# Supplementary material for: Systematic discovery of protein interaction interfaces using AlphaFold and experimental validation
Source: Mol Syst Biol. 2024 Jan 15;20(2):75–97. doi: 10.1038/s44320-023-00005-6 (PMC10883280; doi:10.1038/s44320-023-00005-6)
Supplement: Supplementary file 3 — Data Set EV1 [file 44320_2023_5_MOESM3_ESM.xlsx]

## Sheet: Legend
Minimal DMI dataset
Manually annotated minimal interacting region of domain motif interfaces from solved structures curated in ELM database.
Header legend
dmi_type	Name of ELM class
regular_expression	Regular expression compiled from ELM DB for the ELM class
pdb_id	PDB ID that solves the DMI
methods	Methods as annotated by ELM DB that solves the DMI
organisms	Organisms of the ELM instance
uniprot_motif	Uniprot ID of the protein that contains the motif, aka ELM instance
uniprot_domain	Uniprot ID of the protein that contains the binding domain
chain_motif	Chain ID in the PDB structure that contains the motif
chain_domain	Chain ID in the PDB structure that contains the domain
chain_motif_start	Residue index in the PDB chain that correspond to the start of the motif
chain_motif_end	Residue index in the PDB chain that correspond to the end of the motif
chain_domain_start	Residue index in the PDB chain that correspond to the start of the binding domain
chain_domain_end	Residue index in the PDB chain that correspond to the start of the binding domain
motif_secondary_structure	Secondary structure of solved motif, L = loop, S = strand, H = helix
AF-MMv2.2 result
Result of AlphaFold prediction. Among the five models predicted by AlphaFold, we aggregated for the best model per prediction for analysis. The best model is the model with the lowest RMSD_all_atom_peptide.
Header legend
prediction_name	Name of the prediction
chainA_length	Length of predicted chain A
chainB_length	Length of predicted chain B
model_id	Identifier of the model predicted by AlphaFold
model_confidence	Model confidence output by AlphaFold
chainA_intf_avg_plddt	Average pLDDT of interface residue in chain A
chainB_intf_avg_plddt	Average pLDDT of interface residue in chain B
intf_avg_plddt	Average pLDDT of interface residue in both chains
pDockQ	pDockQ score
iPAE	iPAE score
num_chainA_intf_res	Number of residue from chain A at the interface
num_chainB_intf_res	Number of residue from chain B at the interface
num_res_res_contact	Number of residue-residue contact
num_atom_atom_contact	Number of atom-atom contact
RMSD_domain	Alignment RMSD of the domain (Å)
RMSD_backbone_peptide	Backbone RMSD of the peptide (Å)
RMSD_all_atom_peptide	All atom RMSD of the peptide (Å)
DockQ	DockQ score
iRMS	iRMS output by DockQ calculation
LRMS	LRMS output by DockQ calculation
Fnonnat	Fnonnat output by DockQ calculation
pattern_probability	Pattern probability of the ELM class
methods	Methods as annotated by ELM DB that solves the DMI
elm_class	Functional site of the ELM class
RMSD_all_atom_peptide_classification	Qualitative classification given to predictions based on RMSD_all_atom_peptide. "correct_sidechain": RMSD_all_atom_peptide ≤ 2Å, "correct_backbone": RMSD_all_atom_peptide between 2Å and 5Å, "correct_pocket": RMSD_all_atom_peptide between 5Å and 15Å and "wrong_pocket": RMSD_all_atom_peptide > 15Å.
DockQ_classification	Qualitative classification given to predictions based on DockQ score. "High": DockQ ≥ 0.8, "Medium": DockQ between 0.8 and 0.49, "Acceptable": DockQ between 0.49 and 0.23 and "Incorrect": DockQ ≤ 0.23.
motif_sequence	Sequence of the motif
average_hydropathy_score	Hydropathy score of the peptide quantified by averaging the hydropathy score across all the residues of the peptide
peptide_symmetry_score	Symmetry of hydropathy across the residues of the peptide. Lower score indicates higher degree of hydropathy symmetry
solved_motif_secondary_structure	Secondary structure of the motif as seen in its solved structure
AF-MMv2.3 result
Result of AlphaFold prediction. Among the five models predicted by AlphaFold, we aggregated for the best model per prediction for analysis. The best model is the model with the lowest RMSD_all_atom_peptide.
Header legend
Same as AF-MMv2.2 result
AF-MMv2.2 result (no template)
Result of AlphaFold Multimer v2.2 prediction run without template (max_template_date set to 1950-01-01). Only the metrics from the best model (model with lowest RMSD_all_atom_peptide) were used.
Header legend
Same as AF-MMv2.2 result

## Sheet: Minimal DMI dataset
dmi_type	regular_expression	pdb_id	methods	organisms	uniprot_motif	uniprot_domain	chain_motif	chain_domain	chain_motif_start	chain_motif_end	chain_domain_start	chain_domain_end	motif_secondary_structure
DEG_APCC_KENBOX_2	.KEN.	4GGD	mutation analysis; pull down; x-ray crystallography	Homo sapiens	O60566	Q12834	D	B	6	10	165	476	L
DEG_COP1_1	[STDE]{1,3}.{0,2}[TSDE].{2,3}VP[STDE]G{0,1}[FLIMVYPA]	5IGO	coimmunoprecipitation; competition binding; fluorescence polarization spectroscopy; mutation analysis; western blot; x-ray crystallography	Homo sapiens	Q96RU8	P43254	X	D	354	361	352	675	L
DEG_Kelch_Keap1_1	[DNS].[DES][TNS]GE	2FLU	alanine scanning; coimmunoprecipitation; competition binding; x-ray crystallography	Homo sapiens	Q16236	Q14145	P	X	77	82	325	609	L
DEG_Kelch_Keap1_2	QD.DLGV	3WN7	alanine scanning; glutathione s tranferase tag; isothermal titration calorimetry; mutation analysis; pull down; surface plasmon resonance; ubiquitinase assay; x-ray crystallography	Mus musculus	Q60795	Q9Z2X8	B	A	26	32	324	609	H
DEG_MDM2_SWIB_1	F[^P]{3}W[^P]{2,3}[VIL]	1YCR	fluorescence polarization spectroscopy; isothermal titration calorimetry; x-ray crystallography	Homo sapiens	P04637	Q00987	B	A	19	26	30	109	H
DEG_SCF_COI1_1	..[RK][RK].SL..F[FLM].[RK]R[HRK].[RK].	3OGL	mutation analysis; pull down; two hybrid; x-ray crystallography	Arabidopsis thaliana	Q9LMA8	O04197	U	J	203	220	52	592	H
DEG_SCF_TIR1_1	.[VLIA][VLI]GWPP[VLI]...R.	2P1Q	coimmunoprecipitation; glutathione s tranferase tag; mutation analysis; pull down; x-ray crystallography	Arabidopsis thaliana	Q38825	Q570C0	C	B	1	13	45	578	L
DEG_SIAH_1	.P.A.V.P[^P]	2A25	coimmunoprecipitation; two hybrid; x-ray crystallography	Homo sapiens	Q9HB71	Q8IUQ4	B	A	59	67	90	282	S
DEG_SPOP_SBC_1	[AVP].[ST][ST][ST]	3HQM	chromatin immunoprecipitation array; detection by mass spectrometry; monoclonal antibody western blot; surface plasmon resonance; x-ray crystallography	Drosophila melanogaster	P19538	O43791	D	B	1362	1366	28	164	L
DOC_AGCK_PIF_3	F..F$	1ATP	mutation analysis; protein kinase assay; x-ray crystallography	Mus musculus	P05132	P05132	E	E	347	350	42	300	L
DOC_ANK_TNKS_1	.R..[PGAV][DEIP]G.	3TWU	x-ray crystallography	Homo sapiens	Q07820	Q9H2K2	B	A	5	12	489	648	L
DOC_CYCLIN_RxL_1	((.)|([KRH].{0,3}))[^EDWNSG][^D][RK][^D]L.{0,1}[FLMP].{0,3}[EDST]	1H25	isothermal titration calorimetry; mutation analysis; x-ray crystallography	Homo sapiens	P06400	P20248	E	B	870	878	179	308	L
DOC_GSK3_Axin_1	V[ED]P[^P][RK]FA[^P]ELI[^P]RLE[^P][VIL]	1O9U	beta galactosidase complementation; mutation analysis; pull down; x-ray crystallography	Homo sapiens	O15169	P49841	B	A	383	399	54	342	H
DOC_MAPK_DCC_7	([RK].{2,4}[LIVP]P.[LIV].[LIVMF])|([RK].{2,4}[LIVP].P[LIV].[LIVMF])	2B9J	fluorescence polarization spectroscopy; glutathione s tranferase tag; mutation analysis; pull down; x-ray crystallography	Saccharomyces cerevisiae S288c	P21268	P16892	C	A	73	82	1	353	L
DOC_MAPK_GRA24_9	([LIV][^P][^P][RK][RK]G.{3,6}[LIVP]P.[LIV].[LIVMF])|([LIV][^P][^P][RK][RK]G.{3,6}[LIVP].P[LIV].[LIVMF])	5ETA	anti bait coimmunoprecipitation; atomic force microscopy; electron microscopy; isothermal titration calorimetry; protein kinase assay; x ray scattering; x-ray crystallography	Toxoplasma gondii GT1	S7WIN8	Q16539	D	B	-1	13	4	353	H
DOC_MAPK_HePTP_8	([LIV][^P][^P][RK]....[LIVMP].[LIV].[LIVMF])|([LIV][^P][^P][RK][RK]G.{4,7}[LIVMP].[LIV].[LIVMF])	2GPH	coimmunoprecipitation; isothermal titration calorimetry; mutation analysis; x ray scattering; x-ray crystallography	Homo sapiens	P35236	P63086	B	A	17	29	21	354	H
DOC_MAPK_JIP1_4	[RK]P[^P][^P]L.[LIVMF]	4H3B	deletion analysis; fluorescent resonance energy transfer; glutathione s tranferase tag; isothermal titration calorimetry; mutation analysis; pull down; two hybrid; x-ray crystallography	Homo sapiens	O60239	P53779	B	A	343	349	45	400	L
DOC_MAPK_MEF2A_6	[RK].{2,4}[LIVMP].[LIV].[LIVMF]	4H3Q	fluorescence polarization spectroscopy; x-ray crystallography	Homo sapiens	P36507	P28482	B	A	6	14	9	360	L
DOC_MAPK_NFAT4_5	[RK][^P][^P][LIM].L.[LIVMF].	2XS0	alanine scanning; coimmunoprecipitation; fluorescence polarization spectroscopy; protein kinase assay; protein kinase assay; x-ray crystallography	Homo sapiens	Q12968	P45983	B	A	146	154	6	365	L
DOC_MAPK_RevD_3	[LIVMPFA].[LIV].{1,2}[LIVMP].{4,6}[LIV]..[RK][RK]	3TEI	competition binding; fluorescence technology; glutathione s tranferase tag; mutation disrupting interaction; protein kinase assay; pull down; x-ray crystallography	Homo sapiens	Q15418	P28482	B	A	712	726	10	358	H
DOC_PP1_MyPhoNE_1	R[^P][DEQ]Q[VIL]([RK][^P]|[^P][RK])[YW]	1S70	x-ray crystallography	Gallus gallus	Q90623	P62207	B	A	10	17	1	299	H
DOC_PP1_RVXF_1	..[RK].{0,1}[VIL][^P][FW].	3N5U	isothermal titration calorimetry; mutation analysis; phosphatase assay; x-ray crystallography	Homo sapiens	P06400	P62136	C	A	874	879	1	300	L
DOC_PP1_SILK_1	.[GS]IL[KR][^DE]	2O8G	x-ray crystallography	Mus musculus	Q9DCL8	P63088	J	B	12	17	6	300	L
DOC_PP2B_PxIxI_1	.P[^P]I[^P][IV][^P]	4F0Z	competition binding; isothermal titration calorimetry; mutation analysis; x-ray crystallography	African swine fever virus Malawi LIL 20/1	O36972	Q08209	C	A	205	211	56	347	S
DOC_SPAK_OSR1_1	RF[^P][IV].	2V3S	mutation analysis; surface plasmon resonance; x-ray crystallography	Homo sapiens	Q96J92	O95747	C	B	1004	1008	432	493	L
DOC_USP7_MATH_1	[PA][^P][^FYWIL]S[^P]	3MQS	classical fluorescence spectroscopy; mutation analysis; x-ray crystallography	Homo sapiens	Q00987	Q93009	D	C	397	401	63	205	L
DOC_USP7_MATH_2	P.E[^P].S[^P]	1YY6	classical fluorescence spectroscopy; glutathione s tranferase tag; mutation analysis; pull down; x-ray crystallography	Human herpesvirus 4 (strain B95-8)	P03211	Q93009	B	A	442	448	63	205	L
DOC_USP7_UBL2_3	K...K	4YOC	amorph; fluorescence microscopy; glutathione s tranferase tag; knock out; mutation disrupting interaction; pull down; ubiquitinase assay; western blot; x-ray crystallography	Homo sapiens	P26358	Q93009	A	C	1111	1115	618	867	L
LIG_14-3-3_ChREBP_3	IR[^P][^P]N[^P][^P]WR[^P]W[YFH][ITML][^P]Y[IVL]	5F74	fluorescence polarization spectroscopy; isothermal titration calorimetry; pull down; x-ray crystallography	Rattus norvegicus	Q8VIP2	Q9CQV8	B	A	120	135	2	232	H
LIG_Actin_RPEL_3	[IL]..[^P][^P][^P][^P]R.....[IL]..[^P][^P][ILV][ILM]	2V51	alanine scanning; circular dichroism; coimmunoprecipitation; colocalization; fluorescence polarization spectroscopy; glutathione s tranferase tag; green fluorescent protein tag; molecular sieving; mutation analysis; pull down; sequence based prediction; structure based prediction	Mus musculus	Q8K4J6	P68135	E	D	74	93	5	371	L
LIG_Actin_WH2_1	R..[ILVMF][ILMVF][^P][^P][ILVM].{4,7}L(([KR].)|(NK))[VATI]	2A41	isothermal titration calorimetry; sequence based prediction; structure based prediction; x-ray crystallography	Homo sapiens	O43516	P68135	C	A	33	49	4	375	H
LIG_Actin_WH2_2	[^R]..((.[ILMVF])|([ILMVF].))[^P][^P][ILVM].{4,7}L(([KR].)|(NK))[VATIGS]	2D1K	isothermal titration calorimetry; sequence based prediction; structure based prediction; x-ray crystallography	Homo sapiens	O43312	P68135	C	A	728	744	4	373	H
LIG_ANK_PxLPxL_1	P.LP.[IL].{1,3}[VLF]	3UXG	alanine scanning; anti tag coimmunoprecipitation; colocalization; confocal microscopy; fluorescence microscopy; isothermal titration calorimetry; mutation analysis; peptide array; pull down; two hybrid; x-ray crystallography	Homo sapiens	P56524	O14593	B	A	349	358	91	253	L
LIG_AP2alpha_1	F.D.F	1KY7	x-ray crystallography	Homo sapiens	P49418	P17427	P	A	324	328	692	937	L
LIG_AP2alpha_2	DP[FW]	1KYU	x-ray crystallography	Mus musculus	P42567	P17427	P	A	629	632	823	935	L
LIG_APCC_ABBA_1	[ILVMF].[ILMVP][FHY].[DE]	4BH6	alanine scanning; coimmunoprecipitation; competition binding; mutation analysis; pull down; two hybrid; ubiquitinase assay; x ray scattering; x-ray crystallography	Saccharomyces cerevisiae S288c	Q08981	P53197	I	A	61	66	256	548	L
LIG_ARL_BART_1	^..LL[^P]IL[^P][^P][LM]	4ZI2	fluorescence technology; mutation analysis; pull down; x-ray crystallography	Mus musculus	Q9WUL7	Q8C6E0	A	C	3	10	2	132	H
LIG_BH_BH3_1	....[LIFVYMTE][ASGC][^P]{2}L[^P]{2}[IVMTL][GACS][D][^P][FVLMI].	2ROC	isothermal titration calorimetry; nuclear magnetic resonance; x-ray crystallography	Mus musculus	Q99ML1	P97287	B	A	133	149	152	308	H
LIG_BIR_III_2	DA.P.	1NW9	mutation analysis; surface plasmon resonance; x-ray crystallography	Homo sapiens	P55211	P98170	B	A	316	319	263	333	L
LIG_BIR_III_3	^M{0,1}A.[AP].	1JD5	x-ray crystallography	Drosophila melanogaster	Q24570	Q24306	B	A	1	4	224	295	L
LIG_CaM_IQ_9	[ACLIVTM][^P][^P][ILVMFCT]Q[^P][^P][^P][RK][^P]{4,5}[RKQ][^P][^P]	2IX7	x-ray crystallography	Mus musculus	Q99104	P0DP26	C	A	770	786	8	146	H
LIG_CAP-Gly_1	[ED].{0,2}[ED].{0,2}[EDQ].{0,1}[YF]$	2PZO	coimmunoprecipitation; glutathione s tranferase tag; mutation analysis; pull down; x-ray crystallography	Homo sapiens	P30622	Q14203	E	A	1423	1427	46	91	L
LIG_CAP-Gly_2	.W[RK][DE]GCY$	3RDV	coimmunoprecipitation; isothermal titration calorimetry; mutation analysis; x-ray crystallography	Homo sapiens	Q9P270	P30622	E	A	575	581	76	122	L
LIG_CID_NIM_1	[DE][DEN][DEN]D[GDN]Y.P..	2MOW	chromatin immunoprecipitation assay; coimmunoprecipitation; fluorescence technology; northern blot; nuclear magnetic resonance; western blot	Saccharomyces cerevisiae S288c	P53632	P53617	B	A	1002	1011	1	155	L
LIG_Clathr_ClatBox_1	L[IVLMF].[IVLMF][DE]	1C9I	x-ray crystallography	Homo sapiens	O00203	P11442	C	A	818	822	3	331	L
LIG_Clathr_ClatBox_2	.[NP]W[DES].W	1UTC	classical fluorescence spectroscopy; glutathione s tranferase tag; mutation analysis; pull down; western blot; x-ray crystallography	Homo sapiens	P49418	P49951	P	A	2	7	4	331	H
LIG_CNOT1_NIM_1	[FY][^P].[WFY][^P]DY..L	4CQO	anti tag coimmunoprecipitation; glutathione s tranferase tag; pull down; x-ray crystallography	Homo sapiens	Q8WY41	A5YKK6	B	A	40	49	1925	2361	H
LIG_CORNRBOX	L[^P]{2,2}[HI]I[^P]{2,2}[IAV][IL]	1KKQ	mutation analysis; x-ray crystallography	Homo sapiens	Q9Y618	Q07869	E	A	685	693	276	439	H
LIG_CSL_BTD_1	[AFILMPTVW]W[FHILMPSTVW]P	4J2X	isothermal titration calorimetry; mutation analysis; x-ray crystallography	Mus musculus	A2AEX7	P31266	D	C	190	193	203	356	L
LIG_deltaCOP1_diTrp_1	[DE]{1,3}.{0,2}W.{1,6}[WF]	5FJX	isothermal titration calorimetry; mutation disrupting interaction; x-ray crystallography	Saccharomyces cerevisiae S288c	P35197	P43621	D	B	3	8	286	546	L
LIG_Dynein_DLC8_1	[^P].[KR].TQT	1F95	glutathione s tranferase tag; nuclear magnetic resonance; pull down; two hybrid	Homo sapiens	O43521	P63170	C	A	3	9	1	89	L
LIG_EF_ALG2_ABM_1	P[PG]{0,1}YP.{1,6}Y[QS]{0,1}P	2ZNE	alanine scanning; coimmunoprecipitation; confocal microscopy; far western blotting; glutathione s tranferase tag; mutation analysis; pull down; two hybrid; x-ray crystallography	Homo sapiens	Q8WUM4	O75340	C	A	4	12	24	191	L
LIG_EH_1	.NPF.	1FF1	classical fluorescence spectroscopy; coimmunoprecipitation; display technology; glutathione s tranferase tag; nuclear magnetic resonance; pull down; surface plasmon resonance	Homo sapiens	P52594	P42566	B	A	108	112	6	100	L
LIG_EH1_1	.[FYH].[IVM][^WFYP][^WFYP][ILM][ILMV].	2CE8	x-ray crystallography	Homo sapiens	P56915	Q04724	X	A	1	9	434	770	H
LIG_EVH1_1	([FYWL]P.PP)|([FYWL]PP[ALIVTFY]P)	1EVH	classical fluorescence spectroscopy; mutation analysis; nuclear magnetic resonance; x-ray crystallography	Listeria monocytogenes	P33379	Q03173	B	A	1001	1005	2	112	L
LIG_EVH1_2	PP..F	1DDV	glutathione s tranferase tag; mutation analysis; pull down; western blot; x-ray crystallography	Rattus norvegicus	P31424	Q9Z214	B	A	1002	1006	6	109	L
LIG_EVH1_3	[FY].[FW].....[LMVIF]P.P[DE]	1MKE	alanine scanning; green fluorescent protein tag; mutation analysis; nuclear magnetic resonance; pull down; structure based prediction; western blot	Homo sapiens	O43516	O08816	A	A	1	6	31	144	L
LIG_FAT_LD_1	[LV][DE][^P][LM][LM][^P][^P]L[^P]	3GM1	x-ray crystallography	Homo sapiens	P49023	Q14289	F	A	266	274	869	1008	H
LIG_FXI_DFP_1	[FYWHIL].DF[PD]	5EOD	surface plasmon resonance; x-ray crystallography	Homo sapiens	P25391	P03951	B	A	1	5	90	173	L
LIG_GBD_Chelix_1	[ILV][VA][^P][^P][LI][^P][^P][^P][LM]	2K42	alanine scanning; deletion analysis; isothermal titration calorimetry; mutation analysis; nuclear magnetic resonance; phenotype-based detection assay	Escherichia coli O157:H7 str. TW14359	C6UYI3	P42768	B	A	79	87	1	72	H
LIG_GLEBS_BUB3_1	[EN][FYLW][NSQ].EE[ILMVF][^P][LIVMFA]	2I3S	isothermal titration calorimetry; x-ray crystallography	Saccharomyces cerevisiae	P41695	P26449	B	A	333	341	1	340	H
LIG_GYF	[QHR].{0,1}P[PL]PP[GS]H[RH]	1L2Z	nuclear magnetic resonance; two hybrid	Homo sapiens	P06729	O95400	B	A	64	72	1	62	L
LIG_HOMEOBOX	[FY][DEP]WM	1B72	not specified; x-ray crystallography	Homo sapiens	P14653	P40424	A	B	180	183	235	307	L
LIG_KLC1_WD_1	[LMTAFSRI][^KRG]W[DE].{3,5}[LIVMFPA]	3ZFW	coimmunoprecipitation; confocal microscopy; fluorescence microscopy; fluorescence polarization spectroscopy; mutation analysis; pull down; x-ray crystallography	Homo sapiens	Q8IWE5	O88448	X	A	205	212	236	480	L
LIG_LIR_Apic_2	[EDST].{0,2}[WFY]..P	4EOY	mutation analysis; pull down; surface plasmon resonance; x-ray crystallography	Plasmodium falciparum 3D7	C0H519	Q8IJK2	D	A	103	108	1	124	L
LIG_LIR_Gen_1	[EDST].{0,2}[WFY][^RKPG][^PG][ILV]	2L8J	coimmunoprecipitation; glutathione s tranferase tag; isothermal titration calorimetry; nuclear magnetic resonance; pull down; two hybrid	Homo sapiens	Q14596	Q9H0R8	B	A	730	738	1	115	L
LIG_LIR_LC3C_4	[EDST].{0,2}LVV	3VVW	coimmunoprecipitation; confocal microscopy; green fluorescent protein tag; mutation analysis; nuclear magnetic resonance; x-ray crystallography	Homo sapiens	Q13137	Q9BXW4	A	B	132	136	13	126	S
LIG_LIR_Nem_3	[EDST].{0,2}[WFY]..[ILVFY]	5AZG	isothermal titration calorimetry; mutation analysis; x-ray crystallography	Caenorhabditis elegans	Q23023	Q09490	C	A	357	361	1	116	L
LIG_LRP6_Inhibitor_1	([VILA]..N.I[RK])|([VILA].PN.IG.{0,6}[RK])	3SOQ	elisa; mutation analysis; x-ray crystallography	Homo sapiens	O94907	O75581	Z	A	38	43	20	324	L
LIG_LSD1_SNAG_1	^M{0,1}PR.FLV[KR]K{0,1}	2Y48	alanine scanning; coimmunoprecipitation; colocalization; deletion analysis; mutation analysis; western blot; x-ray crystallography	Homo sapiens	O95863	O60341	C	A	1	9	286	828	H
LIG_LYPXL_L_2	[LM]YP...[LI][^P][^P][LI]	2R02	glutathione s tranferase tag; isothermal titration calorimetry; pull down; surface plasmon resonance; two hybrid; x-ray crystallography	Human immunodeficiency virus type 1 BH10	P03347	Q8WUM4	B	A	35	44	406	698	H
LIG_LYPXL_S_1	[LM]YP.[LI]	2R03	biosensor; glutathione s tranferase tag; mutation analysis; over expressed level; pull down; surface plasmon resonance; two hybrid; western blot; x-ray crystallography	Equine infectious anemia virus (ISOLATE WYOMING)	P69732	Q8WUM4	B	A	22	26	2	698	L
LIG_MAD2	[KR][IV][LV].....P	1GO4	x-ray crystallography	Homo sapiens	Q9Y6D9	Q13257	E	C	541	549	8	203	S
LIG_MLH1_MIPbox_1	.S.[FY][F]	4FMO	alanine scanning; isothermal titration calorimetry; two hybrid; x-ray crystallography	Saccharomyces cerevisiae S288c	P39875	P38920	C	A	444	448	506	769	L
LIG_MYND_2	PP.LI	2ODD	fluorescence polarization spectroscopy; isothermal titration calorimetry; nuclear magnetic resonance	Homo sapiens	Q9Y618	Q06455	B	A	1105	1109	661	701	L
LIG_NBox_RRM_1	F..A[ILV]..A..[ILV]	2KXH	alanine scanning; biolayer interferometry; nuclear magnetic resonance	Homo sapiens	Q96AE4	Q9UHX1	B	A	31	41	102	297	H
LIG_NRBOX	[^P]L[^P][^P]LL[^P]	1GWQ	affinity chromatography technology; mutation analysis; not specified; x-ray crystallography	Homo sapiens	Q15596	P03372	C	A	689	695	337	548	H
LIG_NRP_CendR_1	[RK].{0,2}R$	2ORZ	x-ray crystallography	Homo sapiens	P01858	Q9QWJ9	B	A	2	4	289	423	L
LIG_OCRL_FandH_1	.F[^P][^P][KRIL]H[^P][^P][YLMFH][^P]...	3QIS	anti tag coimmunoprecipitation; coimmunoprecipitation; colocalization; competition binding; glutathione s tranferase tag; green fluorescent protein tag; isothermal titration calorimetry; mutation disrupting interaction; pull down; sequence based prediction; surface plasmon resonance; two hybrid; x-ray crystallography	Homo sapiens	Q8N4B1	Q01968	B	A	1	13	563	896	H
LIG_PALB2_WD40_1	....WF..L	3EU7	coimmunoprecipitation; fluorescence polarization spectroscopy; mutation analysis; x-ray crystallography	Homo sapiens	P51587	Q86YC2	X	A	27	35	854	1186	H
LIG_PAM2_1	..[LFP][NS][PIVTAFL].A..(([FY].[PYLF])|(W..)).	1JGN	coimmunoprecipitation; glutathione s tranferase tag; isothermal titration calorimetry; mutation analysis; nuclear magnetic resonance; pull down; surface plasmon resonance; x-ray crystallography	Homo sapiens	Q9BPZ3	P11940	B	A	4	16	6	78	L
LIG_PAM2_2	((WPP)|([FL][PV][APQ]))EF.PG.PWKG.	2X04	alanine scanning; anti tag coimmunoprecipitation; competition binding; glutathione s tranferase tag; isothermal titration calorimetry; mutation analysis; nuclear magnetic resonance; pull down; x-ray crystallography	Homo sapiens	Q9HCJ0	P11940	C	A	1385	1398	540	616	L
LIG_PCNA_APIM_2	[MLIV].[KR][FY][MLIVF][LIV][KR]	5MLW	colocalization; isothermal titration calorimetry; mutation disrupting interaction; pull down; x-ray crystallography	Homo sapiens	Q5FWF4	P12004	B	A	1072	1078	1	255	H
LIG_PCNA_PIPBox_1	[QM].[^FHWY][LIVM][^P][^PFWYMLIV](([FYHL][FYW])|([FYH][FYWL]))..	1AXC	x-ray crystallography	Homo sapiens	P38936	P12004	F	E	144	153	1	255	H
LIG_PCNA_TLS_4	[KR]..[ILM](([DE][^P][FY][FLI])|([G][^P][FY][FLI].{0,1}[KR]))	2ZVL	x-ray crystallography	Homo sapiens	Q9UBT6	P12004	U	A	862	869	1	255	L
LIG_PCNA_yPIPBox_3	([KR].{0,6}[QN].[^FHWY][LIVM][^P][^PFWYMLIV][FYLMWV][FYLMWVI])|([QN].[^FHWY][LIVM][^P][^PFWYMLIV][FYLMWV][FYLMWVI].{0,6}[KR])	1SXJ	x-ray crystallography	Saccharomyces cerevisiae	P38630	P40339	A	G	393	405	1	255	L
LIG_PDZ_Class_1	...[ST].[ACVILF]$	1D5G	competition binding; nuclear magnetic resonance; x-ray crystallography	Homo sapiens	Q8TEU7	Q12923	B	A	10	15	1	96	L
LIG_PDZ_Class_2	...[VLIFY].[ACVILF]$	1MFG	isothermal titration calorimetry; x-ray crystallography	Homo sapiens	P04626	Q96RT1	B	A	1250	1255	1277	1371	L
LIG_PDZ_Class_3	...[DE].[ACVILF]$	1B8Q	nuclear magnetic resonance	Homo sapiens	P48039	P29476	B	A	2	7	8	93	L
LIG_PDZ_Wminus1_1	.W[ACGILV]$	1ZUB	anti tag coimmunoprecipitation; isothermal titration calorimetry; mutation analysis; nuclear magnetic resonance; pull down; two hybrid	Rattus norvegicus	Q811U3	Q9JIR4	B	A	945	948	617	705	S
LIG_Pex14_1	W...[FY]	2W84	alanine scanning; circular dichroism; glutathione s tranferase tag; his tag; mutation analysis; protein cleavage; pull down; structure based prediction; nuclear magnetic resonance	Homo sapiens	P50542	O75381	B	A	103	107	20	76	L
LIG_Pex14_3	LV.EF[LM]	4BXU	affinity chromatography technology; alanine scanning; experimental interaction detection; fluorescence microscopy; ion exchange chromatography; isothermal titration calorimetry; nuclear magnetic resonance; surface plasmon resonance; western blot; x-ray crystallography	Homo sapiens	P50542	O75381	B	A	62	67	12	80	H
LIG_PROFILIN_1	PPP[PA]P((P[LGP])|([LG]P))	2V8C	chromatography technology; isothermal titration calorimetry; pull down; x-ray crystallography	Mus musculus	P70460	Q9JJV2	C	A	2	8	2	136	L
LIG_PTAP_UEV_1	.P[TS]AP.	1M4P	alanine scanning; coimmunoprecipitation; competition binding; electron microscopy; mutation analysis; nuclear magnetic resonance; surface plasmon resonance; two hybrid	HIV-1 M:B_HXB2R	P04591	Q99816	B	A	206	211	2	145	L
LIG_PTB_Apo_2	(.[^P].NP.[FY].)|(.[ILVMFY].N..[FY].)	1NTV	glutathione s tranferase tag; isothermal titration calorimetry; pull down; x-ray crystallography	Homo sapiens	Q14114	P97318	B	A	5	12	40	170	L
LIG_Rb_LxCxE_1	[DEST].{0,4}[LI].C.E.{1,4}[FLMIVAWPHY].{0,8}[DEST]	1GH6	coimmunoprecipitation; glutathione s tranferase tag; isothermal titration calorimetry; microscale thermophoresis; mutation analysis; pull down; x-ray crystallography	Simian virus 40	P03070	P06400	A	B	101	117	644	767	L
LIG_Rb_pABgroove_1	..[LIMV]..[LM][FY]D.	1N4M	isothermal titration calorimetry; mutation analysis; x-ray crystallography	Homo sapiens	Q14209	P06400	C	A	420	427	380	581	H
LIG_REV1ctd_RIR_1	..FF[^P]{0,2}[KR]{1,2}[^P]{0,4}	2LSI	alanine scanning; beta galactosidase complementation; classical fluorescence spectroscopy; competition binding; confocal microscopy; fluorescence microscopy; isothermal titration calorimetry; mutation disrupting interaction; nuclear magnetic resonance; phenotype-based detection assay; pull down; surface plasmon resonance; two hybrid; x-ray crystallography	Homo sapiens	Q9UBT6	Q9UBZ9	B	A	565	576	1153	1251	H
LIG_RPA_C_Vert	[KRS]I[^P][^P][NK][KR][^P][^P]A[^P][^P][RKL][RKL][^P][^P][RK]	1DPU	isothermal titration calorimetry; mutation analysis; nuclear magnetic resonance	Homo sapiens	P13051	P15927	B	A	73	88	164	264	H
LIG_SH3_2	P..P.[KR]	1CKA	x-ray crystallography	Homo sapiens	Q13905	Q64010	B	A	3	8	134	190	L
LIG_SH3_3	...[PV]..P	2GBQ	nuclear magnetic resonance	Mus musculus	Q62245	Q60361	B	A	1	7	1	57	L
LIG_SH3_CIN85_PxpxPR_1	P.[AP].PR	2BZ8	anti tag coimmunoprecipitation; coimmunoprecipitation; glutathione s tranferase tag; isothermal titration calorimetry; mutation analysis; nuclear magnetic resonance; over expressed level; pull down; two hybrid; western blot; x-ray crystallography	Homo sapiens	Q13191	Q96B97	C	B	906	911	2	58	L
LIG_Sin3_1	[LIV]..[LM]L.AA.[FY][LI]	1PD7	mutation analysis; nuclear magnetic resonance	Homo sapiens	Q14582	Q62141	B	A	202	212	1	85	H
LIG_SPRY_1	[ED][LIV]NNN[^P]	2JK9	x-ray crystallography	Homo sapiens	Q96IZ0	Q96BD6	B	A	2	7	30	231	L
LIG_SUFU_1	[SV][CY]GH[LIF][LAST][GAIV].	4KMD	alanine scanning; anti tag coimmunoprecipitation; coimmunoprecipitation; his tag; isothermal titration calorimetry; microscale thermophoresis; mutation analysis; pull down; western blot; x-ray crystallography	Homo sapiens	P08151	Q9UMX1	B	A	120	127	62	475	S
LIG_SUMO_SIM_anti_2	[DEST]{1,10}.{0,1}[VIL][DESTVILMA][VIL][VILM].[DEST]{0,5}	2KQS	glutathione s tranferase tag; mutation analysis; mutation disrupting interaction; nuclear magnetic resonance; pull down; western blot	Homo sapiens	Q9UER7	P63165	B	A	732	740	20	97	L
LIG_SUMO_SIM_par_1	[DEST]{0,5}.[VILPTM][VIL][DESTVILMA][VIL].{0,1}[DEST]{1,10}	2ASQ	alanine scanning; isothermal titration calorimetry; mutation analysis; nuclear magnetic resonance	Homo sapiens	O75928	P63165	B	A	3	8	20	93	S
LIG_TPR	EEVD$	1ELR	alanine scanning; mutation analysis; nuclear magnetic resonance; x-ray crystallography	Homo sapiens	P07900	P31948	B	A	2	5	222	349	L
LIG_TRAF2_1	[PSAT].[QE]E	1CA9	sequence based prediction; x-ray crystallography	Homo sapiens	P20333	Q12933	G	A	424	427	311	501	L
LIG_TRAF2_2	P.Q..D	1CZY	mutation analysis; x-ray crystallography	Human herpesvirus 4 (strain B95-8)	P03230	Q12933	D	A	204	209	334	501	L
LIG_TRFH_1	[FY].L.P	3BQO	coimmunoprecipitation; isothermal titration calorimetry; mutation analysis; x-ray crystallography	Homo sapiens	Q9BSI4	P54274	B	A	258	262	62	268	L
LIG_UFM1_UFIM_1	[ND].WGI.[LIV][VMLI].{0,1}[ED]	5HKH	alanine scanning; coimmunoprecipitation; deletion analysis; isothermal titration calorimetry; pull down; western blot; x-ray crystallography	Homo sapiens	Q9GZZ9	P61960	B	A	339	346	1	83	L
LIG_ULM_U2AF65_1	[KR]{1,4}[KR].[KR]W.	1O0P	mutation analysis; nuclear magnetic resonance	Homo sapiens	Q15637	P26368	B	A	15	23	372	475	L
LIG_Vh1_VBS_1	[VMILF][MILVFYHPA][^P][TASKHCV][AVSC][^P][^P][ILVMT][^P][^P][^P][LMTVI][^P][^P][LMVCT][ILVMCA][^P][^P][AIVLMTC]	1SYQ	surface plasmon resonance; x-ray crystallography	Homo sapiens	Q9Y490	P18206	B	A	608	626	1	258	H
LIG_WD40_WDR5_VDV_1	[ED].{0,3}[VIL]D[VI]	4CY2	isothermal titration calorimetry; mutation analysis; x-ray crystallography	Homo sapiens	Q9H9L4	P61964	C	A	410	413	32	334	L
LIG_WD40_WDR5_WIN_1	[SCA]AR[STCA][EQR][PGILVM][HYFQNKRLVI]	3UVK	coimmunoprecipitation; isothermal titration calorimetry; mutation analysis; x-ray crystallography	Homo sapiens	O14686	P61964	B	A	5063	5069	32	334	H
LIG_WD40_WDR5_WIN_2	[STCA][CSAGV]R[STCAV][EQR][PGALV][LFYHRK]	4CY3	anti tag coimmunoprecipitation; mutation analysis; pull down; x-ray crystallography	Drosophila melanogaster	A4V2Z1	Q9V3J8	D	A	719	725	50	361	H
LIG_WW_1	PP.Y	1EG4	x-ray crystallography	Homo sapiens	Q14118	P11532	P	A	9	12	46	306	L
MOD_PKB_1	R.R..([ST])[^P]..	1O6K	mutation analysis; x-ray crystallography	Mus musculus	Q9WV60	P49841	C	A	4	12	146	481	L
MOD_SUMO_for_1	[VILMAFP](K).E	1KPS	x-ray crystallography	Mus musculus	P46061	P63279	B	A	525	528	0	158	L
TRG_AP2beta_CARGO_1	[DE].{1,2}F[^P][^P][FL][^P][^P][^P]R	2G30	isothermal titration calorimetry; x-ray crystallography	Homo sapiens	Q5SW96	P63010	P	A	5	15	701	937	H
TRG_ENDOCYTIC_2	Y..[LMVIF]	1BXX	x-ray crystallography	Rattus norvegicus	P19814	P84092	P	A	2	5	158	435	L
TRG_ER_FFAT_1	[EDS].{0,4}[ED][FY][FYKREM][DE][AC].{1,2}[EDST]	2RR3	classical fluorescence spectroscopy; confocal microscopy; glutathione s tranferase tag; green fluorescent protein tag; mutation analysis; nuclear magnetic resonance; pull down	Homo sapiens	P22059	Q9P0L0	B	A	356	364	4	129	L
TRG_LysEnd_GGAAcLL_1	D..LL.{1,2}$	1JWG	isothermal titration calorimetry; mutation analysis; pull down; two hybrid; x-ray crystallography	Homo sapiens	P11717	Q9UJY5	C	A	7	13	1	147	L
TRG_NES_CRM1_1	([DEQ].{0,1}[LIM].{2,3}[LIVMF][^P]{2,3}[LMVF].[LMIV].{0,3}[DE])|([DE].{0,1}[LIM].{2,3}[LIVMF][^P]{2,3}[LMVF].[LMIV].{0,3}[DEQ])	3GB8	mutation analysis; pull down; x-ray crystallography	Homo sapiens	O95149	O14980	B	A	2	17	447	625	H
TRG_NLS_Bipartite_1	[KR][KR].{7,15}[^DE]((K[RK])|(RK))(([^DE][KR])|([KR][^DE]))[^DE]	1PJM	colocalization; mutation analysis; x-ray crystallography	Homo sapiens	P06400	P52293	A	B	860	876	70	529	L
TRG_PTS1	(.[SAPTC][KRH][LMFI]$)|([KRH][SAPTC][NTS][LMFI]$)	2C0L	x-ray crystallography	Homo sapiens	P22307	P50542	B	A	140	143	335	639	L
DEG_SCF_FBXO31_1	D[LVIM].[DAEN][VILM][^P][ILF]$	5VZU	isothermal titration calorimetry; mutation analysis; phosphoamino acid analysis; x-ray crystallography	Homo sapiens	P24385	Q5XUX0	E	B	289	295	139	539	H
DOC_CDC14_PxL_1	[FYLIM]..[YVILA]P.L..	6G84	coimmunoprecipitation; microscale thermophoresis; mutation analysis; peptide array; phage display; phenotype-based detection assay; phosphatase assay; x-ray crystallography	Saccharomyces cerevisiae S288c	P53894	Q00684	C	B	82	90	4	371	L
DOC_MIT_MIM_1	((F[^P][^P])|([DE].{0,2}))L[^P][^P]R[FL][^P][^P]L[KR]{0,2}	2JQ9	biosensor; mutation analysis; mutation decreasing interaction; nuclear magnetic resonance; pull down; two hybrid; x-ray crystallography	Homo sapiens	Q9HD42	Q9UN37	B	A	116	126	5	75	H
LIG_ActinCP_CPI_1	L.(([H].[TQVG])|([SC].N)|(D.R))..R[PAVT][KRHM][^DEN].{1,5}((R.)|(.[RK]))..[PAS][^P]	3AA0	colocalization; competition binding; deletion analysis; experimental interaction detection; glutathione s tranferase tag; mutation analysis; phenotype-based detection assay; pull down; surface plasmon resonance; x-ray crystallography	Mus musculus	Q6EDY6	P14315	C	B	986	1003	2	244	L
LIG_ActinCP_TwfCPI_2	F.[KR]P..[PAS].{0,3}[RK]	7DS2	colocalization; comigration in non denaturing gel electrophoresis; competition binding; deletion analysis; fluorescence polarization spectroscopy; knock out; mass spectrometry study of hydrogen/deuterium exchange; microscale thermophoresis; mutation analysis; mutation disrupting interaction; phenotype-based detection assay; western blot; x ray scattering; x-ray crystallography	Mus musculus	Q91YR1	P14315	C	B	323	333	2	244	L
LIG_KLC1_Yacidic_2	[ED].{0,1}[IYVLMTF]Y[LIV][DE]	6FUZ	alanine scanning; coimmunoprecipitation; fluorescence polarization spectroscopy; isothermal titration calorimetry; x-ray crystallography	Homo sapiens	Q9UQF2	O88447	A	A	707	711	214	436	L
LIG_LYPXL_SIV_4	[PA]Y..[AV][^P]{3}L	2XS1	biosensor; mutation analysis; western blot; x-ray crystallography	Simian immunodeficiency virus - mac K6W	P05893	Q8WUM4	B	A	44	52	2	698	H
TRG_DiLeu_BaEn_1	E..[^P]L[LIVM]	4NEE	isothermal titration calorimetry; mutation analysis; two hybrid; x-ray crystallography	HIV-1 M:B_HXB2R	P04601	P62744	C	D	160	165	1	142	L
TRG_DiLeu_BaLyEn_6	[^E]..[RP]L[LI]	2JKR	functional association; mutation analysis; phenotype-based detection assay; radiolabel; surface plasmon resonance; x-ray crystallography	Homo sapiens	P01730	P62743	Q	I	4	9	1	142	L

## Sheet: AF-MMv2.2 result
prediction_name	chainA_length	chainB_length	model_id	model_confidence	chainA_intf_avg_plddt	chainB_intf_avg_plddt	intf_avg_plddt	pDockQ	iPAE	num_chainA_intf_res	num_chainB_intf_res	num_res_res_contact	num_atom_atom_contact	RMSD_domain	RMSD_backbone_peptide	RMSD_all_atom_peptide	DockQ	iRMS	LRMS	Fnonnat	pattern_probability	methods	elm_class	RMSD_all_atom_peptide_classification	DockQ_classification	motif_sequence	average_hydropathy_score	peptide_symmetry_score	solved_motif_secondary_structure
DEG_SIAH_1_2A25	193	9	ranked_3	0.920907	96.165	92.2333	95.0235	0.463805	1.80701	22	9	45	374	1.09522	0.506651	0.787199	0.959	0.481	0.492	0.133	2.71482e-05	X-ray	DEG	correct_sidechain	High	KPAAVVAPI	1.24444	2.7	S
DOC_USP7_MATH_1_3MQS	143	5	ranked_0	0.923664	98.1817	93.686	96.8594	0.225956	1.6559	12	5	25	244	1.76521	0.608205	0.795526	0.976	0.398	0.589	0.2	0.0123885	X-ray	DOC	correct_sidechain	High	PSTSS	-0.94	0.4	L
DOC_PP2B_PxIxI_1_4F0Z	292	7	ranked_0	0.950851	97.7794	93.8257	96.5761	0.273246	1.75324	16	7	32	311	0.811566	0.420731	0.811035	0.959	0.385	0.445	0	0.000136786	X-ray	DOC	correct_sidechain	High	KPKIIIT	0.485714	5.9	S
DEG_Kelch_Keap1_1_2FLU	285	6	ranked_1	0.938596	98.7489	88.6667	96.2283	0.325793	2.018	18	6	35	306	0.936665	0.436	0.914587	0.968	0.397	0.431	0.057	5.95038e-05	X-ray	DEG	correct_sidechain	High	DEETGE	-2.51667	1.96667	L
LIG_TRAF2_2_1CZY	168	6	ranked_3	0.861203	97.0324	82.1867	93.7333	0.307967	2.53597	21	6	36	285	1.109	0.643906	0.914688	0.961	0.375	0.638	0	0.00026668	X-ray	LIG	correct_sidechain	High	PQQATD	-1.83333	3.33333	L
LIG_TPR_1ELR	128	4	ranked_1	0.911452	98.25	94.525	97.4222	0.154546	1.53034	14	4	22	238	1.47655	0.556949	0.991512	0.893	0.665	0.539	0	3.22676e-08	X-ray	LIG	correct_sidechain	High	EEVD	-1.575	3.85	L
DOC_MAPK_RevD_3_3TEI	349	15	ranked_2	0.946572	97.1779	91.9854	95.3535	0.381918	2.0763	24	13	55	421	1.83478	0.678395	1.01009	0.959	0.339	0.66	0.018	0.000180483	X-ray	DOC	correct_sidechain	High	PQLKPIESSILAQRR	-0.653333	3.57143	H
LIG_FXI_DFP_1_5EOD	84	5	ranked_0	0.545994	90.5542	58.296	83.8338	0.0956768	5.47501	19	5	32	272	1.81177	0.706665	1.0506	0.96	0.535	0.737	0.156	2.19692e-05	X-ray	LIG	correct_sidechain	High	FPDFP	-0.22	4.4	L
LIG_WW_1_1EG4	261	4	ranked_0	0.932109	97.408	89.5475	95.1621	0.106524	2.00396	10	4	15	208	1.52084	0.474616	1.05222	0.961	0.347	0.492	0	0.000125741	X-ray	LIG	correct_sidechain	High	PPPY	-1.525	0.15	L
LIG_MLH1_MIPbox_1_4FMO	264	5	ranked_0	0.883267	96.3267	83.416	92.5294	0.106103	2.60762	12	5	19	205	1.8257	0.785326	1.07948	0.977	0.386	0.755	0	6.21244e-05	X-ray	LIG	correct_sidechain	High	RSKFF	-0.72	5.45	L
DEG_MDM2_SWIB_1_1YCR	80	8	ranked_0	0.883411	98.155	94.98	97.2891	0.192472	1.42512	16	6	26	249	1.31093	0.79098	1.09983	0.928	0.492	0.975	0.038	2.12466e-05	X-ray	DEG	correct_sidechain	High	FSDLWKLL	0.6375	2.675	H
LIG_TRAF2_1_1CA9	191	4	ranked_2	0.778663	96.3318	70.92	91.4914	0.228969	4.39206	17	4	26	225	1.10831	0.767278	1.14132	0.944	0.355	0.783	0.038	0.00429981	X-ray	LIG	correct_sidechain	High	SKEE	-2.925	1.55	L
LIG_SH3_2_1CKA	57	6	ranked_1	0.643876	92.7308	79.255	88.2389	0.0979513	3.36196	12	6	22	244	1.34767	1.03309	1.14508	0.926	0.561	0.774	0.091	0.00111124	X-ray	LIG	correct_sidechain	High	PALPPK	-0.516667	3.7	L
DOC_ANK_TNKS_1_3TWU	160	8	ranked_1	0.932685	98.6411	94.9062	97.4919	0.398745	1.42244	18	8	36	457	1.26099	0.985866	1.16789	0.954	0.483	1.003	0.111	0.000353789	X-ray	DOC	correct_sidechain	High	ARPPPIGA	-0.2	2.55	L
LIG_BIR_III_2_1NW9	71	4	ranked_1	0.905853	98.2771	98.1	98.2378	0.20124	1.14814	14	4	26	306	1.12531	0.566438	1.17027	0.982	0.348	0.556	0	0.000351121	X-ray	LIG	correct_sidechain	High	ATPF	0.575	0.95	L
LIG_MYND_2_2ODD	51	5	ranked_0	0.74856	93.1993	90.976	92.6142	0.187023	1.83409	14	5	28	319	1.69259	1.01494	1.17174	0.95	0.606	0.786	0.071	1.75334e-05	Others	LIG	correct_sidechain	High	PPPLI	0.7	5.75	L
DOC_MAPK_DCC_7_2B9J	353	10	ranked_1	0.892958	96.9223	84.3533	93.2732	0.253625	2.33978	22	9	41	273	1.54273	0.80574	1.20248	0.908	0.389	0.802	0.146	0.000451252	X-ray	DOC	correct_sidechain	High	RGNIPKPLNL	-0.69	5.42	L
LIG_KLC1_WD_1_3ZFW	245	8	ranked_2	0.872262	95.6868	83.0463	92.6224	0.302411	3.02662	25	8	43	416	1.69293	0.971357	1.20753	0.905	0.623	0.992	0.186	0.000353763	X-ray	LIG	correct_sidechain	High	LEWDDSAI	-0.2625	1.525	L
LIG_PCNA_APIM_2_5MLW	255	7	ranked_0	0.894294	89.0853	85.76	88.19	0.192117	3.08228	19	7	36	262	1.17904	0.808095	1.20918	0.932	0.67	0.813	0.056	2.22412e-06	X-ray	LIG	correct_sidechain	High	ITRFLVK	0.885714	7.2	H
DEG_SPOP_SBC_1_3HQM	137	5	ranked_1	0.922089	98.6415	93.43	97.1939	0.245218	1.62006	13	5	25	244	0.983447	1.16805	1.25672	0.932	0.417	1.24	0.04	0.000937963	X-ray	DEG	correct_sidechain	High	VSSST	0.22	2.45	L
LIG_Actin_WH2_1_2A41	372	17	ranked_0	0.962884	97.9125	96.5023	97.417	0.464444	1.54781	24	13	46	417	1.60646	0.959431	1.27098	0.929	0.502	1.002	0	2.20905e-06	X-ray	LIG	correct_sidechain	High	RNALLSDISKGKKLKKT	-0.941176	4.025	H
LIG_PDZ_Class_2_1MFG	95	6	ranked_0	0.853122	92.4653	84.1917	90.1014	0.221831	1.50566	15	6	33	273	1.56088	1.5601	1.29936	0.871	1.032	1.463	0.242	7.88852e-05	X-ray	LIG	correct_sidechain	High	GLDVPV	1.11667	5.9	L
LIG_SH3_CIN85_PxpxPR_1_2BZ8	57	6	ranked_2	0.773303	97.0336	89.2433	94.6965	0.112884	2.04341	14	6	24	259	1.83428	0.783212	1.31741	0.965	0.487	0.829	0.042	9.56222e-05	X-ray	LIG	correct_sidechain	High	PKPRPR	-2.95	2.7	L
LIG_BIR_III_3_1JD5	72	4	ranked_4	0.902731	98.4207	98.01	98.3342	0.202299	1.2111	15	4	26	316	1.24428	1.08707	1.32041	0.972	0.407	1.064	0.115	2.28176e-05	X-ray	LIG	correct_sidechain	High	AIAY	1.7	2.9	L
TRG_PTS1_2C0L	305	4	ranked_1	0.948627	97.8592	94.6525	97.4011	0.275273	1.37283	24	4	36	287	3.13664	1.05652	1.33729	0.976	0.386	0.831	0.056	1.51919e-05	X-ray	TRG	correct_sidechain	High	NAKL	-0.45	6.5	L
MOD_PKB_1_1O6K	336	9	ranked_4	0.906825	89.5454	79.6989	86.86	0.207342	3.02372	24	9	45	403	1.31725	0.579392	1.3456	0.898	0.739	0.55	0.067	0.000603409	X-ray	MOD	correct_sidechain	High	RPRTTSFAE	-1.3	2.95	L
LIG_TRFH_1_3BQO	207	5	ranked_0	0.918244	96.7741	87.516	94.67	0.206563	2.16698	17	5	33	269	1.53144	0.529301	1.37836	0.969	0.374	0.509	0.061	0.000224005	X-ray	LIG	correct_sidechain	High	FNLAP	0.66	4.85	L
LIG_ActinCP_CPI_1_3AA0	243	18	ranked_2	0.906925	94.1398	88.895	92.5397	0.558654	2.77789	41	18	82	762	2.32158	0.801655	1.38399	0.495	3.377	0.931	0.679	0.000725059	X-ray	LIG	correct_sidechain	Medium	LEHFTKLRPKRNKKQQPT	-2	2.86667	L
LIG_deltaCOP1_diTrp_1_5FJX	259	6	ranked_2	0.857151	95.9219	78.2217	91.0945	0.0764304	2.77737	16	6	25	318	1.40527	0.883037	1.40477	0.931	0.518	0.879	0.2	0.000501108	X-ray	LIG	correct_sidechain	High	DKWDDF	-2.08333	3.1	L
LIG_PTB_Apo_2_1NTV	131	8	ranked_1	0.925562	96.4129	93.2037	95.6106	0.363498	1.72556	24	8	43	495	1.9662	0.699076	1.40708	0.805	1.521	0.684	0.093	0.000310821	X-ray	LIG	correct_sidechain	High	NFDNPVYR	-1.3625	3.675	L
LIG_WD40_WDR5_VDV_1_4CY2	303	4	ranked_3	0.900789	88.6613	79.755	86.7863	0.0858216	3.01366	15	4	22	200	1.09492	1.57099	1.46873	0.784	1.537	1.614	0.182	0.000293885	X-ray	LIG	correct_sidechain	Medium	DLDV	0.25	7.5	L
LIG_CSL_BTD_1_4J2X	154	4	ranked_1	0.862614	94.6311	80.43	92.0491	0.155161	3.00797	18	4	28	282	1.14269	0.642211	1.47949	0.968	0.476	0.631	0.179	0.000127843	X-ray	LIG	correct_sidechain	High	VWWP	0.2	2.9	L
LIG_Vh1_VBS_1_1SYQ	258	19	ranked_2	0.94386	96.665	96.4476	96.5896	0.629161	1.57541	32	17	67	372	3.21241	0.906131	1.48214	0.846	1.171	0.875	0.06	1.87903e-06	X-ray	LIG	correct_sidechain	High	LLQAAKGLAGAVSELLRSA	0.757895	1.42222	H
LIG_UFM1_UFIM_1_5HKH	83	8	ranked_3	0.760099	96.0408	85.3143	92.2865	0.256371	2.20392	13	7	32	270	1.67726	1.33073	1.49516	0.941	0.557	1.372	0.031	7.65084e-09	X-ray	LIG	correct_sidechain	High	NEWGIELV	0.0875	5.625	L
DEG_APCC_KENBOX_2_4GGD	312	5	ranked_1	0.871984	95.7938	73.986	89.7361	0.145001	3.39591	13	5	20	190	0.967757	1.13386	1.55376	0.881	0.418	1.101	0.05	0.000184312	X-ray	DEG	correct_sidechain	High	SKENV	-1.5	2.7	L
TRG_ENDOCYTIC_2_1BXX	278	4	ranked_1	0.921353	96.8455	91.7675	95.4913	0.140927	1.86442	11	4	20	255	1.70109	0.636107	1.58805	0.906	0.521	0.69	0	0.00258749	X-ray	TRG	correct_sidechain	High	YQRL	-1.375	3.05	L
LIG_LIR_Nem_3_5AZG	116	5	ranked_1	0.926219	98.1424	93.726	97.1386	0.163213	1.61639	17	5	26	278	1.59332	1.056	1.60579	0.913	0.579	1.072	0.115	0.0063621	X-ray	LIG	correct_sidechain	High	DFTFL	1.04	3.65	L
MOD_SUMO_for_1_1KPS	159	4	ranked_2	0.749971	96.8308	70.8725	90.3412	0.071457	4.24145	12	4	16	157	1.13386	1.21638	1.70223	0.938	0.498	1.213	0.125	0.001914	X-ray	MOD	correct_sidechain	High	LKSE	-1.1	5.2	L
LIG_Clathr_ClatBox_1_1C9I	329	5	ranked_1	0.813354	93.5511	71.474	88.7517	0.168312	4.98386	18	5	28	191	1.22263	1.22874	1.74515	0.937	0.589	1.237	0.036	0.000340551	X-ray	LIG	correct_sidechain	High	LLDLD	0.88	3.65	L
LIG_BH_BH3_1_2ROC	157	17	ranked_0	0.903634	92.9525	89.5464	91.8171	0.446165	2.05506	28	14	61	515	3.14102	1.23897	1.75292	0.84	1.222	1.212	0.246	2.17453e-06	X-ray	LIG	correct_sidechain	High	WAREIGAQLRRIADDLN	-0.605882	2.5625	H
LIG_LIR_LC3C_4_3VVW	114	5	ranked_1	0.8689	93.5108	84.718	91.0683	0.173239	2.60783	13	5	24	225	2.63912	1.42842	1.76958	0.856	0.933	1.564	0.083	0.000136861	X-ray	LIG	correct_sidechain	High	DILVV	2.64	4	S
LIG_PCNA_PIPBox_1_1AXC	255	10	ranked_4	0.924887	93.1883	90.12	92.3515	0.351882	2.73474	24	9	50	367	0.96373	0.891757	1.78494	0.913	0.685	0.919	0.02	8.66256e-05	X-ray	LIG	correct_sidechain	High	QTSMTDFYHS	-0.98	1.88	H
LIG_NRBOX_1GWQ	212	7	ranked_0	0.919981	94.1107	92.5817	93.652	0.171567	1.84569	14	6	27	208	1.89638	1.19775	1.8169	0.948	0.488	1.289	0.074	0.000262765	X-ray	LIG	correct_sidechain	High	ILHRLLQ	0.671429	5	H
LIG_Actin_WH2_2_2D1K	370	17	ranked_0	0.945236	97.5967	94.6883	96.5391	0.416468	1.71359	21	12	45	359	1.67552	1.03171	1.83188	0.928	0.567	1.061	0.178	0.000660305	X-ray	LIG	correct_sidechain	High	GEDMLNAIRRGVKLKKT	-0.747059	3.7	H
TRG_AP2beta_CARGO_1_2G30	237	11	ranked_1	0.881437	96.13	81.8237	91.1539	0.129559	2.51669	15	8	29	285	0.87029	1.13872	1.84194	0.909	0.478	1.162	0.103	1.81693e-05	X-ray	TRG	correct_sidechain	High	DEAFSRLAQSR	-0.990909	2.92	H
TRG_LysEnd_GGAAcLL_1_1JWG	147	7	ranked_0	0.819135	96.2612	76.9014	90.6146	0.213994	2.95914	17	7	32	293	1.25123	1.46282	1.95074	0.95	0.471	1.452	0.094	9.5855e-07	X-ray	TRG	correct_sidechain	High	DEDLLHI	-0.228571	5.2	L
LIG_EH_1_1FF1	95	5	ranked_4	0.721935	90.7838	70.762	86.0167	0.09315	3.52009	16	5	22	221	1.98306	1.51989	1.95753	0.826	0.857	1.415	0.045	5.86028e-05	Others	LIG	correct_sidechain	High	TNPFL	0.16	5.4	L
LIG_GBD_Chelix_1_2K42	72	9	ranked_0	0.834094	94.4131	93.5529	94.1513	0.245032	1.5665	16	7	30	214	3.07864	1.25	1.96978	0.832	1.122	1.22	0.067	9.79156e-05	Others	LIG	correct_sidechain	High	VAQRLMQHL	0.0888889	2.95	H
DOC_MAPK_GRA24_9_5ETA	350	15	ranked_3	0.924996	94.0665	89.1755	92.6124	0.341714	2.48787	26	11	52	399	1.51538	1.4639	2.00572	0.895	0.673	1.508	0.135	6.63557e-07	X-ray	DOC	correct_backbone	High	LLERRGVSELPPLYI	0.146667	4.4	H
DOC_CDC14_PxL_1_6G84	368	9	ranked_0	0.850917	95.7655	74.0422	89.0238	0.142943	4.20698	20	9	35	257	1.65271	1.71094	2.00663	0.909	0.755	1.73	0.114	0.000244556	X-ray	DOC	correct_backbone	High	FTDVPALNY	0.222222	4.15	L
LIG_EH1_1_2CE8	337	9	ranked_0	0.90567	97.3432	82.8856	92.6961	0.204492	2.59637	19	9	34	263	4.86954	1.65665	2.01505	0.894	0.552	1.678	0.235	7.85798e-05	X-ray	LIG	correct_backbone	High	MFSIDNILA	1.27778	3.6	H
TRG_ER_FFAT_1_2RR3	125	9	ranked_4	0.841744	95.1918	84.11	91.3558	0.337139	2.01051	17	9	39	419	1.78056	1.58674	2.01923	0.823	1.029	1.603	0.154	1.03394e-05	Others	TRG	correct_backbone	High	ENEFFDAPE	-1.3	3.375	L
DOC_PP1_RVXF_1_3N5U	300	6	ranked_0	0.933619	98.1308	89.0283	95.2563	0.159571	2.07734	13	6	27	245	0.996243	1.52628	2.03197	0.896	0.604	1.519	0.111	0.000830144	X-ray	DOC	correct_backbone	High	KLRFDI	-0.133333	7.66667	L
DOC_SPAK_OSR1_1_2V3S	62	5	ranked_2	0.849441	95.6054	92.032	94.6128	0.153891	1.51026	13	5	25	214	1.90115	1.229	2.07739	0.834	1.224	1.251	0.04	7.67826e-05	X-ray	DOC	correct_backbone	High	RFQVT	-0.34	2.6	L
LIG_WD40_WDR5_WIN_2_4CY3	312	7	ranked_0	0.727626	93.14	49.1143	82.8673	0.248143	5.09566	23	7	40	298	1.0585	1.39026	2.13835	0.879	0.543	1.401	0.2	2.75521e-05	X-ray	LIG	correct_backbone	High	CSRARPL	-0.471429	0.7	H
LIG_PROFILIN_1_2V8C	135	7	ranked_1	0.812222	95.9813	76.05	86.68	0.0852313	2.45542	8	7	18	190	0.863541	2.34991	2.13883	0.815	1.117	2.361	0.222	4.88078e-07	X-ray	LIG	correct_backbone	High	PPPPPGP	-1.42857	0.4	L
LIG_LYPXL_L_2_2R02	293	10	ranked_3	0.789947	95.304	76.94	90.543	0.254563	3.78181	20	7	34	316	1.96634	1.92583	2.16853	0.921	0.647	1.919	0.118	2.96628e-06	X-ray	LIG	correct_backbone	High	LYPLTSLRSL	0.55	0.7	H
LIG_LIR_Apic_2_4EOY	124	6	ranked_2	0.840069	96.4894	86.18	94.0348	0.136012	2.2384	16	5	25	288	3.68008	1.68544	2.30195	0.81	1.588	1.768	0.04	0.00337096	X-ray	LIG	correct_backbone	High	NDWLLP	-0.316667	4.63333	L
LIG_Rb_pABgroove_1_1N4M	202	8	ranked_4	0.882152	96.2153	80.4975	90.7483	0.201284	2.19794	15	8	31	244	1.89279	1.8315	2.31799	0.881	0.814	1.664	0.065	2.47481e-05	X-ray	LIG	correct_backbone	High	EGISDLFD	-0.075	1.65	H
DOC_MIT_MIM_1_2JQ9	71	11	ranked_0	0.813199	96.0136	89.765	93.7414	0.160546	1.8547	14	8	27	243	1.73939	1.77425	2.33367	0.846	0.964	1.824	0.222	1.03483e-05	X-ray	DOC	correct_backbone	High	DQLSRRLAALR	-0.572727	4.24	H
LIG_EVH1_3_1MKE	114	6	ranked_3	0.564088	88.503	52.9167	75.1581	0.0779436	5.75514	10	6	17	191	3.85574	1.71069	2.335	0.793	1.254	1.793	0.118	1.85499e-07	Others	LIG	correct_backbone	Medium	DLPPPE	-1.33333	1.8	L
LIG_OCRL_FandH_1_3QIS	334	13	ranked_1	0.931668	95.0889	90.2611	93.5371	0.321919	2.00583	19	9	33	367	1.42871	1.24851	2.34916	0.897	0.611	1.238	0.121	9.77241e-06	X-ray	LIG	correct_backbone	High	PFARLHECYGQEI	-0.469231	5.43333	H
LIG_REV1ctd_RIR_1_2LSI	99	12	ranked_0	0.839272	94.015	91.2975	93.1788	0.275981	1.74438	18	8	36	384	1.55825	1.09435	2.47889	0.876	1.044	1.083	0.083	0.000535018	X-ray	LIG	correct_backbone	High	KSFFDKKRSERK	-2.3	2.43333	H
DOC_GSK3_Axin_1_1O9U	289	17	ranked_2	0.931874	93.4647	90.0162	91.9703	0.237856	1.93445	17	13	39	306	1.361	2.05799	2.50107	0.883	0.969	2.071	0.051	7.23777e-16	X-ray	DOC	correct_backbone	High	VEPQKFAEELIHRLEAV	-0.223529	3.8875	H
LIG_Sin3_1_1PD7	85	11	ranked_3	0.844692	93.46	91.89	92.9186	0.293953	1.78758	19	10	36	294	3.55365	2.13538	2.53459	0.719	2.147	2.361	0	1.75871e-08	Others	LIG	correct_backbone	Medium	IQMLLEAADYL	0.872727	2.46	H
LIG_SUMO_SIM_par_1_2ASQ	74	6	ranked_0	0.882287	97.9286	93.865	96.7095	0.239631	1.44396	14	6	26	268	1.80047	1.92298	2.53988	0.751	1.509	2.005	0.192	0.0045452	Others	LIG	correct_backbone	Medium	DVIDLT	0.8	3.73333	S
DOC_MAPK_JIP1_4_4H3B	356	7	ranked_4	0.907824	95.1271	82.9243	91.5679	0.259303	2.50556	17	7	36	224	4.49851	2.29008	2.56841	0.883	0.704	2.294	0.028	0.000129287	X-ray	DOC	correct_backbone	High	RPGSLDL	-0.457143	4.8	L
DOC_MAPK_MEF2A_6_4H3Q	352	9	ranked_2	0.852774	94.8806	74.2313	88.5269	0.162532	4.01514	18	8	34	221	2.34541	1.78891	2.5746	0.862	0.726	1.776	0.206	0.00258382	X-ray	DOC	correct_backbone	High	KPVLPALTI	1.14444	2.925	L
LIG_PALB2_WD40_1_3EU7	333	9	ranked_0	0.627972	89.7531	44.2612	74.5892	0.07095	8.3894	16	8	28	280	1.24001	2.19344	2.83401	0.738	1.118	2.209	0.321	9.19211e-06	X-ray	LIG	correct_backbone	Medium	ISLNWFEEL	0.3	4.25	H
LIG_ARL_BART_1_4ZI2	131	8	ranked_3	0.519727	81.6253	47.27	69.6757	0.0689896	6.01884	15	8	28	230	1.61973	2.42809	2.96917	0.758	0.993	2.483	0.25	1.29151e-09	X-ray	LIG	correct_backbone	Medium	LLSILRKL	1.3125	3.025	H
LIG_PAM2_2_2X04	77	14	ranked_0	0.86006	96.5053	91.96	94.4852	0.335186	1.55954	15	12	40	343	1.34252	1.7421	2.98974	0.832	0.938	1.914	0.175	9.77275e-14	X-ray	LIG	correct_backbone	High	WPPEFHPGVPWKGL	-0.628571	3.4	L
LIG_EVH1_2_1DDV	104	5	ranked_1	0.661527	95.81	63.1	87.6325	0.144674	3.24596	9	3	13	146	1.33304	3.3222	3.03528	0.82	0.999	2.808	0	0.000163247	X-ray	LIG	correct_backbone	High	PPSPF	-0.56	2.2	L
LIG_CAP-Gly_1_2PZO	46	5	ranked_4	0.501287	95.7418	77.7367	91.8836	0.0880511	2.95225	11	3	18	171	1.21938	1.90427	3.06586	0.839	1.055	1.992	0	3.96303e-06	X-ray	LIG	correct_backbone	High	DDETF	-1.68	4.55	L
LIG_PDZ_Wminus1_1_1ZUB	89	4	ranked_2	0.90178	95.9613	91.3175	94.9837	0.233965	1.45175	15	4	28	284	5.63661	2.79179	3.10141	0.586	5.407	2.656	0.143	3.71755e-06	Others	LIG	correct_backbone	Medium	GIWA	1.25	3.8	S
TRG_NLS_Bipartite_1_1PJM	460	17	ranked_4	0.573738	94.4411	43.9767	81.825	0.322913	12.8828	45	15	75	712	0.763864	2.05927	3.18246	0.839	0.692	2.053	0.213	0.000258797	X-ray	TRG	correct_backbone	High	GKRSAEGSNPPKPLKKL	-1.46471	1.9	L
LIG_RPA_C_Vert_1DPU	93	16	ranked_3	0.781006	92.4123	87.7533	90.5064	0.202462	2.43804	13	9	27	225	1.72519	2.53063	3.26622	0.752	1.514	2.38	0.259	1.20964e-08	Others	LIG	correct_backbone	Medium	RIQRNKAAALLRLAAR	-0.25	3.375	H
DOC_MAPK_NFAT4_5_2XS0	360	9	ranked_3	0.916589	95.6095	86.6686	93.2915	0.248326	2.20991	20	7	36	285	2.15	2.33553	3.28934	0.831	0.859	2.338	0.081	0.000163458	X-ray	DOC	correct_backbone	High	RDHLYLPLE	-0.688889	2.475	L
DOC_MAPK_HePTP_8_2GPH	334	13	ranked_3	0.750293	93.9146	64.206	85.6622	0.174571	7.17228	26	10	50	346	2.29764	3.10633	3.38851	0.722	1.304	3.063	0.36	0.000106573	X-ray	DOC	correct_backbone	Medium	LQERRGSNVALML	-0.107692	5.13333	H
TRG_NES_CRM1_1_3GB8	179	16	ranked_0	0.795128	94.645	76.7777	87.6064	0.273476	2.07553	20	13	39	275	1.85633	2.86151	3.44278	0.683	1.423	2.824	0.154	0.000762614	X-ray	TRG	correct_backbone	Medium	EELSQALASSFSVSQD	-0.20625	2.5625	H
LIG_LYPXL_SIV_4_2XS1	697	9	ranked_2	0.799962	88.6767	61.9143	81.1832	0.143741	5.54701	18	7	30	281	4.4268	3.47103	3.74074	0.818	0.967	3.555	0.133	1.54867e-05	X-ray	LIG	correct_backbone	High	PYKEVTEDL	-1.11111	2.7	H
DOC_CYCLIN_RxL_1_1H25	130	9	ranked_4	0.742098	91.1487	70.8422	83.5337	0.152313	3.47912	15	9	35	326	2.50009	2.6717	3.76379	0.799	1.024	2.709	0.286	0.00187928	X-ray	DOC	correct_backbone	Medium	KPLKKLRFD	-1.21111	5.2	L
LIG_PCNA_TLS_4_2ZVL	255	8	ranked_4	0.843673	88.6306	75.7857	85.034	0.173617	3.77176	18	7	35	271	1.23834	1.30448	3.76602	0.896	0.75	1.312	0.114	8.1877e-06	X-ray	LIG	correct_backbone	High	KHTLDIFF	0.325	6.3	L
LIG_ActinCP_TwfCPI_2_7DS2	242	11	ranked_0	0.902159	93.2958	83.2582	90.3116	0.332604	2.6484	26	11	47	402	2.98372	2.80588	3.85583	0.717	1.307	2.793	0.277	2.94895e-05	X-ray	LIG	correct_backbone	Medium	FAKPKGPAGKR	-1.25455	4.44	L
LIG_LYPXL_S_1_2R03	697	5	ranked_0	0.803836	91.0811	53.896	82.9974	0.112002	6.34394	18	5	27	257	6.00919	3.91433	3.96058	0.81	1.179	4.073	0.111	4.46453e-05	X-ray	LIG	correct_backbone	High	LYPDL	0.24	1.1	L
LIG_SPRY_1_2JK9	202	6	ranked_3	0.574458	93.7714	40.1367	77.681	0.0622231	6.8534	14	6	27	273	2.22868	3.21555	4.042	0.735	1.231	3.24	0.185	7.11177e-07	X-ray	LIG	correct_backbone	Medium	ELNNNL	-1.06667	4.86667	L
TRG_DiLeu_BaEn_1_4NEE	142	6	ranked_4	0.78877	96.3064	81.61	92.4389	0.201212	2.24796	14	5	26	186	1.53128	2.31203	4.40574	0.8	0.932	2.336	0.077	0.000970028	X-ray	TRG	correct_backbone	High	ENTSLL	-0.15	4.9	L
LIG_MAD2_1GO4	196	9	ranked_2	0.874021	94.7538	85.2613	92.5203	0.377834	1.99994	26	8	51	521	1.32612	4.12493	4.61136	0.687	1.471	4.133	0.098	0.000101063	X-ray	LIG	correct_backbone	Medium	KVLHMSLNP	0.0777778	3.1	S
DOC_USP7_MATH_2_1YY6	143	7	ranked_4	0.813985	96.9143	75.4057	89.7448	0.276054	2.61845	14	7	31	286	1.73982	4.31272	4.71973	0.648	1.55	4.346	0.29	0.000716871	X-ray	DOC	correct_backbone	Medium	PGEGPST	-1.28571	1.06667	L
LIG_CID_NIM_1_2MOW	155	10	ranked_3	0.836367	96.6974	78.492	90.4197	0.23932	2.17209	19	10	38	332	3.79953	2.93581	4.72159	0.695	1.673	3.005	0.368	4.39943e-08	Others	LIG	correct_backbone	Medium	DDEDGYNPYT	-2.28	1.56	L
DEG_Kelch_Keap1_2_3WN7	286	7	ranked_1	0.734925	96.009	51.9443	84.5848	0.276465	4.61981	20	7	36	262	0.902608	3.63207	4.77227	0.66	1.054	3.641	0.417	3.48039e-08	X-ray	DEG	correct_backbone	Medium	QDIDLGV	0.228571	3.83333	H
LIG_EVH1_1_1EVH	111	5	ranked_4	0.704518	95.7444	74.26	89.1338	0.0693906	3.61542	9	4	17	162	1.37703	3.55211	4.80509	0.625	1.251	3.476	0.471	0.000123675	X-ray	LIG	correct_backbone	Medium	FPPPP	-0.72	2.2	L
LIG_LIR_Gen_1_2L8J	115	9	ranked_4	0.803491	95.8726	78.83	90.823	0.168345	2.52418	19	8	35	352	3.77938	4.20098	5.19604	0.698	1.925	4.221	0.4	0.00363118	Others	LIG	correct_pocket	Medium	EDYIIILPE	0.433333	1.75	L
LIG_NRP_CendR_1_2ORZ	135	4	ranked_3	0.623502	97.465	54.0475	87.8167	0.0914372	4.96864	14	4	22	230	1.18276	2.92515	5.3705	0.827	0.79	3.044	0.381	4.27914e-05	X-ray	LIG	correct_pocket	High	TKPR	-2.675	3.05	L
LIG_WD40_WDR5_WIN_1_3UVK	303	7	ranked_1	0.688668	92.6789	41.6514	78.9408	0.153015	5.9626	19	7	29	277	1.02748	4.79609	5.42372	0.535	1.336	4.808	0.621	6.43703e-06	X-ray	LIG	correct_pocket	Medium	CARSEPK	-1.42857	3.6	H
LIG_Dynein_DLC8_1_1F95	89	7	ranked_4	0.372554	80.045	40.3114	66.8005	0.0747457	11.6214	14	7	27	401	1.70767	4.86834	5.44842	0.542	1.765	4.71	0.444	2.26342e-05	Others	LIG	correct_pocket	Medium	CDKSTQT	-1.51429	2.13333	L
DEG_SCF_COI1_1_3OGL	541	18	ranked_3	0.836001	82.745	66.8527	78.0708	0.171944	5.38306	36	15	72	612	1.85676	4.27697	5.48923	0.528	2.478	4.244	0.542	3.62558e-11	X-ray	DEG	correct_pocket	Medium	IARRASLHRFLEKRKDRV	-1.03333	4.35556	H
LIG_PDZ_Class_1_1D5G	96	6	ranked_0	0.851441	91.84	86.085	90.2705	0.261746	2.1861	16	6	33	292	3.38528	3.95363	5.54048	0.678	2.268	4.008	0.364	7.25453e-05	X-ray	LIG	correct_pocket	Medium	EQVSAV	0.4	6	L
LIG_ULM_U2AF65_1_1O0P	104	9	ranked_0	0.772792	97.3389	81.5338	92.4758	0.125401	1.93266	18	8	32	391	2.60048	3.92672	5.88249	0.644	1.533	3.841	0.406	1.52757e-05	Others	LIG	correct_pocket	Medium	KKRKRSRWN	-3.37778	1.625	L
LIG_AP2alpha_2_1KYU	113	4	ranked_1	0.290497	80.8617	29.5767	63.7667	0.0222513	14.5261	6	3	7	55	1.96667	5.48517	6.12963	0.428	1.889	5.428	0.571	0.000119206	X-ray	LIG	correct_pocket	Acceptable	DPFK	-1.55	2.4	L
LIG_LSD1_SNAG_1_2Y48	543	9	ranked_3	0.665499	92.3955	32.8411	75.1055	0.0936909	7.66354	22	9	35	369	0.914305	5.30833	6.49263	0.501	1.442	5.314	0.629	8.86191e-11	X-ray	LIG	correct_pocket	Medium	PRSFLVRKP	-0.677778	1.425	H
LIG_LRP6_Inhibitor_1_3SOQ	305	7	ranked_4	0.522096	93.7927	29.51	80.2595	0.0373276	11.2631	15	4	20	167	1.599	4.68627	6.67425	0.496	1.59	4.697	0.579	2.62997e-05	X-ray	LIG	correct_pocket	Medium	LNSNAIK	-0.228571	6.1	L
LIG_ANK_PxLPxL_1_3UXG	163	10	ranked_4	0.61203	92.5933	56.213	81.8932	0.209354	7.15309	24	10	41	261	1.37901	6.41349	6.93309	0.397	2.238	6.502	0.78	2.67021e-05	X-ray	LIG	correct_pocket	Acceptable	PSLPNITLGL	0.73	2.94	L
DEG_SCF_FBXO31_1_5VZU	401	7	ranked_0	0.826747	93.9557	83.62	91.9681	0.311523	1.88964	21	5	36	255	3.97446	6.33669	7.07892	0.533	2.041	6.553	0.361	6.44753e-08	X-ray	DEG	correct_pocket	Medium	DVRDVDI	-0.3	8.13333	H
DEG_SCF_TIR1_1_2P1Q	534	13	ranked_0	0.776602	89.3997	49.7392	78.8776	0.196707	5.52084	36	13	65	567	1.21509	6.618	7.11439	0.471	2.318	6.36	0.677	1.3363e-09	X-ray	DEG	correct_pocket	Acceptable	QVVGWPPVRNYRK	-1.00769	4.51667	L
LIG_Pex14_3_4BXU	69	6	ranked_0	0.424166	91.1929	46.02	74.7664	0.0247227	6.81805	7	4	10	45	8.15745	5.80649	7.24844	0.332	3.414	6.335	0.6	5.00205e-07	X-ray	LIG	correct_pocket	Acceptable	LVAEFL	2.15	2.23333	H
LIG_KLC1_Yacidic_2_6FUZ	223	5	ranked_0	0.713702	96.625	63.926	90.0852	0.105636	6.23732	20	5	32	257	2.21193	4.81407	7.26179	0.53	1.611	4.804	0.562	2.04487e-05	X-ray	LIG	correct_pocket	Medium	DIYLE	0	0.35	L
LIG_CAP-Gly_2_3RDV	47	7	ranked_2	0.42449	96.047	63.11	83.6956	0.0841981	4.70014	10	6	21	180	1.24721	4.45531	7.59523	0.595	1.782	4.416	0.333	2.16115e-12	X-ray	LIG	correct_pocket	Medium	SWKDGCY	-1.18571	2.46667	L
LIG_Pex14_1_2W84	57	5	ranked_1	0.60286	93.015	67.8133	87.9747	0.0412982	2.90114	12	3	16	245	2.72825	6.83149	7.662	0.382	2.286	7.027	0.75	0.000222625	Others	LIG	correct_pocket	Acceptable	WAQEF	-0.66	4.5	L
TRG_DiLeu_BaLyEn_6_2JKR	142	6	ranked_3	0.557653	94.3538	43.415	78.2679	0.0736184	6.14863	13	6	24	185	1.41463	6.42928	7.8929	0.51	2.169	6.449	0.333	0.00105347	X-ray	TRG	correct_pocket	Medium	QIKRLL	0.0333333	2.86667	L
LIG_PAM2_1_1JGN	73	13	ranked_4	0.793523	94.6116	86.8892	91.6223	0.342407	1.99625	19	12	44	369	6.01414	8.26791	8.33566	0.364	4.825	8.678	0.545	9.9539e-06	X-ray	LIG	correct_pocket	Acceptable	SNLNPNAKEFVPG	-0.746154	1.88333	L
DOC_USP7_UBL2_3_4YOC	250	5	ranked_4	0.745845	93.4842	58.058	86.1037	0.107266	4.98343	19	5	28	275	2.22505	8.37553	8.78936	0.367	2.538	8.372	0.679	0.00374177	X-ray	DOC	correct_pocket	Acceptable	KGKGK	-2.5	0	L
LIG_SUFU_1_4KMD	354	8	ranked_0	0.649727	92.252	41.2825	77.6893	0.133016	10.1714	20	8	41	268	6.74646	9.00718	9.10966	0.243	6.37	9.062	0.732	5.52192e-08	X-ray	LIG	correct_pocket	Acceptable	SYGHLSIG	0.175	3.4	S
LIG_PTAP_UEV_1_1M4P	144	6	ranked_3	0.472086	91.54	39.3683	75.0647	0.0973543	10.5044	13	6	27	222	3.95931	9.31083	9.92217	0.329	3.693	9.254	0.481	0.000108061	Others	LIG	correct_pocket	Acceptable	EPTAPP	-1.2	1.46667	L
LIG_CaM_IQ_9_2IX7	139	17	ranked_3	0.354249	69.0506	43.58	61.5252	0.0476401	14.2295	31	13	49	385	8.5411	9.83487	9.99555	0.22	8.597	9.855	0.694	6.36806e-05	X-ray	LIG	correct_pocket	Incorrect	CIRIQKTIRGWLLRKRY	-0.529412	5.3125	H
LIG_NBox_RRM_1_2KXH	196	11	ranked_0	0.80405	93.2162	52.9143	79.1105	0.0863146	3.65804	13	7	25	192	3.81286	9.7486	10.0057	0.276	4.648	9.723	0.64	2.14199e-06	Others	LIG	correct_pocket	Acceptable	FKDALQRARQI	-0.790909	2.28	H
DOC_AGCK_PIF_3_1ATP	259	4	ranked_0	0.693182	93.654	62.3025	84.6964	0.0573743	9.02925	10	4	18	213	1.13731	9.21245	10.4438	0.388	2.514	9.485	0.444	6.02957e-07	X-ray	DOC	correct_pocket	Acceptable	FTEF	0.35	1.4	L
LIG_HOMEOBOX_1B72	73	4	ranked_1	0.206933				0	50	0	0	0	0	1.75089	8.63138	10.7	0.23	3.016	8.63	0	9.95281e-07	X-ray	LIG	correct_pocket	Acceptable	FDWM	0.075	1.75	L
DEG_COP1_1_5IGO	324	8	ranked_4	0.644072	91.548	36.0829	73.9	0.0931375	6.12804	15	7	29	327	1.86494	9.2927	11.1083	0.305	2.814	9.054	0.621	0.000390631	X-ray	DEG	correct_pocket	Acceptable	SDQIVPEY	-0.6875	0.675	L
LIG_PDZ_Class_3_1B8Q	86	6	ranked_2	0.456725	94.4667	52.445	83.9612	0.0949628	5.99201	12	4	20	119	3.18654	10.7459	11.6078	0.235	3.86	10.366	0.7	6.16821e-05	Others	LIG	correct_pocket	Acceptable	VKVDSV	0.733333	3.6	L
LIG_PCNA_yPIPBox_3_1SXJ	255	13	ranked_1	0.596938	83.2552	41.7789	71.59	0.103125	8.60134	23	9	44	413	1.77743	10.7069	11.936	0.215	4.215	10.819	0.818	0.00055754	X-ray	LIG	correct_pocket	Incorrect	KNALDNMSVVGYF	0.138462	3.65	L
LIG_EF_ALG2_ABM_1_2ZNE	168	9	ranked_2	0.612408	91.791	49.45	78.6507	0.0841713	8.00171	20	9	36	374	1.47442	11.958	12.2709	0.197	4.386	11.947	0.861	1.36393e-06	X-ray	LIG	correct_pocket	Incorrect	PYPTYPGYP	-1.26667	0.525	L
LIG_SH3_3_2GBQ	57	7	ranked_3	0.625472	91.86	76.0029	83.9314	0.094707	2.88998	7	7	17	191	2.00178	12.2613	12.5777	0.215	5.501	12.248	0.706	0.0131729	Others	LIG	correct_pocket	Incorrect	VPPPVPP	0.0571429	3.86667	L
LIG_Rb_LxCxE_1_1GH6	123	17	ranked_4	0.321456	88.2208	30.12	64.4523	0.0674518	13.3321	13	9	34	335	1.7582	13.6575	13.817	0.27	3.736	13.123	0.559	0.000541725	X-ray	LIG	correct_pocket	Acceptable	ENLFCSEEMPSSDDEAT	-0.964706	4.0375	L
LIG_GYF_1L2Z	62	9	ranked_3	0.469732	90.07	58.2817	79.4739	0.0457755	4.13565	12	6	20	228	1.71327	12.1389	14.0502	0.205	5.804	12.107	0.7	1.68556e-08	Others	LIG	correct_pocket	Incorrect	HRPPPPGHR	-2.46667	0.95	L
LIG_14-3-3_ChREBP_3_5F74	231	16	ranked_4	0.502453	88.1541	36.1082	73.8415	0.0401887	8.59086	29	11	45	418	1.27503	13.5403	14.4975	0.14	5.887	13.534	0.933	2.06353e-15	X-ray	LIG	correct_pocket	Incorrect	IRLNNAIWRAWYIQYV	0.075	3.75	H
LIG_CNOT1_NIM_1_4CQO	437	10	ranked_0	0.410193	69.1757	28.0971	55.4829	0.0238893	19.0944	14	7	26	292	1.83606	15.8297	14.6188	0.118	6.784	15.842	0.923	5.43749e-08	X-ray	LIG	correct_pocket	Incorrect	FSSWNDYLGL	-0.08	1.28	H
LIG_Actin_RPEL_3_2V51	367	20	ranked_1	0.472548	86.1006	38.835	64.7548	0.0781351	13.2156	17	14	38	351	1.12587	17.9437	17.2796	0.082	11.143	18.089	0.947	6.11605e-06	Others	LIG	wrong_pocket	Incorrect	LQLKLQQRRTREELVSQGIM	-0.725	3.99	L
LIG_SUMO_SIM_anti_2_2KQS	78	9	ranked_2	0.778631	95.5294	82.0767	91.0452	0.236662	2.77225	18	9	38	324	2.59629	17.9741	17.701	0.157	6.72	17.235	0.789	0.00234949	Others	LIG	wrong_pocket	Incorrect	EIIVLSDSD	0.544444	4.575	L
LIG_CORNRBOX_1KKQ	164	9	ranked_4	0.390055	85.5017	34.7314	66.7968	0.0666659	12.985	12	7	21	149	1.42761	21.0984	22.8041	0.058	7.815	21.135	1	1.02718e-06	X-ray	LIG	wrong_pocket	Incorrect	LEAIIRKAL	0.922222	5	H
LIG_GLEBS_BUB3_1_2I3S	340	9	ranked_3	0.432523	86.2286	32.06	66.5309	0.0515114	15.0775	14	8	28	205	2.11274	22.5245	23.4879	0.057	6.748	22.584	1	9.06911e-07	X-ray	LIG	wrong_pocket	Incorrect	EFNTEEILA	-0.2	4.275	H
DOC_PP1_SILK_1_2O8G	295	6	ranked_4	0.432724	95.4736	31.616	75.5181	0.0432032	16.3496	11	5	20	189	1.00567	26.0228	25.5237	0.044	7.718	26.065	1	3.77751e-05	X-ray	DOC	wrong_pocket	Incorrect	KGILKN	-0.566667	1.53333	L
LIG_FAT_LD_1_3GM1	140	9	ranked_3	0.885796	97.5479	87.9943	94.3633	0.168637	1.88369	14	7	26	170	3.01266	27.8645	27.5083	0.035	10.512	27.849	1	6.90048e-06	X-ray	LIG	wrong_pocket	Incorrect	LDELMASLS	0.722222	4.15	H
LIG_Clathr_ClatBox_2_1UTC	328	6	ranked_4	0.545352	91.8127	34.396	77.4585	0.0468777	13.2294	15	5	22	244	1.35407	31.9309	31.0013	0.031	9.174	31.891	1	1.46283e-06	X-ray	LIG	wrong_pocket	Incorrect	LPWDLW	0.116667	4.23333	H
DOC_PP1_MyPhoNE_1_1S70	299	8	ranked_1	0.611319	92.9713	39.8425	75.2617	0.0530663	8.11889	16	8	31	269	2.56939	39.5599	39.2279	0.019	13.872	39.508	1	4.4052e-07	X-ray	DOC	wrong_pocket	Incorrect	RNEQLKRW	-2.5625	3.075	H
LIG_APCC_ABBA_1_4BH6	293	6	ranked_1	0.446541	94.4325	28.864	69.2138	0.0273169	15.0892	8	5	14	92	0.897933	40.1846	40.0039	0.019	12.872	40.21	1	0.000384251	X-ray	LIG	wrong_pocket	Incorrect	FMLYEE	0.0333333	5.6	L
LIG_AP2alpha_1_1KY7	246	5	ranked_2	0.553339	95.5631	39.11	82.28	0.04272	10.6787	13	4	17	193	2.7899	44.2583	44.3541	0.016	12.931	44.208	1	1.69022e-05	X-ray	LIG	wrong_pocket	Incorrect	FEDNF	-0.98	0	L

## Sheet: AF-MMv2.3 result
prediction_name	chainA_length	chainB_length	model_id	model_confidence	chainA_intf_avg_plddt	chainB_intf_avg_plddt	intf_avg_plddt	pDockQ	iPAE	num_chainA_intf_res	num_chainB_intf_res	num_res_res_contact	num_atom_atom_contact	RMSD_domain	RMSD_backbone_peptide	RMSD_all_atom_peptide	DockQ	iRMS	LRMS	Fnonnat	pattern_probability	methods	elm_class	RMSD_all_atom_peptide_classification	DockQ_classification	motif_sequence	average_hydropathy_score	peptide_symmetry_score	solved_motif_secondary_structure
DOC_USP7_MATH_1_3MQS	143	5	ranked_0	0.934843801553683	98.1366647084554	93.4559997558594	96.7599985459272	0.2255589518528063		12	5	24	242	1.69932222366333	0.550011873245239	0.670959293842316	0.978	0.387	0.555	0.167	0.0123884986881	X-ray	DOC	correct_sidechain	High	PSTSS	-0.9400000000000001	0.4	L
DEG_SPOP_SBC_1_3HQM	137	5	ranked_4	0.922113785428522	98.3839996337891	93.25	97.1004997253418	0.2569952694015215		15	5	27	299	0.942427814006805	0.77671217918396	0.699910044670105	0.969	0.327	0.844	0.037	0.000937962911545	X-ray	DEG	correct_sidechain	High	VSSST	0.2200000000000001	2.45	L
DEG_SIAH_1_2A25	193	9	ranked_3	0.931101827477032	96.3142860049293	93.6711112128364	95.5213335673014	0.4856370023243108		21	9	44	364	1.01763117313385	0.434531301259995	0.731597483158112	0.961	0.472	0.442	0.114	2.71481907027e-05	X-ray	DEG	correct_sidechain	High	KPAAVVAPI	1.2444444444444445	2.7	S
DOC_PP2B_PxIxI_1_4F0Z	292	7	ranked_2	0.958944473371785	98.2756252288818	94.7814298357283	97.2121744570525	0.3202500049244762		16	7	32	331	0.829634547233582	0.413750857114792	0.787736237049103	0.958	0.393	0.45	0.0	0.000136785684218	X-ray	DOC	correct_sidechain	High	KPKIIIT	0.48571428571428565	5.900000000000001	S
DOC_ANK_TNKS_1_3TWU	160	8	ranked_0	0.934079047210398	98.6094118006089	94.9774990081787	97.4471997070313	0.3439408023641668		17	8	36	419	1.12133824825287	0.614377498626709	0.79232782125473	0.979	0.372	0.62	0.083	0.000353788636176	X-ray	DOC	correct_sidechain	High	ARPPPIGA	-0.19999999999999998	2.55	L
LIG_TRAF2_2_1CZY	168	6	ranked_1	0.8876253417408	97.3340904929421	84.634999593099	94.61285672869	0.3718813158479851		22	6	38	305	1.1156188249588	0.65727436542511	0.844578146934509	0.978	0.374	0.657	0.0	0.000266680422721	X-ray	LIG	correct_sidechain	High	PQQATD	-1.8333333333333333	3.3333333333333335	L
LIG_TPR_1ELR	128	4	ranked_1	0.93483766117287	98.710666402181	95.4425010681152	98.0226315950093	0.1590292422655383		15	4	24	247	1.2900915145874	0.337929517030716	0.867005050182343	0.933	0.458	0.333	0.042	3.22676097674e-08	X-ray	LIG	correct_sidechain	High	EEVD	-1.575	3.85	L
LIG_MYND_2_2ODD	51	5	ranked_2	0.786609065614182	93.7721432277134	92.0780014038086	93.326316431949	0.2006377348814118		14	5	28	303	1.70019793510437	0.699652314186096	0.924556314945221	0.96	0.547	0.536	0.071	1.75333616771e-05	Others	LIG	correct_sidechain	High	PPPLI	0.6999999999999998	5.75	L
DEG_Kelch_Keap1_1_2FLU	285	6	ranked_0	0.956363292200828	98.81500032213	92.8783340454102	97.33083375295	0.3419300454719738		18	6	35	322	0.900421261787415	0.281707286834717	0.939188480377197	0.97	0.377	0.291	0.057	5.95038132581e-05	X-ray	DEG	correct_sidechain	High	DEETGE	-2.5166666666666666	1.9666666666666668	L
DOC_MAPK_RevD_3_3TEI	349	15	ranked_0	0.958484691048801	97.5647994995117	94.5976926363432	96.5497366252698	0.394535791648103		25	13	57	439	1.77395677566528	0.652002155780792	0.975048303604126	0.967	0.316	0.654	0.035	0.000180483045057	X-ray	DOC	correct_sidechain	High	PQLKPIESSILAQRR	-0.6533333333333332	3.5714285714285707	H
DEG_APCC_KENBOX_2_4GGD	312	5	ranked_1	0.909943362246585	96.7318754196167	80.0220001220703	92.7533336821056	0.1857533590911378		16	5	27	269	0.978536427021027	0.799653291702271	0.987079739570618	0.946	0.432	0.77	0.111	0.000184312021952	X-ray	DEG	correct_sidechain	High	SKENV	-1.4999999999999998	2.7	L
TRG_LysEnd_GGAAcLL_1_1JWG	147	7	ranked_1	0.923136153592514	97.9835303811466	90.8342851911272	95.898333867391	0.2964697506457986		17	7	32	310	1.10168898105621	0.559091806411743	1.04147970676422	0.987	0.288	0.545	0.062	9.58549884391e-07	X-ray	TRG	correct_sidechain	High	DEDLLHI	-0.22857142857142865	5.2	L
LIG_WW_1_1EG4	261	4	ranked_0	0.948163378771397	97.3763642744584	93.3999996185303	96.3160003662109	0.1137476746030165		11	4	16	225	1.49199068546295	0.572721838951111	1.05203294754028	0.985	0.309	0.545	0.0	0.000125740700239	X-ray	LIG	correct_sidechain	High	PPPY	-1.5250000000000001	0.15000000000000002	L
LIG_EVH1_1_1EVH	111	5	ranked_0	0.917438446226536	98.2950007120768	95.4499984741211	97.4582353479722	0.1677990959413152		12	5	21	220	1.24433624744415	0.853432774543762	1.07097005844116	0.955	0.439	0.744	0.048	0.000123675426279	X-ray	LIG	correct_sidechain	High	FPPPP	-0.7200000000000001	2.2	L
LIG_Actin_WH2_1_2A41	372	17	ranked_4	0.955845199815496	96.7033332188924	94.5453843336839	95.9451349619273	0.4342094438522886		24	13	47	444	1.57400381565094	0.769440948963165	1.11673820018768	0.936	0.511	0.836	0.0	2.20904816494e-06	X-ray	LIG	correct_sidechain	High	RNALLSDISKGKKLKKT	-0.9411764705882353	4.0249999999999995	H
LIG_PCNA_APIM_2_5MLW	255	7	ranked_0	0.913450733024853	88.5163160625257	86.067143031529	87.8569233234112	0.2056019989116186		19	7	35	280	1.09748351573944	0.64752185344696	1.13099455833435	0.941	0.534	0.655	0.057	2.22411935838e-06	X-ray	LIG	correct_sidechain	High	ITRFLVK	0.8857142857142856	7.2	H
LIG_PDZ_Class_2_1MFG	95	6	ranked_0	0.853558878952103	95.3686670939128	83.5166657765706	91.9823810032436	0.2251104615608781		15	6	30	279	1.24594712257385	1.07752704620361	1.14022278785706	0.932	0.634	1.013	0.167	7.88851572129e-05	X-ray	LIG	correct_sidechain	High	GLDVPV	1.1166666666666665	5.8999999999999995	L
LIG_SH3_2_1CKA	57	6	ranked_1	0.786479573185554	96.3378573826381	89.7233339945475	94.3535003662109	0.1219312766758251		14	6	24	248	1.132967710495	1.01356315612793	1.14157116413116	0.955	0.447	0.772	0.125	0.00111124155225	X-ray	LIG	correct_sidechain	High	PALPPK	-0.5166666666666667	3.7000000000000006	L
LIG_BIR_III_2_1NW9	71	4	ranked_4	0.899659222897671	97.839230464055	97.8900012969971	97.8511765423943	0.1973117410588731		13	4	24	304	1.13549411296844	0.538740038871765	1.16794371604919	0.958	0.333	0.496	0.0	0.000351121026816	X-ray	LIG	correct_sidechain	High	ATPF	0.575	0.95	L
DEG_MDM2_SWIB_1_1YCR	80	8	ranked_2	0.875615354133124	97.9426661173503	94.6916669209798	97.0138092041016	0.2148321504248191		15	6	25	264	1.29706192016602	0.905954778194428	1.16964101791382	0.917	0.473	1.072	0.04	2.12465805842e-05	X-ray	DEG	correct_sidechain	High	FSDLWKLL	0.6375	2.675	H
LIG_EH_1_1FF1	95	5	ranked_2	0.78935851190811	92.3875002861023	77.0640014648438	88.7390481858026	0.1576347542711497		16	5	25	259	1.84641253948212	1.06791090965271	1.22153806686401	0.881	0.754	1.006	0.04	5.86028045872e-05	Others	LIG	correct_sidechain	High	TNPFL	0.15999999999999978	5.4	L
LIG_BIR_III_3_1JD5	72	4	ranked_4	0.896194797810201	98.0739995320638	97.5599994659424	97.9657889918277	0.184960891592659		15	4	26	337	1.16841387748718	1.00267112255096	1.23288285732269	0.974	0.393	0.963	0.115	2.28175527215e-05	X-ray	LIG	correct_sidechain	High	AIAY	1.7	2.9000000000000004	L
LIG_ActinCP_CPI_1_3AA0	243	18	ranked_1	0.899486457495647	91.7790240776248	86.19000032213	90.0738981861179	0.4919225058560478		41	18	81	744	1.9488365650177	0.637492418289185	1.24315452575684	0.931	0.564	0.617	0.111	0.000725059408816	X-ray	LIG	correct_sidechain	High	LEHFTKLRPKRNKKQQPT	-2.0	2.8666666666666667	L
LIG_FAT_LD_1_3GM1	140	9	ranked_4	0.87705857278568	96.5800001961844	88.8514295305525	94.0038099743071	0.164169450468034		14	7	24	190	2.91874933242798	0.832044184207916	1.25055181980133	0.931	0.446	0.885	0.042	6.90047874551e-06	X-ray	LIG	correct_sidechain	High	LDELMASLS	0.7222222222222222	4.1499999999999995	H
LIG_WD40_WDR5_VDV_1_4CY2	303	4	ranked_1	0.910760307111756	89.0669227013221	79.292501449585	86.767058877384	0.0788641185610787		13	4	20	211	1.49105715751648	1.33833599090576	1.27646350860596	0.817	1.288	1.389	0.1	0.000293885498821	X-ray	LIG	correct_sidechain	High	DLDV	0.25	7.5	L
TRG_PTS1_2C0L	305	4	ranked_1	0.94555874757591	97.6817388119905	92.1549987792969	96.8629625108507	0.2552542967983813		23	4	35	282	3.14216041564941	1.03456699848175	1.30097305774689	0.977	0.379	0.816	0.029	1.51919053984e-05	X-ray	TRG	correct_sidechain	High	NAKL	-0.44999999999999996	6.5	L
LIG_FXI_DFP_1_5EOD	84	5	ranked_2	0.530537297667342	91.0468424746865	53.5440002441406	83.2337503433228	0.0793095930954868		19	5	29	250	1.25285625457764	0.913070917129517	1.30229961872101	0.948	0.527	0.875	0.103	2.19691899426e-05	X-ray	LIG	correct_sidechain	High	FPDFP	-0.2200000000000001	4.4	L
LIG_SH3_CIN85_PxpxPR_1_2BZ8	57	6	ranked_0	0.765121911983728	96.8435712541853	87.4616661071777	94.028999710083	0.1312235447826959		14	6	23	239	1.77473342418671	0.869890093803406	1.37046766281128	0.962	0.507	0.876	0.0	9.56222155299e-05	X-ray	LIG	correct_sidechain	High	PKPRPR	-2.9499999999999997	2.6999999999999997	L
LIG_TRFH_1_3BQO	207	5	ranked_0	0.937987204421584	97.0749998092651	92.3479995727539	95.9495235624767	0.2226475180265319		16	5	30	280	1.51648008823395	0.518492043018341	1.38931727409363	0.952	0.334	0.476	0.033	0.000224004645183	X-ray	LIG	correct_sidechain	High	FNLAP	0.6599999999999999	4.85	L
DOC_USP7_MATH_2_1YY6	143	7	ranked_0	0.913158637273016	98.1292860848563	89.5485698154995	95.269047328404	0.22928142619039		14	7	30	290	1.66236305236816	1.09411072731018	1.39100229740143	0.934	0.47	1.097	0.0	0.000716871375	X-ray	DOC	correct_sidechain	High	PGEGPST	-1.2857142857142858	1.0666666666666667	L
MOD_PKB_1_1O6K	336	9	ranked_0	0.947101706261103	93.637600402832	87.7411126030816	92.0767653970157	0.294889184046974		25	9	47	432	1.2827672958374	0.765495240688324	1.4079577922821	0.871	0.869	0.709	0.128	0.000603409163454	X-ray	MOD	correct_sidechain	High	RPRTTSFAE	-1.2999999999999998	2.9499999999999997	L
LIG_LIR_Nem_3_5AZG	116	5	ranked_4	0.919702188618911	97.0324988365173	92.484001159668	95.9495231991722	0.1552173277461616		16	5	26	319	1.55799305438995	0.931922852993012	1.41109645366669	0.942	0.561	0.971	0.038	0.00636210223003	X-ray	LIG	correct_sidechain	High	DFTFL	1.0399999999999998	3.65	L
DOC_MAPK_DCC_7_2B9J	353	10	ranked_0	0.896585543797539	96.5721050061678	82.3700002034505	92.0071427481515	0.2577410326241908		19	9	36	281	1.46490037441254	0.898406505584717	1.44427692890167	0.896	0.42	0.908	0.056	0.000451251620381	X-ray	DOC	correct_sidechain	High	RGNIPKPLNL	-0.69	5.42	L
LIG_MLH1_MIPbox_1_4FMO	264	5	ranked_0	0.908340642913101	97.0525004069011	88.6879989624024	94.592352923225	0.1151728714470819		12	5	20	204	2.11606740951538	1.43734562397003	1.45368778705597	0.969	0.398	1.442	0.05	6.21244234325e-05	X-ray	LIG	correct_sidechain	High	RSKFF	-0.72	5.449999999999999	L
LIG_TRAF2_1_1CA9	191	4	ranked_1	0.726546428989349	96.0347052181468	61.375	89.4328566051665	0.2169079219738052		17	4	27	255	0.970609247684479	1.08549082279205	1.45589959621429	0.949	0.393	1.123	0.037	0.00429981271202	X-ray	LIG	correct_sidechain	High	SKEE	-2.925	1.55	L
LIG_CORNRBOX_1KKQ	164	9	ranked_0	0.925739133657988	95.9200002034505	94.5371409824916	95.4799995422363	0.2363173730109042		15	7	30	183	1.15393161773682	0.98019939661026	1.48967981338501	0.92	0.727	1.047	0.1	1.02717778686e-06	X-ray	LIG	correct_sidechain	High	LEAIIRKAL	0.9222222222222223	5.0	H
LIG_PTB_Apo_2_1NTV	131	8	ranked_4	0.935270178990975	96.4120839436849	95.2037496566773	96.110000371933	0.3745625002883221		24	8	44	499	1.93888521194458	0.647998571395874	1.48993933200836	0.807	1.503	0.67	0.114	0.000310820773429	X-ray	LIG	correct_sidechain	High	NFDNPVYR	-1.3625	3.6750000000000003	L
DOC_MAPK_JIP1_4_4H3B	356	7	ranked_0	0.939261703857304	96.2510005950928	88.4385713849749	94.2255559850622	0.2344266355787119		20	7	38	310	4.12034511566162	1.25367915630341	1.49749410152435	0.967	0.35	1.292	0.0	0.00012928702866	X-ray	DOC	correct_sidechain	High	RPGSLDL	-0.4571428571428572	4.800000000000001	L
LIG_WD40_WDR5_WIN_2_4CY3	312	7	ranked_1	0.944572411597839	97.6360003662109	91.6571426391602	96.3281252384186	0.4475688368108954		25	7	43	397	0.937287986278534	0.609277307987213	1.49856281280518	0.951	0.321	0.59	0.14	2.75521053323e-05	X-ray	LIG	correct_sidechain	High	CSRARPL	-0.4714285714285714	0.6999999999999998	H
TRG_ENDOCYTIC_2_1BXX	278	4	ranked_1	0.931922912538707	96.0738454965445	90.9374980926514	94.8652931662167	0.1364560690027181		13	4	22	249	1.52500104904175	0.491437256336212	1.50912928581238	0.929	0.459	0.517	0.045	0.002587491898	X-ray	TRG	correct_sidechain	High	YQRL	-1.3750000000000002	3.05	L
LIG_Vh1_VBS_1_1SYQ	258	19	ranked_2	0.943991122665513	96.3868744373322	95.8770590389476	96.2099997072804	0.6271660783290113		32	17	67	357	3.30462002754211	0.980810105800629	1.52278161048889	0.839	1.217	0.953	0.06	1.87903256756e-06	X-ray	LIG	correct_sidechain	High	LLQAAKGLAGAVSELLRSA	0.7578947368421054	1.4222222222222223	H
DEG_COP1_1_5IGO	324	8	ranked_2	0.933762220476215	97.7148146452727	87.8612494468689	95.4625711713518	0.393920318124772		27	8	47	375	1.77451431751251	1.03477811813355	1.5444507598877	0.925	0.515	1.158	0.064	0.000390631489431	X-ray	DEG	correct_sidechain	High	SDQIVPEY	-0.6874999999999999	0.6749999999999999	L
LIG_NRBOX_1GWQ	212	7	ranked_0	0.932031333737606	94.9930772047776	94.1616668701172	94.7305265727796	0.1796487197377445		13	6	26	196	1.46753549575806	0.970134496688843	1.56292879581451	0.952	0.477	1.005	0.038	0.000262764536293	X-ray	LIG	correct_sidechain	High	ILHRLLQ	0.6714285714285714	5.0	H
LIG_SPRY_1_2JK9	202	6	ranked_3	0.901099348173805	98.2080006917318	85.8483339945475	94.6766673496791	0.2474067272212183		15	6	32	338	2.22801446914673	1.19352793693542	1.57896792888641	0.952	0.36	1.291	0.125	7.11177466083e-07	X-ray	LIG	correct_sidechain	High	ELNNNL	-1.0666666666666667	4.866666666666666	L
LIG_UFM1_UFIM_1_5HKH	83	8	ranked_1	0.804683136562175	95.002857208252	85.4849996566773	91.5418180985884	0.2560454983511271		14	8	32	282	1.45169675350189	1.47089684009552	1.58254611492157	0.924	0.597	1.47	0.062	7.65084312239e-09	X-ray	LIG	correct_sidechain	High	NEWGIELV	0.08749999999999991	5.625	L
LIG_Actin_RPEL_3_2V51	367	20	ranked_0	0.95142703086655	97.1110004425049	93.7840001424154	95.685143171038	0.3555174123452879		20	15	46	337	1.07484412193298	1.40519869327545	1.60220980644226	0.937	0.601	1.382	0.109	6.11604604996e-06	Others	LIG	correct_sidechain	High	LQLKLQQRRTREELVSQGIM	-0.7249999999999999	3.9899999999999998	L
LIG_WD40_WDR5_WIN_1_3UVK	303	7	ranked_1	0.909509843735607	93.2758334477743	81.5600008283343	90.6303228562878	0.3406787998785672		24	7	37	347	1.19725561141968	0.35499718785286	1.61726212501526	0.873	0.802	0.357	0.135	6.43703011459e-06	X-ray	LIG	correct_sidechain	High	CARSEPK	-1.4285714285714286	3.6	H
LIG_PCNA_PIPBox_1_1AXC	255	10	ranked_1	0.941000822303135	94.286799621582	92.2099999321832	93.7370585273294	0.3557113263384368		25	9	52	392	0.859140753746033	0.637620210647583	1.69407951831818	0.94	0.599	0.648	0.019	8.6625618785e-05	X-ray	LIG	correct_sidechain	High	QTSMTDFYHS	-0.9800000000000001	1.8799999999999997	H
LIG_OCRL_FandH_1_3QIS	334	13	ranked_0	0.949577810410421	96.5471434820266	93.33999972873264	95.5850003560384	0.3763087122087452		21	9	37	360	1.4337210655212402	0.862764835357666	1.7416836023330688	0.939	0.456	0.839	0.162	9.77240676559e-06	X-ray	LIG	correct_sidechain	High	PFARLHECYGQEI	-0.46923076923076923	5.433333333333334	H
LIG_Clathr_ClatBox_1_1C9I	329	5	ranked_0	0.891653924853639	94.8055555555556	79.6720001220703	91.5156522004501	0.2044467294955718		18	5	32	246	1.10080480575562	1.43922579288483	1.74266600608826	0.949	0.568	1.442	0.125	0.000340550653717	X-ray	LIG	correct_sidechain	High	LLDLD	0.8799999999999999	3.65	L
LIG_LIR_LC3C_4_3VVW	114	5	ranked_3	0.85857741570922	91.8176915095403	82.2759994506836	89.1672214931912	0.148764513420642		13	5	23	224	3.14770889282227	1.39644193649292	1.75246107578278	0.839	0.962	1.519	0.087	0.00013686106252	X-ray	LIG	correct_sidechain	High	DILVV	2.6399999999999997	4.0	S
LIG_deltaCOP1_diTrp_1_5FJX	259	6	ranked_0	0.875975583312709	95.8468747138977	80.6599998474121	91.7049997503107	0.0789534307695922		16	6	23	292	1.38961148262024	0.884678959846497	1.75455272197723	0.913	0.539	0.876	0.174	0.000501108205565	X-ray	LIG	correct_sidechain	High	DKWDDF	-2.0833333333333335	3.0999999999999996	L
LIG_BH_BH3_1_2ROC	157	17	ranked_1	0.925683885117257	96.2303573063442	93.6635709490095	95.3747618538993	0.509365979054286		28	14	61	526	2.9750714302063	1.17289924621582	1.7997670173645	0.83	1.311	1.085	0.246	2.17453412638e-06	X-ray	LIG	correct_sidechain	High	WAREIGAQLRRIADDLN	-0.6058823529411763	2.5625	H
LIG_Actin_WH2_2_2D1K	370	17	ranked_0	0.955854711016384	97.8805004119873	95.5566654205322	97.0090622901916	0.4344257229347665		20	12	43	358	1.64976251125336	0.930033445358276	1.85484647750855	0.925	0.53	0.975	0.163	0.000660304959775	X-ray	LIG	correct_sidechain	High	GEDMLNAIRRGVKLKKT	-0.7470588235294118	3.6999999999999997	H
DOC_MAPK_GRA24_9_5ETA	350	15	ranked_2	0.938632207907946	93.5877773143627	91.2527278553356	92.9118419446443	0.3785118401329755		27	11	54	413	1.48971664905548	1.22438335418701	1.86988592147827	0.906	0.663	1.243	0.148	6.63556519394e-07	X-ray	DOC	correct_sidechain	High	LLERRGVSELPPLYI	0.1466666666666666	4.3999999999999995	H
TRG_AP2beta_CARGO_1_2G30	237	11	ranked_1	0.920221705054472	96.9021432059152	89.2788882785373	93.9191304082456	0.1960516102765084		14	9	31	303	0.905814588069916	0.909199237823486	1.88311386108398	0.943	0.39	0.936	0.097	1.81693308253e-05	X-ray	TRG	correct_sidechain	High	DEAFSRLAQSR	-0.990909090909091	2.92	H
DOC_SPAK_OSR1_1_2V3S	62	5	ranked_3	0.825679067421332	93.9199996948242	87.5539993286133	92.3284996032715	0.1470348019550606		15	5	28	237	1.70851016044617	1.21121513843536	1.91060876846313	0.889	1.01	1.245	0.071	7.67825867606e-05	X-ray	DOC	correct_sidechain	High	RFQVT	-0.33999999999999997	2.6	L
DEG_SCF_COI1_1_3OGL	541	18	ranked_2	0.841561036275092	81.6068423421759	65.5368752479553	76.845370610555	0.1534905392784349		38	16	71	603	1.91847395896912	1.52153539657593	1.9141618013382	0.709	1.934	1.468	0.296	3.62558053796e-11	X-ray	DEG	correct_sidechain	Medium	IARRASLHRFLEKRKDRV	-1.0333333333333334	4.355555555555556	H
LIG_Dynein_DLC8_1_1F95	89	7	ranked_0	0.889323313950134	98.0216666327582	92.6100006103516	96.5064001464844	0.3910373710302269		18	7	38	452	1.84034752845764	1.46923899650574	1.92166495323181	0.887	0.814	1.344	0.184	2.26342256988e-05	Others	LIG	correct_sidechain	High	CDKSTQT	-1.5142857142857142	2.1333333333333333	L
LIG_CSL_BTD_1_4J2X	154	4	ranked_1	0.609295489240904	92.0743741989136	49.5600004196167	83.5714994430542	0.0906457855132618		16	4	27	256	1.14382028579712	0.815274953842163	1.94441211223602	0.948	0.508	0.833	0.185	0.000127842591812	X-ray	LIG	correct_sidechain	High	VWWP	0.20000000000000007	2.9000000000000004	L
DOC_PP1_RVXF_1_3N5U	300	6	ranked_3	0.908421375484245	98.0730761014498	86.8899993896484	94.5415781924599	0.1644967945354515		13	6	27	248	0.976663172245026	1.53847134113312	1.95254099369049	0.895	0.607	1.537	0.111	0.000830144384932	X-ray	DOC	correct_sidechain	High	KLRFDI	-0.1333333333333333	7.666666666666667	L
MOD_SUMO_for_1_1KPS	159	4	ranked_0	0.783023408135338	96.790833791097	72.0375003814697	90.6025004386902	0.0725174284689469		12	4	16	194	1.11576330661774	1.64212596416473	1.96391046047211	0.922	0.583	1.635	0.125	0.00191400066329	X-ray	MOD	correct_sidechain	High	LKSE	-1.1	5.199999999999999	L
LIG_LIR_Apic_2_4EOY	124	6	ranked_0	0.866904373247237	96.5687508583069	83.6733322143555	93.0518185008656	0.1722647534873624		16	6	27	326	3.85251331329346	1.36833798885345	1.96842038631439	0.81	1.612	1.626	0.111	0.00337096434764	X-ray	LIG	correct_sidechain	High	NDWLLP	-0.3166666666666668	4.633333333333333	L
DOC_CYCLIN_RxL_1_1H25	130	9	ranked_2	0.775201913166824	91.6266667683919	71.6366661919488	84.1304165522258	0.1845145569811601		15	9	34	382	1.0166312456131	1.45016634464264	2.01497268676758	0.932	0.613	1.462	0.118	0.00187928212696	X-ray	DOC	correct_backbone	High	KPLKKLRFD	-1.211111111111111	5.2	L
LIG_GBD_Chelix_1_2K42	72	9	ranked_1	0.760327233465889	91.1741180419922	84.6028584071568	89.2575006484985	0.207423058756228		17	7	31	231	3.25054907798767	0.868174374103546	2.05626893043518	0.816	1.189	0.869	0.129	9.79156183118e-05	Others	LIG	correct_backbone	High	VAQRLMQHL	0.08888888888888882	2.95	H
TRG_ER_FFAT_1_2RR3	125	9	ranked_4	0.865918949633775	96.8083330790202	87.3644438849555	93.660370014332	0.3900576128052818		18	9	40	423	1.86957836151123	1.68865668773651	2.05931854248047	0.821	1.039	1.682	0.175	1.03393631344e-05	Others	TRG	correct_backbone	High	ENEFFDAPE	-1.3	3.375	L
LIG_LYPXL_L_2_2R02	293	10	ranked_3	0.873505783646449	96.2770000457764	86.6685725620815	93.7859262537073	0.2797548338859437		20	7	34	325	1.865398645401	1.90983545780182	2.0951726436615	0.934	0.549	1.894	0.118	2.96627568006e-06	X-ray	LIG	correct_backbone	High	LYPLTSLRSL	0.5499999999999999	0.7	H
LIG_Rb_pABgroove_1_1N4M	202	8	ranked_0	0.920783154331628	97.2300003051758	89.7512493133545	94.6286956123684	0.2245811888653208		15	8	31	261	1.84152352809906	1.66318333148956	2.12015914916992	0.887	0.786	1.496	0.065	2.47480905282e-05	X-ray	LIG	correct_backbone	High	EGISDLFD	-0.07500000000000007	1.65	H
LIG_PROFILIN_1_2V8C	135	7	ranked_1	0.592454592471947	92.9744440714518	55.2057146344866	76.4506249427795	0.0593983470118724		9	7	20	231	0.8902547955513	2.26901364326477	2.13910818099976	0.837	1.126	2.275	0.25	4.88078336316e-07	X-ray	LIG	correct_backbone	High	PPPPPGP	-1.4285714285714286	0.4000000000000001	L
LIG_AP2alpha_2_1KYU	113	4	ranked_0	0.761166577345048	94.7479995727539	70.4399995803833	87.8028567177909	0.0419311900267033		10	4	16	188	1.54843509197235	1.1174703836441	2.19257736206055	0.861	0.797	0.801	0.188	0.000119206092212	X-ray	LIG	correct_backbone	High	DPFK	-1.5499999999999998	2.4000000000000004	L
DOC_MIT_MIM_1_2JQ9	71	11	ranked_1	0.775924370762973	94.9392863682338	86.076250076294	91.7163640802557	0.1326312380888302		14	8	27	245	1.697225689888	1.49609708786011	2.23164677619934	0.861	0.882	1.609	0.222	1.03482772941e-05	X-ray	DOC	correct_backbone	High	DQLSRRLAALR	-0.5727272727272728	4.24	H
DOC_MAPK_MEF2A_6_4H3Q	352	9	ranked_3	0.83908686561415	94.7594732987253	68.9874987602234	87.1233326947248	0.1680196239892929		19	8	34	251	2.26821565628052	1.63479173183441	2.25496530532837	0.877	0.633	1.65	0.206	0.00258381963098	X-ray	DOC	correct_backbone	High	KPVLPALTI	1.1444444444444446	2.9250000000000003	L
LIG_AP2alpha_1_1KY7	246	5	ranked_0	0.865001580295965	97.4911759320427	78.7374992370606	93.9190470377604	0.0910129222861335		17	4	24	314	2.55029726028442	1.89046680927277	2.27220225334168	0.879	0.718	1.973	0.125	1.69021908235e-05	X-ray	LIG	correct_backbone	High	FEDNF	-0.9800000000000001	0.0	L
LIG_REV1ctd_RIR_1_2LSI	99	12	ranked_4	0.807242826175919	92.1772215101454	85.8749990463257	90.2380761366624	0.2683709791708062		18	8	35	380	1.47270607948303	0.927570819854736	2.28731346130371	0.876	1.124	0.935	0.029	0.00053501842574	X-ray	LIG	correct_backbone	High	KSFFDKKRSERK	-2.3000000000000003	2.433333333333333	H
DOC_AGCK_PIF_3_1ATP	259	4	ranked_0	0.816445647756575	93.1807136535644	61.3374996185303	86.1044438680013	0.0636445042870881		14	4	22	221	1.08731532096863	1.30408906936646	2.32807087898254	0.93	0.487	1.299	0.091	6.02956853309e-07	X-ray	DOC	correct_backbone	High	FTEF	0.34999999999999987	1.4	L
LIG_PTAP_UEV_1_1M4P	144	6	ranked_4	0.913652192898206	97.6021428789411	90.1233355204264	95.3585006713867	0.3452281308583229		14	6	30	325	3.97267937660217	2.25833249092102	2.41758894920349	0.725	1.533	2.249	0.1	0.000108060811736	Others	LIG	correct_backbone	Medium	EPTAPP	-1.2	1.4666666666666668	L
LIG_EH1_1_2CE8	337	9	ranked_4	0.892022614688168	97.2152947818532	79.7366672092014	91.1650006220891	0.1547033941594703		17	9	33	242	4.79307365417481	2.35219883918762	2.49912214279175	0.858	0.647	2.403	0.242	7.85797550811e-05	X-ray	LIG	correct_backbone	High	MFSIDNILA	1.2777777777777777	3.5999999999999996	H
LIG_SUMO_SIM_par_1_2ASQ	74	6	ranked_0	0.893099699147413	97.9592851911272	94.7833340962728	97.0064998626709	0.2430463660959648		14	6	27	282	1.79847729206085	1.85224425792694	2.50729393959045	0.753	1.502	1.941	0.222	0.00454520100697	Others	LIG	correct_backbone	Medium	DVIDLT	0.7999999999999999	3.733333333333333	S
TRG_NLS_Bipartite_1_1PJM	460	17	ranked_4	0.80870252934762	96.582727432251	66.4776472203872	88.1927870453381	0.4383289453196922		44	17	79	753	0.751392245292664	2.00448560714722	2.54822587966919	0.874	0.691	1.997	0.152	0.000258796644373	X-ray	TRG	correct_backbone	High	GKRSAEGSNPPKPLKKL	-1.464705882352941	1.9000000000000004	L
LIG_Sin3_1_1PD7	85	11	ranked_4	0.836901978946306	92.5510522942794	89.9970008850098	91.6703449117726	0.2730076925035042		19	10	37	307	4.10427474975586	2.17543387413025	2.57923269271851	0.685	2.723	2.457	0.027	1.75871282322e-08	Others	LIG	correct_backbone	Medium	IQMLLEAADYL	0.8727272727272729	2.46	H
DOC_MAPK_NFAT4_5_2XS0	360	9	ranked_3	0.913137862057241	95.3347625732422	87.4385713849749	93.3607147761754	0.2392245445895466		21	7	40	303	1.42335855960846	2.31534647941589	2.64563488960266	0.862	0.873	2.235	0.05	0.000163458005629	X-ray	DOC	correct_backbone	High	RDHLYLPLE	-0.6888888888888889	2.475	L
DOC_GSK3_Axin_1_1O9U	289	17	ranked_4	0.915982045178414	90.8883327907986	89.0254544344815	90.1817237590921	0.2346927768141403		18	11	38	259	1.37466156482697	2.21224021911621	2.66613745689392	0.806	1.395	2.235	0.079	7.237770534029999e-16	X-ray	DOC	correct_backbone	High	VEPQKFAEELIHRLEAV	-0.22352941176470587	3.8875	H
DOC_CDC14_PxL_1_6G84	368	9	ranked_1	0.713290182913067	94.6309993743897	49.1299991607666	81.6307135990688	0.0759836502865555		20	8	36	329	1.65963912010193	2.19152808189392	2.70243072509766	0.857	0.846	2.205	0.222	0.000244555826326	X-ray	DOC	correct_backbone	High	FTDVPALNY	0.2222222222222222	4.15	L
LIG_PAM2_2_2X04	77	14	ranked_0	0.884688728471815	97.3868751525879	92.4700001307896	95.0923334757487	0.3124948460925017		16	14	44	347	1.17549657821655	1.57551968097687	2.76882338523865	0.87	0.812	1.679	0.205	9.77274730646e-14	X-ray	LIG	correct_backbone	High	WPPEFHPGVPWKGL	-0.6285714285714287	3.4	L
LIG_CAP-Gly_2_3RDV	47	7	ranked_1	0.474010279748351	92.9636369185014	64.4233328501384	82.8905884237851	0.1091640485052684		11	6	22	193	1.21025013923645	1.98190319538116	2.90122437477112	0.781	1.013	1.981	0.227	2.16114905546e-12	X-ray	LIG	correct_backbone	Medium	SWKDGCY	-1.1857142857142857	2.466666666666667	L
LIG_PDZ_Wminus1_1_1ZUB	89	4	ranked_3	0.88434856987274	94.1164703369141	89.2425003051758	93.1880950927734	0.235499312813753		17	4	31	298	5.62041664123535	2.675461769104	2.93986630439758	0.597	5.388	2.616	0.194	3.71755259392e-06	Others	LIG	correct_backbone	Medium	GIWA	1.25	3.8000000000000003	S
TRG_NES_CRM1_1_3GB8	179	16	ranked_3	0.75836673637855	92.9885715302967	64.3706665039063	81.0644444359674	0.2497435905129425		21	15	45	322	1.63661992549896	2.55552506446838	2.94653940200806	0.77	1.142	2.488	0.111	0.000762613786385	X-ray	TRG	correct_backbone	Medium	EELSQALASSFSVSQD	-0.20625	2.5625	H
LIG_EVH1_3_1MKE	114	6	ranked_0	0.804788095862575	95.8207690899189	80.2450002034505	90.9021052310341	0.1760975681541762		13	6	21	220	4.15888929367065	2.65819478034973	3.11116170883179	0.774	1.282	2.668	0.286	1.85499091195e-07	Others	LIG	correct_backbone	Medium	DLPPPE	-1.3333333333333333	1.8	L
LIG_LYPXL_S_1_2R03	697	5	ranked_4	0.863816188486054	91.2352950152229	72.4220001220703	86.95954617587	0.1321904137818622		17	5	25	253	4.57376003265381	3.10346651077271	3.24275350570679	0.856	1.002	3.21	0.04	4.46453005616e-05	X-ray	LIG	correct_backbone	High	LYPDL	0.23999999999999994	1.1	L
LIG_CAP-Gly_1_2PZO	46	5	ranked_4	0.604074538541962	96.4909092296254	87.7566655476888	94.6192855834961	0.1234881778051004		11	3	18	174	1.17386853694916	2.04000592231751	3.24636745452881	0.84	1.045	2.039	0.0	3.96302779853e-06	X-ray	LIG	correct_backbone	High	DDETF	-1.6799999999999997	4.55	L
DOC_MAPK_HePTP_8_2GPH	334	13	ranked_1	0.926373348691087	96.346799621582	85.4472725608132	93.016388575236	0.3414405308517462		25	11	53	376	2.04567575454712	3.20496416091919	3.3803722858429	0.72	1.296	3.187	0.396	0.000106572941056	X-ray	DOC	correct_backbone	Medium	LQERRGSNVALML	-0.10769230769230766	5.133333333333334	H
LIG_ActinCP_TwfCPI_2_7DS2	242	11	ranked_1	0.886413578623945	87.2892002868652	80.6736373901367	85.2677782906426	0.2958476984827542		25	11	42	362	1.83466279506683	2.64663219451904	3.57405781745911	0.738	1.119	2.643	0.214	2.94895465762e-05	X-ray	LIG	correct_backbone	Medium	FAKPKGPAGKR	-1.2545454545454546	4.4399999999999995	L
LIG_PALB2_WD40_1_3EU7	333	9	ranked_3	0.629308597136944	89.8843479985776	36.9214286804199	77.5263334910075	0.1371830378104857		23	7	40	469	1.30109035968781	3.10462594032288	3.57523131370544	0.748	1.331	3.065	0.4	9.19211355095e-06	X-ray	LIG	correct_backbone	Medium	ISLNWFEEL	0.30000000000000004	4.25	H
TRG_DiLeu_BaEn_1_4NEE	142	6	ranked_0	0.854853693121847	97.1778569902692	88.1799987792969	94.8099995663292	0.2356503648573464		14	5	27	212	1.47138476371765	1.67420101165771	3.59701132774353	0.843	0.712	1.691	0.111	0.000970028007703	X-ray	TRG	correct_backbone	High	ENTSLL	-0.15000000000000005	4.8999999999999995	L
LIG_PDZ_Class_3_1B8Q	86	6	ranked_4	0.819840824004276	88.7212500572205	83.3350016276042	87.2522732127797	0.1796580183343103		16	6	35	308	3.9156455993652304	2.40427660942078	3.70033121109009	0.672	2.711	2.412	0.143	6.16820946762e-05	Others	LIG	correct_backbone	Medium	VKVDSV	0.7333333333333334	3.6	L
LIG_PCNA_TLS_4_2ZVL	255	8	ranked_0	0.883022227660988	89.8800004657946	82.511666615804	88.1116003417969	0.2030714453362353		19	6	35	296	1.25895059108734	1.39485442638397	3.7948191165924094	0.906	0.739	1.414	0.086	8.18769621047e-06	X-ray	LIG	correct_backbone	High	KHTLDIFF	0.32499999999999996	6.3	L
LIG_PCNA_yPIPBox_3_1SXJ	255	13	ranked_0	0.804158018055464	90.4452387491862	78.0566656324599	86.7286668141683	0.263370774485091		21	9	44	415	1.70197927951813	2.82441258430481	3.94695639610291	0.735	1.395	2.905	0.068	0.000557539777334	X-ray	LIG	correct_backbone	Medium	KNALDNMSVVGYF	0.13846153846153844	3.65	L
LIG_GYF_1L2Z	62	9	ranked_2	0.604168341256588	91.7359992980957	67.0049996376038	80.7444438934326	0.0764796585341423		10	8	25	320	1.65073037147522	2.56583428382874	4.05183172225952	0.747	1.443	2.718	0.12	1.68555681301e-08	Others	LIG	correct_backbone	Medium	HRPPPPGHR	-2.466666666666667	0.95	L
LIG_LYPXL_SIV_4_2XS1	697	9	ranked_4	0.842599880093904	88.8814283098493	66.1025004386902	82.5975861384951	0.1451521828445064		21	8	34	283	4.40292453765869	3.60550618171692	4.06240224838257	0.82	1.008	3.69	0.206	1.54867101608e-05	X-ray	LIG	correct_backbone	High	PYKEVTEDL	-1.1111111111111112	2.7	H
LIG_CID_NIM_1_2MOW	155	10	ranked_1	0.810807058222519	96.0714280264718	82.1574993133545	91.0118175853382	0.2177856622649575		14	8	27	268	3.8014497756958	2.86099457740784	4.13878488540649	0.667	1.557	2.907	0.259	4.39942992241e-08	Others	LIG	correct_backbone	Medium	DDEDGYNPYT	-2.2800000000000002	1.56	L
LIG_ARL_BART_1_4ZI2	131	8	ranked_1	0.590090276772027	85.1180002848307	54.0287499427795	74.3043479919434	0.0748324142816224		15	8	27	269	1.54997849464417	3.84694695472717	4.31593894958496	0.664	1.387	3.884	0.259	1.291508196e-09	X-ray	LIG	correct_backbone	Medium	LLSILRKL	1.3125	3.0249999999999995	H
LIG_MAD2_1GO4	196	9	ranked_0	0.8786951496744	94.1740002441406	84.4349989891052	91.8130302429199	0.3855600404484861		25	8	49	517	1.29775738716125	3.89832377433777	4.33920192718506	0.689	1.404	3.906	0.102	0.000101063469513	X-ray	LIG	correct_backbone	Medium	KVLHMSLNP	0.07777777777777765	3.1	S
LIG_NRP_CendR_1_2ORZ	135	4	ranked_0	0.631322295618235	96.5428570338658	53.1875	86.9083332485623	0.0782749508679844		14	4	19	244	0.886657416820526	2.61276936531067	4.35041570663452	0.846	0.711	2.708	0.235	4.27913964794e-05	X-ray	LIG	correct_backbone	High	TKPR	-2.675	3.05	L
TRG_DiLeu_BaLyEn_6_2JKR	142	6	ranked_3	0.752585770902597	95.5728574480329	76.4079986572266	90.5294735557155	0.1781628262082017		14	5	24	201	1.3820812702179	2.81476926803589	4.63803434371948	0.804	1.004	2.823	0.042	0.0010534671303	X-ray	TRG	correct_backbone	High	QIKRLL	0.033333333333333215	2.8666666666666667	L
DEG_Kelch_Keap1_2_3WN7	286	7	ranked_0	0.822864161816909	96.8955557081434	59.0914284842355	86.3104000854492	0.2441637693115097		18	7	37	269	0.876180648803711	2.80634236335754	4.64890050888062	0.783	0.846	2.825	0.162	3.48038934981e-08	X-ray	DEG	correct_backbone	Medium	QDIDLGV	0.2285714285714286	3.8333333333333335	H
LIG_RPA_C_Vert_1DPU	93	16	ranked_0	0.760568527913273	93.2226669311524	76.3227278969505	86.0726927243746	0.181071189809521		15	11	35	428	1.71575391292572	3.04438447952271	4.70145273208618	0.672	1.927	3.006	0.486	1.20963676014e-08	Others	LIG	correct_backbone	Medium	RIQRNKAAALLRLAAR	-0.24999999999999992	3.375	H
LIG_Pex14_3_4BXU	69	6	ranked_0	0.516746497773252	88.8240005493164	62.053332010905	78.7849998474121	0.0485657726178292		10	6	19	204	7.7152042388916	5.23195552825928	5.01656723022461	0.68	1.058	6.813	0.158	5.00205191734e-07	X-ray	LIG	correct_pocket	Medium	LVAEFL	2.1500000000000004	2.2333333333333334	H
LIG_LIR_Gen_1_2L8J	115	9	ranked_0	0.862748801116819	96.8639995574951	84.5122201707628	93.0306887133368	0.2520288824437116		20	9	37	393	3.7737746238708496	4.15038204193115	5.36488485336304	0.7	1.905	4.196	0.432	0.00363117934943	Others	LIG	correct_pocket	Medium	EDYIIILPE	0.43333333333333335	1.75	L
LIG_PDZ_Class_1_1D5G	96	6	ranked_1	0.824507731710326	85.255554623074	82.011666615804	84.4445826212565	0.1974711540957962		18	6	35	322	3.0644359588623	3.79384446144104	5.59134149551392	0.692	2.144	3.784	0.4	7.25453204794e-05	X-ray	LIG	correct_pocket	Medium	EQVSAV	0.4000000000000001	6.0	L
LIG_SUMO_SIM_anti_2_2KQS	78	9	ranked_1	0.797467623134717	97.1459996541341	81.9044443766276	91.4304164250692	0.2500743164970423		15	9	34	329	2.57234644889832	5.24298477172852	5.69902467727661	0.532	2.034	5.164	0.471	0.00234949254565	Others	LIG	correct_pocket	Medium	EIIVLSDSD	0.5444444444444443	4.575	L
LIG_HOMEOBOX_1B72	73	4	ranked_0	0.459157727117581	84.3070007324219	46.5	73.5050005231585	0.0280043035239528		10	4	13	201	1.64843714237213	3.58294939994812	5.70712995529175	0.638	1.398	3.615	0.385	9.95281406031e-07	X-ray	LIG	correct_pocket	Medium	FDWM	0.07499999999999996	1.75	L
LIG_ULM_U2AF65_1_1O0P	104	9	ranked_0	0.694330602922298	92.3815781442743	68.1644448174371	84.5974995749337	0.1018635903076908		19	9	34	416	2.58067440986633	3.60676503181458	5.78517818450928	0.673	1.441	3.529	0.412	1.52756899464e-05	Others	LIG	correct_pocket	Medium	KKRKRSRWN	-3.3777777777777778	1.625	L
LIG_EVH1_2_1DDV	104	5	ranked_0	0.872249925338718	96.058460529034	85.7399993896484	93.1922213236491	0.1798406524047014		13	5	21	221	1.33512794971466	5.31344795227051	5.81491994857788	0.582	1.695	5.472	0.571	0.000163246836553	X-ray	LIG	correct_pocket	Medium	PPSPF	-0.5599999999999999	2.2	L
LIG_LRP6_Inhibitor_1_3SOQ	305	7	ranked_4	0.635894013973482	90.2993750572205	35.4716669718424	75.3463637612083	0.0601238726136904		16	6	26	284	1.57136750221252	4.63700771331787	6.04794979095459	0.596	1.543	4.639	0.346	2.6299699204e-05	X-ray	LIG	correct_pocket	Medium	LNSNAIK	-0.2285714285714286	6.1000000000000005	L
DEG_SCF_TIR1_1_2P1Q	534	13	ranked_0	0.821358997574306	90.6429262859065	55.306923206035904	82.1361107296414	0.2517903812811802		41	13	72	586	1.18083143234253	6.28878164291382	7.00384616851807	0.483	2.221	6.129	0.708	1.33629581466e-09	X-ray	DEG	correct_pocket	Acceptable	QVVGWPPVRNYRK	-1.0076923076923077	4.516666666666667	L
DEG_SCF_FBXO31_1_5VZU	401	7	ranked_4	0.678437141956866	90.9722219396521	39.0628569466727	80.2849997352151	0.2075251715999007		27	7	46	384	3.82904195785522	6.463951587677	7.06345558166504	0.396	1.951	6.192	0.87	6.44752974663e-08	X-ray	DEG	correct_pocket	Acceptable	DVRDVDI	-0.29999999999999993	8.133333333333333	H
LIG_EF_ALG2_ABM_1_2ZNE	168	9	ranked_0	0.843510555941518	95.0388228472541	79.5311109754774	89.670768737793	0.2078208472912143		17	9	30	337	1.43057119846344	6.14537191390991	7.08764362335205	0.448	2.332	6.152	0.567	1.3639310454e-06	X-ray	LIG	correct_pocket	Acceptable	PYPTYPGYP	-1.2666666666666666	0.5250000000000001	L
LIG_ANK_PxLPxL_1_3UXG	163	10	ranked_1	0.626211027213546	93.4000002543132	53.9533335367839	82.6418184222597	0.2304447817380292		24	9	41	342	1.33156454563141	6.91747951507568	7.42319679260254	0.37	2.332	6.992	0.805	2.67020539666e-05	X-ray	LIG	correct_pocket	Acceptable	PSLPNITLGL	0.7299999999999999	2.9400000000000004	L
LIG_KLC1_Yacidic_2_6FUZ	223	5	ranked_0	0.657620049822454	94.1410003662109	51.2999992370606	85.5728001403809	0.0892532112199683		20	5	34	263	2.12256526947022	5.20118379592896	7.43058300018311	0.522	1.6	5.186	0.588	2.04486796104e-05	X-ray	LIG	correct_pocket	Medium	DIYLE	0.0	0.3500000000000001	L
DOC_PP1_SILK_1_2O8G	295	6	ranked_4	0.436134239529879	96.8868182789196	16.4300001462301	79.6460715362004	0.2151670733473413		22	6	48	614	0.99079829454422	8.00136661529541	7.5845890045166	0.512	2.492	8.036	0.521	3.77750556097e-05	X-ray	DOC	correct_pocket	Medium	KGILKN	-0.5666666666666667	1.5333333333333332	L
LIG_KLC1_WD_1_3ZFW	245	8	ranked_3	0.665182560463746	91.6889996846517	47.1137499809265	82.3047365891306	0.1430925937384237		30	8	49	432	1.83365678787231	6.39903831481934	7.60156393051148	0.477	1.762	6.413	0.694	0.000353762782379	X-ray	LIG	correct_pocket	Acceptable	LEWDDSAI	-0.26250000000000007	1.525	L
LIG_Rb_LxCxE_1_1GH6	123	17	ranked_0	0.749426790208555	92.7586371681907	77.8358322779338	87.4917648539824	0.2120123868475338		22	12	48	348	2.50085949897766	7.18070840835571	7.71637105941773	0.638	1.782	6.956	0.25	0.00054172450805	X-ray	LIG	correct_pocket	Medium	ENLFCSEEMPSSDDEAT	-0.9647058823529411	4.0375	L
LIG_LSD1_SNAG_1_2Y48	543	9	ranked_2	0.72806898291441	91.6828002929688	35.0575003623962	77.9554548552542	0.0997979117153861		25	8	40	411	0.886735916137695	7.08982658386231	7.95169258117676	0.397	1.923	7.091	0.725	8.86190825438e-11	X-ray	LIG	correct_pocket	Acceptable	PRSFLVRKP	-0.6777777777777777	1.4250000000000003	H
LIG_Pex14_1_2W84	57	5	ranked_1	0.579658692139424	90.7460006713867	70.5799999237061	86.5005268297697	0.046059992451459		15	4	21	290	2.42971563339233	6.5849347114563	7.96947193145752	0.393	2.235	6.672	0.81	0.000222625	Others	LIG	correct_pocket	Acceptable	WAQEF	-0.6599999999999999	4.5	L
LIG_14-3-3_ChREBP_3_5F74	231	16	ranked_4	0.521248929671843	88.7692316495455	34.4645451632413	72.6245951265902	0.0627106313584462		26	11	37	425	1.26614725589752	7.32952928543091	8.09589385986328	0.334	3.038	7.314	0.757	2.06353217068e-15	X-ray	LIG	correct_pocket	Acceptable	IRLNNAIWRAWYIQYV	0.07500000000000001	3.75	H
LIG_SUFU_1_4KMD	354	8	ranked_3	0.476082953229837	88.7646672566732	22.633749961853	65.7626090671705	0.051843856929006		15	8	33	330	6.60521364212036	7.51746559143066	8.15987014770508	0.314	6.154	7.473	0.485	5.52192297662e-08	X-ray	LIG	correct_pocket	Acceptable	SYGHLSIG	0.175	3.4000000000000004	S
LIG_CaM_IQ_9_2IX7	139	17	ranked_2	0.332208996584478	71.6648840793343	39.5740001678467	63.3655175505013	0.070992349893684		43	15	77	602	9.16027069091797	7.91807222366333	8.42391204833984	0.257	8.755	8.05	0.792	6.36805761296e-05	X-ray	LIG	correct_pocket	Acceptable	CIRIQKTIRGWLLRKRY	-0.5294117647058824	5.3125	H
LIG_PAM2_1_1JGN	73	13	ranked_0	0.867131276165611	98.0863157573499	92.5615378159743	95.8418747186661	0.3807566376390335		19	13	45	362	6.11305856704712	8.4955940246582	8.56665706634522	0.374	4.933	8.946	0.511	9.95389535837e-06	X-ray	LIG	correct_pocket	Acceptable	SNLNPNAKEFVPG	-0.7461538461538461	1.8833333333333335	L
DOC_USP7_UBL2_3_4YOC	250	5	ranked_3	0.800477458746362	94.0583335028754	62.5020011901855	87.1982612609863	0.1436681920705688		18	5	29	296	2.22939133644104	8.36799335479736	8.75473499298096	0.391	2.542	8.361	0.621	0.0037417689	X-ray	DOC	correct_pocket	Acceptable	KGKGK	-2.5	0.0	L
LIG_NBox_RRM_1_2KXH	196	11	ranked_3	0.634543948148086	87.0046671549479	52.3828566414969	75.9886365370317	0.0823540812731553		15	7	29	241	3.51594662666321	9.74835205078125	11.5423259735107	0.23	4.709	9.755	0.828	2.14199246297e-06	Others	LIG	correct_pocket	Acceptable	FKDALQRARQI	-0.7909090909090909	2.2800000000000002	H
LIG_SH3_3_2GBQ	57	7	ranked_0	0.595829254552345	91.5950002670288	70.8385712759835	81.9086667378744	0.0838758831773877		8	7	18	194	1.93790233135223	12.1089010238647	12.4072570800781	0.217	5.437	12.09	0.722	0.013172913712	Others	LIG	correct_pocket	Incorrect	VPPPVPP	0.05714285714285713	3.866666666666667	L
LIG_CNOT1_NIM_1_4CQO	437	10	ranked_1	0.605382664594305	76.2227783203125	34.5724997520447	63.4073079916147	0.0406550475087071		18	8	37	412	2.28007388114929	13.7669982910156	13.3825778961182	0.108	6.612	13.782	1.0	5.4374923451e-08	X-ray	LIG	correct_pocket	Incorrect	FSSWNDYLGL	-0.08000000000000007	1.28	H
LIG_Clathr_ClatBox_2_1UTC	328	6	ranked_4	0.558989240767886	90.8947619483584	25.5316667556763	76.369629683318	0.0910498681786987		21	6	37	386	1.22070610523224	28.4050178527832	28.3499698638916	0.038	8.174	28.367	1.0	1.46283056858e-06	X-ray	LIG	wrong_pocket	Incorrect	LPWDLW	0.1166666666666666	4.233333333333333	H
LIG_GLEBS_BUB3_1_2I3S	340	9	ranked_2	0.620199614758074	89.3117639878217	32.3687498569489	71.0899994659424	0.0906430582194406		17	8	35	490	2.38038182258606	29.8180103302002	29.3540306091309	0.034	9.002	29.853	1.0	9.06911046768e-07	X-ray	LIG	wrong_pocket	Incorrect	EFNTEEILA	-0.20000000000000007	4.275	H
DOC_PP1_MyPhoNE_1_1S70	299	8	ranked_0	0.664013594644915	92.7382350248449	39.7199997901917	75.7723997497559	0.0955098739026745		17	8	40	402	2.62183666229248	36.7690544128418	37.0040664672852	0.021	12.909	36.725	1.0	4.40519655262e-07	X-ray	DOC	wrong_pocket	Incorrect	RNEQLKRW	-2.5625	3.075	H
LIG_APCC_ABBA_1_4BH6	293	6	ranked_0	0.44134664977455	93.5233332316081	22.0849997202555	77.6481480068631	0.0870159525696275		21	6	35	444	0.927294135093689	37.0452995300293	37.1266632080078	0.022	11.951	37.064	1.0	0.000384251253736	X-ray	LIG	wrong_pocket	Incorrect	FMLYEE	0.03333333333333336	5.599999999999999	L

## Sheet: AF-MMv2.2 result (no template)
prediction_name	model_confidence	chainA_intf_avg_plddt	chainB_intf_avg_plddt	intf_avg_plddt	RMSD_backbone_peptide	RMSD_all_atom_peptide	DockQ
DOC_USP7_MATH_1_3MQS	0.7731666796795098	97.2250010172526	75.89600067138672	90.95176562140968	0.5680184960365295	0.7216024994850159	0.954
DEG_SIAH_1_2A25	0.912741654675169	95.4781820123846	92.0911119249132	94.49483908376386	0.4427635371685028	0.7383268475532532	0.956
DOC_PP2B_PxIxI_1_4F0Z	0.9520208201118552	97.59353009392234	94.1142850603376	96.57875029246011	0.4338347613811493	0.8122672438621521	0.966
DEG_Kelch_Keap1_1_2FLU	0.9357971216330152	98.45421078330592	93.08166631062824	97.16480010986328	0.3909768462181091	0.9129168391227722	0.928
LIG_TRAF2_2_1CZY	0.8749863870941168	96.5642849150158	85.26333491007487	94.0529626916956	0.6274319291114807	0.9724331498146056	0.968
LIG_TPR_1ELR	0.8968126533471669	98.0540008544922	91.87249946594238	96.75263214111328	0.500253438949585	1.003056883811951	0.928
LIG_WW_1_1EG4	0.9290021051930156	97.31299896240236	89.13249969482422	94.97571345738002	0.4346445202827453	1.021263599395752	0.96
LIG_SH3_2_1CKA	0.6357058159654193	92.61583264668782	78.71999867757161	87.98388799031575	1.018437743186951	1.1310855150222778	0.925
DOC_ANK_TNKS_1_3TWU	0.9293347505474864	98.608888414171	94.28374862670898	97.278076171875	0.9762778282165528	1.1634962558746338	0.954
LIG_BIR_III_2_1NW9	0.906557941890316	98.28857149396624	98.13500022888184	98.25444454616972	0.5372836589813232	1.1644656658172607	0.983
LIG_MLH1_MIPbox_1_4FMO	0.874232717743597	96.45416641235352	83.45599975585938	92.631176219267	0.7082774639129639	1.1699312925338743	0.968
LIG_KLC1_WD_1_3ZFW	0.9124981429669132	97.23000061035157	89.91375064849854	95.45636425596297	0.9420424103736876	1.1822272539138794	0.922
LIG_PDZ_Class_2_1MFG	0.8473742165607769	92.43866628011068	83.64999961853027	89.92761866251628	1.43094003200531	1.2239363193511963	0.849
LIG_SH3_CIN85_PxpxPR_1_2BZ8	0.7666634160114502	96.94461587759164	88.42499923706055	94.25421062268708	0.7227857112884521	1.263270378112793	0.954
DEG_SPOP_SBC_1_3HQM	0.9162894455351182	98.2653340657552	93.49400024414062	97.07250061035155	1.2406649589538574	1.2970107793807983	0.943
LIG_BIR_III_3_1JD5	0.909330682982474	98.45399932861328	98.13500022888184	98.38684162340668	1.0560510158538818	1.3036376237869265	0.973
LIG_Actin_WH2_1_2A41	0.9572101695630252	98.10874970753989	94.83999985914964	96.96027003107844	1.017301082611084	1.3163427114486694	0.905
DEG_MDM2_SWIB_1_1YCR	0.8781440622904007	97.7826665242513	94.49833297729492	96.8442855108352	1.142337441444397	1.3281062841415403	0.894
TRG_PTS1_2C0L	0.9538951851538536	97.9634780883789	96.54750061035156	97.75370364718968	1.017320990562439	1.342376470565796	0.969
LIG_PCNA_APIM_2_5MLW	0.8975392835215467	90.3594725759406	86.65857260567802	89.36307643010066	1.067276954650879	1.382371187210083	0.891
LIG_TRFH_1_3BQO	0.9141919565564216	96.79352928610408	87.00400085449219	94.56863646073776	0.5569852590560913	1.4071475267410278	0.958
MOD_PKB_1_1O6K	0.9077226811941618	90.96653864933894	80.50444454616971	88.27628587995257	0.7137166857719421	1.482712745666504	0.916
LIG_Vh1_VBS_1_1SYQ	0.9429478610402569	96.439062833786	96.20705907485063	96.3585717337472	0.9139230251312256	1.4899084568023682	0.812
LIG_WD40_WDR5_VDV_1_4CY2	0.8914274983702927	89.42933197021485	80.76499938964844	87.60526195325349	1.6220741271972656	1.5045911073684692	0.779
LIG_TRAF2_1_1CA9	0.7839591556704963	95.19599965413413	71.98250007629395	90.30894711143092	1.2977970838546753	1.5370030403137207	0.89
LIG_PTB_Apo_2_1NTV	0.9252079329771355	95.81769209641676	93.90250015258788	95.3670586978688	0.592218279838562	1.5839720964431765	0.808
LIG_LIR_LC3C_4_3VVW	0.8703331694745766	92.86714335850309	85.35199890136718	90.88947376451996	1.3940216302871704	1.5928715467453003	0.876
DOC_USP7_MATH_2_1YY6	0.8928437290865568	97.7633321126302	88.36142894199916	94.7718174674294	1.2879959344863892	1.633187770843506	0.908
TRG_ENDOCYTIC_2_1BXX	0.918095977101663	97.31090823086824	91.9900016784668	95.89199981689453	0.7793575525283813	1.6390196084976196	0.874
LIG_LIR_Nem_3_5AZG	0.920325371534275	97.91705860811122	92.44399871826172	96.67318136041814	1.0872548818588257	1.6535394191741943	0.914
LIG_Clathr_ClatBox_1_1C9I	0.8011051506641227	93.336666531033	70.00600051879883	88.2647826153299	1.220239281654358	1.717585206031799	0.938
DOC_MAPK_DCC_7_2B9J	0.8924423233487238	95.96699981689451	82.85200004577636	91.59533322652182	1.4338632822036743	1.7434173822402954	0.86
MOD_SUMO_for_1_1KPS	0.7249114265358088	97.10833231608072	68.79250049591064	90.02937436103821	1.2584445476531982	1.7884087562561035	0.92
LIG_NRBOX_1GWQ	0.9117284645692262	94.23230860783504	93.05166753133138	93.859474583676	1.139761447906494	1.7894071340560913	0.949
LIG_BH_BH3_1_2ROC	0.8928639867080753	92.8267857687814	89.34499931335449	91.5606816031716	1.3264600038528442	1.8300721645355225	0.838
LIG_deltaCOP1_diTrp_1_5FJX	0.8588615663930099	93.97749996185304	79.77166748046875	90.1031820123846	0.945345938205719	1.8442635536193848	0.921
LIG_PCNA_PIPBox_1_1AXC	0.9098351587819764	91.58652164625084	86.22444576687283	90.07843780517578	0.943708598613739	1.8546704053878784	0.886
DOC_MAPK_GRA24_9_5ETA	0.9169150358716518	93.48960052490234	89.27909157492898	92.2030561235216	1.2949601411819458	1.920005798339844	0.889
LIG_Actin_WH2_2_2D1K	0.9425046044062312	97.34909022938122	94.1616668701172	96.22411727905272	1.1344740390777588	1.955672264099121	0.912
TRG_ER_FFAT_1_2RR3	0.8486263891529026	94.96941151338466	89.82624816894531	93.32359924316408	1.4896055459976196	1.9751672744750977	0.826
LIG_EH_1_1FF1	0.8204851902549714	95.28399963378908	83.93399963378906	92.44649963378906	1.5875223875045776	1.9890836477279663	0.813
LIG_WD40_WDR5_WIN_2_4CY3	0.722793434381718	92.92666625976562	48.98285675048828	81.94071388244629	1.6412914991378784	2.038625478744507	0.86
DOC_PP1_RVXF_1_3N5U	0.9163624410474328	97.69769228421724	85.2750015258789	93.77473730789988	1.539737582206726	2.058125734329224	0.894
LIG_GBD_Chelix_1_2K42	0.8105319053483157	92.66062545776369	91.65285818917413	92.35391368036684	1.2740265130996704	2.115770101547241	0.81
TRG_LysEnd_GGAAcLL_1_1JWG	0.7793038272218316	95.44000074598524	72.5999995640346	89.04480041503906	1.6120933294296265	2.1238276958465576	0.941
LIG_PROFILIN_1_2V8C	0.8296521419240184	95.68777804904514	78.14571435110909	88.01312518119812	2.466583490371704	2.2125608921051025	0.808
LIG_LIR_Apic_2_4EOY	0.8432213138484385	96.58687591552734	81.22500038146973	92.397273497148	1.6969919204711914	2.283942222595215	0.81
LIG_EH1_1_2CE8	0.8946298758451126	97.25647062413832	80.96444490220811	91.6169232588548	1.967470645904541	2.316012620925904	0.882
LIG_OCRL_FandH_1_3QIS	0.9348418859944762	95.39684295654295	90.9955563015408	93.98214367457798	1.26743483543396	2.3300228118896484	0.895
DOC_MIT_MIM_1_2JQ9	0.8318951650154294	96.70357077462332	91.3450002670288	94.7549996809526	1.7540597915649414	2.3511557579040527	0.851
TRG_AP2beta_CARGO_1_2G30	0.8161614501836714	94.39399973551431	70.6487512588501	86.13478287406589	1.8200700283050537	2.4092164039611816	0.881
LIG_REV1ctd_RIR_1_2LSI	0.8139956534830073	92.62111112806532	88.61999893188477	91.38999968308669	0.9825939536094666	2.409342765808105	0.883
LIG_Sin3_1_1PD7	0.8437740323906442	93.24578937731292	91.55599975585938	92.66310330094964	2.0667965412139893	2.4532923698425293	0.732
TRG_NLS_Bipartite_1_1PJM	0.8399722471609145	96.37066565619574	71.06062507629395	89.73196648769691	1.8105626106262207	2.499495267868042	0.861
DOC_MAPK_NFAT4_5_2XS0	0.9130841705162736	95.46142832438152	89.8033332824707	94.20407387062356	2.2031288146972656	2.5014853477478027	0.853
DOC_MAPK_JIP1_4_4H3B	0.9098512616318276	94.3511765423943	82.2999986921038	90.8362496693929	2.366859197616577	2.5107622146606445	0.873
LIG_SUMO_SIM_par_1_2ASQ	0.880853439249612	97.87500054495676	93.64500045776369	96.60600051879882	1.9305179119110107	2.550461769104004	0.75
LIG_PALB2_WD40_1_3EU7	0.6470048380473402	90.25368379291736	44.84750008583069	76.79999973155834	1.8697668313980105	2.648102283477783	0.825
DOC_GSK3_Axin_1_1O9U	0.9184596981817096	92.19941262637867	90.6990904374556	91.6100003378732	2.3008487224578857	2.685831546783448	0.798
LIG_UFM1_UFIM_1_5HKH	0.7996649177348182	94.07857186453684	87.13285718645368	91.76333363850912	1.938782811164856	2.696974277496338	0.898
LIG_ARL_BART_1_4ZI2	0.6065412965071475	84.41062498092651	57.125	75.315416653951	2.085019111633301	2.70037841796875	0.804
DOC_MAPK_MEF2A_6_4H3Q	0.8699395586858725	94.63529384837432	78.35375022888184	89.42519989013672	1.975552201271057	2.7890431880950928	0.846
LIG_PAM2_2_2X04	0.8749963948824642	97.35000050862632	92.86857223510742	95.18655237658272	1.766496658325195	2.8910810947418213	0.849
LIG_CAP-Gly_1_2PZO	0.5002482341497905	95.58909052068536	67.4879997253418	86.8074996471405	1.7597696781158447	3.0320401191711426	0.844
LIG_PDZ_Wminus1_1_1ZUB	0.8873762185674813	94.27375078201294	89.15999984741211	93.25100059509278	2.7517807483673096	3.0707366466522217	0.597
LIG_EVH1_2_1DDV	0.5582250098409071	95.44400024414062	49.32999928792318	84.80230771578275	3.129873037338257	3.076702356338501	0.803
DOC_CDC14_PxL_1_6G84	0.6195848928316237	90.94947373239616	44.83222198486328	76.12607138497489	3.00417709350586	3.2029857635498047	0.77
TRG_NES_CRM1_1_3GB8	0.756424193286015	91.7961908976237	68.82214273725238	82.60657163347517	2.743886709213257	3.2304959297180176	0.711
LIG_Rb_pABgroove_1_1N4M	0.907788375810146	97.44266713460289	88.06875038146973	94.18217435090438	2.7514657974243164	3.3338396549224854	0.651
LIG_RPA_C_Vert_1DPU	0.6775045535185638	85.72307821420523	78.44399948120117	82.55826137376869	2.533949136734009	3.396483898162842	0.742
LIG_WD40_WDR5_WIN_1_3UVK	0.689088946709509	90.03368417840255	47.31857190813337	78.5334616440993	2.6941072940826416	3.4594380855560303	0.718
LIG_LYPXL_S_1_2R03	0.7433300423974352	90.45210547196238	47.95999984741211	81.59958346684773	3.684813976287842	3.666839361190796	0.808
LIG_PCNA_TLS_4_2ZVL	0.87022376426936	89.00222142537434	78.96857125418526	86.1927993774414	1.193150520324707	3.714083671569824	0.904
LIG_LYPXL_SIV_4_2XS1	0.7685085110177725	88.32411777271943	54.63124990463257	77.54240005493165	3.573724269866944	3.86810827255249	0.808
LIG_CSL_BTD_1_4J2X	0.4771687568629605	90.9629399916705	35.99499988555908	80.492856161935	2.0673470497131348	4.070859432220459	0.786
LIG_PDZ_Class_3_1B8Q	0.8326750567248281	92.66333312988282	85.0716667175293	90.4942855834961	2.974067211151123	4.119443893432617	0.649
TRG_DiLeu_BaEn_1_4NEE	0.7950800790455714	96.84714235578264	82.54000091552734	93.08210513466284	2.112597942352295	4.119649410247803	0.807
DOC_CYCLIN_RxL_1_1H25	0.8079901752593878	93.78562593460084	78.33777703179254	88.22440032958984	3.307401657104492	4.448583602905273	0.754
LIG_MAD2_1GO4	0.8761149603475477	94.73444422969112	86.99499893188477	92.96542816162108	4.245046615600586	4.590532302856445	0.677
LIG_ActinCP_TwfCPI_2_7DS2	0.8255491099159709	85.75159957885742	70.93545393510298	81.224443965488	4.090888977050781	4.653316497802734	0.616
DEG_Kelch_Keap1_2_3WN7	0.7202840060847034	95.94277657402888	50.1283327738444	84.48916562398274	3.546560287475586	4.7246270179748535	0.656
DOC_MAPK_HePTP_8_2GPH	0.5416993933503511	90.7127272865989	41.44600009918213	75.31687504053116	3.853151321411133	4.803043842315674	0.555
LIG_SPRY_1_2JK9	0.8247627676589763	96.15999930245536	77.09400024414063	91.14263112921464	3.571462392807007	4.829178333282471	0.636
LIG_EVH1_1_1EVH	0.7354321406165852	96.3309097290039	77.10499954223633	91.20400034586588	3.593894720077514	4.855024337768555	0.622
DOC_MAPK_RevD_3_3TEI	0.7746847514872611	93.04434768013331	67.79400062561035	85.3927273605809	4.620549201965332	4.912104606628418	0.556
LIG_CID_NIM_1_2MOW	0.8838792617283343	97.79277801513672	87.12400131225586	93.9825006212507	3.898810863494873	5.058782577514648	0.624
DEG_SCF_COI1_1_3OGL	0.7514852604487993	80.7532356486601	55.4228572845459	73.36520862579346	3.7168126106262207	5.169418811798096	0.568
LIG_LIR_Gen_1_2L8J	0.8044492812743771	96.19949989318847	79.4162483215332	91.40428515842984	4.168161869049072	5.190898418426514	0.714
LIG_PDZ_Class_1_1D5G	0.8370997655469677	90.83357238769533	84.6799996693929	88.9875005722046	3.5386264324188232	5.28546667098999	0.687
LIG_MYND_2_2ODD	0.5598144869146717	91.17666625976562	73.33000030517579	85.92764686135685	3.7840535640716553	5.464359283447266	0.652
DEG_APCC_KENBOX_2_4GGD	0.4263616760669574	94.86999997225676	27.859999974568684	80.51071425846645	3.875850200653076	5.579864978790283	0.628
LIG_NRP_CendR_1_2ORZ	0.6349669510381712	97.31666615804036	54.75	90.22222179836696	2.954899549484253	5.636779308319092	0.823
LIG_ULM_U2AF65_1_1O0P	0.7694691705335396	97.22111087375217	81.20874977111816	92.29423053448016	3.945478200912476	5.886855602264404	0.643
LIG_LSD1_SNAG_1_2Y48	0.662248754573772	87.89518511736834	35.90111117892795	74.89666663275824	4.670683860778809	5.912506580352783	0.56
LIG_AP2alpha_2_1KYU	0.3322866353852136	79.9966672261556	33.44499969482422	68.35875034332275	5.521092891693115	6.115870475769043	0.471
LIG_SUMO_SIM_anti_2_2KQS	0.7563209527331918	96.55266621907552	78.14333385891385	89.64916658401489	6.163130760192871	6.55534029006958	0.484
LIG_CAP-Gly_2_3RDV	0.3651945410790022	95.79699935913088	54.22199935913086	81.93866602579753	4.921451568603516	6.678108215332031	0.576
LIG_Dynein_DLC8_1_1F95	0.5534072732069584	88.35599924723307	59.80999973842076	79.27318122170188	6.018310070037842	6.732644557952881	0.472
LIG_AP2alpha_1_1KY7	0.4384758004382102	95.8433337741428	30.160000483194988	79.42250045140584	5.18317174911499	6.761610984802246	0.497
LIG_KLC1_Yacidic_2_6FUZ	0.7202891982102001	97.30363637750798	66.78399963378907	91.65185179533782	4.413151741027832	6.888470649719238	0.56
DEG_SCF_TIR1_1_2P1Q	0.7608057141161033	87.96472189161513	47.82307668832632	77.3148976540079	5.991315841674805	6.9278178215026855	0.517
LIG_EF_ALG2_ABM_1_2ZNE	0.7836099038595343	92.28500054099344	73.95888900756836	86.96451654741841	6.509105682373047	6.97851037979126	0.436
LIG_ANK_PxLPxL_1_3UXG	0.6186855203395939	93.11125024159747	57.14699935913086	82.53352939381318	6.457927703857422	6.9817891120910645	0.395
DOC_AGCK_PIF_3_1ATP	0.3948943202757726	88.70888943142361	25.949999809265137	77.2981822273948	4.799406051635742	7.029788970947266	0.528
LIG_CaM_IQ_9_2IX7	0.3755893140870534	66.06736825641833	40.28058826222139	58.09690898548473	6.7475104331970215	7.031022548675537	0.285
LIG_LRP6_Inhibitor_1_3SOQ	0.564771216012875	92.61285563877652	35.89400024414063	77.68684106124074	4.988967418670654	7.073855876922607	0.468
DEG_SCF_FBXO31_1_5VZU	0.8088199634630768	93.09476216634114	79.95399932861328	90.567692389855	6.556802272796631	7.250465393066406	0.525
LIG_FXI_DFP_1_5EOD	0.3379900630767931	90.92181812633169	32.31250047683716	75.29266675313313	6.607565879821777	7.488584995269775	0.388
LIG_Pex14_1_2W84	0.576731747798562	92.6969223022461	69.76749992370605	87.30176409553079	6.602899551391602	7.72545576095581	0.39
LIG_Pex14_3_4BXU	0.3952000336073995	91.98999938964845	45.25000127156576	74.46250009536743	6.049159049987793	7.742483139038086	0.31
LIG_PAM2_1_1JGN	0.7762974593343688	93.57947379664373	84.73166751861572	90.15451652772964	7.999320983886719	8.34695053100586	0.371
DOC_USP7_UBL2_3_4YOC	0.755218358337336	91.94166776869032	55.99799957275391	84.12782685653023	8.303277969360352	8.714599609375	0.368
LIG_HOMEOBOX_1B72	0.2504347550410597	89.94666798909505	33.97999954223633	75.95500087738037	6.713749408721924	8.967159271240234	0.296
LIG_SUFU_1_4KMD	0.6385769730478779	93.40333429972333	43.1362509727478	77.93653942988469	8.844793319702148	9.024295806884766	0.234
TRG_DiLeu_BaLyEn_6_2JKR	0.4981908541156168	92.72999954223631	38.82999954223633	74.76333287556966	7.945367336273193	9.287522315979004	0.329
LIG_PTAP_UEV_1_1M4P	0.4896350740671818	91.02454445578836	43.71000061035157	76.23874950408936	9.528839111328123	10.133858680725098	0.287
LIG_EVH1_3_1MKE	0.6282470661895678	90.2860008239746	62.4240005493164	80.99866739908855	9.977642059326172	11.108688354492188	0.29
LIG_PCNA_yPIPBox_3_1SXJ	0.554099822193295	83.95269247201773	39.37888887193468	72.49085726056781	10.293076515197754	11.503889083862305	0.218
LIG_NBox_RRM_1_2KXH	0.6545343922880569	89.31571415492466	61.947143009730745	80.19285710652669	10.03631591796875	11.71555995941162	0.224
LIG_SH3_3_2GBQ	0.620538641582883	91.79857090541294	74.9971433367048	83.39785712105888	12.186874389648438	12.503372192382812	0.216
DEG_COP1_1_5IGO	0.6542997236477311	88.97842085988898	38.4866673151652	76.86040000915527	11.582930564880373	13.31921672821045	0.238
LIG_GYF_1L2Z	0.4311844432656457	89.61875057220459	54.426666259765625	74.53642872401646	11.218385696411133	13.62924098968506	0.196
LIG_14-3-3_ChREBP_3_5F74	0.5198588727505242	87.31565226679263	32.537000274658205	70.71606075402462	13.26164436340332	14.039727210998535	0.161
LIG_CNOT1_NIM_1_4CQO	0.3953634629340433	71.96666692097982	27.68333339691162	59.31428591410319	15.47760772705078	14.188968658447266	0.12
DOC_SPAK_OSR1_1_2V3S	0.4126222539982684	86.40999857584636	47.95200042724609	75.09882264978745	15.550212860107422	16.871328353881836	0.106
LIG_Rb_LxCxE_1_1GH6	0.3385514118731485	85.11541604995728	29.91466687520345	63.88435867505196	22.801071166992188	23.033035278320312	0.052
LIG_CORNRBOX_1KKQ	0.5012267112980818	85.35799916585286	47.140000343322754	72.06478218410327	21.764881134033203	23.088212966918945	0.055
LIG_GLEBS_BUB3_1_2I3S	0.5868242989757391	88.22230940598708	44.33571434020996	72.86200113296509	24.12544059753418	25.008947372436523	0.05
DOC_PP1_SILK_1_2O8G	0.4678645164504345	94.229998588562	28.092000198364257	68.79230690002441	26.57855224609375	26.544103622436523	0.042
LIG_LYPXL_L_2_2R02	0.7974637197835291	95.49049949645996	78.67999812534877	91.13222136320891	27.832374572753903	27.041868209838867	0.356
LIG_FAT_LD_1_3GM1	0.8868941204544061	97.3764283316476	88.07714189801898	94.27666618710472	27.86681365966797	27.50596618652344	0.035
LIG_Clathr_ClatBox_2_1UTC	0.5010793096147161	90.16499948501588	31.53400039672852	76.20523779732841	30.8182373046875	30.537954330444336	0.033
DOC_PP1_MyPhoNE_1_1S70	0.6023095507223479	91.20583279927573	38.65374970436096	70.18499956130981	38.989295959472656	38.89752578735352	0.019
LIG_APCC_ABBA_1_4BH6	0.4689711452266078	93.94555579291448	30.40499941507976	68.5293332417806	39.75682830810547	39.6337776184082	0.019
