# Supplementary material for: Systematic discovery of protein interaction interfaces using AlphaFold and experimental validation
Source: Mol Syst Biol. 2024 Jan 15;20(2):75–97. doi: 10.1038/s44320-023-00005-6 (PMC10883280; doi:10.1038/s44320-023-00005-6)
Supplement: Supplementary file 4 — Data Set EV2 [file 44320_2023_5_MOESM4_ESM.xlsx]

## Sheet: Legend
Miyata amino acid distance
Original Miyata amino acid distance table that shows the miyata distance between every possible amino acid pair
Amino acid largest distance
Table that annotates the amino acid with the largest Miyata distance to any given amino acids
Random minimal DMI dataset
Random DMI dataset formed by i) mutating one key residue (residue of defined position), ii) mutating two key residues or iii) pairing a known motif with a non-binding domain
Header legend
dmi_name	Name of ELM class
binding_domain_name	Name of binding domain
min_motif_seq	Minimal motif sequence
regular_expression	Regular expression of the ELM class
motif_defined_positions	Defined positions in the motif sequence
motif_defined_residues	Residues of defined positions in the motif sequence
motif_number_of_defined_residues	Number of residues of defined positions in the motif sequence
mutated_positions	Selected positions for mutation
min_motif_seq_one_mutation	Singly mutated motif sequence
min_motif_seq_two_mutations	Doubly mutated motif sequence
random_dmi	Randomly paired DMI where the cognate domain of this DMI will be used to form random DMI
random_domain	Name of the randomly paired ELM class
AF-MMv2.2 result
Result of AlphaFold prediction
Header legend
prediction_name	Name of the prediction
chainA_length	Length of predicted chain A
chainB_length	Length of predicted chain B
model_id	Identifier of the model predicted by AlphaFold
model_confidence	Model confidence output by AlphaFold
chainA_intf_avg_plddt	Average pLDDT of interface residue in chain A
chainB_intf_avg_plddt	Average pLDDT of interface residue in chain B
intf_avg_plddt	Average pLDDT of interface residue in both chains
pDockQ	pDockQ score
iPAE	iPAE score
num_chainA_intf_res	Number of residue from chain A at the interface
num_chainB_intf_res	Number of residue from chain B at the interface
num_res_res_contact	Number of residue-residue contact
num_atom_atom_contact	Number of atom-atom contact
mutation_in_motif	Category of prediction where "known minimal": known minimal DMI, "1": minimal DMI with one mutation, "2": minimal DMI with two mutations, "random minimal": randomly paired DMI
label	1 as positive (binding interface) and 0 as negative (non-binding interface)
AF-MMv2.3 result
Result of AlphaFold prediction
Header legend
Same as AF-MMv2.2 result
AF-MMv2.2 ROC statistics
ROC curve statistics using different prediction types as the PRS and RRS. The table reports on the optimal cutoff associated to different prediction types. Optimal cutoff is defined as the point on the ROC curve closest to the top left corner (x=0, y=1 in coordinate).
Header legend
prediction_type	Prediction type used as the PRS and RRS
metric	Metric in evaluation
optimal_cutoff	Optimal cutoff derived from finding the point in the ROC curve closest to the top left corner (x=0, y=1 in coordinate)
true_positive_rate	True positive rate associated to the optimal cutoff
false_positive_rate	False positive rate associated to the optimal cutoff
distance_to_(0,1)	Closest distance of the ROC curve to the top left corner
DockQ between predicted models
DockQ is calculated between all the predicted models of a prediction as a mean to measure their similarity. The higher ranked model is taken as the template and all lower ranked models are used as the "predicted" model for DockQ calculation.
Header legend
prediction_name	Name of prediction
prediction_type	Prediction type used as the PRS and RRS
model_id_mobile	Model used as the "predicted" model for DockQ calculation
model_id_template	Model used as the "template" model for DockQ calculation
DockQ	DockQ score

## Sheet: Miyata amino acid distance
	Cys	Pro	Ala	Gly	Ser	Thr	Gln	Glu	Asn	Asp	His	Lys	Arg	Val	Leu	Ile	Met	Phe	Tyr	Trp
Cys		1.33	1.39	2.22	2.84	1.45	2.48	3.26	2.83	3.48	2.56	3.27	3.06	0.86	1.65	1.63	1.46	2.24	2.38	3.34
Pro			0.06	0.97	0.56	0.87	1.92	2.48	1.8	2.4	2.15	2.94	2.9	1.79	2.7	2.62	2.36	3.17	3.12	4.17
Ala				0.91	0.51	0.9	1.92	2.46	1.78	2.37	2.17	2.96	2.92	1.85	2.76	2.69	2.42	3.23	3.18	4.23
Gly					0.85	1.7	2.48	2.78	1.96	2.37	2.78	3.54	3.58	2.76	3.67	3.6	3.34	4.14	4.08	5.13
Ser						0.89	1.65	2.06	1.31	1.87	1.94	2.71	2.74	2.15	3.04	2.95	2.67	3.45	3.33	4.38
Thr							1.12	1.83	1.4	2.05	1.32	2.1	2.03	1.42	2.25	2.14	1.86	2.6	2.45	3.5
Gln								0.84	0.99	1.47	0.32	1.06	1.13	2.13	2.7	2.57	2.3	2.81	2.48	3.42
Glu									0.85	0.9	0.96	1.14	1.45	2.97	3.53	3.39	3.13	3.59	3.22	4.08
Asn										0.65	1.29	1.84	2.04	2.76	3.49	3.37	3.08	3.7	3.42	4.39
Asp											1.72	2.05	2.34	3.4	4.1	3.98	3.69	4.27	3.95	4.88
His												0.79	0.82	2.11	2.59	2.45	2.19	2.63	2.27	3.16
Lys													0.4	2.7	2.98	2.84	2.63	2.85	2.42	3.11
Arg														2.43	2.62	2.49	2.29	2.47	2.02	2.72
Val															0.91	0.85	0.62	1.43	1.52	2.51
Leu																0.14	0.41	0.63	0.94	1.73
Ile																	0.29	0.61	0.86	1.72
Met																		0.82	0.93	1.89
Phe																			0.48	1.11
Tyr																				1.06
Trp

## Sheet: Amino acid largest distance
amino_acid_original	amino_acid_substitute
Cys	Asp
Pro	Trp
Ala	Trp
Gly	Trp
Ser	Trp
Thr	Trp
Gln	Trp
Glu	Trp
Asn	Trp
Asp	Trp
His	Trp
Lys	Gly
Arg	Gly
Val	Asp
Leu	Asp
Ile	Asp
Met	Asp
Phe	Asp
Tyr	Gly
Trp	Gly

## Sheet: Random minimal DMI dataset
dmi_name	binding_domain_name	min_motif_seq	regular_expression	motif_defined_positions	motif_defined_residues	motif_number_of_defined_residues	mutated_positions	min_motif_seq_one_mutation	min_motif_seq_two_mutations	random_dmi	random_domain
DEG_APCC_KENBOX_2	WD40	SKENV	.KEN.	2,3,4	K,E,N	3	2,4	SGENV	SGEWV	TRG_AP2beta_CARGO_1	B2-adapt-app_C
DEG_COP1_1	WD40	SDQIVPEY	[STDE]{1,3}.{0,2}[TSDE].{2,3}VP[STDE]G{0,1}[FLIMVYPA]	1,2,5,6,7,8	S,D,V,P,E,Y	6	7,8	SDQIVPWY	SDQIVPWG	DOC_USP7_MATH_1	MATH
DEG_Kelch_Keap1_1	Kelch	DEETGE	[DNS].[DES][TNS]GE	1,3,4,5,6	D,E,T,G,E	5	5,4	DEETWE	DEEWWE	LIG_DLG_GKlike_1	Guanylate_kin
DEG_Kelch_Keap1_2	Kelch	QDIDLGV	QD.DLGV	1,2,4,5,6,7	Q,D,D,L,G,V	6	1,5	WDIDLGV	WDIDDGV	DOC_USP7_MATH_2	MATH
DEG_MDM2_SWIB_1	SWIB	FSDLWKLL	F[^P]{3}W[^P]{2,3}[VIL]	1,5,8	F,W,L	3	8,5	FSDLWKLD	FSDLGKLD	LIG_PCNA_APIM_2	PCNA_C
DEG_SCF_COI1_1	LRR	IARRASLHRFLEKRKDRV	..[RK][RK].SL..F[FLM].[RK]R[HRK].[RK].	3,4,6,7,10,11,13,14,15,17	R,R,S,L,F,L,K,R,K,R	10	11,17	IARRASLHRFDEKRKDRV	IARRASLHRFDEKRKDGV	LIG_CaM_IQ_9	EFhand
DEG_SCF_FBXO31_1	Cyclin_D1_bind	DVRDVDI	D[LVIM].[DAEN][VILM][^P][ILF]$	1,2,4,5,7	D,V,D,V,I	5	7,1	DVRDVDD	WVRDVDD	LIG_TRAF2_2	MATH
DEG_SCF_TIR1_1	LRR	QVVGWPPVRNYRK	.[VLIA][VLI]GWPP[VLI]...R.	2,3,4,5,6,7,8,12	V,V,G,W,P,P,V,R	8	3,8	QVDGWPPVRNYRK	QVDGWPPDRNYRK	LIG_ULM_U2AF65_1	RRM
DEG_SIAH_1	Sina	KPAAVVAPI	.P.A.V.P[^P]	2,4,6,8	P,A,V,P	4	4,8	KPAWVVAPI	KPAWVVAWI	LIG_CAP-Gly_2	CAP_GLY
DEG_SPOP_SBC_1	MATH	VSSST	[AVP].[ST][ST][ST]	1,3,4,5	V,S,S,T	4	4,1	VSSWT	DSSWT	DOC_MIT_MIM_1	MIT
DOC_AGCK_PIF_3	S_TKc	FTEF	F..F$	1,4	F,F	2	4,1	FTED	DTED	DEG_Kelch_Keap1_1	Kelch
DOC_ANK_TNKS_1	ANK	ARPPPIGA	.R..[PGAV][DEIP]G.	2,5,6,7	R,P,I,G	4	7,2	ARPPPIWA	AGPPPIWA	LIG_CAP-Gly_1	CAP_GLY
DOC_CDC14_PxL_1	DSPn	FTDVPALNY	[FYLIM]..[YVILA]P.L..	1,4,5,7	F,V,P,L	4	1,7	DTDVPALNY	DTDVPADNY	DOC_PP1_SILK_1	PP2Ac
DOC_CYCLIN_RxL_1	Cyclin_N	KPLKKLRFD	((.)|([KRH].{0,3}))[^EDWNSG][^D][RK][^D]L.{0,1}[FLMP].{0,3}[EDST]	1,4,6,8,9	K,K,L,F,D	5	8,4	KPLKKLRDD	KPLGKLRDD	LIG_SPRY_1	SPRY
DOC_GSK3_Axin_1	S_TKc	VEPQKFAEELIHRLEAV	V[ED]P[^P][RK]FA[^P]ELI[^P]RLE[^P][VIL]	1,2,3,5,6,7,9,10,11,13,14,15,17	V,E,P,K,F,A,E,L,I,R,L,E,V	13	6,14	VEPQKDAEELIHRLEAV	VEPQKDAEELIHRDEAV	DEG_SPOP_SBC_1	MATH
DOC_MAPK_DCC_7	S_TKc	RGNIPKPLNL	([RK].{2,4}[LIVP]P.[LIV].[LIVMF])|([RK].{2,4}[LIVP].P[LIV].[LIVMF])	1,5,7,8,10	R,P,P,L,L	5	1,7	GGNIPKPLNL	GGNIPKWLNL	LIG_ANK_PxLPxL_1	ANK
DOC_MAPK_GRA24_9	S_TKc	LLERRGVSELPPLYI	([LIV][^P][^P][RK][RK]G.{3,6}[LIVP]P.[LIV].[LIVMF])|([LIV][^P][^P][RK][RK]G.{3,6}[LIVP].P[LIV].[LIVMF])	1,4,5,6,10,11,13,15	L,R,R,G,L,P,L,I	8	5,13	LLERGGVSELPPLYI	LLERGGVSELPPDYI	LIG_PCNA_APIM_2	PCNA_C
DOC_MAPK_HePTP_8	S_TKc	LQERRGSNVALML	([LIV][^P][^P][RK]....[LIVMP].[LIV].[LIVMF])|([LIV][^P][^P][RK][RK]G.{4,7}[LIVMP].[LIV].[LIVMF])	1,4,9,11,13	L,R,V,L,L	5	1,13	DQERRGSNVALML	DQERRGSNVALMD	LIG_PCNA_yPIPBox_3	PCNA_C
DOC_MAPK_JIP1_4	S_TKc	RPGSLDL	[RK]P[^P][^P]L.[LIVMF]	1,2,5,7	R,P,L,L	4	2,5	RWGSLDL	RWGSDDL	LIG_PAM2_1	PolyA
DOC_MAPK_MEF2A_6	S_TKc	KPVLPALTI	[RK].{2,4}[LIVMP].[LIV].[LIVMF]	1,5,7,9	K,P,L,I	4	5,1	KPVLWALTI	GPVLWALTI	LIG_WD40_WDR5_WIN_2	WD40
DOC_MAPK_NFAT4_5	S_TKc	RDHLYLPLE	[RK][^P][^P][LIM].L.[LIVMF].	1,4,6,8	R,L,L,L	4	6,1	RDHLYDPLE	GDHLYDPLE	LIG_PDZ_Class_3	PDZ
DOC_MAPK_RevD_3	S_TKc	PQLKPIESSILAQRR	[LIVMPFA].[LIV].{1,2}[LIVMP].{4,6}[LIV]..[RK][RK]	1,3,5,11,14,15,6	P,L,P,L,R,R,I	7	5,15	PQLKWIESSILAQRR	PQLKWIESSILAQRG	LIG_EF_ALG2_ABM_1	EFh
DOC_MIT_MIM_1	MIT	DQLSRRLAALR	((F[^P][^P])|([DE].{0,2}))L[^P][^P]R[FL][^P][^P]L[KR]{0,2}	1,3,6,7,10,11	D,L,R,L,L,R	6	11,7	DQLSRRLAALG	DQLSRRDAALG	LIG_HOMEOBOX	HOX
DOC_PP1_MyPhoNE_1	PP2Ac	RNEQLKRW	R[^P][DEQ]Q[VIL]([RK][^P]|[^P][RK])[YW]	1,3,4,5,6,7,8	R,E,Q,L,K,R,W	7	4,3	RNEWLKRW	RNWWLKRW	LIG_PDZ_Class_3	PDZ
DOC_PP1_RVXF_1	PP2Ac	KLRFDI	..[RK].{0,1}[VIL][^P][FW].	1,2,4	K,L,F	3	1,2	GLRFDI	GDRFDI	LIG_14-3-3_ChREBP_3	14_3_3
DOC_PP1_SILK_1	PP2Ac	KGILKN	.[GS]IL[KR][^DE]	2,3,4,5	G,I,L,K	4	4,2	KGIDKN	KWIDKN	LIG_WW_1	WW
DOC_PP2B_PxIxI_1	PP2Ac	KPKIIIT	.P[^P]I[^P][IV][^P]	2,4,6	P,I,I	3	4,6	KPKDIIT	KPKDIDT	DEG_Kelch_Keap1_1	Kelch
DOC_SPAK_OSR1_1	OSR1_C	RFQVT	RF[^P][IV].	1,2,4	R,F,V	3	1,2	GFQVT	GDQVT	LIG_NBox_RRM_1	RRM
DOC_USP7_MATH_1	MATH	PSTSS	[PA][^P][^FYWIL]S[^P]	1,4	P,S	2	1,4	WSTSS	WSTWS	LIG_UFM1_UFIM_1	Ufm1
DOC_USP7_MATH_2	MATH	PGEGPST	P.E[^P].S[^P]	1,3,6	P,E,S	3	6,1	PGEGPWT	WGEGPWT	TRG_NLS_Bipartite_1	ARM
DOC_USP7_UBL2_3	USP7_ICP0_bdg	KGKGK	K...K	1,5	K,K	2	5,1	KGKGG	GGKGG	TRG_ER_FFAT_1	Motile_Sperm
LIG_14-3-3_ChREBP_3	14_3_3	IRLNNAIWRAWYIQYV	IR[^P][^P]N[^P][^P]WR[^P]W[YFH][ITML][^P]Y[IVL]	1,2,5,8,9,11,12,13,15,16	I,R,N,W,R,W,Y,I,Y,V	10	16,13	IRLNNAIWRAWYIQYD	IRLNNAIWRAWYDQYD	DOC_MAPK_JIP1_4	S_TKc
LIG_ActinCP_CPI_1	F-actin_cap_A	LEHFTKLRPKRNKKQQPT	L.(([H].[TQVG])|([SC].N)|(D.R))..R[PAVT][KRHM][^DEN].{1,5}((R.)|(.[RK]))..[PAS][^P]	1,3,5,6,9,14,17	L,H,T,K,P,K,P	7	5,14	LEHFWKLRPKRNKKQQPT	LEHFWKLRPKRNKGQQPT	LIG_CID_NIM_1	RPR
LIG_ActinCP_TwfCPI_2	F-actin_cap_A	FAKPKGPAGKR	F.[KR]P..[PAS].{0,3}[RK]	1,3,4,7,10,11	F,K,P,P,K,R	6	1,7	DAKPKGPAGKR	DAKPKGWAGKR	LIG_OCRL_FandH_1	RhoGAP
LIG_Actin_RPEL_3	ACTIN	LQLKLQQRRTREELVSQGIM	[IL]..[^P][^P][^P][^P]R.....[IL]..[^P][^P][ILV][ILM]	1,8,14,19,20	L,R,L,I,M	5	14,1	LQLKLQQRRTREEDVSQGIM	DQLKLQQRRTREEDVSQGIM	LIG_ActinCP_TwfCPI_2	F-actin_cap_A
LIG_Actin_WH2_1	ACTIN	RNALLSDISKGKKLKKT	R..[ILVMF][ILMVF][^P][^P][ILVM].{4,7}L(([KR].)|(NK))[VATI]	1,4,5,8,14,15	R,L,L,I,L,K	6	4,5	RNADLSDISKGKKLKKT	RNADDSDISKGKKLKKT	LIG_GBD_Chelix_1	PBD
LIG_Actin_WH2_2	ACTIN	GEDMLNAIRRGVKLKKT	[^R]..((.[ILMVF])|([ILMVF].))[^P][^P][ILVM].{4,7}L(([KR].)|(NK))[VATIGS]	4,5,8,12,14,15	M,L,I,V,L,K	6	5,12	GEDMDNAIRRGVKLKKT	GEDMDNAIRRGDKLKKT	LIG_PALB2_WD40_1	PALB2_WD40
LIG_ANK_PxLPxL_1	ANK	PSLPNITLGL	P.LP.[IL].{1,3}[VLF]	1,3,4,6,8,10	P,L,P,I,L,L	6	1,3	WSLPNITLGL	WSDPNITLGL	DOC_MAPK_HePTP_8	S_TKc
LIG_AP2alpha_1	Alpha_adaptin_C	FEDNF	F.D.F	1,3,5	F,D,F	3	1,3	DEDNF	DEWNF	LIG_PAM2_1	PolyA
LIG_AP2alpha_2	Alpha_adaptin_C	DPFK	DP[FW]	1,2,3	D,P,F	3	2,1	DWFK	WWFK	LIG_TRAF2_2	MATH
LIG_APCC_ABBA_1	WD40	FMLYEE	[ILVMF].[ILMVP][FHY].[DE]	1,3,4,6	F,L,Y,E	4	4,1	FMLGEE	DMLGEE	LIG_LIR_Apic_2	Atg8
LIG_ARL_BART_1	ARL2_Bind_BART	LLSILRKL	^..LL[^P]IL[^P][^P][LM]	1,2,4,5,8	L,L,I,L,L	5	5,1	LLSIDRKL	DLSIDRKL	LIG_LYPXL_SIV_4	ALIX_LYPXL_bnd
LIG_BH_BH3_1	BCL	WAREIGAQLRRIADDLN	....[LIFVYMTE][ASGC][^P]{2}L[^P]{2}[IVMTL][GACS][D][^P][FVLMI].	5,6,9,12,13,14,16	I,G,L,I,A,D,L	7	12,13	WAREIGAQLRRDADDLN	WAREIGAQLRRDWDDLN	LIG_Actin_WH2_2	ACTIN
LIG_BIR_III_2	BIR	ATPF	DA.P.	1,3	A,P	2	1,3	WTPF	WTWF	DEG_SIAH_1	Sina
LIG_BIR_III_3	BIR	AIAY	^M{0,1}A.[AP].	1,3	A,A	2	3,1	AIWY	WIWY	LIG_LRP6_Inhibitor_1	LY
LIG_CaM_IQ_9	EFhand	CIRIQKTIRGWLLRKRY	[ACLIVTM][^P][^P][ILVMFCT]Q[^P][^P][^P][RK][^P]{4,5}[RKQ][^P][^P]	1,4,5,9,14,15	C,I,Q,R,R,K	6	4,1	CIRDQKTIRGWLLRKRY	DIRDQKTIRGWLLRKRY	LIG_CORNRBOX	HOLI
LIG_CAP-Gly_1	CAP_GLY	DDETF	[ED].{0,2}[ED].{0,2}[EDQ].{0,1}[YF]$	1,2,3,5	D,D,E,F	4	3,5	DDWTF	DDWTD	LIG_Rb_LxCxE_1	RB_B
LIG_CAP-Gly_2	CAP_GLY	SWKDGCY	.W[RK][DE]GCY$	2,3,4,5,6,7	W,K,D,G,C,Y	6	2,6	SGKDGCY	SGKDGDY	LIG_PDZ_Class_3	PDZ
LIG_CID_NIM_1	RPR	DDEDGYNPYT	[DE][DEN][DEN]D[GDN]Y.P..	1,2,3,4,5,6,8	D,D,E,D,G,Y,P	7	5,1	DDEDWYNPYT	WDEDWYNPYT	LIG_EVH1_2	WH1
LIG_Clathr_ClatBox_1	Clathrin_propel	LLDLD	L[IVLMF].[IVLMF][DE]	1,2,4,5	L,L,L,D	4	5,4	LLDLW	LLDDW	LIG_SUFU_1	SUFU
LIG_Clathr_ClatBox_2	Clathrin_propel	LPWDLW	.[NP]W[DES].W	2,3,4,6	P,W,D,W	4	4,6	LPWWLW	LPWWLG	LIG_LIR_Gen_1	Atg8
LIG_CNOT1_NIM_1	Not1	FSSWNDYLGL	[FY][^P].[WFY][^P]DY..L	1,4,6,7,10	F,W,D,Y,L	5	10,7	FSSWNDYLGD	FSSWNDGLGD	LIG_Rb_LxCxE_1	RB_B
LIG_CORNRBOX	HOLI	LEAIIRKAL	L[^P]{2,2}[HI]I[^P]{2,2}[IAV][IL]	1,4,5,8,9	L,I,I,A,L	5	4,1	LEADIRKAL	DEADIRKAL	DOC_SPAK_OSR1_1	OSR1_C
LIG_CSL_BTD_1	BTD	VWWP	[AFILMPTVW]W[FHILMPSTVW]P	1,2,3,4	V,W,W,P	4	3,1	VWGP	DWGP	TRG_NES_CRM1_1	Xpo1
LIG_deltaCOP1_diTrp_1	Adap_comp_sub	DKWDDF	[DE]{1,3}.{0,2}W.{1,6}[WF]	1,3,6	D,W,F	3	3,6	DKGDDF	DKGDDD	LIG_CAP-Gly_1	CAP_GLY
LIG_Dynein_DLC8_1	Dynein_light	CDKSTQT	[^P].[KR].TQT	3,5,6,7	K,T,Q,T	4	7,5	CDKSTQW	CDKSWQW	DOC_USP7_UBL2_3	USP7_ICP0_bdg
LIG_EF_ALG2_ABM_1	EFh	PYPTYPGYP	P[PG]{0,1}YP.{1,6}Y[QS]{0,1}P	1,2,3,5,6,8,9	P,Y,P,Y,P,Y,P	7	9,1	PYPTYPGYW	WYPTYPGYW	LIG_CID_NIM_1	RPR
LIG_EH1_1	WD40	MFSIDNILA	.[FYH].[IVM][^WFYP][^WFYP][ILM][ILMV].	2,4,7,8	F,I,I,L	4	7,8	MFSIDNDLA	MFSIDNDDA	LIG_SH3_CIN85_PxpxPR_1	SH3
LIG_EH_1	EH	TNPFL	.NPF.	2,3,4	N,P,F	3	4,2	TNPDL	TWPDL	DOC_MAPK_GRA24_9	S_TKc
LIG_EVH1_1	WH1	FPPPP	([FYWL]P.PP)|([FYWL]PP[ALIVTFY]P)	1,2,4,5	F,P,P,P	4	2,1	FWPPP	DWPPP	LIG_Actin_WH2_1	ACTIN
LIG_EVH1_2	WH1	PPSPF	PP..F	1,2,5	P,P,F	3	1,2	WPSPF	WWSPF	LIG_LIR_Apic_2	Atg8
LIG_EVH1_3	WH1	DLPPPE	[FY].[FW].....[LMVIF]P.P[DE]	2,3,5,6	L,P,P,E	4	6,3	DLPPPW	DLWPPW	LIG_LSD1_SNAG_1	Amino_oxidase
LIG_FAT_LD_1	Focal_AT	LDELMASLS	[LV][DE][^P][LM][LM][^P][^P]L[^P]	1,2,4,5,8	L,D,L,M,L	5	4,5	LDEDMASLS	LDEDDASLS	LIG_LIR_Nem_3	Atg8
LIG_FXI_DFP_1	PAN_1	FPDFP	[FYWHIL].DF[PD]	1,3,4,5	F,D,F,P	4	4,5	FPDDP	FPDDW	LIG_BIR_III_3	BIR
LIG_GBD_Chelix_1	PBD	VAQRLMQHL	[ILV][VA][^P][^P][LI][^P][^P][^P][LM]	1,2,5,9	V,A,L,L	4	2,9	VWQRLMQHL	VWQRLMQHD	LIG_FAT_LD_1	Focal_AT
LIG_GLEBS_BUB3_1	WD40	EFNTEEILA	[EN][FYLW][NSQ].EE[ILMVF][^P][LIVMFA]	1,2,3,5,6,7,9	E,F,N,E,E,I,A	7	9,7	EFNTEEILW	EFNTEEDLW	LIG_FXI_DFP_1	PAN_1
LIG_GYF	GYF	HRPPPPGHR	[QHR].{0,1}P[PL]PP[GS]H[RH]	2,3,4,5,6,7,8,9,1	R,P,P,P,P,G,H,R,H	9	1,2	WRPPPPGHR	WGPPPPGHR	LIG_SUFU_1	SUFU
LIG_HOMEOBOX	HOX	FDWM	[FY][DEP]WM	1,2,3,4	F,D,W,M	4	4,2	FDWD	FWWD	LIG_Vh1_VBS_1	Vinculin
LIG_KLC1_WD_1	TPR	LEWDDSAI	[LMTAFSRI][^KRG]W[DE].{3,5}[LIVMFPA]	1,3,4,8	L,W,D,I	4	8,3	LEWDDSAD	LEGDDSAD	LIG_GLEBS_BUB3_1	WD40
LIG_KLC1_Yacidic_2	TPR	DIYLE	[ED].{0,1}[IYVLMTF]Y[LIV][DE]	1,2,3,4,5	D,I,Y,L,E	5	3,2	DIGLE	DDGLE	DOC_GSK3_Axin_1	S_TKc
LIG_LIR_Apic_2	Atg8	NDWLLP	[EDST].{0,2}[WFY]..P	2,3,6	D,W,P	3	2,6	NWWLLP	NWWLLW	LIG_Sin3_1	PAH
LIG_LIR_Gen_1	Atg8	EDYIIILPE	[EDST].{0,2}[WFY][^RKPG][^PG][ILV]	2,3,6,1	D,Y,I,E	4	3,6	EDGIIILPE	EDGIIDLPE	DOC_PP1_MyPhoNE_1	PP2Ac
LIG_LIR_LC3C_4	Atg8	DILVV	[EDST].{0,2}LVV	1,3,4,5	D,L,V,V	4	3,4	DIDVV	DIDDV	DOC_MIT_MIM_1	MIT
LIG_LIR_Nem_3	Atg8	DFTFL	[EDST].{0,2}[WFY]..[ILVFY]	1,2,5	D,F,L	3	5,2	DFTFD	DDTFD	LIG_ULM_U2AF65_1	RRM
LIG_LRP6_Inhibitor_1	LY	LNSNAIK	([VILA]..N.I[RK])|([VILA].PN.IG.{0,6}[RK])	1,4,6,7	L,N,I,K	4	7,6	LNSNAIG	LNSNADG	TRG_NES_CRM1_1	Xpo1
LIG_LSD1_SNAG_1	Amino_oxidase	PRSFLVRKP	^M{0,1}PR.FLV[KR]K{0,1}	1,2,4,5,6,7,8	P,R,F,L,V,R,K	7	4,5	PRSDLVRKP	PRSDDVRKP	LIG_EF_ALG2_ABM_1	EFh
LIG_LYPXL_L_2	ALIX_LYPXL_bnd	LYPLTSLRSL	[LM]YP...[LI][^P][^P][LI]	1,2,3,7,10	L,Y,P,L,L	5	1,3	DYPLTSLRSL	DYWLTSLRSL	LIG_PTAP_UEV_1	UBCc
LIG_LYPXL_SIV_4	ALIX_LYPXL_bnd	PYKEVTEDL	[PA]Y..[AV][^P]{3}L	1,2,5,9	P,Y,V,L	4	2,1	PGKEVTEDL	WGKEVTEDL	LIG_APCC_ABBA_1	WD40
LIG_LYPXL_S_1	ALIX_LYPXL_bnd	LYPDL	[LM]YP.[LI]	1,2,3,5	L,Y,P,L	4	2,1	LGPDL	DGPDL	LIG_FXI_DFP_1	PAN_1
LIG_MAD2	HORMA	KVLHMSLNP	[KR][IV][LV].....P	1,2,3,9	K,V,L,P	4	1,2	GVLHMSLNP	GDLHMSLNP	LIG_LYPXL_L_2	ALIX_LYPXL_bnd
LIG_MLH1_MIPbox_1	Mlh1_C	RSKFF	.S.[FY][F]	2,4,5	S,F,F	3	5,4	RSKFD	RSKDD	DEG_SPOP_SBC_1	MATH
LIG_MYND_2	zf-MYND	PPPLI	PP.LI	1,2,4,5	P,P,L,I	4	1,4	WPPLI	WPPDI	MOD_SUMO_for_1	UBCc
LIG_NBox_RRM_1	RRM	FKDALQRARQI	F..A[ILV]..A..[ILV]	1,4,5,8,11	F,A,L,A,I	5	11,8	FKDALQRARQD	FKDALQRWRQD	LIG_PAM2_1	PolyA
LIG_NRBOX	HOLI	ILHRLLQ	[^P]L[^P][^P]LL[^P]	2,5,6	L,L,L	3	2,5	IDHRLLQ	IDHRDLQ	LIG_AP2alpha_2	Alpha_adaptin_C
LIG_NRP_CendR_1	FA58C	TKPR	[RK].{0,2}R$	2,4	K,R	2	4,2	TKPG	TGPG	LIG_KLC1_Yacidic_2	TPR
LIG_OCRL_FandH_1	RhoGAP	PFARLHECYGQEI	.F[^P][^P][KRIL]H[^P][^P][YLMFH][^P]...	2,5,6,9	F,L,H,Y	4	2,9	PDARLHECYGQEI	PDARLHECGGQEI	DOC_MAPK_GRA24_9	S_TKc
LIG_PALB2_WD40_1	PALB2_WD40	ISLNWFEEL	....WF..L	5,6,9	W,F,L	3	6,9	ISLNWDEEL	ISLNWDEED	LIG_Actin_RPEL_3	ACTIN
LIG_PAM2_1	PolyA	SNLNPNAKEFVPG	..[LFP][NS][PIVTAFL].A..(([FY].[PYLF])|(W..)).	3,4,5,7,10,12	L,N,P,A,F,P	6	5,7	SNLNWNAKEFVPG	SNLNWNWKEFVPG	MOD_CDK_SPxK_1	Pkinase
LIG_PAM2_2	PolyA	WPPEFHPGVPWKGL	((WPP)|([FL][PV][APQ]))EF.PG.PWKG.	1,2,3	W,P,P	3	3,1	WPWEFHPGVPWKGL	GPWEFHPGVPWKGL	DOC_MAPK_MEF2A_6	S_TKc
LIG_PCNA_APIM_2	PCNA_C	ITRFLVK	[MLIV].[KR][FY][MLIVF][LIV][KR]	1,3,4,5,6,7	I,R,F,L,V,K	6	6,5	ITRFLDK	ITRFDDK	DEG_SPOP_SBC_1	MATH
LIG_PCNA_PIPBox_1	PCNA_C	QTSMTDFYHS	[QM].[^FHWY][LIVM][^P][^PFWYMLIV](([FYHL][FYW])|([FYH][FYWL]))..	1,4,7,8	Q,M,F,Y	4	7,1	QTSMTDDYHS	WTSMTDDYHS	LIG_PTB_Apo_2	PID
LIG_PCNA_TLS_4	PCNA_C	KHTLDIFF	[KR]..[ILM](([DE][^P][FY][FLI])|([G][^P][FY][FLI].{0,1}[KR]))	1,4,5,7,8	K,L,D,F,F	5	4,5	KHTDDIFF	KHTDWIFF	DOC_ANK_TNKS_1	ANK
LIG_PCNA_yPIPBox_3	PCNA_C	KNALDNMSVVGYF	([KR].{0,6}[QN].[^FHWY][LIVM][^P][^PFWYMLIV][FYLMWV][FYLMWVI])|([QN].[^FHWY][LIVM][^P][^PFWYMLIV][FYLMWV][FYLMWVI].{0,6}[KR])	1,6,9,12,13	K,N,V,Y,F	5	6,9	KNALDWMSVVGYF	KNALDWMSDVGYF	LIG_CORNRBOX	HOLI
LIG_PDZ_Class_1	PDZ	EQVSAV	...[ST].[ACVILF]$	4,6	S,V	2	6,4	EQVSAD	EQVWAD	LIG_PAM2_1	PolyA
LIG_PDZ_Class_2	PDZ	GLDVPV	...[VLIFY].[ACVILF]$	4,6	V,V	2	4,6	GLDDPV	GLDDPD	DOC_AGCK_PIF_3	S_TKc
LIG_PDZ_Class_3	PDZ	VKVDSV	...[DE].[ACVILF]$	4,6	D,V	2	4,6	VKVWSV	VKVWSD	DOC_MAPK_HePTP_8	S_TKc
LIG_PDZ_Wminus1_1	PDZ	GIWA	.W[ACGILV]$	3,4	W,A	2	3,4	GIGA	GIGW	DEG_Kelch_Keap1_2	Kelch
LIG_Pex14_1	Pex14_N	WAQEF	W...[FY]	1,5	W,F	2	1,5	GAQEF	GAQED	LIG_PROFILIN_1	PROF
LIG_Pex14_3	Pex14_N	LVAEFL	LV.EF[LM]	1,2,4,5,6	L,V,E,F,L	5	6,2	LVAEFD	LDAEFD	LIG_Clathr_ClatBox_1	Clathrin_propel
LIG_PROFILIN_1	PROF	PPPPPGP	PPP[PA]P((P[LGP])|([LG]P))	6,7	G,P	2	6,7	PPPPPWP	PPPPPWW	DOC_PP2B_PxIxI_1	PP2Ac
LIG_PTAP_UEV_1	UBCc	EPTAPP	.P[TS]AP.	2,3,4,5	P,T,A,P	4	5,2	EPTAWP	EWTAWP	LIG_LSD1_SNAG_1	Amino_oxidase
LIG_PTB_Apo_2	PID	NFDNPVYR	(.[^P].NP.[FY].)|(.[ILVMFY].N..[FY].)	4,5,7,2	N,P,Y,F	4	4,7	NFDWPVYR	NFDWPVGR	DOC_MAPK_JIP1_4	S_TKc
LIG_Rb_LxCxE_1	RB_B	ENLFCSEEMPSSDDEAT	[DEST].{0,4}[LI].C.E.{1,4}[FLMIVAWPHY].{0,8}[DEST]	1,3,5,7,9,11,12,13,14,15,17,10	E,L,C,E,M,S,S,D,D,E,T,P	12	17,10	ENLFCSEEMPSSDDEAW	ENLFCSEEMWSSDDEAW	LIG_EVH1_1	WH1
LIG_Rb_pABgroove_1	RB_B	EGISDLFD	..[LIMV]..[LM][FY]D.	3,6,7,8	I,L,F,D	4	3,8	EGDSDLFD	EGDSDLFW	LIG_WD40_WDR5_WIN_1	WD40
LIG_REV1ctd_RIR_1	REV1_C	KSFFDKKRSERK	..FF[^P]{0,2}[KR]{1,2}[^P]{0,4}	3,4,6,7,8	F,F,K,K,R	5	3,6	KSDFDKKRSERK	KSDFDGKRSERK	LIG_ActinCP_TwfCPI_2	F-actin_cap_A
LIG_RPA_C_Vert	RPA_C	RIQRNKAAALLRLAAR	[KRS]I[^P][^P][NK][KR][^P][^P]A[^P][^P][RKL][RKL][^P][^P][RK]	1,2,5,6,9,12,13,16	R,I,N,K,A,R,L,R	8	13,6	RIQRNKAAALLRDAAR	RIQRNGAAALLRDAAR	LIG_NBox_RRM_1	RRM
LIG_SH3_2	SH3	PALPPK	P..P.[KR]	1,4,6	P,P,K	3	1,6	WALPPK	WALPPG	TRG_NLS_Bipartite_1	ARM
LIG_SH3_3	SH3	VPPPVPP	...[PV]..P	3,6,4,7	P,P,P,P	4	6,3	VPPPVWP	VPWPVWP	LIG_IBAR_NPY_1	IMD
LIG_SH3_CIN85_PxpxPR_1	SH3	PKPRPR	P.[AP].PR	1,3,5,6	P,P,P,R	4	6,5	PKPRPG	PKPRWG	LIG_PAM2_1	PolyA
LIG_Sin3_1	PAH	IQMLLEAADYL	[LIV]..[LM]L.AA.[FY][LI]	1,2,4,5,7,8	L,L,A,A,Y,L	6	8,2	IQMLLEAADYD	IQMLDEAADYD	TRG_DiLeu_BaEn_1	Clat_adaptor_s
LIG_SPRY_1	SPRY	ELNNNL	[ED][LIV]NNN[^P]	1,2,3,4,5	E,L,N,N,N	5	3,5	ELWNNL	ELWNWL	LIG_BIR_III_3	BIR
LIG_SUFU_1	SUFU	SYGHLSIG	[SV][CY]GH[LIF][LAST][GAIV].	1,2,3,4,5,6,7	S,Y,G,H,L,S,I	7	4,7	SYGWLSIG	SYGWLSDG	LIG_ActinCP_CPI_1	F-actin_cap_A
LIG_SUMO_SIM_anti_2	Rad60-SLD	EIIVLSDSD	[DEST]{1,10}.{0,1}[VIL][DESTVILMA][VIL][VILM].[DEST]{0,5}	1,2,3,4,5,7,8,9	E,I,I,V,L,D,S,D	8	8,3	EIIVLSDWD	EIDVLSDWD	LIG_APCC_ABBA_1	WD40
LIG_SUMO_SIM_par_1	Rad60-SLD	DVIDLT	[DEST]{0,5}.[VILPTM][VIL][DESTVILMA][VIL].{0,1}[DEST]{1,10}	2,3,4,5,6	V,I,D,L,T	5	5,4	DVIDDT	DVIWDT	TRG_DiLeu_BaLyEn_6	Clat_adaptor_s
LIG_TPR	TPR	EEVD	EEVD$	1,2,3,4	E,E,V,D	4	1,4	WEVD	WEVW	DOC_ANK_TNKS_1	ANK
LIG_TRAF2_1	MATH	SKEE	[PSAT].[QE]E	1,3,4	S,E,E	3	3,4	SKWE	SKWW	LIG_BIR_III_3	BIR
LIG_TRAF2_2	MATH	PQQATD	P.Q..D	1,3,6	P,Q,D	3	1,6	WQQATD	WQQATW	LIG_WD40_WDR5_WIN_1	WD40
LIG_TRFH_1	TRF	FNLAP	[FY].L.P	1,3,5	F,L,P	3	5,3	FNLAW	FNDAW	LIG_UFM1_UFIM_1	Ufm1
LIG_UFM1_UFIM_1	Ufm1	NEWGIELV	[ND].WGI.[LIV][VMLI].{0,1}[ED]	1,3,4,5,7,8	N,W,G,I,L,V	6	7,8	NEWGIEDV	NEWGIEDD	LIG_KLC1_Yacidic_2	TPR
LIG_ULM_U2AF65_1	RRM	KKRKRSRWN	[KR]{1,4}[KR].[KR]W.	4,5,7,8,3,2,1	K,R,R,W,R,K,K	7	7,4	KKRKRSGWN	KKRGRSGWN	TRG_NLS_Bipartite_1	ARM
LIG_Vh1_VBS_1	Vinculin	LLQAAKGLAGAVSELLRSA	[VMILF][MILVFYHPA][^P][TASKHCV][AVSC][^P][^P][ILVMT][^P][^P][^P][LMTVI][^P][^P][LMVCT][ILVMCA][^P][^P][AIVLMTC]	1,2,4,5,8,12,15,16,19	L,L,A,A,L,V,L,L,A	9	1,15	DLQAAKGLAGAVSELLRSA	DLQAAKGLAGAVSEDLRSA	LIG_LIR_Apic_2	Atg8
LIG_WD40_WDR5_VDV_1	WD40	DLDV	[ED].{0,3}[VIL]D[VI]	1,2,3,4	D,L,D,V	4	4,2	DLDD	DDDD	LIG_BIR_III_3	BIR
LIG_WD40_WDR5_WIN_1	WD40	CARSEPK	[SCA]AR[STCA][EQR][PGILVM][HYFQNKRLVI]	1,2,3,4,5,6,7	C,A,R,S,E,P,K	7	5,4	CARSWPK	CARWWPK	TRG_LysEnd_GGAAcLL_1	VHS
LIG_WD40_WDR5_WIN_2	WD40	CSRARPL	[STCA][CSAGV]R[STCAV][EQR][PGALV][LFYHRK]	1,2,3,4,5,6,7	C,S,R,A,R,P,L	7	6,5	CSRARWL	CSRAGWL	LIG_SPRY_1	SPRY
LIG_WW_1	WW	PPPY	PP.Y	1,2,4	P,P,Y	3	4,1	PPPG	WPPG	LIG_DLG_GKlike_1	Guanylate_kin
MOD_PKB_1	Pkinase	RPRTTSFAE	R.R..([ST])[^P]..	1,3,6	R,R,S	3	3,1	RPGTTSFAE	GPGTTSFAE	LIG_PDZ_Class_2	PDZ
MOD_SUMO_for_1	UBCc	LKSE	[VILMAFP](K).E	1,2,4	L,K,E	3	2,1	LGSE	DGSE	DOC_MAPK_DCC_7	S_TKc
TRG_AP2beta_CARGO_1	B2-adapt-app_C	DEAFSRLAQSR	[DE].{1,2}F[^P][^P][FL][^P][^P][^P]R	2,4,7,11,1	E,F,L,R,D	5	1,11	WEAFSRLAQSR	WEAFSRLAQSG	DOC_PP1_MyPhoNE_1	PP2Ac
TRG_DiLeu_BaEn_1	Clat_adaptor_s	ENTSLL	E..[^P]L[LIVM]	1,5,6	E,L,L	3	1,6	WNTSLL	WNTSLD	LIG_14-3-3_ChREBP_3	14_3_3
TRG_DiLeu_BaLyEn_6	Clat_adaptor_s	QIKRLL	[^E]..[RP]L[LI]	4,5,6	R,L,L	3	4,6	QIKGLL	QIKGLD	LIG_PDZ_Wminus1_1	PDZ
TRG_ENDOCYTIC_2	Adap_comp_sub	YQRL	Y..[LMVIF]	1,4	Y,L	2	1,4	GQRL	GQRD	TRG_ER_FFAT_1	Motile_Sperm
TRG_ER_FFAT_1	Motile_Sperm	ENEFFDAPE	[EDS].{0,4}[ED][FY][FYKREM][DE][AC].{1,2}[EDST]	1,3,4,5,6,7,9	E,E,F,F,D,A,E	7	3,9	ENWFFDAPE	ENWFFDAPW	DOC_MAPK_HePTP_8	S_TKc
TRG_LysEnd_GGAAcLL_1	VHS	DEDLLHI	D..LL.{1,2}$	1,4,5	D,L,L	3	5,1	DEDLDHI	WEDLDHI	LIG_SUMO_SIM_anti_2	Rad60-SLD
TRG_NES_CRM1_1	Xpo1	EELSQALASSFSVSQD	([DEQ].{0,1}[LIM].{2,3}[LIVMF][^P]{2,3}[LMVF].[LMIV].{0,3}[DE])|([DE].{0,1}[LIM].{2,3}[LIVMF][^P]{2,3}[LMVF].[LMIV].{0,3}[DEQ])	2,3,7,11,13,16,1	E,L,L,F,V,D,E	7	11,16	EELSQALASSDSVSQD	EELSQALASSDSVSQW	DOC_PP1_MyPhoNE_1	PP2Ac
TRG_NLS_Bipartite_1	ARM	GKRSAEGSNPPKPLKKL	[KR][KR].{7,15}[^DE]((K[RK])|(RK))(([^DE][KR])|([KR][^DE]))[^DE]	2,3,15,16,12	K,R,K,K,K	5	2,3	GGRSAEGSNPPKPLKKL	GGGSAEGSNPPKPLKKL	LIG_PDZ_Class_1	PDZ
TRG_PTS1	TPR	NAKL	(.[SAPTC][KRH][LMFI]$)|([KRH][SAPTC][NTS][LMFI]$)	2,3,4	A,K,L	3	4,3	NAKD	NAGD	LIG_WD40_WDR5_WIN_2	WD40

## Sheet: AF-MMv2.2 result
prediction_name	chainA_length	chainB_length	model_id	model_confidence	chainA_intf_avg_plddt	chainB_intf_avg_plddt	intf_avg_plddt	pDockQ	iPAE	num_chainA_intf_res	num_chainB_intf_res	num_res_res_contact	num_atom_atom_contact	num_mutation_in_motif	label
DEG_APCC_KENBOX_2_4GGD	312	5	ranked_0	0.887117	96.108	77.496	91.455	0.162263	3.31154	15	5	23	208	known minimal	1
DEG_APCC_KENBOX_2_4GGD	312	5	ranked_1	0.871984	95.7938	73.986	89.7361	0.145001	3.39591	13	5	20	190	known minimal	1
DEG_APCC_KENBOX_2_4GGD	312	5	ranked_2	0.760784	95.5475	57.906	86.5852	0.116743	6.16677	16	5	27	237	known minimal	1
DEG_APCC_KENBOX_2_4GGD	312	5	ranked_3	0.413662	94.6467	21.51	76.3625	0.0363795	16.7137	9	3	11	83	known minimal	1
DEG_APCC_KENBOX_2_4GGD	312	5	ranked_4	0.359078	94.83	19.7533	72.307	0.0299688	18.6968	7	3	9	108	known minimal	1
DEG_COP1_1_5IGO	324	8	ranked_0	0.720772	92.6021	55.19	82.5296	0.123842	4.83763	19	7	33	297	known minimal	1
DEG_COP1_1_5IGO	324	8	ranked_1	0.719669	92.3141	54.51	83.189	0.137857	5.0513	22	7	37	281	known minimal	1
DEG_COP1_1_5IGO	324	8	ranked_2	0.675301	91.883	48.57	81.8877	0.104597	5.46681	20	6	34	291	known minimal	1
DEG_COP1_1_5IGO	324	8	ranked_3	0.661862	91.5874	46.3925	78.1963	0.126105	6.29186	19	8	33	278	known minimal	1
DEG_COP1_1_5IGO	324	8	ranked_4	0.644072	91.548	36.0829	73.9	0.0931375	6.12804	15	7	29	327	known minimal	1
DEG_Kelch_Keap1_1_2FLU	285	6	ranked_0	0.947136	98.7175	92.5833	97.3019	0.3391	1.7884	20	6	37	344	known minimal	1
DEG_Kelch_Keap1_1_2FLU	285	6	ranked_1	0.938596	98.7489	88.6667	96.2283	0.325793	2.018	18	6	35	306	known minimal	1
DEG_Kelch_Keap1_1_2FLU	285	6	ranked_2	0.935591	98.702	89.5383	96.5873	0.34125	2.24114	20	6	38	322	known minimal	1
DEG_Kelch_Keap1_1_2FLU	285	6	ranked_3	0.934217	98.6879	88.785	96.3112	0.338773	2.26831	19	6	36	317	known minimal	1
DEG_Kelch_Keap1_1_2FLU	285	6	ranked_4	0.809221	98.01	64.3883	89.9408	0.179465	3.92416	19	6	35	273	known minimal	1
DEG_Kelch_Keap1_2_3WN7	286	7	ranked_0	0.757618	96.6812	55.2733	85.8791	0.263348	4.11948	17	6	28	205	known minimal	1
DEG_Kelch_Keap1_2_3WN7	286	7	ranked_1	0.734925	96.009	51.9443	84.5848	0.276465	4.61981	20	7	36	262	known minimal	1
DEG_Kelch_Keap1_2_3WN7	286	7	ranked_2	0.730364	95.9548	47.86	83.9311	0.269104	4.82788	21	7	40	255	known minimal	1
DEG_Kelch_Keap1_2_3WN7	286	7	ranked_3	0.714607	95.7922	45.42	84.8417	0.247547	4.80861	18	5	32	225	known minimal	1
DEG_Kelch_Keap1_2_3WN7	286	7	ranked_4	0.710558	95.7825	47.3817	84.6131	0.289429	5.13417	20	6	31	254	known minimal	1
DEG_MDM2_SWIB_1_1YCR	80	8	ranked_0	0.883411	98.155	94.98	97.2891	0.192472	1.42512	16	6	26	249	known minimal	1
DEG_MDM2_SWIB_1_1YCR	80	8	ranked_1	0.882131	98.0025	94.0683	96.9295	0.213072	1.53561	16	6	26	253	known minimal	1
DEG_MDM2_SWIB_1_1YCR	80	8	ranked_2	0.8699	98.0863	93.29	96.7782	0.187207	1.5043	16	6	26	249	known minimal	1
DEG_MDM2_SWIB_1_1YCR	80	8	ranked_3	0.775307	95.3831	81.4217	91.5755	0.125377	2.38437	16	6	26	257	known minimal	1
DEG_MDM2_SWIB_1_1YCR	80	8	ranked_4	0.59415	93.1669	60.0733	84.1414	0.0795139	4.75246	16	6	23	169	known minimal	1
DEG_SCF_COI1_1_3OGL	541	18	ranked_0	0.920723	83.5767	78.8571	82.075	0.174268	3.76481	30	14	55	463	known minimal	1
DEG_SCF_COI1_1_3OGL	541	18	ranked_1	0.890488	82.1858	72.5193	79.4792	0.138864	4.50921	36	14	60	483	known minimal	1
DEG_SCF_COI1_1_3OGL	541	18	ranked_2	0.886991	82.4586	72.6377	79.7987	0.131109	4.72163	35	13	58	469	known minimal	1
DEG_SCF_COI1_1_3OGL	541	18	ranked_3	0.836001	82.745	66.8527	78.0708	0.171944	5.38306	36	15	72	612	known minimal	1
DEG_SCF_COI1_1_3OGL	541	18	ranked_4	0.735957	78.0338	54.9053	71.3621	0.0889613	7.83399	37	15	66	556	known minimal	1
DEG_SCF_FBXO31_1_5VZU	401	7	ranked_0	0.826747	93.9557	83.62	91.9681	0.311523	1.88964	21	5	36	255	known minimal	1
DEG_SCF_FBXO31_1_5VZU	401	7	ranked_1	0.810112	93.017	78.466	90.1068	0.289323	2.04815	20	5	36	283	known minimal	1
DEG_SCF_FBXO31_1_5VZU	401	7	ranked_2	0.808877	93.1571	86.815	92.1424	0.257594	1.93491	21	4	35	260	known minimal	1
DEG_SCF_FBXO31_1_5VZU	401	7	ranked_3	0.80835	92.3467	80.26	90.0223	0.289035	2.05058	21	5	35	256	known minimal	1
DEG_SCF_FBXO31_1_5VZU	401	7	ranked_4	0.78719	91.8725	75.724	88.6428	0.276745	2.37058	20	5	37	261	known minimal	1
DEG_SCF_TIR1_1_2P1Q	534	13	ranked_0	0.776602	89.3997	49.7392	78.8776	0.196707	5.52084	36	13	65	567	known minimal	1
DEG_SCF_TIR1_1_2P1Q	534	13	ranked_1	0.75268	89.1684	47.1492	78.2434	0.218396	6.20869	37	13	66	609	known minimal	1
DEG_SCF_TIR1_1_2P1Q	534	13	ranked_2	0.747242	87.3545	45.5138	77.0917	0.22793	6.35654	40	13	66	664	known minimal	1
DEG_SCF_TIR1_1_2P1Q	534	13	ranked_3	0.739515	87.8643	44.7962	77.6845	0.206071	6.47169	42	13	75	641	known minimal	1
DEG_SCF_TIR1_1_2P1Q	534	13	ranked_4	0.739054	87.763	45.75	76.8396	0.178344	6.19111	37	13	67	582	known minimal	1
DEG_SIAH_1_2A25	193	9	ranked_0	0.92755	96.0082	94.0222	95.4316	0.462513	1.60012	22	9	45	381	known minimal	1
DEG_SIAH_1_2A25	193	9	ranked_1	0.926958	96.1832	93.7589	95.4794	0.476487	1.75183	22	9	44	370	known minimal	1
DEG_SIAH_1_2A25	193	9	ranked_2	0.926586	96.2255	94.2556	95.6535	0.477859	1.67857	22	9	45	386	known minimal	1
DEG_SIAH_1_2A25	193	9	ranked_3	0.920907	96.165	92.2333	95.0235	0.463805	1.80701	22	9	45	374	known minimal	1
DEG_SIAH_1_2A25	193	9	ranked_4	0.918766	96.0686	91.9411	94.8703	0.451594	1.89952	22	9	44	365	known minimal	1
DEG_SPOP_SBC_1_3HQM	137	5	ranked_0	0.936712	98.6915	95.98	97.9383	0.226315	1.39918	13	5	24	223	known minimal	1
DEG_SPOP_SBC_1_3HQM	137	5	ranked_1	0.922089	98.6415	93.43	97.1939	0.245218	1.62006	13	5	25	244	known minimal	1
DEG_SPOP_SBC_1_3HQM	137	5	ranked_2	0.921778	98.6738	93.468	97.2278	0.232268	1.63541	13	5	24	247	known minimal	1
DEG_SPOP_SBC_1_3HQM	137	5	ranked_3	0.914636	98.6754	92.398	96.9317	0.229096	1.75572	13	5	25	250	known minimal	1
DEG_SPOP_SBC_1_3HQM	137	5	ranked_4	0.907413	98.6215	91.614	96.675	0.226644	1.91928	13	5	24	256	known minimal	1
DOC_AGCK_PIF_3_1ATP	259	4	ranked_0	0.693182	93.654	62.3025	84.6964	0.0573743	9.02925	10	4	18	213	known minimal	1
DOC_AGCK_PIF_3_1ATP	259	4	ranked_1	0.652791	93.5267	57.06	82.3062	0.0538259	9.26719	9	4	18	234	known minimal	1
DOC_AGCK_PIF_3_1ATP	259	4	ranked_2	0.590364	92.4918	40.28	78.5687	0.0366082	11.7495	11	4	18	174	known minimal	1
DOC_AGCK_PIF_3_1ATP	259	4	ranked_3	0.574028	92.3545	38.7375	78.0567	0.036119	14.0559	11	4	16	225	known minimal	1
DOC_AGCK_PIF_3_1ATP	259	4	ranked_4	0.416724	93.4644	32.9175	74.8346	0.0261448	19.0423	9	4	11	65	known minimal	1
DOC_ANK_TNKS_1_3TWU	160	8	ranked_0	0.93444	98.6689	95.3187	97.6381	0.378785	1.40257	18	8	36	446	known minimal	1
DOC_ANK_TNKS_1_3TWU	160	8	ranked_1	0.932685	98.6411	94.9062	97.4919	0.398745	1.42244	18	8	36	457	known minimal	1
DOC_ANK_TNKS_1_3TWU	160	8	ranked_2	0.930126	98.5556	94.4338	97.2873	0.395942	1.45504	18	8	36	457	known minimal	1
DOC_ANK_TNKS_1_3TWU	160	8	ranked_3	0.929444	98.6028	94.8975	97.4627	0.386625	1.45957	18	8	36	467	known minimal	1
DOC_ANK_TNKS_1_3TWU	160	8	ranked_4	0.926208	98.4972	93.4988	96.9592	0.392289	1.52851	18	8	36	454	known minimal	1
DOC_CDC14_PxL_1_6G84	368	9	ranked_0	0.850917	95.7655	74.0422	89.0238	0.142943	4.20698	20	9	35	257	known minimal	1
DOC_CDC14_PxL_1_6G84	368	9	ranked_1	0.689661	93.4405	52.6056	80.7676	0.0792415	7.92624	20	9	32	264	known minimal	1
DOC_CDC14_PxL_1_6G84	368	9	ranked_2	0.677257	92.7468	49.8867	78.9704	0.0641004	7.8931	19	9	31	255	known minimal	1
DOC_CDC14_PxL_1_6G84	368	9	ranked_3	0.655708	93.4026	49.01	79.1336	0.0642997	9.25247	19	9	30	246	known minimal	1
DOC_CDC14_PxL_1_6G84	368	9	ranked_4	0.628521	92.8583	44.2433	76.6533	0.0548645	9.80632	18	9	31	236	known minimal	1
DOC_CYCLIN_RxL_1_1H25	130	9	ranked_0	0.790443	93.0762	75.9656	86.9164	0.182078	3.17277	16	9	34	348	known minimal	1
DOC_CYCLIN_RxL_1_1H25	130	9	ranked_1	0.78173	93.5087	74.7567	86.4767	0.190061	3.40676	15	9	35	348	known minimal	1
DOC_CYCLIN_RxL_1_1H25	130	9	ranked_2	0.77549	92.5247	73.5044	85.9408	0.179541	3.51463	17	9	37	355	known minimal	1
DOC_CYCLIN_RxL_1_1H25	130	9	ranked_3	0.764215	92.5673	73.7133	85.4971	0.178457	3.30881	15	9	33	340	known minimal	1
DOC_CYCLIN_RxL_1_1H25	130	9	ranked_4	0.742098	91.1487	70.8422	83.5337	0.152313	3.47912	15	9	35	326	known minimal	1
DOC_GSK3_Axin_1_1O9U	289	17	ranked_0	0.935982	94.9376	91.4169	93.412	0.28922	1.86181	17	13	38	296	known minimal	1
DOC_GSK3_Axin_1_1O9U	289	17	ranked_1	0.933163	92.6612	92.0027	92.4025	0.257162	1.97227	17	11	37	263	known minimal	1
DOC_GSK3_Axin_1_1O9U	289	17	ranked_2	0.931874	93.4647	90.0162	91.9703	0.237856	1.93445	17	13	39	306	known minimal	1
DOC_GSK3_Axin_1_1O9U	289	17	ranked_3	0.929122	92.5953	91.8218	92.2914	0.248051	2.03232	17	11	37	254	known minimal	1
DOC_GSK3_Axin_1_1O9U	289	17	ranked_4	0.925746	91.4088	90.98	91.2341	0.236306	2.13278	16	11	36	242	known minimal	1
DOC_MAPK_DCC_7_2B9J	353	10	ranked_0	0.904761	96.5305	83.856	92.5697	0.267235	2.52063	22	10	46	293	known minimal	1
DOC_MAPK_DCC_7_2B9J	353	10	ranked_1	0.892958	96.9223	84.3533	93.2732	0.253625	2.33978	22	9	41	273	known minimal	1
DOC_MAPK_DCC_7_2B9J	353	10	ranked_2	0.891455	96.213	81.659	91.3617	0.254733	2.60631	20	10	41	280	known minimal	1
DOC_MAPK_DCC_7_2B9J	353	10	ranked_3	0.883575	96.2826	80.444	90.821	0.220374	2.85818	19	10	39	260	known minimal	1
DOC_MAPK_DCC_7_2B9J	353	10	ranked_4	0.881413	95.9795	79.978	90.6457	0.235153	2.80377	20	10	41	252	known minimal	1
DOC_MAPK_GRA24_9_5ETA	350	15	ranked_0	0.932151	93.5246	89.8118	92.4208	0.346038	2.32882	26	11	53	389	known minimal	1
DOC_MAPK_GRA24_9_5ETA	350	15	ranked_1	0.927219	93.4972	88.9864	92.1189	0.335101	2.66336	25	11	51	378	known minimal	1
DOC_MAPK_GRA24_9_5ETA	350	15	ranked_2	0.927102	93.7792	90.1873	92.6817	0.338033	2.47412	25	11	52	377	known minimal	1
DOC_MAPK_GRA24_9_5ETA	350	15	ranked_3	0.924996	94.0665	89.1755	92.6124	0.341714	2.48787	26	11	52	399	known minimal	1
DOC_MAPK_GRA24_9_5ETA	350	15	ranked_4	0.918269	92.1508	84.9918	89.9633	0.29029	2.58771	25	11	52	385	known minimal	1
DOC_MAPK_HePTP_8_2GPH	334	13	ranked_0	0.832395	94.0268	70.9811	87.9265	0.177308	4.38465	25	9	46	328	known minimal	1
DOC_MAPK_HePTP_8_2GPH	334	13	ranked_1	0.824299	93.942	69.2644	87.4097	0.196599	4.65342	25	9	44	328	known minimal	1
DOC_MAPK_HePTP_8_2GPH	334	13	ranked_2	0.772645	93.2104	61.4609	83.7714	0.162187	5.2167	26	11	52	339	known minimal	1
DOC_MAPK_HePTP_8_2GPH	334	13	ranked_3	0.750293	93.9146	64.206	85.6622	0.174571	7.17228	26	10	50	346	known minimal	1
DOC_MAPK_HePTP_8_2GPH	334	13	ranked_4	0.720173	93.3019	57.1645	82.5584	0.149492	7.53311	26	11	50	328	known minimal	1
DOC_MAPK_JIP1_4_4H3B	356	7	ranked_0	0.91791	95.3005	84.6114	92.4227	0.269736	2.39714	19	7	38	224	known minimal	1
DOC_MAPK_JIP1_4_4H3B	356	7	ranked_1	0.915558	95.375	84.8271	92.4216	0.279998	2.39319	18	7	36	221	known minimal	1
DOC_MAPK_JIP1_4_4H3B	356	7	ranked_2	0.914903	95.2112	84.4814	92.0817	0.266417	2.41988	17	7	38	227	known minimal	1
DOC_MAPK_JIP1_4_4H3B	356	7	ranked_3	0.909924	95.6571	84.5986	92.4317	0.25702	2.59273	17	7	37	222	known minimal	1
DOC_MAPK_JIP1_4_4H3B	356	7	ranked_4	0.907824	95.1271	82.9243	91.5679	0.259303	2.50556	17	7	36	224	known minimal	1
DOC_MAPK_MEF2A_6_4H3Q	352	9	ranked_0	0.871316	95.0661	77.4875	89.6573	0.155389	3.60313	18	8	35	233	known minimal	1
DOC_MAPK_MEF2A_6_4H3Q	352	9	ranked_1	0.869953	95.0761	77.1825	89.5704	0.182577	3.68351	18	8	36	241	known minimal	1
DOC_MAPK_MEF2A_6_4H3Q	352	9	ranked_2	0.852774	94.8806	74.2313	88.5269	0.162532	4.01514	18	8	34	221	known minimal	1
DOC_MAPK_MEF2A_6_4H3Q	352	9	ranked_3	0.847686	94.3689	74.3125	88.1977	0.159734	4.1601	18	8	34	240	known minimal	1
DOC_MAPK_MEF2A_6_4H3Q	352	9	ranked_4	0.845641	94.845	73.3725	88.2381	0.128777	4.04848	18	8	35	248	known minimal	1
DOC_MAPK_NFAT4_5_2XS0	360	9	ranked_0	0.925697	96.0086	87.9771	94.0007	0.261362	2.01796	21	7	38	301	known minimal	1
DOC_MAPK_NFAT4_5_2XS0	360	9	ranked_1	0.923325	95.7809	86.44	93.29	0.248783	2.11844	22	8	42	293	known minimal	1
DOC_MAPK_NFAT4_5_2XS0	360	9	ranked_2	0.92056	95.2845	86.4337	92.7557	0.234952	2.04551	20	8	38	293	known minimal	1
DOC_MAPK_NFAT4_5_2XS0	360	9	ranked_3	0.916589	95.6095	86.6686	93.2915	0.248326	2.20991	20	7	36	285	known minimal	1
DOC_MAPK_NFAT4_5_2XS0	360	9	ranked_4	0.91605	95.4043	85.7386	92.9879	0.22758	2.19575	21	7	38	280	known minimal	1
DOC_MAPK_RevD_3_3TEI	349	15	ranked_0	0.94857	97.4075	92.6746	95.7446	0.38062	1.98588	24	13	55	425	known minimal	1
DOC_MAPK_RevD_3_3TEI	349	15	ranked_1	0.94723	96.9484	92.2523	95.3418	0.383582	1.95804	25	13	55	414	known minimal	1
DOC_MAPK_RevD_3_3TEI	349	15	ranked_2	0.946572	97.1779	91.9854	95.3535	0.381918	2.0763	24	13	55	421	known minimal	1
DOC_MAPK_RevD_3_3TEI	349	15	ranked_3	0.944552	97.1037	92.7338	95.5684	0.398489	2.05274	24	13	54	420	known minimal	1
DOC_MAPK_RevD_3_3TEI	349	15	ranked_4	0.938661	96.7774	89.9269	94.3036	0.348789	2.10878	23	13	55	423	known minimal	1
DOC_MIT_MIM_1_2JQ9	71	11	ranked_0	0.813199	96.0136	89.765	93.7414	0.160546	1.8547	14	8	27	243	known minimal	1
DOC_MIT_MIM_1_2JQ9	71	11	ranked_1	0.62821	91.1082	53.1771	80.045	0.0802136	3.88303	17	7	28	238	known minimal	1
DOC_MIT_MIM_1_2JQ9	71	11	ranked_2	0.56757	88.422	47.8471	75.5118	0.0554995	4.73658	15	7	23	180	known minimal	1
DOC_MIT_MIM_1_2JQ9	71	11	ranked_3	0.54307	88.2687	49.9588	74.9435	0.0530326	4.4009	15	8	24	214	known minimal	1
DOC_MIT_MIM_1_2JQ9	71	11	ranked_4	0.506875	91.7273	63.8537	82.0322	0.0787198	5.48493	15	8	26	196	known minimal	1
DOC_PP1_MyPhoNE_1_1S70	299	8	ranked_0	0.663068	94.3215	58.8725	80.8171	0.0873655	7.61041	13	8	30	322	known minimal	1
DOC_PP1_MyPhoNE_1_1S70	299	8	ranked_1	0.611319	92.9713	39.8425	75.2617	0.0530663	8.11889	16	8	31	269	known minimal	1
DOC_PP1_MyPhoNE_1_1S70	299	8	ranked_2	0.608114	91.066	47.3137	75.8478	0.0568492	8.3623	15	8	30	285	known minimal	1
DOC_PP1_MyPhoNE_1_1S70	299	8	ranked_3	0.607788	91.582	42.1925	74.403	0.0631693	7.97955	15	8	30	279	known minimal	1
DOC_PP1_MyPhoNE_1_1S70	299	8	ranked_4	0.594296	92.9033	42.655	72.804	0.0465178	8.84068	12	8	24	233	known minimal	1
DOC_PP1_RVXF_1_3N5U	300	6	ranked_0	0.933619	98.1308	89.0283	95.2563	0.159571	2.07734	13	6	27	245	known minimal	1
DOC_PP1_RVXF_1_3N5U	300	6	ranked_1	0.913877	97.9631	86.065	94.2058	0.149407	2.40506	13	6	25	230	known minimal	1
DOC_PP1_RVXF_1_3N5U	300	6	ranked_2	0.899005	98.0346	84.54	93.7732	0.156422	2.69426	13	6	25	231	known minimal	1
DOC_PP1_RVXF_1_3N5U	300	6	ranked_3	0.856683	97.8658	78.0317	91.2544	0.129651	3.69423	12	6	23	206	known minimal	1
DOC_PP1_RVXF_1_3N5U	300	6	ranked_4	0.831899	97.4892	76.9017	90.6267	0.134531	4.40942	12	6	24	203	known minimal	1
DOC_PP1_SILK_1_2O8G	295	6	ranked_0	0.561558	94.1656	35.9817	70.892	0.0408548	9.44744	9	6	23	130	known minimal	1
DOC_PP1_SILK_1_2O8G	295	6	ranked_1	0.499134	94.7825	30.54	67.25	0.0313268	11.8665	8	6	16	99	known minimal	1
DOC_PP1_SILK_1_2O8G	295	6	ranked_2	0.442983	95.085	28.805	70.23	0.0524694	15.9122	10	6	20	156	known minimal	1
DOC_PP1_SILK_1_2O8G	295	6	ranked_3	0.433944	95.1956	32.412	72.7729	0.0528677	15.4116	9	5	19	163	known minimal	1
DOC_PP1_SILK_1_2O8G	295	6	ranked_4	0.432724	95.4736	31.616	75.5181	0.0432032	16.3496	11	5	20	189	known minimal	1
DOC_PP2B_PxIxI_1_4F0Z	292	7	ranked_0	0.950851	97.7794	93.8257	96.5761	0.273246	1.75324	16	7	32	311	known minimal	1
DOC_PP2B_PxIxI_1_4F0Z	292	7	ranked_1	0.950199	98.04	94.1314	96.8504	0.289397	1.72892	16	7	32	302	known minimal	1
DOC_PP2B_PxIxI_1_4F0Z	292	7	ranked_2	0.949668	97.7225	93.9057	96.5609	0.285388	1.75241	16	7	32	317	known minimal	1
DOC_PP2B_PxIxI_1_4F0Z	292	7	ranked_3	0.944346	97.6988	92.9057	96.24	0.280846	1.89481	16	7	32	303	known minimal	1
DOC_PP2B_PxIxI_1_4F0Z	292	7	ranked_4	0.941024	97.7137	92.8843	96.2439	0.280938	1.97905	16	7	31	297	known minimal	1
DOC_SPAK_OSR1_1_2V3S	62	5	ranked_0	0.868224	96.9433	94.07	96.0982	0.18134	1.42128	12	5	23	217	known minimal	1
DOC_SPAK_OSR1_1_2V3S	62	5	ranked_1	0.867064	97.12	95.09	96.5229	0.172241	1.34605	12	5	23	213	known minimal	1
DOC_SPAK_OSR1_1_2V3S	62	5	ranked_2	0.849441	95.6054	92.032	94.6128	0.153891	1.51026	13	5	25	214	known minimal	1
DOC_SPAK_OSR1_1_2V3S	62	5	ranked_3	0.755589	90.5807	78.87	87.653	0.120226	2.63773	15	5	27	222	known minimal	1
DOC_SPAK_OSR1_1_2V3S	62	5	ranked_4	0.440173	86.495	50.512	75.9118	0.0611964	6.36321	12	5	20	194	known minimal	1
DOC_USP7_MATH_1_3MQS	143	5	ranked_0	0.923664	98.1817	93.686	96.8594	0.225956	1.6559	12	5	25	244	known minimal	1
DOC_USP7_MATH_1_3MQS	143	5	ranked_1	0.877964	97.9585	88.886	95.4383	0.199578	2.20764	13	5	25	243	known minimal	1
DOC_USP7_MATH_1_3MQS	143	5	ranked_2	0.868801	98.1364	87.754	94.8919	0.202059	2.65678	11	5	25	251	known minimal	1
DOC_USP7_MATH_1_3MQS	143	5	ranked_3	0.855814	98.1036	87.878	94.9081	0.202189	3.08303	11	5	24	244	known minimal	1
DOC_USP7_MATH_1_3MQS	143	5	ranked_4	0.599451	96.0762	52.812	84.0583	0.110313	5.61279	13	5	24	230	known minimal	1
DOC_USP7_MATH_2_1YY6	143	7	ranked_0	0.909702	97.9892	91.6957	95.7865	0.326457	1.75592	13	7	32	308	known minimal	1
DOC_USP7_MATH_2_1YY6	143	7	ranked_1	0.889172	97.8371	86.4443	94.0395	0.304297	2.16385	14	7	34	347	known minimal	1
DOC_USP7_MATH_2_1YY6	143	7	ranked_2	0.854801	97.8786	85.3157	93.691	0.323729	2.67143	14	7	32	338	known minimal	1
DOC_USP7_MATH_2_1YY6	143	7	ranked_3	0.843354	97.4531	81.61	91.908	0.283302	2.33992	13	7	32	306	known minimal	1
DOC_USP7_MATH_2_1YY6	143	7	ranked_4	0.813985	96.9143	75.4057	89.7448	0.276054	2.61845	14	7	31	286	known minimal	1
DOC_USP7_UBL2_3_4YOC	250	5	ranked_0	0.837157	96.38	82.04	93.0059	0.153342	2.30499	13	4	24	269	known minimal	1
DOC_USP7_UBL2_3_4YOC	250	5	ranked_1	0.801372	94.5527	56.414	85.018	0.112986	3.50571	15	5	24	271	known minimal	1
DOC_USP7_UBL2_3_4YOC	250	5	ranked_2	0.768968	94.4279	60.704	87.4021	0.135191	4.11333	19	5	29	273	known minimal	1
DOC_USP7_UBL2_3_4YOC	250	5	ranked_3	0.764461	93.541	57.234	86.2796	0.114761	4.3848	20	5	29	289	known minimal	1
DOC_USP7_UBL2_3_4YOC	250	5	ranked_4	0.745845	93.4842	58.058	86.1037	0.107266	4.98343	19	5	28	275	known minimal	1
LIG_14-3-3_ChREBP_3_5F74	231	16	ranked_0	0.576894	90.3139	37.7385	74.7802	0.114401	6.65843	31	13	51	441	known minimal	1
LIG_14-3-3_ChREBP_3_5F74	231	16	ranked_1	0.563272	89.3745	36.9486	72.3056	0.095953	6.91897	29	14	55	440	known minimal	1
LIG_14-3-3_ChREBP_3_5F74	231	16	ranked_2	0.535395	88.5775	33.2464	68.1924	0.062806	8.10952	24	14	44	370	known minimal	1
LIG_14-3-3_ChREBP_3_5F74	231	16	ranked_3	0.516682	89.4638	34.3521	70.1747	0.064112	8.47266	26	14	48	431	known minimal	1
LIG_14-3-3_ChREBP_3_5F74	231	16	ranked_4	0.502453	88.1541	36.1082	73.8415	0.0401887	8.59086	29	11	45	418	known minimal	1
LIG_ActinCP_CPI_1_3AA0	243	18	ranked_0	0.912588	95.518	89.0583	93.5133	0.555265	2.40625	40	18	84	765	known minimal	1
LIG_ActinCP_CPI_1_3AA0	243	18	ranked_1	0.909087	95.1655	88.7961	93.1888	0.568821	2.39515	40	18	83	724	known minimal	1
LIG_ActinCP_CPI_1_3AA0	243	18	ranked_2	0.906925	94.1398	88.895	92.5397	0.558654	2.77789	41	18	82	762	known minimal	1
LIG_ActinCP_CPI_1_3AA0	243	18	ranked_3	0.836794	92.7908	81.4088	89.4183	0.434368	3.16607	38	16	71	652	known minimal	1
LIG_ActinCP_CPI_1_3AA0	243	18	ranked_4	0.823752	93.251	79.6287	89.2882	0.431105	3.2654	39	16	73	618	known minimal	1
LIG_ActinCP_TwfCPI_2_7DS2	242	11	ranked_0	0.902159	93.2958	83.2582	90.3116	0.332604	2.6484	26	11	47	402	known minimal	1
LIG_ActinCP_TwfCPI_2_7DS2	242	11	ranked_1	0.884528	92.9365	77.6645	88.3962	0.288213	2.85103	26	11	47	396	known minimal	1
LIG_ActinCP_TwfCPI_2_7DS2	242	11	ranked_2	0.842303	89.0088	73.0536	84.1336	0.260865	3.6823	25	11	47	392	known minimal	1
LIG_ActinCP_TwfCPI_2_7DS2	242	11	ranked_3	0.839758	89.8688	73.2755	84.7986	0.300182	3.53114	25	11	45	357	known minimal	1
LIG_ActinCP_TwfCPI_2_7DS2	242	11	ranked_4	0.800042	89.0519	65.7509	82.1246	0.262029	4.38278	26	11	46	338	known minimal	1
LIG_Actin_RPEL_3_2V51	367	20	ranked_0	0.539221	87.7848	54.5936	76.3753	0.105992	12.6808	21	11	44	304	known minimal	1
LIG_Actin_RPEL_3_2V51	367	20	ranked_1	0.472548	86.1006	38.835	64.7548	0.0781351	13.2156	17	14	38	351	known minimal	1
LIG_Actin_RPEL_3_2V51	367	20	ranked_2	0.432671	90.654	50.5971	77.9086	0.0502206	13.1781	15	7	27	185	known minimal	1
LIG_Actin_RPEL_3_2V51	367	20	ranked_3	0.409587	90.8219	48.4071	77.913	0.0530485	14.4609	16	7	27	183	known minimal	1
LIG_Actin_RPEL_3_2V51	367	20	ranked_4	0.392323	88.9927	50.4371	76.725	0.0410444	14.2786	15	7	27	176	known minimal	1
LIG_Actin_WH2_1_2A41	372	17	ranked_0	0.962884	97.9125	96.5023	97.417	0.464444	1.54781	24	13	46	417	known minimal	1
LIG_Actin_WH2_1_2A41	372	17	ranked_1	0.96144	97.8354	96.1538	97.2446	0.462112	1.59857	24	13	47	428	known minimal	1
LIG_Actin_WH2_1_2A41	372	17	ranked_2	0.960575	97.6708	96.3169	97.1951	0.461622	1.58459	24	13	47	430	known minimal	1
LIG_Actin_WH2_1_2A41	372	17	ranked_3	0.960271	97.6263	95.94	97.0338	0.460089	1.61584	24	13	46	421	known minimal	1
LIG_Actin_WH2_1_2A41	372	17	ranked_4	0.958588	97.9896	95.3731	97.0447	0.455633	1.65028	23	13	46	426	known minimal	1
LIG_Actin_WH2_2_2D1K	370	17	ranked_0	0.945236	97.5967	94.6883	96.5391	0.416468	1.71359	21	12	45	359	known minimal	1
LIG_Actin_WH2_2_2D1K	370	17	ranked_1	0.943176	97.3524	94.135	96.1824	0.417821	1.80657	21	12	44	349	known minimal	1
LIG_Actin_WH2_2_2D1K	370	17	ranked_2	0.942033	97.1781	93.8883	95.9818	0.414986	1.88329	21	12	44	353	known minimal	1
LIG_Actin_WH2_2_2D1K	370	17	ranked_3	0.941361	97.3177	93.6692	96.03	0.416508	1.82466	22	12	45	363	known minimal	1
LIG_Actin_WH2_2_2D1K	370	17	ranked_4	0.940025	97.1673	94.0042	96.0509	0.416098	1.83835	22	12	45	355	known minimal	1
LIG_ANK_PxLPxL_1_3UXG	163	10	ranked_0	0.751544	94.3032	52.3789	80.8275	0.181714	4.54878	19	9	32	280	known minimal	1
LIG_ANK_PxLPxL_1_3UXG	163	10	ranked_1	0.722811	95.3948	54.8711	83.2377	0.232175	4.71922	21	9	36	305	known minimal	1
LIG_ANK_PxLPxL_1_3UXG	163	10	ranked_2	0.692682	94.081	51.6233	80.9045	0.192968	5.85569	20	9	33	249	known minimal	1
LIG_ANK_PxLPxL_1_3UXG	163	10	ranked_3	0.671107	94.348	50.67	80.7928	0.190022	5.71367	20	9	35	297	known minimal	1
LIG_ANK_PxLPxL_1_3UXG	163	10	ranked_4	0.61203	92.5933	56.213	81.8932	0.209354	7.15309	24	10	41	261	known minimal	1
LIG_AP2alpha_1_1KY7	246	5	ranked_0	0.571538	95.5427	37.1133	85.8044	0.0496148	10.012	15	3	17	218	known minimal	1
LIG_AP2alpha_1_1KY7	246	5	ranked_1	0.557767	95.4	36.6775	83.0374	0.0499352	10.0339	15	4	21	208	known minimal	1
LIG_AP2alpha_1_1KY7	246	5	ranked_2	0.553339	95.5631	39.11	82.28	0.04272	10.6787	13	4	17	193	known minimal	1
LIG_AP2alpha_1_1KY7	246	5	ranked_3	0.455899	96.5627	31.2633	85.6794	0.0502835	16.8909	15	3	18	180	known minimal	1
LIG_AP2alpha_1_1KY7	246	5	ranked_4	0.420936	96.1543	27.52	84.0424	0.0379107	15.6829	14	3	16	177	known minimal	1
LIG_AP2alpha_2_1KYU	113	4	ranked_0	0.336399	80.7886	28.8133	65.196	0.020864	13.0879	7	3	9	104	known minimal	1
LIG_AP2alpha_2_1KYU	113	4	ranked_1	0.290497	80.8617	29.5767	63.7667	0.0222513	14.5261	6	3	7	55	known minimal	1
LIG_AP2alpha_2_1KYU	113	4	ranked_2	0.247912	84.585	22.4033	57.9357	0.019397	16.4537	4	3	7	42	known minimal	1
LIG_AP2alpha_2_1KYU	113	4	ranked_3	0.231365	87.9633	28.485	64.172	0.019839	16.6653	3	2	4	39	known minimal	1
LIG_AP2alpha_2_1KYU	113	4	ranked_4	0.21732	81.208	35.15	68.0486	0.0208923	20.5635	5	2	6	38	known minimal	1
LIG_APCC_ABBA_1_4BH6	293	6	ranked_0	0.509476	93.7645	32.2133	72.0406	0.0432455	10.8815	11	6	19	127	known minimal	1
LIG_APCC_ABBA_1_4BH6	293	6	ranked_1	0.446541	94.4325	28.864	69.2138	0.0273169	15.0892	8	5	14	92	known minimal	1
LIG_APCC_ABBA_1_4BH6	293	6	ranked_2	0.443362	94.52	29.93	68.684	0.0359514	13.6642	6	4	11	104	known minimal	1
LIG_APCC_ABBA_1_4BH6	293	6	ranked_3	0.391803	93.7913	27.004	68.1038	0.027095	18.5441	8	5	12	74	known minimal	1
LIG_APCC_ABBA_1_4BH6	293	6	ranked_4	0.391101	94.7217	29.4833	72.9756	0.025712	15.7905	6	3	10	51	known minimal	1
LIG_ARL_BART_1_4ZI2	131	8	ranked_0	0.679472	85.9613	53.125	74.54	0.100858	4.35728	15	8	27	308	known minimal	1
LIG_ARL_BART_1_4ZI2	131	8	ranked_1	0.541001	82.23	44.7829	69.1235	0.0548263	5.89279	13	7	24	215	known minimal	1
LIG_ARL_BART_1_4ZI2	131	8	ranked_2	0.534169	82.2308	38.2843	66.04	0.0532476	5.89415	12	7	25	263	known minimal	1
LIG_ARL_BART_1_4ZI2	131	8	ranked_3	0.519727	81.6253	47.27	69.6757	0.0689896	6.01884	15	8	28	230	known minimal	1
LIG_ARL_BART_1_4ZI2	131	8	ranked_4	0.513955	82.9867	47.7538	70.7317	0.0646774	6.32043	15	8	27	253	known minimal	1
LIG_BH_BH3_1_2ROC	157	17	ranked_0	0.903634	92.9525	89.5464	91.8171	0.446165	2.05506	28	14	61	515	known minimal	1
LIG_BH_BH3_1_2ROC	157	17	ranked_1	0.902877	93.375	90.3914	92.3805	0.457396	2.03882	28	14	60	511	known minimal	1
LIG_BH_BH3_1_2ROC	157	17	ranked_2	0.901996	92.6274	90.032	91.7005	0.452937	2.05441	27	15	61	547	known minimal	1
LIG_BH_BH3_1_2ROC	157	17	ranked_3	0.899353	92.7604	89.9186	91.8131	0.44801	2.11561	28	14	61	502	known minimal	1
LIG_BH_BH3_1_2ROC	157	17	ranked_4	0.896706	91.8246	88.8507	90.8333	0.433715	2.22345	28	14	61	503	known minimal	1
LIG_BIR_III_2_1NW9	71	4	ranked_0	0.907442	98.3964	98.2725	98.3689	0.202569	1.16026	14	4	25	316	known minimal	1
LIG_BIR_III_2_1NW9	71	4	ranked_1	0.905853	98.2771	98.1	98.2378	0.20124	1.14814	14	4	26	306	known minimal	1
LIG_BIR_III_2_1NW9	71	4	ranked_2	0.905301	98.3536	98.1325	98.3044	0.201881	1.17251	14	4	25	310	known minimal	1
LIG_BIR_III_2_1NW9	71	4	ranked_3	0.903811	98.2236	98.115	98.1994	0.200622	1.19081	14	4	25	309	known minimal	1
LIG_BIR_III_2_1NW9	71	4	ranked_4	0.90342	98.205	98.0875	98.1789	0.200622	1.1904	14	4	26	309	known minimal	1
LIG_BIR_III_3_1JD5	72	4	ranked_0	0.9092	98.4607	98.115	98.3879	0.202755	1.16543	15	4	26	313	known minimal	1
LIG_BIR_III_3_1JD5	72	4	ranked_1	0.909182	98.54	98.13	98.4537	0.203392	1.162	15	4	26	323	known minimal	1
LIG_BIR_III_3_1JD5	72	4	ranked_2	0.907145	98.442	98.2175	98.3947	0.188985	1.19208	15	4	26	324	known minimal	1
LIG_BIR_III_3_1JD5	72	4	ranked_3	0.90526	98.358	98.03	98.2889	0.201778	1.2092	15	4	26	321	known minimal	1
LIG_BIR_III_3_1JD5	72	4	ranked_4	0.902731	98.4207	98.01	98.3342	0.202299	1.2111	15	4	26	316	known minimal	1
LIG_CaM_IQ_9_2IX7	139	17	ranked_0	0.448253	73.2197	48.4485	66.6478	0.0779778	10.5424	36	13	57	420	known minimal	1
LIG_CaM_IQ_9_2IX7	139	17	ranked_1	0.380128	71.856	46.3192	65.5923	0.0672823	13.1332	40	13	58	416	known minimal	1
LIG_CaM_IQ_9_2IX7	139	17	ranked_2	0.37461	69.5176	45.42	62.0588	0.0557708	13.0142	29	13	46	384	known minimal	1
LIG_CaM_IQ_9_2IX7	139	17	ranked_3	0.354249	69.0506	43.58	61.5252	0.0476401	14.2295	31	13	49	385	known minimal	1
LIG_CaM_IQ_9_2IX7	139	17	ranked_4	0.351191	70.6289	46.1046	62.6585	0.0536766	12.661	27	13	44	380	known minimal	1
LIG_CAP-Gly_1_2PZO	46	5	ranked_0	0.630446	96.2791	79.196	90.9406	0.104709	2.48656	11	5	21	220	known minimal	1
LIG_CAP-Gly_1_2PZO	46	5	ranked_1	0.603387	96.4955	86.3633	94.3243	0.121949	2.12309	11	3	18	186	known minimal	1
LIG_CAP-Gly_1_2PZO	46	5	ranked_2	0.554843	95.8473	77.59	90.9787	0.0959853	2.80796	11	4	19	180	known minimal	1
LIG_CAP-Gly_1_2PZO	46	5	ranked_3	0.521427	96.04	79.9633	92.595	0.109614	2.76449	11	3	19	183	known minimal	1
LIG_CAP-Gly_1_2PZO	46	5	ranked_4	0.501287	95.7418	77.7367	91.8836	0.0880511	2.95225	11	3	18	171	known minimal	1
LIG_CAP-Gly_2_3RDV	47	7	ranked_0	0.474271	96.0809	68.675	86.4082	0.086522	3.98622	11	6	20	161	known minimal	1
LIG_CAP-Gly_2_3RDV	47	7	ranked_1	0.439792	96.263	65.34	87.4279	0.0875284	4.17109	10	4	16	132	known minimal	1
LIG_CAP-Gly_2_3RDV	47	7	ranked_2	0.42449	96.047	63.11	83.6956	0.0841981	4.70014	10	6	21	180	known minimal	1
LIG_CAP-Gly_2_3RDV	47	7	ranked_3	0.419824	96.129	63.1075	86.6943	0.0785039	3.96399	10	4	15	158	known minimal	1
LIG_CAP-Gly_2_3RDV	47	7	ranked_4	0.225357	95.888	34.48	78.3429	0.0429642	11.3779	10	4	16	147	known minimal	1
LIG_CID_NIM_1_2MOW	155	10	ranked_0	0.860666	96.8478	81.405	91.3325	0.24815	2.0816	18	10	39	351	known minimal	1
LIG_CID_NIM_1_2MOW	155	10	ranked_1	0.858233	97.1042	80.0125	92.04	0.254703	2.37454	19	8	40	398	known minimal	1
LIG_CID_NIM_1_2MOW	155	10	ranked_2	0.847445	97.3094	80.95	91.4668	0.267227	2.11992	18	10	38	314	known minimal	1
LIG_CID_NIM_1_2MOW	155	10	ranked_3	0.836367	96.6974	78.492	90.4197	0.23932	2.17209	19	10	38	332	known minimal	1
LIG_CID_NIM_1_2MOW	155	10	ranked_4	0.826552	96.5863	76.717	89.7348	0.250751	2.52557	19	10	38	321	known minimal	1
LIG_Clathr_ClatBox_1_1C9I	329	5	ranked_0	0.835305	93.8294	73.824	89.4804	0.161363	4.51116	18	5	27	177	known minimal	1
LIG_Clathr_ClatBox_1_1C9I	329	5	ranked_1	0.813354	93.5511	71.474	88.7517	0.168312	4.98386	18	5	28	191	known minimal	1
LIG_Clathr_ClatBox_1_1C9I	329	5	ranked_2	0.733429	92.6269	58.414	84.481	0.134632	8.72381	16	5	26	177	known minimal	1
LIG_Clathr_ClatBox_1_1C9I	329	5	ranked_3	0.607704	90.5841	36.19	78.2218	0.071243	9.09143	17	5	26	159	known minimal	1
LIG_Clathr_ClatBox_1_1C9I	329	5	ranked_4	0.544509	91.4464	37.4775	79.4533	0.0711116	14.2471	14	4	21	135	known minimal	1
LIG_Clathr_ClatBox_2_1UTC	328	6	ranked_0	0.733655	93.3924	60.206	85.85	0.114829	4.95557	17	5	26	227	known minimal	1
LIG_Clathr_ClatBox_2_1UTC	328	6	ranked_1	0.711074	92.9441	55.2633	83.1143	0.0935993	5.66885	17	6	27	212	known minimal	1
LIG_Clathr_ClatBox_2_1UTC	328	6	ranked_2	0.631435	92.1144	48.57	85.8938	0.0887655	8.84145	18	3	25	231	known minimal	1
LIG_Clathr_ClatBox_2_1UTC	328	6	ranked_3	0.54695	91.255	38.892	79.8717	0.07253	12.7931	18	5	25	241	known minimal	1
LIG_Clathr_ClatBox_2_1UTC	328	6	ranked_4	0.545352	91.8127	34.396	77.4585	0.0468777	13.2294	15	5	22	244	known minimal	1
LIG_CNOT1_NIM_1_4CQO	437	10	ranked_0	0.410193	69.1757	28.0971	55.4829	0.0238893	19.0944	14	7	26	292	known minimal	1
LIG_CNOT1_NIM_1_4CQO	437	10	ranked_1	0.386597	73.1417	28.0675	61.8731	0.0221977	19.3208	12	4	15	212	known minimal	1
LIG_CNOT1_NIM_1_4CQO	437	10	ranked_2	0.384883	69.0433	24.3025	55.2769	0.0218304	19.5245	9	4	14	174	known minimal	1
LIG_CNOT1_NIM_1_4CQO	437	10	ranked_3	0.369884	69.6825	24.95	54.7717	0.0208351	19.9462	8	4	12	109	known minimal	1
LIG_CNOT1_NIM_1_4CQO	437	10	ranked_4	0.354305	83.385	23.2567	63.3422	0.0189516	19.7701	6	3	8	67	known minimal	1
LIG_CORNRBOX_1KKQ	164	9	ranked_0	0.503152	89.8183	43.5686	72.7789	0.0865045	8.91892	12	7	24	135	known minimal	1
LIG_CORNRBOX_1KKQ	164	9	ranked_1	0.453285	87.8318	34.575	69.0353	0.0541882	9.81524	11	6	23	126	known minimal	1
LIG_CORNRBOX_1KKQ	164	9	ranked_2	0.414677	89.4573	31.42	71.3206	0.0480894	11.1769	11	5	19	164	known minimal	1
LIG_CORNRBOX_1KKQ	164	9	ranked_3	0.408394	82.97	36.0375	63.2089	0.0676391	11.9697	11	8	21	157	known minimal	1
LIG_CORNRBOX_1KKQ	164	9	ranked_4	0.390055	85.5017	34.7314	66.7968	0.0666659	12.985	12	7	21	149	known minimal	1
LIG_CSL_BTD_1_4J2X	154	4	ranked_0	0.865759	95.27	80.845	92.6473	0.149717	2.93452	18	4	29	284	known minimal	1
LIG_CSL_BTD_1_4J2X	154	4	ranked_1	0.862614	94.6311	80.43	92.0491	0.155161	3.00797	18	4	28	282	known minimal	1
LIG_CSL_BTD_1_4J2X	154	4	ranked_2	0.505133	91.8773	38.2675	80.5911	0.0596125	8.60333	15	4	20	175	known minimal	1
LIG_CSL_BTD_1_4J2X	154	4	ranked_3	0.430207	91.4075	32.16	79.558	0.0454639	10.901	16	4	20	139	known minimal	1
LIG_CSL_BTD_1_4J2X	154	4	ranked_4	0.405989	93.2437	27.935	80.182	0.0606854	13.3462	16	4	23	176	known minimal	1
LIG_deltaCOP1_diTrp_1_5FJX	259	6	ranked_0	0.870518	95.5906	81.0067	91.6132	0.0771938	2.40735	16	6	26	294	known minimal	1
LIG_deltaCOP1_diTrp_1_5FJX	259	6	ranked_1	0.859994	95.2625	78.98	90.8218	0.0679378	2.82058	16	6	25	294	known minimal	1
LIG_deltaCOP1_diTrp_1_5FJX	259	6	ranked_2	0.857151	95.9219	78.2217	91.0945	0.0764304	2.77737	16	6	25	318	known minimal	1
LIG_deltaCOP1_diTrp_1_5FJX	259	6	ranked_3	0.849352	95.2844	77.0483	90.3109	0.0657851	2.88788	16	6	26	311	known minimal	1
LIG_deltaCOP1_diTrp_1_5FJX	259	6	ranked_4	0.822647	95.2238	73.1267	89.1973	0.0526402	3.477	16	6	25	318	known minimal	1
LIG_Dynein_DLC8_1_1F95	89	7	ranked_0	0.707867	92.6229	72.6229	85.9562	0.250406	3.84191	14	7	31	357	known minimal	1
LIG_Dynein_DLC8_1_1F95	89	7	ranked_1	0.686526	91.96	73.25	85.7233	0.247568	4.75668	14	7	31	356	known minimal	1
LIG_Dynein_DLC8_1_1F95	89	7	ranked_2	0.675824	92.3047	70.6957	85.4291	0.230925	5.43754	15	7	35	347	known minimal	1
LIG_Dynein_DLC8_1_1F95	89	7	ranked_3	0.524168	88.2113	55.38	77.765	0.157396	7.93091	15	7	30	373	known minimal	1
LIG_Dynein_DLC8_1_1F95	89	7	ranked_4	0.372554	80.045	40.3114	66.8005	0.0747457	11.6214	14	7	27	401	known minimal	1
LIG_EF_ALG2_ABM_1_2ZNE	168	9	ranked_0	0.756839	93.7341	67.79	86.2019	0.133242	4.77075	22	9	38	428	known minimal	1
LIG_EF_ALG2_ABM_1_2ZNE	168	9	ranked_1	0.668934	92.9345	58.5189	82.2538	0.106195	6.42568	20	9	35	371	known minimal	1
LIG_EF_ALG2_ABM_1_2ZNE	168	9	ranked_2	0.612408	91.791	49.45	78.6507	0.0841713	8.00171	20	9	36	374	known minimal	1
LIG_EF_ALG2_ABM_1_2ZNE	168	9	ranked_3	0.559712	90.6361	40.3762	75.1715	0.113341	8.4243	18	8	33	364	known minimal	1
LIG_EF_ALG2_ABM_1_2ZNE	168	9	ranked_4	0.551373	91.764	40.6837	73.997	0.0760727	9.20201	15	8	31	314	known minimal	1
LIG_EH1_1_2CE8	337	9	ranked_0	0.90567	97.3432	82.8856	92.6961	0.204492	2.59637	19	9	34	263	known minimal	1
LIG_EH1_1_2CE8	337	9	ranked_1	0.903544	97.54	84.2044	92.7392	0.149067	2.37291	16	9	31	234	known minimal	1
LIG_EH1_1_2CE8	337	9	ranked_2	0.902587	97.1311	82.3611	92.3836	0.171668	2.47363	19	9	34	229	known minimal	1
LIG_EH1_1_2CE8	337	9	ranked_3	0.897308	97.0588	81.2033	91.3508	0.176135	2.56297	16	9	33	248	known minimal	1
LIG_EH1_1_2CE8	337	9	ranked_4	0.891398	96.9669	77.915	90.6163	0.149707	2.93282	16	8	31	194	known minimal	1
LIG_EH_1_1FF1	95	5	ranked_0	0.84018	95.8927	86.47	93.537	0.15938	2.08706	15	5	21	231	known minimal	1
LIG_EH_1_1FF1	95	5	ranked_1	0.817343	95.1847	83.51	92.7268	0.1371	2.27382	15	4	20	221	known minimal	1
LIG_EH_1_1FF1	95	5	ranked_2	0.816897	96.3073	82.158	91.8856	0.130139	2.47872	11	5	17	207	known minimal	1
LIG_EH_1_1FF1	95	5	ranked_3	0.745277	92.9646	72.554	87.295	0.102261	3.44225	13	5	19	209	known minimal	1
LIG_EH_1_1FF1	95	5	ranked_4	0.721935	90.7838	70.762	86.0167	0.09315	3.52009	16	5	22	221	known minimal	1
LIG_EVH1_1_1EVH	111	5	ranked_0	0.837127	97.364	87.8175	94.6364	0.0852494	2.13936	10	4	18	156	known minimal	1
LIG_EVH1_1_1EVH	111	5	ranked_1	0.806396	96.857	84.09	93.2093	0.0803843	2.46074	10	4	18	154	known minimal	1
LIG_EVH1_1_1EVH	111	5	ranked_2	0.794525	97.194	85.055	93.7257	0.0812786	2.55106	10	4	18	155	known minimal	1
LIG_EVH1_1_1EVH	111	5	ranked_3	0.749746	96.71	79.47	92.1127	0.0751268	3.22817	11	4	19	174	known minimal	1
LIG_EVH1_1_1EVH	111	5	ranked_4	0.704518	95.7444	74.26	89.1338	0.0693906	3.61542	9	4	17	162	known minimal	1
LIG_EVH1_2_1DDV	104	5	ranked_0	0.861728	95.9054	85.262	92.9489	0.166453	2.12178	13	5	20	216	known minimal	1
LIG_EVH1_2_1DDV	104	5	ranked_1	0.661527	95.81	63.1	87.6325	0.144674	3.24596	9	3	13	146	known minimal	1
LIG_EVH1_2_1DDV	104	5	ranked_2	0.572754	94.4025	47.0067	81.4764	0.0726749	5.23426	8	3	11	169	known minimal	1
LIG_EVH1_2_1DDV	104	5	ranked_3	0.570533	95.758	51.8525	83.2136	0.10902	5.29718	10	4	13	110	known minimal	1
LIG_EVH1_2_1DDV	104	5	ranked_4	0.535296	94.8837	47.85	79.2058	0.0766591	5.21797	8	4	11	168	known minimal	1
LIG_EVH1_3_1MKE	114	6	ranked_0	0.614904	89.876	60.704	80.152	0.098467	4.81001	10	5	17	183	known minimal	1
LIG_EVH1_3_1MKE	114	6	ranked_1	0.613709	87.8575	60.93	77.5008	0.0867238	4.78892	8	5	16	189	known minimal	1
LIG_EVH1_3_1MKE	114	6	ranked_2	0.587116	88.86	55.498	79.0476	0.0927035	5.3298	12	5	20	190	known minimal	1
LIG_EVH1_3_1MKE	114	6	ranked_3	0.564088	88.503	52.9167	75.1581	0.0779436	5.75514	10	6	17	191	known minimal	1
LIG_EVH1_3_1MKE	114	6	ranked_4	0.461526	93.7231	44.225	78.0921	0.0655683	7.20727	13	6	21	195	known minimal	1
LIG_FAT_LD_1_3GM1	140	9	ranked_0	0.921192	98.4146	92.9857	96.5145	0.188046	1.35291	13	7	25	171	known minimal	1
LIG_FAT_LD_1_3GM1	140	9	ranked_1	0.910755	97.9262	91.3443	95.6225	0.173816	1.51182	13	7	25	172	known minimal	1
LIG_FAT_LD_1_3GM1	140	9	ranked_2	0.895833	97.8321	89.0943	94.9195	0.173645	1.78676	14	7	26	173	known minimal	1
LIG_FAT_LD_1_3GM1	140	9	ranked_3	0.885796	97.5479	87.9943	94.3633	0.168637	1.88369	14	7	26	170	known minimal	1
LIG_FAT_LD_1_3GM1	140	9	ranked_4	0.849843	96.7836	83.6929	92.42	0.153337	2.44252	14	7	25	171	known minimal	1
LIG_FXI_DFP_1_5EOD	84	5	ranked_0	0.545994	90.5542	58.296	83.8338	0.0956768	5.47501	19	5	32	272	known minimal	1
LIG_FXI_DFP_1_5EOD	84	5	ranked_1	0.336878	92.4731	32.8025	78.4329	0.0323068	9.1842	13	4	15	89	known minimal	1
LIG_FXI_DFP_1_5EOD	84	5	ranked_2	0.303895	90.7714	29.864	65.3933	0.0220597	11.0491	7	5	11	68	known minimal	1
LIG_FXI_DFP_1_5EOD	84	5	ranked_3	0.288976	85.0186	22.962	59.1617	0.0221098	11.823	7	5	10	83	known minimal	1
LIG_FXI_DFP_1_5EOD	84	5	ranked_4	0.266317	90.1033	29.51	74.955	0.0182589	14.0616	3	1	3	29	known minimal	1
LIG_GBD_Chelix_1_2K42	72	9	ranked_0	0.834094	94.4131	93.5529	94.1513	0.245032	1.5665	16	7	30	214	known minimal	1
LIG_GBD_Chelix_1_2K42	72	9	ranked_1	0.815802	93.064	92.4686	92.8745	0.233729	1.76819	15	7	29	208	known minimal	1
LIG_GBD_Chelix_1_2K42	72	9	ranked_2	0.792311	92.4262	90.9829	91.987	0.242434	1.95695	16	7	32	213	known minimal	1
LIG_GBD_Chelix_1_2K42	72	9	ranked_3	0.595791	83.7029	66.5057	77.9705	0.0891356	3.84012	14	7	24	223	known minimal	1
LIG_GBD_Chelix_1_2K42	72	9	ranked_4	0.511035	84.3786	62.8443	77.2005	0.0904453	5.038	14	7	23	168	known minimal	1
LIG_GLEBS_BUB3_1_2I3S	340	9	ranked_0	0.552656	90.2757	35.2386	71.93	0.0427881	10.3154	14	7	24	172	known minimal	1
LIG_GLEBS_BUB3_1_2I3S	340	9	ranked_1	0.478131	90.7367	27.244	72.0624	0.0413324	15.0181	12	5	21	246	known minimal	1
LIG_GLEBS_BUB3_1_2I3S	340	9	ranked_2	0.440831	91.1558	25.5133	69.275	0.0376345	16.05	12	6	20	239	known minimal	1
LIG_GLEBS_BUB3_1_2I3S	340	9	ranked_3	0.432523	86.2286	32.06	66.5309	0.0515114	15.0775	14	8	28	205	known minimal	1
LIG_GLEBS_BUB3_1_2I3S	340	9	ranked_4	0.432405	91.4655	29.1457	67.23	0.0393848	16.7883	11	7	23	150	known minimal	1
LIG_GYF_1L2Z	62	9	ranked_0	0.556274	92.4417	65.8743	82.6537	0.0456446	3.16505	12	7	23	249	known minimal	1
LIG_GYF_1L2Z	62	9	ranked_1	0.49502	90.6975	63.422	80.2069	0.0500918	3.69569	8	5	16	263	known minimal	1
LIG_GYF_1L2Z	62	9	ranked_2	0.473233	88.6858	54.7575	75.1145	0.0511873	4.59074	12	8	25	259	known minimal	1
LIG_GYF_1L2Z	62	9	ranked_3	0.469732	90.07	58.2817	79.4739	0.0457755	4.13565	12	6	20	228	known minimal	1
LIG_GYF_1L2Z	62	9	ranked_4	0.399613	88.051	46.6388	69.6456	0.0424174	6.32369	10	8	23	199	known minimal	1
LIG_HOMEOBOX_1B72	73	4	ranked_0	0.213503	0	0	0	0	50	0	0	0	0	known minimal	1
LIG_HOMEOBOX_1B72	73	4	ranked_1	0.206933	0	0	0	0	50	0	0	0	0	known minimal	1
LIG_HOMEOBOX_1B72	73	4	ranked_2	0.206909	0	0	0	0	50	0	0	0	0	known minimal	1
LIG_HOMEOBOX_1B72	73	4	ranked_3	0.196333	85.41	27.36	56.385	0.0182589	19.9279	1	1	1	13	known minimal	1
LIG_HOMEOBOX_1B72	73	4	ranked_4	0.166276	0	0	0	0	50	0	0	0	0	known minimal	1
LIG_KLC1_WD_1_3ZFW	245	8	ranked_0	0.888494	96.256	85.6413	93.6827	0.337017	2.73253	25	8	44	399	known minimal	1
LIG_KLC1_WD_1_3ZFW	245	8	ranked_1	0.885872	95.916	83.6862	92.9512	0.328119	2.68455	25	8	45	416	known minimal	1
LIG_KLC1_WD_1_3ZFW	245	8	ranked_2	0.872262	95.6868	83.0463	92.6224	0.302411	3.02662	25	8	43	416	known minimal	1
LIG_KLC1_WD_1_3ZFW	245	8	ranked_3	0.847436	95.2912	77.9475	91.0867	0.329779	3.4772	25	8	44	427	known minimal	1
LIG_KLC1_WD_1_3ZFW	245	8	ranked_4	0.757136	93.7404	66.28	87.6381	0.209804	5.20119	28	8	45	359	known minimal	1
LIG_KLC1_Yacidic_2_6FUZ	223	5	ranked_0	0.713702	96.625	63.926	90.0852	0.105636	6.23732	20	5	32	257	known minimal	1
LIG_KLC1_Yacidic_2_6FUZ	223	5	ranked_1	0.688613	96.5819	61.358	89.8081	0.102577	7.20042	21	5	33	263	known minimal	1
LIG_KLC1_Yacidic_2_6FUZ	223	5	ranked_2	0.645383	96.4532	52.512	88.3159	0.0836927	7.2599	22	5	34	256	known minimal	1
LIG_KLC1_Yacidic_2_6FUZ	223	5	ranked_3	0.596518	95.9961	45.018	84.9139	0.0734462	7.56475	18	5	32	249	known minimal	1
LIG_KLC1_Yacidic_2_6FUZ	223	5	ranked_4	0.559511	94.7406	36.168	80.7948	0.0674504	7.99516	16	5	19	122	known minimal	1
LIG_LIR_Apic_2_4EOY	124	6	ranked_0	0.850982	96.8387	89.17	95.0129	0.143954	2.02247	16	5	24	279	known minimal	1
LIG_LIR_Apic_2_4EOY	124	6	ranked_1	0.847588	96.3881	87.1	94.1767	0.147891	2.0325	16	5	25	296	known minimal	1
LIG_LIR_Apic_2_4EOY	124	6	ranked_2	0.840069	96.4894	86.18	94.0348	0.136012	2.2384	16	5	25	288	known minimal	1
LIG_LIR_Apic_2_4EOY	124	6	ranked_3	0.81986	96.3725	83.912	93.4057	0.141029	2.53053	16	5	24	282	known minimal	1
LIG_LIR_Apic_2_4EOY	124	6	ranked_4	0.632548	94.3307	63.675	85.134	0.111212	4.81621	14	6	26	241	known minimal	1
LIG_LIR_Gen_1_2L8J	115	9	ranked_0	0.841348	96.69	82.3789	91.9196	0.220789	2.16014	18	9	36	281	known minimal	1
LIG_LIR_Gen_1_2L8J	115	9	ranked_1	0.840947	96.77	84.48	93.2586	0.211143	1.92591	20	8	36	352	known minimal	1
LIG_LIR_Gen_1_2L8J	115	9	ranked_2	0.831203	96.7705	80.75	91.6211	0.207372	2.09544	19	9	35	342	known minimal	1
LIG_LIR_Gen_1_2L8J	115	9	ranked_3	0.817779	96.3526	78.9111	90.7464	0.197485	2.40297	19	9	37	368	known minimal	1
LIG_LIR_Gen_1_2L8J	115	9	ranked_4	0.803491	95.8726	78.83	90.823	0.168345	2.52418	19	8	35	352	known minimal	1
LIG_LIR_LC3C_4_3VVW	114	5	ranked_0	0.874885	92.6862	83.952	90.26	0.167169	2.17523	13	5	24	225	known minimal	1
LIG_LIR_LC3C_4_3VVW	114	5	ranked_1	0.8689	93.5108	84.718	91.0683	0.173239	2.60783	13	5	24	225	known minimal	1
LIG_LIR_LC3C_4_3VVW	114	5	ranked_2	0.845126	92.8779	79.504	89.3584	0.157572	2.85075	14	5	24	220	known minimal	1
LIG_LIR_LC3C_4_3VVW	114	5	ranked_3	0.841403	92.49	80.758	89.2311	0.139438	2.92037	13	5	23	213	known minimal	1
LIG_LIR_LC3C_4_3VVW	114	5	ranked_4	0.838269	91.97	77.44	87.9339	0.139535	3.00261	13	5	24	226	known minimal	1
LIG_LIR_Nem_3_5AZG	116	5	ranked_0	0.927241	98.0306	93.98	97.11	0.163408	1.61136	17	5	27	289	known minimal	1
LIG_LIR_Nem_3_5AZG	116	5	ranked_1	0.926219	98.1424	93.726	97.1386	0.163213	1.61639	17	5	26	278	known minimal	1
LIG_LIR_Nem_3_5AZG	116	5	ranked_2	0.913993	97.8947	90.16	96.1368	0.17808	1.96656	17	5	27	274	known minimal	1
LIG_LIR_Nem_3_5AZG	116	5	ranked_3	0.909129	97.8165	90.154	96.075	0.17787	1.87172	17	5	26	275	known minimal	1
LIG_LIR_Nem_3_5AZG	116	5	ranked_4	0.887806	97.4029	83.74	94.2977	0.148647	2.43748	17	5	26	270	known minimal	1
LIG_LRP6_Inhibitor_1_3SOQ	305	7	ranked_0	0.560016	93.2391	33.225	77.2353	0.0393265	9.74856	11	4	15	145	known minimal	1
LIG_LRP6_Inhibitor_1_3SOQ	305	7	ranked_1	0.546035	91.1467	33.204	74.1047	0.0281094	9.85165	12	5	17	184	known minimal	1
LIG_LRP6_Inhibitor_1_3SOQ	305	7	ranked_2	0.533275	91.947	33.3567	78.4262	0.0265823	9.68736	10	3	13	131	known minimal	1
LIG_LRP6_Inhibitor_1_3SOQ	305	7	ranked_3	0.531028	92.1671	34.782	77.0658	0.0354451	10.4528	14	5	21	167	known minimal	1
LIG_LRP6_Inhibitor_1_3SOQ	305	7	ranked_4	0.522096	93.7927	29.51	80.2595	0.0373276	11.2631	15	4	20	167	known minimal	1
LIG_LSD1_SNAG_1_2Y48	543	9	ranked_0	0.679547	92.3283	32.01	75.8779	0.0805996	7.42317	24	9	44	393	known minimal	1
LIG_LSD1_SNAG_1_2Y48	543	9	ranked_1	0.672582	92.3896	32.1478	76.4432	0.0970552	7.82159	25	9	39	315	known minimal	1
LIG_LSD1_SNAG_1_2Y48	543	9	ranked_2	0.667947	92.2954	29.8111	75.2542	0.0991087	7.9774	24	9	43	449	known minimal	1
LIG_LSD1_SNAG_1_2Y48	543	9	ranked_3	0.665499	92.3955	32.8411	75.1055	0.0936909	7.66354	22	9	35	369	known minimal	1
LIG_LSD1_SNAG_1_2Y48	543	9	ranked_4	0.647667	93.21	30.8922	78.829	0.145327	8.53399	30	9	53	351	known minimal	1
LIG_LYPXL_L_2_2R02	293	10	ranked_0	0.847448	96.148	83.0686	92.757	0.286715	2.54324	20	7	35	330	known minimal	1
LIG_LYPXL_L_2_2R02	293	10	ranked_1	0.832174	96.046	81.7971	92.3519	0.280616	2.59265	20	7	35	322	known minimal	1
LIG_LYPXL_L_2_2R02	293	10	ranked_2	0.809099	95.2565	80.5757	91.4504	0.249316	3.11156	20	7	35	298	known minimal	1
LIG_LYPXL_L_2_2R02	293	10	ranked_3	0.789947	95.304	76.94	90.543	0.254563	3.78181	20	7	34	316	known minimal	1
LIG_LYPXL_L_2_2R02	293	10	ranked_4	0.781473	94.5775	74.9386	89.4859	0.231826	3.62284	20	7	34	321	known minimal	1
LIG_LYPXL_SIV_4_2XS1	697	9	ranked_0	0.856474	89.8443	68.3529	84.4714	0.174055	3.93411	21	7	33	300	known minimal	1
LIG_LYPXL_SIV_4_2XS1	697	9	ranked_1	0.840233	90.4205	64.2657	83.6396	0.159633	4.40146	20	7	32	294	known minimal	1
LIG_LYPXL_SIV_4_2XS1	697	9	ranked_2	0.799962	88.6767	61.9143	81.1832	0.143741	5.54701	18	7	30	281	known minimal	1
LIG_LYPXL_SIV_4_2XS1	697	9	ranked_3	0.771296	88.8483	51.6587	77.4054	0.119813	7.09577	18	8	31	287	known minimal	1
LIG_LYPXL_SIV_4_2XS1	697	9	ranked_4	0.725118	87.1022	47.7162	74.9835	0.121442	8.23053	18	8	32	323	known minimal	1
LIG_LYPXL_S_1_2R03	697	5	ranked_0	0.803836	91.0811	53.896	82.9974	0.112002	6.34394	18	5	27	257	known minimal	1
LIG_LYPXL_S_1_2R03	697	5	ranked_1	0.582324	89.0089	25.872	75.2835	0.0577756	14.9735	18	5	29	270	known minimal	1
LIG_LYPXL_S_1_2R03	697	5	ranked_2	0.218808	0	0	0	0	50	0	0	0	0	known minimal	1
LIG_LYPXL_S_1_2R03	697	5	ranked_3	0.215194	0	0	0	0	50	0	0	0	0	known minimal	1
LIG_LYPXL_S_1_2R03	697	5	ranked_4	0.207079	0	0	0	0	50	0	0	0	0	known minimal	1
LIG_MAD2_1GO4	196	9	ranked_0	0.877711	94.0808	88.42	92.7488	0.39376	2.12296	26	8	51	498	known minimal	1
LIG_MAD2_1GO4	196	9	ranked_1	0.877345	94.5388	88.5175	93.1221	0.403378	2.07431	26	8	52	502	known minimal	1
LIG_MAD2_1GO4	196	9	ranked_2	0.874021	94.7538	85.2613	92.5203	0.377834	1.99994	26	8	51	521	known minimal	1
LIG_MAD2_1GO4	196	9	ranked_3	0.87335	94.6215	88.0162	93.0674	0.371654	2.06366	26	8	52	517	known minimal	1
LIG_MAD2_1GO4	196	9	ranked_4	0.873105	95.0088	88.2487	93.4182	0.376704	2.0156	26	8	51	532	known minimal	1
LIG_MLH1_MIPbox_1_4FMO	264	5	ranked_0	0.883267	96.3267	83.416	92.5294	0.106103	2.60762	12	5	19	205	known minimal	1
LIG_MLH1_MIPbox_1_4FMO	264	5	ranked_1	0.836203	95.4142	73.086	88.8471	0.0672515	3.55441	12	5	19	190	known minimal	1
LIG_MLH1_MIPbox_1_4FMO	264	5	ranked_2	0.669236	93.3125	50.204	80.6335	0.0317233	5.34298	12	5	18	154	known minimal	1
LIG_MLH1_MIPbox_1_4FMO	264	5	ranked_3	0.57905	94.268	41.69	82.1346	0.0361754	8.22518	10	3	13	134	known minimal	1
LIG_MLH1_MIPbox_1_4FMO	264	5	ranked_4	0.574298	93.5025	38.84	79.8369	0.0533884	9.17105	12	4	18	131	known minimal	1
LIG_MYND_2_2ODD	51	5	ranked_0	0.74856	93.1993	90.976	92.6142	0.187023	1.83409	14	5	28	319	known minimal	1
LIG_MYND_2_2ODD	51	5	ranked_1	0.686921	92.3043	81.66	89.5032	0.168073	2.25198	14	5	28	315	known minimal	1
LIG_MYND_2_2ODD	51	5	ranked_2	0.578292	90.3555	68.406	83.4962	0.123861	2.91312	11	5	22	267	known minimal	1
LIG_MYND_2_2ODD	51	5	ranked_3	0.574801	89.6445	66.788	82.5019	0.120635	3.02425	11	5	19	251	known minimal	1
LIG_MYND_2_2ODD	51	5	ranked_4	0.36472	86.7175	45.1433	75.3791	0.0574076	4.81406	8	3	15	201	known minimal	1
LIG_NBox_RRM_1_2KXH	196	11	ranked_0	0.80405	93.2162	52.9143	79.1105	0.0863146	3.65804	13	7	25	192	known minimal	1
LIG_NBox_RRM_1_2KXH	196	11	ranked_1	0.755632	92.2471	72.2686	85.5876	0.102107	4.35986	14	7	26	152	known minimal	1
LIG_NBox_RRM_1_2KXH	196	11	ranked_2	0.720182	91.295	68.5243	83.7048	0.0901713	4.98073	14	7	27	133	known minimal	1
LIG_NBox_RRM_1_2KXH	196	11	ranked_3	0.701368	91.1769	66.3486	82.487	0.0864909	5.27707	13	7	25	117	known minimal	1
LIG_NBox_RRM_1_2KXH	196	11	ranked_4	0.621762	88.1477	57.18	77.309	0.0632875	6.22655	13	7	23	114	known minimal	1
LIG_NRBOX_1GWQ	212	7	ranked_0	0.919981	94.1107	92.5817	93.652	0.171567	1.84569	14	6	27	208	known minimal	1
LIG_NRBOX_1GWQ	212	7	ranked_1	0.915675	93.4971	93.1283	93.3865	0.183472	1.91027	14	6	27	206	known minimal	1
LIG_NRBOX_1GWQ	212	7	ranked_2	0.914093	94.4269	93.03	93.9858	0.185991	1.93103	13	6	26	197	known minimal	1
LIG_NRBOX_1GWQ	212	7	ranked_3	0.912275	94.0662	92.9967	93.7284	0.170627	1.96516	13	6	26	197	known minimal	1
LIG_NRBOX_1GWQ	212	7	ranked_4	0.910937	93.6993	92.335	93.29	0.169535	2.07228	14	6	27	203	known minimal	1
LIG_NRP_CendR_1_2ORZ	135	4	ranked_0	0.694029	97.4313	57.225	88.9668	0.0528489	3.96353	15	4	22	218	known minimal	1
LIG_NRP_CendR_1_2ORZ	135	4	ranked_1	0.681686	97.315	56.4225	88.2278	0.0820464	4.18398	14	4	22	259	known minimal	1
LIG_NRP_CendR_1_2ORZ	135	4	ranked_2	0.6677	97.5762	56.0767	89.795	0.064448	4.32871	13	3	18	224	known minimal	1
LIG_NRP_CendR_1_2ORZ	135	4	ranked_3	0.623502	97.465	54.0475	87.8167	0.0914372	4.96864	14	4	22	230	known minimal	1
LIG_NRP_CendR_1_2ORZ	135	4	ranked_4	0.61017	96.9906	45.805	86.7535	0.084305	5.6002	16	4	26	255	known minimal	1
LIG_OCRL_FandH_1_3QIS	334	13	ranked_0	0.937721	96.2328	91.3267	94.5974	0.319321	1.83677	18	9	32	352	known minimal	1
LIG_OCRL_FandH_1_3QIS	334	13	ranked_1	0.931668	95.0889	90.2611	93.5371	0.321919	2.00583	19	9	33	367	known minimal	1
LIG_OCRL_FandH_1_3QIS	334	13	ranked_2	0.930997	95.5532	90.92	93.9555	0.313746	2.015	19	10	33	351	known minimal	1
LIG_OCRL_FandH_1_3QIS	334	13	ranked_3	0.557733	89.6808	32.9171	69.8135	0.0479758	10.157	13	7	22	279	known minimal	1
LIG_OCRL_FandH_1_3QIS	334	13	ranked_4	0.516911	90.3113	33.3511	68.9512	0.0371301	11.1581	15	9	24	232	known minimal	1
LIG_PALB2_WD40_1_3EU7	333	9	ranked_0	0.627972	89.7531	44.2612	74.5892	0.07095	8.3894	16	8	28	280	known minimal	1
LIG_PALB2_WD40_1_3EU7	333	9	ranked_1	0.579637	89.006	32.85	74.447	0.0685841	9.34905	20	7	31	433	known minimal	1
LIG_PALB2_WD40_1_3EU7	333	9	ranked_2	0.574815	89.5772	33.9775	72.4696	0.0885191	10.2898	18	8	30	272	known minimal	1
LIG_PALB2_WD40_1_3EU7	333	9	ranked_3	0.570283	90.3114	32.5886	76.3783	0.0737752	10.0397	22	7	35	382	known minimal	1
LIG_PALB2_WD40_1_3EU7	333	9	ranked_4	0.558649	90.2737	31.97	76.2808	0.0776651	11.9497	19	6	32	308	known minimal	1
LIG_PAM2_1_1JGN	73	13	ranked_0	0.844453	96.9342	90.3685	94.2669	0.384427	1.6266	19	13	45	360	known minimal	1
LIG_PAM2_1_1JGN	73	13	ranked_1	0.826309	96.0937	88.6669	93.0766	0.382381	1.74719	19	13	46	381	known minimal	1
LIG_PAM2_1_1JGN	73	13	ranked_2	0.817984	96.2389	87.7692	92.7981	0.387101	1.75897	19	13	46	362	known minimal	1
LIG_PAM2_1_1JGN	73	13	ranked_3	0.796756	94.4905	84.9808	90.6272	0.337113	1.96237	19	13	45	374	known minimal	1
LIG_PAM2_1_1JGN	73	13	ranked_4	0.793523	94.6116	86.8892	91.6223	0.342407	1.99625	19	12	44	369	known minimal	1
LIG_PAM2_2_2X04	77	14	ranked_0	0.86006	96.5053	91.96	94.4852	0.335186	1.55954	15	12	40	343	known minimal	1
LIG_PAM2_2_2X04	77	14	ranked_1	0.846759	96.3971	89.3508	93.0044	0.319223	1.6732	14	13	41	325	known minimal	1
LIG_PAM2_2_2X04	77	14	ranked_2	0.846459	96.555	88.8107	92.6829	0.344017	1.68238	14	14	41	334	known minimal	1
LIG_PAM2_2_2X04	77	14	ranked_3	0.841573	95.6873	88.7115	92.4486	0.314515	1.77091	15	13	42	343	known minimal	1
LIG_PAM2_2_2X04	77	14	ranked_4	0.828177	95.62	86.1215	91.0467	0.315733	1.66824	14	13	42	333	known minimal	1
LIG_PCNA_APIM_2_5MLW	255	7	ranked_0	0.894294	89.0853	85.76	88.19	0.192117	3.08228	19	7	36	262	known minimal	1
LIG_PCNA_APIM_2_5MLW	255	7	ranked_1	0.890504	89.1105	83.5486	87.6131	0.190691	3.14257	19	7	35	245	known minimal	1
LIG_PCNA_APIM_2_5MLW	255	7	ranked_2	0.888188	88.3389	82.6557	86.8088	0.182746	3.30375	19	7	34	239	known minimal	1
LIG_PCNA_APIM_2_5MLW	255	7	ranked_3	0.865555	88.8558	79.6929	86.3888	0.167658	3.62958	19	7	34	227	known minimal	1
LIG_PCNA_APIM_2_5MLW	255	7	ranked_4	0.848021	87.4937	77.3886	84.7731	0.152496	3.96326	19	7	33	230	known minimal	1
LIG_PCNA_PIPBox_1_1AXC	255	10	ranked_0	0.932566	93.725	91.8889	93.2242	0.375073	2.52345	24	9	51	375	known minimal	1
LIG_PCNA_PIPBox_1_1AXC	255	10	ranked_1	0.931091	94.0388	91.4344	93.3285	0.367202	2.45078	24	9	51	380	known minimal	1
LIG_PCNA_PIPBox_1_1AXC	255	10	ranked_2	0.928982	93.1842	90.6622	92.4964	0.363979	2.76326	24	9	51	375	known minimal	1
LIG_PCNA_PIPBox_1_1AXC	255	10	ranked_3	0.926871	93.6883	90.8567	92.8919	0.368198	2.73105	23	9	49	373	known minimal	1
LIG_PCNA_PIPBox_1_1AXC	255	10	ranked_4	0.924887	93.1883	90.12	92.3515	0.351882	2.73474	24	9	50	367	known minimal	1
LIG_PCNA_TLS_4_2ZVL	255	8	ranked_0	0.875571	89.3244	77.1414	85.9132	0.188095	3.32443	18	7	34	264	known minimal	1
LIG_PCNA_TLS_4_2ZVL	255	8	ranked_1	0.874129	88.9905	79.7286	86.4969	0.173297	3.12849	19	7	37	285	known minimal	1
LIG_PCNA_TLS_4_2ZVL	255	8	ranked_2	0.855537	88.1528	75.9086	84.7244	0.170579	3.52241	18	7	35	270	known minimal	1
LIG_PCNA_TLS_4_2ZVL	255	8	ranked_3	0.851534	89.4963	75.4186	85.7062	0.180096	3.6054	19	7	36	263	known minimal	1
LIG_PCNA_TLS_4_2ZVL	255	8	ranked_4	0.843673	88.6306	75.7857	85.034	0.173617	3.77176	18	7	35	271	known minimal	1
LIG_PCNA_yPIPBox_3_1SXJ	255	13	ranked_0	0.671607	84.241	51.7445	73.0703	0.135538	7.33064	21	11	49	402	known minimal	1
LIG_PCNA_yPIPBox_3_1SXJ	255	13	ranked_1	0.596938	83.2552	41.7789	71.59	0.103125	8.60134	23	9	44	413	known minimal	1
LIG_PCNA_yPIPBox_3_1SXJ	255	13	ranked_2	0.556985	83.015	40.34	71.066	0.0939667	7.8622	18	7	36	353	known minimal	1
LIG_PCNA_yPIPBox_3_1SXJ	255	13	ranked_3	0.533689	84.2645	35.1682	66.8432	0.0805495	9.61945	20	11	42	391	known minimal	1
LIG_PCNA_yPIPBox_3_1SXJ	255	13	ranked_4	0.519978	83.3858	35.3813	69.1622	0.0725382	9.07846	19	8	39	357	known minimal	1
LIG_PDZ_Class_1_1D5G	96	6	ranked_0	0.851441	91.84	86.085	90.2705	0.261746	2.1861	16	6	33	292	known minimal	1
LIG_PDZ_Class_1_1D5G	96	6	ranked_1	0.841257	93.3488	84.4233	91.0204	0.241412	2.40957	17	6	35	306	known minimal	1
LIG_PDZ_Class_1_1D5G	96	6	ranked_2	0.838626	90.5406	85.4083	89.2017	0.263494	2.2897	17	6	34	283	known minimal	1
LIG_PDZ_Class_1_1D5G	96	6	ranked_3	0.826747	88.54	83.7317	87.3379	0.223969	2.49298	18	6	35	320	known minimal	1
LIG_PDZ_Class_1_1D5G	96	6	ranked_4	0.793175	87.8412	78.2533	85.2264	0.193761	2.93822	16	6	33	303	known minimal	1
LIG_PDZ_Class_2_1MFG	95	6	ranked_0	0.853122	92.4653	84.1917	90.1014	0.221831	1.50566	15	6	33	273	known minimal	1
LIG_PDZ_Class_2_1MFG	95	6	ranked_1	0.825775	88.9978	79.59	86.6458	0.223942	2.27145	18	6	34	296	known minimal	1
LIG_PDZ_Class_2_1MFG	95	6	ranked_2	0.820525	89.925	79.0067	87.1954	0.209974	2.1169	18	6	32	293	known minimal	1
LIG_PDZ_Class_2_1MFG	95	6	ranked_3	0.815103	89.0824	78.6267	86.3548	0.210052	2.2327	17	6	33	295	known minimal	1
LIG_PDZ_Class_2_1MFG	95	6	ranked_4	0.802401	88.8931	76.2517	85.4455	0.199586	2.48738	16	6	34	277	known minimal	1
LIG_PDZ_Class_3_1B8Q	86	6	ranked_0	0.599841	90.3467	69.4325	85.1181	0.116421	4.50469	12	4	20	173	known minimal	1
LIG_PDZ_Class_3_1B8Q	86	6	ranked_1	0.466055	87.7673	48.392	75.4625	0.0740151	6.38966	11	5	21	137	known minimal	1
LIG_PDZ_Class_3_1B8Q	86	6	ranked_2	0.456725	94.4667	52.445	83.9612	0.0949628	5.99201	12	4	20	119	known minimal	1
LIG_PDZ_Class_3_1B8Q	86	6	ranked_3	0.448127	86.2407	44.7783	73.802	0.0858488	6.58394	14	6	28	150	known minimal	1
LIG_PDZ_Class_3_1B8Q	86	6	ranked_4	0.439501	92.884	47.3075	79.8621	0.0744368	5.81546	10	4	17	92	known minimal	1
LIG_PDZ_Wminus1_1_1ZUB	89	4	ranked_0	0.912677	96.7962	92.8525	96.0075	0.249157	1.35687	16	4	27	272	known minimal	1
LIG_PDZ_Wminus1_1_1ZUB	89	4	ranked_1	0.90571	96.8067	92.35	95.8684	0.25735	1.3833	15	4	28	293	known minimal	1
LIG_PDZ_Wminus1_1_1ZUB	89	4	ranked_2	0.90178	95.9613	91.3175	94.9837	0.233965	1.45175	15	4	28	284	known minimal	1
LIG_PDZ_Wminus1_1_1ZUB	89	4	ranked_3	0.896438	97.044	89.705	95.4989	0.252498	1.43966	15	4	28	290	known minimal	1
LIG_PDZ_Wminus1_1_1ZUB	89	4	ranked_4	0.88393	94.5307	88.5325	93.2679	0.208437	1.5893	15	4	28	294	known minimal	1
LIG_Pex14_1_2W84	57	5	ranked_0	0.611322	94.6858	71.8	87.9547	0.0500215	3.18563	12	5	18	159	known minimal	1
LIG_Pex14_1_2W84	57	5	ranked_1	0.60286	93.015	67.8133	87.9747	0.0412982	2.90114	12	3	16	245	known minimal	1
LIG_Pex14_1_2W84	57	5	ranked_2	0.572823	93.1115	69.1667	88.6219	0.0376975	3.2427	13	3	17	231	known minimal	1
LIG_Pex14_1_2W84	57	5	ranked_3	0.567774	95.2642	67.68	88.3681	0.0305509	3.63312	12	4	18	237	known minimal	1
LIG_Pex14_1_2W84	57	5	ranked_4	0.562353	92.4585	67.7867	87.8325	0.0384321	3.52757	13	3	17	196	known minimal	1
LIG_Pex14_3_4BXU	69	6	ranked_0	0.424166	91.1929	46.02	74.7664	0.0247227	6.81805	7	4	10	45	known minimal	1
LIG_Pex14_3_4BXU	69	6	ranked_1	0.36304	91.345	46.74	76.4767	0.0224268	6.46253	4	2	6	63	known minimal	1
LIG_Pex14_3_4BXU	69	6	ranked_2	0.351699	91.9683	47.6567	77.1978	0.0272473	7.11256	6	3	8	40	known minimal	1
LIG_Pex14_3_4BXU	69	6	ranked_3	0.326065	89.8886	39.93	71.7218	0.0258384	7.18402	7	4	10	53	known minimal	1
LIG_Pex14_3_4BXU	69	6	ranked_4	0.325823	91.0767	42.865	79.0237	0.0206664	8.70141	6	2	7	29	known minimal	1
LIG_PROFILIN_1_2V8C	135	7	ranked_0	0.824806	96.4889	77.2386	88.0669	0.0782121	2.71757	9	7	19	187	known minimal	1
LIG_PROFILIN_1_2V8C	135	7	ranked_1	0.812222	95.9813	76.05	86.68	0.0852313	2.45542	8	7	18	190	known minimal	1
LIG_PROFILIN_1_2V8C	135	7	ranked_2	0.783285	95.9533	76.8433	88.3093	0.0646093	2.91727	9	6	17	190	known minimal	1
LIG_PROFILIN_1_2V8C	135	7	ranked_3	0.773753	95.5956	70.8114	84.7525	0.0627584	4.20617	9	7	19	183	known minimal	1
LIG_PROFILIN_1_2V8C	135	7	ranked_4	0.536119	93.485	49.2343	72.8347	0.0590254	9.21235	8	7	18	226	known minimal	1
LIG_PTAP_UEV_1_1M4P	144	6	ranked_0	0.58019	92.9992	51.82	79.2728	0.179281	7.44413	12	6	24	227	known minimal	1
LIG_PTAP_UEV_1_1M4P	144	6	ranked_1	0.525167	89.2515	46.5733	75.7742	0.129492	8.28119	13	6	25	212	known minimal	1
LIG_PTAP_UEV_1_1M4P	144	6	ranked_2	0.484974	91.2208	44.426	77.4576	0.0916169	8.17172	12	5	23	221	known minimal	1
LIG_PTAP_UEV_1_1M4P	144	6	ranked_3	0.472086	91.54	39.3683	75.0647	0.0973543	10.5044	13	6	27	222	known minimal	1
LIG_PTAP_UEV_1_1M4P	144	6	ranked_4	0.431776	91.9867	41.232	77.0588	0.0972561	10.7987	12	5	23	202	known minimal	1
LIG_PTB_Apo_2_1NTV	131	8	ranked_0	0.933797	97.2179	94.9863	96.66	0.367257	1.44621	24	8	43	493	known minimal	1
LIG_PTB_Apo_2_1NTV	131	8	ranked_1	0.925562	96.4129	93.2037	95.6106	0.363498	1.72556	24	8	43	495	known minimal	1
LIG_PTB_Apo_2_1NTV	131	8	ranked_2	0.921591	96.5408	91.7838	95.3516	0.336803	1.5583	24	8	42	478	known minimal	1
LIG_PTB_Apo_2_1NTV	131	8	ranked_3	0.918529	95.672	92.2575	94.8442	0.344717	1.69641	25	8	43	500	known minimal	1
LIG_PTB_Apo_2_1NTV	131	8	ranked_4	0.912127	95.7904	89.9225	94.3679	0.333217	1.82137	25	8	43	501	known minimal	1
LIG_Rb_LxCxE_1_1GH6	123	17	ranked_0	0.512168	86.6963	42.2454	68.6381	0.0913996	7.39793	19	13	37	284	known minimal	1
LIG_Rb_LxCxE_1_1GH6	123	17	ranked_1	0.354527	84.6346	30.6653	63.8772	0.071754	15.1883	24	15	51	442	known minimal	1
LIG_Rb_LxCxE_1_1GH6	123	17	ranked_2	0.349407	87.5289	32.745	68.6379	0.050294	12.575	19	10	31	296	known minimal	1
LIG_Rb_LxCxE_1_1GH6	123	17	ranked_3	0.32166	82.9089	26.323	62.6996	0.0598828	11.5223	18	10	41	490	known minimal	1
LIG_Rb_LxCxE_1_1GH6	123	17	ranked_4	0.321456	88.2208	30.12	64.4523	0.0674518	13.3321	13	9	34	335	known minimal	1
LIG_Rb_pABgroove_1_1N4M	202	8	ranked_0	0.908847	96.912	87.5988	93.6726	0.239258	1.82728	15	8	32	254	known minimal	1
LIG_Rb_pABgroove_1_1N4M	202	8	ranked_1	0.906471	97.2787	85.0925	93.04	0.233569	2.00819	15	8	31	255	known minimal	1
LIG_Rb_pABgroove_1_1N4M	202	8	ranked_2	0.901198	96.7056	86.3175	93.2429	0.233103	1.85836	16	8	33	253	known minimal	1
LIG_Rb_pABgroove_1_1N4M	202	8	ranked_3	0.896234	96.6393	84.94	92.57	0.204629	2.03532	15	8	32	264	known minimal	1
LIG_Rb_pABgroove_1_1N4M	202	8	ranked_4	0.882152	96.2153	80.4975	90.7483	0.201284	2.19794	15	8	31	244	known minimal	1
LIG_REV1ctd_RIR_1_2LSI	99	12	ranked_0	0.839272	94.015	91.2975	93.1788	0.275981	1.74438	18	8	36	384	known minimal	1
LIG_REV1ctd_RIR_1_2LSI	99	12	ranked_1	0.831476	95.45	91.45	94.17	0.248777	1.76429	17	8	34	388	known minimal	1
LIG_REV1ctd_RIR_1_2LSI	99	12	ranked_2	0.827677	94.9912	90.54	93.5668	0.289827	1.8009	17	8	35	396	known minimal	1
LIG_REV1ctd_RIR_1_2LSI	99	12	ranked_3	0.822917	94.0789	89.325	92.6162	0.258122	1.85306	18	8	35	380	known minimal	1
LIG_REV1ctd_RIR_1_2LSI	99	12	ranked_4	0.813519	94.4818	89.2888	92.82	0.247922	1.78123	17	8	35	391	known minimal	1
LIG_RPA_C_Vert_1DPU	93	16	ranked_0	0.861506	96.7973	94.85	96.0671	0.251572	1.55694	15	9	30	285	known minimal	1
LIG_RPA_C_Vert_1DPU	93	16	ranked_1	0.827865	93.47	92.9467	93.2652	0.206664	1.80491	14	9	28	279	known minimal	1
LIG_RPA_C_Vert_1DPU	93	16	ranked_2	0.81793	94.2693	91.4722	93.1748	0.206197	2.17495	14	9	30	303	known minimal	1
LIG_RPA_C_Vert_1DPU	93	16	ranked_3	0.781006	92.4123	87.7533	90.5064	0.202462	2.43804	13	9	27	225	known minimal	1
LIG_RPA_C_Vert_1DPU	93	16	ranked_4	0.640322	87.4838	78.3411	83.7436	0.131606	3.70823	13	9	30	281	known minimal	1
LIG_SH3_2_1CKA	57	6	ranked_0	0.644262	91.5531	79.2633	87.6721	0.0804986	3.14478	13	6	23	229	known minimal	1
LIG_SH3_2_1CKA	57	6	ranked_1	0.643876	92.7308	79.255	88.2389	0.0979513	3.36196	12	6	22	244	known minimal	1
LIG_SH3_2_1CKA	57	6	ranked_2	0.630381	92.3567	78.3867	87.7	0.0728377	3.35332	12	6	22	251	known minimal	1
LIG_SH3_2_1CKA	57	6	ranked_3	0.624855	92.5533	76.4933	87.2	0.0927098	3.66336	12	6	22	249	known minimal	1
LIG_SH3_2_1CKA	57	6	ranked_4	0.578182	90.0608	70.395	83.5056	0.0646791	4.01604	12	6	22	230	known minimal	1
LIG_SH3_3_2GBQ	57	7	ranked_0	0.682575	94.2225	83.3929	89.1687	0.103123	2.27205	8	7	19	191	known minimal	1
LIG_SH3_3_2GBQ	57	7	ranked_1	0.672786	94.2929	82.2329	88.2629	0.115632	2.58167	7	7	18	203	known minimal	1
LIG_SH3_3_2GBQ	57	7	ranked_2	0.633657	92.54	78.8786	86.9147	0.111717	2.8007	10	7	20	190	known minimal	1
LIG_SH3_3_2GBQ	57	7	ranked_3	0.625472	91.86	76.0029	83.9314	0.094707	2.88998	7	7	17	191	known minimal	1
LIG_SH3_3_2GBQ	57	7	ranked_4	0.348202	87.5933	50.3583	72.6993	0.0674187	6.88608	9	6	16	145	known minimal	1
LIG_SH3_CIN85_PxpxPR_1_2BZ8	57	6	ranked_0	0.7893	97.3377	91.2717	95.4221	0.11658	1.90216	13	6	24	272	known minimal	1
LIG_SH3_CIN85_PxpxPR_1_2BZ8	57	6	ranked_1	0.775922	97.2054	90.4183	95.0621	0.115304	2.01537	13	6	23	278	known minimal	1
LIG_SH3_CIN85_PxpxPR_1_2BZ8	57	6	ranked_2	0.773303	97.0336	89.2433	94.6965	0.112884	2.04341	14	6	24	259	known minimal	1
LIG_SH3_CIN85_PxpxPR_1_2BZ8	57	6	ranked_3	0.599486	95.0964	75.55	88.9881	0.103393	3.6323	11	5	18	195	known minimal	1
LIG_SH3_CIN85_PxpxPR_1_2BZ8	57	6	ranked_4	0.566777	93.545	70.702	86.8265	0.0905119	4.05506	12	5	19	194	known minimal	1
LIG_Sin3_1_1PD7	85	11	ranked_0	0.856905	94.2105	93.975	94.1293	0.322629	1.63153	19	10	37	291	known minimal	1
LIG_Sin3_1_1PD7	85	11	ranked_1	0.85179	93.6535	93.369	93.5587	0.324421	1.68258	20	10	39	303	known minimal	1
LIG_Sin3_1_1PD7	85	11	ranked_2	0.848089	94.0853	92.642	93.5876	0.304458	1.76302	19	10	35	281	known minimal	1
LIG_Sin3_1_1PD7	85	11	ranked_3	0.844692	93.46	91.89	92.9186	0.293953	1.78758	19	10	36	294	known minimal	1
LIG_Sin3_1_1PD7	85	11	ranked_4	0.842568	93.9126	92.072	93.2779	0.299801	1.76097	19	10	36	290	known minimal	1
LIG_SPRY_1_2JK9	202	6	ranked_0	0.697743	96.1936	63.38	88.9017	0.0978226	4.06541	14	4	21	221	known minimal	1
LIG_SPRY_1_2JK9	202	6	ranked_1	0.685198	94.7729	45.94	80.123	0.064945	4.69841	14	6	23	240	known minimal	1
LIG_SPRY_1_2JK9	202	6	ranked_2	0.656657	95.335	56.54	85.6363	0.0847321	4.36651	12	4	17	206	known minimal	1
LIG_SPRY_1_2JK9	202	6	ranked_3	0.574458	93.7714	40.1367	77.681	0.0622231	6.8534	14	6	27	273	known minimal	1
LIG_SPRY_1_2JK9	202	6	ranked_4	0.533303	94.25	36.45	79.0395	0.086319	8.05672	14	5	24	271	known minimal	1
LIG_SUFU_1_4KMD	354	8	ranked_0	0.649727	92.252	41.2825	77.6893	0.133016	10.1714	20	8	41	268	known minimal	1
LIG_SUFU_1_4KMD	354	8	ranked_1	0.618207	91.5626	38.12	75.7278	0.121272	9.85673	19	8	39	282	known minimal	1
LIG_SUFU_1_4KMD	354	8	ranked_2	0.607336	91.2247	36.9725	75.15	0.109514	10.3508	19	8	38	245	known minimal	1
LIG_SUFU_1_4KMD	354	8	ranked_3	0.434176	94.7567	25.5513	70.6852	0.0838616	18.3401	15	8	33	311	known minimal	1
LIG_SUFU_1_4KMD	354	8	ranked_4	0.363884	93.5092	22.5437	66.4748	0.0461537	21.5391	13	8	31	318	known minimal	1
LIG_SUMO_SIM_anti_2_2KQS	78	9	ranked_0	0.819085	96.5028	86.4178	93.1411	0.286051	2.11849	18	9	36	334	known minimal	1
LIG_SUMO_SIM_anti_2_2KQS	78	9	ranked_1	0.808663	96.0829	83.44	91.7065	0.244615	2.52775	17	9	34	328	known minimal	1
LIG_SUMO_SIM_anti_2_2KQS	78	9	ranked_2	0.778631	95.5294	82.0767	91.0452	0.236662	2.77225	18	9	38	324	known minimal	1
LIG_SUMO_SIM_anti_2_2KQS	78	9	ranked_3	0.739783	94.9062	76.4356	88.2568	0.239098	2.60646	16	9	38	350	known minimal	1
LIG_SUMO_SIM_anti_2_2KQS	78	9	ranked_4	0.713435	95.4759	78.05	89.8996	0.218511	2.95039	17	8	34	320	known minimal	1
LIG_SUMO_SIM_par_1_2ASQ	74	6	ranked_0	0.882287	97.9286	93.865	96.7095	0.239631	1.44396	14	6	26	268	known minimal	1
LIG_SUMO_SIM_par_1_2ASQ	74	6	ranked_1	0.873162	97.8329	93.195	96.4415	0.249537	1.61595	14	6	26	282	known minimal	1
LIG_SUMO_SIM_par_1_2ASQ	74	6	ranked_2	0.864193	97.5869	91.1233	95.5458	0.238726	1.60795	13	6	26	264	known minimal	1
LIG_SUMO_SIM_par_1_2ASQ	74	6	ranked_3	0.858914	97.6457	91.5533	95.818	0.267708	1.76755	14	6	30	320	known minimal	1
LIG_SUMO_SIM_par_1_2ASQ	74	6	ranked_4	0.845815	97.435	88.355	94.711	0.228222	2.0647	14	6	29	305	known minimal	1
LIG_TPR_1ELR	128	4	ranked_0	0.920931	98.734	93.74	97.6826	0.156648	1.45391	15	4	24	243	known minimal	1
LIG_TPR_1ELR	128	4	ranked_1	0.911452	98.25	94.525	97.4222	0.154546	1.53034	14	4	22	238	known minimal	1
LIG_TPR_1ELR	128	4	ranked_2	0.910319	98.6657	92.9	97.3844	0.154969	1.57825	14	4	22	237	known minimal	1
LIG_TPR_1ELR	128	4	ranked_3	0.898137	98.6957	88.5025	96.4306	0.135499	1.79944	14	4	22	241	known minimal	1
LIG_TPR_1ELR	128	4	ranked_4	0.897644	98.1707	91.98	96.8674	0.12523	1.71152	15	4	24	237	known minimal	1
LIG_TRAF2_1_1CA9	191	4	ranked_0	0.80499	96.2088	73.9125	91.9619	0.209554	3.49998	17	4	26	224	known minimal	1
LIG_TRAF2_1_1CA9	191	4	ranked_1	0.787183	95.9253	72.9275	91.5448	0.205353	3.95806	17	4	26	226	known minimal	1
LIG_TRAF2_1_1CA9	191	4	ranked_2	0.778663	96.3318	70.92	91.4914	0.228969	4.39206	17	4	26	225	known minimal	1
LIG_TRAF2_1_1CA9	191	4	ranked_3	0.718919	95.3682	64.4625	89.4814	0.184315	4.92723	17	4	26	222	known minimal	1
LIG_TRAF2_1_1CA9	191	4	ranked_4	0.672027	96.0044	59.26	88.6555	0.168336	6.14658	16	4	23	213	known minimal	1
LIG_TRAF2_2_1CZY	168	6	ranked_0	0.887748	97.1332	86.2683	94.805	0.355028	2.10154	22	6	37	301	known minimal	1
LIG_TRAF2_2_1CZY	168	6	ranked_1	0.872954	96.929	84.0783	94.0733	0.335693	2.27199	21	6	36	284	known minimal	1
LIG_TRAF2_2_1CZY	168	6	ranked_2	0.86155	96.9475	81.2667	93.3288	0.313175	2.49071	20	6	34	265	known minimal	1
LIG_TRAF2_2_1CZY	168	6	ranked_3	0.861203	97.0324	82.1867	93.7333	0.307967	2.53597	21	6	36	285	known minimal	1
LIG_TRAF2_2_1CZY	168	6	ranked_4	0.858561	96.9705	80.33	93.1304	0.299758	2.66599	20	6	34	285	known minimal	1
LIG_TRFH_1_3BQO	207	5	ranked_0	0.918244	96.7741	87.516	94.67	0.206563	2.16698	17	5	33	269	known minimal	1
LIG_TRFH_1_3BQO	207	5	ranked_1	0.912775	96.6888	86.962	94.4782	0.205685	2.14111	17	5	32	276	known minimal	1
LIG_TRFH_1_3BQO	207	5	ranked_2	0.881711	96.4787	81.746	92.971	0.180021	2.5672	16	5	30	259	known minimal	1
LIG_TRFH_1_3BQO	207	5	ranked_3	0.873287	95.4612	78.656	91.6418	0.154118	2.65794	17	5	32	255	known minimal	1
LIG_TRFH_1_3BQO	207	5	ranked_4	0.855244	95.5882	76.708	91.2973	0.173357	3.11517	17	5	32	253	known minimal	1
LIG_UFM1_UFIM_1_5HKH	83	8	ranked_0	0.883753	98.5638	95.9343	97.6435	0.327336	1.35266	13	7	31	260	known minimal	1
LIG_UFM1_UFIM_1_5HKH	83	8	ranked_1	0.876237	98.3477	94.21	96.8995	0.325465	1.35829	13	7	31	255	known minimal	1
LIG_UFM1_UFIM_1_5HKH	83	8	ranked_2	0.830825	96.2285	89.9671	94.037	0.267498	1.78097	13	7	32	272	known minimal	1
LIG_UFM1_UFIM_1_5HKH	83	8	ranked_3	0.760099	96.0408	85.3143	92.2865	0.256371	2.20392	13	7	32	270	known minimal	1
LIG_UFM1_UFIM_1_5HKH	83	8	ranked_4	0.439718	92.524	53.4929	76.4524	0.101696	7.3791	10	7	23	181	known minimal	1
LIG_ULM_U2AF65_1_1O0P	104	9	ranked_0	0.772792	97.3389	81.5338	92.4758	0.125401	1.93266	18	8	32	391	known minimal	1
LIG_ULM_U2AF65_1_1O0P	104	9	ranked_1	0.762151	96.9774	79.5963	91.8274	0.121123	2.082	19	8	32	404	known minimal	1
LIG_ULM_U2AF65_1_1O0P	104	9	ranked_2	0.760682	97.0533	79.5613	91.6712	0.110473	2.00109	18	8	32	374	known minimal	1
LIG_ULM_U2AF65_1_1O0P	104	9	ranked_3	0.756442	97.1022	81.5087	92.3042	0.123688	2.03209	18	8	33	371	known minimal	1
LIG_ULM_U2AF65_1_1O0P	104	9	ranked_4	0.745568	96.8772	79.22	91.4442	0.118911	2.21395	18	8	30	372	known minimal	1
LIG_Vh1_VBS_1_1SYQ	258	19	ranked_0	0.948818	97.0206	96.5988	96.8743	0.631814	1.49859	32	17	65	360	known minimal	1
LIG_Vh1_VBS_1_1SYQ	258	19	ranked_1	0.94483	96.9542	96.6965	96.8629	0.628941	1.54042	31	17	63	367	known minimal	1
LIG_Vh1_VBS_1_1SYQ	258	19	ranked_2	0.94386	96.665	96.4476	96.5896	0.629161	1.57541	32	17	67	372	known minimal	1
LIG_Vh1_VBS_1_1SYQ	258	19	ranked_3	0.943398	96.7606	96.3412	96.6151	0.628132	1.60638	32	17	66	366	known minimal	1
LIG_Vh1_VBS_1_1SYQ	258	19	ranked_4	0.938661	96.2023	95.5747	95.98	0.620296	1.701	31	17	64	357	known minimal	1
LIG_WD40_WDR5_VDV_1_4CY2	303	4	ranked_0	0.917945	91.8913	84.32	90.2974	0.100711	2.60669	15	4	21	203	known minimal	1
LIG_WD40_WDR5_VDV_1_4CY2	303	4	ranked_1	0.909648	90.022	83.0775	88.56	0.0915942	2.59558	15	4	21	205	known minimal	1
LIG_WD40_WDR5_VDV_1_4CY2	303	4	ranked_2	0.904696	91.2257	81.2825	89.0161	0.0959092	2.80264	14	4	20	202	known minimal	1
LIG_WD40_WDR5_VDV_1_4CY2	303	4	ranked_3	0.900789	88.6613	79.755	86.7863	0.0858216	3.01366	15	4	22	200	known minimal	1
LIG_WD40_WDR5_VDV_1_4CY2	303	4	ranked_4	0.886117	87.7588	78.2825	85.8635	0.0803697	3.3903	16	4	22	197	known minimal	1
LIG_WD40_WDR5_WIN_1_3UVK	303	7	ranked_0	0.726452	93.8245	49.6633	83.6335	0.121546	5.00031	20	6	34	201	known minimal	1
LIG_WD40_WDR5_WIN_1_3UVK	303	7	ranked_1	0.688668	92.6789	41.6514	78.9408	0.153015	5.9626	19	7	29	277	known minimal	1
LIG_WD40_WDR5_WIN_1_3UVK	303	7	ranked_2	0.648144	90.2626	40.8633	78.4068	0.140294	7.17514	19	6	26	198	known minimal	1
LIG_WD40_WDR5_WIN_1_3UVK	303	7	ranked_3	0.626724	92.7906	36.235	82.0181	0.115795	6.73304	17	4	22	187	known minimal	1
LIG_WD40_WDR5_WIN_1_3UVK	303	7	ranked_4	0.615721	89.0306	36.9843	73.1904	0.0865685	7.70377	16	7	22	173	known minimal	1
LIG_WD40_WDR5_WIN_2_4CY3	312	7	ranked_0	0.727626	93.14	49.1143	82.8673	0.248143	5.09566	23	7	40	298	known minimal	1
LIG_WD40_WDR5_WIN_2_4CY3	312	7	ranked_1	0.678608	90.3463	41.0629	79.2177	0.138463	6.42016	24	7	38	294	known minimal	1
LIG_WD40_WDR5_WIN_2_4CY3	312	7	ranked_2	0.677862	90.5567	41.7617	79.7133	0.110994	5.97481	21	6	33	282	known minimal	1
LIG_WD40_WDR5_WIN_2_4CY3	312	7	ranked_3	0.656029	88.75	39.466	79.2723	0.0988051	6.2045	21	5	32	238	known minimal	1
LIG_WD40_WDR5_WIN_2_4CY3	312	7	ranked_4	0.635599	89.4385	37.6217	79.7228	0.105834	6.36027	26	6	33	280	known minimal	1
LIG_WW_1_1EG4	261	4	ranked_0	0.932109	97.408	89.5475	95.1621	0.106524	2.00396	10	4	15	208	known minimal	1
LIG_WW_1_1EG4	261	4	ranked_1	0.928337	96.6982	89.71	94.8347	0.106281	2.04696	11	4	16	210	known minimal	1
LIG_WW_1_1EG4	261	4	ranked_2	0.924526	96.7118	89.6	94.8153	0.106382	2.06358	11	4	16	211	known minimal	1
LIG_WW_1_1EG4	261	4	ranked_3	0.918463	97.416	89.29	95.0943	0.106317	2.05824	10	4	15	218	known minimal	1
LIG_WW_1_1EG4	261	4	ranked_4	0.915908	96.5891	88.47	94.424	0.104403	2.30375	11	4	16	205	known minimal	1
MOD_PKB_1_1O6K	336	9	ranked_0	0.931033	93.342	84.7511	91.0679	0.263743	2.13978	25	9	47	419	known minimal	1
MOD_PKB_1_1O6K	336	9	ranked_1	0.925312	93.0288	82.1556	90.2329	0.253202	2.29442	26	9	47	423	known minimal	1
MOD_PKB_1_1O6K	336	9	ranked_2	0.919394	92.4854	82.7878	89.8406	0.255674	2.46426	24	9	45	418	known minimal	1
MOD_PKB_1_1O6K	336	9	ranked_3	0.914177	91.8558	82.0944	89.1936	0.24062	2.611	24	9	44	418	known minimal	1
MOD_PKB_1_1O6K	336	9	ranked_4	0.906825	89.5454	79.6989	86.86	0.207342	3.02372	24	9	45	403	known minimal	1
MOD_SUMO_for_1_1KPS	159	4	ranked_0	0.80221	97.3492	75.375	91.8556	0.085417	3.40149	12	4	16	164	known minimal	1
MOD_SUMO_for_1_1KPS	159	4	ranked_1	0.801868	96.9725	78.25	92.2919	0.076955	3.7022	12	4	16	182	known minimal	1
MOD_SUMO_for_1_1KPS	159	4	ranked_2	0.749971	96.8308	70.8725	90.3412	0.071457	4.24145	12	4	16	157	known minimal	1
MOD_SUMO_for_1_1KPS	159	4	ranked_3	0.7492	96.9283	69.7975	90.1456	0.0629709	4.29841	12	4	16	159	known minimal	1
MOD_SUMO_for_1_1KPS	159	4	ranked_4	0.706089	96.4792	66.8475	89.0712	0.0765435	5.13837	12	4	16	164	known minimal	1
TRG_AP2beta_CARGO_1_2G30	237	11	ranked_0	0.889786	96.0871	83.6222	91.2096	0.15806	2.69341	14	9	30	275	known minimal	1
TRG_AP2beta_CARGO_1_2G30	237	11	ranked_1	0.881437	96.13	81.8237	91.1539	0.129559	2.51669	15	8	29	285	known minimal	1
TRG_AP2beta_CARGO_1_2G30	237	11	ranked_2	0.668058	94.897	60.8163	79.75	0.0810591	6.63756	10	8	23	227	known minimal	1
TRG_AP2beta_CARGO_1_2G30	237	11	ranked_3	0.606348	94.235	53.25	76.0194	0.067731	7.10742	10	8	23	220	known minimal	1
TRG_AP2beta_CARGO_1_2G30	237	11	ranked_4	0.562009	93.885	39.8767	72.7513	0.0517803	8.91607	14	9	24	249	known minimal	1
TRG_DiLeu_BaEn_1_4NEE	142	6	ranked_0	0.835735	97.1521	87.936	94.7268	0.226912	1.75214	14	5	26	179	known minimal	1
TRG_DiLeu_BaEn_1_4NEE	142	6	ranked_1	0.833412	97.3729	87.4	94.7484	0.226931	1.7169	14	5	25	182	known minimal	1
TRG_DiLeu_BaEn_1_4NEE	142	6	ranked_2	0.81819	96.705	85.4	93.73	0.215236	2.01376	14	5	26	182	known minimal	1
TRG_DiLeu_BaEn_1_4NEE	142	6	ranked_3	0.813133	96.9036	84.284	93.5826	0.224629	2.02187	14	5	25	191	known minimal	1
TRG_DiLeu_BaEn_1_4NEE	142	6	ranked_4	0.78877	96.3064	81.61	92.4389	0.201212	2.24796	14	5	26	186	known minimal	1
TRG_DiLeu_BaLyEn_6_2JKR	142	6	ranked_0	0.590131	93.3029	49.614	81.8058	0.0856955	6.1234	14	5	26	185	known minimal	1
TRG_DiLeu_BaLyEn_6_2JKR	142	6	ranked_1	0.584299	94.1046	50.676	82.0411	0.0837906	6.05718	13	5	24	164	known minimal	1
TRG_DiLeu_BaLyEn_6_2JKR	142	6	ranked_2	0.570506	94.8131	52.208	82.9783	0.0830633	6.99056	13	5	23	133	known minimal	1
TRG_DiLeu_BaLyEn_6_2JKR	142	6	ranked_3	0.557653	94.3538	43.415	78.2679	0.0736184	6.14863	13	6	24	185	known minimal	1
TRG_DiLeu_BaLyEn_6_2JKR	142	6	ranked_4	0.416861	93.09	33.18	76.7509	0.0274613	10.4288	8	3	10	107	known minimal	1
TRG_ENDOCYTIC_2_1BXX	278	4	ranked_0	0.927885	97.3673	92.09	95.96	0.129751	1.77756	11	4	20	257	known minimal	1
TRG_ENDOCYTIC_2_1BXX	278	4	ranked_1	0.921353	96.8455	91.7675	95.4913	0.140927	1.86442	11	4	20	255	known minimal	1
TRG_ENDOCYTIC_2_1BXX	278	4	ranked_2	0.917674	96.4321	91.3725	95.3078	0.127844	1.96145	14	4	23	252	known minimal	1
TRG_ENDOCYTIC_2_1BXX	278	4	ranked_3	0.902363	97.3792	88.035	95.0431	0.13362	2.39467	12	4	22	252	known minimal	1
TRG_ENDOCYTIC_2_1BXX	278	4	ranked_4	0.896938	96.0908	86.6325	93.8653	0.119456	2.42443	13	4	22	254	known minimal	1
TRG_ER_FFAT_1_2RR3	125	9	ranked_0	0.866059	96.3741	91.6325	94.8568	0.366416	1.5964	17	8	39	398	known minimal	1
TRG_ER_FFAT_1_2RR3	125	9	ranked_1	0.862688	96.5706	90.2838	94.5588	0.382161	1.73543	17	8	39	409	known minimal	1
TRG_ER_FFAT_1_2RR3	125	9	ranked_2	0.854663	95.5159	89.4587	93.5776	0.347719	1.78999	17	8	40	419	known minimal	1
TRG_ER_FFAT_1_2RR3	125	9	ranked_3	0.850492	95.6024	89.915	93.7824	0.359994	1.84245	17	8	40	424	known minimal	1
TRG_ER_FFAT_1_2RR3	125	9	ranked_4	0.841744	95.1918	84.11	91.3558	0.337139	2.01051	17	9	39	419	known minimal	1
TRG_LysEnd_GGAAcLL_1_1JWG	147	7	ranked_0	0.819135	96.2612	76.9014	90.6146	0.213994	2.95914	17	7	32	293	known minimal	1
TRG_LysEnd_GGAAcLL_1_1JWG	147	7	ranked_1	0.683031	94.3814	49.9733	81.059	0.0860086	3.86106	14	6	23	230	known minimal	1
TRG_LysEnd_GGAAcLL_1_1JWG	147	7	ranked_2	0.670787	93.5514	49.776	82.0316	0.0803975	3.86611	14	5	22	196	known minimal	1
TRG_LysEnd_GGAAcLL_1_1JWG	147	7	ranked_3	0.652403	94.188	46.7471	79.0932	0.0946104	4.33974	15	7	26	264	known minimal	1
TRG_LysEnd_GGAAcLL_1_1JWG	147	7	ranked_4	0.594183	92.1458	44.3067	76.1994	0.0887214	5.28495	12	6	23	207	known minimal	1
TRG_NES_CRM1_1_3GB8	179	16	ranked_0	0.795128	94.645	76.7777	87.6064	0.273476	2.07553	20	13	39	275	known minimal	1
TRG_NES_CRM1_1_3GB8	179	16	ranked_1	0.783457	95.45	78.63	88.939	0.266554	1.9498	19	12	36	261	known minimal	1
TRG_NES_CRM1_1_3GB8	179	16	ranked_2	0.775024	95.074	74.5979	86.6426	0.259848	1.92207	20	14	39	254	known minimal	1
TRG_NES_CRM1_1_3GB8	179	16	ranked_3	0.755303	93.1833	67.5371	82.9249	0.210956	3.40349	21	14	40	306	known minimal	1
TRG_NES_CRM1_1_3GB8	179	16	ranked_4	0.493052	87.9346	39.625	69.531	0.0535282	6.24058	13	8	24	192	known minimal	1
TRG_NLS_Bipartite_1_1PJM	460	17	ranked_0	0.845298	97.4833	71.3044	90.2616	0.493451	4.32311	42	16	75	682	known minimal	1
TRG_NLS_Bipartite_1_1PJM	460	17	ranked_1	0.790923	96.7091	67.4376	88.4155	0.448821	6.01421	43	17	77	711	known minimal	1
TRG_NLS_Bipartite_1_1PJM	460	17	ranked_2	0.721332	96.1071	59.09	85.9573	0.417843	7.51917	45	17	75	719	known minimal	1
TRG_NLS_Bipartite_1_1PJM	460	17	ranked_3	0.664674	95.4193	52.5488	83.5929	0.348895	9.49138	42	16	71	706	known minimal	1
TRG_NLS_Bipartite_1_1PJM	460	17	ranked_4	0.573738	94.4411	43.9767	81.825	0.322913	12.8828	45	15	75	712	known minimal	1
TRG_PTS1_2C0L	305	4	ranked_0	0.948694	97.8571	94.3675	97.3586	0.27481	1.36349	24	4	34	295	known minimal	1
TRG_PTS1_2C0L	305	4	ranked_1	0.948627	97.8592	94.6525	97.4011	0.275273	1.37283	24	4	36	287	known minimal	1
TRG_PTS1_2C0L	305	4	ranked_2	0.947041	97.8979	94.2475	97.3764	0.287379	1.44803	24	4	35	295	known minimal	1
TRG_PTS1_2C0L	305	4	ranked_3	0.946311	97.6108	94.0825	97.1068	0.284464	1.47795	24	4	35	289	known minimal	1
TRG_PTS1_2C0L	305	4	ranked_4	0.944587	97.7117	93.755	97.1464	0.271929	1.5162	24	4	34	284	known minimal	1
MDEG_APCC_KENBOX_2_4GGD.DTRG_AP2beta_CARGO_1_2G30	237	5	ranked_0	0.605274	94.9092	44.902	80.2012	0.0447396	8.9643	12	5	19	204	random minimal	0
MDEG_APCC_KENBOX_2_4GGD.DTRG_AP2beta_CARGO_1_2G30	237	5	ranked_1	0.560861	95.0936	42.72	81.1273	0.0557606	10.7983	11	4	17	191	random minimal	0
MDEG_APCC_KENBOX_2_4GGD.DTRG_AP2beta_CARGO_1_2G30	237	5	ranked_2	0.489577	95.8233	40.25	81.93	0.0433439	15.6588	12	4	18	210	random minimal	0
MDEG_APCC_KENBOX_2_4GGD.DTRG_AP2beta_CARGO_1_2G30	237	5	ranked_3	0.381255	95.7455	33.835	79.236	0.0293914	20.4279	11	4	14	137	random minimal	0
MDEG_APCC_KENBOX_2_4GGD.DTRG_AP2beta_CARGO_1_2G30	237	5	ranked_4	0.377699	95.6509	29.06	77.8933	0.0295844	20.068	11	4	12	119	random minimal	0
MDEG_COP1_1_5IGO.DDOC_USP7_MATH_1_3MQS	143	8	ranked_0	0.802475	97.4519	80.8371	92.3952	0.179092	3.38095	16	7	34	329	random minimal	0
MDEG_COP1_1_5IGO.DDOC_USP7_MATH_1_3MQS	143	8	ranked_1	0.720254	96.6278	75.0143	90.576	0.15812	4.35163	18	7	36	333	random minimal	0
MDEG_COP1_1_5IGO.DDOC_USP7_MATH_1_3MQS	143	8	ranked_2	0.664419	96.2353	71.7214	89.0854	0.14661	6.0243	17	7	35	298	random minimal	0
MDEG_COP1_1_5IGO.DDOC_USP7_MATH_1_3MQS	143	8	ranked_3	0.593861	94.3436	49.83	78.1568	0.0881099	5.39866	14	8	25	193	random minimal	0
MDEG_COP1_1_5IGO.DDOC_USP7_MATH_1_3MQS	143	8	ranked_4	0.58492	95.5371	59.9214	85.1492	0.109876	6.53742	17	7	34	280	random minimal	0
MDEG_Kelch_Keap1_1_2FLU.DLIG_DLG_GKlike_1_3WP0	179	6	ranked_0	0.480951	94.225	32.108	73.5193	0.0473711	8.58318	10	5	17	160	random minimal	0
MDEG_Kelch_Keap1_1_2FLU.DLIG_DLG_GKlike_1_3WP0	179	6	ranked_1	0.459371	93.4622	28.84	70.3829	0.0518089	8.68631	9	5	16	88	random minimal	0
MDEG_Kelch_Keap1_1_2FLU.DLIG_DLG_GKlike_1_3WP0	179	6	ranked_2	0.45219	93.7667	30.748	71.26	0.0361759	9.17456	9	5	15	120	random minimal	0
MDEG_Kelch_Keap1_1_2FLU.DLIG_DLG_GKlike_1_3WP0	179	6	ranked_3	0.451682	95.6867	28.4	73.2578	0.0527758	9.19801	12	6	18	157	random minimal	0
MDEG_Kelch_Keap1_1_2FLU.DLIG_DLG_GKlike_1_3WP0	179	6	ranked_4	0.442817	94.3356	30.15	74.5862	0.0325381	10.7787	9	4	13	109	random minimal	0
MDEG_Kelch_Keap1_2_3WN7.DDOC_USP7_MATH_2_1YY6	143	7	ranked_0	0.632692	94.4317	51.3833	80.0822	0.115668	5.08514	12	6	26	198	random minimal	0
MDEG_Kelch_Keap1_2_3WN7.DDOC_USP7_MATH_2_1YY6	143	7	ranked_1	0.618414	94.375	51.58	80.11	0.12389	4.96307	12	6	26	232	random minimal	0
MDEG_Kelch_Keap1_2_3WN7.DDOC_USP7_MATH_2_1YY6	143	7	ranked_2	0.617352	94.5042	55.515	81.5078	0.124403	5.82397	12	6	23	217	random minimal	0
MDEG_Kelch_Keap1_2_3WN7.DDOC_USP7_MATH_2_1YY6	143	7	ranked_3	0.605318	94.0046	50.5114	78.782	0.126703	5.59924	13	7	27	202	random minimal	0
MDEG_Kelch_Keap1_2_3WN7.DDOC_USP7_MATH_2_1YY6	143	7	ranked_4	0.567995	94.1008	49.4283	79.21	0.0611043	5.57165	12	6	24	173	random minimal	0
MDEG_MDM2_SWIB_1_1YCR.DLIG_PCNA_APIM_2_5MLW	255	8	ranked_0	0.8233	86.9814	73.0529	83.6193	0.173786	4.53793	22	7	38	272	random minimal	0
MDEG_MDM2_SWIB_1_1YCR.DLIG_PCNA_APIM_2_5MLW	255	8	ranked_1	0.701438	85.5422	53.615	77.5604	0.101362	5.92247	18	6	29	202	random minimal	0
MDEG_MDM2_SWIB_1_1YCR.DLIG_PCNA_APIM_2_5MLW	255	8	ranked_2	0.686028	85.805	51.3317	77.1867	0.0765435	6.9175	18	6	30	221	random minimal	0
MDEG_MDM2_SWIB_1_1YCR.DLIG_PCNA_APIM_2_5MLW	255	8	ranked_3	0.67689	85.7821	52.905	77.8916	0.0758759	6.88188	19	6	31	219	random minimal	0
MDEG_MDM2_SWIB_1_1YCR.DLIG_PCNA_APIM_2_5MLW	255	8	ranked_4	0.643769	84.5553	43.44	75.9896	0.043091	7.45419	19	5	29	167	random minimal	0
MDEG_SCF_COI1_1_3OGL.DLIG_CaM_IQ_9_2IX7	139	18	ranked_0	0.466175	80.1607	43.5325	66.8414	0.0348016	8.88032	14	8	24	162	random minimal	0
MDEG_SCF_COI1_1_3OGL.DLIG_CaM_IQ_9_2IX7	139	18	ranked_1	0.39807	68.922	47.5946	61.6258	0.0409086	11.9778	25	13	45	384	random minimal	0
MDEG_SCF_COI1_1_3OGL.DLIG_CaM_IQ_9_2IX7	139	18	ranked_2	0.377934	80.742	36.4327	67.2031	0.034249	11.9582	25	11	43	380	random minimal	0
MDEG_SCF_COI1_1_3OGL.DLIG_CaM_IQ_9_2IX7	139	18	ranked_3	0.271745	74.2018	39.038	61.1781	0.0292446	16.5615	17	10	25	149	random minimal	0
MDEG_SCF_COI1_1_3OGL.DLIG_CaM_IQ_9_2IX7	139	18	ranked_4	0.240631	67.9894	36.4311	57.47	0.02769	17.0376	18	9	28	260	random minimal	0
MDEG_SCF_FBXO31_1_5VZU.DLIG_TRAF2_2_1CZY	168	7	ranked_0	0.608186	94.3425	52.4343	83.4774	0.182805	6.53472	20	7	38	279	random minimal	0
MDEG_SCF_FBXO31_1_5VZU.DLIG_TRAF2_2_1CZY	168	7	ranked_1	0.554544	93.07	47.3243	79.7275	0.151408	7.21429	17	7	33	258	random minimal	0
MDEG_SCF_FBXO31_1_5VZU.DLIG_TRAF2_2_1CZY	168	7	ranked_2	0.554488	91.8013	42.9571	80.4043	0.129738	7.00877	23	7	39	244	random minimal	0
MDEG_SCF_FBXO31_1_5VZU.DLIG_TRAF2_2_1CZY	168	7	ranked_3	0.524502	92.0057	40.99	79.2518	0.131119	7.03741	21	7	36	196	random minimal	0
MDEG_SCF_FBXO31_1_5VZU.DLIG_TRAF2_2_1CZY	168	7	ranked_4	0.522703	91.7706	40.9771	76.9558	0.099476	7.02362	17	7	33	192	random minimal	0
MDEG_SCF_TIR1_1_2P1Q.DLIG_ULM_U2AF65_1_1O0P	104	13	ranked_0	0.635839	94.3012	65.598	83.6704	0.137799	3.39814	17	10	33	324	random minimal	0
MDEG_SCF_TIR1_1_2P1Q.DLIG_ULM_U2AF65_1_1O0P	104	13	ranked_1	0.50546	89.7253	44.8173	73.259	0.084347	6.3175	19	11	41	397	random minimal	0
MDEG_SCF_TIR1_1_2P1Q.DLIG_ULM_U2AF65_1_1O0P	104	13	ranked_2	0.499631	90.4975	45.1344	74.1668	0.0830971	5.88816	16	9	34	343	random minimal	0
MDEG_SCF_TIR1_1_2P1Q.DLIG_ULM_U2AF65_1_1O0P	104	13	ranked_3	0.488154	88.3533	43.94	71.5069	0.059663	6.51561	18	11	37	380	random minimal	0
MDEG_SCF_TIR1_1_2P1Q.DLIG_ULM_U2AF65_1_1O0P	104	13	ranked_4	0.463449	89.9605	42.333	73.5372	0.0705017	6.66157	19	10	37	356	random minimal	0
MDEG_SIAH_1_2A25.DLIG_CAP-Gly_2_3RDV	47	9	ranked_0	0.359071	94.3433	53.9887	75.3529	0.129249	7.56989	9	8	24	143	random minimal	0
MDEG_SIAH_1_2A25.DLIG_CAP-Gly_2_3RDV	47	9	ranked_1	0.322892	92.6118	47.775	73.7332	0.125054	7.04158	11	8	28	201	random minimal	0
MDEG_SIAH_1_2A25.DLIG_CAP-Gly_2_3RDV	47	9	ranked_2	0.241579	93.098	40.7613	69.8372	0.0945125	11.6192	10	8	26	190	random minimal	0
MDEG_SIAH_1_2A25.DLIG_CAP-Gly_2_3RDV	47	9	ranked_3	0.232673	93.7838	39.5512	66.6675	0.060645	11.92	8	8	22	128	random minimal	0
MDEG_SIAH_1_2A25.DLIG_CAP-Gly_2_3RDV	47	9	ranked_4	0.226159	92.7664	31.4529	68.9222	0.0633849	12.5547	11	7	23	152	random minimal	0
MDEG_SPOP_SBC_1_3HQM.DDOC_MIT_MIM_1_2JQ9	71	5	ranked_0	0.27279	89.3	45.245	71.678	0.0232012	11.3169	3	2	4	47	random minimal	0
MDEG_SPOP_SBC_1_3HQM.DDOC_MIT_MIM_1_2JQ9	71	5	ranked_1	0.244721	91.96	44.76	68.36	0.0238542	12.6647	3	3	5	15	random minimal	0
MDEG_SPOP_SBC_1_3HQM.DDOC_MIT_MIM_1_2JQ9	71	5	ranked_2	0.231652	93.28	47.43	58.8925	0.0182589	14.5501	1	3	3	26	random minimal	0
MDEG_SPOP_SBC_1_3HQM.DDOC_MIT_MIM_1_2JQ9	71	5	ranked_3	0.227118	0	0	0	0	50	0	0	0	0	random minimal	0
MDEG_SPOP_SBC_1_3HQM.DDOC_MIT_MIM_1_2JQ9	71	5	ranked_4	0.178505	0	0	0	0	50	0	0	0	0	random minimal	0
MDOC_AGCK_PIF_3_1ATP.DDEG_Kelch_Keap1_1_2FLU	285	4	ranked_0	0.727746	97.7641	40.8833	89.232	0.0770722	5.46481	17	3	20	253	random minimal	0
MDOC_AGCK_PIF_3_1ATP.DDEG_Kelch_Keap1_1_2FLU	285	4	ranked_1	0.714196	97.8956	42.995	86.9155	0.0641166	5.54549	16	4	20	167	random minimal	0
MDOC_AGCK_PIF_3_1ATP.DDEG_Kelch_Keap1_1_2FLU	285	4	ranked_2	0.702253	97.8521	39.62	87.5759	0.0601274	5.89479	14	3	20	208	random minimal	0
MDOC_AGCK_PIF_3_1ATP.DDEG_Kelch_Keap1_1_2FLU	285	4	ranked_3	0.690163	97.6831	40.2075	86.188	0.0707293	5.90194	16	4	22	177	random minimal	0
MDOC_AGCK_PIF_3_1ATP.DDEG_Kelch_Keap1_1_2FLU	285	4	ranked_4	0.662011	97.3827	39.59	85.2158	0.0417914	6.55723	15	4	18	200	random minimal	0
MDOC_ANK_TNKS_1_3TWU.DLIG_CAP-Gly_1_2PZO	46	8	ranked_0	0.283521	93.9215	42.9288	74.4957	0.0887829	9.32705	13	8	30	227	random minimal	0
MDOC_ANK_TNKS_1_3TWU.DLIG_CAP-Gly_1_2PZO	46	8	ranked_1	0.24336	92.194	36.8863	67.6128	0.0594185	9.70781	10	8	25	179	random minimal	0
MDOC_ANK_TNKS_1_3TWU.DLIG_CAP-Gly_1_2PZO	46	8	ranked_2	0.241166	91.485	33.8533	69.8731	0.051449	10.322	10	6	16	192	random minimal	0
MDOC_ANK_TNKS_1_3TWU.DLIG_CAP-Gly_1_2PZO	46	8	ranked_3	0.2002	91.3786	29.168	65.4575	0.0307458	12.7784	7	5	12	89	random minimal	0
MDOC_ANK_TNKS_1_3TWU.DLIG_CAP-Gly_1_2PZO	46	8	ranked_4	0.185807	93.325	27.575	73.0942	0.279481	15.7617	18	8	44	760	random minimal	0
MDOC_CDC14_PxL_1_6G84.DDOC_PP1_SILK_1_2O8G	295	9	ranked_0	0.662927	93.4753	53.0233	80.4729	0.137476	7.61112	19	9	37	382	random minimal	0
MDOC_CDC14_PxL_1_6G84.DDOC_PP1_SILK_1_2O8G	295	9	ranked_1	0.568953	92.57	41.9911	73.6029	0.0915047	10.1557	15	9	29	292	random minimal	0
MDOC_CDC14_PxL_1_6G84.DDOC_PP1_SILK_1_2O8G	295	9	ranked_2	0.564752	91.8623	36.8637	70.9105	0.0725477	9.37616	13	8	26	285	random minimal	0
MDOC_CDC14_PxL_1_6G84.DDOC_PP1_SILK_1_2O8G	295	9	ranked_3	0.556108	92.245	37.0578	72.3776	0.0798739	9.68179	16	9	32	295	random minimal	0
MDOC_CDC14_PxL_1_6G84.DDOC_PP1_SILK_1_2O8G	295	9	ranked_4	0.538301	92.5928	37.4512	75.6262	0.102019	12.3182	18	8	38	389	random minimal	0
MDOC_CYCLIN_RxL_1_1H25.DLIG_SPRY_1_2JK9	202	9	ranked_0	0.425414	94.1108	33.0557	72.7415	0.0889517	13.8743	13	7	31	361	random minimal	0
MDOC_CYCLIN_RxL_1_1H25.DLIG_SPRY_1_2JK9	202	9	ranked_1	0.37985	85.9664	30.7329	64.4867	0.0402902	15.6173	11	7	22	189	random minimal	0
MDOC_CYCLIN_RxL_1_1H25.DLIG_SPRY_1_2JK9	202	9	ranked_2	0.304148	86.0958	23.7038	61.139	0.0345007	21.8534	12	8	21	243	random minimal	0
MDOC_CYCLIN_RxL_1_1H25.DLIG_SPRY_1_2JK9	202	9	ranked_3	0.293693	91.645	24.6571	64.0618	0.0304306	22.2517	10	7	16	174	random minimal	0
MDOC_CYCLIN_RxL_1_1H25.DLIG_SPRY_1_2JK9	202	9	ranked_4	0.290506	93.763	27.805	74.9179	0.027094	20.4075	10	4	13	192	random minimal	0
MDOC_GSK3_Axin_1_1O9U.DDEG_SPOP_SBC_1_3HQM	137	17	ranked_0	0.323791	91.1075	43.3933	70.6586	0.049804	12.221	8	6	12	111	random minimal	0
MDOC_GSK3_Axin_1_1O9U.DDEG_SPOP_SBC_1_3HQM	137	17	ranked_1	0.311224	94.9492	41.3375	73.5045	0.0368923	19.4275	12	8	18	106	random minimal	0
MDOC_GSK3_Axin_1_1O9U.DDEG_SPOP_SBC_1_3HQM	137	17	ranked_2	0.310338	94.7964	44.844	79.1862	0.0347602	13.7623	11	5	17	95	random minimal	0
MDOC_GSK3_Axin_1_1O9U.DDEG_SPOP_SBC_1_3HQM	137	17	ranked_3	0.268438	94.04	40.138	60.3512	0.0197237	16.6198	3	5	6	14	random minimal	0
MDOC_GSK3_Axin_1_1O9U.DDEG_SPOP_SBC_1_3HQM	137	17	ranked_4	0.26791	94.7575	35.075	69.1793	0.0286712	18.7444	8	6	13	63	random minimal	0
MDOC_MAPK_DCC_7_2B9J.DLIG_ANK_PxLPxL_1_3UXG	163	10	ranked_0	0.67158	93.952	61.938	84.8051	0.281351	5.53139	25	10	46	330	random minimal	0
MDOC_MAPK_DCC_7_2B9J.DLIG_ANK_PxLPxL_1_3UXG	163	10	ranked_1	0.523964	87.4038	48.713	76.0241	0.159418	9.14181	24	10	42	255	random minimal	0
MDOC_MAPK_DCC_7_2B9J.DLIG_ANK_PxLPxL_1_3UXG	163	10	ranked_2	0.491729	91.5581	41.1813	77.661	0.162051	8.16792	21	8	35	227	random minimal	0
MDOC_MAPK_DCC_7_2B9J.DLIG_ANK_PxLPxL_1_3UXG	163	10	ranked_3	0.47971	90.3139	34.5787	73.1646	0.117091	9.44967	18	8	26	208	random minimal	0
MDOC_MAPK_DCC_7_2B9J.DLIG_ANK_PxLPxL_1_3UXG	163	10	ranked_4	0.462794	92.0381	32.9133	76.8346	0.163179	10.017	26	9	39	381	random minimal	0
MDOC_MAPK_GRA24_9_5ETA.DLIG_PCNA_APIM_2_5MLW	255	15	ranked_0	0.540708	83.9315	48.077	71.98	0.100478	9.20239	20	10	39	210	random minimal	0
MDOC_MAPK_GRA24_9_5ETA.DLIG_PCNA_APIM_2_5MLW	255	15	ranked_1	0.49639	83.755	45.943	71.151	0.112671	11.5801	20	10	43	270	random minimal	0
MDOC_MAPK_GRA24_9_5ETA.DLIG_PCNA_APIM_2_5MLW	255	15	ranked_2	0.475654	81.746	37.475	66.989	0.0811517	13.1112	20	10	37	266	random minimal	0
MDOC_MAPK_GRA24_9_5ETA.DLIG_PCNA_APIM_2_5MLW	255	15	ranked_3	0.44827	80.8724	35.9933	62.3017	0.0613293	14.9725	17	12	39	209	random minimal	0
MDOC_MAPK_GRA24_9_5ETA.DLIG_PCNA_APIM_2_5MLW	255	15	ranked_4	0.325326	77.8568	26.8808	57.1478	0.0447152	21.6205	19	13	42	316	random minimal	0
MDOC_MAPK_HePTP_8_2GPH.DLIG_PCNA_yPIPBox_3_1SXJ	255	13	ranked_0	0.488944	82.7471	36.89	68.0728	0.0615524	10.4038	17	8	29	189	random minimal	0
MDOC_MAPK_HePTP_8_2GPH.DLIG_PCNA_yPIPBox_3_1SXJ	255	13	ranked_1	0.462811	84.3312	37.5433	72.1257	0.0715721	11.5735	17	6	29	210	random minimal	0
MDOC_MAPK_HePTP_8_2GPH.DLIG_PCNA_yPIPBox_3_1SXJ	255	13	ranked_2	0.44344	85.2263	37.3438	69.2654	0.0620276	11.3371	16	8	29	154	random minimal	0
MDOC_MAPK_HePTP_8_2GPH.DLIG_PCNA_yPIPBox_3_1SXJ	255	13	ranked_3	0.429144	83.7189	34.5787	69.1589	0.0496133	14.1082	19	8	30	236	random minimal	0
MDOC_MAPK_HePTP_8_2GPH.DLIG_PCNA_yPIPBox_3_1SXJ	255	13	ranked_4	0.425841	81.5928	31.4963	66.1785	0.0445873	16.7898	18	8	29	210	random minimal	0
MDOC_MAPK_JIP1_4_4H3B.DLIG_PAM2_1_1JGN	73	7	ranked_0	0.242919	96.8325	26.4625	73.3758	0.0406202	15.7982	8	4	12	104	random minimal	0
MDOC_MAPK_JIP1_4_4H3B.DLIG_PAM2_1_1JGN	73	7	ranked_1	0.231167	96.9029	27.885	81.5656	0.0358022	18.0556	7	2	8	56	random minimal	0
MDOC_MAPK_JIP1_4_4H3B.DLIG_PAM2_1_1JGN	73	7	ranked_2	0.227944	94.9156	24.538	69.7807	0.0359037	18.8303	9	5	12	87	random minimal	0
MDOC_MAPK_JIP1_4_4H3B.DLIG_PAM2_1_1JGN	73	7	ranked_3	0.210969	96.0271	28.35	71.4173	0.0316291	19.3533	7	4	10	79	random minimal	0
MDOC_MAPK_JIP1_4_4H3B.DLIG_PAM2_1_1JGN	73	7	ranked_4	0.196725	0	0	0	0	50	0	0	0	0	random minimal	0
MDOC_MAPK_MEF2A_6_4H3Q.DLIG_WD40_WDR5_WIN_2_4CY3	312	9	ranked_0	0.692918	91.7409	42.8522	77.5474	0.26589	5.75841	22	9	36	276	random minimal	0
MDOC_MAPK_MEF2A_6_4H3Q.DLIG_WD40_WDR5_WIN_2_4CY3	312	9	ranked_1	0.671209	91.3	40.06	74.9032	0.206904	6.35675	17	8	28	214	random minimal	0
MDOC_MAPK_MEF2A_6_4H3Q.DLIG_WD40_WDR5_WIN_2_4CY3	312	9	ranked_2	0.664207	85.8495	38.85	72.2045	0.150913	6.61998	22	9	31	225	random minimal	0
MDOC_MAPK_MEF2A_6_4H3Q.DLIG_WD40_WDR5_WIN_2_4CY3	312	9	ranked_3	0.658076	91.5117	40.5662	78.3645	0.203943	6.73795	23	8	35	257	random minimal	0
MDOC_MAPK_MEF2A_6_4H3Q.DLIG_WD40_WDR5_WIN_2_4CY3	312	9	ranked_4	0.637419	86.6196	36.6833	73.7789	0.151478	7.44308	26	9	36	225	random minimal	0
MDOC_MAPK_NFAT4_5_2XS0.DLIG_PDZ_Class_3_1B8Q	86	9	ranked_0	0.596715	91.5816	58.9188	81.9037	0.118179	4.46299	19	8	36	276	random minimal	0
MDOC_MAPK_NFAT4_5_2XS0.DLIG_PDZ_Class_3_1B8Q	86	9	ranked_1	0.483222	84.2912	49.5522	72.2662	0.108696	5.83073	17	9	35	227	random minimal	0
MDOC_MAPK_NFAT4_5_2XS0.DLIG_PDZ_Class_3_1B8Q	86	9	ranked_2	0.47713	85.5774	47.3133	73.2782	0.108315	6.9697	19	9	36	264	random minimal	0
MDOC_MAPK_NFAT4_5_2XS0.DLIG_PDZ_Class_3_1B8Q	86	9	ranked_3	0.447658	90.4839	48.8662	77.6785	0.125602	7.38087	18	8	36	266	random minimal	0
MDOC_MAPK_NFAT4_5_2XS0.DLIG_PDZ_Class_3_1B8Q	86	9	ranked_4	0.424891	80.78	46.8475	69.4692	0.0833329	7.45714	16	8	30	220	random minimal	0
MDOC_MAPK_RevD_3_3TEI.DLIG_EF_ALG2_ABM_1_2ZNE	168	15	ranked_0	0.386131	88.6088	27.7767	68.8795	0.0697841	16.2213	25	12	45	421	random minimal	0
MDOC_MAPK_RevD_3_3TEI.DLIG_EF_ALG2_ABM_1_2ZNE	168	15	ranked_1	0.346505	92.1455	28.1144	72.2738	0.085075	17.3781	20	9	37	382	random minimal	0
MDOC_MAPK_RevD_3_3TEI.DLIG_EF_ALG2_ABM_1_2ZNE	168	15	ranked_2	0.344358	89.486	26.0233	69.7907	0.0880398	14.8878	20	9	38	448	random minimal	0
MDOC_MAPK_RevD_3_3TEI.DLIG_EF_ALG2_ABM_1_2ZNE	168	15	ranked_3	0.31902	91.5755	25.63	65.597	0.0608829	18.0376	20	13	32	360	random minimal	0
MDOC_MAPK_RevD_3_3TEI.DLIG_EF_ALG2_ABM_1_2ZNE	168	15	ranked_4	0.309408	90.4506	25.6414	72.304	0.0673806	15.4795	18	7	30	302	random minimal	0
MDOC_MIT_MIM_1_2JQ9.DLIG_HOMEOBOX_1B72	73	11	ranked_0	0.368381	83.125	54.2243	71.2247	0.0490184	7.81128	10	7	20	139	random minimal	0
MDOC_MIT_MIM_1_2JQ9.DLIG_HOMEOBOX_1B72	73	11	ranked_1	0.348563	82.4045	56.0071	72.1389	0.0522639	8.9906	11	7	21	152	random minimal	0
MDOC_MIT_MIM_1_2JQ9.DLIG_HOMEOBOX_1B72	73	11	ranked_2	0.338126	81.3745	53.6514	70.5933	0.0412627	9.66615	11	7	21	140	random minimal	0
MDOC_MIT_MIM_1_2JQ9.DLIG_HOMEOBOX_1B72	73	11	ranked_3	0.276734	83.76	52.4233	71.2253	0.0416421	11.7681	9	6	18	120	random minimal	0
MDOC_MIT_MIM_1_2JQ9.DLIG_HOMEOBOX_1B72	73	11	ranked_4	0.243306	84.8483	50.5817	67.715	0.0218803	14.9497	6	6	10	54	random minimal	0
MDOC_PP1_MyPhoNE_1_1S70.DLIG_PDZ_Class_3_1B8Q	86	8	ranked_0	0.629238	94.5971	65.0743	85.9863	0.147576	4.67956	17	7	31	324	random minimal	0
MDOC_PP1_MyPhoNE_1_1S70.DLIG_PDZ_Class_3_1B8Q	86	8	ranked_1	0.597359	92.4335	62.2157	83.62	0.120675	4.91487	17	7	31	317	random minimal	0
MDOC_PP1_MyPhoNE_1_1S70.DLIG_PDZ_Class_3_1B8Q	86	8	ranked_2	0.592055	92.5188	61.65	83.5154	0.119809	4.43114	17	7	31	302	random minimal	0
MDOC_PP1_MyPhoNE_1_1S70.DLIG_PDZ_Class_3_1B8Q	86	8	ranked_3	0.557489	88.1862	58.77	79.2335	0.111054	5.22657	16	7	30	286	random minimal	0
MDOC_PP1_MyPhoNE_1_1S70.DLIG_PDZ_Class_3_1B8Q	86	8	ranked_4	0.547545	93.6353	58.99	83.5304	0.119377	6.14015	17	7	31	295	random minimal	0
MDOC_PP1_RVXF_1_3N5U.DLIG_14-3-3_ChREBP_3_5F74	231	6	ranked_0	0.729548	95.9985	60.1667	87.7296	0.103055	5.3538	20	6	34	308	random minimal	0
MDOC_PP1_RVXF_1_3N5U.DLIG_14-3-3_ChREBP_3_5F74	231	6	ranked_1	0.706216	96.0947	58.77	87.1368	0.092577	5.56372	19	6	31	284	random minimal	0
MDOC_PP1_RVXF_1_3N5U.DLIG_14-3-3_ChREBP_3_5F74	231	6	ranked_2	0.677712	95.6216	58.2567	86.654	0.0938082	6.4275	19	6	31	287	random minimal	0
MDOC_PP1_RVXF_1_3N5U.DLIG_14-3-3_ChREBP_3_5F74	231	6	ranked_3	0.659319	95.0206	46.3983	82.3365	0.0551303	5.75774	17	6	27	235	random minimal	0
MDOC_PP1_RVXF_1_3N5U.DLIG_14-3-3_ChREBP_3_5F74	231	6	ranked_4	0.624728	95.5582	45.0833	82.3909	0.0615444	6.40479	17	6	26	183	random minimal	0
MDOC_PP1_SILK_1_2O8G.DLIG_WW_1_1EG4	261	6	ranked_0	0.512869	93.2133	35.804	67.1182	0.0322031	10.5707	6	5	12	126	random minimal	0
MDOC_PP1_SILK_1_2O8G.DLIG_WW_1_1EG4	261	6	ranked_1	0.474171	93.8543	35.7117	67.0192	0.0356758	12.4018	7	6	13	105	random minimal	0
MDOC_PP1_SILK_1_2O8G.DLIG_WW_1_1EG4	261	6	ranked_2	0.458048	92.795	33.368	65.7827	0.0269889	13.5435	6	5	10	79	random minimal	0
MDOC_PP1_SILK_1_2O8G.DLIG_WW_1_1EG4	261	6	ranked_3	0.389996	94.6589	27.1325	73.8815	0.0298601	17.8435	9	4	12	56	random minimal	0
MDOC_PP1_SILK_1_2O8G.DLIG_WW_1_1EG4	261	6	ranked_4	0.351458	89.38	27.145	76.933	0.0355911	18.7573	8	2	9	80	random minimal	0
MDOC_PP2B_PxIxI_1_4F0Z.DDEG_Kelch_Keap1_1_2FLU	285	7	ranked_0	0.679873	96.0594	39.8267	81.39	0.227026	5.3889	17	6	30	284	random minimal	0
MDOC_PP2B_PxIxI_1_4F0Z.DDEG_Kelch_Keap1_1_2FLU	285	7	ranked_1	0.636248	96.3106	36.82	80.7913	0.162311	6.27833	17	6	25	225	random minimal	0
MDOC_PP2B_PxIxI_1_4F0Z.DDEG_Kelch_Keap1_1_2FLU	285	7	ranked_2	0.631893	96.4169	37.0514	78.3491	0.182996	6.40664	16	7	26	231	random minimal	0
MDOC_PP2B_PxIxI_1_4F0Z.DDEG_Kelch_Keap1_1_2FLU	285	7	ranked_3	0.597313	96.3147	37.0943	79.0421	0.0959724	7.18777	17	7	27	234	random minimal	0
MDOC_PP2B_PxIxI_1_4F0Z.DDEG_Kelch_Keap1_1_2FLU	285	7	ranked_4	0.56419	96.4595	31.89	82.1107	0.109521	9.85203	21	6	27	220	random minimal	0
MDOC_SPAK_OSR1_1_2V3S.DLIG_NBox_RRM_1_2KXH	196	5	ranked_0	0.365542	93.3925	28.3567	65.52	0.0251598	14.5255	4	3	5	29	random minimal	0
MDOC_SPAK_OSR1_1_2V3S.DLIG_NBox_RRM_1_2KXH	196	5	ranked_1	0.338322	92.68	24.555	65.43	0.0199556	17.2358	3	2	3	11	random minimal	0
MDOC_SPAK_OSR1_1_2V3S.DLIG_NBox_RRM_1_2KXH	196	5	ranked_2	0.317799	93.3225	22.36	69.6683	0.021871	18.2126	4	2	4	16	random minimal	0
MDOC_SPAK_OSR1_1_2V3S.DLIG_NBox_RRM_1_2KXH	196	5	ranked_3	0.295956	91.52	29.505	60.5125	0.0186584	19.0488	2	2	3	14	random minimal	0
MDOC_SPAK_OSR1_1_2V3S.DLIG_NBox_RRM_1_2KXH	196	5	ranked_4	0.276244	0	0	0	0.0182589	50	0	0	0	0	random minimal	0
MDOC_USP7_MATH_1_3MQS.DLIG_UFM1_UFIM_1_5HKH	83	5	ranked_0	0.396919	94.345	40.846	73.7685	0.0684356	12.1609	8	5	15	120	random minimal	0
MDOC_USP7_MATH_1_3MQS.DLIG_UFM1_UFIM_1_5HKH	83	5	ranked_1	0.313437	93.4187	34.756	70.8562	0.0518006	14.4355	8	5	15	124	random minimal	0
MDOC_USP7_MATH_1_3MQS.DLIG_UFM1_UFIM_1_5HKH	83	5	ranked_2	0.281976	94.6057	27.32	66.57	0.0396028	13.8777	7	5	13	95	random minimal	0
MDOC_USP7_MATH_1_3MQS.DLIG_UFM1_UFIM_1_5HKH	83	5	ranked_3	0.268094	95.6975	33.764	71.8769	0.054453	16.9474	8	5	16	148	random minimal	0
MDOC_USP7_MATH_1_3MQS.DLIG_UFM1_UFIM_1_5HKH	83	5	ranked_4	0.266574	96.1157	37.35	74.7464	0.0365927	16.3917	7	4	13	79	random minimal	0
MDOC_USP7_MATH_2_1YY6.DTRG_NLS_Bipartite_1_1PJM	460	7	ranked_0	0.577244	97.2971	33.9171	65.6071	0.0785443	11.7623	7	7	14	158	random minimal	0
MDOC_USP7_MATH_2_1YY6.DTRG_NLS_Bipartite_1_1PJM	460	7	ranked_1	0.576481	97.8	35.8129	68.8727	0.0836667	11.3608	8	7	15	126	random minimal	0
MDOC_USP7_MATH_2_1YY6.DTRG_NLS_Bipartite_1_1PJM	460	7	ranked_2	0.540547	97.6933	33.7186	69.7044	0.0676131	11.8001	9	7	16	156	random minimal	0
MDOC_USP7_MATH_2_1YY6.DTRG_NLS_Bipartite_1_1PJM	460	7	ranked_3	0.540059	96.865	31.438	71.7008	0.0390013	10.4214	8	5	16	86	random minimal	0
MDOC_USP7_MATH_2_1YY6.DTRG_NLS_Bipartite_1_1PJM	460	7	ranked_4	0.508766	97.3157	31.9514	64.6336	0.0622512	12.9684	7	7	14	140	random minimal	0
MDOC_USP7_UBL2_3_4YOC.DTRG_ER_FFAT_1_2RR3	125	5	ranked_0	0.281829	0	0	0	0.0193697	50	0	0	0	0	random minimal	0
MDOC_USP7_UBL2_3_4YOC.DTRG_ER_FFAT_1_2RR3	125	5	ranked_1	0.277253	0	0	0	0.0223543	15.8395	0	0	0	0	random minimal	0
MDOC_USP7_UBL2_3_4YOC.DTRG_ER_FFAT_1_2RR3	125	5	ranked_2	0.259377	93.49	23.31	58.4	0.0182589	20.5734	1	1	1	10	random minimal	0
MDOC_USP7_UBL2_3_4YOC.DTRG_ER_FFAT_1_2RR3	125	5	ranked_3	0.236131	0	0	0	0	50	0	0	0	0	random minimal	0
MDOC_USP7_UBL2_3_4YOC.DTRG_ER_FFAT_1_2RR3	125	5	ranked_4	0.221122	0	0	0	0	50	0	0	0	0	random minimal	0
MLIG_14-3-3_ChREBP_3_5F74.DDOC_MAPK_JIP1_4_4H3B	356	16	ranked_0	0.39329	84.76	30.55	67.8194	0.0299896	17.9001	11	5	16	201	random minimal	0
MLIG_14-3-3_ChREBP_3_5F74.DDOC_MAPK_JIP1_4_4H3B	356	16	ranked_1	0.376814	84.5794	32.037	64.3708	0.040475	22.0156	16	10	31	272	random minimal	0
MLIG_14-3-3_ChREBP_3_5F74.DDOC_MAPK_JIP1_4_4H3B	356	16	ranked_2	0.374679	86.0383	28.2029	64.7305	0.0286366	22.2666	12	7	22	206	random minimal	0
MLIG_14-3-3_ChREBP_3_5F74.DDOC_MAPK_JIP1_4_4H3B	356	16	ranked_3	0.362994	83.2342	30.505	62.1425	0.0279972	20.9336	12	8	20	211	random minimal	0
MLIG_14-3-3_ChREBP_3_5F74.DDOC_MAPK_JIP1_4_4H3B	356	16	ranked_4	0.362518	81.1317	25.295	62.5194	0.029009	20.2376	12	6	21	235	random minimal	0
MLIG_ActinCP_CPI_1_3AA1.DLIG_CID_NIM_1_2MOW	155	19	ranked_0	0.541014	96.0431	67.3771	86.01	0.113138	2.45731	13	7	26	196	random minimal	0
MLIG_ActinCP_CPI_1_3AA1.DLIG_CID_NIM_1_2MOW	155	19	ranked_1	0.425733	93.1957	43.1742	75.0061	0.0765686	6.96164	21	12	35	289	random minimal	0
MLIG_ActinCP_CPI_1_3AA1.DLIG_CID_NIM_1_2MOW	155	19	ranked_2	0.345635	93.1667	35.3863	77.2272	0.117156	13.2159	21	8	33	330	random minimal	0
MLIG_ActinCP_CPI_1_3AA1.DLIG_CID_NIM_1_2MOW	155	19	ranked_3	0.330454	95.9311	27.78	71.5914	0.089924	12.5253	18	10	31	236	random minimal	0
MLIG_ActinCP_CPI_1_3AA1.DLIG_CID_NIM_1_2MOW	155	19	ranked_4	0.329713	96.4508	35.128	78.4147	0.0922014	7.19699	12	5	22	230	random minimal	0
MLIG_Actin_RPEL_3_2V52.DLIG_ActinCP_TwfCPI_2_7DS2	242	20	ranked_0	0.66305	81.0153	47.907	71.4187	0.166613	8.18604	49	20	91	781	random minimal	0
MLIG_Actin_RPEL_3_2V52.DLIG_ActinCP_TwfCPI_2_7DS2	242	20	ranked_1	0.640557	80.4016	47.5274	70.642	0.184454	9.20744	45	19	86	669	random minimal	0
MLIG_Actin_RPEL_3_2V52.DLIG_ActinCP_TwfCPI_2_7DS2	242	20	ranked_2	0.620385	76.7093	46.5221	67.7475	0.120731	9.30145	45	19	87	705	random minimal	0
MLIG_Actin_RPEL_3_2V52.DLIG_ActinCP_TwfCPI_2_7DS2	242	20	ranked_3	0.565982	78.7856	41.82	68.6498	0.103219	11.7928	45	17	79	639	random minimal	0
MLIG_Actin_RPEL_3_2V52.DLIG_ActinCP_TwfCPI_2_7DS2	242	20	ranked_4	0.496191	76.1969	34.9389	63.9484	0.085059	14.9068	45	19	79	655	random minimal	0
MLIG_Actin_WH2_1_2A41.DLIG_GBD_Chelix_1_2K42	72	17	ranked_0	0.621707	86.6237	72.628	81.7976	0.137297	2.89986	19	10	33	291	random minimal	0
MLIG_Actin_WH2_1_2A41.DLIG_GBD_Chelix_1_2K42	72	17	ranked_1	0.566466	86.3435	68.5973	79.3718	0.13362	3.68894	17	11	29	248	random minimal	0
MLIG_Actin_WH2_1_2A41.DLIG_GBD_Chelix_1_2K42	72	17	ranked_2	0.531309	85.2293	65.9709	76.7556	0.116023	3.43112	14	11	29	266	random minimal	0
MLIG_Actin_WH2_1_2A41.DLIG_GBD_Chelix_1_2K42	72	17	ranked_3	0.510354	85.6794	60.785	75.0104	0.111393	4.46261	16	12	33	241	random minimal	0
MLIG_Actin_WH2_1_2A41.DLIG_GBD_Chelix_1_2K42	72	17	ranked_4	0.492408	84.1573	58.0882	73.1281	0.0881647	4.60356	15	11	29	270	random minimal	0
MLIG_Actin_WH2_2_2D1K.DLIG_PALB2_WD40_1_3EU7	333	17	ranked_0	0.450141	84.305	43.7863	69.5709	0.0443067	14.6767	14	8	27	171	random minimal	0
MLIG_Actin_WH2_2_2D1K.DLIG_PALB2_WD40_1_3EU7	333	17	ranked_1	0.443518	86.249	33.6625	66.5291	0.118375	17.4621	20	12	39	323	random minimal	0
MLIG_Actin_WH2_2_2D1K.DLIG_PALB2_WD40_1_3EU7	333	17	ranked_2	0.44087	86.5191	44.0138	68.6221	0.0435291	16.1555	11	8	25	132	random minimal	0
MLIG_Actin_WH2_2_2D1K.DLIG_PALB2_WD40_1_3EU7	333	17	ranked_3	0.377727	84.1977	35.8309	62.0296	0.0561846	20.2284	13	11	26	240	random minimal	0
MLIG_Actin_WH2_2_2D1K.DLIG_PALB2_WD40_1_3EU7	333	17	ranked_4	0.377669	85.8563	32.6373	64.1744	0.0492498	19.0387	16	11	31	305	random minimal	0
MLIG_ANK_PxLPxL_1_3UXG.DDOC_MAPK_HePTP_8_2GPH	334	10	ranked_0	0.796162	93.5765	64.5262	85.2764	0.169868	5.21402	20	8	39	227	random minimal	0
MLIG_ANK_PxLPxL_1_3UXG.DDOC_MAPK_HePTP_8_2GPH	334	10	ranked_1	0.793802	93.6247	67.0956	84.4415	0.108964	4.65884	17	9	33	228	random minimal	0
MLIG_ANK_PxLPxL_1_3UXG.DDOC_MAPK_HePTP_8_2GPH	334	10	ranked_2	0.719064	92.7267	55.5525	81.2885	0.141098	7.07143	18	8	36	214	random minimal	0
MLIG_ANK_PxLPxL_1_3UXG.DDOC_MAPK_HePTP_8_2GPH	334	10	ranked_3	0.613971	92.2035	48.6875	78.2784	0.0859654	9.7952	17	8	32	161	random minimal	0
MLIG_ANK_PxLPxL_1_3UXG.DDOC_MAPK_HePTP_8_2GPH	334	10	ranked_4	0.609348	92.23	43.3312	76.5824	0.100483	10.568	17	8	35	233	random minimal	0
MLIG_AP2alpha_1_1KY7.DLIG_PAM2_1_1JGN	73	5	ranked_0	0.430529	96.4867	44.8733	83.5833	0.0411615	7.27083	9	3	12	86	random minimal	0
MLIG_AP2alpha_1_1KY7.DLIG_PAM2_1_1JGN	73	5	ranked_1	0.22856	0	0	0	0.0182589	50	0	0	0	0	random minimal	0
MLIG_AP2alpha_1_1KY7.DLIG_PAM2_1_1JGN	73	5	ranked_2	0.217179	97.255	25.05	73.1867	0.0198446	20.0331	2	1	2	13	random minimal	0
MLIG_AP2alpha_1_1KY7.DLIG_PAM2_1_1JGN	73	5	ranked_3	0.206248	0	0	0	0	50	0	0	0	0	random minimal	0
MLIG_AP2alpha_1_1KY7.DLIG_PAM2_1_1JGN	73	5	ranked_4	0.203112	0	0	0	0	50	0	0	0	0	random minimal	0
MLIG_AP2alpha_2_1KYU.DLIG_TRAF2_2_1CZY	168	4	ranked_0	0.532253	95.1433	44.2933	86.6683	0.0468035	7.34568	15	3	18	130	random minimal	0
MLIG_AP2alpha_2_1KYU.DLIG_TRAF2_2_1CZY	168	4	ranked_1	0.504797	95.6092	37.78	84.0433	0.0744843	7.62668	12	3	16	89	random minimal	0
MLIG_AP2alpha_2_1KYU.DLIG_TRAF2_2_1CZY	168	4	ranked_2	0.503423	95.2467	41.0475	83.8363	0.056234	8.74598	15	4	22	129	random minimal	0
MLIG_AP2alpha_2_1KYU.DLIG_TRAF2_2_1CZY	168	4	ranked_3	0.48359	95.0914	38.0867	85.0318	0.0564342	8.97398	14	3	19	92	random minimal	0
MLIG_AP2alpha_2_1KYU.DLIG_TRAF2_2_1CZY	168	4	ranked_4	0.467394	94.7973	35.16	82.0179	0.0547773	8.68127	11	3	14	76	random minimal	0
MLIG_APCC_ABBA_1_4BH6.DLIG_LIR_Apic_2_4EOY	124	6	ranked_0	0.694443	92.5373	61.3467	83.6257	0.103187	4.55422	15	6	29	243	random minimal	0
MLIG_APCC_ABBA_1_4BH6.DLIG_LIR_Apic_2_4EOY	124	6	ranked_1	0.664453	92.4564	61.4467	83.1535	0.0954513	4.79488	14	6	27	248	random minimal	0
MLIG_APCC_ABBA_1_4BH6.DLIG_LIR_Apic_2_4EOY	124	6	ranked_2	0.6535	93.3093	61.29	84.161	0.0971911	5.15674	15	6	28	227	random minimal	0
MLIG_APCC_ABBA_1_4BH6.DLIG_LIR_Apic_2_4EOY	124	6	ranked_3	0.61169	93.3707	55.9083	82.6671	0.0701653	5.18	15	6	26	214	random minimal	0
MLIG_APCC_ABBA_1_4BH6.DLIG_LIR_Apic_2_4EOY	124	6	ranked_4	0.6049	92.1615	53.6083	79.9868	0.0753314	5.25264	13	6	25	214	random minimal	0
MLIG_ARL_BART_1_4ZI2.DLIG_LYPXL_SIV_4_2XS1	697	8	ranked_0	0.556277	93.6333	23.7967	58.715	0.0191426	18.6331	3	3	3	11	random minimal	0
MLIG_ARL_BART_1_4ZI2.DLIG_LYPXL_SIV_4_2XS1	697	8	ranked_1	0.479299	91.695	18.03	67.14	0.0187401	20.5408	2	1	2	12	random minimal	0
MLIG_ARL_BART_1_4ZI2.DLIG_LYPXL_SIV_4_2XS1	697	8	ranked_2	0.36787	0	0	0	0	50	0	0	0	0	random minimal	0
MLIG_ARL_BART_1_4ZI2.DLIG_LYPXL_SIV_4_2XS1	697	8	ranked_3	0.27899	0	0	0	0	50	0	0	0	0	random minimal	0
MLIG_ARL_BART_1_4ZI2.DLIG_LYPXL_SIV_4_2XS1	697	8	ranked_4	0.227976	0	0	0	0	50	0	0	0	0	random minimal	0
MLIG_BH_BH3_1_2ROC.DLIG_Actin_WH2_2_2D1K	370	17	ranked_0	0.675506	88.3063	63.1609	78.0619	0.123413	6.71655	16	11	33	234	random minimal	0
MLIG_BH_BH3_1_2ROC.DLIG_Actin_WH2_2_2D1K	370	17	ranked_1	0.618268	87.2006	59.61	75.96	0.118976	7.73785	16	11	34	225	random minimal	0
MLIG_BH_BH3_1_2ROC.DLIG_Actin_WH2_2_2D1K	370	17	ranked_2	0.603096	86.1153	57.0836	73.8327	0.105734	7.97232	15	11	32	214	random minimal	0
MLIG_BH_BH3_1_2ROC.DLIG_Actin_WH2_2_2D1K	370	17	ranked_3	0.588675	85.8341	55.0408	73.0921	0.0973738	8.87167	17	12	39	213	random minimal	0
MLIG_BH_BH3_1_2ROC.DLIG_Actin_WH2_2_2D1K	370	17	ranked_4	0.586408	87.1633	58.3082	74.9554	0.0983448	9.56553	15	11	31	169	random minimal	0
MLIG_BIR_III_2_1NW9.DDEG_SIAH_1_2A25	193	4	ranked_0	0.851802	93.5493	77.7875	90.2311	0.184636	2.95096	15	4	26	195	random minimal	0
MLIG_BIR_III_2_1NW9.DDEG_SIAH_1_2A25	193	4	ranked_1	0.789531	92.0773	69.2125	87.2637	0.171132	3.94038	15	4	26	187	random minimal	0
MLIG_BIR_III_2_1NW9.DDEG_SIAH_1_2A25	193	4	ranked_2	0.754183	93.5092	69.25	87.8012	0.181297	4.55852	13	4	24	186	random minimal	0
MLIG_BIR_III_2_1NW9.DDEG_SIAH_1_2A25	193	4	ranked_3	0.750347	93.0538	65.65	86.6059	0.179662	4.55952	13	4	24	172	random minimal	0
MLIG_BIR_III_2_1NW9.DDEG_SIAH_1_2A25	193	4	ranked_4	0.741076	92.1994	65.9825	86.956	0.16762	4.60542	16	4	27	185	random minimal	0
MLIG_BIR_III_3_1JD5.DLIG_LRP6_Inhibitor_1_3SOQ	305	4	ranked_0	0.598903	94.2862	35.3767	83.2406	0.0224444	9.01299	13	3	17	135	random minimal	0
MLIG_BIR_III_3_1JD5.DLIG_LRP6_Inhibitor_1_3SOQ	305	4	ranked_1	0.562377	93.7491	32.175	77.3293	0.0228887	11.2482	11	4	15	140	random minimal	0
MLIG_BIR_III_3_1JD5.DLIG_LRP6_Inhibitor_1_3SOQ	305	4	ranked_2	0.531837	92.715	30.925	82.4167	0.0203508	12.357	10	2	11	130	random minimal	0
MLIG_BIR_III_3_1JD5.DLIG_LRP6_Inhibitor_1_3SOQ	305	4	ranked_3	0.47339	94.2813	29.7867	76.6918	0.0187983	15.8537	8	3	9	93	random minimal	0
MLIG_BIR_III_3_1JD5.DLIG_LRP6_Inhibitor_1_3SOQ	305	4	ranked_4	0.447564	93.3067	26.225	81.11	0.0248701	14.1177	9	2	10	61	random minimal	0
MLIG_CaM_IQ_9_2IX7.DLIG_CORNRBOX_1KKQ	164	17	ranked_0	0.586263	89.5565	42.9211	73.4135	0.0708562	7.22017	17	9	25	187	random minimal	0
MLIG_CaM_IQ_9_2IX7.DLIG_CORNRBOX_1KKQ	164	17	ranked_1	0.466478	87.0633	38.656	69.775	0.0926661	10.821	18	10	29	199	random minimal	0
MLIG_CaM_IQ_9_2IX7.DLIG_CORNRBOX_1KKQ	164	17	ranked_2	0.413181	85.2129	41.0793	67.5594	0.0971396	10.4055	21	14	45	355	random minimal	0
MLIG_CaM_IQ_9_2IX7.DLIG_CORNRBOX_1KKQ	164	17	ranked_3	0.41	83.2611	40.6358	66.761	0.0646762	11.1131	19	12	37	270	random minimal	0
MLIG_CaM_IQ_9_2IX7.DLIG_CORNRBOX_1KKQ	164	17	ranked_4	0.397231	79.1281	43.885	65.0309	0.0748252	12.0371	21	14	43	345	random minimal	0
MLIG_CAP-Gly_1_2PZO.DLIG_Rb_LxCxE_1_1GH6	123	5	ranked_0	0.452336	94.18	36.1525	77.6007	0.0476767	9.46262	10	4	14	112	random minimal	0
MLIG_CAP-Gly_1_2PZO.DLIG_Rb_LxCxE_1_1GH6	123	5	ranked_1	0.436815	95.0933	33.965	79.8112	0.0702284	10.6255	12	4	16	180	random minimal	0
MLIG_CAP-Gly_1_2PZO.DLIG_Rb_LxCxE_1_1GH6	123	5	ranked_2	0.43425	94.0473	33.17	77.8133	0.0285432	9.21139	11	4	16	131	random minimal	0
MLIG_CAP-Gly_1_2PZO.DLIG_Rb_LxCxE_1_1GH6	123	5	ranked_3	0.3989	95.7327	34.6767	82.6493	0.0516925	11.1828	11	3	14	114	random minimal	0
MLIG_CAP-Gly_1_2PZO.DLIG_Rb_LxCxE_1_1GH6	123	5	ranked_4	0.383035	90.7379	30.84	77.4272	0.0367319	12.394	14	4	18	196	random minimal	0
MLIG_CAP-Gly_2_3RDV.DLIG_PDZ_Class_3_1B8Q	86	7	ranked_0	0.578571	94.0044	58.02	84.1905	0.125774	4.81738	16	6	25	249	random minimal	0
MLIG_CAP-Gly_2_3RDV.DLIG_PDZ_Class_3_1B8Q	86	7	ranked_1	0.553004	93.5115	59.824	84.1539	0.107158	3.69375	13	5	21	225	random minimal	0
MLIG_CAP-Gly_2_3RDV.DLIG_PDZ_Class_3_1B8Q	86	7	ranked_2	0.547458	94.3888	55.0633	83.6636	0.119922	5.2162	16	6	26	231	random minimal	0
MLIG_CAP-Gly_2_3RDV.DLIG_PDZ_Class_3_1B8Q	86	7	ranked_3	0.521216	83.895	53.6867	75.6564	0.0963883	5.93719	16	6	25	230	random minimal	0
MLIG_CAP-Gly_2_3RDV.DLIG_PDZ_Class_3_1B8Q	86	7	ranked_4	0.478935	85.1586	52.272	76.5042	0.0788878	5.70336	14	5	22	228	random minimal	0
MLIG_CID_NIM_1_2MOW.DLIG_EVH1_2_1DDV	104	10	ranked_0	0.6624	93.0686	62.9356	81.2774	0.186552	4.37938	14	9	29	271	random minimal	0
MLIG_CID_NIM_1_2MOW.DLIG_EVH1_2_1DDV	104	10	ranked_1	0.641837	93.2427	61.2933	81.2617	0.121236	4.88364	15	9	23	246	random minimal	0
MLIG_CID_NIM_1_2MOW.DLIG_EVH1_2_1DDV	104	10	ranked_2	0.621983	93.8573	62.1356	81.9617	0.194657	4.47877	15	9	32	290	random minimal	0
MLIG_CID_NIM_1_2MOW.DLIG_EVH1_2_1DDV	104	10	ranked_3	0.585205	93.5229	55.0656	78.4743	0.124933	4.94755	14	9	26	248	random minimal	0
MLIG_CID_NIM_1_2MOW.DLIG_EVH1_2_1DDV	104	10	ranked_4	0.488108	91.798	45.2	80.1485	0.0928209	5.14224	15	5	21	271	random minimal	0
MLIG_Clathr_ClatBox_1_1C9I.DLIG_SUFU_1_4KMD	354	5	ranked_0	0.476769	91.2889	26.445	71.3369	0.0347926	12.6475	9	4	12	54	random minimal	0
MLIG_Clathr_ClatBox_1_1C9I.DLIG_SUFU_1_4KMD	354	5	ranked_1	0.386772	96.585	21.305	71.4917	0.0359477	19.1313	8	4	12	130	random minimal	0
MLIG_Clathr_ClatBox_1_1C9I.DLIG_SUFU_1_4KMD	354	5	ranked_2	0.346238	95.67	20.115	57.8925	0.0197525	20.5208	2	2	3	58	random minimal	0
MLIG_Clathr_ClatBox_1_1C9I.DLIG_SUFU_1_4KMD	354	5	ranked_3	0.343516	96.638	19.3525	62.2889	0.0241328	20.8891	5	4	8	64	random minimal	0
MLIG_Clathr_ClatBox_1_1C9I.DLIG_SUFU_1_4KMD	354	5	ranked_4	0.336301	96.7967	17.855	65.22	0.0231031	21.0934	3	2	5	58	random minimal	0
MLIG_Clathr_ClatBox_2_1UTC.DLIG_LIR_Gen_1_2L8J	115	6	ranked_0	0.682323	95.8306	66.9267	87.9477	0.109906	4.43551	16	6	27	323	random minimal	0
MLIG_Clathr_ClatBox_2_1UTC.DLIG_LIR_Gen_1_2L8J	115	6	ranked_1	0.568969	93.9979	51.835	83.8788	0.0574983	5.97113	19	6	27	248	random minimal	0
MLIG_Clathr_ClatBox_2_1UTC.DLIG_LIR_Gen_1_2L8J	115	6	ranked_2	0.555942	95.05	51.83	85.0762	0.0870516	5.60813	20	6	35	301	random minimal	0
MLIG_Clathr_ClatBox_2_1UTC.DLIG_LIR_Gen_1_2L8J	115	6	ranked_3	0.542711	94.1907	48.524	82.1732	0.069079	5.76928	14	5	22	203	random minimal	0
MLIG_Clathr_ClatBox_2_1UTC.DLIG_LIR_Gen_1_2L8J	115	6	ranked_4	0.4637	94.5194	40.264	81.6014	0.0421765	7.03163	16	5	18	221	random minimal	0
MLIG_CNOT1_NIM_1_4CQO.DLIG_Rb_LxCxE_1_1GH6	123	10	ranked_0	0.376181	86.7736	37.39	68.8159	0.0407824	14.2825	14	8	24	259	random minimal	0
MLIG_CNOT1_NIM_1_4CQO.DLIG_Rb_LxCxE_1_1GH6	123	10	ranked_1	0.313733	88.5771	32.3214	69.8252	0.0347322	20.8741	14	7	22	222	random minimal	0
MLIG_CNOT1_NIM_1_4CQO.DLIG_Rb_LxCxE_1_1GH6	123	10	ranked_2	0.310147	80.936	30.0187	63.2257	0.0298222	17.219	15	8	27	274	random minimal	0
MLIG_CNOT1_NIM_1_4CQO.DLIG_Rb_LxCxE_1_1GH6	123	10	ranked_3	0.308199	88.4447	31.7825	68.7361	0.0362218	17.501	15	8	27	291	random minimal	0
MLIG_CNOT1_NIM_1_4CQO.DLIG_Rb_LxCxE_1_1GH6	123	10	ranked_4	0.286486	88.522	30.4714	70.0514	0.0359027	19.5239	15	7	25	307	random minimal	0
MLIG_CORNRBOX_1KKQ.DDOC_SPAK_OSR1_1_2V3S	62	9	ranked_0	0.778232	91.2563	83.2189	88.6729	0.290157	2.13649	19	9	42	314	random minimal	0
MLIG_CORNRBOX_1KKQ.DDOC_SPAK_OSR1_1_2V3S	62	9	ranked_1	0.7697	89.3756	81.9262	87.0835	0.291326	2.3202	18	8	42	332	random minimal	0
MLIG_CORNRBOX_1KKQ.DDOC_SPAK_OSR1_1_2V3S	62	9	ranked_2	0.758472	87.1	79.3013	84.7004	0.232122	2.72399	18	8	40	287	random minimal	0
MLIG_CORNRBOX_1KKQ.DDOC_SPAK_OSR1_1_2V3S	62	9	ranked_3	0.738468	88.5165	77.8438	85.1012	0.223809	2.67601	17	8	38	298	random minimal	0
MLIG_CORNRBOX_1KKQ.DDOC_SPAK_OSR1_1_2V3S	62	9	ranked_4	0.71369	86.245	75.2475	82.5792	0.211616	3.03645	16	8	35	271	random minimal	0
MLIG_CSL_BTD_1_4J2X.DTRG_NES_CRM1_1_3GB8	179	4	ranked_0	0.654769	95.8817	51.89	84.8838	0.0672507	6.29002	12	4	20	182	random minimal	0
MLIG_CSL_BTD_1_4J2X.DTRG_NES_CRM1_1_3GB8	179	4	ranked_1	0.546374	95.5325	39.25	81.4619	0.0494119	7.01247	12	4	16	173	random minimal	0
MLIG_CSL_BTD_1_4J2X.DTRG_NES_CRM1_1_3GB8	179	4	ranked_2	0.543128	94.1764	38.9225	81.8978	0.0515443	7.0297	14	4	16	107	random minimal	0
MLIG_CSL_BTD_1_4J2X.DTRG_NES_CRM1_1_3GB8	179	4	ranked_3	0.489039	93.7669	31.365	79.0841	0.0352407	8.01456	13	4	18	185	random minimal	0
MLIG_CSL_BTD_1_4J2X.DTRG_NES_CRM1_1_3GB8	179	4	ranked_4	0.479316	95.18	33.5225	77.5636	0.0345776	8.43637	10	4	14	90	random minimal	0
MLIG_deltaCOP1_diTrp_1_5FJX.DLIG_CAP-Gly_1_2PZO	46	6	ranked_0	0.438735	95.5636	67.255	88.0147	0.100362	3.37474	11	4	19	195	random minimal	0
MLIG_deltaCOP1_diTrp_1_5FJX.DLIG_CAP-Gly_1_2PZO	46	6	ranked_1	0.400691	94.9664	62.29	86.2527	0.0922477	4.19023	11	4	18	190	random minimal	0
MLIG_deltaCOP1_diTrp_1_5FJX.DLIG_CAP-Gly_1_2PZO	46	6	ranked_2	0.400048	95.4227	62.095	86.5353	0.093906	4.16399	11	4	16	169	random minimal	0
MLIG_deltaCOP1_diTrp_1_5FJX.DLIG_CAP-Gly_1_2PZO	46	6	ranked_3	0.372302	94.9773	57.826	83.3675	0.0607398	4.80787	11	5	18	161	random minimal	0
MLIG_deltaCOP1_diTrp_1_5FJX.DLIG_CAP-Gly_1_2PZO	46	6	ranked_4	0.371831	95.0845	57.4875	85.0587	0.0507215	5.0157	11	4	15	174	random minimal	0
MLIG_DLG_GKlike_1_3WP0.DTRG_ER_FFAT_1_2RR3	125	9	ranked_0	0.708754	95.1421	68.8211	84.8426	0.187396	3.75936	14	9	30	223	random minimal	0
MLIG_DLG_GKlike_1_3WP0.DTRG_ER_FFAT_1_2RR3	125	9	ranked_1	0.596962	94.0531	56.0288	79.5676	0.127842	6.10627	13	8	29	258	random minimal	0
MLIG_DLG_GKlike_1_3WP0.DTRG_ER_FFAT_1_2RR3	125	9	ranked_2	0.535981	92.7915	54.9663	78.3819	0.0934924	6.7837	13	8	27	196	random minimal	0
MLIG_DLG_GKlike_1_3WP0.DTRG_ER_FFAT_1_2RR3	125	9	ranked_3	0.47489	92.8258	43.125	72.9455	0.095771	7.22023	12	8	25	193	random minimal	0
MLIG_DLG_GKlike_1_3WP0.DTRG_ER_FFAT_1_2RR3	125	9	ranked_4	0.315084	93.2745	26.014	72.2556	0.0792514	11.7713	11	5	21	255	random minimal	0
MLIG_Dynein_DLC8_1_1F95.DDOC_USP7_UBL2_3_4YOC	250	7	ranked_0	0.532514	94.6747	33.724	79.437	0.0627769	8.19529	15	5	27	262	random minimal	0
MLIG_Dynein_DLC8_1_1F95.DDOC_USP7_UBL2_3_4YOC	250	7	ranked_1	0.511781	92.93	37.8	76.391	0.0849331	10.7834	14	6	26	257	random minimal	0
MLIG_Dynein_DLC8_1_1F95.DDOC_USP7_UBL2_3_4YOC	250	7	ranked_2	0.469547	80.8677	32.2614	69.1352	0.126821	12.2552	22	7	46	390	random minimal	0
MLIG_Dynein_DLC8_1_1F95.DDOC_USP7_UBL2_3_4YOC	250	7	ranked_3	0.317088	84.3087	21.66	64.375	0.0404036	17.7725	15	7	29	282	random minimal	0
MLIG_Dynein_DLC8_1_1F95.DDOC_USP7_UBL2_3_4YOC	250	7	ranked_4	0.230582	67.6133	16.4214	51.325	0.0337946	26.0489	15	7	40	623	random minimal	0
MLIG_EF_ALG2_ABM_1_2ZNE.DLIG_CID_NIM_1_2MOW	155	9	ranked_0	0.530914	94.3247	44.3629	78.4277	0.0928071	6.7428	15	7	23	274	random minimal	0
MLIG_EF_ALG2_ABM_1_2ZNE.DLIG_CID_NIM_1_2MOW	155	9	ranked_1	0.508745	93.9463	35.4625	76.6178	0.0721061	7.37366	19	8	32	331	random minimal	0
MLIG_EF_ALG2_ABM_1_2ZNE.DLIG_CID_NIM_1_2MOW	155	9	ranked_2	0.497121	94.4889	37.9487	77.0919	0.0689044	7.50616	18	8	27	302	random minimal	0
MLIG_EF_ALG2_ABM_1_2ZNE.DLIG_CID_NIM_1_2MOW	155	9	ranked_3	0.495441	93.0953	35.235	76.5638	0.106918	7.536	15	6	23	282	random minimal	0
MLIG_EF_ALG2_ABM_1_2ZNE.DLIG_CID_NIM_1_2MOW	155	9	ranked_4	0.488853	94.0125	33.4729	75.5874	0.0597897	8.0951	16	7	28	276	random minimal	0
MLIG_EH1_1_2CE8.DLIG_SH3_CIN85_PxpxPR_1_2BZ8	57	9	ranked_0	0.20819	97.2917	33.88	81.4388	0.0221803	15.1236	6	2	7	42	random minimal	0
MLIG_EH1_1_2CE8.DLIG_SH3_CIN85_PxpxPR_1_2BZ8	57	9	ranked_1	0.197281	97.475	31.99	69.41	0.025859	17.2044	4	3	5	71	random minimal	0
MLIG_EH1_1_2CE8.DLIG_SH3_CIN85_PxpxPR_1_2BZ8	57	9	ranked_2	0.19131	97.896	36.74	80.4229	0.022744	18.4562	5	2	6	58	random minimal	0
MLIG_EH1_1_2CE8.DLIG_SH3_CIN85_PxpxPR_1_2BZ8	57	9	ranked_3	0.187203	98.1025	33.79	85.24	0.0221475	18.9898	4	1	4	28	random minimal	0
MLIG_EH1_1_2CE8.DLIG_SH3_CIN85_PxpxPR_1_2BZ8	57	9	ranked_4	0.185981	0	0	0	0.0182589	50	0	0	0	0	random minimal	0
MLIG_EH_1_1FF1.DDOC_MAPK_GRA24_9_5ETA	350	5	ranked_0	0.437287	82.6267	33.0067	66.0867	0.0312888	18.7627	6	3	9	89	random minimal	0
MLIG_EH_1_1FF1.DDOC_MAPK_GRA24_9_5ETA	350	5	ranked_1	0.410763	85.89	26.0225	67.4692	0.0255931	19.7199	9	4	14	129	random minimal	0
MLIG_EH_1_1FF1.DDOC_MAPK_GRA24_9_5ETA	350	5	ranked_2	0.39309	77.83	28.26	61.3067	0.0267669	19.7731	6	3	10	81	random minimal	0
MLIG_EH_1_1FF1.DDOC_MAPK_GRA24_9_5ETA	350	5	ranked_3	0.318171	83.2833	20.3575	58.113	0.0204883	24.9837	6	4	11	92	random minimal	0
MLIG_EH_1_1FF1.DDOC_MAPK_GRA24_9_5ETA	350	5	ranked_4	0.298531	81.265	23.48	62.0033	0.0188761	24.7152	4	2	5	40	random minimal	0
MLIG_EVH1_1_1EVH.DLIG_Actin_WH2_1_2A41	372	5	ranked_0	0.766608	94.2288	61.484	86.4324	0.0923514	4.62963	16	5	26	149	random minimal	0
MLIG_EVH1_1_1EVH.DLIG_Actin_WH2_1_2A41	372	5	ranked_1	0.765755	94.8825	60.264	86.64	0.0932373	4.92549	16	5	25	153	random minimal	0
MLIG_EVH1_1_1EVH.DLIG_Actin_WH2_1_2A41	372	5	ranked_2	0.672873	93.5087	49.044	82.3925	0.0655896	7.4686	15	5	25	146	random minimal	0
MLIG_EVH1_1_1EVH.DLIG_Actin_WH2_1_2A41	372	5	ranked_3	0.649923	93.0158	42.8675	80.4787	0.0546045	7.1227	12	4	18	125	random minimal	0
MLIG_EVH1_1_1EVH.DLIG_Actin_WH2_1_2A41	372	5	ranked_4	0.572739	92.3577	36.626	76.8767	0.0417917	9.12915	13	5	18	132	random minimal	0
MLIG_EVH1_2_1DDV.DLIG_LIR_Apic_2_4EOY	124	5	ranked_0	0.802354	95.9887	78.56	91.839	0.147728	3.66405	16	5	28	260	random minimal	0
MLIG_EVH1_2_1DDV.DLIG_LIR_Apic_2_4EOY	124	5	ranked_1	0.717643	95.4281	73.994	90.3248	0.126923	4.65354	16	5	28	241	random minimal	0
MLIG_EVH1_2_1DDV.DLIG_LIR_Apic_2_4EOY	124	5	ranked_2	0.532355	94.2555	43.52	80.726	0.0653025	7.07496	11	4	17	164	random minimal	0
MLIG_EVH1_2_1DDV.DLIG_LIR_Apic_2_4EOY	124	5	ranked_3	0.488202	92.9573	40.295	78.914	0.0647337	6.49482	11	4	19	149	random minimal	0
MLIG_EVH1_2_1DDV.DLIG_LIR_Apic_2_4EOY	124	5	ranked_4	0.472279	92.8875	43.485	80.5369	0.0599236	7.55062	12	4	18	104	random minimal	0
MLIG_EVH1_3_1MKE.DLIG_LSD1_SNAG_1_2Y48	543	6	ranked_0	0.656162	93.8995	30.985	80.4179	0.119379	8.37673	22	6	31	331	random minimal	0
MLIG_EVH1_3_1MKE.DLIG_LSD1_SNAG_1_2Y48	543	6	ranked_1	0.652706	95.2183	33.95	82.5421	0.102958	8.78413	23	6	31	221	random minimal	0
MLIG_EVH1_3_1MKE.DLIG_LSD1_SNAG_1_2Y48	543	6	ranked_2	0.586811	94.0276	24.94	76.0048	0.0975485	12.1608	17	6	27	279	random minimal	0
MLIG_EVH1_3_1MKE.DLIG_LSD1_SNAG_1_2Y48	543	6	ranked_3	0.476923	94.146	26.09	74.7014	0.030231	15.9508	10	4	15	117	random minimal	0
MLIG_EVH1_3_1MKE.DLIG_LSD1_SNAG_1_2Y48	543	6	ranked_4	0.259583	0	0	0	0	50	0	0	0	0	random minimal	0
MLIG_FAT_LD_1_3GM1.DLIG_LIR_Nem_3_5AZG	116	9	ranked_0	0.483066	93.355	49.3167	80.1435	0.0683079	6.91571	14	6	25	195	random minimal	0
MLIG_FAT_LD_1_3GM1.DLIG_LIR_Nem_3_5AZG	116	9	ranked_1	0.465822	92.6435	45.1756	76.2123	0.0799762	8.16106	17	9	30	226	random minimal	0
MLIG_FAT_LD_1_3GM1.DLIG_LIR_Nem_3_5AZG	116	9	ranked_2	0.464707	92.2267	39.9188	71.3035	0.0599348	7.44089	12	8	22	202	random minimal	0
MLIG_FAT_LD_1_3GM1.DLIG_LIR_Nem_3_5AZG	116	9	ranked_3	0.451007	92.7625	45.5629	75.3732	0.0522172	8.05867	12	7	22	175	random minimal	0
MLIG_FAT_LD_1_3GM1.DLIG_LIR_Nem_3_5AZG	116	9	ranked_4	0.426292	91.53	34.1443	71.445	0.0417493	8.06347	13	7	21	139	random minimal	0
MLIG_FXI_DFP_1_5EOD.DLIG_BIR_III_3_1JD5	72	5	ranked_0	0.778295	97.6525	85.86	94.1841	0.163674	2.2702	12	5	22	245	random minimal	0
MLIG_FXI_DFP_1_5EOD.DLIG_BIR_III_3_1JD5	72	5	ranked_1	0.759643	97.6108	82.64	93.4522	0.155104	2.5625	13	5	23	253	random minimal	0
MLIG_FXI_DFP_1_5EOD.DLIG_BIR_III_3_1JD5	72	5	ranked_2	0.730515	97.3985	81.532	92.9911	0.161542	2.85982	13	5	23	242	random minimal	0
MLIG_FXI_DFP_1_5EOD.DLIG_BIR_III_3_1JD5	72	5	ranked_3	0.610782	96.8775	75.0133	90.9145	0.0844358	3.46647	8	3	14	159	random minimal	0
MLIG_FXI_DFP_1_5EOD.DLIG_BIR_III_3_1JD5	72	5	ranked_4	0.327762	98.0183	31.0433	75.6933	0.0378132	9.94807	6	3	7	77	random minimal	0
MLIG_GBD_Chelix_1_2K42.DLIG_FAT_LD_1_3GM1	140	9	ranked_0	0.606859	94.4417	56.9871	80.6426	0.0574332	5.67249	12	7	23	130	random minimal	0
MLIG_GBD_Chelix_1_2K42.DLIG_FAT_LD_1_3GM1	140	9	ranked_1	0.492727	94.0915	37.3767	76.1816	0.0408315	9.55524	13	6	22	128	random minimal	0
MLIG_GBD_Chelix_1_2K42.DLIG_FAT_LD_1_3GM1	140	9	ranked_2	0.492062	94.7318	38.1814	72.74	0.0340973	10.3579	11	7	20	130	random minimal	0
MLIG_GBD_Chelix_1_2K42.DLIG_FAT_LD_1_3GM1	140	9	ranked_3	0.449907	95.4785	44.84	79.4874	0.0532543	13.8804	13	6	24	147	random minimal	0
MLIG_GBD_Chelix_1_2K42.DLIG_FAT_LD_1_3GM1	140	9	ranked_4	0.43289	92.8846	28.13	74.8972	0.04897	11.644	13	5	17	159	random minimal	0
MLIG_GLEBS_BUB3_1_2I3S.DLIG_FXI_DFP_1_5EOD	84	9	ranked_0	0.597373	86.9239	62.0138	79.2592	0.155819	4.62016	18	8	35	289	random minimal	0
MLIG_GLEBS_BUB3_1_2I3S.DLIG_FXI_DFP_1_5EOD	84	9	ranked_1	0.471364	87.2983	51.2867	75.2944	0.061656	4.98252	12	6	19	150	random minimal	0
MLIG_GLEBS_BUB3_1_2I3S.DLIG_FXI_DFP_1_5EOD	84	9	ranked_2	0.470097	88.4193	46.4786	75.0745	0.0721011	5.46961	15	7	30	204	random minimal	0
MLIG_GLEBS_BUB3_1_2I3S.DLIG_FXI_DFP_1_5EOD	84	9	ranked_3	0.418705	85.7031	42.4057	72.5257	0.0699202	6.7608	16	7	26	229	random minimal	0
MLIG_GLEBS_BUB3_1_2I3S.DLIG_FXI_DFP_1_5EOD	84	9	ranked_4	0.40166	86.2794	41.802	75.6895	0.0930604	7.04735	16	5	28	233	random minimal	0
MLIG_GYF_1L2Z.DLIG_SUFU_1_4KMD	354	9	ranked_0	0.560296	90.4346	33.6344	67.1982	0.047263	9.64154	13	9	23	160	random minimal	0
MLIG_GYF_1L2Z.DLIG_SUFU_1_4KMD	354	9	ranked_1	0.555374	93.0658	40.4143	73.6679	0.0855515	11.3869	12	7	24	184	random minimal	0
MLIG_GYF_1L2Z.DLIG_SUFU_1_4KMD	354	9	ranked_2	0.55507	92.1558	34.53	69.1055	0.0681469	10.2831	12	8	24	152	random minimal	0
MLIG_GYF_1L2Z.DLIG_SUFU_1_4KMD	354	9	ranked_3	0.533663	91.0218	36.0788	67.8879	0.0681932	10.2662	11	8	25	178	random minimal	0
MLIG_GYF_1L2Z.DLIG_SUFU_1_4KMD	354	9	ranked_4	0.336404	91.8786	19.2289	63.4504	0.0534862	20.92	14	9	33	320	random minimal	0
MLIG_HOMEOBOX_1B72.DLIG_Vh1_VBS_1_1SYQ	258	4	ranked_0	0.651103	95.6345	50.6433	85.9936	0.0322426	7.22993	11	3	14	146	random minimal	0
MLIG_HOMEOBOX_1B72.DLIG_Vh1_VBS_1_1SYQ	258	4	ranked_1	0.616465	95.5522	40.5525	78.6292	0.0432853	8.63033	9	4	11	151	random minimal	0
MLIG_HOMEOBOX_1B72.DLIG_Vh1_VBS_1_1SYQ	258	4	ranked_2	0.578009	95.369	37.91	82.1092	0.0302916	9.62606	10	3	14	168	random minimal	0
MLIG_HOMEOBOX_1B72.DLIG_Vh1_VBS_1_1SYQ	258	4	ranked_3	0.430899	94.771	27.4967	79.2462	0.0234262	14.7275	10	3	10	47	random minimal	0
MLIG_HOMEOBOX_1B72.DLIG_Vh1_VBS_1_1SYQ	258	4	ranked_4	0.300411	96.235	17.935	76.66	0.0229879	23.6016	6	2	7	78	random minimal	0
MLIG_IBAR_NPY_1_2YKT.DLIG_UFM1_UFIM_1_5HKH	83	4	ranked_0	0.232559	94.288	22.275	73.7129	0.0330418	19.2105	5	2	6	72	random minimal	0
MLIG_IBAR_NPY_1_2YKT.DLIG_UFM1_UFIM_1_5HKH	83	4	ranked_1	0.220507	95.7513	23.005	81.202	0.0211461	19.4959	8	2	9	85	random minimal	0
MLIG_IBAR_NPY_1_2YKT.DLIG_UFM1_UFIM_1_5HKH	83	4	ranked_2	0.210055	97.38	17.9	70.8867	0.0197644	23.4456	2	1	2	16	random minimal	0
MLIG_IBAR_NPY_1_2YKT.DLIG_UFM1_UFIM_1_5HKH	83	4	ranked_3	0.204328	97.83	20.03	71.8967	0	22.9104	4	2	5	48	random minimal	0
MLIG_IBAR_NPY_1_2YKT.DLIG_UFM1_UFIM_1_5HKH	83	4	ranked_4	0.190871	0	0	0	0	50	0	0	0	0	random minimal	0
MLIG_KLC1_WD_1_3ZFW.DLIG_GLEBS_BUB3_1_2I3S	340	8	ranked_0	0.576574	90.8773	39.7243	70.9844	0.0635443	10.2381	11	7	24	228	random minimal	0
MLIG_KLC1_WD_1_3ZFW.DLIG_GLEBS_BUB3_1_2I3S	340	8	ranked_1	0.565695	90.7436	37.5129	70.0428	0.0555059	11.2919	11	7	23	213	random minimal	0
MLIG_KLC1_WD_1_3ZFW.DLIG_GLEBS_BUB3_1_2I3S	340	8	ranked_2	0.555726	90.754	34.79	67.71	0.051933	10.2874	10	7	18	158	random minimal	0
MLIG_KLC1_WD_1_3ZFW.DLIG_GLEBS_BUB3_1_2I3S	340	8	ranked_3	0.55189	90.2869	32.1117	71.9158	0.0389808	10.7005	13	6	21	311	random minimal	0
MLIG_KLC1_WD_1_3ZFW.DLIG_GLEBS_BUB3_1_2I3S	340	8	ranked_4	0.53271	89.8678	28.5643	72.7028	0.0419322	12.192	18	7	26	264	random minimal	0
MLIG_KLC1_Yacidic_2_6FUZ.DDOC_GSK3_Axin_1_1O9U	289	5	ranked_0	0.485711	89.4437	28.932	66.17	0.0319856	15.1108	8	5	17	160	random minimal	0
MLIG_KLC1_Yacidic_2_6FUZ.DDOC_GSK3_Axin_1_1O9U	289	5	ranked_1	0.443141	90.7286	29.2	65.0917	0.0273617	17.3329	7	5	14	129	random minimal	0
MLIG_KLC1_Yacidic_2_6FUZ.DDOC_GSK3_Axin_1_1O9U	289	5	ranked_2	0.40631	90.6267	24.918	60.7591	0.0254561	18.9617	6	5	13	94	random minimal	0
MLIG_KLC1_Yacidic_2_6FUZ.DDOC_GSK3_Axin_1_1O9U	289	5	ranked_3	0.366576	89.46	24.5175	56.9888	0.0231753	20.5892	4	4	8	40	random minimal	0
MLIG_KLC1_Yacidic_2_6FUZ.DDOC_GSK3_Axin_1_1O9U	289	5	ranked_4	0.365091	90.6267	23.64	60.1782	0.0261249	20.8973	6	5	13	84	random minimal	0
MLIG_LIR_Apic_2_4EOY.DLIG_Sin3_1_1PD7	85	6	ranked_0	0.461068	87.399	46.5175	75.7186	0.0407234	5.77043	10	4	13	91	random minimal	0
MLIG_LIR_Apic_2_4EOY.DLIG_Sin3_1_1PD7	85	6	ranked_1	0.42646	88.8367	40.1467	69.3607	0.0395352	6.05424	9	6	15	90	random minimal	0
MLIG_LIR_Apic_2_4EOY.DLIG_Sin3_1_1PD7	85	6	ranked_2	0.40091	85.3791	38.725	72.938	0.0307688	8.11404	11	4	14	81	random minimal	0
MLIG_LIR_Apic_2_4EOY.DLIG_Sin3_1_1PD7	85	6	ranked_3	0.39763	86.1209	37.128	70.8106	0.0281542	7.52124	11	5	16	212	random minimal	0
MLIG_LIR_Apic_2_4EOY.DLIG_Sin3_1_1PD7	85	6	ranked_4	0.342478	92.7	32.92	70.9618	0.0225233	9.21456	7	4	10	119	random minimal	0
MLIG_LIR_Gen_1_2L8J.DDOC_PP1_MyPhoNE_1_1S70	299	9	ranked_0	0.629603	92.89	46.4088	73.3189	0.0808514	7.08245	11	8	29	237	random minimal	0
MLIG_LIR_Gen_1_2L8J.DDOC_PP1_MyPhoNE_1_1S70	299	9	ranked_1	0.592828	92.6342	47.2786	75.9242	0.103625	8.10076	12	7	28	220	random minimal	0
MLIG_LIR_Gen_1_2L8J.DDOC_PP1_MyPhoNE_1_1S70	299	9	ranked_2	0.583314	91.8255	43.3967	70.0325	0.05267	8.35343	11	9	25	251	random minimal	0
MLIG_LIR_Gen_1_2L8J.DDOC_PP1_MyPhoNE_1_1S70	299	9	ranked_3	0.576218	91.8308	44.6522	71.6114	0.0681085	8.57027	12	9	31	268	random minimal	0
MLIG_LIR_Gen_1_2L8J.DDOC_PP1_MyPhoNE_1_1S70	299	9	ranked_4	0.541772	92.2062	43.4413	73.629	0.0567905	9.3396	13	8	31	220	random minimal	0
MLIG_LIR_LC3C_4_3VVW.DDOC_MIT_MIM_1_2JQ9	71	5	ranked_0	0.39102	88.8458	40.658	74.6729	0.0556559	6.45284	12	5	21	160	random minimal	0
MLIG_LIR_LC3C_4_3VVW.DDOC_MIT_MIM_1_2JQ9	71	5	ranked_1	0.363446	87.9437	40.9433	75.1255	0.0318337	7.01724	8	3	13	83	random minimal	0
MLIG_LIR_LC3C_4_3VVW.DDOC_MIT_MIM_1_2JQ9	71	5	ranked_2	0.36	90.4171	36.678	68.0258	0.0259004	7.60749	7	5	15	94	random minimal	0
MLIG_LIR_LC3C_4_3VVW.DDOC_MIT_MIM_1_2JQ9	71	5	ranked_3	0.347529	87.3375	32.2575	73.5675	0.0420934	7.64557	12	4	19	166	random minimal	0
MLIG_LIR_LC3C_4_3VVW.DDOC_MIT_MIM_1_2JQ9	71	5	ranked_4	0.340125	89.363	35.7225	74.0371	0.0498309	8.13923	10	4	15	124	random minimal	0
MLIG_LIR_Nem_3_5AZG.DLIG_ULM_U2AF65_1_1O0P	104	5	ranked_0	0.78417	95.8487	79.052	91.6495	0.119396	2.30733	15	5	27	293	random minimal	0
MLIG_LIR_Nem_3_5AZG.DLIG_ULM_U2AF65_1_1O0P	104	5	ranked_1	0.774361	95.4207	75.908	90.5425	0.112257	2.78334	15	5	25	290	random minimal	0
MLIG_LIR_Nem_3_5AZG.DLIG_ULM_U2AF65_1_1O0P	104	5	ranked_2	0.673306	93.435	65.968	86.8952	0.0962001	3.92842	16	5	27	279	random minimal	0
MLIG_LIR_Nem_3_5AZG.DLIG_ULM_U2AF65_1_1O0P	104	5	ranked_3	0.669382	93.812	64.918	86.5885	0.0813755	3.91496	15	5	26	273	random minimal	0
MLIG_LIR_Nem_3_5AZG.DLIG_ULM_U2AF65_1_1O0P	104	5	ranked_4	0.597542	92.1808	56.794	82.3511	0.0633403	5.17921	13	5	23	257	random minimal	0
MLIG_LRP6_Inhibitor_1_3SOQ.DTRG_NES_CRM1_1_3GB8	179	7	ranked_0	0.663665	93.704	49.6533	81.1181	0.0798503	5.30694	15	6	23	138	random minimal	0
MLIG_LRP6_Inhibitor_1_3SOQ.DTRG_NES_CRM1_1_3GB8	179	7	ranked_1	0.563615	93.481	44.934	77.2987	0.0747493	6.75699	10	5	15	93	random minimal	0
MLIG_LRP6_Inhibitor_1_3SOQ.DTRG_NES_CRM1_1_3GB8	179	7	ranked_2	0.551195	93.0957	41.3333	77.567	0.0750723	8.07321	14	6	21	159	random minimal	0
MLIG_LRP6_Inhibitor_1_3SOQ.DTRG_NES_CRM1_1_3GB8	179	7	ranked_3	0.517678	93.5693	39.2183	77.264	0.0872078	7.24533	14	6	22	128	random minimal	0
MLIG_LRP6_Inhibitor_1_3SOQ.DTRG_NES_CRM1_1_3GB8	179	7	ranked_4	0.516275	94.7854	36.436	78.5772	0.0662106	7.95233	13	5	18	119	random minimal	0
MLIG_LSD1_SNAG_1_2Y48.DLIG_EF_ALG2_ABM_1_2ZNE	168	9	ranked_0	0.812091	92.7185	80.9775	88.2457	0.194875	3.43053	13	8	30	300	random minimal	0
MLIG_LSD1_SNAG_1_2Y48.DLIG_EF_ALG2_ABM_1_2ZNE	168	9	ranked_1	0.473982	91.3524	37.04	72.5519	0.0783524	11.2138	17	9	35	323	random minimal	0
MLIG_LSD1_SNAG_1_2Y48.DLIG_EF_ALG2_ABM_1_2ZNE	168	9	ranked_2	0.429415	90.1279	28.79	70.4121	0.0554883	13.2199	19	9	33	300	random minimal	0
MLIG_LSD1_SNAG_1_2Y48.DLIG_EF_ALG2_ABM_1_2ZNE	168	9	ranked_3	0.362969	91.6293	26.5043	69.921	0.0737057	16.345	14	7	26	310	random minimal	0
MLIG_LSD1_SNAG_1_2Y48.DLIG_EF_ALG2_ABM_1_2ZNE	168	9	ranked_4	0.349999	92.0827	25.4971	70.8964	0.0503775	17.8497	15	7	28	227	random minimal	0
MLIG_LYPXL_L_2_2R02.DLIG_PTAP_UEV_1_1M4P	144	10	ranked_0	0.379151	90.4463	33.2267	76.7136	0.0739152	13.3244	19	6	31	356	random minimal	0
MLIG_LYPXL_L_2_2R02.DLIG_PTAP_UEV_1_1M4P	144	10	ranked_1	0.369737	95.0929	32.11	74.0986	0.0609394	13.3716	14	7	25	190	random minimal	0
MLIG_LYPXL_L_2_2R02.DLIG_PTAP_UEV_1_1M4P	144	10	ranked_2	0.361845	89.5638	36.0933	74.9809	0.0557179	13.4673	16	6	22	260	random minimal	0
MLIG_LYPXL_L_2_2R02.DLIG_PTAP_UEV_1_1M4P	144	10	ranked_3	0.352728	90.4343	32.9743	71.281	0.0681599	13.0915	14	7	24	246	random minimal	0
MLIG_LYPXL_L_2_2R02.DLIG_PTAP_UEV_1_1M4P	144	10	ranked_4	0.333206	95.1814	26.8567	74.684	0.0410557	16.1364	14	6	22	167	random minimal	0
MLIG_LYPXL_SIV_4_2XS1.DLIG_APCC_ABBA_1_4BH6	293	9	ranked_0	0.535227	91.4033	35.9367	67.6319	0.0646396	10.0709	12	9	27	279	random minimal	0
MLIG_LYPXL_SIV_4_2XS1.DLIG_APCC_ABBA_1_4BH6	293	9	ranked_1	0.472797	89.9893	27.6738	68.3143	0.0478921	12.9222	15	8	27	213	random minimal	0
MLIG_LYPXL_SIV_4_2XS1.DLIG_APCC_ABBA_1_4BH6	293	9	ranked_2	0.411215	92.9946	28.7875	68.5348	0.0697352	17.2863	13	8	29	320	random minimal	0
MLIG_LYPXL_SIV_4_2XS1.DLIG_APCC_ABBA_1_4BH6	293	9	ranked_3	0.383383	92.36	22.4178	67.1808	0.0616904	17.5427	16	9	28	239	random minimal	0
MLIG_LYPXL_SIV_4_2XS1.DLIG_APCC_ABBA_1_4BH6	293	9	ranked_4	0.30697	94.0208	23.6771	68.1047	0.0253267	22.0996	12	7	17	104	random minimal	0
MLIG_LYPXL_S_1_2R03.DLIG_FXI_DFP_1_5EOD	84	5	ranked_0	0.44533	87.008	41.105	77.3442	0.0728245	6.26153	15	4	23	166	random minimal	0
MLIG_LYPXL_S_1_2R03.DLIG_FXI_DFP_1_5EOD	84	5	ranked_1	0.442606	91.18	44.564	79.526	0.0557384	6.49306	15	5	23	165	random minimal	0
MLIG_LYPXL_S_1_2R03.DLIG_FXI_DFP_1_5EOD	84	5	ranked_2	0.421667	89.3413	38.5275	78.6437	0.0490898	6.45102	15	4	22	139	random minimal	0
MLIG_LYPXL_S_1_2R03.DLIG_FXI_DFP_1_5EOD	84	5	ranked_3	0.393707	89.6582	37.794	73.4506	0.0608393	7.38123	11	5	20	124	random minimal	0
MLIG_LYPXL_S_1_2R03.DLIG_FXI_DFP_1_5EOD	84	5	ranked_4	0.392491	88.9369	40.2625	79.202	0.0596294	7.50696	16	4	23	149	random minimal	0
MLIG_MAD2_1GO4.DLIG_LYPXL_L_2_2R02	293	9	ranked_0	0.335622	81.5314	26.235	56.01	0.022865	16.4493	7	6	16	132	random minimal	0
MLIG_MAD2_1GO4.DLIG_LYPXL_L_2_2R02	293	9	ranked_1	0.335333	88.3443	29.394	63.7817	0.0230736	17.2403	7	5	10	56	random minimal	0
MLIG_MAD2_1GO4.DLIG_LYPXL_L_2_2R02	293	9	ranked_2	0.308989	87.6543	22.924	60.6833	0.0297467	17.8575	7	5	13	142	random minimal	0
MLIG_MAD2_1GO4.DLIG_LYPXL_L_2_2R02	293	9	ranked_3	0.256987	94.8038	22.2017	63.6886	0.0258617	20.4283	8	6	15	78	random minimal	0
MLIG_MAD2_1GO4.DLIG_LYPXL_L_2_2R02	293	9	ranked_4	0.237759	89.21	20.14	46.0413	0.0233189	23.6247	3	5	10	76	random minimal	0
MLIG_MLH1_MIPbox_1_4FMO.DDEG_SPOP_SBC_1_3HQM	137	5	ranked_0	0.569986	95.8215	49.98	83.0878	0.0601707	5.46996	13	5	21	182	random minimal	0
MLIG_MLH1_MIPbox_1_4FMO.DDEG_SPOP_SBC_1_3HQM	137	5	ranked_1	0.565089	95.8585	49.79	83.0617	0.0792022	5.56506	13	5	22	219	random minimal	0
MLIG_MLH1_MIPbox_1_4FMO.DDEG_SPOP_SBC_1_3HQM	137	5	ranked_2	0.564662	96.1682	48.204	81.1794	0.0659588	5.40185	11	5	18	174	random minimal	0
MLIG_MLH1_MIPbox_1_4FMO.DDEG_SPOP_SBC_1_3HQM	137	5	ranked_3	0.549211	95.5531	46.234	81.8533	0.0568512	5.73499	13	5	21	194	random minimal	0
MLIG_MLH1_MIPbox_1_4FMO.DDEG_SPOP_SBC_1_3HQM	137	5	ranked_4	0.543378	96.448	45.468	79.4547	0.0721743	5.46746	10	5	19	153	random minimal	0
MLIG_MYND_2_2ODD.DMOD_SUMO_for_1_1KPS	159	41	ranked_0	0.302773	79.7	69.024	75.8871	0.0454965	14.0689	9	5	14	119	random minimal	0
MLIG_MYND_2_2ODD.DMOD_SUMO_for_1_1KPS	159	41	ranked_1	0.286929	83.292	61.5967	75.1563	0.0805705	18.6898	15	9	26	203	random minimal	0
MLIG_MYND_2_2ODD.DMOD_SUMO_for_1_1KPS	159	41	ranked_2	0.26956	81.9215	64.0237	75.1033	0.0650936	18.6366	13	8	23	157	random minimal	0
MLIG_MYND_2_2ODD.DMOD_SUMO_for_1_1KPS	159	41	ranked_3	0.254977	83.132	63.1988	74.2728	0.0958803	20.9717	10	8	20	163	random minimal	0
MLIG_MYND_2_2ODD.DMOD_SUMO_for_1_1KPS	159	41	ranked_4	0.226363	88.9015	61.1044	77.53	0.0808565	22.3805	13	9	22	191	random minimal	0
MLIG_NBox_RRM_1_2KXH.DLIG_PAM2_1_1JGN	73	11	ranked_0	0.601829	91.0146	69.8712	82.96	0.104666	4.04987	13	8	26	227	random minimal	0
MLIG_NBox_RRM_1_2KXH.DLIG_PAM2_1_1JGN	73	11	ranked_1	0.503891	92.967	45.55	75.1856	0.0390362	6.98395	10	6	18	124	random minimal	0
MLIG_NBox_RRM_1_2KXH.DLIG_PAM2_1_1JGN	73	11	ranked_2	0.496833	91.54	68.3014	81.9712	0.0905016	5.99551	10	7	20	165	random minimal	0
MLIG_NBox_RRM_1_2KXH.DLIG_PAM2_1_1JGN	73	11	ranked_3	0.476856	88.8282	66.1771	80.0194	0.0883447	6.7158	11	7	21	170	random minimal	0
MLIG_NBox_RRM_1_2KXH.DLIG_PAM2_1_1JGN	73	11	ranked_4	0.434971	90.4423	57.2329	78.819	0.0763916	7.31808	13	7	22	204	random minimal	0
MLIG_NRBOX_1GWQ.DLIG_AP2alpha_2_1KYU	113	7	ranked_0	0.368577	69.314	41.9586	60.61	0.0391075	13.1951	15	7	30	284	random minimal	0
MLIG_NRBOX_1GWQ.DLIG_AP2alpha_2_1KYU	113	7	ranked_1	0.336899	53.2375	33.17	45.5192	0.0213051	13.9421	8	5	13	113	random minimal	0
MLIG_NRBOX_1GWQ.DLIG_AP2alpha_2_1KYU	113	7	ranked_2	0.288917	59.57	27.958	47.4115	0.0209378	14.2085	8	5	15	155	random minimal	0
MLIG_NRBOX_1GWQ.DLIG_AP2alpha_2_1KYU	113	7	ranked_3	0.274313	67.5429	30.1271	55.071	0.0374305	15.1788	14	7	22	210	random minimal	0
MLIG_NRBOX_1GWQ.DLIG_AP2alpha_2_1KYU	113	7	ranked_4	0.240492	58.6933	29.5567	48.9811	0.0203614	16.7018	6	3	8	82	random minimal	0
MLIG_NRP_CendR_1_2ORZ.DLIG_KLC1_Yacidic_2_6FUZ	223	4	ranked_0	0.229465	0	0	0	0	50	0	0	0	0	random minimal	0
MLIG_NRP_CendR_1_2ORZ.DLIG_KLC1_Yacidic_2_6FUZ	223	4	ranked_1	0.22943	0	0	0	0	50	0	0	0	0	random minimal	0
MLIG_NRP_CendR_1_2ORZ.DLIG_KLC1_Yacidic_2_6FUZ	223	4	ranked_2	0.214087	0	0	0	0	50	0	0	0	0	random minimal	0
MLIG_NRP_CendR_1_2ORZ.DLIG_KLC1_Yacidic_2_6FUZ	223	4	ranked_3	0.211711	0	0	0	0	50	0	0	0	0	random minimal	0
MLIG_NRP_CendR_1_2ORZ.DLIG_KLC1_Yacidic_2_6FUZ	223	4	ranked_4	0.20653	0	0	0	0	50	0	0	0	0	random minimal	0
MLIG_OCRL_FandH_1_3QIS.DDOC_MAPK_GRA24_9_5ETA	350	13	ranked_0	0.669191	83.8206	52.5322	72.5568	0.0816943	7.30041	16	9	33	329	random minimal	0
MLIG_OCRL_FandH_1_3QIS.DDOC_MAPK_GRA24_9_5ETA	350	13	ranked_1	0.663299	85.4235	50.3336	74.9914	0.138271	9.46644	26	11	48	377	random minimal	0
MLIG_OCRL_FandH_1_3QIS.DDOC_MAPK_GRA24_9_5ETA	350	13	ranked_2	0.550136	82.0343	40.1255	68.4756	0.0917993	13.9012	23	11	43	321	random minimal	0
MLIG_OCRL_FandH_1_3QIS.DDOC_MAPK_GRA24_9_5ETA	350	13	ranked_3	0.460021	80.875	34.5138	65.4213	0.0416331	16.6748	16	8	27	279	random minimal	0
MLIG_OCRL_FandH_1_3QIS.DDOC_MAPK_GRA24_9_5ETA	350	13	ranked_4	0.412457	80.02	25.62	59.0969	0.0357396	18.7885	16	10	31	205	random minimal	0
MLIG_PALB2_WD40_1_3EU7.DLIG_Actin_RPEL_3_2V52	373	9	ranked_0	0.770305	91.48	58.6586	81.4909	0.0758446	4.71134	16	7	24	208	random minimal	0
MLIG_PALB2_WD40_1_3EU7.DLIG_Actin_RPEL_3_2V52	373	9	ranked_1	0.728154	91.2731	54.8714	78.5325	0.0662964	5.74841	13	7	21	205	random minimal	0
MLIG_PALB2_WD40_1_3EU7.DLIG_Actin_RPEL_3_2V52	373	9	ranked_2	0.669866	91.5407	49.6557	78.2136	0.060041	7.57238	15	7	24	206	random minimal	0
MLIG_PALB2_WD40_1_3EU7.DLIG_Actin_RPEL_3_2V52	373	9	ranked_3	0.669705	90.1393	46.0186	76.1009	0.0533536	7.50678	15	7	24	218	random minimal	0
MLIG_PALB2_WD40_1_3EU7.DLIG_Actin_RPEL_3_2V52	373	9	ranked_4	0.656166	90.9385	48.8029	76.191	0.0564435	7.90515	13	7	23	196	random minimal	0
MLIG_PAM2_1_1JGN.DMOD_CDK_SPxK_1_2CCI	297	13	ranked_0	0.402063	88.842	37.0067	69.4037	0.0609338	17.8103	15	9	27	216	random minimal	0
MLIG_PAM2_1_1JGN.DMOD_CDK_SPxK_1_2CCI	297	13	ranked_1	0.319871	63.4887	25.9256	49.966	0.0303505	21.753	16	9	30	332	random minimal	0
MLIG_PAM2_1_1JGN.DMOD_CDK_SPxK_1_2CCI	297	13	ranked_2	0.314531	61.6714	23.6638	51.1866	0.039005	22.1704	21	8	41	506	random minimal	0
MLIG_PAM2_1_1JGN.DMOD_CDK_SPxK_1_2CCI	297	13	ranked_3	0.281473	61.955	26.9675	47.96	0.0208108	23.6066	6	4	8	37	random minimal	0
MLIG_PAM2_1_1JGN.DMOD_CDK_SPxK_1_2CCI	297	13	ranked_4	0.279213	58.935	29.705	44.32	0.0205024	24.3246	2	2	3	39	random minimal	0
MLIG_PAM2_2_2X04.DDOC_MAPK_MEF2A_6_4H3Q	352	14	ranked_0	0.430208	88.2967	32.848	66.1172	0.0548825	16.4428	15	10	23	132	random minimal	0
MLIG_PAM2_2_2X04.DDOC_MAPK_MEF2A_6_4H3Q	352	14	ranked_1	0.417142	87.0113	35.6267	64.1737	0.0510106	18.6808	15	12	33	287	random minimal	0
MLIG_PAM2_2_2X04.DDOC_MAPK_MEF2A_6_4H3Q	352	14	ranked_2	0.414396	86.4257	32.327	63.8846	0.0403598	18.4815	14	10	31	337	random minimal	0
MLIG_PAM2_2_2X04.DDOC_MAPK_MEF2A_6_4H3Q	352	14	ranked_3	0.406334	87.1879	30.4478	64.9852	0.0370211	17.9722	14	9	25	205	random minimal	0
MLIG_PAM2_2_2X04.DDOC_MAPK_MEF2A_6_4H3Q	352	14	ranked_4	0.405762	85.3217	37.2842	61.3029	0.0473262	19.3661	12	12	32	252	random minimal	0
MLIG_PCNA_APIM_2_5MLW.DDEG_SPOP_SBC_1_3HQM	137	7	ranked_0	0.613872	96.1017	58.5129	85.5768	0.121033	6.0069	18	7	32	329	random minimal	0
MLIG_PCNA_APIM_2_5MLW.DDEG_SPOP_SBC_1_3HQM	137	7	ranked_1	0.603404	95.6818	59.5933	86.2674	0.126707	5.30472	17	6	32	333	random minimal	0
MLIG_PCNA_APIM_2_5MLW.DDEG_SPOP_SBC_1_3HQM	137	7	ranked_2	0.561439	94.989	44.7283	83.82	0.10905	5.23952	21	6	33	394	random minimal	0
MLIG_PCNA_APIM_2_5MLW.DDEG_SPOP_SBC_1_3HQM	137	7	ranked_3	0.539707	94.7741	51.3717	83.4517	0.0998329	5.72662	17	6	31	300	random minimal	0
MLIG_PCNA_APIM_2_5MLW.DDEG_SPOP_SBC_1_3HQM	137	7	ranked_4	0.534656	94.085	44.5157	78.9987	0.0631731	6.62742	16	7	27	218	random minimal	0
MLIG_PCNA_PIPBox_1_1AXC.DLIG_PTB_Apo_2_1NTV	131	10	ranked_0	0.448786	88.5325	36.71	68.6008	0.0916468	8.69646	16	10	33	323	random minimal	0
MLIG_PCNA_PIPBox_1_1AXC.DLIG_PTB_Apo_2_1NTV	131	10	ranked_1	0.447558	91.8229	36.2867	72.5988	0.0856437	8.59155	17	9	36	365	random minimal	0
MLIG_PCNA_PIPBox_1_1AXC.DLIG_PTB_Apo_2_1NTV	131	10	ranked_2	0.438679	89.6411	34.4933	71.2585	0.0864614	8.4333	18	9	30	315	random minimal	0
MLIG_PCNA_PIPBox_1_1AXC.DLIG_PTB_Apo_2_1NTV	131	10	ranked_3	0.409034	89.5773	35.6643	72.4232	0.103986	9.00478	15	7	28	245	random minimal	0
MLIG_PCNA_PIPBox_1_1AXC.DLIG_PTB_Apo_2_1NTV	131	10	ranked_4	0.392979	89.0329	32.6463	68.5286	0.0610084	10.3554	14	8	27	195	random minimal	0
MLIG_PCNA_TLS_4_2ZVL.DDOC_ANK_TNKS_1_3TWU	160	8	ranked_0	0.604147	96.4541	49.4383	84.1891	0.159845	5.5196	17	6	28	258	random minimal	0
MLIG_PCNA_TLS_4_2ZVL.DDOC_ANK_TNKS_1_3TWU	160	8	ranked_1	0.598851	96.3347	47.3943	82.0604	0.117041	5.84082	17	7	30	319	random minimal	0
MLIG_PCNA_TLS_4_2ZVL.DDOC_ANK_TNKS_1_3TWU	160	8	ranked_2	0.597588	96.926	49.0857	84.523	0.138911	5.54824	20	7	30	273	random minimal	0
MLIG_PCNA_TLS_4_2ZVL.DDOC_ANK_TNKS_1_3TWU	160	8	ranked_3	0.584257	96.2955	44.6375	81.5361	0.0982057	5.61192	20	8	32	245	random minimal	0
MLIG_PCNA_TLS_4_2ZVL.DDOC_ANK_TNKS_1_3TWU	160	8	ranked_4	0.573666	96.08	46.9486	81.127	0.118088	5.77981	16	7	30	314	random minimal	0
MLIG_PCNA_yPIPBox_3_1SXJ.DLIG_CORNRBOX_1KKQ	164	13	ranked_0	0.442484	77.2311	34.6718	64.9113	0.0809237	11.0803	27	11	45	327	random minimal	0
MLIG_PCNA_yPIPBox_3_1SXJ.DLIG_CORNRBOX_1KKQ	164	13	ranked_1	0.424453	76.9574	32.2692	61.6357	0.0886437	11.2257	23	12	50	458	random minimal	0
MLIG_PCNA_yPIPBox_3_1SXJ.DLIG_CORNRBOX_1KKQ	164	13	ranked_2	0.414098	74.065	32.6867	60.2722	0.081067	11.7235	24	12	46	403	random minimal	0
MLIG_PCNA_yPIPBox_3_1SXJ.DLIG_CORNRBOX_1KKQ	164	13	ranked_3	0.384863	76.3443	28.7583	60.0291	0.068071	12.7094	23	12	40	366	random minimal	0
MLIG_PCNA_yPIPBox_3_1SXJ.DLIG_CORNRBOX_1KKQ	164	13	ranked_4	0.378807	73.0743	30.1675	58.3634	0.0802261	14.1697	23	12	44	425	random minimal	0
MLIG_PDZ_Class_1_1D5G.DLIG_PAM2_1_1JGN	73	6	ranked_0	0.212961	94.07	28.9	61.485	0.0194562	18.8332	1	1	1	8	random minimal	0
MLIG_PDZ_Class_1_1D5G.DLIG_PAM2_1_1JGN	73	6	ranked_1	0.198308	0	0	0	0	50	0	0	0	0	random minimal	0
MLIG_PDZ_Class_1_1D5G.DLIG_PAM2_1_1JGN	73	6	ranked_2	0.195754	96.69	28.48	62.585	0.0203577	21.6017	1	1	1	4	random minimal	0
MLIG_PDZ_Class_1_1D5G.DLIG_PAM2_1_1JGN	73	6	ranked_3	0.182313	0	0	0	0	50	0	0	0	0	random minimal	0
MLIG_PDZ_Class_1_1D5G.DLIG_PAM2_1_1JGN	73	6	ranked_4	0.173762	0	0	0	0	50	0	0	0	0	random minimal	0
MLIG_PDZ_Class_2_1MFG.DDOC_AGCK_PIF_3_1ATP	259	6	ranked_0	0.507157	82.774	33.785	68.7771	0.0707785	11.6204	15	6	26	157	random minimal	0
MLIG_PDZ_Class_2_1MFG.DDOC_AGCK_PIF_3_1ATP	259	6	ranked_1	0.446538	80.4073	29.18	64.3987	0.0340604	12.6368	11	5	20	137	random minimal	0
MLIG_PDZ_Class_2_1MFG.DDOC_AGCK_PIF_3_1ATP	259	6	ranked_2	0.433613	80.5336	27.9533	61.9759	0.0338507	14.0183	11	6	18	91	random minimal	0
MLIG_PDZ_Class_2_1MFG.DDOC_AGCK_PIF_3_1ATP	259	6	ranked_3	0.410845	81.675	25.9483	60.7775	0.0407777	13.4918	10	6	23	224	random minimal	0
MLIG_PDZ_Class_2_1MFG.DDOC_AGCK_PIF_3_1ATP	259	6	ranked_4	0.31875	88.9183	18.92	65.5856	0.030579	20.1337	12	6	21	142	random minimal	0
MLIG_PDZ_Class_3_1B8Q.DDOC_MAPK_HePTP_8_2GPH	334	6	ranked_0	0.566923	92.9258	39.4133	75.0883	0.0868448	11.9517	12	6	24	143	random minimal	0
MLIG_PDZ_Class_3_1B8Q.DDOC_MAPK_HePTP_8_2GPH	334	6	ranked_1	0.545433	91.89	33.03	68.346	0.0526837	12.0861	9	6	20	164	random minimal	0
MLIG_PDZ_Class_3_1B8Q.DDOC_MAPK_HePTP_8_2GPH	334	6	ranked_2	0.528396	92.91	36.885	74.235	0.0596489	12.6744	12	6	22	106	random minimal	0
MLIG_PDZ_Class_3_1B8Q.DDOC_MAPK_HePTP_8_2GPH	334	6	ranked_3	0.500787	92.5075	31.626	74.6012	0.057709	14.531	12	5	21	117	random minimal	0
MLIG_PDZ_Class_3_1B8Q.DDOC_MAPK_HePTP_8_2GPH	334	6	ranked_4	0.474496	91.94	32.942	70.8693	0.0498597	15.7224	9	5	17	92	random minimal	0
MLIG_PDZ_Wminus1_1_1ZUB.DDEG_Kelch_Keap1_2_3WN7	286	4	ranked_0	0.737798	97.3753	46.0775	88.4539	0.168867	4.97254	19	4	22	213	random minimal	0
MLIG_PDZ_Wminus1_1_1ZUB.DDEG_Kelch_Keap1_2_3WN7	286	4	ranked_1	0.727176	97.3957	45.1975	85.7961	0.0835666	5.28004	14	4	18	182	random minimal	0
MLIG_PDZ_Wminus1_1_1ZUB.DDEG_Kelch_Keap1_2_3WN7	286	4	ranked_2	0.71013	97.7067	43.655	86.3274	0.140763	4.98482	15	4	20	200	random minimal	0
MLIG_PDZ_Wminus1_1_1ZUB.DDEG_Kelch_Keap1_2_3WN7	286	4	ranked_3	0.692712	97.3167	44.6667	88.5417	0.081425	5.16546	15	3	17	165	random minimal	0
MLIG_PDZ_Wminus1_1_1ZUB.DDEG_Kelch_Keap1_2_3WN7	286	4	ranked_4	0.682459	97.2038	38.55	83.4029	0.075531	6.04902	13	4	17	186	random minimal	0
MLIG_Pex14_1_2W84.DLIG_PROFILIN_1_2V8C	135	4	ranked_0	0.364576	97.1613	26.225	73.5158	0.0287331	12.2741	8	4	13	155	random minimal	0
MLIG_Pex14_1_2W84.DLIG_PROFILIN_1_2V8C	135	4	ranked_1	0.348337	96.9314	28.81	81.7933	0.0295753	12.9808	7	2	9	158	random minimal	0
MLIG_Pex14_1_2W84.DLIG_PROFILIN_1_2V8C	135	4	ranked_2	0.311876	93.912	27.325	64.3178	0.0233071	15.3512	5	4	9	139	random minimal	0
MLIG_Pex14_1_2W84.DLIG_PROFILIN_1_2V8C	135	4	ranked_3	0.301458	95.9186	25.115	70.1718	0.0345052	16.0139	7	4	11	134	random minimal	0
MLIG_Pex14_1_2W84.DLIG_PROFILIN_1_2V8C	135	4	ranked_4	0.296418	95.9325	25.2633	65.6457	0.0367015	15.525	4	3	7	103	random minimal	0
MLIG_Pex14_3_4BXU.DLIG_Clathr_ClatBox_1_1C9I	329	6	ranked_0	0.684278	91.5423	46.6233	83.12	0.0689931	7.13182	13	3	19	174	random minimal	0
MLIG_Pex14_3_4BXU.DLIG_Clathr_ClatBox_1_1C9I	329	6	ranked_1	0.584325	91.358	36.53	77.651	0.0880812	12.1681	15	5	23	169	random minimal	0
MLIG_Pex14_3_4BXU.DLIG_Clathr_ClatBox_1_1C9I	329	6	ranked_2	0.563508	90.8256	34.46	77.4052	0.0926502	13.0844	16	5	26	212	random minimal	0
MLIG_Pex14_3_4BXU.DLIG_Clathr_ClatBox_1_1C9I	329	6	ranked_3	0.516614	90.3353	33.214	76.055	0.0752123	15.8503	15	5	24	211	random minimal	0
MLIG_Pex14_3_4BXU.DLIG_Clathr_ClatBox_1_1C9I	329	6	ranked_4	0.503168	91.1418	29.75	77.1891	0.105876	16.2303	17	5	28	228	random minimal	0
MLIG_PROFILIN_1_2V8C.DDOC_PP2B_PxIxI_1_4F0Z	292	7	ranked_0	0.645937	93.4667	48.2571	80.808	0.152683	7.9119	18	7	31	239	random minimal	0
MLIG_PROFILIN_1_2V8C.DDOC_PP2B_PxIxI_1_4F0Z	292	7	ranked_1	0.587033	92.7271	39.75	77.2754	0.118564	9.40996	17	7	31	217	random minimal	0
MLIG_PROFILIN_1_2V8C.DDOC_PP2B_PxIxI_1_4F0Z	292	7	ranked_2	0.551937	92.41	38.24	75.1741	0.0688056	9.75928	15	7	33	171	random minimal	0
MLIG_PROFILIN_1_2V8C.DDOC_PP2B_PxIxI_1_4F0Z	292	7	ranked_3	0.548389	92.1658	32.3243	70.1189	0.0328934	9.92674	12	7	19	190	random minimal	0
MLIG_PROFILIN_1_2V8C.DDOC_PP2B_PxIxI_1_4F0Z	292	7	ranked_4	0.540932	91.583	34.8943	68.2406	0.054174	9.69703	10	7	26	181	random minimal	0
MLIG_PTAP_UEV_1_1M4P.DLIG_LSD1_SNAG_1_2Y48	543	6	ranked_0	0.673831	93.766	33.124	78.6055	0.0698021	7.4766	15	5	23	141	random minimal	0
MLIG_PTAP_UEV_1_1M4P.DLIG_LSD1_SNAG_1_2Y48	543	6	ranked_1	0.636428	94.2875	34.132	76.5947	0.070921	8.57598	12	5	16	103	random minimal	0
MLIG_PTAP_UEV_1_1M4P.DLIG_LSD1_SNAG_1_2Y48	543	6	ranked_2	0.605621	94.782	30.636	73.4	0.0569542	10.4361	10	5	18	109	random minimal	0
MLIG_PTAP_UEV_1_1M4P.DLIG_LSD1_SNAG_1_2Y48	543	6	ranked_3	0.562407	93.074	27.695	74.3943	0.0488036	12.5962	10	4	13	108	random minimal	0
MLIG_PTAP_UEV_1_1M4P.DLIG_LSD1_SNAG_1_2Y48	543	6	ranked_4	0.496088	93.3045	26.024	72.2794	0.0592956	15.0991	11	5	17	109	random minimal	0
MLIG_PTB_Apo_2_1NTV.DDOC_MAPK_JIP1_4_4H3B	356	8	ranked_0	0.814851	91.3269	70.0286	84.8448	0.117514	5.27796	16	7	31	321	random minimal	0
MLIG_PTB_Apo_2_1NTV.DDOC_MAPK_JIP1_4_4H3B	356	8	ranked_1	0.466172	70.5046	27.3	56.8611	0.027961	14.217	13	6	23	202	random minimal	0
MLIG_PTB_Apo_2_1NTV.DDOC_MAPK_JIP1_4_4H3B	356	8	ranked_2	0.461818	72.5125	28.8029	56.4089	0.0281366	14.2076	12	7	19	186	random minimal	0
MLIG_PTB_Apo_2_1NTV.DDOC_MAPK_JIP1_4_4H3B	356	8	ranked_3	0.450124	67.1429	29.8312	53.575	0.0293445	16.4528	14	8	24	229	random minimal	0
MLIG_PTB_Apo_2_1NTV.DDOC_MAPK_JIP1_4_4H3B	356	8	ranked_4	0.286798	91.6633	19.78	55.7217	0.0230066	25.8633	3	3	5	37	random minimal	0
MLIG_Rb_LxCxE_1_1GH6.DLIG_EVH1_1_1EVH	111	17	ranked_0	0.50292	92.7013	55.254	77.7224	0.132005	6.08514	15	10	31	270	random minimal	0
MLIG_Rb_LxCxE_1_1GH6.DLIG_EVH1_1_1EVH	111	17	ranked_1	0.486538	92.2144	50.607	77.3546	0.162336	5.12523	18	10	32	331	random minimal	0
MLIG_Rb_LxCxE_1_1GH6.DLIG_EVH1_1_1EVH	111	17	ranked_2	0.472816	91.1188	45.11	72.0807	0.151647	5.85078	17	12	37	366	random minimal	0
MLIG_Rb_LxCxE_1_1GH6.DLIG_EVH1_1_1EVH	111	17	ranked_3	0.471505	90.9013	46.5467	74.2683	0.107028	5.09762	15	9	28	234	random minimal	0
MLIG_Rb_LxCxE_1_1GH6.DLIG_EVH1_1_1EVH	111	17	ranked_4	0.426355	91.3585	36.0091	65.99	0.0542038	7.69018	13	11	26	223	random minimal	0
MLIG_Rb_pABgroove_1_1N4M.DLIG_WD40_WDR5_WIN_1_3UVK	303	8	ranked_0	0.800337	83.2715	62.38	77.3025	0.08311	5.34722	20	8	39	298	random minimal	0
MLIG_Rb_pABgroove_1_1N4M.DLIG_WD40_WDR5_WIN_1_3UVK	303	8	ranked_1	0.790802	86.4884	61.26	79.0133	0.0831623	5.26197	19	8	37	285	random minimal	0
MLIG_Rb_pABgroove_1_1N4M.DLIG_WD40_WDR5_WIN_1_3UVK	303	8	ranked_2	0.783119	85.4063	59.32	77.677	0.0871748	4.9546	19	8	38	281	random minimal	0
MLIG_Rb_pABgroove_1_1N4M.DLIG_WD40_WDR5_WIN_1_3UVK	303	8	ranked_3	0.779117	79.3674	58.945	73.3163	0.0737747	5.02014	19	8	37	279	random minimal	0
MLIG_Rb_pABgroove_1_1N4M.DLIG_WD40_WDR5_WIN_1_3UVK	303	8	ranked_4	0.741738	84.4032	55.2863	75.7759	0.082694	6.44183	19	8	40	259	random minimal	0
MLIG_REV1ctd_RIR_1_2LSI.DLIG_ActinCP_TwfCPI_2_7DS2	242	12	ranked_0	0.629855	93.2747	55.59	80.23	0.105199	8.21558	17	9	32	307	random minimal	0
MLIG_REV1ctd_RIR_1_2LSI.DLIG_ActinCP_TwfCPI_2_7DS2	242	12	ranked_1	0.556922	91.8663	57.7057	81.4696	0.0950768	7.84692	16	7	26	278	random minimal	0
MLIG_REV1ctd_RIR_1_2LSI.DLIG_ActinCP_TwfCPI_2_7DS2	242	12	ranked_2	0.542143	92.9375	50.5025	78.7925	0.0968283	8.58129	16	8	26	282	random minimal	0
MLIG_REV1ctd_RIR_1_2LSI.DLIG_ActinCP_TwfCPI_2_7DS2	242	12	ranked_3	0.517448	93.3737	51.5	79.4158	0.0818018	13.8243	16	8	28	297	random minimal	0
MLIG_REV1ctd_RIR_1_2LSI.DLIG_ActinCP_TwfCPI_2_7DS2	242	12	ranked_4	0.235349	90.6137	20.902	63.8015	0.0322109	25.0143	8	5	13	164	random minimal	0
MLIG_RPA_C_Vert_1DPU.DLIG_NBox_RRM_1_2KXH	196	16	ranked_0	0.67395	90.2824	68.12	82.0741	0.115077	5.64952	17	10	33	284	random minimal	0
MLIG_RPA_C_Vert_1DPU.DLIG_NBox_RRM_1_2KXH	196	16	ranked_1	0.609608	85.638	60.3291	74.9304	0.0603107	6.58628	15	11	29	143	random minimal	0
MLIG_RPA_C_Vert_1DPU.DLIG_NBox_RRM_1_2KXH	196	16	ranked_2	0.564652	85.93	47.9	71.8448	0.0668995	7.80658	17	10	28	199	random minimal	0
MLIG_RPA_C_Vert_1DPU.DLIG_NBox_RRM_1_2KXH	196	16	ranked_3	0.540388	84.4506	53.852	72.6819	0.0678356	7.86639	16	10	25	191	random minimal	0
MLIG_RPA_C_Vert_1DPU.DLIG_NBox_RRM_1_2KXH	196	16	ranked_4	0.459821	81.1981	46.471	67.8415	0.0482619	10.0764	16	10	26	177	random minimal	0
MLIG_SH3_2_1CKA.DTRG_NLS_Bipartite_1_1PJM	460	6	ranked_0	0.672614	96.5033	47.2733	85.5633	0.128674	8.69213	21	6	31	250	random minimal	0
MLIG_SH3_2_1CKA.DTRG_NLS_Bipartite_1_1PJM	460	6	ranked_1	0.61827	97.5686	38.9433	79.981	0.0524695	9.30196	14	6	23	184	random minimal	0
MLIG_SH3_2_1CKA.DTRG_NLS_Bipartite_1_1PJM	460	6	ranked_2	0.611617	96.8021	33.08	80.0332	0.0603246	9.59828	14	5	17	153	random minimal	0
MLIG_SH3_2_1CKA.DTRG_NLS_Bipartite_1_1PJM	460	6	ranked_3	0.599701	96.8775	36.5383	76.7644	0.0588208	9.4867	12	6	22	196	random minimal	0
MLIG_SH3_2_1CKA.DTRG_NLS_Bipartite_1_1PJM	460	6	ranked_4	0.563377	97.0647	35.0133	82.1724	0.0782378	10.7609	19	6	27	209	random minimal	0
MLIG_SH3_3_2GBQ.DLIG_IBAR_NPY_1_2YKT	221	7	ranked_0	0.45394	88.826	36.2829	72.1077	0.116677	10.9193	15	7	32	247	random minimal	0
MLIG_SH3_3_2GBQ.DLIG_IBAR_NPY_1_2YKT	221	7	ranked_1	0.452014	88.0882	36.3183	69.8165	0.0531124	10.1324	11	6	20	95	random minimal	0
MLIG_SH3_3_2GBQ.DLIG_IBAR_NPY_1_2YKT	221	7	ranked_2	0.450119	85.6212	34.8883	72.3865	0.101862	9.61255	17	6	30	256	random minimal	0
MLIG_SH3_3_2GBQ.DLIG_IBAR_NPY_1_2YKT	221	7	ranked_3	0.427897	87.916	35.2071	71.145	0.11448	11.6356	15	7	31	274	random minimal	0
MLIG_SH3_3_2GBQ.DLIG_IBAR_NPY_1_2YKT	221	7	ranked_4	0.354908	90.7783	26.74	69.4322	0.0413696	15.6745	6	3	8	44	random minimal	0
MLIG_SH3_CIN85_PxpxPR_1_2BZ8.DLIG_PAM2_1_1JGN	73	6	ranked_0	0.196307	95.2667	27.285	68.074	0.0185603	21.8703	3	2	4	41	random minimal	0
MLIG_SH3_CIN85_PxpxPR_1_2BZ8.DLIG_PAM2_1_1JGN	73	6	ranked_1	0.188092	0	0	0	0	50	0	0	0	0	random minimal	0
MLIG_SH3_CIN85_PxpxPR_1_2BZ8.DLIG_PAM2_1_1JGN	73	6	ranked_2	0.18359	95.7171	27.5433	75.265	0.0217959	25.6571	7	3	8	73	random minimal	0
MLIG_SH3_CIN85_PxpxPR_1_2BZ8.DLIG_PAM2_1_1JGN	73	6	ranked_3	0.175808	0	0	0	0	50	0	0	0	0	random minimal	0
MLIG_SH3_CIN85_PxpxPR_1_2BZ8.DLIG_PAM2_1_1JGN	73	6	ranked_4	0.175635	0	0	0	0	50	0	0	0	0	random minimal	0
MLIG_SPRY_1_2JK9.DLIG_BIR_III_3_1JD5	72	6	ranked_0	0.707442	97.3875	77.7	90.825	0.185613	3.09624	12	6	26	293	random minimal	0
MLIG_SPRY_1_2JK9.DLIG_BIR_III_3_1JD5	72	6	ranked_1	0.58491	96.5147	64.164	88.427	0.137941	4.52774	15	5	27	266	random minimal	0
MLIG_SPRY_1_2JK9.DLIG_BIR_III_3_1JD5	72	6	ranked_2	0.536971	96.3627	59.91	87.2495	0.129351	5.82654	15	5	27	245	random minimal	0
MLIG_SPRY_1_2JK9.DLIG_BIR_III_3_1JD5	72	6	ranked_3	0.411646	97.7664	45.002	81.2775	0.0839216	7.59896	11	5	22	167	random minimal	0
MLIG_SPRY_1_2JK9.DLIG_BIR_III_3_1JD5	72	6	ranked_4	0.379804	97.2522	38.422	76.2414	0.0338405	7.41773	9	5	14	103	random minimal	0
MLIG_SUFU_1_4KMD.DLIG_ActinCP_CPI_1_3AA1	243	8	ranked_0	0.380973	88.6841	24.92	68.2796	0.0821861	15.2572	17	8	31	316	random minimal	0
MLIG_SUFU_1_4KMD.DLIG_ActinCP_CPI_1_3AA1	243	8	ranked_1	0.369419	55.0277	24.4075	46.8623	0.0322271	18.1537	22	8	53	610	random minimal	0
MLIG_SUFU_1_4KMD.DLIG_ActinCP_CPI_1_3AA1	243	8	ranked_2	0.367018	67.2805	23.3487	54.7286	0.0336484	16.1373	20	8	43	429	random minimal	0
MLIG_SUFU_1_4KMD.DLIG_ActinCP_CPI_1_3AA1	243	8	ranked_3	0.342484	74.1488	22.7014	59.1433	0.0428545	16.05	17	7	26	203	random minimal	0
MLIG_SUFU_1_4KMD.DLIG_ActinCP_CPI_1_3AA1	243	8	ranked_4	0.283284	57.6048	20.1875	49.9295	0.0476743	20.7928	31	8	67	907	random minimal	0
MLIG_SUMO_SIM_anti_2_2KQS.DLIG_APCC_ABBA_1_4BH6	293	9	ranked_0	0.48809	92.6064	32.7337	67.3968	0.0546628	9.73573	11	8	23	185	random minimal	0
MLIG_SUMO_SIM_anti_2_2KQS.DLIG_APCC_ABBA_1_4BH6	293	9	ranked_1	0.448405	92.64	34.532	71.8871	0.0443535	11.4326	9	5	17	177	random minimal	0
MLIG_SUMO_SIM_anti_2_2KQS.DLIG_APCC_ABBA_1_4BH6	293	9	ranked_2	0.424556	92.7092	27.6283	71.0156	0.0408779	12.9643	12	6	21	196	random minimal	0
MLIG_SUMO_SIM_anti_2_2KQS.DLIG_APCC_ABBA_1_4BH6	293	9	ranked_3	0.409328	92.5591	32.7917	71.4647	0.0402448	12.8299	11	6	22	155	random minimal	0
MLIG_SUMO_SIM_anti_2_2KQS.DLIG_APCC_ABBA_1_4BH6	293	9	ranked_4	0.379273	93.1978	27.566	69.7579	0.035806	15.7291	9	5	15	154	random minimal	0
MLIG_SUMO_SIM_par_1_2ASQ.DTRG_DiLeu_BaLyEn_6_2JKR	142	6	ranked_0	0.701286	94.1943	66.09	86.7984	0.130267	4.52815	14	5	26	162	random minimal	0
MLIG_SUMO_SIM_par_1_2ASQ.DTRG_DiLeu_BaLyEn_6_2JKR	142	6	ranked_1	0.682892	94.2369	64.148	85.8789	0.11617	4.32841	13	5	26	158	random minimal	0
MLIG_SUMO_SIM_par_1_2ASQ.DTRG_DiLeu_BaLyEn_6_2JKR	142	6	ranked_2	0.656257	93.6643	60.75	85.0026	0.107632	4.94946	14	5	27	163	random minimal	0
MLIG_SUMO_SIM_par_1_2ASQ.DTRG_DiLeu_BaLyEn_6_2JKR	142	6	ranked_3	0.654847	94.55	64.386	86.6121	0.118201	5.44971	14	5	27	173	random minimal	0
MLIG_SUMO_SIM_par_1_2ASQ.DTRG_DiLeu_BaLyEn_6_2JKR	142	6	ranked_4	0.559865	93.9992	40.0167	76.9521	0.074891	6.65949	13	6	22	250	random minimal	0
MLIG_TPR_1ELR.DDOC_ANK_TNKS_1_3TWU	160	4	ranked_0	0.772048	97.9318	66.3725	89.516	0.0795065	3.68007	11	4	19	183	random minimal	0
MLIG_TPR_1ELR.DDOC_ANK_TNKS_1_3TWU	160	4	ranked_1	0.771329	98.0964	64.81	89.22	0.0797156	3.43546	11	4	17	176	random minimal	0
MLIG_TPR_1ELR.DDOC_ANK_TNKS_1_3TWU	160	4	ranked_2	0.729731	97.7482	62.0525	88.2293	0.0682475	3.92865	11	4	18	173	random minimal	0
MLIG_TPR_1ELR.DDOC_ANK_TNKS_1_3TWU	160	4	ranked_3	0.72327	97.7555	58.9325	87.4027	0.0667072	4.1251	11	4	18	174	random minimal	0
MLIG_TPR_1ELR.DDOC_ANK_TNKS_1_3TWU	160	4	ranked_4	0.627878	97.4555	49.2325	84.596	0.061071	5.65923	11	4	17	171	random minimal	0
MLIG_TRAF2_1_1CA9.DLIG_BIR_III_3_1JD5	72	4	ranked_0	0.780991	97.9573	81.4575	93.5573	0.128537	2.12993	11	4	19	202	random minimal	0
MLIG_TRAF2_1_1CA9.DLIG_BIR_III_3_1JD5	72	4	ranked_1	0.777641	98.024	75.0325	91.455	0.106912	2.27725	10	4	18	182	random minimal	0
MLIG_TRAF2_1_1CA9.DLIG_BIR_III_3_1JD5	72	4	ranked_2	0.763594	97.84	85.0425	94.6406	0.135317	2.11314	12	4	21	216	random minimal	0
MLIG_TRAF2_1_1CA9.DLIG_BIR_III_3_1JD5	72	4	ranked_3	0.753897	97.6836	81.5075	93.37	0.139378	2.23184	11	4	20	215	random minimal	0
MLIG_TRAF2_1_1CA9.DLIG_BIR_III_3_1JD5	72	4	ranked_4	0.745441	97.74	79.5725	92.5493	0.11265	2.51068	10	4	18	183	random minimal	0
MLIG_TRAF2_2_1CZY.DLIG_WD40_WDR5_WIN_1_3UVK	303	6	ranked_0	0.65267	91.6847	42.055	82.2314	0.127999	6.12339	17	4	21	148	random minimal	0
MLIG_TRAF2_2_1CZY.DLIG_WD40_WDR5_WIN_1_3UVK	303	6	ranked_1	0.625592	91.6609	35.328	74.0569	0.0463329	7.55151	11	5	17	103	random minimal	0
MLIG_TRAF2_2_1CZY.DLIG_WD40_WDR5_WIN_1_3UVK	303	6	ranked_2	0.624894	91.8007	36.48	77.9705	0.099611	7.97026	15	5	18	136	random minimal	0
MLIG_TRAF2_2_1CZY.DLIG_WD40_WDR5_WIN_1_3UVK	303	6	ranked_3	0.611609	94.5355	37.0625	79.2093	0.0836831	7.05902	11	4	14	66	random minimal	0
MLIG_TRAF2_2_1CZY.DLIG_WD40_WDR5_WIN_1_3UVK	303	6	ranked_4	0.595482	91.5362	36.045	78.4794	0.073882	7.69484	13	4	15	83	random minimal	0
MLIG_TRFH_1_3BQO.DLIG_UFM1_UFIM_1_5HKH	83	5	ranked_0	0.427701	95.0518	45.734	79.64	0.0389912	11.3769	11	5	18	119	random minimal	0
MLIG_TRFH_1_3BQO.DLIG_UFM1_UFIM_1_5HKH	83	5	ranked_1	0.408129	93.8583	42.546	78.7665	0.0459942	10.3305	12	5	19	157	random minimal	0
MLIG_TRFH_1_3BQO.DLIG_UFM1_UFIM_1_5HKH	83	5	ranked_2	0.376677	92.8009	41.66	79.1633	0.0491295	12.7913	11	4	17	156	random minimal	0
MLIG_TRFH_1_3BQO.DLIG_UFM1_UFIM_1_5HKH	83	5	ranked_3	0.271505	95.7482	32.68	76.0394	0.0475394	15.9537	11	5	17	138	random minimal	0
MLIG_TRFH_1_3BQO.DLIG_UFM1_UFIM_1_5HKH	83	5	ranked_4	0.24772	96.3411	32.868	73.6721	0.0342877	19.438	9	5	15	78	random minimal	0
MLIG_UFM1_UFIM_1_5HKH.DLIG_KLC1_Yacidic_2_6FUZ	223	8	ranked_0	0.669979	94.4913	54.6362	84.2061	0.140736	6.20181	23	8	40	332	random minimal	0
MLIG_UFM1_UFIM_1_5HKH.DLIG_KLC1_Yacidic_2_6FUZ	223	8	ranked_1	0.668446	93.8708	52.1438	83.4391	0.137547	6.49692	24	8	41	350	random minimal	0
MLIG_UFM1_UFIM_1_5HKH.DLIG_KLC1_Yacidic_2_6FUZ	223	8	ranked_2	0.654822	94.0027	52.2486	83.9241	0.151285	6.33747	22	7	38	308	random minimal	0
MLIG_UFM1_UFIM_1_5HKH.DLIG_KLC1_Yacidic_2_6FUZ	223	8	ranked_3	0.653898	94.3225	56.0038	85.8072	0.16474	7.0244	28	8	47	349	random minimal	0
MLIG_UFM1_UFIM_1_5HKH.DLIG_KLC1_Yacidic_2_6FUZ	223	8	ranked_4	0.65016	94.9085	50.695	84.5053	0.135746	7.42091	26	8	45	332	random minimal	0
MLIG_ULM_U2AF65_1_1O0P.DTRG_NLS_Bipartite_1_1PJM	460	9	ranked_0	0.873045	97.8481	87.7289	95.6268	0.385345	4.43108	32	9	59	705	random minimal	0
MLIG_ULM_U2AF65_1_1O0P.DTRG_NLS_Bipartite_1_1PJM	460	9	ranked_1	0.855307	97.7033	82.0313	94.1211	0.308701	3.86014	27	8	46	574	random minimal	0
MLIG_ULM_U2AF65_1_1O0P.DTRG_NLS_Bipartite_1_1PJM	460	9	ranked_2	0.844891	97.6365	83.6067	94.7	0.364019	5.39073	34	9	62	713	random minimal	0
MLIG_ULM_U2AF65_1_1O0P.DTRG_NLS_Bipartite_1_1PJM	460	9	ranked_3	0.787898	97.1545	73.8438	92.1143	0.265616	5.99996	29	8	48	533	random minimal	0
MLIG_ULM_U2AF65_1_1O0P.DTRG_NLS_Bipartite_1_1PJM	460	9	ranked_4	0.7873	96.8448	74.0287	92.1646	0.253933	5.97043	31	8	49	543	random minimal	0
MLIG_Vh1_VBS_1_1SYQ.DLIG_LIR_Apic_2_4EOY	124	19	ranked_0	0.548571	90.4345	60.542	80.4703	0.140083	5.99801	20	10	37	328	random minimal	0
MLIG_Vh1_VBS_1_1SYQ.DLIG_LIR_Apic_2_4EOY	124	19	ranked_1	0.465737	87.1074	47.5718	72.611	0.119429	7.06304	19	11	36	257	random minimal	0
MLIG_Vh1_VBS_1_1SYQ.DLIG_LIR_Apic_2_4EOY	124	19	ranked_2	0.419305	89.02	41.3854	70.2548	0.0905189	8.82076	20	13	32	208	random minimal	0
MLIG_Vh1_VBS_1_1SYQ.DLIG_LIR_Apic_2_4EOY	124	19	ranked_3	0.396997	86.7106	41.679	70.0322	0.083163	9.71604	17	10	26	171	random minimal	0
MLIG_Vh1_VBS_1_1SYQ.DLIG_LIR_Apic_2_4EOY	124	19	ranked_4	0.390419	86.54	46.5867	71.5575	0.0635094	7.99473	15	9	27	210	random minimal	0
MLIG_WD40_WDR5_VDV_1_4CY2.DLIG_BIR_III_3_1JD5	72	4	ranked_0	0.710314	97.427	76.4825	91.4429	0.104201	2.41276	10	4	14	151	random minimal	0
MLIG_WD40_WDR5_VDV_1_4CY2.DLIG_BIR_III_3_1JD5	72	4	ranked_1	0.694321	97.513	74.9925	91.0786	0.109287	2.66474	10	4	17	151	random minimal	0
MLIG_WD40_WDR5_VDV_1_4CY2.DLIG_BIR_III_3_1JD5	72	4	ranked_2	0.689836	97.516	73.52	90.66	0.102943	2.64071	10	4	19	157	random minimal	0
MLIG_WD40_WDR5_VDV_1_4CY2.DLIG_BIR_III_3_1JD5	72	4	ranked_3	0.676383	97.5525	71.9375	89.0142	0.0871364	2.77312	8	4	16	147	random minimal	0
MLIG_WD40_WDR5_VDV_1_4CY2.DLIG_BIR_III_3_1JD5	72	4	ranked_4	0.642124	97.145	67.9425	88.8014	0.0942606	3.11918	10	4	18	148	random minimal	0
MLIG_WD40_WDR5_WIN_1_3UVK.DTRG_LysEnd_GGAAcLL_1_1JWG	147	7	ranked_0	0.464732	95.7273	47.355	82.828	0.0741231	9.77076	11	4	18	152	random minimal	0
MLIG_WD40_WDR5_WIN_1_3UVK.DTRG_LysEnd_GGAAcLL_1_1JWG	147	7	ranked_1	0.454553	94.6789	30.8067	69.13	0.0582966	10.4249	9	6	18	143	random minimal	0
MLIG_WD40_WDR5_WIN_1_3UVK.DTRG_LysEnd_GGAAcLL_1_1JWG	147	7	ranked_2	0.439491	94.3462	32.1229	65.3087	0.0415635	10.239	8	7	16	150	random minimal	0
MLIG_WD40_WDR5_WIN_1_3UVK.DTRG_LysEnd_GGAAcLL_1_1JWG	147	7	ranked_3	0.439465	94.5536	46.9575	81.8613	0.0599217	10.0591	11	4	17	166	random minimal	0
MLIG_WD40_WDR5_WIN_1_3UVK.DTRG_LysEnd_GGAAcLL_1_1JWG	147	7	ranked_4	0.407777	95.66	45.0025	78.7742	0.0645929	14.498	8	4	15	151	random minimal	0
MLIG_WD40_WDR5_WIN_2_4CY3.DLIG_SPRY_1_2JK9	202	7	ranked_0	0.570527	85.6645	47.6386	70.8767	0.0509809	9.37018	11	7	18	221	random minimal	0
MLIG_WD40_WDR5_WIN_2_4CY3.DLIG_SPRY_1_2JK9	202	7	ranked_1	0.543937	84.23	42.82	68.1261	0.0402138	10.3098	11	7	20	226	random minimal	0
MLIG_WD40_WDR5_WIN_2_4CY3.DLIG_SPRY_1_2JK9	202	7	ranked_2	0.444807	83.6237	36.45	61.6093	0.0456932	13.336	8	7	15	120	random minimal	0
MLIG_WD40_WDR5_WIN_2_4CY3.DLIG_SPRY_1_2JK9	202	7	ranked_3	0.319327	73.1	28.11	50.605	0.0205748	18.8783	2	2	3	35	random minimal	0
MLIG_WD40_WDR5_WIN_2_4CY3.DLIG_SPRY_1_2JK9	202	7	ranked_4	0.289432	77.8925	23.0375	50.465	0.0220068	21.4911	4	4	6	57	random minimal	0
MLIG_WW_1_1EG4.DLIG_DLG_GKlike_1_3WP0	179	4	ranked_0	0.618932	96.1267	42.055	82.6087	0.070407	5.78849	12	4	15	104	random minimal	0
MLIG_WW_1_1EG4.DLIG_DLG_GKlike_1_3WP0	179	4	ranked_1	0.595099	95.775	41.965	80.4007	0.0512976	6.05293	10	4	16	103	random minimal	0
MLIG_WW_1_1EG4.DLIG_DLG_GKlike_1_3WP0	179	4	ranked_2	0.588887	95.3529	40.8925	75.5491	0.0446953	6.10663	7	4	12	75	random minimal	0
MLIG_WW_1_1EG4.DLIG_DLG_GKlike_1_3WP0	179	4	ranked_3	0.588249	95.7814	41.7525	76.1345	0.0349164	5.90777	7	4	13	94	random minimal	0
MLIG_WW_1_1EG4.DLIG_DLG_GKlike_1_3WP0	179	4	ranked_4	0.577172	94.9592	39.7775	81.1637	0.0619281	6.06176	12	4	17	112	random minimal	0
MMOD_PKB_1_1O6K.DLIG_PDZ_Class_2_1MFG	95	9	ranked_0	0.425064	88.5735	38.2911	71.1681	0.10646	7.36598	17	9	35	339	random minimal	0
MMOD_PKB_1_1O6K.DLIG_PDZ_Class_2_1MFG	95	9	ranked_1	0.422717	88.6217	36.7444	71.3293	0.118149	6.8554	18	9	34	340	random minimal	0
MMOD_PKB_1_1O6K.DLIG_PDZ_Class_2_1MFG	95	9	ranked_2	0.409962	89.0194	32.3189	69.3923	0.0909439	7.63182	17	9	30	274	random minimal	0
MMOD_PKB_1_1O6K.DLIG_PDZ_Class_2_1MFG	95	9	ranked_3	0.37245	87.4879	30.9622	65.3691	0.0779893	9.48143	14	9	28	327	random minimal	0
MMOD_PKB_1_1O6K.DLIG_PDZ_Class_2_1MFG	95	9	ranked_4	0.366999	88.5225	31.5911	68.0272	0.0848862	8.75143	16	9	32	330	random minimal	0
MMOD_SUMO_for_1_1KPS.DDOC_MAPK_DCC_7_2B9J	353	4	ranked_0	0.633857	94.8891	49.6567	85.1964	0.0301536	8.87794	11	3	12	68	random minimal	0
MMOD_SUMO_for_1_1KPS.DDOC_MAPK_DCC_7_2B9J	353	4	ranked_1	0.569043	95.0222	44.695	85.8718	0.0277384	9.13061	9	2	10	64	random minimal	0
MMOD_SUMO_for_1_1KPS.DDOC_MAPK_DCC_7_2B9J	353	4	ranked_2	0.47837	94.92	35.235	82.983	0.0293344	15.7903	8	2	9	42	random minimal	0
MMOD_SUMO_for_1_1KPS.DDOC_MAPK_DCC_7_2B9J	353	4	ranked_3	0.432971	93.9283	23.535	76.33	0.0252605	18.7032	6	2	8	42	random minimal	0
MMOD_SUMO_for_1_1KPS.DDOC_MAPK_DCC_7_2B9J	353	4	ranked_4	0.407883	94.3543	27.805	79.5656	0.0211842	18.5286	7	2	8	32	random minimal	0
MTRG_AP2beta_CARGO_1_2G30.DDOC_PP1_MyPhoNE_1_1S70	299	11	ranked_0	0.610541	93.2725	44.5844	75.7448	0.105759	7.54922	16	9	36	311	random minimal	0
MTRG_AP2beta_CARGO_1_2G30.DDOC_PP1_MyPhoNE_1_1S70	299	11	ranked_1	0.602325	92.6881	41.46	74.246	0.109393	7.7738	16	9	33	248	random minimal	0
MTRG_AP2beta_CARGO_1_2G30.DDOC_PP1_MyPhoNE_1_1S70	299	11	ranked_2	0.575873	92.0713	37.6044	72.4632	0.0831586	8.44711	16	9	27	191	random minimal	0
MTRG_AP2beta_CARGO_1_2G30.DDOC_PP1_MyPhoNE_1_1S70	299	11	ranked_3	0.453076	92.6609	29.15	65.9195	0.0656831	12.8901	11	8	21	174	random minimal	0
MTRG_AP2beta_CARGO_1_2G30.DDOC_PP1_MyPhoNE_1_1S70	299	11	ranked_4	0.401457	94.3462	27.2944	66.9159	0.0518889	16.837	13	9	25	241	random minimal	0
MTRG_DiLeu_BaEn_1_4NEE.DLIG_14-3-3_ChREBP_3_5F74	231	6	ranked_0	0.569362	95.7743	41.265	83.6611	0.0446766	7.06553	14	4	17	82	random minimal	0
MTRG_DiLeu_BaEn_1_4NEE.DLIG_14-3-3_ChREBP_3_5F74	231	6	ranked_1	0.559101	96.878	36.79	79.71	0.0282216	6.47219	10	4	12	91	random minimal	0
MTRG_DiLeu_BaEn_1_4NEE.DLIG_14-3-3_ChREBP_3_5F74	231	6	ranked_2	0.542561	96.3469	35.86	79.545	0.0495777	7.02626	13	5	17	91	random minimal	0
MTRG_DiLeu_BaEn_1_4NEE.DLIG_14-3-3_ChREBP_3_5F74	231	6	ranked_3	0.538479	96.4375	37.6925	81.7513	0.0400728	7.75725	12	4	15	72	random minimal	0
MTRG_DiLeu_BaEn_1_4NEE.DLIG_14-3-3_ChREBP_3_5F74	231	6	ranked_4	0.503864	96.418	38.3733	83.0231	0.0287504	8.2173	10	3	11	56	random minimal	0
MTRG_DiLeu_BaLyEn_6_2JKR.DLIG_PDZ_Wminus1_1_1ZUB	89	6	ranked_0	0.605628	92.7879	59.694	84.0789	0.133025	4.47074	14	5	22	207	random minimal	0
MTRG_DiLeu_BaLyEn_6_2JKR.DLIG_PDZ_Wminus1_1_1ZUB	89	6	ranked_1	0.549906	89.0731	53.3517	77.7926	0.0841762	4.52758	13	6	23	209	random minimal	0
MTRG_DiLeu_BaLyEn_6_2JKR.DLIG_PDZ_Wminus1_1_1ZUB	89	6	ranked_2	0.528423	90.3562	55.5125	82.1576	0.0808086	4.7923	13	4	19	178	random minimal	0
MTRG_DiLeu_BaLyEn_6_2JKR.DLIG_PDZ_Wminus1_1_1ZUB	89	6	ranked_3	0.520771	85.8718	51.68	76.9522	0.110784	5.55607	17	6	33	307	random minimal	0
MTRG_DiLeu_BaLyEn_6_2JKR.DLIG_PDZ_Wminus1_1_1ZUB	89	6	ranked_4	0.439542	85.7359	47.562	77.06	0.0976682	6.3531	17	5	25	229	random minimal	0
MTRG_ENDOCYTIC_2_1BXX.DTRG_ER_FFAT_1_2RR3	125	4	ranked_0	0.867728	96.3767	87.0025	94.4032	0.168446	2.07192	15	4	26	250	random minimal	0
MTRG_ENDOCYTIC_2_1BXX.DTRG_ER_FFAT_1_2RR3	125	4	ranked_1	0.830303	95.6662	81.1425	92.7615	0.141627	2.79531	16	4	27	249	random minimal	0
MTRG_ENDOCYTIC_2_1BXX.DTRG_ER_FFAT_1_2RR3	125	4	ranked_2	0.78588	95.682	78.2925	92.0211	0.136801	3.52753	15	4	26	245	random minimal	0
MTRG_ENDOCYTIC_2_1BXX.DTRG_ER_FFAT_1_2RR3	125	4	ranked_3	0.47447	95.8644	43.075	86.2664	0.0314959	7.74495	9	2	10	78	random minimal	0
MTRG_ENDOCYTIC_2_1BXX.DTRG_ER_FFAT_1_2RR3	125	4	ranked_4	0.457896	95.1978	36.1667	80.44	0.0312989	8.23011	9	3	10	88	random minimal	0
MTRG_ER_FFAT_1_2RR3.DDOC_MAPK_HePTP_8_2GPH	334	9	ranked_0	0.458745	92.0162	35.505	74.1705	0.0542185	19.0157	13	6	22	165	random minimal	0
MTRG_ER_FFAT_1_2RR3.DDOC_MAPK_HePTP_8_2GPH	334	9	ranked_1	0.442477	92.1358	32.625	72.2989	0.0503153	17.8519	12	6	23	158	random minimal	0
MTRG_ER_FFAT_1_2RR3.DDOC_MAPK_HePTP_8_2GPH	334	9	ranked_2	0.422492	92.3108	31.4717	73.0984	0.0424976	19.3349	13	6	23	135	random minimal	0
MTRG_ER_FFAT_1_2RR3.DDOC_MAPK_HePTP_8_2GPH	334	9	ranked_3	0.358014	91.215	22.842	68.424	0.0265944	22.6742	10	5	13	159	random minimal	0
MTRG_ER_FFAT_1_2RR3.DDOC_MAPK_HePTP_8_2GPH	334	9	ranked_4	0.324777	91.431	25.275	72.5293	0.0358406	24.5649	10	4	15	102	random minimal	0
MTRG_LysEnd_GGAAcLL_1_1JWG.DLIG_SUMO_SIM_anti_2_2KQS	78	7	ranked_0	0.776697	97.08	86.5567	93.923	0.207432	1.92735	14	6	27	255	random minimal	0
MTRG_LysEnd_GGAAcLL_1_1JWG.DLIG_SUMO_SIM_anti_2_2KQS	78	7	ranked_1	0.748039	96.0093	82.9283	92.085	0.18868	1.87824	14	6	27	277	random minimal	0
MTRG_LysEnd_GGAAcLL_1_1JWG.DLIG_SUMO_SIM_anti_2_2KQS	78	7	ranked_2	0.714284	96.0254	75.2671	88.76	0.158772	3.53584	13	7	26	250	random minimal	0
MTRG_LysEnd_GGAAcLL_1_1JWG.DLIG_SUMO_SIM_anti_2_2KQS	78	7	ranked_3	0.66323	95.6169	72.6257	87.57	0.152426	4.21191	13	7	28	264	random minimal	0
MTRG_LysEnd_GGAAcLL_1_1JWG.DLIG_SUMO_SIM_anti_2_2KQS	78	7	ranked_4	0.634116	95.3108	71.8483	87.9016	0.126176	4.14688	13	6	26	270	random minimal	0
MTRG_NES_CRM1_1_3GB8.DDOC_PP1_MyPhoNE_1_1S70	299	16	ranked_0	0.594297	92.6329	50.9015	76.6768	0.179558	9.16162	21	13	50	385	random minimal	0
MTRG_NES_CRM1_1_3GB8.DDOC_PP1_MyPhoNE_1_1S70	299	16	ranked_1	0.575708	89.0469	32.74	63.8059	0.0723736	8.43594	16	13	43	344	random minimal	0
MTRG_NES_CRM1_1_3GB8.DDOC_PP1_MyPhoNE_1_1S70	299	16	ranked_2	0.539895	91.6959	40.76	72.7769	0.128807	10.891	22	13	53	436	random minimal	0
MTRG_NES_CRM1_1_3GB8.DDOC_PP1_MyPhoNE_1_1S70	299	16	ranked_3	0.516634	90.1075	34.2969	62.2022	0.0820643	11.8239	16	16	44	445	random minimal	0
MTRG_NES_CRM1_1_3GB8.DDOC_PP1_MyPhoNE_1_1S70	299	16	ranked_4	0.500071	90.73	31.1425	65.1925	0.0855307	12.4964	16	12	43	447	random minimal	0
MTRG_NLS_Bipartite_1_1PJM.DLIG_PDZ_Class_1_1D5G	96	17	ranked_0	0.3958	89.253	42.8629	70.1512	0.071521	7.21397	10	7	17	203	random minimal	0
MTRG_NLS_Bipartite_1_1PJM.DLIG_PDZ_Class_1_1D5G	96	17	ranked_1	0.322524	84.69	38.36	68.4745	0.0582695	9.32032	13	7	20	187	random minimal	0
MTRG_NLS_Bipartite_1_1PJM.DLIG_PDZ_Class_1_1D5G	96	17	ranked_2	0.306344	86.5983	34.3817	69.1928	0.053625	10.1897	12	6	18	141	random minimal	0
MTRG_NLS_Bipartite_1_1PJM.DLIG_PDZ_Class_1_1D5G	96	17	ranked_3	0.264862	84.6167	37.894	63.3791	0.0316191	15.6748	6	5	9	78	random minimal	0
MTRG_NLS_Bipartite_1_1PJM.DLIG_PDZ_Class_1_1D5G	96	17	ranked_4	0.222714	90.7136	28.3867	68.7159	0.034794	19.2815	11	6	17	125	random minimal	0
MTRG_PTS1_2C0L.DLIG_WD40_WDR5_WIN_2_4CY3	312	4	ranked_0	0.680386	94.4146	40.9433	84.3888	0.0381011	6.02851	13	3	14	60	random minimal	0
MTRG_PTS1_2C0L.DLIG_WD40_WDR5_WIN_2_4CY3	312	4	ranked_1	0.674241	89.3042	38.33	79.1093	0.0629452	6.43516	12	3	15	108	random minimal	0
MTRG_PTS1_2C0L.DLIG_WD40_WDR5_WIN_2_4CY3	312	4	ranked_2	0.670584	90.1333	37.5033	76.9758	0.0553749	6.31308	9	3	11	117	random minimal	0
MTRG_PTS1_2C0L.DLIG_WD40_WDR5_WIN_2_4CY3	312	4	ranked_3	0.635099	87.795	36.4233	77.5207	0.0434033	6.98888	12	3	14	110	random minimal	0
MTRG_PTS1_2C0L.DLIG_WD40_WDR5_WIN_2_4CY3	312	4	ranked_4	0.592737	92.5508	36.89	81.4187	0.043864	8.48164	12	3	12	49	random minimal	0
DEG_APCC_KENBOX_2_4GGD_SKENV.SGENV	312	5	ranked_0	0.851969	95.3438	70.862	88.5433	0.137413	3.93972	13	5	22	212	1	0
DEG_APCC_KENBOX_2_4GGD_SKENV.SGENV	312	5	ranked_1	0.826841	95.2592	65.338	86.9478	0.12048	4.50256	13	5	21	219	1	0
DEG_APCC_KENBOX_2_4GGD_SKENV.SGENV	312	5	ranked_2	0.809963	95.2231	65.702	87.0228	0.128094	4.15853	13	5	21	219	1	0
DEG_APCC_KENBOX_2_4GGD_SKENV.SGENV	312	5	ranked_3	0.789724	94.9508	60.922	85.4983	0.129377	4.50781	13	5	22	211	1	0
DEG_APCC_KENBOX_2_4GGD_SKENV.SGENV	312	5	ranked_4	0.579935	95.3491	34.855	79.2173	0.056613	8.41532	11	4	14	118	1	0
DEG_APCC_KENBOX_2_4GGD_SKENV.SGEWV	312	5	ranked_0	0.408079	96.0369	24.965	79.3141	0.032584	18.0122	13	4	17	137	2	0
DEG_APCC_KENBOX_2_4GGD_SKENV.SGEWV	312	5	ranked_1	0.360999	96.8075	25.03	77.2318	0.023417	21.7929	8	3	10	118	2	0
DEG_APCC_KENBOX_2_4GGD_SKENV.SGEWV	312	5	ranked_2	0.351515	96.5922	25.1875	74.6215	0.0226645	21.0837	9	4	14	166	2	0
DEG_APCC_KENBOX_2_4GGD_SKENV.SGEWV	312	5	ranked_3	0.348086	97.1667	22.14	74.0815	0.0270202	20.7602	9	4	14	140	2	0
DEG_APCC_KENBOX_2_4GGD_SKENV.SGEWV	312	5	ranked_4	0.338278	97.1156	21.9467	78.3233	0.0245029	22.5907	9	3	12	127	2	0
DEG_COP1_1_5IGO_SDQIVPEY.SDQIVPWG	324	8	ranked_0	0.703627	92.78	46.6286	82.0113	0.155768	5.01821	23	7	40	311	2	0
DEG_COP1_1_5IGO_SDQIVPEY.SDQIVPWG	324	8	ranked_1	0.701721	92.2327	47.4217	82.6304	0.1484	4.84858	22	6	34	261	2	0
DEG_COP1_1_5IGO_SDQIVPEY.SDQIVPWG	324	8	ranked_2	0.684702	92.3261	43.7	80.98	0.138414	5.20288	23	7	37	273	2	0
DEG_COP1_1_5IGO_SDQIVPEY.SDQIVPWG	324	8	ranked_3	0.679917	92.4609	45.4083	82.3782	0.16157	5.62629	22	6	34	273	2	0
DEG_COP1_1_5IGO_SDQIVPEY.SDQIVPWG	324	8	ranked_4	0.669275	91.6436	44.2175	78.9967	0.177697	5.79841	22	8	40	315	2	0
DEG_COP1_1_5IGO_SDQIVPEY.SDQIVPWY	324	8	ranked_0	0.716624	92.4043	47.4643	81.9183	0.154348	4.85695	23	7	36	270	1	0
DEG_COP1_1_5IGO_SDQIVPEY.SDQIVPWY	324	8	ranked_1	0.707853	90.9036	47.9767	82.5952	0.162452	4.86467	25	6	40	376	1	0
DEG_COP1_1_5IGO_SDQIVPEY.SDQIVPWY	324	8	ranked_2	0.684375	88.8508	42.8571	79.0945	0.149235	5.43227	26	7	41	291	1	0
DEG_COP1_1_5IGO_SDQIVPEY.SDQIVPWY	324	8	ranked_3	0.676709	92.2982	40.435	81.1846	0.0822264	5.42511	22	6	35	304	1	0
DEG_COP1_1_5IGO_SDQIVPEY.SDQIVPWY	324	8	ranked_4	0.664017	91.6083	43.8629	80.4677	0.104981	5.59943	23	7	39	283	1	0
DEG_Kelch_Keap1_1_2FLU_DEETGE.DEETWE	285	6	ranked_0	0.885941	97.9704	67.29	91.6228	0.345276	2.75311	23	6	42	465	1	0
DEG_Kelch_Keap1_1_2FLU_DEETGE.DEETWE	285	6	ranked_1	0.826175	97.8673	60.3933	89.8371	0.277359	4.07087	22	6	40	413	1	0
DEG_Kelch_Keap1_1_2FLU_DEETGE.DEETWE	285	6	ranked_2	0.74755	96.7287	46.3617	86.6553	0.189671	4.36004	24	6	39	408	1	0
DEG_Kelch_Keap1_1_2FLU_DEETGE.DEETWE	285	6	ranked_3	0.73233	96.9046	46.9333	86.9103	0.156529	4.99045	24	6	36	360	1	0
DEG_Kelch_Keap1_1_2FLU_DEETGE.DEETWE	285	6	ranked_4	0.690101	96.0929	40.3433	83.7041	0.10031	5.64409	21	6	29	309	1	0
DEG_Kelch_Keap1_1_2FLU_DEETGE.DEEWWE	285	6	ranked_0	0.741225	96.848	46.9133	87.1832	0.195819	4.41335	25	6	37	515	2	0
DEG_Kelch_Keap1_1_2FLU_DEETGE.DEEWWE	285	6	ranked_1	0.737372	96.93	45.955	86.0068	0.103793	4.9781	22	6	34	358	2	0
DEG_Kelch_Keap1_1_2FLU_DEETGE.DEEWWE	285	6	ranked_2	0.715794	96.9039	46.3875	87.7191	0.0752396	4.67864	18	4	23	296	2	0
DEG_Kelch_Keap1_1_2FLU_DEETGE.DEEWWE	285	6	ranked_3	0.709964	95.9882	44.896	86.5267	0.11668	4.5724	22	5	28	324	2	0
DEG_Kelch_Keap1_1_2FLU_DEETGE.DEEWWE	285	6	ranked_4	0.70336	96.0039	46.2667	85.7134	0.0756991	5.74508	23	6	28	310	2	0
DEG_Kelch_Keap1_2_3WN7_QDIDLGV.WDIDDGV	286	7	ranked_0	0.69593	96.2705	42.0371	82.21	0.166238	5.45858	20	7	36	215	2	0
DEG_Kelch_Keap1_2_3WN7_QDIDLGV.WDIDDGV	286	7	ranked_1	0.694538	95.8759	46.7671	84.0221	0.232168	5.64499	22	7	35	209	2	0
DEG_Kelch_Keap1_2_3WN7_QDIDLGV.WDIDDGV	286	7	ranked_2	0.683319	95.1355	40.9517	82.6315	0.176828	5.79562	20	6	32	274	2	0
DEG_Kelch_Keap1_2_3WN7_QDIDLGV.WDIDDGV	286	7	ranked_3	0.669099	95.3255	37.0171	80.2085	0.189927	5.50514	20	7	34	307	2	0
DEG_Kelch_Keap1_2_3WN7_QDIDLGV.WDIDDGV	286	7	ranked_4	0.666454	95.6495	40.8783	82.5044	0.133073	6.05459	19	6	33	331	2	0
DEG_Kelch_Keap1_2_3WN7_QDIDLGV.WDIDLGV	286	7	ranked_0	0.745237	96.5057	55.3229	86.21	0.244857	4.81783	21	7	37	292	1	0
DEG_Kelch_Keap1_2_3WN7_QDIDLGV.WDIDLGV	286	7	ranked_1	0.738664	96.3358	53.01	84.6712	0.27074	5.10184	19	7	33	312	1	0
DEG_Kelch_Keap1_2_3WN7_QDIDLGV.WDIDLGV	286	7	ranked_2	0.719852	95.7796	49.59	85.002	0.251591	5.22326	23	7	37	267	1	0
DEG_Kelch_Keap1_2_3WN7_QDIDLGV.WDIDLGV	286	7	ranked_3	0.708133	96.3538	47.4243	84.1214	0.242405	5.66006	21	7	36	276	1	0
DEG_Kelch_Keap1_2_3WN7_QDIDLGV.WDIDLGV	286	7	ranked_4	0.667922	94.858	37.3443	79.947	0.19634	6.08062	20	7	31	276	1	0
DEG_MDM2_SWIB_1_1YCR_FSDLWKLL.FSDLGKLD	80	8	ranked_0	0.539856	92.978	55.3183	82.2181	0.10421	5.3128	15	6	26	202	2	0
DEG_MDM2_SWIB_1_1YCR_FSDLWKLL.FSDLGKLD	80	8	ranked_1	0.451808	92.9071	48.33	79.534	0.0914902	6.69762	14	6	23	164	2	0
DEG_MDM2_SWIB_1_1YCR_FSDLWKLL.FSDLGKLD	80	8	ranked_2	0.44623	92.4054	44.2	75.5335	0.0758975	6.63541	13	7	22	183	2	0
DEG_MDM2_SWIB_1_1YCR_FSDLWKLL.FSDLGKLD	80	8	ranked_3	0.432502	92.8892	46.5483	77.4422	0.0934628	6.64408	12	6	19	156	2	0
DEG_MDM2_SWIB_1_1YCR_FSDLWKLL.FSDLGKLD	80	8	ranked_4	0.431096	92.5917	46.248	78.9612	0.107307	8.33615	12	5	21	164	2	0
DEG_MDM2_SWIB_1_1YCR_FSDLWKLL.FSDLWKLD	80	8	ranked_0	0.820461	96.8433	84.4186	92.89	0.166683	1.75774	15	7	27	231	1	0
DEG_MDM2_SWIB_1_1YCR_FSDLWKLL.FSDLWKLD	80	8	ranked_1	0.820086	97.476	84.4457	93.33	0.169565	1.77207	15	7	27	232	1	0
DEG_MDM2_SWIB_1_1YCR_FSDLWKLL.FSDLWKLD	80	8	ranked_2	0.812139	96.9927	81.7114	92.1305	0.144629	1.92563	15	7	27	258	1	0
DEG_MDM2_SWIB_1_1YCR_FSDLWKLL.FSDLWKLD	80	8	ranked_3	0.805504	97.0433	82.1871	92.3164	0.150283	1.97537	15	7	27	246	1	0
DEG_MDM2_SWIB_1_1YCR_FSDLWKLL.FSDLWKLD	80	8	ranked_4	0.76262	96.6453	82.512	93.112	0.138876	1.91431	15	5	22	217	1	0
DEG_SCF_COI1_1_3OGL_IARRASLHRFLEKRKDRV.IARRASLHRFDEKRKDGV	541	18	ranked_0	0.914876	85.5332	82.2377	84.6217	0.206606	3.28303	34	13	62	486	2	0
DEG_SCF_COI1_1_3OGL_IARRASLHRFLEKRKDRV.IARRASLHRFDEKRKDGV	541	18	ranked_1	0.900764	83.9745	78.4585	82.4157	0.178381	3.4079	33	13	63	459	2	0
DEG_SCF_COI1_1_3OGL_IARRASLHRFLEKRKDRV.IARRASLHRFDEKRKDGV	541	18	ranked_2	0.895154	80.1425	76.0954	78.8593	0.13309	3.75639	28	13	49	365	2	0
DEG_SCF_COI1_1_3OGL_IARRASLHRFLEKRKDRV.IARRASLHRFDEKRKDGV	541	18	ranked_3	0.831843	79.5186	63.1708	74.3351	0.0650595	5.67111	28	13	47	397	2	0
DEG_SCF_COI1_1_3OGL_IARRASLHRFLEKRKDRV.IARRASLHRFDEKRKDGV	541	18	ranked_4	0.661036	74.9496	48.1979	65.8149	0.0529831	9.95002	27	14	50	353	2	0
DEG_SCF_COI1_1_3OGL_IARRASLHRFLEKRKDRV.IARRASLHRFDEKRKDRV	541	18	ranked_0	0.919542	81.9145	77.5821	80.624	0.170733	3.75028	33	14	51	460	1	0
DEG_SCF_COI1_1_3OGL_IARRASLHRFLEKRKDRV.IARRASLHRFDEKRKDRV	541	18	ranked_1	0.913203	85.0342	78.2357	83.2038	0.1977	3.56323	38	14	69	543	1	0
DEG_SCF_COI1_1_3OGL_IARRASLHRFLEKRKDRV.IARRASLHRFDEKRKDRV	541	18	ranked_2	0.892041	83.2238	73.2707	80.3208	0.159029	4.03806	34	14	64	576	1	0
DEG_SCF_COI1_1_3OGL_IARRASLHRFLEKRKDRV.IARRASLHRFDEKRKDRV	541	18	ranked_3	0.855087	80.8185	64.6007	76.0883	0.0914723	5.229	34	14	52	507	1	0
DEG_SCF_COI1_1_3OGL_IARRASLHRFLEKRKDRV.IARRASLHRFDEKRKDRV	541	18	ranked_4	0.852595	81.302	66.765	77.1486	0.112288	5.17646	35	14	59	455	1	0
DEG_SCF_FBXO31_1_5VZU_DVRDVDI.DVRDVDD	401	7	ranked_0	0.612359	90.8556	48.39	83.1345	0.106503	6.57509	18	4	27	183	1	0
DEG_SCF_FBXO31_1_5VZU_DVRDVDI.DVRDVDD	401	7	ranked_1	0.579379	86.0294	35.128	74.9639	0.0780509	7.52027	18	5	24	151	1	0
DEG_SCF_FBXO31_1_5VZU_DVRDVDI.DVRDVDD	401	7	ranked_2	0.556842	89.3257	36.315	77.5456	0.0661908	9.00676	14	4	22	141	1	0
DEG_SCF_FBXO31_1_5VZU_DVRDVDI.DVRDVDD	401	7	ranked_3	0.549113	91.6944	38.22	81.9718	0.0521698	9.15803	18	4	25	127	1	0
DEG_SCF_FBXO31_1_5VZU_DVRDVDI.DVRDVDD	401	7	ranked_4	0.424318	88.1647	25.7467	70.331	0.0776037	15.9439	15	6	27	142	1	0
DEG_SCF_FBXO31_1_5VZU_DVRDVDI.WVRDVDD	401	7	ranked_0	0.52676	90.5481	34.2925	79.297	0.0600251	10.868	16	4	23	237	2	0
DEG_SCF_FBXO31_1_5VZU_DVRDVDI.WVRDVDD	401	7	ranked_1	0.52543	88.9095	35.458	78.2192	0.0730428	9.78133	20	5	26	206	2	0
DEG_SCF_FBXO31_1_5VZU_DVRDVDI.WVRDVDD	401	7	ranked_2	0.519898	89.5017	35.51	79.685	0.0619345	10.5425	18	4	24	205	2	0
DEG_SCF_FBXO31_1_5VZU_DVRDVDI.WVRDVDD	401	7	ranked_3	0.498021	89.6929	31.975	78.699	0.0547375	11.7269	17	4	21	192	2	0
DEG_SCF_FBXO31_1_5VZU_DVRDVDI.WVRDVDD	401	7	ranked_4	0.432319	86.404	27.096	71.577	0.0399657	14.3759	15	5	19	191	2	0
DEG_SCF_TIR1_1_2P1Q_QVVGWPPVRNYRK.QVDGWPPDRNYRK	534	13	ranked_0	0.757946	89.5235	47.5454	80.2741	0.23828	6.12703	46	13	76	670	2	0
DEG_SCF_TIR1_1_2P1Q_QVVGWPPVRNYRK.QVDGWPPDRNYRK	534	13	ranked_1	0.736991	88.5458	43.2862	77.4443	0.155132	6.66475	40	13	65	532	2	0
DEG_SCF_TIR1_1_2P1Q_QVVGWPPVRNYRK.QVDGWPPDRNYRK	534	13	ranked_2	0.683601	87.1477	38.2046	73.8923	0.119188	7.90144	35	13	59	445	2	0
DEG_SCF_TIR1_1_2P1Q_QVVGWPPVRNYRK.QVDGWPPDRNYRK	534	13	ranked_3	0.678208	87.0105	37.8338	75.1717	0.160161	7.98971	41	13	71	521	2	0
DEG_SCF_TIR1_1_2P1Q_QVVGWPPVRNYRK.QVDGWPPDRNYRK	534	13	ranked_4	0.669591	87.0595	38.325	75.8131	0.15478	7.87922	40	12	66	512	2	0
DEG_SCF_TIR1_1_2P1Q_QVVGWPPVRNYRK.QVDGWPPVRNYRK	534	13	ranked_0	0.90499	92.9182	74.9231	87.2124	0.265248	3.10632	28	13	55	520	1	0
DEG_SCF_TIR1_1_2P1Q_QVVGWPPVRNYRK.QVDGWPPVRNYRK	534	13	ranked_1	0.894859	92.9346	72.5823	86.1505	0.237228	3.14293	26	13	52	506	1	0
DEG_SCF_TIR1_1_2P1Q_QVVGWPPVRNYRK.QVDGWPPVRNYRK	534	13	ranked_2	0.888731	92.3643	71.0631	85.6102	0.2109	3.4268	28	13	57	503	1	0
DEG_SCF_TIR1_1_2P1Q_QVVGWPPVRNYRK.QVDGWPPVRNYRK	534	13	ranked_3	0.883706	92.9396	71.1723	86.0378	0.216707	3.26042	28	13	53	501	1	0
DEG_SCF_TIR1_1_2P1Q_QVVGWPPVRNYRK.QVDGWPPVRNYRK	534	13	ranked_4	0.875655	92.6463	69.2015	85.0268	0.239076	3.37196	27	13	52	499	1	0
DEG_SIAH_1_2A25_KPAAVVAPI.KPAWVVAPI	193	9	ranked_0	0.888694	94.4361	87.4767	92.4787	0.419164	2.24612	23	9	44	404	1	0
DEG_SIAH_1_2A25_KPAAVVAPI.KPAWVVAPI	193	9	ranked_1	0.883979	93.877	85.9344	91.6431	0.395676	2.4562	23	9	44	403	1	0
DEG_SIAH_1_2A25_KPAAVVAPI.KPAWVVAPI	193	9	ranked_2	0.863922	94.7057	82.4933	91.2709	0.405704	2.9028	23	9	44	387	1	0
DEG_SIAH_1_2A25_KPAAVVAPI.KPAWVVAPI	193	9	ranked_3	0.854466	93.8726	81.9667	90.5241	0.381247	3.03979	23	9	43	390	1	0
DEG_SIAH_1_2A25_KPAAVVAPI.KPAWVVAPI	193	9	ranked_4	0.796646	93.7441	75.8967	88.5626	0.369236	4.15606	22	9	43	386	1	0
DEG_SIAH_1_2A25_KPAAVVAPI.KPAWVVAWI	193	9	ranked_0	0.553368	88.1067	40.15	72.1211	0.164268	7.50598	18	9	40	305	2	0
DEG_SIAH_1_2A25_KPAAVVAPI.KPAWVVAWI	193	9	ranked_1	0.526701	86.9722	35.3	71.0731	0.132505	8.05299	18	8	34	332	2	0
DEG_SIAH_1_2A25_KPAAVVAPI.KPAWVVAWI	193	9	ranked_2	0.524196	87.3353	40.3711	71.0785	0.180521	7.4349	17	9	37	293	2	0
DEG_SIAH_1_2A25_KPAAVVAPI.KPAWVVAWI	193	9	ranked_3	0.509571	86.3025	40.9213	73.3364	0.144395	7.92939	20	8	44	374	2	0
DEG_SIAH_1_2A25_KPAAVVAPI.KPAWVVAWI	193	9	ranked_4	0.49043	86.8779	38.3678	71.2854	0.144027	8.82343	19	9	36	286	2	0
DEG_SPOP_SBC_1_3HQM_VSSST.DSSWT	137	5	ranked_0	0.563023	96.6213	51.2175	87.0626	0.0697092	5.5714	15	4	22	220	2	0
DEG_SPOP_SBC_1_3HQM_VSSST.DSSWT	137	5	ranked_1	0.551317	96.046	49.19	86.1816	0.0744762	5.65159	15	4	22	236	2	0
DEG_SPOP_SBC_1_3HQM_VSSST.DSSWT	137	5	ranked_2	0.549655	95.5825	43.5975	82.5863	0.0912944	6.12061	12	4	21	238	2	0
DEG_SPOP_SBC_1_3HQM_VSSST.DSSWT	137	5	ranked_3	0.549254	96.6318	45.235	82.926	0.105047	5.6987	11	4	17	220	2	0
DEG_SPOP_SBC_1_3HQM_VSSST.DSSWT	137	5	ranked_4	0.515258	95.9192	39.076	79.2006	0.0469778	7.35418	12	5	20	264	2	0
DEG_SPOP_SBC_1_3HQM_VSSST.VSSWT	137	5	ranked_0	0.87202	98.2914	86.296	95.1347	0.183135	2.15602	14	5	25	299	1	0
DEG_SPOP_SBC_1_3HQM_VSSST.VSSWT	137	5	ranked_1	0.868547	98.302	85.998	95.226	0.17062	2.2815	15	5	26	301	1	0
DEG_SPOP_SBC_1_3HQM_VSSST.VSSWT	137	5	ranked_2	0.839283	98.2113	84.662	94.824	0.191997	2.77821	15	5	26	301	1	0
DEG_SPOP_SBC_1_3HQM_VSSST.VSSWT	137	5	ranked_3	0.82677	98.1031	82.984	94.5033	0.173696	3.25548	16	5	28	352	1	0
DEG_SPOP_SBC_1_3HQM_VSSST.VSSWT	137	5	ranked_4	0.776969	98.1087	80.112	93.6095	0.166494	3.59912	15	5	26	300	1	0
DOC_AGCK_PIF_3_1ATP_FTEF.DTED	259	4	ranked_0	0.425033	87.4367	27	67.2911	0.0294312	15.3388	6	3	7	102	2	0
DOC_AGCK_PIF_3_1ATP_FTEF.DTED	259	4	ranked_1	0.391694	85.7383	25.9725	61.832	0.0276782	16.3648	6	4	9	40	2	0
DOC_AGCK_PIF_3_1ATP_FTEF.DTED	259	4	ranked_2	0.346019	87.492	22.74	58.7133	0.0185207	18.0101	5	4	7	45	2	0
DOC_AGCK_PIF_3_1ATP_FTEF.DTED	259	4	ranked_3	0.33817	84.4425	23.5767	58.3571	0.0196304	18.9132	4	3	6	17	2	0
DOC_AGCK_PIF_3_1ATP_FTEF.DTED	259	4	ranked_4	0.277217	92.14	18.47	55.305	0	23.5398	1	1	1	2	2	0
DOC_AGCK_PIF_3_1ATP_FTEF.FTED	259	4	ranked_0	0.392805	93.6011	26.6	72.9854	0.0252705	18.1257	9	4	14	114	1	0
DOC_AGCK_PIF_3_1ATP_FTEF.FTED	259	4	ranked_1	0.387465	88.065	25.9133	71.1145	0.0249993	15.9103	8	3	9	83	1	0
DOC_AGCK_PIF_3_1ATP_FTEF.FTED	259	4	ranked_2	0.355413	91.74	21.4475	68.3092	0.0229089	18.089	8	4	11	97	1	0
DOC_AGCK_PIF_3_1ATP_FTEF.FTED	259	4	ranked_3	0.34823	83.9583	20.005	58.377	0.0208365	17.9131	6	4	9	70	1	0
DOC_AGCK_PIF_3_1ATP_FTEF.FTED	259	4	ranked_4	0.284741	95.15	20.24	57.695	0	22.4384	1	1	1	3	1	0
DOC_ANK_TNKS_1_3TWU_ARPPPIGA.AGPPPIWA	160	8	ranked_0	0.603822	95.7194	51.5486	83.3516	0.133222	5.33676	18	7	32	360	2	0
DOC_ANK_TNKS_1_3TWU_ARPPPIGA.AGPPPIWA	160	8	ranked_1	0.597541	96.0006	50.4412	80.8142	0.1706	6.0379	16	8	31	252	2	0
DOC_ANK_TNKS_1_3TWU_ARPPPIGA.AGPPPIWA	160	8	ranked_2	0.55951	95.9444	45.7437	80.4981	0.0879702	6.58668	18	8	30	289	2	0
DOC_ANK_TNKS_1_3TWU_ARPPPIGA.AGPPPIWA	160	8	ranked_3	0.536406	94.5773	39.4138	75.39	0.126621	6.56919	15	8	27	273	2	0
DOC_ANK_TNKS_1_3TWU_ARPPPIGA.AGPPPIWA	160	8	ranked_4	0.510803	95.63	34.4512	73.3832	0.0724685	7.10289	14	8	30	292	2	0
DOC_ANK_TNKS_1_3TWU_ARPPPIGA.ARPPPIWA	160	8	ranked_0	0.813917	97.5189	76.225	90.9669	0.257137	2.5851	18	8	36	411	1	0
DOC_ANK_TNKS_1_3TWU_ARPPPIGA.ARPPPIWA	160	8	ranked_1	0.798294	97.1387	71.16	88.4792	0.159584	2.56595	16	8	32	314	1	0
DOC_ANK_TNKS_1_3TWU_ARPPPIGA.ARPPPIWA	160	8	ranked_2	0.792329	97.1544	73.9837	89.4308	0.234173	3.13202	16	8	34	395	1	0
DOC_ANK_TNKS_1_3TWU_ARPPPIGA.ARPPPIWA	160	8	ranked_3	0.782104	97.09	72.8438	89.6296	0.252842	3.2787	18	8	36	411	1	0
DOC_ANK_TNKS_1_3TWU_ARPPPIGA.ARPPPIWA	160	8	ranked_4	0.768478	96.5765	66.9162	87.0852	0.176544	3.08317	17	8	35	342	1	0
DOC_CDC14_PxL_1_6G84_FTDVPALNY.DTDVPADNY	368	9	ranked_0	0.482326	92.0725	31.498	68.7746	0.0348992	15.8406	8	5	11	110	2	0
DOC_CDC14_PxL_1_6G84_FTDVPALNY.DTDVPADNY	368	9	ranked_1	0.424718	92.3845	28.4762	65.4758	0.053385	19.3501	11	8	18	155	2	0
DOC_CDC14_PxL_1_6G84_FTDVPALNY.DTDVPADNY	368	9	ranked_2	0.393995	90.94	23.5114	61.44	0.0302404	21.0415	9	7	16	110	2	0
DOC_CDC14_PxL_1_6G84_FTDVPALNY.DTDVPADNY	368	9	ranked_3	0.351985	94.6	25.195	79.1767	0.0226351	22.4958	7	2	8	98	2	0
DOC_CDC14_PxL_1_6G84_FTDVPALNY.DTDVPADNY	368	9	ranked_4	0.346547	92.638	24.416	58.527	0.0205435	23.4259	5	5	7	55	2	0
DOC_CDC14_PxL_1_6G84_FTDVPALNY.DTDVPALNY	368	9	ranked_0	0.583053	91.4377	31.99	70.631	0.0415166	8.88337	13	7	24	197	1	0
DOC_CDC14_PxL_1_6G84_FTDVPALNY.DTDVPALNY	368	9	ranked_1	0.566217	91.2908	30.61	70.0525	0.0440227	9.52328	13	7	24	216	1	0
DOC_CDC14_PxL_1_6G84_FTDVPALNY.DTDVPALNY	368	9	ranked_2	0.563337	92.0583	39.5586	72.7163	0.0343622	9.78617	12	7	24	166	1	0
DOC_CDC14_PxL_1_6G84_FTDVPALNY.DTDVPALNY	368	9	ranked_3	0.550626	92.0981	31.5657	73.6752	0.0577597	10.0687	16	7	31	228	1	0
DOC_CDC14_PxL_1_6G84_FTDVPALNY.DTDVPALNY	368	9	ranked_4	0.543064	90.459	30.8167	68.0931	0.0323987	9.45579	10	6	18	182	1	0
DOC_CYCLIN_RxL_1_1H25_KPLKKLRFD.KPLGKLRDD	130	9	ranked_0	0.775942	93.9765	77.3433	88.2188	0.230139	2.45891	17	9	32	299	2	0
DOC_CYCLIN_RxL_1_1H25_KPLKKLRFD.KPLGKLRDD	130	9	ranked_1	0.773424	94.3575	76.12	87.792	0.22485	2.7024	16	9	31	301	2	0
DOC_CYCLIN_RxL_1_1H25_KPLKKLRFD.KPLGKLRDD	130	9	ranked_2	0.772974	94.02	75.2733	87.2712	0.199861	2.92332	16	9	32	299	2	0
DOC_CYCLIN_RxL_1_1H25_KPLKKLRFD.KPLGKLRDD	130	9	ranked_3	0.771704	94.8813	74.8344	87.3637	0.215173	2.54377	15	9	30	299	2	0
DOC_CYCLIN_RxL_1_1H25_KPLKKLRFD.KPLGKLRDD	130	9	ranked_4	0.76833	94.17	75.8944	87.5908	0.208115	2.62931	16	9	31	296	2	0
DOC_CYCLIN_RxL_1_1H25_KPLKKLRFD.KPLKKLRDD	130	9	ranked_0	0.638043	91.1575	59.0988	80.4713	0.110061	4.66103	16	8	26	269	1	0
DOC_CYCLIN_RxL_1_1H25_KPLKKLRFD.KPLKKLRDD	130	9	ranked_1	0.624073	89.7256	57.8287	79.0933	0.102496	4.57277	16	8	28	288	1	0
DOC_CYCLIN_RxL_1_1H25_KPLKKLRFD.KPLKKLRDD	130	9	ranked_2	0.607044	91.63	54.5557	79.2719	0.0931986	5.23619	14	7	29	232	1	0
DOC_CYCLIN_RxL_1_1H25_KPLKKLRFD.KPLKKLRDD	130	9	ranked_3	0.601116	90.4613	54.195	78.3725	0.114639	5.23262	16	8	27	258	1	0
DOC_CYCLIN_RxL_1_1H25_KPLKKLRFD.KPLKKLRDD	130	9	ranked_4	0.590131	92.0192	54.72	78.2774	0.112558	5.23786	12	7	28	229	1	0
DOC_GSK3_Axin_1_1O9U_VEPQKFAEELIHRLEAV.VEPQKDAEELIHRDEAV	289	17	ranked_0	0.43711	81.1387	32.2944	63.5548	0.0309798	15.6973	16	9	22	189	2	0
DOC_GSK3_Axin_1_1O9U_VEPQKFAEELIHRLEAV.VEPQKDAEELIHRDEAV	289	17	ranked_1	0.426935	81.8441	31.806	63.3115	0.0336934	16.1999	17	10	26	238	2	0
DOC_GSK3_Axin_1_1O9U_VEPQKFAEELIHRLEAV.VEPQKDAEELIHRDEAV	289	17	ranked_2	0.409735	80.3328	32.98	61.3917	0.0537527	16.3961	18	12	36	237	2	0
DOC_GSK3_Axin_1_1O9U_VEPQKFAEELIHRLEAV.VEPQKDAEELIHRDEAV	289	17	ranked_3	0.402704	82.1675	30.0027	60.9152	0.0383002	14.9494	16	11	28	224	2	0
DOC_GSK3_Axin_1_1O9U_VEPQKFAEELIHRLEAV.VEPQKDAEELIHRDEAV	289	17	ranked_4	0.35087	80.2833	27.4222	48.5667	0.0231538	18.6548	6	9	13	124	2	0
DOC_GSK3_Axin_1_1O9U_VEPQKFAEELIHRLEAV.VEPQKDAEELIHRLEAV	289	17	ranked_0	0.857042	87.3207	81.8055	84.894	0.177411	3.61732	14	11	31	208	1	0
DOC_GSK3_Axin_1_1O9U_VEPQKFAEELIHRLEAV.VEPQKDAEELIHRLEAV	289	17	ranked_1	0.840127	88.1108	79.7236	84.2667	0.166494	3.26584	13	11	31	200	1	0
DOC_GSK3_Axin_1_1O9U_VEPQKFAEELIHRLEAV.VEPQKDAEELIHRLEAV	289	17	ranked_2	0.837867	87.9947	76.1483	82.7296	0.190121	3.35614	15	12	32	234	1	0
DOC_GSK3_Axin_1_1O9U_VEPQKFAEELIHRLEAV.VEPQKDAEELIHRLEAV	289	17	ranked_3	0.827192	86.7131	79.2736	83.3033	0.159204	3.66707	13	11	31	214	1	0
DOC_GSK3_Axin_1_1O9U_VEPQKFAEELIHRLEAV.VEPQKDAEELIHRLEAV	289	17	ranked_4	0.820231	83.8764	75.9773	80.4008	0.128488	4.22537	14	11	30	203	1	0
DOC_MAPK_DCC_7_2B9J_RGNIPKPLNL.GGNIPKPLNL	353	10	ranked_0	0.888227	96.3541	85.0322	92.435	0.232755	2.28286	17	9	38	226	1	0
DOC_MAPK_DCC_7_2B9J_RGNIPKPLNL.GGNIPKPLNL	353	10	ranked_1	0.881459	96.4135	79.657	90.2074	0.229832	2.42591	17	10	38	227	1	0
DOC_MAPK_DCC_7_2B9J_RGNIPKPLNL.GGNIPKPLNL	353	10	ranked_2	0.878112	96.0576	84.06	91.9046	0.2455	2.40783	17	9	38	238	1	0
DOC_MAPK_DCC_7_2B9J_RGNIPKPLNL.GGNIPKPLNL	353	10	ranked_3	0.877123	96.0737	83.2367	91.4524	0.213217	2.50797	16	9	37	235	1	0
DOC_MAPK_DCC_7_2B9J_RGNIPKPLNL.GGNIPKPLNL	353	10	ranked_4	0.865931	95.9035	81.8067	91.0238	0.188056	2.79144	17	9	36	203	1	0
DOC_MAPK_DCC_7_2B9J_RGNIPKPLNL.GGNIPKWLNL	353	10	ranked_0	0.833431	94.7669	79.2988	89.6108	0.176074	3.73689	16	8	32	265	2	0
DOC_MAPK_DCC_7_2B9J_RGNIPKPLNL.GGNIPKWLNL	353	10	ranked_1	0.813034	94.23	71.0344	86.2008	0.148573	4.1479	17	9	36	252	2	0
DOC_MAPK_DCC_7_2B9J_RGNIPKPLNL.GGNIPKWLNL	353	10	ranked_2	0.801434	94.1347	72.9167	86.79	0.177048	4.39967	17	9	37	267	2	0
DOC_MAPK_DCC_7_2B9J_RGNIPKPLNL.GGNIPKWLNL	353	10	ranked_3	0.783931	94.1769	69.4822	85.2868	0.139257	4.334	16	9	35	256	2	0
DOC_MAPK_DCC_7_2B9J_RGNIPKPLNL.GGNIPKWLNL	353	10	ranked_4	0.446292	92.7893	37.52	76.9981	0.0418994	16.3258	15	6	25	159	2	0
DOC_MAPK_GRA24_9_5ETA_LLERRGVSELPPLYI.LLERGGVSELPPDYI	350	15	ranked_0	0.38091	66.9718	25.1444	54.8284	0.0506102	19.5096	22	9	42	465	2	0
DOC_MAPK_GRA24_9_5ETA_LLERRGVSELPPLYI.LLERGGVSELPPDYI	350	15	ranked_1	0.371592	73.5986	24.9714	54.6881	0.0412784	19.9489	22	14	40	447	2	0
DOC_MAPK_GRA24_9_5ETA_LLERRGVSELPPLYI.LLERGGVSELPPDYI	350	15	ranked_2	0.340696	75.3233	24.4873	53.8158	0.0399427	22.4741	15	11	31	306	2	0
DOC_MAPK_GRA24_9_5ETA_LLERRGVSELPPLYI.LLERGGVSELPPDYI	350	15	ranked_3	0.325517	65.1707	24.8967	53.6638	0.0239996	21.698	15	6	23	177	2	0
DOC_MAPK_GRA24_9_5ETA_LLERRGVSELPPLYI.LLERGGVSELPPDYI	350	15	ranked_4	0.295605	83.6611	21.5338	54.4247	0.0303996	22.9156	9	8	19	244	2	0
DOC_MAPK_GRA24_9_5ETA_LLERRGVSELPPLYI.LLERGGVSELPPLYI	350	15	ranked_0	0.936545	93.0632	91.0709	92.3991	0.38634	2.21985	22	11	45	306	1	0
DOC_MAPK_GRA24_9_5ETA_LLERRGVSELPPLYI.LLERGGVSELPPLYI	350	15	ranked_1	0.934597	93.5543	90.3773	92.5265	0.358475	2.38329	23	11	45	296	1	0
DOC_MAPK_GRA24_9_5ETA_LLERRGVSELPPLYI.LLERGGVSELPPLYI	350	15	ranked_2	0.933283	93.43	91	92.6438	0.368457	2.34847	23	11	46	304	1	0
DOC_MAPK_GRA24_9_5ETA_LLERRGVSELPPLYI.LLERGGVSELPPLYI	350	15	ranked_3	0.926802	91.8967	88.151	90.795	0.341063	2.53747	24	10	45	307	1	0
DOC_MAPK_GRA24_9_5ETA_LLERRGVSELPPLYI.LLERGGVSELPPLYI	350	15	ranked_4	0.906398	92.6281	85.1855	90.0697	0.333197	3.0071	21	11	43	310	1	0
DOC_MAPK_HePTP_8_2GPH_LQERRGSNVALML.DQERRGSNVALMD	334	13	ranked_0	0.50052	92.6195	36.7787	76.0741	0.0513349	12.417	19	8	32	234	2	0
DOC_MAPK_HePTP_8_2GPH_LQERRGSNVALML.DQERRGSNVALMD	334	13	ranked_1	0.483477	92.4417	33.0363	74.1631	0.0598488	12.8753	18	8	30	199	2	0
DOC_MAPK_HePTP_8_2GPH_LQERRGSNVALML.DQERRGSNVALMD	334	13	ranked_2	0.466505	92.2933	32.9	75.909	0.0712629	13.3013	21	8	33	224	2	0
DOC_MAPK_HePTP_8_2GPH_LQERRGSNVALML.DQERRGSNVALMD	334	13	ranked_3	0.457355	90.6424	27.8925	70.5624	0.0447283	15.0103	17	8	28	191	2	0
DOC_MAPK_HePTP_8_2GPH_LQERRGSNVALML.DQERRGSNVALMD	334	13	ranked_4	0.425675	92.1	33.9043	75.1262	0.0461927	16.7182	17	7	30	203	2	0
DOC_MAPK_HePTP_8_2GPH_LQERRGSNVALML.DQERRGSNVALML	334	13	ranked_0	0.780252	94.1896	67.728	86.1709	0.156518	6.06037	23	10	44	295	1	0
DOC_MAPK_HePTP_8_2GPH_LQERRGSNVALML.DQERRGSNVALML	334	13	ranked_1	0.743392	93.2385	61.5567	83.4062	0.143511	6.87951	20	9	38	249	1	0
DOC_MAPK_HePTP_8_2GPH_LQERRGSNVALML.DQERRGSNVALML	334	13	ranked_2	0.652594	93.2683	50.311	80.6338	0.11172	9.4945	24	10	46	305	1	0
DOC_MAPK_HePTP_8_2GPH_LQERRGSNVALML.DQERRGSNVALML	334	13	ranked_3	0.609617	92.1364	43.777	77.0241	0.0798584	9.56986	22	10	39	261	1	0
DOC_MAPK_HePTP_8_2GPH_LQERRGSNVALML.DQERRGSNVALML	334	13	ranked_4	0.584995	91.7465	46.062	76.5183	0.101949	10.7297	20	10	36	250	1	0
DOC_MAPK_JIP1_4_4H3B_RPGSLDL.RWGSDDL	356	7	ranked_0	0.502828	67.2981	26.39	56.1414	0.0294382	12.8231	16	6	29	287	2	0
DOC_MAPK_JIP1_4_4H3B_RPGSLDL.RWGSDDL	356	7	ranked_1	0.497872	73.2982	27.064	58.85	0.0244763	14.3354	11	5	17	227	2	0
DOC_MAPK_JIP1_4_4H3B_RPGSLDL.RWGSDDL	356	7	ranked_2	0.478207	69.5183	25.6833	54.9067	0.0258617	13.8989	12	6	19	174	2	0
DOC_MAPK_JIP1_4_4H3B_RPGSLDL.RWGSDDL	356	7	ranked_3	0.47607	63.6456	24.91	53.0814	0.0241303	15.0782	16	6	28	263	2	0
DOC_MAPK_JIP1_4_4H3B_RPGSLDL.RWGSDDL	356	7	ranked_4	0.450124	64.2792	30.14	52.8994	0.0247346	14.2917	12	6	24	285	2	0
DOC_MAPK_JIP1_4_4H3B_RPGSLDL.RWGSLDL	356	7	ranked_0	0.836313	92.9731	69.7229	85.897	0.160846	3.72085	16	7	31	189	1	0
DOC_MAPK_JIP1_4_4H3B_RPGSLDL.RWGSLDL	356	7	ranked_1	0.830957	92.2213	72.36	86.8045	0.164137	3.62361	16	6	31	229	1	0
DOC_MAPK_JIP1_4_4H3B_RPGSLDL.RWGSLDL	356	7	ranked_2	0.817665	93.6487	71.3583	87.28	0.156546	3.75553	15	6	28	200	1	0
DOC_MAPK_JIP1_4_4H3B_RPGSLDL.RWGSLDL	356	7	ranked_3	0.809489	92.8347	68.47	85.8733	0.158628	4.12465	15	6	28	224	1	0
DOC_MAPK_JIP1_4_4H3B_RPGSLDL.RWGSLDL	356	7	ranked_4	0.806821	92.5753	68.2233	85.6176	0.156348	4.10393	15	6	28	249	1	0
DOC_MAPK_MEF2A_6_4H3Q_KPVLPALTI.GPVLWALTI	352	9	ranked_0	0.73673	93.2353	60.4737	81.84	0.107839	6.2186	15	8	29	198	2	0
DOC_MAPK_MEF2A_6_4H3Q_KPVLPALTI.GPVLWALTI	352	9	ranked_1	0.732365	93.11	60.7975	82.3392	0.113884	7.15248	16	8	32	208	2	0
DOC_MAPK_MEF2A_6_4H3Q_KPVLPALTI.GPVLWALTI	352	9	ranked_2	0.717522	93.118	57.6	80.7639	0.107512	7.21453	15	8	31	201	2	0
DOC_MAPK_MEF2A_6_4H3Q_KPVLPALTI.GPVLWALTI	352	9	ranked_3	0.705319	93.0231	57.6525	81.2329	0.101764	7.6285	16	8	31	217	2	0
DOC_MAPK_MEF2A_6_4H3Q_KPVLPALTI.GPVLWALTI	352	9	ranked_4	0.704912	93.52	56.835	81.2917	0.107621	7.43632	16	8	32	203	2	0
DOC_MAPK_MEF2A_6_4H3Q_KPVLPALTI.KPVLWALTI	352	9	ranked_0	0.796094	94.1424	67.3137	85.5572	0.124887	5.13986	17	8	33	221	1	0
DOC_MAPK_MEF2A_6_4H3Q_KPVLPALTI.KPVLWALTI	352	9	ranked_1	0.777158	94.4437	64.4138	85.5459	0.119286	5.91772	19	8	36	236	1	0
DOC_MAPK_MEF2A_6_4H3Q_KPVLPALTI.KPVLWALTI	352	9	ranked_2	0.776295	94.0137	64.0763	85.1433	0.128821	5.86267	19	8	35	218	1	0
DOC_MAPK_MEF2A_6_4H3Q_KPVLPALTI.KPVLWALTI	352	9	ranked_3	0.768582	93.6578	64.4325	84.6654	0.119192	6.34747	18	8	33	226	1	0
DOC_MAPK_MEF2A_6_4H3Q_KPVLPALTI.KPVLWALTI	352	9	ranked_4	0.765521	93.8633	63.7538	84.5988	0.115944	6.1185	18	8	33	226	1	0
DOC_MAPK_NFAT4_5_2XS0_RDHLYLPLE.GDHLYDPLE	360	9	ranked_0	0.512759	66.77	29.8662	52.7114	0.0341513	13.6461	13	8	23	259	2	0
DOC_MAPK_NFAT4_5_2XS0_RDHLYLPLE.GDHLYDPLE	360	9	ranked_1	0.497623	67.2507	28.58	53.8	0.0350361	14.251	15	8	30	340	2	0
DOC_MAPK_NFAT4_5_2XS0_RDHLYLPLE.GDHLYDPLE	360	9	ranked_2	0.496222	69.5261	26.6713	56.34	0.0416434	12.8951	18	8	38	454	2	0
DOC_MAPK_NFAT4_5_2XS0_RDHLYLPLE.GDHLYDPLE	360	9	ranked_3	0.493567	65.6069	27.8843	52.404	0.0318552	13.1152	13	7	25	307	2	0
DOC_MAPK_NFAT4_5_2XS0_RDHLYLPLE.GDHLYDPLE	360	9	ranked_4	0.440918	59.75	27.0429	47.7	0.023857	15.1322	12	7	23	278	2	0
DOC_MAPK_NFAT4_5_2XS0_RDHLYLPLE.RDHLYDPLE	360	9	ranked_0	0.479921	91.996	33.4917	75.2805	0.0486895	17.8091	15	6	23	211	1	0
DOC_MAPK_NFAT4_5_2XS0_RDHLYLPLE.RDHLYDPLE	360	9	ranked_1	0.476518	59.6433	28.2371	45.9031	0.0255003	15.4262	9	7	21	236	1	0
DOC_MAPK_NFAT4_5_2XS0_RDHLYLPLE.RDHLYDPLE	360	9	ranked_2	0.472331	58.5471	27.9817	44.44	0.025963	15.3216	7	6	15	192	1	0
DOC_MAPK_NFAT4_5_2XS0_RDHLYLPLE.RDHLYDPLE	360	9	ranked_3	0.44984	64.5091	26.1986	49.6106	0.0247572	17.0198	11	7	22	253	1	0
DOC_MAPK_NFAT4_5_2XS0_RDHLYLPLE.RDHLYDPLE	360	9	ranked_4	0.427785	64.9655	25.7788	48.4658	0.026478	15.3821	11	8	23	287	1	0
DOC_MAPK_RevD_3_3TEI_PQLKPIESSILAQRR.PQLKWIESSILAQRG	349	15	ranked_0	0.930573	96.7838	90.1892	94.3858	0.333617	2.30742	21	12	47	330	2	0
DOC_MAPK_RevD_3_3TEI_PQLKPIESSILAQRR.PQLKWIESSILAQRG	349	15	ranked_1	0.926202	96.7429	89.1358	93.9767	0.330218	2.50835	21	12	45	348	2	0
DOC_MAPK_RevD_3_3TEI_PQLKPIESSILAQRR.PQLKWIESSILAQRG	349	15	ranked_2	0.925298	96.4938	89.42	93.9215	0.319572	2.49873	21	12	45	336	2	0
DOC_MAPK_RevD_3_3TEI_PQLKPIESSILAQRR.PQLKWIESSILAQRG	349	15	ranked_3	0.924873	96.5529	88.3733	93.5785	0.32417	2.3956	21	12	48	368	2	0
DOC_MAPK_RevD_3_3TEI_PQLKPIESSILAQRR.PQLKWIESSILAQRG	349	15	ranked_4	0.923685	96.6767	90.7608	94.5255	0.35911	2.48497	21	12	45	356	2	0
DOC_MAPK_RevD_3_3TEI_PQLKPIESSILAQRR.PQLKWIESSILAQRR	349	15	ranked_0	0.945994	97.3468	92.3392	95.6337	0.355665	2.13355	25	13	53	420	1	0
DOC_MAPK_RevD_3_3TEI_PQLKPIESSILAQRR.PQLKWIESSILAQRR	349	15	ranked_1	0.943009	97.3268	91.4638	95.3211	0.362028	2.22944	25	13	53	434	1	0
DOC_MAPK_RevD_3_3TEI_PQLKPIESSILAQRR.PQLKWIESSILAQRR	349	15	ranked_2	0.940252	97.0388	91.2662	95.0639	0.345562	2.29868	25	13	53	414	1	0
DOC_MAPK_RevD_3_3TEI_PQLKPIESSILAQRR.PQLKWIESSILAQRR	349	15	ranked_3	0.938192	97.2732	92.4292	95.6161	0.367241	2.37441	25	13	54	432	1	0
DOC_MAPK_RevD_3_3TEI_PQLKPIESSILAQRR.PQLKWIESSILAQRR	349	15	ranked_4	0.934802	96.7296	89.0485	94.0308	0.361877	2.35957	24	13	55	433	1	0
DOC_MIT_MIM_1_2JQ9_DQLSRRLAALR.DQLSRRDAALG	71	11	ranked_0	0.532196	90.8325	67.34	82.1774	0.0885371	4.87573	12	7	23	190	2	0
DOC_MIT_MIM_1_2JQ9_DQLSRRLAALR.DQLSRRDAALG	71	11	ranked_1	0.528207	90.9292	62.6771	80.5205	0.0762167	4.97436	12	7	24	174	2	0
DOC_MIT_MIM_1_2JQ9_DQLSRRLAALR.DQLSRRDAALG	71	11	ranked_2	0.34404	89.15	39.0657	67.2381	0.0272362	9.72859	9	7	13	116	2	0
DOC_MIT_MIM_1_2JQ9_DQLSRRLAALR.DQLSRRDAALG	71	11	ranked_3	0.341039	88.721	51.142	76.1947	0.0347712	7.75171	10	5	16	131	2	0
DOC_MIT_MIM_1_2JQ9_DQLSRRLAALR.DQLSRRDAALG	71	11	ranked_4	0.333782	85.5575	45.04	70.63	0.032985	7.81124	12	7	19	176	2	0
DOC_MIT_MIM_1_2JQ9_DQLSRRLAALR.DQLSRRLAALG	71	11	ranked_0	0.834415	96.9215	90.4775	94.4667	0.167557	1.62705	13	8	25	235	1	0
DOC_MIT_MIM_1_2JQ9_DQLSRRLAALR.DQLSRRLAALG	71	11	ranked_1	0.481186	89.7673	44.72	72.2489	0.062084	5.72298	11	7	20	133	1	0
DOC_MIT_MIM_1_2JQ9_DQLSRRLAALR.DQLSRRLAALG	71	11	ranked_2	0.46226	89.6158	44.8162	71.696	0.0679029	6.90208	12	8	20	157	1	0
DOC_MIT_MIM_1_2JQ9_DQLSRRLAALR.DQLSRRLAALG	71	11	ranked_3	0.422304	88.4227	45.2143	71.6194	0.0427274	6.11723	11	7	20	134	1	0
DOC_MIT_MIM_1_2JQ9_DQLSRRLAALR.DQLSRRLAALG	71	11	ranked_4	0.400573	88.289	55.6133	76.0356	0.0601499	6.95099	10	6	16	117	1	0
DOC_PP1_MyPhoNE_1_1S70_RNEQLKRW.RNEWLKRW	299	8	ranked_0	0.591895	92.4485	37.6675	71.5795	0.0618672	9.72847	13	8	30	277	1	0
DOC_PP1_MyPhoNE_1_1S70_RNEQLKRW.RNEWLKRW	299	8	ranked_1	0.584043	92.1573	41.8187	74.6483	0.0809066	8.40271	15	8	33	271	1	0
DOC_PP1_MyPhoNE_1_1S70_RNEQLKRW.RNEWLKRW	299	8	ranked_2	0.567671	92.7829	39.2163	73.3041	0.0844543	9.09512	14	8	33	341	1	0
DOC_PP1_MyPhoNE_1_1S70_RNEQLKRW.RNEWLKRW	299	8	ranked_3	0.564614	92.4964	39.31	73.1559	0.0655149	9.87749	14	8	30	362	1	0
DOC_PP1_MyPhoNE_1_1S70_RNEQLKRW.RNEWLKRW	299	8	ranked_4	0.510144	93.0073	36.7971	71.1478	0.0484026	9.36207	11	7	26	160	1	0
DOC_PP1_MyPhoNE_1_1S70_RNEQLKRW.RNWWLKRW	299	8	ranked_0	0.596576	93.9787	43.0225	76.2548	0.0543075	8.63986	15	8	31	277	2	0
DOC_PP1_MyPhoNE_1_1S70_RNEQLKRW.RNWWLKRW	299	8	ranked_1	0.584083	93.74	40.515	75.9983	0.0608097	9.31053	16	8	30	293	2	0
DOC_PP1_MyPhoNE_1_1S70_RNEQLKRW.RNWWLKRW	299	8	ranked_2	0.548534	93.8414	39.64	74.1318	0.0621821	11.0085	14	8	28	245	2	0
DOC_PP1_MyPhoNE_1_1S70_RNEQLKRW.RNWWLKRW	299	8	ranked_3	0.542079	93.6429	38.645	73.6436	0.0434519	10.6125	14	8	28	244	2	0
DOC_PP1_MyPhoNE_1_1S70_RNEQLKRW.RNWWLKRW	299	8	ranked_4	0.503733	94.9813	37.73	75.8975	0.0403315	14.6779	16	8	31	196	2	0
DOC_PP1_RVXF_1_3N5U_KLRFDI.GDRFDI	300	6	ranked_0	0.822125	97.4343	75.1533	90.75	0.15365	4.44613	14	6	29	222	2	0
DOC_PP1_RVXF_1_3N5U_KLRFDI.GDRFDI	300	6	ranked_1	0.815478	96.6643	69.5167	88.52	0.126459	4.15279	14	6	31	232	2	0
DOC_PP1_RVXF_1_3N5U_KLRFDI.GDRFDI	300	6	ranked_2	0.814963	97.4571	73.6067	90.302	0.141928	4.27031	14	6	30	222	2	0
DOC_PP1_RVXF_1_3N5U_KLRFDI.GDRFDI	300	6	ranked_3	0.783453	97.2031	69.7933	88.5474	0.138736	5.15965	13	6	30	220	2	0
DOC_PP1_RVXF_1_3N5U_KLRFDI.GDRFDI	300	6	ranked_4	0.777552	96.9923	69.98	88.4621	0.15022	5.04022	13	6	29	218	2	0
DOC_PP1_RVXF_1_3N5U_KLRFDI.GLRFDI	300	6	ranked_0	0.917665	98.0708	87.1933	94.6358	0.16555	2.26211	13	6	26	219	1	0
DOC_PP1_RVXF_1_3N5U_KLRFDI.GLRFDI	300	6	ranked_1	0.899881	98.0177	83.89	93.5563	0.165337	2.72616	13	6	25	203	1	0
DOC_PP1_RVXF_1_3N5U_KLRFDI.GLRFDI	300	6	ranked_2	0.892806	98.1415	83.4583	93.5047	0.164937	2.81287	13	6	25	224	1	0
DOC_PP1_RVXF_1_3N5U_KLRFDI.GLRFDI	300	6	ranked_3	0.815621	97.3858	74.0583	89.61	0.144585	4.76494	12	6	24	201	1	0
DOC_PP1_RVXF_1_3N5U_KLRFDI.GLRFDI	300	6	ranked_4	0.778408	97.5033	71.5667	88.8578	0.130242	5.3244	12	6	23	202	1	0
DOC_PP1_SILK_1_2O8G_KGILKN.KGIDKN	295	6	ranked_0	0.456601	92.4958	31.7417	77.9148	0.0564874	14.0152	19	6	30	244	1	0
DOC_PP1_SILK_1_2O8G_KGILKN.KGIDKN	295	6	ranked_1	0.429925	95.2717	28.4867	73.01	0.0309583	17.4026	12	6	20	138	1	0
DOC_PP1_SILK_1_2O8G_KGILKN.KGIDKN	295	6	ranked_2	0.401672	95.3445	25.2	70.5876	0.0383764	17.8288	11	6	17	165	1	0
DOC_PP1_SILK_1_2O8G_KGILKN.KGIDKN	295	6	ranked_3	0.397778	95.7842	28.86	73.4761	0.0366093	19.6163	12	6	19	123	1	0
DOC_PP1_SILK_1_2O8G_KGILKN.KGIDKN	295	6	ranked_4	0.348306	94.535	18.9767	62.1529	0.0606324	18.6256	8	6	16	224	1	0
DOC_PP1_SILK_1_2O8G_KGILKN.KWIDKN	295	6	ranked_0	0.599935	95.3067	41.5467	77.3867	0.0378787	9.15492	12	6	21	195	2	0
DOC_PP1_SILK_1_2O8G_KGILKN.KWIDKN	295	6	ranked_1	0.595676	94.9775	40.84	76.9317	0.0374343	8.79196	12	6	20	189	2	0
DOC_PP1_SILK_1_2O8G_KGILKN.KWIDKN	295	6	ranked_2	0.590367	94.9167	39.1867	76.34	0.0347512	9.19694	12	6	20	191	2	0
DOC_PP1_SILK_1_2O8G_KGILKN.KWIDKN	295	6	ranked_3	0.553822	95.0508	42.506	80.455	0.0381054	10.563	13	5	20	196	2	0
DOC_PP1_SILK_1_2O8G_KGILKN.KWIDKN	295	6	ranked_4	0.503956	96.0518	35.5067	74.6829	0.0356286	14.9288	11	6	19	176	2	0
DOC_PP2B_PxIxI_1_4F0Z_KPKIIIT.KPKDIDT	292	7	ranked_0	0.780524	94.5553	66.6943	85.6905	0.125752	5.56484	15	7	29	208	2	0
DOC_PP2B_PxIxI_1_4F0Z_KPKIIIT.KPKDIDT	292	7	ranked_1	0.730799	94.0393	63.3643	84.2791	0.115042	7.41348	15	7	29	197	2	0
DOC_PP2B_PxIxI_1_4F0Z_KPKIIIT.KPKDIDT	292	7	ranked_2	0.725885	94.012	59.8271	83.135	0.112612	7.13248	15	7	28	196	2	0
DOC_PP2B_PxIxI_1_4F0Z_KPKIIIT.KPKDIDT	292	7	ranked_3	0.708704	94.0973	58.8943	82.8964	0.100427	7.6474	15	7	28	202	2	0
DOC_PP2B_PxIxI_1_4F0Z_KPKIIIT.KPKDIDT	292	7	ranked_4	0.684358	93.645	54.2743	81.6626	0.0984269	8.98456	16	7	27	200	2	0
DOC_PP2B_PxIxI_1_4F0Z_KPKIIIT.KPKDIIT	292	7	ranked_0	0.820945	94.1794	70.6957	87.0322	0.159468	4.81126	16	7	29	225	1	0
DOC_PP2B_PxIxI_1_4F0Z_KPKIIIT.KPKDIIT	292	7	ranked_1	0.780059	94.7328	69.0786	87.5496	0.165775	5.65235	18	7	32	275	1	0
DOC_PP2B_PxIxI_1_4F0Z_KPKIIIT.KPKDIIT	292	7	ranked_2	0.716107	93.9841	65.4914	85.6738	0.140185	7.22772	17	7	30	252	1	0
DOC_PP2B_PxIxI_1_4F0Z_KPKIIIT.KPKDIIT	292	7	ranked_3	0.685213	94.5506	60.6086	84.6508	0.117352	7.70037	17	7	31	233	1	0
DOC_PP2B_PxIxI_1_4F0Z_KPKIIIT.KPKDIIT	292	7	ranked_4	0.591471	93.2912	46.8314	79.7404	0.072571	11.0149	17	7	30	215	1	0
DOC_SPAK_OSR1_1_2V3S_RFQVT.GDQVT	62	5	ranked_0	0.25336	90.5771	41.7175	72.81	0.0276754	12.945	7	4	10	61	2	0
DOC_SPAK_OSR1_1_2V3S_RFQVT.GDQVT	62	5	ranked_1	0.192667	93.465	31.77	62.6175	0.0267261	20.582	4	4	8	75	2	0
DOC_SPAK_OSR1_1_2V3S_RFQVT.GDQVT	62	5	ranked_2	0.19205	93.2167	25.5233	59.37	0.0213689	20.6469	3	3	4	33	2	0
DOC_SPAK_OSR1_1_2V3S_RFQVT.GDQVT	62	5	ranked_3	0.164733	0	0	0	0	50	0	0	0	0	2	0
DOC_SPAK_OSR1_1_2V3S_RFQVT.GDQVT	62	5	ranked_4	0.156608	0	0	0	0.0182589	50	0	0	0	0	2	0
DOC_SPAK_OSR1_1_2V3S_RFQVT.GFQVT	62	5	ranked_0	0.861494	95.9155	93.608	95.1944	0.151762	1.46911	11	5	20	192	1	0
DOC_SPAK_OSR1_1_2V3S_RFQVT.GFQVT	62	5	ranked_1	0.858624	95.9845	92.954	95.0375	0.149942	1.43882	11	5	20	179	1	0
DOC_SPAK_OSR1_1_2V3S_RFQVT.GFQVT	62	5	ranked_2	0.841904	95.3664	91.114	94.0375	0.142259	1.64372	11	5	21	176	1	0
DOC_SPAK_OSR1_1_2V3S_RFQVT.GFQVT	62	5	ranked_3	0.688817	89.2093	72.196	84.7321	0.0910363	3.05505	14	5	25	190	1	0
DOC_SPAK_OSR1_1_2V3S_RFQVT.GFQVT	62	5	ranked_4	0.259392	88.4475	36.9975	62.7225	0.0270691	11.5966	4	4	7	28	1	0
DOC_USP7_MATH_1_3MQS_PSTSS.WSTSS	143	5	ranked_0	0.800431	97.9155	83.984	93.5619	0.190861	4.17202	11	5	24	253	1	0
DOC_USP7_MATH_1_3MQS_PSTSS.WSTSS	143	5	ranked_1	0.578403	96.7262	50.65	83.9272	0.076234	6.3968	13	5	23	283	1	0
DOC_USP7_MATH_1_3MQS_PSTSS.WSTSS	143	5	ranked_2	0.575926	95.4546	47.692	82.1872	0.0575784	5.40449	13	5	22	269	1	0
DOC_USP7_MATH_1_3MQS_PSTSS.WSTSS	143	5	ranked_3	0.554964	95.9621	46.12	82.8458	0.0695182	6.46129	14	5	24	267	1	0
DOC_USP7_MATH_1_3MQS_PSTSS.WSTSS	143	5	ranked_4	0.549184	96.3723	44.344	81.92	0.0601268	6.23515	13	5	22	227	1	0
DOC_USP7_MATH_1_3MQS_PSTSS.WSTWS	143	5	ranked_0	0.564532	95.9009	44.484	79.8331	0.0566087	6.09676	11	5	18	179	2	0
DOC_USP7_MATH_1_3MQS_PSTSS.WSTWS	143	5	ranked_1	0.55676	95.44	41.996	80.5944	0.0397413	5.66405	13	5	23	194	2	0
DOC_USP7_MATH_1_3MQS_PSTSS.WSTWS	143	5	ranked_2	0.551846	93.7125	43.228	78.8641	0.0538556	6.01062	12	5	21	210	2	0
DOC_USP7_MATH_1_3MQS_PSTSS.WSTWS	143	5	ranked_3	0.550041	96.4942	42.532	80.6229	0.0524349	6.04601	12	5	22	191	2	0
DOC_USP7_MATH_1_3MQS_PSTSS.WSTWS	143	5	ranked_4	0.507604	95.941	39.69	77.1907	0.0308264	6.80423	10	5	16	96	2	0
DOC_USP7_MATH_2_1YY6_PGEGPST.PGEGPWT	143	7	ranked_0	0.865649	97.4394	84.2157	93.5825	0.213186	2.2838	17	7	31	329	1	0
DOC_USP7_MATH_2_1YY6_PGEGPST.PGEGPWT	143	7	ranked_1	0.84115	97.0788	81.6157	92.5688	0.309954	2.85402	17	7	33	349	1	0
DOC_USP7_MATH_2_1YY6_PGEGPST.PGEGPWT	143	7	ranked_2	0.838855	97.1294	80.1971	91.9761	0.217441	2.78452	16	7	31	306	1	0
DOC_USP7_MATH_2_1YY6_PGEGPST.PGEGPWT	143	7	ranked_3	0.818759	96.7853	77.3329	91.1117	0.291153	3.08559	17	7	34	376	1	0
DOC_USP7_MATH_2_1YY6_PGEGPST.PGEGPWT	143	7	ranked_4	0.777825	96.7444	73.4829	89.6648	0.2784	3.79318	16	7	33	353	1	0
DOC_USP7_MATH_2_1YY6_PGEGPST.WGEGPWT	143	7	ranked_0	0.778843	96.8453	72.91	89.8642	0.261928	3.71334	17	7	34	334	2	0
DOC_USP7_MATH_2_1YY6_PGEGPST.WGEGPWT	143	7	ranked_1	0.730271	96.7242	68.8871	86.4684	0.169666	4.44915	12	7	27	256	2	0
DOC_USP7_MATH_2_1YY6_PGEGPST.WGEGPWT	143	7	ranked_2	0.723846	96.319	64.0914	87.9637	0.210767	4.50362	20	7	38	356	2	0
DOC_USP7_MATH_2_1YY6_PGEGPST.WGEGPWT	143	7	ranked_3	0.690261	95.8722	62.7714	86.604	0.205554	4.98601	18	7	33	322	2	0
DOC_USP7_MATH_2_1YY6_PGEGPST.WGEGPWT	143	7	ranked_4	0.567251	94.8369	48.9714	78.784	0.0697465	6.97742	13	7	27	268	2	0
DOC_USP7_UBL2_3_4YOC_KGKGK.GGKGG	250	5	ranked_0	0.721019	94.64	53.036	83.6916	0.087475	5.03986	14	5	27	211	2	0
DOC_USP7_UBL2_3_4YOC_KGKGK.GGKGG	250	5	ranked_1	0.718158	93.5371	51.29	82.4195	0.0770649	4.56807	14	5	25	214	2	0
DOC_USP7_UBL2_3_4YOC_KGKGK.GGKGG	250	5	ranked_2	0.705423	94.0121	50.926	82.6737	0.0874298	4.81847	14	5	26	210	2	0
DOC_USP7_UBL2_3_4YOC_KGKGK.GGKGG	250	5	ranked_3	0.703492	93.9921	51.172	82.7237	0.0877066	4.70614	14	5	26	214	2	0
DOC_USP7_UBL2_3_4YOC_KGKGK.GGKGG	250	5	ranked_4	0.501094	92.9186	30.735	70.3064	0.0385035	9.61555	7	4	13	55	2	0
DOC_USP7_UBL2_3_4YOC_KGKGK.KGKGG	250	5	ranked_0	0.83797	95.7621	74.854	90.26	0.197886	2.73714	14	5	30	277	1	0
DOC_USP7_UBL2_3_4YOC_KGKGK.KGKGG	250	5	ranked_1	0.760723	94.7842	47.796	80.9641	0.10487	4.31883	12	5	23	202	1	0
DOC_USP7_UBL2_3_4YOC_KGKGK.KGKGG	250	5	ranked_2	0.73965	93.4362	48.306	80.9	0.1188	4.45233	13	5	24	238	1	0
DOC_USP7_UBL2_3_4YOC_KGKGK.KGKGG	250	5	ranked_3	0.730519	94.1023	45.398	80.5733	0.123125	4.98063	13	5	23	188	1	0
DOC_USP7_UBL2_3_4YOC_KGKGK.KGKGG	250	5	ranked_4	0.721986	94.4179	46.558	81.8232	0.130966	4.49541	14	5	24	193	1	0
LIG_14-3-3_ChREBP_3_5F74_IRLNNAIWRAWYIQYV.IRLNNAIWRAWYDQYD	231	16	ranked_0	0.542169	90.3321	35.7233	73.9495	0.0685673	8.2401	28	12	45	457	2	0
LIG_14-3-3_ChREBP_3_5F74_IRLNNAIWRAWYIQYV.IRLNNAIWRAWYDQYD	231	16	ranked_1	0.540421	89.5574	35.2775	72.8559	0.0612054	7.21745	27	12	50	437	2	0
LIG_14-3-3_ChREBP_3_5F74_IRLNNAIWRAWYIQYV.IRLNNAIWRAWYDQYD	231	16	ranked_2	0.518135	90.0858	33.8092	71.3269	0.0709245	8.0856	26	13	45	386	2	0
LIG_14-3-3_ChREBP_3_5F74_IRLNNAIWRAWYIQYV.IRLNNAIWRAWYDQYD	231	16	ranked_3	0.5123	88.7346	33.5625	70.3439	0.0518681	8.02402	24	12	40	389	2	0
LIG_14-3-3_ChREBP_3_5F74_IRLNNAIWRAWYIQYV.IRLNNAIWRAWYDQYD	231	16	ranked_4	0.488907	89.1627	34.8958	70.0097	0.0470761	8.68281	22	12	35	269	2	0
LIG_14-3-3_ChREBP_3_5F74_IRLNNAIWRAWYIQYV.IRLNNAIWRAWYIQYD	231	16	ranked_0	0.560817	90.1415	36.2507	74.0889	0.0838178	7.12891	33	14	56	507	1	0
LIG_14-3-3_ChREBP_3_5F74_IRLNNAIWRAWYIQYV.IRLNNAIWRAWYIQYD	231	16	ranked_1	0.557484	90.7	41.4171	75.3676	0.0795508	7.27323	31	14	49	405	1	0
LIG_14-3-3_ChREBP_3_5F74_IRLNNAIWRAWYIQYV.IRLNNAIWRAWYIQYD	231	16	ranked_2	0.547876	90.5	36.525	73.4553	0.0786903	7.22269	26	12	51	421	1	0
LIG_14-3-3_ChREBP_3_5F74_IRLNNAIWRAWYIQYV.IRLNNAIWRAWYIQYD	231	16	ranked_3	0.538452	91.141	36.3807	73.3121	0.0671029	7.6494	29	14	51	434	1	0
LIG_14-3-3_ChREBP_3_5F74_IRLNNAIWRAWYIQYV.IRLNNAIWRAWYIQYD	231	16	ranked_4	0.519031	90.3496	36.33	71.8692	0.0696711	8.1881	25	13	45	364	1	0
LIG_ActinCP_CPI_1_3AA1_LAHPTRDRAKIQHSRRPPT.DAHPTRDRAKIQHSRRPPT	243	19	ranked_0	0.918023	95.6803	91.0611	94.1685	0.557355	2.16916	37	18	79	684	1	0
LIG_ActinCP_CPI_1_3AA1_LAHPTRDRAKIQHSRRPPT.DAHPTRDRAKIQHSRRPPT	243	19	ranked_1	0.909214	94.0887	88.7676	92.444	0.524479	2.52412	38	17	81	636	1	0
LIG_ActinCP_CPI_1_3AA1_LAHPTRDRAKIQHSRRPPT.DAHPTRDRAKIQHSRRPPT	243	19	ranked_2	0.896066	92.0851	86.2541	90.315	0.49168	2.97306	39	17	84	688	1	0
LIG_ActinCP_CPI_1_3AA1_LAHPTRDRAKIQHSRRPPT.DAHPTRDRAKIQHSRRPPT	243	19	ranked_3	0.892225	91.0492	84.5884	88.8956	0.484507	3.26846	38	19	85	755	1	0
LIG_ActinCP_CPI_1_3AA1_LAHPTRDRAKIQHSRRPPT.DAHPTRDRAKIQHSRRPPT	243	19	ranked_4	0.883221	89.2621	83.1039	87.2827	0.450086	3.16305	38	18	88	662	1	0
LIG_ActinCP_CPI_1_3AA1_LAHPTRDRAKIQHSRRPPT.DAHPTRDRAKIQHSRRPWT	243	19	ranked_0	0.892531	93.0347	82.2556	89.57	0.467269	2.93723	38	18	85	670	2	0
LIG_ActinCP_CPI_1_3AA1_LAHPTRDRAKIQHSRRPPT.DAHPTRDRAKIQHSRRPWT	243	19	ranked_1	0.88355	92.4505	82.5772	89.4383	0.502723	3.0733	41	18	91	621	2	0
LIG_ActinCP_CPI_1_3AA1_LAHPTRDRAKIQHSRRPPT.DAHPTRDRAKIQHSRRPWT	243	19	ranked_2	0.876878	90.5613	80.5216	87.2147	0.426627	3.47984	38	19	83	772	2	0
LIG_ActinCP_CPI_1_3AA1_LAHPTRDRAKIQHSRRPPT.DAHPTRDRAKIQHSRRPWT	243	19	ranked_3	0.872764	90.0355	80.8453	87.1949	0.447315	3.55726	38	17	78	663	2	0
LIG_ActinCP_CPI_1_3AA1_LAHPTRDRAKIQHSRRPPT.DAHPTRDRAKIQHSRRPWT	243	19	ranked_4	0.8697	91.3908	77.8695	86.8837	0.444585	3.23835	38	19	87	664	2	0
LIG_ActinCP_TwfCPI_2_7DS2_FAKPKGPAGKR.DAKPKGPAGKR	242	11	ranked_0	0.880458	93.7028	78.17	88.9567	0.30519	2.74457	25	11	48	371	1	0
LIG_ActinCP_TwfCPI_2_7DS2_FAKPKGPAGKR.DAKPKGPAGKR	242	11	ranked_1	0.848933	91.6329	71.8636	85.4197	0.21278	3.3581	24	11	44	357	1	0
LIG_ActinCP_TwfCPI_2_7DS2_FAKPKGPAGKR.DAKPKGPAGKR	242	11	ranked_2	0.806856	88.8588	67.1673	82.0414	0.241526	4.77115	24	11	43	311	1	0
LIG_ActinCP_TwfCPI_2_7DS2_FAKPKGPAGKR.DAKPKGPAGKR	242	11	ranked_3	0.698087	87.7818	51.9918	75.8518	0.147772	5.54843	22	11	37	296	1	0
LIG_ActinCP_TwfCPI_2_7DS2_FAKPKGPAGKR.DAKPKGPAGKR	242	11	ranked_4	0.69021	82.5316	52.706	72.2469	0.112185	5.1181	19	10	36	318	1	0
LIG_ActinCP_TwfCPI_2_7DS2_FAKPKGPAGKR.DAKPKGWAGKR	242	11	ranked_0	0.723718	90.1961	52.553	81.0149	0.219796	5.3189	31	10	51	443	2	0
LIG_ActinCP_TwfCPI_2_7DS2_FAKPKGPAGKR.DAKPKGWAGKR	242	11	ranked_1	0.572841	80.1663	40.0518	65.4577	0.099594	8.04665	19	11	34	306	2	0
LIG_ActinCP_TwfCPI_2_7DS2_FAKPKGPAGKR.DAKPKGWAGKR	242	11	ranked_2	0.530169	83.6995	37.465	67.7566	0.0852588	9.17766	19	10	42	376	2	0
LIG_ActinCP_TwfCPI_2_7DS2_FAKPKGPAGKR.DAKPKGWAGKR	242	11	ranked_3	0.472127	83.5114	31.452	67.2428	0.0754239	10.904	22	10	39	434	2	0
LIG_ActinCP_TwfCPI_2_7DS2_FAKPKGPAGKR.DAKPKGWAGKR	242	11	ranked_4	0.43115	89.5538	32.3909	63.3542	0.0629394	13.7837	13	11	30	230	2	0
LIG_Actin_RPEL_3_2V52_LKRKIRSRPERAELVRMHIL.LKRKIRSGPERAELVRMHDL	373	20	ranked_0	0.535222	87.0095	38.892	71.4877	0.0700097	8.1517	21	10	43	306	2	0
LIG_Actin_RPEL_3_2V52_LKRKIRSRPERAELVRMHIL.LKRKIRSGPERAELVRMHDL	373	20	ranked_1	0.512181	84.9762	36.1212	71.499	0.0509578	10.4865	21	8	29	205	2	0
LIG_Actin_RPEL_3_2V52_LKRKIRSRPERAELVRMHIL.LKRKIRSGPERAELVRMHDL	373	20	ranked_2	0.470786	86.99	36.7075	69.5004	0.0422903	9.8581	15	8	25	194	2	0
LIG_Actin_RPEL_3_2V52_LKRKIRSRPERAELVRMHIL.LKRKIRSGPERAELVRMHDL	373	20	ranked_3	0.462587	87.4778	33.1863	70.7727	0.0481804	10.6836	18	8	26	191	2	0
LIG_Actin_RPEL_3_2V52_LKRKIRSRPERAELVRMHIL.LKRKIRSGPERAELVRMHDL	373	20	ranked_4	0.448434	86.9453	32.9556	68.2565	0.0573819	12.5321	17	9	29	178	2	0
LIG_Actin_RPEL_3_2V52_LKRKIRSRPERAELVRMHIL.LKRKIRSGPERAELVRMHIL	373	20	ranked_0	0.480216	85.7386	35.0508	62.3442	0.0549113	13.6284	14	12	29	224	1	0
LIG_Actin_RPEL_3_2V52_LKRKIRSRPERAELVRMHIL.LKRKIRSGPERAELVRMHIL	373	20	ranked_1	0.447972	86.3157	38.2318	70.7591	0.0737008	16.2161	23	11	38	273	1	0
LIG_Actin_RPEL_3_2V52_LKRKIRSRPERAELVRMHIL.LKRKIRSGPERAELVRMHIL	373	20	ranked_2	0.44631	85.0165	40.947	70.3267	0.0615737	16.1826	20	10	32	242	1	0
LIG_Actin_RPEL_3_2V52_LKRKIRSRPERAELVRMHIL.LKRKIRSGPERAELVRMHIL	373	20	ranked_3	0.435165	85.9528	37.4892	66.5673	0.0429969	16.1135	18	12	33	215	1	0
LIG_Actin_RPEL_3_2V52_LKRKIRSRPERAELVRMHIL.LKRKIRSGPERAELVRMHIL	373	20	ranked_4	0.418318	86.2259	37.519	71.005	0.054929	17.2886	22	10	34	253	1	0
LIG_Actin_WH2_1_2A41_RNALLSDISKGKKLKKT.RNADDSDISKGKKLKKT	372	17	ranked_0	0.569116	88.2132	40.2723	70.4066	0.106864	10.0177	22	13	43	305	2	0
LIG_Actin_WH2_1_2A41_RNALLSDISKGKKLKKT.RNADDSDISKGKKLKKT	372	17	ranked_1	0.485058	88.5642	31.6225	66.5223	0.0603262	11.798	19	12	42	338	2	0
LIG_Actin_WH2_1_2A41_RNALLSDISKGKKLKKT.RNADDSDISKGKKLKKT	372	17	ranked_2	0.452421	84.1713	27.68	57.8087	0.0495466	14.5433	16	14	37	299	2	0
LIG_Actin_WH2_1_2A41_RNALLSDISKGKKLKKT.RNADDSDISKGKKLKKT	372	17	ranked_3	0.448738	86.2517	27.625	62.801	0.0492682	13.7896	18	12	37	265	2	0
LIG_Actin_WH2_1_2A41_RNALLSDISKGKKLKKT.RNADDSDISKGKKLKKT	372	17	ranked_4	0.375157	87.702	26.7313	60.6039	0.0350912	17.4698	10	8	16	179	2	0
LIG_Actin_WH2_1_2A41_RNALLSDISKGKKLKKT.RNADLSDISKGKKLKKT	372	17	ranked_0	0.961404	97.5808	96.075	97.0924	0.456542	1.6431	25	12	48	426	1	0
LIG_Actin_WH2_1_2A41_RNALLSDISKGKKLKKT.RNADLSDISKGKKLKKT	372	17	ranked_1	0.960792	97.6835	96.0454	97.1374	0.465426	1.71337	26	13	52	441	1	0
LIG_Actin_WH2_1_2A41_RNALLSDISKGKKLKKT.RNADLSDISKGKKLKKT	372	17	ranked_2	0.9597	97.4884	96.04	96.9929	0.463605	1.69795	25	13	50	436	1	0
LIG_Actin_WH2_1_2A41_RNALLSDISKGKKLKKT.RNADLSDISKGKKLKKT	372	17	ranked_3	0.959617	97.5936	95.5892	96.9079	0.462147	1.70993	25	13	50	437	1	0
LIG_Actin_WH2_1_2A41_RNALLSDISKGKKLKKT.RNADLSDISKGKKLKKT	372	17	ranked_4	0.955561	97.5104	94.4338	96.4579	0.453611	1.79973	25	13	50	443	1	0
LIG_Actin_WH2_2_2D1K_GEDMLNAIRRGVKLKKT.GEDMDNAIRRGDKLKKT	370	17	ranked_0	0.836772	93.4135	75.0242	86.5175	0.244977	3.95383	20	12	40	332	2	0
LIG_Actin_WH2_2_2D1K_GEDMLNAIRRGVKLKKT.GEDMDNAIRRGDKLKKT	370	17	ranked_1	0.711921	91.2409	58.671	81.0628	0.115011	5.70808	22	10	39	236	2	0
LIG_Actin_WH2_2_2D1K_GEDMLNAIRRGVKLKKT.GEDMDNAIRRGDKLKKT	370	17	ranked_2	0.587185	87.8421	48.0256	75.0439	0.0751215	7.79888	19	9	37	221	2	0
LIG_Actin_WH2_2_2D1K_GEDMLNAIRRGVKLKKT.GEDMDNAIRRGDKLKKT	370	17	ranked_3	0.556438	87.7985	41.491	72.3627	0.0827696	8.95911	20	10	33	210	2	0
LIG_Actin_WH2_2_2D1K_GEDMLNAIRRGVKLKKT.GEDMDNAIRRGDKLKKT	370	17	ranked_4	0.514665	87.1621	40.944	67.9046	0.0554286	9.79384	14	10	25	153	2	0
LIG_Actin_WH2_2_2D1K_GEDMLNAIRRGVKLKKT.GEDMDNAIRRGVKLKKT	370	17	ranked_0	0.943413	97.19	92.4069	95.3612	0.42556	1.75846	21	13	44	341	1	0
LIG_Actin_WH2_2_2D1K_GEDMLNAIRRGVKLKKT.GEDMDNAIRRGVKLKKT	370	17	ranked_1	0.937472	96.863	91.4854	94.9211	0.419473	1.88496	23	13	47	362	1	0
LIG_Actin_WH2_2_2D1K_GEDMLNAIRRGVKLKKT.GEDMDNAIRRGVKLKKT	370	17	ranked_2	0.934752	96.8364	93.02	95.4894	0.40572	1.9187	22	12	46	364	1	0
LIG_Actin_WH2_2_2D1K_GEDMLNAIRRGVKLKKT.GEDMDNAIRRGVKLKKT	370	17	ranked_3	0.924269	96.6755	91.87	94.9794	0.399978	2.53757	22	12	47	351	1	0
LIG_Actin_WH2_2_2D1K_GEDMLNAIRRGVKLKKT.GEDMDNAIRRGVKLKKT	370	17	ranked_4	0.376242	88.1214	30.623	64.1637	0.032809	19.43	14	10	26	134	1	0
LIG_ANK_PxLPxL_1_3UXG_PSLPNITLGL.WSDPNITLGL	163	10	ranked_0	0.740226	94.9818	51.9822	84.5224	0.279844	4.81226	28	9	45	364	2	0
LIG_ANK_PxLPxL_1_3UXG_PSLPNITLGL.WSDPNITLGL	163	10	ranked_1	0.738962	94.8237	51.7967	83.0891	0.22416	4.63455	24	9	39	345	2	0
LIG_ANK_PxLPxL_1_3UXG_PSLPNITLGL.WSDPNITLGL	163	10	ranked_2	0.707078	94.4224	46.1233	81.6374	0.171781	5.23196	25	9	43	354	2	0
LIG_ANK_PxLPxL_1_3UXG_PSLPNITLGL.WSDPNITLGL	163	10	ranked_3	0.553846	95.2847	39.8	77.4504	0.119003	9.00597	19	9	28	273	2	0
LIG_ANK_PxLPxL_1_3UXG_PSLPNITLGL.WSDPNITLGL	163	10	ranked_4	0.443321	90.9363	34.2486	75.6742	0.0846781	10.6945	19	7	28	255	2	0
LIG_ANK_PxLPxL_1_3UXG_PSLPNITLGL.WSLPNITLGL	163	10	ranked_0	0.767862	94.0861	51.3044	79.8256	0.16657	4.0605	18	9	30	241	1	0
LIG_ANK_PxLPxL_1_3UXG_PSLPNITLGL.WSLPNITLGL	163	10	ranked_1	0.755664	95.5154	55.3467	84.5603	0.21369	4.4676	24	9	39	342	1	0
LIG_ANK_PxLPxL_1_3UXG_PSLPNITLGL.WSLPNITLGL	163	10	ranked_2	0.738719	94.3795	55.295	83.2125	0.167307	4.46153	20	8	33	254	1	0
LIG_ANK_PxLPxL_1_3UXG_PSLPNITLGL.WSLPNITLGL	163	10	ranked_3	0.660785	94.2704	53.813	82.0106	0.176344	5.87859	23	10	38	239	1	0
LIG_ANK_PxLPxL_1_3UXG_PSLPNITLGL.WSLPNITLGL	163	10	ranked_4	0.468677	88.4375	35.2467	71.93	0.0910271	11.2271	20	9	33	279	1	0
LIG_AP2alpha_1_1KY7_FEDNF.DEDNF	246	5	ranked_0	0.497695	94.5591	31.175	77.6567	0.0361163	13.0212	11	4	17	150	1	0
LIG_AP2alpha_1_1KY7_FEDNF.DEDNF	246	5	ranked_1	0.456007	96.4367	31.885	76.5746	0.0286072	14.2822	9	4	13	173	1	0
LIG_AP2alpha_1_1KY7_FEDNF.DEDNF	246	5	ranked_2	0.437028	96.043	30.468	74.1847	0.0325238	16.8263	10	5	14	103	1	0
LIG_AP2alpha_1_1KY7_FEDNF.DEDNF	246	5	ranked_3	0.405329	96.3811	24.9167	78.515	0.0316958	17.4929	9	3	12	129	1	0
LIG_AP2alpha_1_1KY7_FEDNF.DEDNF	246	5	ranked_4	0.388804	96.0467	26.7067	78.7117	0.0272027	19.0714	9	3	12	100	1	0
LIG_AP2alpha_1_1KY7_FEDNF.DEWNF	246	5	ranked_0	0.516726	94.6392	36.564	77.5582	0.0330693	14.1162	12	5	18	166	2	0
LIG_AP2alpha_1_1KY7_FEDNF.DEWNF	246	5	ranked_1	0.510408	95.254	34.1167	85.0644	0.0375568	10.6306	15	3	19	195	2	0
LIG_AP2alpha_1_1KY7_FEDNF.DEWNF	246	5	ranked_2	0.502552	94.8473	33.338	79.47	0.0390327	15.6007	15	5	24	252	2	0
LIG_AP2alpha_1_1KY7_FEDNF.DEWNF	246	5	ranked_3	0.464643	96.0678	27.938	71.7357	0.0314628	13.5566	9	5	15	200	2	0
LIG_AP2alpha_1_1KY7_FEDNF.DEWNF	246	5	ranked_4	0.415542	95.56	27.5825	74.6438	0.0256172	18.559	9	4	11	141	2	0
LIG_AP2alpha_2_1KYU_DPFK.DWFK	113	4	ranked_0	0.223933	72.56	21.28	52.048	0.0182589	20.888	3	2	4	58	1	0
LIG_AP2alpha_2_1KYU_DPFK.DWFK	113	4	ranked_1	0.215861	85.1467	25.745	61.386	0	21.0671	3	2	3	15	1	0
LIG_AP2alpha_2_1KYU_DPFK.DWFK	113	4	ranked_2	0.212839	83.08	31.5	57.29	0.0182589	20.6888	2	2	2	41	1	0
LIG_AP2alpha_2_1KYU_DPFK.DWFK	113	4	ranked_3	0.199089	0	0	0	0	50	0	0	0	0	1	0
LIG_AP2alpha_2_1KYU_DPFK.DWFK	113	4	ranked_4	0.168447	0	0	0	0	50	0	0	0	0	1	0
LIG_AP2alpha_2_1KYU_DPFK.WWFK	113	4	ranked_0	0.202145	81.275	34.08	57.6775	0	24.0182	2	2	3	38	2	0
LIG_AP2alpha_2_1KYU_DPFK.WWFK	113	4	ranked_1	0.200558	78.46	33.15	55.805	0	24.1843	1	1	1	3	2	0
LIG_AP2alpha_2_1KYU_DPFK.WWFK	113	4	ranked_2	0.197221	80.17	23.33	51.75	0	25.0386	1	1	1	3	2	0
LIG_AP2alpha_2_1KYU_DPFK.WWFK	113	4	ranked_3	0.192249	43.9167	25.37	36.498	0	24.9457	3	2	3	22	2	0
LIG_AP2alpha_2_1KYU_DPFK.WWFK	113	4	ranked_4	0.190516	0	0	0	0	50	0	0	0	0	2	0
LIG_APCC_ABBA_1_4BH6_FMLYEE.DMLGEE	293	6	ranked_0	0.678348	94.61	48.9533	87.0006	0.0872589	4.48371	15	3	22	189	2	0
LIG_APCC_ABBA_1_4BH6_FMLYEE.DMLGEE	293	6	ranked_1	0.674114	95.5114	48.7475	85.1194	0.0951873	4.0632	14	4	23	210	2	0
LIG_APCC_ABBA_1_4BH6_FMLYEE.DMLGEE	293	6	ranked_2	0.671247	94.6977	48.676	81.9139	0.0687951	5.5181	13	5	19	194	2	0
LIG_APCC_ABBA_1_4BH6_FMLYEE.DMLGEE	293	6	ranked_3	0.597507	94.0707	44.4225	83.6184	0.0757785	9.65717	15	4	20	180	2	0
LIG_APCC_ABBA_1_4BH6_FMLYEE.DMLGEE	293	6	ranked_4	0.530229	94.384	30.8125	76.2207	0.0364786	9.47246	10	4	12	90	2	0
LIG_APCC_ABBA_1_4BH6_FMLYEE.FMLGEE	293	6	ranked_0	0.629118	95.0692	44.9575	83.2782	0.0790695	6.02408	13	4	16	163	1	0
LIG_APCC_ABBA_1_4BH6_FMLYEE.FMLGEE	293	6	ranked_1	0.617419	94.7523	49.45	84.0929	0.0678161	8.24246	13	4	18	194	1	0
LIG_APCC_ABBA_1_4BH6_FMLYEE.FMLGEE	293	6	ranked_2	0.524113	93.7908	43.2467	83.682	0.059412	10.8952	12	3	17	184	1	0
LIG_APCC_ABBA_1_4BH6_FMLYEE.FMLGEE	293	6	ranked_3	0.484255	94.2642	43.33	84.0773	0.0577366	14.9383	12	3	18	152	1	0
LIG_APCC_ABBA_1_4BH6_FMLYEE.FMLGEE	293	6	ranked_4	0.419659	95.6485	32.76	87.2633	0.0480306	16.3634	13	2	15	184	1	0
LIG_ARL_BART_1_4ZI2_LLSILRKL.DLSIDRKL	131	8	ranked_0	0.416896	83.314	36.6475	67.0822	0.0520594	10.1606	15	8	27	216	2	0
LIG_ARL_BART_1_4ZI2_LLSILRKL.DLSIDRKL	131	8	ranked_1	0.359867	77.7592	31.1886	61.4595	0.0326784	11.2952	13	7	22	152	2	0
LIG_ARL_BART_1_4ZI2_LLSILRKL.DLSIDRKL	131	8	ranked_2	0.358803	78.1431	28.5067	62.4684	0.0328086	10.92	13	6	22	207	2	0
LIG_ARL_BART_1_4ZI2_LLSILRKL.DLSIDRKL	131	8	ranked_3	0.323048	80.5262	28.6586	62.3725	0.0383796	12.8542	13	7	24	229	2	0
LIG_ARL_BART_1_4ZI2_LLSILRKL.DLSIDRKL	131	8	ranked_4	0.287338	78.3254	29.9933	63.0626	0.0325745	15.8266	13	6	19	154	2	0
LIG_ARL_BART_1_4ZI2_LLSILRKL.LLSIDRKL	131	8	ranked_0	0.439929	81.0188	39.68	68.4374	0.0517703	9.61253	16	7	24	166	1	0
LIG_ARL_BART_1_4ZI2_LLSILRKL.LLSIDRKL	131	8	ranked_1	0.429782	82.3581	36.3367	69.8068	0.0465199	8.03519	16	6	24	209	1	0
LIG_ARL_BART_1_4ZI2_LLSILRKL.LLSIDRKL	131	8	ranked_2	0.424281	82.223	35.9786	63.1812	0.0334224	8.62775	10	7	17	153	1	0
LIG_ARL_BART_1_4ZI2_LLSILRKL.LLSIDRKL	131	8	ranked_3	0.410543	82.9092	37.018	69.4118	0.0434525	8.52783	12	5	16	141	1	0
LIG_ARL_BART_1_4ZI2_LLSILRKL.LLSIDRKL	131	8	ranked_4	0.362991	79.3345	32.5514	61.1411	0.0360381	10.3478	11	7	14	132	1	0
LIG_BH_BH3_1_2ROC_WAREIGAQLRRIADDLN.WAREIGAQLRRDADDLN	157	17	ranked_0	0.896018	92.6612	89.4747	91.4954	0.456715	2.0895	26	15	57	475	1	0
LIG_BH_BH3_1_2ROC_WAREIGAQLRRIADDLN.WAREIGAQLRRDADDLN	157	17	ranked_1	0.895083	93.1723	88.8833	91.6032	0.441292	2.0672	26	15	57	523	1	0
LIG_BH_BH3_1_2ROC_WAREIGAQLRRIADDLN.WAREIGAQLRRDADDLN	157	17	ranked_2	0.894004	92.538	89.4487	91.3795	0.463106	2.18035	25	15	58	490	1	0
LIG_BH_BH3_1_2ROC_WAREIGAQLRRIADDLN.WAREIGAQLRRDADDLN	157	17	ranked_3	0.891155	92.24	88.4853	90.8663	0.43894	2.1908	26	15	57	478	1	0
LIG_BH_BH3_1_2ROC_WAREIGAQLRRIADDLN.WAREIGAQLRRDADDLN	157	17	ranked_4	0.886967	91.7354	87.7313	90.3386	0.417589	2.30283	28	15	60	513	1	0
LIG_BH_BH3_1_2ROC_WAREIGAQLRRIADDLN.WAREIGAQLRRDWDDLN	157	17	ranked_0	0.813439	89.745	79.2667	86.0898	0.326954	3.49274	28	15	58	526	2	0
LIG_BH_BH3_1_2ROC_WAREIGAQLRRIADDLN.WAREIGAQLRRDWDDLN	157	17	ranked_1	0.567984	83.4852	59.886	75.0569	0.142016	8.41163	27	15	58	524	2	0
LIG_BH_BH3_1_2ROC_WAREIGAQLRRIADDLN.WAREIGAQLRRDWDDLN	157	17	ranked_2	0.560775	82.5429	54.53	73.2052	0.112362	8.71285	28	14	53	500	2	0
LIG_BH_BH3_1_2ROC_WAREIGAQLRRIADDLN.WAREIGAQLRRDWDDLN	157	17	ranked_3	0.480833	80.3776	46.9907	67.0229	0.0687355	9.97352	21	14	41	351	2	0
LIG_BH_BH3_1_2ROC_WAREIGAQLRRIADDLN.WAREIGAQLRRDWDDLN	157	17	ranked_4	0.472814	79.4344	48.5421	68.3449	0.0707811	10.4572	25	14	45	375	2	0
LIG_BIR_III_2_1NW9_ATPF.WTPF	71	4	ranked_0	0.823607	97.1429	87.45	95.2967	0.15756	2.12625	17	4	27	390	1	0
LIG_BIR_III_2_1NW9_ATPF.WTPF	71	4	ranked_1	0.816926	97.3227	86.86	95.12	0.14614	2.21431	15	4	25	330	1	0
LIG_BIR_III_2_1NW9_ATPF.WTPF	71	4	ranked_2	0.789099	97.2781	85.55	94.9325	0.131199	2.32572	16	4	26	349	1	0
LIG_BIR_III_2_1NW9_ATPF.WTPF	71	4	ranked_3	0.782592	96.9575	81.5	93.866	0.113694	2.29028	16	4	26	353	1	0
LIG_BIR_III_2_1NW9_ATPF.WTPF	71	4	ranked_4	0.218465	98.26	25.02	61.64	0.0182589	50	1	1	1	1	1	0
LIG_BIR_III_2_1NW9_ATPF.WTWF	71	4	ranked_0	0.630286	97.6044	70.2533	90.7667	0.0504603	3.32789	9	3	16	167	2	0
LIG_BIR_III_2_1NW9_ATPF.WTWF	71	4	ranked_1	0.619319	97.655	68.22	89.245	0.0424047	3.60572	10	4	17	191	2	0
LIG_BIR_III_2_1NW9_ATPF.WTWF	71	4	ranked_2	0.520609	97.1611	59.5775	85.5969	0.0343486	5.17397	9	4	15	148	2	0
LIG_BIR_III_2_1NW9_ATPF.WTWF	71	4	ranked_3	0.275974	98.335	27.88	84.244	0.0195283	12.4866	4	1	4	51	2	0
LIG_BIR_III_2_1NW9_ATPF.WTWF	71	4	ranked_4	0.218808	0	0	0	0	50	0	0	0	0	2	0
LIG_BIR_III_3_1JD5_AIAY.AIWY	72	4	ranked_0	0.822664	97.8842	89.2125	95.7162	0.116253	1.9103	12	4	24	234	1	0
LIG_BIR_III_3_1JD5_AIAY.AIWY	72	4	ranked_1	0.782484	97.9033	84.185	94.4737	0.0881855	2.27224	12	4	22	239	1	0
LIG_BIR_III_3_1JD5_AIAY.AIWY	72	4	ranked_2	0.77221	97.7175	84.0275	94.295	0.0977499	2.42677	12	4	22	223	1	0
LIG_BIR_III_3_1JD5_AIAY.AIWY	72	4	ranked_3	0.754081	97.5942	82.1675	93.7375	0.0948112	2.51959	12	4	22	223	1	0
LIG_BIR_III_3_1JD5_AIAY.AIWY	72	4	ranked_4	0.732219	97.6517	79.6575	93.1531	0.0917639	2.64334	12	4	22	219	1	0
LIG_BIR_III_3_1JD5_AIAY.WIWY	72	4	ranked_0	0.77368	97.805	84.4275	94.4606	0.120671	2.08667	12	4	17	224	2	0
LIG_BIR_III_3_1JD5_AIAY.WIWY	72	4	ranked_1	0.751469	97.6383	82.6875	93.9006	0.0956686	2.50161	12	4	22	239	2	0
LIG_BIR_III_3_1JD5_AIAY.WIWY	72	4	ranked_2	0.741982	97.7238	82.1275	94.0541	0.0765093	2.73009	13	4	23	241	2	0
LIG_BIR_III_3_1JD5_AIAY.WIWY	72	4	ranked_3	0.716209	97.8118	76.8075	92.2107	0.108483	2.62946	11	4	16	208	2	0
LIG_BIR_III_3_1JD5_AIAY.WIWY	72	4	ranked_4	0.667606	97.6145	70.55	90.3973	0.0590259	3.30528	11	4	22	172	2	0
LIG_CaM_IQ_9_2IX7_CIRIQKTIRGWLLRKRY.CIRDQKTIRGWLLRKRY	139	17	ranked_0	0.399088	72.7919	46.232	64.2242	0.039703	10.7859	21	10	31	212	1	0
LIG_CaM_IQ_9_2IX7_CIRIQKTIRGWLLRKRY.CIRDQKTIRGWLLRKRY	139	17	ranked_1	0.349996	70.175	37.7056	60.1844	0.0708283	15.822	36	16	69	501	1	0
LIG_CaM_IQ_9_2IX7_CIRIQKTIRGWLLRKRY.CIRDQKTIRGWLLRKRY	139	17	ranked_2	0.346382	72.2383	38.0859	62.2281	0.0678879	13.5322	41	17	77	634	1	0
LIG_CaM_IQ_9_2IX7_CIRIQKTIRGWLLRKRY.CIRDQKTIRGWLLRKRY	139	17	ranked_3	0.333446	72.3323	41.3182	62.1931	0.0667937	16.1895	35	17	65	502	1	0
LIG_CaM_IQ_9_2IX7_CIRIQKTIRGWLLRKRY.CIRDQKTIRGWLLRKRY	139	17	ranked_4	0.326086	72.7163	37.7053	62.213	0.0645483	17.9408	35	15	54	478	1	0
LIG_CaM_IQ_9_2IX7_CIRIQKTIRGWLLRKRY.DIRDQKTIRGWLLRKRY	139	17	ranked_0	0.355021	71.4926	43.3593	61.445	0.0523004	14.3323	27	15	46	391	2	0
LIG_CaM_IQ_9_2IX7_CIRIQKTIRGWLLRKRY.DIRDQKTIRGWLLRKRY	139	17	ranked_1	0.350494	75.1328	41.3962	64.6905	0.0501289	11.4809	29	13	45	369	2	0
LIG_CaM_IQ_9_2IX7_CIRIQKTIRGWLLRKRY.DIRDQKTIRGWLLRKRY	139	17	ranked_2	0.34356	74.2033	41.7967	61.2407	0.0386866	12.8224	18	12	31	289	2	0
LIG_CaM_IQ_9_2IX7_CIRIQKTIRGWLLRKRY.DIRDQKTIRGWLLRKRY	139	17	ranked_3	0.332005	72.4819	39.035	63.2552	0.067763	15.3239	42	16	67	592	2	0
LIG_CaM_IQ_9_2IX7_CIRIQKTIRGWLLRKRY.DIRDQKTIRGWLLRKRY	139	17	ranked_4	0.308738	70.3546	35.7286	60.4614	0.0530341	16.4663	35	14	59	458	2	0
LIG_CAP-Gly_1_2PZO_DDETF.DDWTD	46	5	ranked_0	0.344092	95.9189	49.218	79.24	0.0356413	5.94558	9	5	15	65	2	0
LIG_CAP-Gly_1_2PZO_DDETF.DDWTD	46	5	ranked_1	0.329396	95.6512	48.805	80.0358	0.0360906	6.05487	8	4	14	82	2	0
LIG_CAP-Gly_1_2PZO_DDETF.DDWTD	46	5	ranked_2	0.327901	96.0238	47.986	77.5477	0.0590962	7.22806	8	5	13	129	2	0
LIG_CAP-Gly_1_2PZO_DDETF.DDWTD	46	5	ranked_3	0.316958	94.8433	44.765	79.4346	0.0563843	7.16245	9	4	11	51	2	0
LIG_CAP-Gly_1_2PZO_DDETF.DDWTD	46	5	ranked_4	0.279765	95.2586	41.6375	75.76	0.0368941	7.84873	7	4	13	69	2	0
LIG_CAP-Gly_1_2PZO_DDETF.DDWTF	46	5	ranked_0	0.433105	95.1527	64.81	87.0613	0.0793894	3.67513	11	4	20	186	1	0
LIG_CAP-Gly_1_2PZO_DDETF.DDWTF	46	5	ranked_1	0.428445	95.5673	67.6667	89.5886	0.0967358	4.03799	11	3	16	164	1	0
LIG_CAP-Gly_1_2PZO_DDETF.DDWTF	46	5	ranked_2	0.426567	95.1273	66.98	89.0957	0.0717758	3.92108	11	3	17	150	1	0
LIG_CAP-Gly_1_2PZO_DDETF.DDWTF	46	5	ranked_3	0.425474	95.213	61.35	85.5379	0.0707187	4.35311	10	4	16	138	1	0
LIG_CAP-Gly_1_2PZO_DDETF.DDWTF	46	5	ranked_4	0.376567	95.1867	58.6167	86.0442	0.0702216	4.95202	9	3	15	119	1	0
LIG_CAP-Gly_2_3RDV_SWKDGCY.SGKDGCY	47	7	ranked_0	0.42518	96.441	57.7767	81.9419	0.0951472	4.50264	10	6	20	213	1	0
LIG_CAP-Gly_2_3RDV_SWKDGCY.SGKDGCY	47	7	ranked_1	0.422772	96.705	63.304	85.5713	0.0835997	3.95266	10	5	18	169	1	0
LIG_CAP-Gly_2_3RDV_SWKDGCY.SGKDGCY	47	7	ranked_2	0.420803	97.1322	65.7175	87.4662	0.0837306	3.70047	9	4	17	168	1	0
LIG_CAP-Gly_2_3RDV_SWKDGCY.SGKDGCY	47	7	ranked_3	0.414821	96.699	62.9475	87.0557	0.104105	3.80524	10	4	17	139	1	0
LIG_CAP-Gly_2_3RDV_SWKDGCY.SGKDGCY	47	7	ranked_4	0.414113	96.13	63.73	87.49	0.0728325	3.83292	11	4	19	183	1	0
LIG_CAP-Gly_2_3RDV_SWKDGCY.SGKDGDY	47	7	ranked_0	0.446705	97.0964	60.8817	84.3147	0.11069	3.35744	11	6	20	214	2	0
LIG_CAP-Gly_2_3RDV_SWKDGCY.SGKDGDY	47	7	ranked_1	0.408865	96.541	57.0943	80.2982	0.0917414	4.66888	10	7	21	194	2	0
LIG_CAP-Gly_2_3RDV_SWKDGCY.SGKDGDY	47	7	ranked_2	0.408305	96.3382	64.1725	87.7607	0.0652699	3.63372	11	4	17	182	2	0
LIG_CAP-Gly_2_3RDV_SWKDGCY.SGKDGDY	47	7	ranked_3	0.408304	96.2355	60.078	84.9362	0.0810415	4.45798	11	5	18	215	2	0
LIG_CAP-Gly_2_3RDV_SWKDGCY.SGKDGDY	47	7	ranked_4	0.402854	96.43	62.815	87.466	0.0818965	3.80461	11	4	18	180	2	0
LIG_CID_NIM_1_2MOW_DDEDGYNPYT.DDEDWYNPYT	155	10	ranked_0	0.855147	96.7733	81.502	91.3193	0.238209	2.06374	18	10	36	348	1	0
LIG_CID_NIM_1_2MOW_DDEDGYNPYT.DDEDWYNPYT	155	10	ranked_1	0.829069	96.8647	78.417	90.5034	0.240328	2.20196	19	10	41	385	1	0
LIG_CID_NIM_1_2MOW_DDEDGYNPYT.DDEDWYNPYT	155	10	ranked_2	0.818203	96.2865	77.5933	90.4852	0.202074	2.20493	20	9	35	322	1	0
LIG_CID_NIM_1_2MOW_DDEDGYNPYT.DDEDWYNPYT	155	10	ranked_3	0.817326	97.3464	88.4571	94.3833	0.150804	1.62016	14	7	25	265	1	0
LIG_CID_NIM_1_2MOW_DDEDGYNPYT.DDEDWYNPYT	155	10	ranked_4	0.807972	97.2618	80.0912	91.7672	0.153149	1.82242	17	8	30	286	1	0
LIG_CID_NIM_1_2MOW_DDEDGYNPYT.WDEDWYNPYT	155	10	ranked_0	0.787524	97.1867	83.5871	92.8595	0.1646	1.90244	15	7	30	301	2	0
LIG_CID_NIM_1_2MOW_DDEDGYNPYT.WDEDWYNPYT	155	10	ranked_1	0.775204	96.8012	80.128	92.8314	0.129673	2.58295	16	5	29	295	2	0
LIG_CID_NIM_1_2MOW_DDEDGYNPYT.WDEDWYNPYT	155	10	ranked_2	0.633179	96.3457	55.7467	84.166	0.0842049	4.38445	14	6	24	225	2	0
LIG_CID_NIM_1_2MOW_DDEDGYNPYT.WDEDWYNPYT	155	10	ranked_3	0.535477	94.0194	46.5425	84.524	0.072907	5.93027	16	4	27	263	2	0
LIG_CID_NIM_1_2MOW_DDEDGYNPYT.WDEDWYNPYT	155	10	ranked_4	0.492262	93.4713	42.335	79.525	0.0844947	6.88529	16	6	25	263	2	0
LIG_Clathr_ClatBox_1_1C9I_LLDLD.LLDDW	329	5	ranked_0	0.733241	92.8506	56.51	85.9286	0.105417	6.35069	17	4	27	183	2	0
LIG_Clathr_ClatBox_1_1C9I_LLDLD.LLDDW	329	5	ranked_1	0.720031	93.1037	54.76	83.9743	0.0979756	7.44388	16	5	26	219	2	0
LIG_Clathr_ClatBox_1_1C9I_LLDLD.LLDDW	329	5	ranked_2	0.675027	92.9411	50.065	85.1455	0.0891084	9.9243	18	4	25	192	2	0
LIG_Clathr_ClatBox_1_1C9I_LLDLD.LLDDW	329	5	ranked_3	0.599167	92.3813	41.845	81.7421	0.0512185	11.771	15	4	20	191	2	0
LIG_Clathr_ClatBox_1_1C9I_LLDLD.LLDDW	329	5	ranked_4	0.577343	92.6433	38.9967	84.9795	0.0736918	14.4743	18	3	23	185	2	0
LIG_Clathr_ClatBox_1_1C9I_LLDLD.LLDLW	329	5	ranked_0	0.733178	93.4207	57.906	84.542	0.121986	7.82365	15	5	25	191	1	0
LIG_Clathr_ClatBox_1_1C9I_LLDLD.LLDLW	329	5	ranked_1	0.723787	91.0612	50.914	81.9368	0.0923667	7.26773	17	5	26	230	1	0
LIG_Clathr_ClatBox_1_1C9I_LLDLD.LLDLW	329	5	ranked_2	0.708449	91.0533	50.828	80.997	0.0608177	7.14574	15	5	21	185	1	0
LIG_Clathr_ClatBox_1_1C9I_LLDLD.LLDLW	329	5	ranked_3	0.63278	90.8875	42.94	79.4714	0.0892578	11.0708	16	5	25	215	1	0
LIG_Clathr_ClatBox_1_1C9I_LLDLD.LLDLW	329	5	ranked_4	0.606622	91.6329	38.328	79.5182	0.077193	12.3458	17	5	25	224	1	0
LIG_Clathr_ClatBox_2_1UTC_LPWDLW.LPWWLG	328	6	ranked_0	0.600608	91.0988	37.498	78.9168	0.0540529	8.7322	17	5	23	249	2	0
LIG_Clathr_ClatBox_2_1UTC_LPWDLW.LPWWLG	328	6	ranked_1	0.514915	91.2517	31.38	76.2837	0.0720671	16.7493	18	6	25	188	2	0
LIG_Clathr_ClatBox_2_1UTC_LPWDLW.LPWWLG	328	6	ranked_2	0.458301	91.0253	28.81	76.8855	0.0527545	18.3334	17	5	25	169	2	0
LIG_Clathr_ClatBox_2_1UTC_LPWDLW.LPWWLG	328	6	ranked_3	0.401983	90.7418	26.478	70.6594	0.0411931	22.7309	11	5	17	101	2	0
LIG_Clathr_ClatBox_2_1UTC_LPWDLW.LPWWLG	328	6	ranked_4	0.361711	95.898	22.375	74.8914	0.0278792	23.301	10	4	13	132	2	0
LIG_Clathr_ClatBox_2_1UTC_LPWDLW.LPWWLW	328	6	ranked_0	0.624572	92.1467	45.852	82.0826	0.0625356	8.9977	18	5	26	218	1	0
LIG_Clathr_ClatBox_2_1UTC_LPWDLW.LPWWLW	328	6	ranked_1	0.535159	90.916	38.126	77.7185	0.0501355	13.4182	15	5	23	203	1	0
LIG_Clathr_ClatBox_2_1UTC_LPWDLW.LPWWLW	328	6	ranked_2	0.438954	90.094	28.3075	72.4407	0.0374587	19.8136	10	4	14	104	1	0
LIG_Clathr_ClatBox_2_1UTC_LPWDLW.LPWWLW	328	6	ranked_3	0.428789	91.6418	31.175	75.5173	0.0528732	21.4023	11	4	16	195	1	0
LIG_Clathr_ClatBox_2_1UTC_LPWDLW.LPWWLW	328	6	ranked_4	0.399561	91.5575	27.8267	78.8113	0.0348205	22.5631	12	3	16	226	1	0
LIG_CNOT1_NIM_1_4CQO_FSSWNDYLGL.FSSWNDGLGD	437	10	ranked_0	0.386272	78.913	27.195	59.5188	0.0315202	20.1204	10	6	15	136	2	0
LIG_CNOT1_NIM_1_4CQO_FSSWNDYLGL.FSSWNDGLGD	437	10	ranked_1	0.382055	74.6483	21.8014	46.1923	0.0225872	20.8885	6	7	11	129	2	0
LIG_CNOT1_NIM_1_4CQO_FSSWNDYLGL.FSSWNDGLGD	437	10	ranked_2	0.317375	93.165	19.5033	61.5957	0.0192889	24.8203	4	3	5	33	2	0
LIG_CNOT1_NIM_1_4CQO_FSSWNDYLGL.FSSWNDGLGD	437	10	ranked_3	0.29721	73.2256	20.05	46.6378	0.0322273	25.0356	9	9	33	386	2	0
LIG_CNOT1_NIM_1_4CQO_FSSWNDYLGL.FSSWNDGLGD	437	10	ranked_4	0.290723	96.63	19.51	58.07	0	25.1563	1	1	1	1	2	0
LIG_CNOT1_NIM_1_4CQO_FSSWNDYLGL.FSSWNDYLGD	437	10	ranked_0	0.43028	89.095	31.505	64.4136	0.0257312	18.385	8	6	14	96	1	0
LIG_CNOT1_NIM_1_4CQO_FSSWNDYLGL.FSSWNDYLGD	437	10	ranked_1	0.372095	70.6575	23.4275	58.85	0.0223972	21.4062	12	4	16	195	1	0
LIG_CNOT1_NIM_1_4CQO_FSSWNDYLGL.FSSWNDYLGD	437	10	ranked_2	0.352152	72.4791	25.1875	59.868	0.0204596	21.5314	11	4	15	158	1	0
LIG_CNOT1_NIM_1_4CQO_FSSWNDYLGL.FSSWNDYLGD	437	10	ranked_3	0.35164	83.09	26.92	64.3667	0.0187087	19.8801	2	1	2	32	1	0
LIG_CNOT1_NIM_1_4CQO_FSSWNDYLGL.FSSWNDYLGD	437	10	ranked_4	0.35032	67.9922	22.65	54.0408	0.020477	21.5514	9	4	9	103	1	0
LIG_CORNRBOX_1KKQ_LEAIIRKAL.DEADIRKAL	164	9	ranked_0	0.763631	93.4885	57.3486	80.8395	0.105237	4.15863	13	7	20	138	2	0
LIG_CORNRBOX_1KKQ_LEAIIRKAL.DEADIRKAL	164	9	ranked_1	0.463773	75.8706	44.5629	66.7392	0.0407588	11.3697	17	7	23	213	2	0
LIG_CORNRBOX_1KKQ_LEAIIRKAL.DEADIRKAL	164	9	ranked_2	0.418469	71.6065	42.4443	63.1008	0.0404151	12.8331	17	7	25	213	2	0
LIG_CORNRBOX_1KKQ_LEAIIRKAL.DEADIRKAL	164	9	ranked_3	0.394806	73.0147	37.71	62.7175	0.0362058	13.3795	17	7	23	187	2	0
LIG_CORNRBOX_1KKQ_LEAIIRKAL.DEADIRKAL	164	9	ranked_4	0.392101	73.4914	32.8743	59.9524	0.0349781	13.2328	14	7	22	222	2	0
LIG_CORNRBOX_1KKQ_LEAIIRKAL.LEADIRKAL	164	9	ranked_0	0.710691	93.602	48.7086	75.1165	0.107273	5.42398	10	7	19	140	1	0
LIG_CORNRBOX_1KKQ_LEAIIRKAL.LEADIRKAL	164	9	ranked_1	0.687322	92.1692	54.0229	78.1153	0.105078	5.48796	12	7	23	142	1	0
LIG_CORNRBOX_1KKQ_LEAIIRKAL.LEADIRKAL	164	9	ranked_2	0.629315	90.8207	59.6714	80.4376	0.141498	6.74441	14	7	26	201	1	0
LIG_CORNRBOX_1KKQ_LEAIIRKAL.LEADIRKAL	164	9	ranked_3	0.545229	90.1038	39.3929	72.355	0.0848211	8.55349	13	7	24	154	1	0
LIG_CORNRBOX_1KKQ_LEAIIRKAL.LEADIRKAL	164	9	ranked_4	0.389006	74.3507	32.8344	58.7821	0.0372106	15.7546	15	9	25	228	1	0
LIG_CSL_BTD_1_4J2X_VWWP.DWGP	154	4	ranked_0	0.482485	93.67	33.5425	79.5224	0.0631546	11.0348	13	4	18	174	2	0
LIG_CSL_BTD_1_4J2X_VWWP.DWGP	154	4	ranked_1	0.479915	93.0331	34.8175	79.3353	0.0555371	9.65	13	4	20	158	2	0
LIG_CSL_BTD_1_4J2X_VWWP.DWGP	154	4	ranked_2	0.435974	94.5342	31.4433	81.916	0.0526834	11.5812	12	3	15	158	2	0
LIG_CSL_BTD_1_4J2X_VWWP.DWGP	154	4	ranked_3	0.385902	94.6579	27.3325	79.6967	0.0451216	13.0293	14	4	17	161	2	0
LIG_CSL_BTD_1_4J2X_VWWP.DWGP	154	4	ranked_4	0.366457	94.6646	25.3525	78.3559	0.0598317	15.3169	13	4	19	170	2	0
LIG_CSL_BTD_1_4J2X_VWWP.VWGP	154	4	ranked_0	0.457583	93.4042	29.2175	77.3575	0.0447323	9.15148	12	4	21	288	1	0
LIG_CSL_BTD_1_4J2X_VWWP.VWGP	154	4	ranked_1	0.433771	90.18	30.1275	74.166	0.0357516	9.93572	11	4	14	140	1	0
LIG_CSL_BTD_1_4J2X_VWWP.VWGP	154	4	ranked_2	0.421693	91.8378	26.285	71.6677	0.0311819	10.1736	9	4	14	136	1	0
LIG_CSL_BTD_1_4J2X_VWWP.VWGP	154	4	ranked_3	0.420457	92.8967	28.225	72.9977	0.034689	11.3484	9	4	14	75	1	0
LIG_CSL_BTD_1_4J2X_VWWP.VWGP	154	4	ranked_4	0.395998	93.5355	27.45	79.3743	0.0335179	10.8044	11	3	13	156	1	0
LIG_deltaCOP1_diTrp_1_5FJX_DKWDDF.DKGDDD	259	6	ranked_0	0.338225	95.285	27.056	64.2718	0.026962	19.3434	6	5	9	49	2	0
LIG_deltaCOP1_diTrp_1_5FJX_DKWDDF.DKGDDD	259	6	ranked_1	0.274444	93.4	29.17	71.99	0.0186947	23.8606	2	1	2	12	2	0
LIG_deltaCOP1_diTrp_1_5FJX_DKWDDF.DKGDDD	259	6	ranked_2	0.260569	94.22	22.78	58.5	0.0182589	26.2128	1	1	1	4	2	0
LIG_deltaCOP1_diTrp_1_5FJX_DKWDDF.DKGDDD	259	6	ranked_3	0.248983	94.8033	23.115	76.8813	0.0247052	25.9957	6	2	8	68	2	0
LIG_deltaCOP1_diTrp_1_5FJX_DKWDDF.DKGDDD	259	6	ranked_4	0.235098	0	0	0	0	50	0	0	0	0	2	0
LIG_deltaCOP1_diTrp_1_5FJX_DKWDDF.DKGDDF	259	6	ranked_0	0.49988	93.7892	31.075	78.1106	0.0464685	9.15952	12	4	15	168	1	0
LIG_deltaCOP1_diTrp_1_5FJX_DKWDDF.DKGDDF	259	6	ranked_1	0.48601	94.4664	35.9533	81.9279	0.0365556	9.72823	11	3	15	122	1	0
LIG_deltaCOP1_diTrp_1_5FJX_DKWDDF.DKGDDF	259	6	ranked_2	0.477359	92.4836	32.2567	79.5779	0.0382597	10.1257	11	3	16	187	1	0
LIG_deltaCOP1_diTrp_1_5FJX_DKWDDF.DKGDDF	259	6	ranked_3	0.440975	93.938	29.8533	79.1492	0.0352377	11.5311	10	3	14	146	1	0
LIG_deltaCOP1_diTrp_1_5FJX_DKWDDF.DKGDDF	259	6	ranked_4	0.431997	94.6545	32.8925	78.1847	0.0330079	12.1383	11	4	16	138	1	0
LIG_Dynein_DLC8_1_1F95_CDKSTQT.CDKSTQW	89	7	ranked_0	0.61935	88.0975	66.4443	81.5074	0.159175	5.91635	16	7	33	452	1	0
LIG_Dynein_DLC8_1_1F95_CDKSTQT.CDKSTQW	89	7	ranked_1	0.578972	90.8631	61.8171	80.697	0.169868	6.6281	13	7	29	323	1	0
LIG_Dynein_DLC8_1_1F95_CDKSTQT.CDKSTQW	89	7	ranked_2	0.552305	86.6229	60.3586	77.8681	0.125753	7.82328	14	7	32	381	1	0
LIG_Dynein_DLC8_1_1F95_CDKSTQT.CDKSTQW	89	7	ranked_3	0.52984	89.8293	57.0786	78.9124	0.138944	6.6945	14	7	28	337	1	0
LIG_Dynein_DLC8_1_1F95_CDKSTQT.CDKSTQW	89	7	ranked_4	0.507435	89.9257	57.1929	79.0148	0.111433	8.71906	14	7	31	351	1	0
LIG_Dynein_DLC8_1_1F95_CDKSTQT.CDKSWQW	89	7	ranked_0	0.462614	88.8507	50.6271	76.6886	0.101828	8.24712	15	7	31	396	2	0
LIG_Dynein_DLC8_1_1F95_CDKSTQT.CDKSWQW	89	7	ranked_1	0.413986	88.7808	45.7557	73.722	0.0828584	10.438	13	7	27	318	2	0
LIG_Dynein_DLC8_1_1F95_CDKSTQT.CDKSWQW	89	7	ranked_2	0.404656	80.9882	43.5114	66.4139	0.0576065	9.49478	11	7	28	288	2	0
LIG_Dynein_DLC8_1_1F95_CDKSTQT.CDKSWQW	89	7	ranked_3	0.370414	89.2382	41.2629	70.5811	0.0540762	12.5203	11	7	24	272	2	0
LIG_Dynein_DLC8_1_1F95_CDKSTQT.CDKSWQW	89	7	ranked_4	0.304336	73.8155	36.9283	60.7965	0.0287746	13.4045	11	6	18	179	2	0
LIG_EF_ALG2_ABM_1_2ZNE_PYPTYPGYP.PYPTYPGYW	168	9	ranked_0	0.479748	91.435	35.9944	74.2293	0.0696372	10.8713	20	9	35	329	1	0
LIG_EF_ALG2_ABM_1_2ZNE_PYPTYPGYP.PYPTYPGYW	168	9	ranked_1	0.437404	91.5333	35.5129	75.8476	0.0633056	11.745	18	7	27	346	1	0
LIG_EF_ALG2_ABM_1_2ZNE_PYPTYPGYP.PYPTYPGYW	168	9	ranked_2	0.429052	93.0767	31.9429	73.625	0.0485206	14.9836	15	7	25	285	1	0
LIG_EF_ALG2_ABM_1_2ZNE_PYPTYPGYP.PYPTYPGYW	168	9	ranked_3	0.427606	91.7371	28.6413	71.5464	0.084972	12.7762	17	8	32	311	1	0
LIG_EF_ALG2_ABM_1_2ZNE_PYPTYPGYP.PYPTYPGYW	168	9	ranked_4	0.378713	91.5419	26.4686	71.737	0.0362376	15.9862	16	7	25	236	1	0
LIG_EF_ALG2_ABM_1_2ZNE_PYPTYPGYP.WYPTYPGYW	168	9	ranked_0	0.490863	92.6789	35.3789	74.2611	0.0581486	10.6923	19	9	36	304	2	0
LIG_EF_ALG2_ABM_1_2ZNE_PYPTYPGYP.WYPTYPGYW	168	9	ranked_1	0.365383	92.355	31.1425	73.5204	0.0423951	16.7673	18	8	30	291	2	0
LIG_EF_ALG2_ABM_1_2ZNE_PYPTYPGYP.WYPTYPGYW	168	9	ranked_2	0.363802	93.8012	28.7714	74.8342	0.0352997	17.5445	17	7	25	235	2	0
LIG_EF_ALG2_ABM_1_2ZNE_PYPTYPGYP.WYPTYPGYW	168	9	ranked_3	0.326863	92.1595	24.4329	74.6007	0.0370144	17.4622	20	7	26	341	2	0
LIG_EF_ALG2_ABM_1_2ZNE_PYPTYPGYP.WYPTYPGYW	168	9	ranked_4	0.300646	92.2871	21.6643	68.7462	0.0295098	19.3419	14	7	22	165	2	0
LIG_EH1_1_2CE8_MFSIDNILA.MFSIDNDDA	337	9	ranked_0	0.71277	94.732	47.065	78.1522	0.0930702	5.32526	15	8	25	214	2	0
LIG_EH1_1_2CE8_MFSIDNILA.MFSIDNDDA	337	9	ranked_1	0.686866	94.0967	41.9388	78.0481	0.121598	5.73373	18	8	28	254	2	0
LIG_EH1_1_2CE8_MFSIDNILA.MFSIDNDDA	337	9	ranked_2	0.661864	94.231	38.7067	81.8922	0.0973236	6.0113	21	6	32	210	2	0
LIG_EH1_1_2CE8_MFSIDNILA.MFSIDNDDA	337	9	ranked_3	0.658581	93.75	41.01	78.1233	0.0753121	6.37283	19	8	26	246	2	0
LIG_EH1_1_2CE8_MFSIDNILA.MFSIDNDDA	337	9	ranked_4	0.656737	94.3024	37.4657	77.725	0.136935	6.4753	17	7	23	184	2	0
LIG_EH1_1_2CE8_MFSIDNILA.MFSIDNDLA	337	9	ranked_0	0.794526	95.1419	58.1175	82.8004	0.11664	4.43869	16	8	27	199	1	0
LIG_EH1_1_2CE8_MFSIDNILA.MFSIDNDLA	337	9	ranked_1	0.741523	94.1056	51.4014	82.1484	0.104031	5.3244	18	7	30	211	1	0
LIG_EH1_1_2CE8_MFSIDNILA.MFSIDNDLA	337	9	ranked_2	0.677647	93.0486	41.8633	73.0196	0.0946221	5.88653	14	9	29	234	1	0
LIG_EH1_1_2CE8_MFSIDNILA.MFSIDNDLA	337	9	ranked_3	0.675617	93.6111	40.7122	76.6079	0.0860484	5.87869	19	9	32	245	1	0
LIG_EH1_1_2CE8_MFSIDNILA.MFSIDNDLA	337	9	ranked_4	0.661012	93.3712	36.7212	75.2432	0.111282	6.74	17	8	30	254	1	0
LIG_EH_1_1FF1_TNPFL.TNPDL	95	5	ranked_0	0.33827	92.1629	31.025	78.5767	0.0311737	11.4378	7	2	9	76	1	0
LIG_EH_1_1FF1_TNPFL.TNPDL	95	5	ranked_1	0.315522	94.0025	32.29	73.4317	0.0330253	13.5366	8	4	12	81	1	0
LIG_EH_1_1FF1_TNPFL.TNPDL	95	5	ranked_2	0.306044	94.3162	23.9875	70.8733	0.0351521	13.7838	8	4	10	74	1	0
LIG_EH_1_1FF1_TNPFL.TNPDL	95	5	ranked_3	0.259489	92.924	32.2133	70.1575	0.0309565	17.8122	5	3	6	38	1	0
LIG_EH_1_1FF1_TNPFL.TNPDL	95	5	ranked_4	0.207008	86.87	26.95	56.91	0	22.2146	1	1	1	9	1	0
LIG_EH_1_1FF1_TNPFL.TWPDL	95	5	ranked_0	0.477036	92.7189	43.976	75.3107	0.0385834	5.92026	9	5	14	132	2	0
LIG_EH_1_1FF1_TNPFL.TWPDL	95	5	ranked_1	0.474118	91.3133	41.64	73.5729	0.0405143	7.00719	9	5	15	107	2	0
LIG_EH_1_1FF1_TNPFL.TWPDL	95	5	ranked_2	0.369525	90.582	38.0367	78.4562	0.0342018	9.52718	10	3	13	114	2	0
LIG_EH_1_1FF1_TNPFL.TWPDL	95	5	ranked_3	0.341335	87.2925	36.8633	73.5391	0.0277951	10.6207	8	3	10	116	2	0
LIG_EH_1_1FF1_TNPFL.TWPDL	95	5	ranked_4	0.306728	90.4578	29.7525	71.7792	0.0245495	12.0465	9	4	12	110	2	0
LIG_EVH1_1_1EVH_FPPPP.DWPPP	111	5	ranked_0	0.869968	97.255	89.536	94.9847	0.0975102	1.75658	12	5	19	196	2	0
LIG_EVH1_1_1EVH_FPPPP.DWPPP	111	5	ranked_1	0.858744	96.5208	90.1925	94.9387	0.0851907	1.90141	12	4	18	214	2	0
LIG_EVH1_1_1EVH_FPPPP.DWPPP	111	5	ranked_2	0.852856	97.1945	85.838	93.6456	0.10589	1.91839	11	5	20	210	2	0
LIG_EVH1_1_1EVH_FPPPP.DWPPP	111	5	ranked_3	0.840648	97.3017	83.648	93.2859	0.0888807	2.08887	12	5	20	192	2	0
LIG_EVH1_1_1EVH_FPPPP.DWPPP	111	5	ranked_4	0.836185	97.0518	82.648	92.5506	0.0917812	2.14503	11	5	19	191	2	0
LIG_EVH1_1_1EVH_FPPPP.FWPPP	111	5	ranked_0	0.889513	97.8931	91.486	96.1133	0.121854	1.75115	13	5	21	238	1	0
LIG_EVH1_1_1EVH_FPPPP.FWPPP	111	5	ranked_1	0.886523	97.8493	90.794	95.9926	0.132504	1.89657	14	5	23	235	1	0
LIG_EVH1_1_1EVH_FPPPP.FWPPP	111	5	ranked_2	0.880463	97.7721	90.948	95.9763	0.11095	1.85379	14	5	22	254	1	0
LIG_EVH1_1_1EVH_FPPPP.FWPPP	111	5	ranked_3	0.851466	97.14	86.484	94.3358	0.0926717	2.334	14	5	22	243	1	0
LIG_EVH1_1_1EVH_FPPPP.FWPPP	111	5	ranked_4	0.838043	97.2077	83.398	93.3717	0.0890065	2.51277	13	5	21	229	1	0
LIG_EVH1_2_1DDV_PPSPF.WPSPF	104	5	ranked_0	0.773247	93.4155	76.038	87.985	0.0928998	3.36592	11	5	20	219	1	0
LIG_EVH1_2_1DDV_PPSPF.WPSPF	104	5	ranked_1	0.705538	92.1192	71.108	85.9394	0.0886877	4.07008	12	5	21	233	1	0
LIG_EVH1_2_1DDV_PPSPF.WPSPF	104	5	ranked_2	0.58706	88.9825	58.512	80.0206	0.0687045	5.80118	12	5	21	227	1	0
LIG_EVH1_2_1DDV_PPSPF.WPSPF	104	5	ranked_3	0.469726	94.1545	36.125	78.68	0.0570189	8.04329	11	4	14	142	1	0
LIG_EVH1_2_1DDV_PPSPF.WPSPF	104	5	ranked_4	0.449021	93.846	39.2467	73.3712	0.0323923	6.55056	5	3	8	94	1	0
LIG_EVH1_2_1DDV_PPSPF.WWSPF	104	5	ranked_0	0.688063	94.7522	65.44	84.2836	0.0972177	3.90955	9	5	17	196	2	0
LIG_EVH1_2_1DDV_PPSPF.WWSPF	104	5	ranked_1	0.58385	95.0817	48.8375	83.5206	0.0973516	4.72805	12	4	17	225	2	0
LIG_EVH1_2_1DDV_PPSPF.WWSPF	104	5	ranked_2	0.55603	93.244	49.285	80.6843	0.0699323	5.12145	10	4	17	153	2	0
LIG_EVH1_2_1DDV_PPSPF.WWSPF	104	5	ranked_3	0.438322	95.4437	38.22	79.8373	0.0430791	8.33531	8	3	10	100	2	0
LIG_EVH1_2_1DDV_PPSPF.WWSPF	104	5	ranked_4	0.415123	93.7	36.3975	70.779	0.0359231	7.79665	6	4	12	99	2	0
LIG_EVH1_3_1MKE_DLPPPE.DLPPPW	114	6	ranked_0	0.811565	96.81	80.94	91.7984	0.162122	2.48634	13	6	22	240	1	0
LIG_EVH1_3_1MKE_DLPPPE.DLPPPW	114	6	ranked_1	0.757471	94.05	76.4817	88.5021	0.139479	3.24428	13	6	21	198	1	0
LIG_EVH1_3_1MKE_DLPPPE.DLPPPW	114	6	ranked_2	0.7471	92.9092	74.5717	87.1184	0.131719	3.47714	13	6	21	188	1	0
LIG_EVH1_3_1MKE_DLPPPE.DLPPPW	114	6	ranked_3	0.704612	94.7958	67.235	85.6089	0.124832	3.74034	12	6	20	213	1	0
LIG_EVH1_3_1MKE_DLPPPE.DLPPPW	114	6	ranked_4	0.700409	93.1108	69.5633	85.2617	0.122146	4.15109	12	6	21	188	1	0
LIG_EVH1_3_1MKE_DLPPPE.DLWPPW	114	6	ranked_0	0.537324	93.1469	52.0183	80.1589	0.0607763	5.86497	13	6	23	211	2	0
LIG_EVH1_3_1MKE_DLPPPE.DLWPPW	114	6	ranked_1	0.536508	94.96	56.154	82.8331	0.069673	6.19909	11	5	19	180	2	0
LIG_EVH1_3_1MKE_DLPPPE.DLWPPW	114	6	ranked_2	0.528764	93.0892	52.39	81.7839	0.0544333	5.79066	13	5	21	182	2	0
LIG_EVH1_3_1MKE_DLPPPE.DLWPPW	114	6	ranked_3	0.488906	93.9738	48.97	79.7621	0.0635174	7.58566	13	6	23	243	2	0
LIG_EVH1_3_1MKE_DLPPPE.DLWPPW	114	6	ranked_4	0.459417	87.001	44.438	72.8133	0.0476258	7.2463	10	5	15	190	2	0
LIG_FAT_LD_1_3GM1_LDELMASLS.LDEDDASLS	140	9	ranked_0	0.580198	95.964	47.8367	77.9163	0.0560681	5.7344	10	6	22	166	2	0
LIG_FAT_LD_1_3GM1_LDELMASLS.LDEDDASLS	140	9	ranked_1	0.472161	97.4144	42.9014	73.565	0.0419143	7.26042	9	7	16	94	2	0
LIG_FAT_LD_1_3GM1_LDELMASLS.LDEDDASLS	140	9	ranked_2	0.470689	96.171	33.8083	72.785	0.0538052	8.51251	10	6	21	162	2	0
LIG_FAT_LD_1_3GM1_LDELMASLS.LDEDDASLS	140	9	ranked_3	0.450621	96.065	34.3371	70.6476	0.0534446	10.2934	10	7	19	143	2	0
LIG_FAT_LD_1_3GM1_LDELMASLS.LDEDDASLS	140	9	ranked_4	0.361047	96.8933	29.1337	69.7895	0.0406011	13.5481	12	8	25	166	2	0
LIG_FAT_LD_1_3GM1_LDELMASLS.LDEDMASLS	140	9	ranked_0	0.880406	97.3862	86.3114	93.51	0.164181	2.00221	13	7	24	172	1	0
LIG_FAT_LD_1_3GM1_LDELMASLS.LDEDMASLS	140	9	ranked_1	0.834119	97.4308	79.87	90.9611	0.157872	2.80624	12	7	23	170	1	0
LIG_FAT_LD_1_3GM1_LDELMASLS.LDEDMASLS	140	9	ranked_2	0.764842	96.62	73.0657	88.7686	0.126772	3.47542	14	7	27	182	1	0
LIG_FAT_LD_1_3GM1_LDELMASLS.LDEDMASLS	140	9	ranked_3	0.538274	94.3231	50.015	80.3311	0.0526602	6.23288	13	6	20	131	1	0
LIG_FAT_LD_1_3GM1_LDELMASLS.LDEDMASLS	140	9	ranked_4	0.53563	93.9092	49.6814	77.6147	0.074073	7.21494	12	7	25	160	1	0
LIG_FXI_DFP_1_5EOD_FPDFP.FPDDP	84	5	ranked_0	0.432273	91.0208	43.074	77.7022	0.0587852	6.3477	13	5	20	143	1	0
LIG_FXI_DFP_1_5EOD_FPDFP.FPDDP	84	5	ranked_1	0.419068	90.7558	46.7133	81.9473	0.0367533	6.88943	12	3	15	94	1	0
LIG_FXI_DFP_1_5EOD_FPDFP.FPDDP	84	5	ranked_2	0.379964	93.1529	37.805	80.8533	0.0406297	8.76408	14	4	18	114	1	0
LIG_FXI_DFP_1_5EOD_FPDFP.FPDDP	84	5	ranked_3	0.368912	90.7508	44.6733	81.5353	0.0318964	8.05016	12	3	15	106	1	0
LIG_FXI_DFP_1_5EOD_FPDFP.FPDDP	84	5	ranked_4	0.253113	92.2	38.61	65.405	0.018768	50	1	1	1	1	1	0
LIG_FXI_DFP_1_5EOD_FPDFP.FPDDW	84	5	ranked_0	0.606438	92.6633	62.902	86.1935	0.0811276	4.15298	18	5	26	288	2	0
LIG_FXI_DFP_1_5EOD_FPDFP.FPDDW	84	5	ranked_1	0.584193	92.8756	61.34	86.02	0.0745427	4.31003	18	5	28	235	2	0
LIG_FXI_DFP_1_5EOD_FPDFP.FPDDW	84	5	ranked_2	0.54125	92.3019	53.656	83.1005	0.0498151	4.90867	16	5	24	198	2	0
LIG_FXI_DFP_1_5EOD_FPDFP.FPDDW	84	5	ranked_3	0.532267	91.8535	56.554	83.8309	0.0722716	5.11845	17	5	28	242	2	0
[truncated: 701 more rows]

## Sheet: AF-MMv2.3 result
prediction_name	chainA_length	chainB_length	model_id	model_confidence	chainA_intf_avg_plddt	chainB_intf_avg_plddt	intf_avg_plddt	pDockQ	iPAE	num_chainA_intf_res	num_chainB_intf_res	num_res_res_contact	num_atom_atom_contact	num_mutation_in_motif	label
DEG_APCC_KENBOX_2_4GGD	312	5	ranked_0	0.920399	97.3173	82.9325	94.2889	0.161045		15	4	24	265	known minimal	1
DEG_APCC_KENBOX_2_4GGD	312	5	ranked_1	0.909943	96.7319	80.022	92.7533	0.185753		16	5	27	269	known minimal	1
DEG_APCC_KENBOX_2_4GGD	312	5	ranked_2	0.907174	97.55	77.094	92.436	0.168078		15	5	26	276	known minimal	1
DEG_APCC_KENBOX_2_4GGD	312	5	ranked_3	0.70374	94.5913	42.6225	83.6505	0.0710569		15	4	22	210	known minimal	1
DEG_APCC_KENBOX_2_4GGD	312	5	ranked_4	0.601798	95.5188	32.5075	83.5167	0.0731375		17	4	28	310	known minimal	1
DEG_COP1_1_5IGO	324	8	ranked_0	0.945769	96.5407	90.7838	95.2959	0.410121		29	8	53	381	known minimal	1
DEG_COP1_1_5IGO	324	8	ranked_1	0.936458	97.38	87.9225	95.2183	0.380934		27	8	49	375	known minimal	1
DEG_COP1_1_5IGO	324	8	ranked_2	0.933762	97.7148	87.8612	95.4626	0.39392		27	8	47	375	known minimal	1
DEG_COP1_1_5IGO	324	8	ranked_3	0.715009	93.4605	48.3443	82.1814	0.146208		21	7	35	294	known minimal	1
DEG_COP1_1_5IGO	324	8	ranked_4	0.709671	92.1313	47.0467	82.8034	0.129738		23	6	38	290	known minimal	1
DEG_Kelch_Keap1_1_2FLU	285	6	ranked_0	0.956363	98.815	92.8783	97.3308	0.34193		18	6	35	322	known minimal	1
DEG_Kelch_Keap1_1_2FLU	285	6	ranked_1	0.952073	98.7415	90.675	96.88	0.347125		20	6	38	313	known minimal	1
DEG_Kelch_Keap1_1_2FLU	285	6	ranked_2	0.949074	98.7547	90.4083	96.7516	0.334744		19	6	37	323	known minimal	1
DEG_Kelch_Keap1_1_2FLU	285	6	ranked_3	0.946862	98.7429	90.8233	96.983	0.359074		21	6	39	329	known minimal	1
DEG_Kelch_Keap1_1_2FLU	285	6	ranked_4	0.778903	96.8412	46.795	83.7857	0.227979		17	6	31	306	known minimal	1
DEG_Kelch_Keap1_2_3WN7	286	7	ranked_0	0.822864	96.8956	59.0914	86.3104	0.244164		18	7	37	269	known minimal	1
DEG_Kelch_Keap1_2_3WN7	286	7	ranked_1	0.818622	97.0383	63.3183	88.6083	0.258496		18	6	34	236	known minimal	1
DEG_Kelch_Keap1_2_3WN7	286	7	ranked_2	0.776589	96.3047	55.15	86.4276	0.321053		19	6	35	283	known minimal	1
DEG_Kelch_Keap1_2_3WN7	286	7	ranked_3	0.763794	96.3894	48.8367	83.9843	0.285208		17	6	30	257	known minimal	1
DEG_Kelch_Keap1_2_3WN7	286	7	ranked_4	0.750243	95.7329	49.0167	85.3515	0.292606		21	6	41	283	known minimal	1
DEG_MDM2_SWIB_1_1YCR	80	8	ranked_0	0.886904	98.368	96.3683	97.7967	0.209856		15	6	25	259	known minimal	1
DEG_MDM2_SWIB_1_1YCR	80	8	ranked_1	0.881029	98.3593	95.82	97.6338	0.221583		15	6	25	255	known minimal	1
DEG_MDM2_SWIB_1_1YCR	80	8	ranked_2	0.875615	97.9427	94.6917	97.0138	0.214832		15	6	25	264	known minimal	1
DEG_MDM2_SWIB_1_1YCR	80	8	ranked_3	0.865019	97.366	94.0483	96.4181	0.184965		15	6	25	250	known minimal	1
DEG_MDM2_SWIB_1_1YCR	80	8	ranked_4	0.859868	97.8387	92.5817	96.3367	0.206108		15	6	25	265	known minimal	1
DEG_SCF_COI1_1_3OGL	541	18	ranked_0	0.898543	81.6486	72.632	78.9436	0.137596		35	15	61	450	known minimal	1
DEG_SCF_COI1_1_3OGL	541	18	ranked_1	0.845269	81.9021	65.6179	77.0515	0.153655		33	14	61	483	known minimal	1
DEG_SCF_COI1_1_3OGL	541	18	ranked_2	0.841561	81.6068	65.5369	76.8454	0.153491		38	16	71	603	known minimal	1
DEG_SCF_COI1_1_3OGL	541	18	ranked_3	0.727613	80.6064	48.2047	70.4808	0.078627		33	15	62	508	known minimal	1
DEG_SCF_COI1_1_3OGL	541	18	ranked_4	0.701451	79.4779	47.104	69.361	0.0557103		33	15	56	539	known minimal	1
DEG_SCF_FBXO31_1_5VZU	401	7	ranked_0	0.837366	94.5591	83.76	92.5593	0.31594		22	5	36	257	known minimal	1
DEG_SCF_FBXO31_1_5VZU	401	7	ranked_1	0.811061	93.9438	87.905	92.9776	0.288201		21	4	36	278	known minimal	1
DEG_SCF_FBXO31_1_5VZU	401	7	ranked_2	0.708382	88.9568	43.1267	80.0865	0.186238		25	6	43	324	known minimal	1
DEG_SCF_FBXO31_1_5VZU	401	7	ranked_3	0.692777	89.96	44.5467	80.8773	0.187404		24	6	41	333	known minimal	1
DEG_SCF_FBXO31_1_5VZU	401	7	ranked_4	0.678437	90.9722	39.0629	80.285	0.207525		27	7	46	384	known minimal	1
DEG_SCF_TIR1_1_2P1Q	534	13	ranked_0	0.821359	90.6429	55.3069	82.1361	0.25179		41	13	72	586	known minimal	1
DEG_SCF_TIR1_1_2P1Q	534	13	ranked_1	0.816226	90.8822	56.4062	81.9184	0.27985		37	13	65	537	known minimal	1
DEG_SCF_TIR1_1_2P1Q	534	13	ranked_2	0.797726	90.1546	53.2462	81.2693	0.241292		41	13	70	575	known minimal	1
DEG_SCF_TIR1_1_2P1Q	534	13	ranked_3	0.770611	88.2443	47.9146	79.0463	0.192794		44	13	73	605	known minimal	1
DEG_SCF_TIR1_1_2P1Q	534	13	ranked_4	0.71105	85.9378	44.0775	75.6863	0.155724		37	12	61	505	known minimal	1
DEG_SIAH_1_2A25	193	9	ranked_0	0.935833	96.9209	94.5167	96.2229	0.491565		22	9	44	381	known minimal	1
DEG_SIAH_1_2A25	193	9	ranked_1	0.933824	96.8604	94.5111	96.1997	0.478028		23	9	45	395	known minimal	1
DEG_SIAH_1_2A25	193	9	ranked_2	0.932388	96.635	93.61	95.7568	0.472081		22	9	45	389	known minimal	1
DEG_SIAH_1_2A25	193	9	ranked_3	0.931102	96.3143	93.6711	95.5213	0.485637		21	9	44	364	known minimal	1
DEG_SIAH_1_2A25	193	9	ranked_4	0.930696	96.7419	93.3556	95.726	0.481677		21	9	44	368	known minimal	1
DEG_SPOP_SBC_1_3HQM	137	5	ranked_0	0.935813	98.5785	94.872	97.5489	0.235578		13	5	25	256	known minimal	1
DEG_SPOP_SBC_1_3HQM	137	5	ranked_1	0.930178	98.5615	94.136	97.3322	0.233401		13	5	26	257	known minimal	1
DEG_SPOP_SBC_1_3HQM	137	5	ranked_2	0.928833	98.5431	93.882	97.2483	0.219089		13	5	25	245	known minimal	1
DEG_SPOP_SBC_1_3HQM	137	5	ranked_3	0.925174	98.4508	93.002	96.9372	0.22909		13	5	25	260	known minimal	1
DEG_SPOP_SBC_1_3HQM	137	5	ranked_4	0.922114	98.384	93.25	97.1005	0.256995		15	5	27	299	known minimal	1
DOC_AGCK_PIF_3_1ATP	259	4	ranked_0	0.816446	93.1807	61.3375	86.1044	0.0636445		14	4	22	221	known minimal	1
DOC_AGCK_PIF_3_1ATP	259	4	ranked_1	0.796866	94.686	69.605	87.52	0.0793758		10	4	19	270	known minimal	1
DOC_AGCK_PIF_3_1ATP	259	4	ranked_2	0.636	94.8923	39.145	81.7753	0.0531236		13	4	22	287	known minimal	1
DOC_AGCK_PIF_3_1ATP	259	4	ranked_3	0.629929	89.9094	35.94	79.1155	0.0578875		16	4	22	263	known minimal	1
DOC_AGCK_PIF_3_1ATP	259	4	ranked_4	0.577117	90.3015	33.565	76.9518	0.0409348		13	4	22	228	known minimal	1
DOC_ANK_TNKS_1_3TWU	160	8	ranked_0	0.934079	98.6094	94.9775	97.4472	0.343941		17	8	36	419	known minimal	1
DOC_ANK_TNKS_1_3TWU	160	8	ranked_1	0.933018	98.5906	94.4675	97.2162	0.3284		16	8	35	439	known minimal	1
DOC_ANK_TNKS_1_3TWU	160	8	ranked_2	0.932654	98.5006	95.1175	97.4596	0.37674		18	8	36	441	known minimal	1
DOC_ANK_TNKS_1_3TWU	160	8	ranked_3	0.928538	98.5288	93.9762	97.072	0.373393		17	8	36	435	known minimal	1
DOC_ANK_TNKS_1_3TWU	160	8	ranked_4	0.927262	98.3829	93.7837	96.9112	0.370644		17	8	35	434	known minimal	1
DOC_CDC14_PxL_1_6G84	368	9	ranked_0	0.721407	94.4289	49.7189	80.0579	0.0937722		19	9	34	307	known minimal	1
DOC_CDC14_PxL_1_6G84	368	9	ranked_1	0.71329	94.631	49.13	81.6307	0.0759837		20	8	36	329	known minimal	1
DOC_CDC14_PxL_1_6G84	368	9	ranked_2	0.703709	94.1457	45.5589	79.5697	0.0794462		21	9	35	316	known minimal	1
DOC_CDC14_PxL_1_6G84	368	9	ranked_3	0.671671	93.9405	42.1633	77.8717	0.0722351		20	9	36	347	known minimal	1
DOC_CDC14_PxL_1_6G84	368	9	ranked_4	0.551721	93.1905	31.3167	75.2271	0.189746		22	9	41	322	known minimal	1
DOC_CYCLIN_RxL_1_1H25	130	9	ranked_0	0.801726	93.9853	74.71	86.7571	0.224084		15	9	34	373	known minimal	1
DOC_CYCLIN_RxL_1_1H25	130	9	ranked_1	0.787082	92.1319	74.7033	85.8576	0.215757		16	9	35	413	known minimal	1
DOC_CYCLIN_RxL_1_1H25	130	9	ranked_2	0.775202	91.6267	71.6367	84.1304	0.184515		15	9	34	382	known minimal	1
DOC_CYCLIN_RxL_1_1H25	130	9	ranked_3	0.771856	92.8447	79.42	88.5732	0.166321		15	7	29	326	known minimal	1
DOC_CYCLIN_RxL_1_1H25	130	9	ranked_4	0.766187	91.4582	71.7056	84.6208	0.15784		17	9	33	379	known minimal	1
DOC_GSK3_Axin_1_1O9U	289	17	ranked_0	0.936694	92.2982	91.4764	91.9754	0.249968		17	11	37	264	known minimal	1
DOC_GSK3_Axin_1_1O9U	289	17	ranked_1	0.934248	92.4953	91.1527	91.9679	0.239479		17	11	37	271	known minimal	1
DOC_GSK3_Axin_1_1O9U	289	17	ranked_2	0.931633	92.4776	91.1391	91.9518	0.249543		17	11	37	266	known minimal	1
DOC_GSK3_Axin_1_1O9U	289	17	ranked_3	0.92765	92.0376	90.9836	91.6236	0.244968		17	11	39	270	known minimal	1
DOC_GSK3_Axin_1_1O9U	289	17	ranked_4	0.915982	90.8883	89.0255	90.1817	0.234693		18	11	38	259	known minimal	1
DOC_MAPK_DCC_7_2B9J	353	10	ranked_0	0.896586	96.5721	82.37	92.0071	0.257741		19	9	36	281	known minimal	1
DOC_MAPK_DCC_7_2B9J	353	10	ranked_1	0.894474	96.3606	79.865	90.4693	0.249329		18	10	37	258	known minimal	1
DOC_MAPK_DCC_7_2B9J	353	10	ranked_2	0.890559	96.5224	79.509	90.2211	0.220273		17	10	38	263	known minimal	1
DOC_MAPK_DCC_7_2B9J	353	10	ranked_3	0.890272	96.7106	82.2022	91.6885	0.240846		17	9	34	234	known minimal	1
DOC_MAPK_DCC_7_2B9J	353	10	ranked_4	0.739664	94.2413	54.8822	83.1716	0.118459		23	9	40	389	known minimal	1
DOC_MAPK_GRA24_9_5ETA	350	15	ranked_0	0.940675	93.9074	91.4464	93.195	0.366217		27	11	54	392	known minimal	1
DOC_MAPK_GRA24_9_5ETA	350	15	ranked_1	0.938904	93.4	90.8036	92.6484	0.365605		27	11	54	413	known minimal	1
DOC_MAPK_GRA24_9_5ETA	350	15	ranked_2	0.938632	93.5878	91.2527	92.9118	0.378512		27	11	54	413	known minimal	1
DOC_MAPK_GRA24_9_5ETA	350	15	ranked_3	0.937797	93.3907	90.2164	92.4718	0.345922		27	11	55	408	known minimal	1
DOC_MAPK_GRA24_9_5ETA	350	15	ranked_4	0.930117	93.0207	87.6191	91.4571	0.356864		27	11	53	409	known minimal	1
DOC_MAPK_HePTP_8_2GPH	334	13	ranked_0	0.928456	96.5276	86.1018	93.3419	0.355222		25	11	53	413	known minimal	1
DOC_MAPK_HePTP_8_2GPH	334	13	ranked_1	0.926373	96.3468	85.4473	93.0164	0.341441		25	11	53	376	known minimal	1
DOC_MAPK_HePTP_8_2GPH	334	13	ranked_2	0.82509	94.6765	70.165	87.2488	0.217196		23	10	42	334	known minimal	1
DOC_MAPK_HePTP_8_2GPH	334	13	ranked_3	0.821809	95.0483	69.059	87.1727	0.207007		23	10	43	328	known minimal	1
DOC_MAPK_HePTP_8_2GPH	334	13	ranked_4	0.769788	94.6178	66.4344	86.6912	0.165878		23	9	39	293	known minimal	1
DOC_MAPK_JIP1_4_4H3B	356	7	ranked_0	0.939262	96.251	88.4386	94.2256	0.234427		20	7	38	310	known minimal	1
DOC_MAPK_JIP1_4_4H3B	356	7	ranked_1	0.936299	96.0455	87.5786	93.8504	0.239138		20	7	38	311	known minimal	1
DOC_MAPK_JIP1_4_4H3B	356	7	ranked_2	0.934063	96.1805	87.7586	93.997	0.220508		20	7	39	317	known minimal	1
DOC_MAPK_JIP1_4_4H3B	356	7	ranked_3	0.927548	95.4015	84.18	92.4922	0.243928		20	7	38	303	known minimal	1
DOC_MAPK_JIP1_4_4H3B	356	7	ranked_4	0.903216	94.67	79.9057	90.536	0.257464		18	7	37	250	known minimal	1
DOC_MAPK_MEF2A_6_4H3Q	352	9	ranked_0	0.869397	94.7895	73.71	88.5437	0.167007		19	8	35	258	known minimal	1
DOC_MAPK_MEF2A_6_4H3Q	352	9	ranked_1	0.862701	94.6784	70.7838	87.5985	0.163168		19	8	36	262	known minimal	1
DOC_MAPK_MEF2A_6_4H3Q	352	9	ranked_2	0.851922	94.7574	70.1487	87.4659	0.153891		19	8	35	243	known minimal	1
DOC_MAPK_MEF2A_6_4H3Q	352	9	ranked_3	0.839087	94.7595	68.9875	87.1233	0.16802		19	8	34	251	known minimal	1
DOC_MAPK_MEF2A_6_4H3Q	352	9	ranked_4	0.829804	94.3848	66.2763	86.6307	0.161564		21	8	39	306	known minimal	1
DOC_MAPK_NFAT4_5_2XS0	360	9	ranked_0	0.929897	94.575	86.7175	92.33	0.253205		20	8	40	275	known minimal	1
DOC_MAPK_NFAT4_5_2XS0	360	9	ranked_1	0.926154	94.8486	86.0975	92.515	0.248822		22	8	41	321	known minimal	1
DOC_MAPK_NFAT4_5_2XS0	360	9	ranked_2	0.918219	95.5067	86.155	92.9269	0.243039		21	8	41	297	known minimal	1
DOC_MAPK_NFAT4_5_2XS0	360	9	ranked_3	0.913138	95.3348	87.4386	93.3607	0.239225		21	7	40	303	known minimal	1
DOC_MAPK_NFAT4_5_2XS0	360	9	ranked_4	0.910365	93.645	84.0712	91.092	0.233827		22	8	42	307	known minimal	1
DOC_MAPK_RevD_3_3TEI	349	15	ranked_0	0.958485	97.5648	94.5977	96.5497	0.394536		25	13	57	439	known minimal	1
DOC_MAPK_RevD_3_3TEI	349	15	ranked_1	0.958436	97.6454	94.4908	96.5938	0.39464		26	13	59	434	known minimal	1
DOC_MAPK_RevD_3_3TEI	349	15	ranked_2	0.958031	97.6856	95.0223	96.7745	0.387688		25	13	57	441	known minimal	1
DOC_MAPK_RevD_3_3TEI	349	15	ranked_3	0.956751	97.4264	93.9585	96.24	0.379682		25	13	57	440	known minimal	1
DOC_MAPK_RevD_3_3TEI	349	15	ranked_4	0.955347	97.3835	93.9885	96.2518	0.389353		26	13	58	426	known minimal	1
DOC_MIT_MIM_1_2JQ9	71	11	ranked_0	0.790374	95.4579	86.8575	92.3305	0.136641		14	8	29	252	known minimal	1
DOC_MIT_MIM_1_2JQ9	71	11	ranked_1	0.775924	94.9393	86.0763	91.7164	0.132631		14	8	27	245	known minimal	1
DOC_MIT_MIM_1_2JQ9	71	11	ranked_2	0.640777	91.3047	51.7925	78.6608	0.0598223		17	8	27	279	known minimal	1
DOC_MIT_MIM_1_2JQ9	71	11	ranked_3	0.525635	89.7492	61.15	79.2126	0.0809996		12	7	21	200	known minimal	1
DOC_MIT_MIM_1_2JQ9	71	11	ranked_4	0.390787	88.8064	52.45	74.6678	0.0575327		11	7	19	181	known minimal	1
DOC_PP1_MyPhoNE_1_1S70	299	8	ranked_0	0.664014	92.7382	39.72	75.7724	0.0955099		17	8	40	402	known minimal	1
DOC_PP1_MyPhoNE_1_1S70	299	8	ranked_1	0.654238	93.3647	40.79	75.0778	0.061971		15	8	30	319	known minimal	1
DOC_PP1_MyPhoNE_1_1S70	299	8	ranked_2	0.645627	92.8943	44.0937	75.1486	0.0888548		14	8	31	390	known minimal	1
DOC_PP1_MyPhoNE_1_1S70	299	8	ranked_3	0.633892	92.8118	40.58	72.4994	0.0750725		11	7	23	269	known minimal	1
DOC_PP1_MyPhoNE_1_1S70	299	8	ranked_4	0.626714	91.9744	37.1988	73.7158	0.0837691		16	8	32	321	known minimal	1
DOC_PP1_RVXF_1_3N5U	300	6	ranked_0	0.954238	98.5377	91.4	96.2837	0.180991		13	6	27	255	known minimal	1
DOC_PP1_RVXF_1_3N5U	300	6	ranked_1	0.945952	98.4331	90.3517	95.8811	0.177038		13	6	27	261	known minimal	1
DOC_PP1_RVXF_1_3N5U	300	6	ranked_2	0.942827	98.3546	88.695	95.3042	0.171563		13	6	27	242	known minimal	1
DOC_PP1_RVXF_1_3N5U	300	6	ranked_3	0.908421	98.0731	86.89	94.5416	0.164497		13	6	27	248	known minimal	1
DOC_PP1_RVXF_1_3N5U	300	6	ranked_4	0.835018	97.6746	74.3817	90.3189	0.129899		13	6	27	267	known minimal	1
DOC_PP1_SILK_1_2O8G	295	6	ranked_0	0.634145	95.6348	40.7867	84.2869	0.168542		23	6	37	336	known minimal	1
DOC_PP1_SILK_1_2O8G	295	6	ranked_1	0.502	96.034	29.698	79.45	0.120091		15	5	29	264	known minimal	1
DOC_PP1_SILK_1_2O8G	295	6	ranked_2	0.487493	95.505	22.7383	75.6595	0.125007		16	6	39	446	known minimal	1
DOC_PP1_SILK_1_2O8G	295	6	ranked_3	0.462264	95.3011	23.7033	78.1176	0.214503		19	6	55	547	known minimal	1
DOC_PP1_SILK_1_2O8G	295	6	ranked_4	0.436134	96.8868	16.43	79.6461	0.215167		22	6	48	614	known minimal	1
DOC_PP2B_PxIxI_1_4F0Z	292	7	ranked_0	0.963444	98.4219	95.4071	97.5043	0.286029		16	7	32	339	known minimal	1
DOC_PP2B_PxIxI_1_4F0Z	292	7	ranked_1	0.96012	98.3419	94.9771	97.3178	0.296075		16	7	32	325	known minimal	1
DOC_PP2B_PxIxI_1_4F0Z	292	7	ranked_2	0.958944	98.2756	94.7814	97.2122	0.32025		16	7	32	331	known minimal	1
DOC_PP2B_PxIxI_1_4F0Z	292	7	ranked_3	0.957152	98.3619	94.67	97.2383	0.294911		16	7	32	328	known minimal	1
DOC_PP2B_PxIxI_1_4F0Z	292	7	ranked_4	0.955874	98.0687	94.32	96.9278	0.290521		16	7	32	315	known minimal	1
DOC_SPAK_OSR1_1_2V3S	62	5	ranked_0	0.861549	95.8353	92.558	95.016	0.170528		15	5	28	250	known minimal	1
DOC_SPAK_OSR1_1_2V3S	62	5	ranked_1	0.850632	95.6108	91.72	94.53	0.15456		13	5	26	241	known minimal	1
DOC_SPAK_OSR1_1_2V3S	62	5	ranked_2	0.837185	94.5408	89.744	93.2083	0.156429		13	5	26	234	known minimal	1
DOC_SPAK_OSR1_1_2V3S	62	5	ranked_3	0.825679	93.92	87.554	92.3285	0.147035		15	5	28	237	known minimal	1
DOC_SPAK_OSR1_1_2V3S	62	5	ranked_4	0.472933	89.234	58.592	81.5735	0.0852163		15	5	29	205	known minimal	1
DOC_USP7_MATH_1_3MQS	143	5	ranked_0	0.934844	98.1367	93.456	96.76	0.225559		12	5	24	242	known minimal	1
DOC_USP7_MATH_1_3MQS	143	5	ranked_1	0.934545	98.3292	94.078	97.0788	0.22831		12	5	23	247	known minimal	1
DOC_USP7_MATH_1_3MQS	143	5	ranked_2	0.934006	98.2077	93.192	96.8144	0.22562		13	5	26	244	known minimal	1
DOC_USP7_MATH_1_3MQS	143	5	ranked_3	0.93258	98.1577	92.782	96.6644	0.223663		13	5	24	235	known minimal	1
DOC_USP7_MATH_1_3MQS	143	5	ranked_4	0.931815	98.3092	93.628	97.0089	0.227246		13	5	25	244	known minimal	1
DOC_USP7_MATH_2_1YY6	143	7	ranked_0	0.913159	98.1293	89.5486	95.269	0.229281		14	7	30	290	known minimal	1
DOC_USP7_MATH_2_1YY6	143	7	ranked_1	0.888559	97.7321	85.9757	93.8133	0.224234		14	7	28	269	known minimal	1
DOC_USP7_MATH_2_1YY6	143	7	ranked_2	0.878674	97.6614	84.9914	93.4381	0.257561		14	7	30	301	known minimal	1
DOC_USP7_MATH_2_1YY6	143	7	ranked_3	0.866993	97.815	82.52	92.7167	0.235858		14	7	32	300	known minimal	1
DOC_USP7_MATH_2_1YY6	143	7	ranked_4	0.835872	95.88	78.64	90.1333	0.268668		14	7	32	292	known minimal	1
DOC_USP7_UBL2_3_4YOC	250	5	ranked_0	0.846691	95.5406	73.46	90.7404	0.177917		18	5	27	288	known minimal	1
DOC_USP7_UBL2_3_4YOC	250	5	ranked_1	0.829629	96.0307	54.64	85.683	0.12902		15	5	25	279	known minimal	1
DOC_USP7_UBL2_3_4YOC	250	5	ranked_2	0.804585	95.3453	52.946	85.7091	0.12854		17	5	31	249	known minimal	1
DOC_USP7_UBL2_3_4YOC	250	5	ranked_3	0.800477	94.0583	62.502	87.1983	0.143668		18	5	29	296	known minimal	1
DOC_USP7_UBL2_3_4YOC	250	5	ranked_4	0.754321	94.11	56.828	86.0052	0.133388		18	5	29	315	known minimal	1
LIG_14-3-3_ChREBP_3_5F74	231	16	ranked_0	0.576931	91.4834	40.2931	76.6951	0.0734959		32	13	56	521	known minimal	1
LIG_14-3-3_ChREBP_3_5F74	231	16	ranked_1	0.563311	91.7227	37.2338	75.2493	0.0903911		30	13	56	507	known minimal	1
LIG_14-3-3_ChREBP_3_5F74	231	16	ranked_2	0.536069	88.7329	35.8233	70.276	0.0774419		28	15	54	516	known minimal	1
LIG_14-3-3_ChREBP_3_5F74	231	16	ranked_3	0.522608	89.2252	35.419	71.8684	0.0541307		21	10	44	417	known minimal	1
LIG_14-3-3_ChREBP_3_5F74	231	16	ranked_4	0.521249	88.7692	34.4645	72.6246	0.0627106		26	11	37	425	known minimal	1
LIG_ActinCP_CPI_1_3AA0	243	18	ranked_0	0.914114	94.6097	88.7967	92.774	0.55434		39	18	83	761	known minimal	1
LIG_ActinCP_CPI_1_3AA0	243	18	ranked_1	0.899486	91.779	86.19	90.0739	0.491923		41	18	81	744	known minimal	1
LIG_ActinCP_CPI_1_3AA0	243	18	ranked_2	0.890573	91.9949	85.045	89.8746	0.504809		41	18	83	757	known minimal	1
LIG_ActinCP_CPI_1_3AA0	243	18	ranked_3	0.888346	90.0041	83.9128	88.0805	0.476669		39	18	78	734	known minimal	1
LIG_ActinCP_CPI_1_3AA0	243	18	ranked_4	0.863545	85.3684	78.3356	83.1079	0.386057		38	18	75	700	known minimal	1
LIG_ActinCP_TwfCPI_2_7DS2	242	11	ranked_0	0.889588	90.1056	78.6618	86.7929	0.281635		27	11	49	383	known minimal	1
LIG_ActinCP_TwfCPI_2_7DS2	242	11	ranked_1	0.886414	87.2892	80.6736	85.2678	0.295848		25	11	42	362	known minimal	1
LIG_ActinCP_TwfCPI_2_7DS2	242	11	ranked_2	0.883326	89.4177	79.5355	86.4797	0.277064		26	11	44	371	known minimal	1
LIG_ActinCP_TwfCPI_2_7DS2	242	11	ranked_3	0.872561	90.0442	74.1264	85.0414	0.24537		24	11	44	371	known minimal	1
LIG_ActinCP_TwfCPI_2_7DS2	242	11	ranked_4	0.838713	89.5912	71.2473	82.3846	0.171789		17	11	35	333	known minimal	1
LIG_Actin_RPEL_3_2V51	367	20	ranked_0	0.951427	97.111	93.784	95.6851	0.355517		20	15	46	337	known minimal	1
LIG_Actin_RPEL_3_2V51	367	20	ranked_1	0.534335	87.4353	39.4138	67.9266	0.0877452		19	13	44	433	known minimal	1
LIG_Actin_RPEL_3_2V51	367	20	ranked_2	0.524661	87.22	40.4138	70.3178	0.0888119		23	13	45	463	known minimal	1
LIG_Actin_RPEL_3_2V51	367	20	ranked_3	0.48974	88.7182	37.8892	69.8389	0.101258		22	13	47	405	known minimal	1
LIG_Actin_RPEL_3_2V51	367	20	ranked_4	0.47159	86.2985	33.8993	64.7224	0.0495668		20	14	47	360	known minimal	1
LIG_Actin_WH2_1_2A41	372	17	ranked_0	0.964233	98.1287	96.1623	97.4378	0.459493		24	13	46	450	known minimal	1
LIG_Actin_WH2_1_2A41	372	17	ranked_1	0.962711	97.9558	95.6438	97.1435	0.456271		24	13	49	446	known minimal	1
LIG_Actin_WH2_1_2A41	372	17	ranked_2	0.961618	98.0991	95.5162	97.1664	0.441958		23	13	46	453	known minimal	1
LIG_Actin_WH2_1_2A41	372	17	ranked_3	0.961271	97.8971	95.3685	97.0086	0.454692		24	13	46	446	known minimal	1
LIG_Actin_WH2_1_2A41	372	17	ranked_4	0.955845	96.7033	94.5454	95.9451	0.434209		24	13	47	444	known minimal	1
LIG_Actin_WH2_2_2D1K	370	17	ranked_0	0.955855	97.8805	95.5567	97.0091	0.434426		20	12	43	358	known minimal	1
LIG_Actin_WH2_2_2D1K	370	17	ranked_1	0.954267	98.0105	95.1733	96.9466	0.442285		20	12	42	364	known minimal	1
LIG_Actin_WH2_2_2D1K	370	17	ranked_2	0.953591	97.921	95.395	97.0024	0.43231		21	12	44	382	known minimal	1
LIG_Actin_WH2_2_2D1K	370	17	ranked_3	0.951935	97.899	95.0342	96.8573	0.448074		21	12	44	367	known minimal	1
LIG_Actin_WH2_2_2D1K	370	17	ranked_4	0.945892	97.6152	94.3725	96.4361	0.423541		21	12	44	366	known minimal	1
LIG_ANK_PxLPxL_1_3UXG	163	10	ranked_0	0.792065	95.7319	71.66	89.7139	0.342722		27	9	45	381	known minimal	1
LIG_ANK_PxLPxL_1_3UXG	163	10	ranked_1	0.626211	93.4	53.9533	82.6418	0.230445		24	9	41	342	known minimal	1
LIG_ANK_PxLPxL_1_3UXG	163	10	ranked_2	0.609542	92.4124	52.7756	81.9203	0.206071		25	9	43	357	known minimal	1
LIG_ANK_PxLPxL_1_3UXG	163	10	ranked_3	0.529057	90.8267	42.533	76.6226	0.169709		24	10	42	305	known minimal	1
LIG_ANK_PxLPxL_1_3UXG	163	10	ranked_4	0.522151	89.3704	40.2122	76.7297	0.146603		26	9	45	338	known minimal	1
LIG_AP2alpha_1_1KY7	246	5	ranked_0	0.865002	97.4912	78.7375	93.919	0.0910129		17	4	24	314	known minimal	1
LIG_AP2alpha_1_1KY7	246	5	ranked_1	0.811203	96.7811	66.704	90.2426	0.0987326		18	5	26	355	known minimal	1
LIG_AP2alpha_1_1KY7	246	5	ranked_2	0.809766	96.8569	62.212	88.6081	0.0864337		16	5	24	328	known minimal	1
LIG_AP2alpha_1_1KY7	246	5	ranked_3	0.67407	95.24	40.9425	84.8976	0.0656067		17	4	19	264	known minimal	1
LIG_AP2alpha_1_1KY7	246	5	ranked_4	0.669203	95.3469	44.3875	85.155	0.0663636		16	4	21	248	known minimal	1
LIG_AP2alpha_2_1KYU	113	4	ranked_0	0.761167	94.748	70.44	87.8029	0.0419312		10	4	16	188	known minimal	1
LIG_AP2alpha_2_1KYU	113	4	ranked_1	0.565422	89.9863	50.0275	76.6667	0.0377067		8	4	14	162	known minimal	1
LIG_AP2alpha_2_1KYU	113	4	ranked_2	0.475093	92.45	32.4075	76.4387	0.0328614		11	4	16	175	known minimal	1
LIG_AP2alpha_2_1KYU	113	4	ranked_3	0.472493	89.1162	39.1625	77.3624	0.0343317		13	4	19	203	known minimal	1
LIG_AP2alpha_2_1KYU	113	4	ranked_4	0.464283	90.15	38.1075	72.8025	0.0342456		8	4	14	170	known minimal	1
LIG_APCC_ABBA_1_4BH6	293	6	ranked_0	0.441347	93.5233	22.085	77.6481	0.087016		21	6	35	444	known minimal	1
LIG_APCC_ABBA_1_4BH6	293	6	ranked_1	0.428156	93.1873	20.875	72.5267	0.0588748		15	6	27	476	known minimal	1
LIG_APCC_ABBA_1_4BH6	293	6	ranked_2	0.423808	92.4039	21.18	74.5979	0.114045		18	6	40	655	known minimal	1
LIG_APCC_ABBA_1_4BH6	293	6	ranked_3	0.378972	93.4734	18.0183	81.5595	0.284898		32	6	66	979	known minimal	1
LIG_APCC_ABBA_1_4BH6	293	6	ranked_4	0.367671	93.5988	17.7583	81.6239	0.253008		32	6	72	982	known minimal	1
LIG_ARL_BART_1_4ZI2	131	8	ranked_0	0.663765	82.8135	49.7775	72.242	0.0766912		17	8	25	250	known minimal	1
LIG_ARL_BART_1_4ZI2	131	8	ranked_1	0.59009	85.118	54.0287	74.3043	0.0748324		15	8	27	269	known minimal	1
LIG_ARL_BART_1_4ZI2	131	8	ranked_2	0.549554	82.1731	47.7487	70.6983	0.0645594		16	8	28	302	known minimal	1
LIG_ARL_BART_1_4ZI2	131	8	ranked_3	0.527935	83.4794	45.3012	70.7533	0.0669219		16	8	29	258	known minimal	1
LIG_ARL_BART_1_4ZI2	131	8	ranked_4	0.522947	82.5182	42.325	69.6564	0.0667323		17	8	32	360	known minimal	1
LIG_BH_BH3_1_2ROC	157	17	ranked_0	0.927878	96.2127	93.5643	95.2858	0.507285		26	14	58	513	known minimal	1
LIG_BH_BH3_1_2ROC	157	17	ranked_1	0.925684	96.2304	93.6636	95.3748	0.509366		28	14	61	526	known minimal	1
LIG_BH_BH3_1_2ROC	157	17	ranked_2	0.920666	95.817	92.8521	94.8046	0.50067		27	14	60	493	known minimal	1
LIG_BH_BH3_1_2ROC	157	17	ranked_3	0.916817	93.7659	91.2214	92.8971	0.488299		27	14	59	506	known minimal	1
LIG_BH_BH3_1_2ROC	157	17	ranked_4	0.874619	91.7023	84.1214	88.7542	0.272594		22	14	42	298	known minimal	1
LIG_BIR_III_2_1NW9	71	4	ranked_0	0.903223	97.9479	97.7675	97.9078	0.183942		14	4	25	296	known minimal	1
LIG_BIR_III_2_1NW9	71	4	ranked_1	0.902926	98.0043	97.795	97.9578	0.184755		14	4	26	307	known minimal	1
LIG_BIR_III_2_1NW9	71	4	ranked_2	0.902783	97.9886	97.76	97.9378	0.184475		14	4	26	298	known minimal	1
LIG_BIR_III_2_1NW9	71	4	ranked_3	0.900159	97.8515	97.6575	97.8059	0.183342		13	4	24	294	known minimal	1
LIG_BIR_III_2_1NW9	71	4	ranked_4	0.899659	97.8392	97.89	97.8512	0.197312		13	4	24	304	known minimal	1
LIG_BIR_III_3_1JD5	72	4	ranked_0	0.906561	98.2927	97.865	98.2026	0.187246		15	4	26	304	known minimal	1
LIG_BIR_III_3_1JD5	72	4	ranked_1	0.902678	98.2187	97.6375	98.0963	0.186245		15	4	26	336	known minimal	1
LIG_BIR_III_3_1JD5	72	4	ranked_2	0.901719	98.3227	97.7375	98.1995	0.201019		15	4	26	326	known minimal	1
LIG_BIR_III_3_1JD5	72	4	ranked_3	0.897822	98.1371	97.2225	97.9339	0.18458		14	4	25	324	known minimal	1
LIG_BIR_III_3_1JD5	72	4	ranked_4	0.896195	98.074	97.56	97.9658	0.184961		15	4	26	337	known minimal	1
LIG_CaM_IQ_9_2IX7	139	17	ranked_0	0.442269	72.3265	47.545	64.5008	0.0453311		26	12	41	317	known minimal	1
LIG_CaM_IQ_9_2IX7	139	17	ranked_1	0.396172	74.09	39.292	60.7062	0.0315845		16	10	23	218	known minimal	1
LIG_CaM_IQ_9_2IX7	139	17	ranked_2	0.332209	71.6649	39.574	63.3655	0.0709923		43	15	77	602	known minimal	1
LIG_CaM_IQ_9_2IX7	139	17	ranked_3	0.331372	70.8013	41.6507	63.1011	0.0561552		39	14	63	459	known minimal	1
LIG_CaM_IQ_9_2IX7	139	17	ranked_4	0.314915	65.816	39.4167	57.2541	0.0303615		25	12	43	395	known minimal	1
LIG_CAP-Gly_1_2PZO	46	5	ranked_0	0.621856	96.4855	89.25	94.935	0.126508		11	3	18	187	known minimal	1
LIG_CAP-Gly_1_2PZO	46	5	ranked_1	0.617131	96.7691	88.67	95.0336	0.115055		11	3	18	176	known minimal	1
LIG_CAP-Gly_1_2PZO	46	5	ranked_2	0.616599	96.3127	89.3067	94.8114	0.114297		11	3	18	200	known minimal	1
LIG_CAP-Gly_1_2PZO	46	5	ranked_3	0.605565	96.4064	87.18	94.4293	0.133604		11	3	18	183	known minimal	1
LIG_CAP-Gly_1_2PZO	46	5	ranked_4	0.604075	96.4909	87.7567	94.6193	0.123488		11	3	18	174	known minimal	1
LIG_CAP-Gly_2_3RDV	47	7	ranked_0	0.47552	94.8627	77.5233	91.1471	0.0879774		11	3	16	159	known minimal	1
LIG_CAP-Gly_2_3RDV	47	7	ranked_1	0.47401	92.9636	64.4233	82.8906	0.109164		11	6	22	193	known minimal	1
LIG_CAP-Gly_2_3RDV	47	7	ranked_2	0.465227	94.506	68.2075	86.9921	0.0900757		10	4	16	149	known minimal	1
LIG_CAP-Gly_2_3RDV	47	7	ranked_3	0.455372	94.2645	73.93	89.9071	0.0922205		11	3	17	154	known minimal	1
LIG_CAP-Gly_2_3RDV	47	7	ranked_4	0.444133	94.8182	72.8	90.1	0.0822459		11	3	16	151	known minimal	1
LIG_CID_NIM_1_2MOW	155	10	ranked_0	0.817838	95.9427	76.284	88.0792	0.240166		15	10	36	306	known minimal	1
LIG_CID_NIM_1_2MOW	155	10	ranked_1	0.810807	96.0714	82.1575	91.0118	0.217786		14	8	27	268	known minimal	1
LIG_CID_NIM_1_2MOW	155	10	ranked_2	0.77666	92.8473	66.5	82.3084	0.168071		15	10	30	321	known minimal	1
LIG_CID_NIM_1_2MOW	155	10	ranked_3	0.745021	90.6824	64.5822	81.6477	0.164099		17	9	34	343	known minimal	1
LIG_CID_NIM_1_2MOW	155	10	ranked_4	0.741804	92.675	62.164	80.94	0.163776		16	10	35	335	known minimal	1
LIG_Clathr_ClatBox_1_1C9I	329	5	ranked_0	0.891654	94.8056	79.672	91.5157	0.204447		18	5	32	246	known minimal	1
LIG_Clathr_ClatBox_1_1C9I	329	5	ranked_1	0.714931	93.4343	48.735	83.5011	0.153411		14	4	27	262	known minimal	1
LIG_Clathr_ClatBox_1_1C9I	329	5	ranked_2	0.688988	91.8557	44.085	81.24	0.128299		14	4	25	244	known minimal	1
LIG_Clathr_ClatBox_1_1C9I	329	5	ranked_3	0.605174	92.1682	35.652	79.3236	0.0989584		17	5	28	207	known minimal	1
LIG_Clathr_ClatBox_1_1C9I	329	5	ranked_4	0.549732	93.2733	28.734	79.243	0.0928307		18	5	31	236	known minimal	1
LIG_Clathr_ClatBox_2_1UTC	328	6	ranked_0	0.743915	92.9739	54.036	84.5091	0.100152		18	5	29	268	known minimal	1
LIG_Clathr_ClatBox_2_1UTC	328	6	ranked_1	0.743068	91.977	49.9533	82.2792	0.143648		20	6	30	334	known minimal	1
LIG_Clathr_ClatBox_2_1UTC	328	6	ranked_2	0.705099	91.7468	40.9867	80.8696	0.0606258		22	6	31	406	known minimal	1
LIG_Clathr_ClatBox_2_1UTC	328	6	ranked_3	0.695585	90.728	37.46	78.4354	0.0837849		20	6	34	370	known minimal	1
LIG_Clathr_ClatBox_2_1UTC	328	6	ranked_4	0.558989	90.8948	25.5317	76.3696	0.0910499		21	6	37	386	known minimal	1
LIG_CNOT1_NIM_1_4CQO	437	10	ranked_0	0.621605	74.9224	35.7089	61.3485	0.037673		17	9	33	352	known minimal	1
LIG_CNOT1_NIM_1_4CQO	437	10	ranked_1	0.605383	76.2228	34.5725	63.4073	0.040655		18	8	37	412	known minimal	1
LIG_CNOT1_NIM_1_4CQO	437	10	ranked_2	0.596965	74.1237	32.7044	60.8104	0.0402397		19	9	39	461	known minimal	1
LIG_CNOT1_NIM_1_4CQO	437	10	ranked_3	0.547631	72.775	34.5387	60.0296	0.0389872		16	8	33	404	known minimal	1
LIG_CNOT1_NIM_1_4CQO	437	10	ranked_4	0.543708	76.2745	34.6187	58.7353	0.0290493		11	8	25	285	known minimal	1
LIG_CORNRBOX_1KKQ	164	9	ranked_0	0.925739	95.92	94.5371	95.48	0.236317		15	7	30	183	known minimal	1
LIG_CORNRBOX_1KKQ	164	9	ranked_1	0.600978	88.0525	46.8	74.3017	0.0951403		12	6	19	126	known minimal	1
LIG_CORNRBOX_1KKQ	164	9	ranked_2	0.556821	82.23	35.7829	68.0939	0.0596857		16	7	30	266	known minimal	1
LIG_CORNRBOX_1KKQ	164	9	ranked_3	0.445877	82.6671	34.0462	64.9868	0.0627139		14	8	26	229	known minimal	1
LIG_CORNRBOX_1KKQ	164	9	ranked_4	0.374931	82.0137	24.7562	65.0485	0.0984927		19	8	36	337	known minimal	1
LIG_CSL_BTD_1_4J2X	154	4	ranked_0	0.623904	91.3889	50.0625	84.2017	0.0922766		19	4	29	314	known minimal	1
LIG_CSL_BTD_1_4J2X	154	4	ranked_1	0.609295	92.0744	49.56	83.5715	0.0906458		16	4	27	256	known minimal	1
LIG_CSL_BTD_1_4J2X	154	4	ranked_2	0.565561	92.4253	42.625	82.9395	0.0897246		17	4	24	247	known minimal	1
LIG_CSL_BTD_1_4J2X	154	4	ranked_3	0.542165	92.4068	38.5325	83.0374	0.0753657		19	4	28	279	known minimal	1
LIG_CSL_BTD_1_4J2X	154	4	ranked_4	0.500563	92.9559	37.1675	82.3295	0.106542		17	4	24	327	known minimal	1
LIG_deltaCOP1_diTrp_1_5FJX	259	6	ranked_0	0.875976	95.8469	80.66	91.705	0.0789534		16	6	23	292	known minimal	1
LIG_deltaCOP1_diTrp_1_5FJX	259	6	ranked_1	0.826212	95.4608	58.754	85.2644	0.0443905		13	5	20	255	known minimal	1
LIG_deltaCOP1_diTrp_1_5FJX	259	6	ranked_2	0.770914	94.4967	60.4933	84.7814	0.0708402		15	6	24	339	known minimal	1
LIG_deltaCOP1_diTrp_1_5FJX	259	6	ranked_3	0.759072	94.5476	54.304	85.4014	0.0701711		17	5	25	296	known minimal	1
LIG_deltaCOP1_diTrp_1_5FJX	259	6	ranked_4	0.735039	94.0719	52.836	84.2538	0.0504105		16	5	25	340	known minimal	1
LIG_Dynein_DLC8_1_1F95	89	7	ranked_0	0.889323	98.0217	92.61	96.5064	0.391037		18	7	38	452	known minimal	1
LIG_Dynein_DLC8_1_1F95	89	7	ranked_1	0.885627	98.2843	92.1029	96.2238	0.369235		14	7	32	383	known minimal	1
LIG_Dynein_DLC8_1_1F95	89	7	ranked_2	0.84691	97.3407	86.1986	93.6267	0.335964		14	7	31	373	known minimal	1
LIG_Dynein_DLC8_1_1F95	89	7	ranked_3	0.82867	97.3843	84.4771	93.0819	0.319121		14	7	32	393	known minimal	1
LIG_Dynein_DLC8_1_1F95	89	7	ranked_4	0.508178	91.3407	51.4943	78.0586	0.154538		14	7	30	398	known minimal	1
LIG_EF_ALG2_ABM_1_2ZNE	168	9	ranked_0	0.843511	95.0388	79.5311	89.6708	0.207821		17	9	30	337	known minimal	1
LIG_EF_ALG2_ABM_1_2ZNE	168	9	ranked_1	0.748034	93.0817	67.1522	84.4385	0.142335		18	9	32	368	known minimal	1
LIG_EF_ALG2_ABM_1_2ZNE	168	9	ranked_2	0.477397	88.883	29.9962	73.6865	0.0859689		23	8	42	569	known minimal	1
LIG_EF_ALG2_ABM_1_2ZNE	168	9	ranked_3	0.477345	90.2565	35.4414	74.2688	0.0541791		17	7	26	339	known minimal	1
LIG_EF_ALG2_ABM_1_2ZNE	168	9	ranked_4	0.455748	91.194	26.1762	72.6175	0.0604765		20	8	38	531	known minimal	1
LIG_EH1_1_2CE8	337	9	ranked_0	0.939002	98.1016	91.1611	95.8707	0.209501		19	9	33	296	known minimal	1
LIG_EH1_1_2CE8	337	9	ranked_1	0.900578	97.3276	85.8137	93.6432	0.137616		17	8	29	241	known minimal	1
LIG_EH1_1_2CE8	337	9	ranked_2	0.897091	97.2044	79.94	90.9892	0.14125		16	9	30	240	known minimal	1
LIG_EH1_1_2CE8	337	9	ranked_3	0.893975	97.2517	79.0444	91.1826	0.165559		18	9	35	238	known minimal	1
LIG_EH1_1_2CE8	337	9	ranked_4	0.892023	97.2153	79.7367	91.165	0.154703		17	9	33	242	known minimal	1
LIG_EH_1_1FF1	95	5	ranked_0	0.834728	95.4629	83.376	92.2821	0.151635		14	5	20	230	known minimal	1
LIG_EH_1_1FF1	95	5	ranked_1	0.792212	92.5813	77.8	89.0619	0.142894		16	5	24	228	known minimal	1
LIG_EH_1_1FF1	95	5	ranked_2	0.789359	92.3875	77.064	88.739	0.157635		16	5	25	259	known minimal	1
LIG_EH_1_1FF1	95	5	ranked_3	0.758839	90.0987	69.946	85.0605	0.12651		15	5	22	229	known minimal	1
LIG_EH_1_1FF1	95	5	ranked_4	0.744887	91.4936	69.482	85.7011	0.13306		14	5	22	249	known minimal	1
LIG_EVH1_1_1EVH	111	5	ranked_0	0.917438	98.295	95.45	97.4582	0.167799		12	5	21	220	known minimal	1
LIG_EVH1_1_1EVH	111	5	ranked_1	0.910796	98.14	94.658	97.1159	0.140211		12	5	22	226	known minimal	1
LIG_EVH1_1_1EVH	111	5	ranked_2	0.909514	98.2242	94.812	97.2206	0.153087		12	5	21	216	known minimal	1
LIG_EVH1_1_1EVH	111	5	ranked_3	0.906629	97.7292	94.064	96.6512	0.14972		12	5	22	213	known minimal	1
LIG_EVH1_1_1EVH	111	5	ranked_4	0.906037	97.9646	93.814	96.8117	0.149973		13	5	23	216	known minimal	1
LIG_EVH1_2_1DDV	104	5	ranked_0	0.87225	96.0585	85.74	93.1922	0.179841		13	5	21	221	known minimal	1
LIG_EVH1_2_1DDV	104	5	ranked_1	0.858274	96.0446	85.166	93.0228	0.178273		13	5	21	222	known minimal	1
LIG_EVH1_2_1DDV	104	5	ranked_2	0.855083	96.5729	84.61	93.4247	0.167261		14	5	22	244	known minimal	1
LIG_EVH1_2_1DDV	104	5	ranked_3	0.778246	94.1429	77.734	89.8247	0.155844		14	5	22	240	known minimal	1
LIG_EVH1_2_1DDV	104	5	ranked_4	0.607122	92.8162	65.832	85.3206	0.104492		13	5	21	193	known minimal	1
LIG_EVH1_3_1MKE	114	6	ranked_0	0.804788	95.8208	80.245	90.9021	0.176098		13	6	21	220	known minimal	1
LIG_EVH1_3_1MKE	114	6	ranked_1	0.784179	95.1077	72.7567	88.0495	0.134898		13	6	22	209	known minimal	1
LIG_EVH1_3_1MKE	114	6	ranked_2	0.516155	91.2782	49.562	78.2419	0.0722066		11	5	16	160	known minimal	1
LIG_EVH1_3_1MKE	114	6	ranked_3	0.500351	90.5345	49.806	77.8069	0.079952		11	5	19	174	known minimal	1
LIG_EVH1_3_1MKE	114	6	ranked_4	0.49846	89.606	49.7475	78.2179	0.0711016		10	4	15	174	known minimal	1
LIG_FAT_LD_1_3GM1	140	9	ranked_0	0.925971	98.4586	95.2271	97.3814	0.193424		14	7	24	180	known minimal	1
LIG_FAT_LD_1_3GM1	140	9	ranked_1	0.917763	98.1757	94.43	96.9271	0.189693		14	7	24	189	known minimal	1
LIG_FAT_LD_1_3GM1	140	9	ranked_2	0.914776	98.0814	93.0486	96.4038	0.177957		14	7	25	196	known minimal	1
LIG_FAT_LD_1_3GM1	140	9	ranked_3	0.913368	98.0157	92.2786	96.1033	0.176005		14	7	25	194	known minimal	1
LIG_FAT_LD_1_3GM1	140	9	ranked_4	0.877059	96.58	88.8514	94.0038	0.164169		14	7	24	190	known minimal	1
LIG_FXI_DFP_1_5EOD	84	5	ranked_0	0.820867	97.4042	86.38	95.1075	0.206271		19	5	29	272	known minimal	1
LIG_FXI_DFP_1_5EOD	84	5	ranked_1	0.598794	90.5995	58.936	84.0029	0.104344		19	5	31	313	known minimal	1
LIG_FXI_DFP_1_5EOD	84	5	ranked_2	0.530537	91.0468	53.544	83.2338	0.0793096		19	5	29	250	known minimal	1
LIG_FXI_DFP_1_5EOD	84	5	ranked_3	0.468397	88.1929	40.056	75.5253	0.0570174		14	5	25	236	known minimal	1
LIG_FXI_DFP_1_5EOD	84	5	ranked_4	0.456542	89.8579	42.866	77.4916	0.062497		14	5	24	232	known minimal	1
LIG_GBD_Chelix_1_2K42	72	9	ranked_0	0.811447	92.3612	89.5086	91.5292	0.213892		17	7	31	239	known minimal	1
LIG_GBD_Chelix_1_2K42	72	9	ranked_1	0.760327	91.1741	84.6029	89.2575	0.207423		17	7	31	231	known minimal	1
LIG_GBD_Chelix_1_2K42	72	9	ranked_2	0.474776	84.0864	55.0386	72.79	0.0816581		11	7	19	172	known minimal	1
LIG_GBD_Chelix_1_2K42	72	9	ranked_3	0.399558	80.2831	50.2537	68.8433	0.0699616		13	8	27	214	known minimal	1
LIG_GBD_Chelix_1_2K42	72	9	ranked_4	0.39563	81.9742	44.8071	68.2811	0.0553305		12	7	20	159	known minimal	1
LIG_GLEBS_BUB3_1_2I3S	340	9	ranked_0	0.646483	90.315	36.8844	73.7331	0.0856925		20	9	37	448	known minimal	1
LIG_GLEBS_BUB3_1_2I3S	340	9	ranked_1	0.625606	89.3962	31.045	67.1671	0.0482899		13	8	27	332	known minimal	1
LIG_GLEBS_BUB3_1_2I3S	340	9	ranked_2	0.6202	89.3118	32.3687	71.09	0.0906431		17	8	35	490	known minimal	1
LIG_GLEBS_BUB3_1_2I3S	340	9	ranked_3	0.605971	87.5541	33.4586	71.7762	0.0693409		17	7	33	395	known minimal	1
LIG_GLEBS_BUB3_1_2I3S	340	9	ranked_4	0.595323	87.6006	29.515	69.0132	0.0691818		17	8	32	436	known minimal	1
LIG_GYF_1L2Z	62	9	ranked_0	0.653573	91.7664	75.5325	85.8632	0.0959569		14	8	26	358	known minimal	1
LIG_GYF_1L2Z	62	9	ranked_1	0.645947	91.9867	78.4229	86.9895	0.100922		12	7	24	359	known minimal	1
LIG_GYF_1L2Z	62	9	ranked_2	0.604168	91.736	67.005	80.7444	0.0764797		10	8	25	320	known minimal	1
LIG_GYF_1L2Z	62	9	ranked_3	0.408222	84.6025	46.1514	70.4363	0.0461938		12	7	25	277	known minimal	1
LIG_GYF_1L2Z	62	9	ranked_4	0.405441	84.8722	48.9329	69.1487	0.0379914		9	7	19	216	known minimal	1
LIG_HOMEOBOX_1B72	73	4	ranked_0	0.459158	84.307	46.5	73.505	0.0280043		10	4	13	201	known minimal	1
LIG_HOMEOBOX_1B72	73	4	ranked_1	0.327063	78.775	33.95	65.9679	0.0272565		10	4	16	203	known minimal	1
LIG_HOMEOBOX_1B72	73	4	ranked_2	0.324284	76.8367	39.01	67.38	0.0257639		12	4	16	152	known minimal	1
LIG_HOMEOBOX_1B72	73	4	ranked_3	0.308115	80.683	26.3225	65.1514	0.028079		10	4	16	195	known minimal	1
LIG_HOMEOBOX_1B72	73	4	ranked_4	0.247295	71.7767	27.2925	58.0892	0.0203499		9	4	12	201	known minimal	1
LIG_KLC1_WD_1_3ZFW	245	8	ranked_0	0.838803	92.919	72.0312	88.6344	0.22736		31	8	50	383	known minimal	1
LIG_KLC1_WD_1_3ZFW	245	8	ranked_1	0.756412	92.08	61.8338	85.7124	0.183063		30	8	50	387	known minimal	1
LIG_KLC1_WD_1_3ZFW	245	8	ranked_2	0.693525	92.4081	55.5912	84.8559	0.167077		31	8	53	421	known minimal	1
LIG_KLC1_WD_1_3ZFW	245	8	ranked_3	0.665183	91.689	47.1137	82.3047	0.143093		30	8	49	432	known minimal	1
LIG_KLC1_WD_1_3ZFW	245	8	ranked_4	0.641551	91.2507	49.7162	82.2703	0.137239		29	8	47	403	known minimal	1
LIG_KLC1_Yacidic_2_6FUZ	223	5	ranked_0	0.65762	94.141	51.3	85.5728	0.0892532		20	5	34	263	known minimal	1
LIG_KLC1_Yacidic_2_6FUZ	223	5	ranked_1	0.617718	93.8152	43.964	84.2285	0.0812288		21	5	36	273	known minimal	1
LIG_KLC1_Yacidic_2_6FUZ	223	5	ranked_2	0.604465	92.15	42.766	81.4143	0.0933034		18	5	28	281	known minimal	1
LIG_KLC1_Yacidic_2_6FUZ	223	5	ranked_3	0.59816	93.8361	35.8975	83.3018	0.107803		18	4	29	311	known minimal	1
LIG_KLC1_Yacidic_2_6FUZ	223	5	ranked_4	0.576861	92.3193	36.598	77.6558	0.0583749		14	5	22	201	known minimal	1
LIG_LIR_Apic_2_4EOY	124	6	ranked_0	0.866904	96.5688	83.6733	93.0518	0.172265		16	6	27	326	known minimal	1
LIG_LIR_Apic_2_4EOY	124	6	ranked_1	0.865763	96.9213	85.505	93.8077	0.180676		16	6	27	332	known minimal	1
LIG_LIR_Apic_2_4EOY	124	6	ranked_2	0.865592	96.89	85.19	93.6991	0.171988		16	6	26	322	known minimal	1
LIG_LIR_Apic_2_4EOY	124	6	ranked_3	0.861615	95.9469	83.6083	92.5818	0.180405		16	6	27	327	known minimal	1
LIG_LIR_Apic_2_4EOY	124	6	ranked_4	0.856611	96.35	83.7717	92.9195	0.175885		16	6	26	328	known minimal	1
LIG_LIR_Gen_1_2L8J	115	9	ranked_0	0.862749	96.864	84.5122	93.0307	0.252029		20	9	37	393	known minimal	1
LIG_LIR_Gen_1_2L8J	115	9	ranked_1	0.848523	96.32	83.04	92.0514	0.242807		19	9	36	394	known minimal	1
LIG_LIR_Gen_1_2L8J	115	9	ranked_2	0.840777	96.3905	82.3111	92.3029	0.248765		22	9	40	398	known minimal	1
LIG_LIR_Gen_1_2L8J	115	9	ranked_3	0.816053	94.8895	76.3889	89.3393	0.203744		21	9	40	378	known minimal	1
LIG_LIR_Gen_1_2L8J	115	9	ranked_4	0.810525	93.5168	76.5889	88.6023	0.183297		22	9	43	402	known minimal	1
LIG_LIR_LC3C_4_3VVW	114	5	ranked_0	0.897839	94.7377	88.45	92.9911	0.190766		13	5	24	207	known minimal	1
LIG_LIR_LC3C_4_3VVW	114	5	ranked_1	0.893165	95.1738	87.464	93.0322	0.191477		13	5	24	214	known minimal	1
LIG_LIR_LC3C_4_3VVW	114	5	ranked_2	0.858713	92.45	80.114	89.366	0.149064		15	5	26	237	known minimal	1
LIG_LIR_LC3C_4_3VVW	114	5	ranked_3	0.858577	91.8177	82.276	89.1672	0.148765		13	5	23	224	known minimal	1
LIG_LIR_LC3C_4_3VVW	114	5	ranked_4	0.809527	86.7373	72.37	83.1455	0.130382		15	5	26	245	known minimal	1
LIG_LIR_Nem_3_5AZG	116	5	ranked_0	0.930976	97.8812	94.416	97.0562	0.163815		16	5	26	315	known minimal	1
LIG_LIR_Nem_3_5AZG	116	5	ranked_1	0.929969	98.0712	94.472	97.2143	0.165042		16	5	26	322	known minimal	1
LIG_LIR_Nem_3_5AZG	116	5	ranked_2	0.927378	97.6206	93.262	96.5829	0.15982		16	5	26	285	known minimal	1
LIG_LIR_Nem_3_5AZG	116	5	ranked_3	0.922349	97.77	93.638	96.7862	0.161594		16	5	25	304	known minimal	1
LIG_LIR_Nem_3_5AZG	116	5	ranked_4	0.919702	97.0325	92.484	95.9495	0.155217		16	5	26	319	known minimal	1
LIG_LRP6_Inhibitor_1_3SOQ	305	7	ranked_0	0.666362	91.3569	35.9843	74.5043	0.0989197		16	7	36	246	known minimal	1
LIG_LRP6_Inhibitor_1_3SOQ	305	7	ranked_1	0.659438	91.5194	38.3986	76.0258	0.137565		17	7	37	316	known minimal	1
LIG_LRP6_Inhibitor_1_3SOQ	305	7	ranked_2	0.652536	92.5405	37.2729	78.2119	0.133863		20	7	38	425	known minimal	1
LIG_LRP6_Inhibitor_1_3SOQ	305	7	ranked_3	0.650936	90.9974	37.1314	76.495	0.116529		19	7	37	357	known minimal	1
LIG_LRP6_Inhibitor_1_3SOQ	305	7	ranked_4	0.635894	90.2994	35.4717	75.3464	0.0601239		16	6	26	284	known minimal	1
LIG_LSD1_SNAG_1_2Y48	543	9	ranked_0	0.758215	93.9243	40.17	81.5195	0.171227		30	9	53	336	known minimal	1
LIG_LSD1_SNAG_1_2Y48	543	9	ranked_1	0.734587	93.5448	34.6367	79.5929	0.143843		29	9	52	417	known minimal	1
LIG_LSD1_SNAG_1_2Y48	543	9	ranked_2	0.728069	91.6828	35.0575	77.9555	0.0997979		25	8	40	411	known minimal	1
LIG_LSD1_SNAG_1_2Y48	543	9	ranked_3	0.718169	93.434	34.2511	79.7764	0.129969		30	9	48	433	known minimal	1
LIG_LSD1_SNAG_1_2Y48	543	9	ranked_4	0.68735	92.9356	34.4538	78.7582	0.0918928		25	8	36	413	known minimal	1
LIG_LYPXL_L_2_2R02	293	10	ranked_0	0.912159	97.5475	91.87	96.0756	0.336273		20	7	35	332	known minimal	1
LIG_LYPXL_L_2_2R02	293	10	ranked_1	0.895049	97.0495	89.6843	95.14	0.310351		20	7	35	332	known minimal	1
LIG_LYPXL_L_2_2R02	293	10	ranked_2	0.874805	95.901	84.9043	93.1518	0.290696		21	7	35	326	known minimal	1
LIG_LYPXL_L_2_2R02	293	10	ranked_3	0.873506	96.277	86.6686	93.7859	0.279755		20	7	34	325	known minimal	1
LIG_LYPXL_L_2_2R02	293	10	ranked_4	0.868501	95.7911	86.3886	93.1584	0.263645		18	7	34	319	known minimal	1
LIG_LYPXL_SIV_4_2XS1	697	9	ranked_0	0.881281	91.4055	73.4571	87.0731	0.192992		22	7	35	298	known minimal	1
LIG_LYPXL_SIV_4_2XS1	697	9	ranked_1	0.868363	90.6105	69.7675	85.0523	0.165366		22	8	35	299	known minimal	1
LIG_LYPXL_SIV_4_2XS1	697	9	ranked_2	0.863868	89.378	66.5886	83.4696	0.148917		20	7	32	294	known minimal	1
LIG_LYPXL_SIV_4_2XS1	697	9	ranked_3	0.854448	89.8733	66.0787	83.3093	0.150407		21	8	35	307	known minimal	1
LIG_LYPXL_SIV_4_2XS1	697	9	ranked_4	0.8426	88.8814	66.1025	82.5976	0.145152		21	8	34	283	known minimal	1
LIG_LYPXL_S_1_2R03	697	5	ranked_0	0.885418	92.4894	76.294	88.8086	0.147886		17	5	25	269	known minimal	1
LIG_LYPXL_S_1_2R03	697	5	ranked_1	0.885214	92.2582	75.732	88.5023	0.145269		17	5	25	279	known minimal	1
LIG_LYPXL_S_1_2R03	697	5	ranked_2	0.882562	91.9339	74.602	88.1661	0.151498		18	5	26	274	known minimal	1
LIG_LYPXL_S_1_2R03	697	5	ranked_3	0.88217	90.9565	71.932	86.6327	0.123179		17	5	25	266	known minimal	1
LIG_LYPXL_S_1_2R03	697	5	ranked_4	0.863816	91.2353	72.422	86.9595	0.13219		17	5	25	253	known minimal	1
LIG_MAD2_1GO4	196	9	ranked_0	0.878695	94.174	84.435	91.813	0.38556		25	8	49	517	known minimal	1
LIG_MAD2_1GO4	196	9	ranked_1	0.875589	94.1068	87.0775	92.4027	0.360691		25	8	50	514	known minimal	1
LIG_MAD2_1GO4	196	9	ranked_2	0.875061	93.5812	91.5214	93.1306	0.389856		25	7	51	507	known minimal	1
LIG_MAD2_1GO4	196	9	ranked_3	0.869697	92.635	83.8425	90.5662	0.383079		26	8	52	524	known minimal	1
LIG_MAD2_1GO4	196	9	ranked_4	0.864186	93.3912	85.5	91.5344	0.354521		26	8	53	525	known minimal	1
LIG_MLH1_MIPbox_1_4FMO	264	5	ranked_0	0.908341	97.0525	88.688	94.5924	0.115173		12	5	20	204	known minimal	1
LIG_MLH1_MIPbox_1_4FMO	264	5	ranked_1	0.88944	96.51	82.372	92.3518	0.1113		12	5	21	199	known minimal	1
LIG_MLH1_MIPbox_1_4FMO	264	5	ranked_2	0.669073	93.5179	39.228	79.2311	0.0535153		14	5	20	243	known minimal	1
LIG_MLH1_MIPbox_1_4FMO	264	5	ranked_3	0.630878	93.9287	42.8275	83.1705	0.0568026		15	4	20	217	known minimal	1
LIG_MLH1_MIPbox_1_4FMO	264	5	ranked_4	0.617436	93.4653	38.624	79.755	0.0548997		15	5	26	301	known minimal	1
LIG_MYND_2_2ODD	51	5	ranked_0	0.793783	94.6429	93.41	94.3184	0.211448		14	5	28	303	known minimal	1
LIG_MYND_2_2ODD	51	5	ranked_1	0.792641	94.2664	93.822	94.1495	0.221199		14	5	28	313	known minimal	1
LIG_MYND_2_2ODD	51	5	ranked_2	0.786609	93.7721	92.078	93.3263	0.200638		14	5	28	303	known minimal	1
LIG_MYND_2_2ODD	51	5	ranked_3	0.387136	87.8467	49.006	76.4229	0.0643388		12	5	21	204	known minimal	1
LIG_MYND_2_2ODD	51	5	ranked_4	0.328143	84.5556	43.57	71.9446	0.0496367		9	4	17	181	known minimal	1
LIG_NBox_RRM_1_2KXH	196	11	ranked_0	0.772194	90.7814	71.1414	84.2348	0.130459		14	7	28	215	known minimal	1
LIG_NBox_RRM_1_2KXH	196	11	ranked_1	0.744721	89.512	65.0471	81.7277	0.112551		15	7	28	191	known minimal	1
LIG_NBox_RRM_1_2KXH	196	11	ranked_2	0.705643	87.4507	64.6329	80.1905	0.114553		15	7	30	232	known minimal	1
LIG_NBox_RRM_1_2KXH	196	11	ranked_3	0.634544	87.0047	52.3829	75.9886	0.0823541		15	7	29	241	known minimal	1
LIG_NBox_RRM_1_2KXH	196	11	ranked_4	0.6218	87.1019	50.3414	75.9139	0.0861845		16	7	33	267	known minimal	1
LIG_NRBOX_1GWQ	212	7	ranked_0	0.932031	94.9931	94.1617	94.7305	0.179649		13	6	26	196	known minimal	1
LIG_NRBOX_1GWQ	212	7	ranked_1	0.930986	94.3562	93.9133	94.2163	0.174912		13	6	26	202	known minimal	1
LIG_NRBOX_1GWQ	212	7	ranked_2	0.928955	94.6669	93.5883	94.3263	0.17648		13	6	26	201	known minimal	1
LIG_NRBOX_1GWQ	212	7	ranked_3	0.928314	94.3269	93.55	94.0816	0.17472		13	6	26	197	known minimal	1
LIG_NRBOX_1GWQ	212	7	ranked_4	0.925279	94.0469	92.62	93.5963	0.169829		13	6	26	199	known minimal	1
LIG_NRP_CendR_1_2ORZ	135	4	ranked_0	0.631322	96.5429	53.1875	86.9083	0.078275		14	4	19	244	known minimal	1
LIG_NRP_CendR_1_2ORZ	135	4	ranked_1	0.617692	95.8144	36.5675	85.0423	0.0740877		18	4	26	241	known minimal	1
LIG_NRP_CendR_1_2ORZ	135	4	ranked_2	0.599653	96.706	37.9075	84.3274	0.0793249		15	4	25	266	known minimal	1
LIG_NRP_CendR_1_2ORZ	135	4	ranked_3	0.597058	96.5738	47.4325	86.7455	0.123656		16	4	27	309	known minimal	1
LIG_NRP_CendR_1_2ORZ	135	4	ranked_4	0.565381	96.229	38.615	79.7679	0.069037		10	4	16	195	known minimal	1
LIG_OCRL_FandH_1_3QIS	334	13	ranked_0	0.949578	96.5471	93.34	95.585	0.376309		21	9	37	360	known minimal	1
LIG_OCRL_FandH_1_3QIS	334	13	ranked_1	0.944805	96.1583	92.5811	94.9659	0.33739		18	9	33	363	known minimal	1
LIG_OCRL_FandH_1_3QIS	334	13	ranked_2	0.942262	95.8415	92.5567	94.8221	0.35657		20	9	35	367	known minimal	1
LIG_OCRL_FandH_1_3QIS	334	13	ranked_3	0.940843	95.1353	91.1033	93.8393	0.317269		19	9	34	374	known minimal	1
LIG_OCRL_FandH_1_3QIS	334	13	ranked_4	0.54945	91.1671	28.2964	69.5553	0.0722029		21	11	44	605	known minimal	1
LIG_PALB2_WD40_1_3EU7	333	9	ranked_0	0.656063	89.1789	35.35	74.1068	0.0665404		18	7	32	366	known minimal	1
LIG_PALB2_WD40_1_3EU7	333	9	ranked_1	0.652269	88.0835	36.5037	74.7726	0.105705		23	8	37	366	known minimal	1
LIG_PALB2_WD40_1_3EU7	333	9	ranked_2	0.633738	89.7331	35.8371	78.3006	0.124386		26	7	46	452	known minimal	1
LIG_PALB2_WD40_1_3EU7	333	9	ranked_3	0.629309	89.8843	36.9214	77.5263	0.137183		23	7	40	469	known minimal	1
LIG_PALB2_WD40_1_3EU7	333	9	ranked_4	0.627212	90.954	38.3238	78.1952	0.109974		25	8	45	443	known minimal	1
LIG_PAM2_1_1JGN	73	13	ranked_0	0.867131	98.0863	92.5615	95.8419	0.380757		19	13	45	362	known minimal	1
LIG_PAM2_1_1JGN	73	13	ranked_1	0.853881	97.1315	91.9442	95.1863	0.376978		20	12	46	356	known minimal	1
LIG_PAM2_1_1JGN	73	13	ranked_2	0.853472	97.4668	91.4077	95.0053	0.379785		19	13	46	358	known minimal	1
LIG_PAM2_1_1JGN	73	13	ranked_3	0.843848	96.9537	89.6462	93.985	0.358657		19	13	46	366	known minimal	1
LIG_PAM2_1_1JGN	73	13	ranked_4	0.843394	97.2595	90.4785	94.5047	0.373995		19	13	46	362	known minimal	1
LIG_PAM2_2_2X04	77	14	ranked_0	0.884689	97.3869	92.47	95.0923	0.312495		16	14	44	347	known minimal	1
LIG_PAM2_2_2X04	77	14	ranked_1	0.880581	97.1753	92.9938	95.2339	0.34892		15	13	41	349	known minimal	1
LIG_PAM2_2_2X04	77	14	ranked_2	0.874971	97.0093	92.1954	94.7743	0.317361		15	13	39	341	known minimal	1
LIG_PAM2_2_2X04	77	14	ranked_3	0.871958	96.8967	92.0092	94.6275	0.349818		15	13	40	340	known minimal	1
LIG_PAM2_2_2X04	77	14	ranked_4	0.868137	96.7493	90.9069	93.9363	0.334839		14	13	41	349	known minimal	1
LIG_PCNA_APIM_2_5MLW	255	7	ranked_0	0.913451	88.5163	86.0671	87.8569	0.205602		19	7	35	280	known minimal	1
LIG_PCNA_APIM_2_5MLW	255	7	ranked_1	0.674845	84.9639	46.82	74.2836	0.0931353		18	7	33	306	known minimal	1
LIG_PCNA_APIM_2_5MLW	255	7	ranked_2	0.650894	84.6528	45.63	73.7264	0.0901971		18	7	34	288	known minimal	1
LIG_PCNA_APIM_2_5MLW	255	7	ranked_3	0.63046	86.98	46.1271	73.9814	0.0850339		15	7	28	255	known minimal	1
LIG_PCNA_APIM_2_5MLW	255	7	ranked_4	0.60192	82.3076	39.7367	71.2022	0.0645663		17	6	29	220	known minimal	1
LIG_PCNA_PIPBox_1_1AXC	255	10	ranked_0	0.942949	94.23	92.8322	93.8488	0.388532		24	9	50	422	known minimal	1
LIG_PCNA_PIPBox_1_1AXC	255	10	ranked_1	0.941001	94.2868	92.21	93.7371	0.355711		25	9	52	392	known minimal	1
LIG_PCNA_PIPBox_1_1AXC	255	10	ranked_2	0.937233	93.9796	91.05	93.1806	0.376819		24	9	50	388	known minimal	1
LIG_PCNA_PIPBox_1_1AXC	255	10	ranked_3	0.925016	92.8396	88.2856	91.5976	0.359743		24	9	50	389	known minimal	1
LIG_PCNA_PIPBox_1_1AXC	255	10	ranked_4	0.923742	92.0242	88.2311	90.9897	0.350982		24	9	49	369	known minimal	1
LIG_PCNA_TLS_4_2ZVL	255	8	ranked_0	0.883022	89.88	82.5117	88.1116	0.203071		19	6	35	296	known minimal	1
LIG_PCNA_TLS_4_2ZVL	255	8	ranked_1	0.875618	89.3337	76.2586	85.8135	0.203962		19	7	35	305	known minimal	1
LIG_PCNA_TLS_4_2ZVL	255	8	ranked_2	0.863737	89.1165	75.3686	85.5522	0.188239		20	7	37	322	known minimal	1
LIG_PCNA_TLS_4_2ZVL	255	8	ranked_3	0.843112	87.8744	71.7957	83.3724	0.179329		18	7	35	277	known minimal	1
LIG_PCNA_TLS_4_2ZVL	255	8	ranked_4	0.815017	86.6189	70.5017	82.7508	0.128714		19	6	34	302	known minimal	1
LIG_PCNA_yPIPBox_3_1SXJ	255	13	ranked_0	0.804158	90.4452	78.0567	86.7287	0.263371		21	9	44	415	known minimal	1
LIG_PCNA_yPIPBox_3_1SXJ	255	13	ranked_1	0.778883	90.7009	75.7956	86.3735	0.317294		22	9	45	396	known minimal	1
LIG_PCNA_yPIPBox_3_1SXJ	255	13	ranked_2	0.774542	89.49	74.6711	85.3222	0.276162		23	9	45	440	known minimal	1
LIG_PCNA_yPIPBox_3_1SXJ	255	13	ranked_3	0.632772	82.1786	41.5782	68.2222	0.126413		21	11	46	476	known minimal	1
LIG_PCNA_yPIPBox_3_1SXJ	255	13	ranked_4	0.592249	80.7939	38.8092	66.3991	0.0901585		23	12	53	396	known minimal	1
LIG_PDZ_Class_1_1D5G	96	6	ranked_0	0.842193	85.4316	82.7433	84.7864	0.20567		19	6	36	323	known minimal	1
LIG_PDZ_Class_1_1D5G	96	6	ranked_1	0.824508	85.2556	82.0117	84.4446	0.197471		18	6	35	322	known minimal	1
LIG_PDZ_Class_1_1D5G	96	6	ranked_2	0.82141	83.8067	80.5567	82.9942	0.199594		18	6	35	323	known minimal	1
LIG_PDZ_Class_1_1D5G	96	6	ranked_3	0.819979	85.6156	81.6933	84.635	0.203247		18	6	36	320	known minimal	1
LIG_PDZ_Class_1_1D5G	96	6	ranked_4	0.819748	84.6478	81.455	83.8496	0.191566		18	6	35	336	known minimal	1
LIG_PDZ_Class_2_1MFG	95	6	ranked_0	0.853559	95.3687	83.5167	91.9824	0.22511		15	6	30	279	known minimal	1
LIG_PDZ_Class_2_1MFG	95	6	ranked_1	0.85142	90.7218	83.6967	88.8891	0.243322		17	6	36	317	known minimal	1
LIG_PDZ_Class_2_1MFG	95	6	ranked_2	0.843776	95.192	89.982	93.8895	0.24088		15	5	29	279	known minimal	1
LIG_PDZ_Class_2_1MFG	95	6	ranked_3	0.842895	93.8569	83.4217	91.0109	0.237803		16	6	33	281	known minimal	1
LIG_PDZ_Class_2_1MFG	95	6	ranked_4	0.8376	93.3394	81.9117	90.2227	0.231421		16	6	33	276	known minimal	1
LIG_PDZ_Class_3_1B8Q	86	6	ranked_0	0.872756	96.722	91.15	95.13	0.256288		15	6	31	236	known minimal	1
LIG_PDZ_Class_3_1B8Q	86	6	ranked_1	0.860333	93.4453	88.8383	92.2435	0.221765		17	6	34	265	known minimal	1
LIG_PDZ_Class_3_1B8Q	86	6	ranked_2	0.845934	91.4571	86.8517	90.2557	0.202407		17	6	36	263	known minimal	1
LIG_PDZ_Class_3_1B8Q	86	6	ranked_3	0.832536	91.5641	85.65	90.0213	0.201407		17	6	36	268	known minimal	1
LIG_PDZ_Class_3_1B8Q	86	6	ranked_4	0.819841	88.7213	83.335	87.2523	0.179658		16	6	35	308	known minimal	1
LIG_PDZ_Wminus1_1_1ZUB	89	4	ranked_0	0.910619	96.6087	92.105	95.708	0.279213		16	4	28	319	known minimal	1
LIG_PDZ_Wminus1_1_1ZUB	89	4	ranked_1	0.893474	95.9159	90.7525	94.9324	0.258771		17	4	29	276	known minimal	1
LIG_PDZ_Wminus1_1_1ZUB	89	4	ranked_2	0.887617	94.0756	88.5525	92.971	0.225373		16	4	29	292	known minimal	1
LIG_PDZ_Wminus1_1_1ZUB	89	4	ranked_3	0.884349	94.1165	89.2425	93.1881	0.235499		17	4	31	298	known minimal	1
LIG_PDZ_Wminus1_1_1ZUB	89	4	ranked_4	0.836191	86.4963	80.35	85.4274	0.176078		19	4	32	326	known minimal	1
LIG_Pex14_1_2W84	57	5	ranked_0	0.603768	90.7329	70.78	85.4821	0.0567741		14	5	21	238	known minimal	1
LIG_Pex14_1_2W84	57	5	ranked_1	0.579659	90.746	70.58	86.5005	0.04606		15	4	21	290	known minimal	1
LIG_Pex14_1_2W84	57	5	ranked_2	0.520038	90.6256	58.5625	80.76	0.0440801		9	4	14	188	known minimal	1
LIG_Pex14_1_2W84	57	5	ranked_3	0.500085	92.3244	57.192	79.7771	0.0392231		9	5	14	175	known minimal	1
LIG_Pex14_1_2W84	57	5	ranked_4	0.451396	90.4125	56.594	80.4659	0.0577955		12	5	18	210	known minimal	1
LIG_Pex14_3_4BXU	69	6	ranked_0	0.516746	88.824	62.0533	78.785	0.0485658		10	6	19	204	known minimal	1
LIG_Pex14_3_4BXU	69	6	ranked_1	0.391546	85.93	41.514	65.7409	0.0280465		6	5	8	90	known minimal	1
LIG_Pex14_3_4BXU	69	6	ranked_2	0.377262	88.47	43.925	74.7638	0.0331554		9	4	12	104	known minimal	1
LIG_Pex14_3_4BXU	69	6	ranked_3	0.372367	86.588	42.235	66.8756	0.0210878		5	4	9	58	known minimal	1
LIG_Pex14_3_4BXU	69	6	ranked_4	0.329497	84.1467	41.2	66.968	0.0292486		6	4	9	137	known minimal	1
LIG_PROFILIN_1_2V8C	135	7	ranked_0	0.721959	95.552	67.2229	83.8871	0.0857154		10	7	21	257	known minimal	1
LIG_PROFILIN_1_2V8C	135	7	ranked_1	0.592455	92.9744	55.2057	76.4506	0.0593983		9	7	20	231	known minimal	1
LIG_PROFILIN_1_2V8C	135	7	ranked_2	0.491493	90.01	35.2471	66.0512	0.0604004		9	7	18	227	known minimal	1
LIG_PROFILIN_1_2V8C	135	7	ranked_3	0.485476	89.365	35.96	67.3747	0.0438217		10	7	20	198	known minimal	1
LIG_PROFILIN_1_2V8C	135	7	ranked_4	0.466658	90.9733	39.9086	68.6325	0.0480595		9	7	19	269	known minimal	1
LIG_PTAP_UEV_1_1M4P	144	6	ranked_0	0.942775	98.3829	96.6667	97.868	0.371289		14	6	30	311	known minimal	1
LIG_PTAP_UEV_1_1M4P	144	6	ranked_1	0.942701	98.4314	96.785	97.9375	0.366855		14	6	30	307	known minimal	1
LIG_PTAP_UEV_1_1M4P	144	6	ranked_2	0.939323	98.2493	96.0717	97.596	0.362177		14	6	31	310	known minimal	1
LIG_PTAP_UEV_1_1M4P	144	6	ranked_3	0.936684	98.3507	96.1033	97.6765	0.363633		14	6	30	316	known minimal	1
LIG_PTAP_UEV_1_1M4P	144	6	ranked_4	0.913652	97.6021	90.1233	95.3585	0.345228		14	6	30	325	known minimal	1
LIG_PTB_Apo_2_1NTV	131	8	ranked_0	0.945328	98.0313	97.2487	97.8294	0.391869		23	8	43	521	known minimal	1
LIG_PTB_Apo_2_1NTV	131	8	ranked_1	0.94295	97.3362	96.7337	97.1856	0.376161		24	8	45	504	known minimal	1
LIG_PTB_Apo_2_1NTV	131	8	ranked_2	0.940504	97.6091	96.4637	97.3135	0.375083		23	8	43	514	known minimal	1
LIG_PTB_Apo_2_1NTV	131	8	ranked_3	0.93582	96.765	95.8663	96.5403	0.368438		24	8	45	516	known minimal	1
LIG_PTB_Apo_2_1NTV	131	8	ranked_4	0.93527	96.4121	95.2037	96.11	0.374563		24	8	44	499	known minimal	1
LIG_Rb_LxCxE_1_1GH6	123	17	ranked_0	0.749427	92.7586	77.8358	87.4918	0.212012		22	12	48	348	known minimal	1
LIG_Rb_LxCxE_1_1GH6	123	17	ranked_1	0.497702	90.3346	45.1207	74.5623	0.176284		28	15	57	461	known minimal	1
LIG_Rb_LxCxE_1_1GH6	123	17	ranked_2	0.430094	83.1639	36.082	64.5789	0.0594257		23	15	55	456	known minimal	1
LIG_Rb_LxCxE_1_1GH6	123	17	ranked_3	0.396546	83.7563	30.8473	60.4141	0.0818852		19	15	53	513	known minimal	1
LIG_Rb_LxCxE_1_1GH6	123	17	ranked_4	0.369342	83.4873	31.7285	64.2626	0.0589771		22	13	46	404	known minimal	1
LIG_Rb_pABgroove_1_1N4M	202	8	ranked_0	0.920783	97.23	89.7512	94.6287	0.224581		15	8	31	261	known minimal	1
LIG_Rb_pABgroove_1_1N4M	202	8	ranked_1	0.920476	97.3367	90.4987	94.9583	0.240584		15	8	32	261	known minimal	1
LIG_Rb_pABgroove_1_1N4M	202	8	ranked_2	0.915353	97.0956	88.0438	94.0783	0.230069		16	8	32	270	known minimal	1
LIG_Rb_pABgroove_1_1N4M	202	8	ranked_3	0.91396	96.9287	88.405	93.9639	0.216879		15	8	32	256	known minimal	1
LIG_Rb_pABgroove_1_1N4M	202	8	ranked_4	0.911421	96.75	88.2513	93.9171	0.228192		16	8	33	264	known minimal	1
LIG_REV1ctd_RIR_1_2LSI	99	12	ranked_0	0.847686	96.0594	91.8662	94.7176	0.307008		17	8	34	381	known minimal	1
LIG_REV1ctd_RIR_1_2LSI	99	12	ranked_1	0.830167	93.5872	89.9513	92.4685	0.264319		18	8	36	383	known minimal	1
LIG_REV1ctd_RIR_1_2LSI	99	12	ranked_2	0.820265	92.8861	87.99	91.3796	0.26947		18	8	36	371	known minimal	1
LIG_REV1ctd_RIR_1_2LSI	99	12	ranked_3	0.818886	93.1161	88.415	91.6696	0.268477		18	8	37	385	known minimal	1
LIG_REV1ctd_RIR_1_2LSI	99	12	ranked_4	0.807243	92.1772	85.875	90.2381	0.268371		18	8	35	380	known minimal	1
LIG_RPA_C_Vert_1DPU	93	16	ranked_0	0.760569	93.2227	76.3227	86.0727	0.181071		15	11	35	428	known minimal	1
LIG_RPA_C_Vert_1DPU	93	16	ranked_1	0.720137	91.693	79.531	87.639	0.205768		20	10	38	359	known minimal	1
LIG_RPA_C_Vert_1DPU	93	16	ranked_2	0.683312	89.1	76.8563	84.4357	0.138473		13	8	25	211	known minimal	1
LIG_RPA_C_Vert_1DPU	93	16	ranked_3	0.638172	86.4386	71.646	80.275	0.10461		14	10	27	242	known minimal	1
LIG_RPA_C_Vert_1DPU	93	16	ranked_4	0.609727	87.3867	69.64	80.288	0.0937382		12	8	23	227	known minimal	1
LIG_SH3_2_1CKA	57	6	ranked_0	0.798425	96.7721	90.31	94.8335	0.124284		14	6	24	248	known minimal	1
LIG_SH3_2_1CKA	57	6	ranked_1	0.78648	96.3379	89.7233	94.3535	0.121931		14	6	24	248	known minimal	1
LIG_SH3_2_1CKA	57	6	ranked_2	0.777045	96.1338	89.9883	94.1932	0.110232		13	6	24	245	known minimal	1
LIG_SH3_2_1CKA	57	6	ranked_3	0.771973	95.6631	89.4233	93.6926	0.128311		13	6	24	243	known minimal	1
LIG_SH3_2_1CKA	57	6	ranked_4	0.750484	95.0854	86.7617	92.4568	0.130575		13	6	24	247	known minimal	1
LIG_SH3_3_2GBQ	57	7	ranked_0	0.595829	91.595	70.8386	81.9087	0.0838759		8	7	18	194	known minimal	1
LIG_SH3_3_2GBQ	57	7	ranked_1	0.593849	91.1033	71.6914	82.6106	0.116529		9	7	20	224	known minimal	1
LIG_SH3_3_2GBQ	57	7	ranked_2	0.586382	90.9767	70.0471	81.82	0.0924126		9	7	20	238	known minimal	1
LIG_SH3_3_2GBQ	57	7	ranked_3	0.560885	91.1713	68.2686	80.4833	0.101504		8	7	18	214	known minimal	1
LIG_SH3_3_2GBQ	57	7	ranked_4	0.547577	89.9338	64.7357	78.1747	0.0783118		8	7	18	208	known minimal	1
LIG_SH3_CIN85_PxpxPR_1_2BZ8	57	6	ranked_0	0.765122	96.8436	87.4617	94.029	0.131224		14	6	23	239	known minimal	1
LIG_SH3_CIN85_PxpxPR_1_2BZ8	57	6	ranked_1	0.72278	96.3915	84.7017	92.7	0.124368		13	6	23	276	known minimal	1
LIG_SH3_CIN85_PxpxPR_1_2BZ8	57	6	ranked_2	0.404652	92.5558	51.2033	78.7717	0.0420351		12	6	21	223	known minimal	1
LIG_SH3_CIN85_PxpxPR_1_2BZ8	57	6	ranked_3	0.382817	93.2488	49.0967	81.2073	0.0542256		16	6	25	279	known minimal	1
LIG_SH3_CIN85_PxpxPR_1_2BZ8	57	6	ranked_4	0.366517	93.2545	42.126	77.2769	0.0395415		11	5	18	204	known minimal	1
LIG_Sin3_1_1PD7	85	11	ranked_0	0.862876	93.7342	92.035	93.1483	0.293818		19	10	37	315	known minimal	1
LIG_Sin3_1_1PD7	85	11	ranked_1	0.855211	93.121	93.239	93.159	0.315528		21	10	38	306	known minimal	1
LIG_Sin3_1_1PD7	85	11	ranked_2	0.850244	93.6155	92.66	93.319	0.305871		20	9	36	299	known minimal	1
LIG_Sin3_1_1PD7	85	11	ranked_3	0.847973	92.0043	91.85	91.9545	0.297874		21	10	38	317	known minimal	1
LIG_Sin3_1_1PD7	85	11	ranked_4	0.836902	92.5511	89.997	91.6703	0.273008		19	10	37	307	known minimal	1
LIG_SPRY_1_2JK9	202	6	ranked_0	0.916371	98.458	88.6383	95.6524	0.238221		15	6	30	316	known minimal	1
LIG_SPRY_1_2JK9	202	6	ranked_1	0.916138	98.422	87.7817	95.3819	0.234967		15	6	30	312	known minimal	1
LIG_SPRY_1_2JK9	202	6	ranked_2	0.905294	98.0713	83.2517	93.8371	0.217018		15	6	29	307	known minimal	1
LIG_SPRY_1_2JK9	202	6	ranked_3	0.901099	98.208	85.8483	94.6767	0.247407		15	6	32	338	known minimal	1
LIG_SPRY_1_2JK9	202	6	ranked_4	0.775155	95.9681	57.04	85.3514	0.127746		16	6	27	327	known minimal	1
LIG_SUFU_1_4KMD	354	8	ranked_0	0.779647	92.8389	57.6512	82.413	0.179832		19	8	37	325	known minimal	1
LIG_SUFU_1_4KMD	354	8	ranked_1	0.739317	89.3868	50.9212	77.9896	0.153994		19	8	40	278	known minimal	1
LIG_SUFU_1_4KMD	354	8	ranked_2	0.720281	90.4158	45.61	77.14	0.137668		19	8	43	287	known minimal	1
LIG_SUFU_1_4KMD	354	8	ranked_3	0.476083	88.7647	22.6337	65.7626	0.0518439		15	8	33	330	known minimal	1
LIG_SUFU_1_4KMD	354	8	ranked_4	0.397584	93.4442	16.8275	78.4946	0.387835		33	8	73	971	known minimal	1
LIG_SUMO_SIM_anti_2_2KQS	78	9	ranked_0	0.810289	97.6419	85.4333	93.2468	0.260387		16	9	32	324	known minimal	1
LIG_SUMO_SIM_anti_2_2KQS	78	9	ranked_1	0.797468	97.146	81.9044	91.4304	0.250074		15	9	34	329	known minimal	1
LIG_SUMO_SIM_anti_2_2KQS	78	9	ranked_2	0.786624	97.2081	80.6567	91.2496	0.225907		16	9	34	303	known minimal	1
LIG_SUMO_SIM_anti_2_2KQS	78	9	ranked_3	0.786546	96.9225	81.4633	91.3572	0.223691		16	9	34	341	known minimal	1
LIG_SUMO_SIM_anti_2_2KQS	78	9	ranked_4	0.723312	95.9231	74.18	88.0956	0.236399		16	9	38	380	known minimal	1
LIG_SUMO_SIM_par_1_2ASQ	74	6	ranked_0	0.8931	97.9593	94.7833	97.0065	0.243046		14	6	27	282	known minimal	1
LIG_SUMO_SIM_par_1_2ASQ	74	6	ranked_1	0.891132	97.8486	93.7133	96.608	0.276594		14	6	25	275	known minimal	1
LIG_SUMO_SIM_par_1_2ASQ	74	6	ranked_2	0.890874	98.1993	93.125	96.677	0.238341		14	6	30	334	known minimal	1
LIG_SUMO_SIM_par_1_2ASQ	74	6	ranked_3	0.884325	97.53	92.9083	96.1435	0.258417		14	6	27	295	known minimal	1
LIG_SUMO_SIM_par_1_2ASQ	74	6	ranked_4	0.87285	97.32	92.335	95.7458	0.230114		13	6	26	271	known minimal	1
LIG_TPR_1ELR	128	4	ranked_0	0.940515	98.7913	95.8	98.1616	0.160085		15	4	24	239	known minimal	1
LIG_TPR_1ELR	128	4	ranked_1	0.934838	98.7107	95.4425	98.0226	0.159029		15	4	24	247	known minimal	1
LIG_TPR_1ELR	128	4	ranked_2	0.934364	98.682	95.5675	98.0263	0.145969		15	4	24	244	known minimal	1
LIG_TPR_1ELR	128	4	ranked_3	0.930353	98.614	93.81	97.6026	0.155782		15	4	25	239	known minimal	1
LIG_TPR_1ELR	128	4	ranked_4	0.92416	98.4873	92.9425	97.32	0.166985		15	4	24	237	known minimal	1
LIG_TRAF2_1_1CA9	191	4	ranked_0	0.760116	95.9094	64.7	89.9648	0.223338		17	4	27	252	known minimal	1
LIG_TRAF2_1_1CA9	191	4	ranked_1	0.726546	96.0347	61.375	89.4329	0.216908		17	4	27	255	known minimal	1
LIG_TRAF2_1_1CA9	191	4	ranked_2	0.69158	95.3175	57.3925	87.7325	0.219896		16	4	27	270	known minimal	1
LIG_TRAF2_1_1CA9	191	4	ranked_3	0.633126	94.7079	47.775	86.5457	0.200104		19	4	29	303	known minimal	1
LIG_TRAF2_1_1CA9	191	4	ranked_4	0.611212	93.1375	36.615	81.833	0.0998506		16	4	28	199	known minimal	1
LIG_TRAF2_2_1CZY	168	6	ranked_0	0.905435	97.835	86.6117	95.43	0.363507		22	6	36	298	known minimal	1
LIG_TRAF2_2_1CZY	168	6	ranked_1	0.887625	97.3341	84.635	94.6129	0.371881		22	6	38	305	known minimal	1
LIG_TRAF2_2_1CZY	168	6	ranked_2	0.883052	97.2591	86.0083	94.8482	0.375838		22	6	39	312	known minimal	1
LIG_TRAF2_2_1CZY	168	6	ranked_3	0.881579	97.421	86.3567	94.9622	0.377529		21	6	38	306	known minimal	1
LIG_TRAF2_2_1CZY	168	6	ranked_4	0.880407	97.301	85.5567	94.6911	0.354579		21	6	36	310	known minimal	1
LIG_TRFH_1_3BQO	207	5	ranked_0	0.937987	97.075	92.348	95.9495	0.222648		16	5	30	280	known minimal	1
LIG_TRFH_1_3BQO	207	5	ranked_1	0.935072	96.985	91.644	95.7133	0.207502		16	5	30	289	known minimal	1
LIG_TRFH_1_3BQO	207	5	ranked_2	0.869974	96.5606	80.31	92.6914	0.186557		16	5	29	253	known minimal	1
LIG_TRFH_1_3BQO	207	5	ranked_3	0.867238	95.5825	78.946	91.6214	0.178332		16	5	31	264	known minimal	1
LIG_TRFH_1_3BQO	207	5	ranked_4	0.627158	92.5907	40.506	78.8842	0.0588324		14	5	21	265	known minimal	1
LIG_UFM1_UFIM_1_5HKH	83	8	ranked_0	0.841984	96.6562	89.1557	94.031	0.267428		13	7	31	277	known minimal	1
LIG_UFM1_UFIM_1_5HKH	83	8	ranked_1	0.804683	95.0029	85.485	91.5418	0.256045		14	8	32	282	known minimal	1
LIG_UFM1_UFIM_1_5HKH	83	8	ranked_2	0.788056	93.8346	83.5529	90.236	0.232433		13	7	32	293	known minimal	1
LIG_UFM1_UFIM_1_5HKH	83	8	ranked_3	0.787549	94.5085	85.8357	91.473	0.245955		13	7	31	286	known minimal	1
LIG_UFM1_UFIM_1_5HKH	83	8	ranked_4	0.68307	92.4677	75.17	86.4135	0.174905		13	7	31	275	known minimal	1
LIG_ULM_U2AF65_1_1O0P	104	9	ranked_0	0.694331	92.3816	68.1644	84.5975	0.101864		19	9	34	416	known minimal	1
LIG_ULM_U2AF65_1_1O0P	104	9	ranked_1	0.672371	91.6588	69.57	84.5904	0.102458		17	8	30	370	known minimal	1
LIG_ULM_U2AF65_1_1O0P	104	9	ranked_2	0.635931	89.5253	69.685	84.3496	0.0920787		17	6	30	378	known minimal	1
LIG_ULM_U2AF65_1_1O0P	104	9	ranked_3	0.619742	88.5574	67.13	83.4148	0.106121		19	6	31	437	known minimal	1
LIG_ULM_U2AF65_1_1O0P	104	9	ranked_4	0.613615	89.0785	62.3025	81.4282	0.117795		20	8	33	418	known minimal	1
LIG_Vh1_VBS_1_1SYQ	258	19	ranked_0	0.947946	96.7231	96.2688	96.5655	0.627968		32	17	66	359	known minimal	1
LIG_Vh1_VBS_1_1SYQ	258	19	ranked_1	0.947576	96.7097	96.4171	96.606	0.633115		31	17	67	356	known minimal	1
LIG_Vh1_VBS_1_1SYQ	258	19	ranked_2	0.943991	96.3869	95.8771	96.21	0.627166		32	17	67	357	known minimal	1
LIG_Vh1_VBS_1_1SYQ	258	19	ranked_3	0.941589	96.1053	95.8529	96.0178	0.623934		32	17	69	376	known minimal	1
LIG_Vh1_VBS_1_1SYQ	258	19	ranked_4	0.939652	95.58	95.6676	95.611	0.617015		31	17	66	364	known minimal	1
LIG_WD40_WDR5_VDV_1_4CY2	303	4	ranked_0	0.912661	87.7631	77.6	85.3718	0.0738671		13	4	20	208	known minimal	1
LIG_WD40_WDR5_VDV_1_4CY2	303	4	ranked_1	0.91076	89.0669	79.2925	86.7671	0.0788641		13	4	20	211	known minimal	1
LIG_WD40_WDR5_VDV_1_4CY2	303	4	ranked_2	0.905348	89.7938	76.95	86.7718	0.0787772		13	4	20	201	known minimal	1
LIG_WD40_WDR5_VDV_1_4CY2	303	4	ranked_3	0.904087	88.3185	77.17	85.6953	0.0752621		13	4	20	215	known minimal	1
LIG_WD40_WDR5_VDV_1_4CY2	303	4	ranked_4	0.899531	90.2208	75.1625	86.6776	0.0848614		13	4	21	210	known minimal	1
LIG_WD40_WDR5_WIN_1_3UVK	303	7	ranked_0	0.940681	98.2222	91.0357	96.5453	0.412902		23	7	39	355	known minimal	1
LIG_WD40_WDR5_WIN_1_3UVK	303	7	ranked_1	0.90951	93.2758	81.56	90.6303	0.340679		24	7	37	347	known minimal	1
LIG_WD40_WDR5_WIN_1_3UVK	303	7	ranked_2	0.854932	94.3581	67.0783	88.2959	0.23281		21	6	32	213	known minimal	1
LIG_WD40_WDR5_WIN_1_3UVK	303	7	ranked_3	0.806529	88.2104	55.0243	80.7168	0.261379		24	7	34	345	known minimal	1
LIG_WD40_WDR5_WIN_1_3UVK	303	7	ranked_4	0.79224	88.7753	50.6243	78.5038	0.255955		19	7	34	344	known minimal	1
LIG_WD40_WDR5_WIN_2_4CY3	312	7	ranked_0	0.947356	97.6621	92.2414	96.4381	0.439955		24	7	44	405	known minimal	1
LIG_WD40_WDR5_WIN_2_4CY3	312	7	ranked_1	0.944572	97.636	91.6571	96.3281	0.447569		25	7	43	397	known minimal	1
LIG_WD40_WDR5_WIN_2_4CY3	312	7	ranked_2	0.940893	97.1	89.9157	95.5284	0.447514		25	7	43	407	known minimal	1
LIG_WD40_WDR5_WIN_2_4CY3	312	7	ranked_3	0.940298	96.4104	89.5714	94.8661	0.436485		24	7	41	391	known minimal	1
LIG_WD40_WDR5_WIN_2_4CY3	312	7	ranked_4	0.939804	97.324	89.5471	95.6228	0.439111		25	7	42	385	known minimal	1
LIG_WW_1_1EG4	261	4	ranked_0	0.948163	97.3764	93.4	96.316	0.113748		11	4	16	225	known minimal	1
LIG_WW_1_1EG4	261	4	ranked_1	0.942773	96.9418	91.715	95.548	0.110302		11	4	16	213	known minimal	1
LIG_WW_1_1EG4	261	4	ranked_2	0.942515	97.0882	92.16	95.774	0.120354		11	4	16	225	known minimal	1
LIG_WW_1_1EG4	261	4	ranked_3	0.941466	97.3345	92.9975	96.178	0.122603		11	4	16	216	known minimal	1
LIG_WW_1_1EG4	261	4	ranked_4	0.937437	97.0982	91.095	95.4973	0.109578		11	4	16	210	known minimal	1
MOD_PKB_1_1O6K	336	9	ranked_0	0.947102	93.6376	87.7411	92.0768	0.294889		25	9	47	432	known minimal	1
MOD_PKB_1_1O6K	336	9	ranked_1	0.944866	93.1215	87.2478	91.6111	0.280248		26	9	48	452	known minimal	1
MOD_PKB_1_1O6K	336	9	ranked_2	0.940827	93.4673	86.93	91.7863	0.28071		26	9	47	452	known minimal	1
MOD_PKB_1_1O6K	336	9	ranked_3	0.937948	92.4538	85.68	90.712	0.273892		26	9	47	442	known minimal	1
MOD_PKB_1_1O6K	336	9	ranked_4	0.932594	93.7842	85.1333	91.4248	0.27696		24	9	46	428	known minimal	1
MOD_SUMO_for_1_1KPS	159	4	ranked_0	0.783023	96.7908	72.0375	90.6025	0.0725174		12	4	16	194	known minimal	1
MOD_SUMO_for_1_1KPS	159	4	ranked_1	0.722809	95.9775	60.845	87.1944	0.0546331		12	4	16	176	known minimal	1
MOD_SUMO_for_1_1KPS	159	4	ranked_2	0.685263	96.3025	59.1575	87.0163	0.0546516		12	4	16	185	known minimal	1
MOD_SUMO_for_1_1KPS	159	4	ranked_3	0.669854	95.9383	59.86	86.9187	0.0617527		12	4	16	195	known minimal	1
MOD_SUMO_for_1_1KPS	159	4	ranked_4	0.597841	95.5736	46.9575	84.77	0.0406121		14	4	17	189	known minimal	1
TRG_AP2beta_CARGO_1_2G30	237	11	ranked_0	0.921648	97.1287	88.2275	94.0326	0.16827		15	8	33	295	known minimal	1
TRG_AP2beta_CARGO_1_2G30	237	11	ranked_1	0.920222	96.9021	89.2789	93.9191	0.196052		14	9	31	303	known minimal	1
TRG_AP2beta_CARGO_1_2G30	237	11	ranked_2	0.82539	94.6644	71.1386	87.5043	0.132224		16	7	30	299	known minimal	1
TRG_AP2beta_CARGO_1_2G30	237	11	ranked_3	0.64556	93.0669	45.485	74.7662	0.0697014		16	10	30	299	known minimal	1
TRG_AP2beta_CARGO_1_2G30	237	11	ranked_4	0.609729	93.476	40.6878	73.6804	0.065712		15	9	30	300	known minimal	1
TRG_DiLeu_BaEn_1_4NEE	142	6	ranked_0	0.854854	97.1779	88.18	94.81	0.23565		14	5	27	212	known minimal	1
TRG_DiLeu_BaEn_1_4NEE	142	6	ranked_1	0.812371	96.2107	83.254	92.8011	0.203518		14	5	26	188	known minimal	1
TRG_DiLeu_BaEn_1_4NEE	142	6	ranked_2	0.801282	95.6307	79.948	91.5037	0.199449		14	5	27	191	known minimal	1
TRG_DiLeu_BaEn_1_4NEE	142	6	ranked_3	0.772111	95.47	77.05	90.6226	0.181818		14	5	26	198	known minimal	1
TRG_DiLeu_BaEn_1_4NEE	142	6	ranked_4	0.707648	95.5638	59.745	87.1359	0.0955357		13	4	20	197	known minimal	1
TRG_DiLeu_BaLyEn_6_2JKR	142	6	ranked_0	0.816657	96.282	83.356	93.0505	0.191916		15	5	26	206	known minimal	1
TRG_DiLeu_BaLyEn_6_2JKR	142	6	ranked_1	0.809455	97.1527	83.39	93.712	0.199007		15	5	26	209	known minimal	1
TRG_DiLeu_BaLyEn_6_2JKR	142	6	ranked_2	0.805917	96.1187	80.674	92.2575	0.183406		15	5	25	214	known minimal	1
TRG_DiLeu_BaLyEn_6_2JKR	142	6	ranked_3	0.752586	95.5729	76.408	90.5295	0.178163		14	5	24	201	known minimal	1
TRG_DiLeu_BaLyEn_6_2JKR	142	6	ranked_4	0.606326	93.771	47.596	78.3793	0.0807783		10	5	16	147	known minimal	1
TRG_ENDOCYTIC_2_1BXX	278	4	ranked_0	0.93273	96.5654	91.7825	95.44	0.140747		13	4	22	261	known minimal	1
TRG_ENDOCYTIC_2_1BXX	278	4	ranked_1	0.931923	96.0738	90.9375	94.8653	0.136456		13	4	22	249	known minimal	1
TRG_ENDOCYTIC_2_1BXX	278	4	ranked_2	0.928422	96.835	91.315	95.6083	0.140277		14	4	23	256	known minimal	1
TRG_ENDOCYTIC_2_1BXX	278	4	ranked_3	0.922737	96.3521	89.265	94.7772	0.134207		14	4	23	251	known minimal	1
TRG_ENDOCYTIC_2_1BXX	278	4	ranked_4	0.919035	96.56	89.4525	94.9806	0.137523		14	4	24	251	known minimal	1
TRG_ER_FFAT_1_2RR3	125	9	ranked_0	0.887437	97.9335	89.8667	95.1412	0.413319		17	9	39	418	known minimal	1
TRG_ER_FFAT_1_2RR3	125	9	ranked_1	0.870191	96.9318	91.7862	95.2852	0.38358		17	8	39	428	known minimal	1
TRG_ER_FFAT_1_2RR3	125	9	ranked_2	0.868051	97.6982	92.37	95.9932	0.40318		17	8	38	413	known minimal	1
TRG_ER_FFAT_1_2RR3	125	9	ranked_3	0.866254	96.8794	87.6733	93.6927	0.382994		17	9	39	418	known minimal	1
TRG_ER_FFAT_1_2RR3	125	9	ranked_4	0.865919	96.8083	87.3644	93.6604	0.390058		18	9	40	423	known minimal	1
TRG_LysEnd_GGAAcLL_1_1JWG	147	7	ranked_0	0.937741	98.3253	95.2757	97.4358	0.302239		17	7	32	320	known minimal	1
TRG_LysEnd_GGAAcLL_1_1JWG	147	7	ranked_1	0.923136	97.9835	90.8343	95.8983	0.29647		17	7	32	310	known minimal	1
TRG_LysEnd_GGAAcLL_1_1JWG	147	7	ranked_2	0.921949	98.2606	91.4671	96.193	0.287566		16	7	29	277	known minimal	1
TRG_LysEnd_GGAAcLL_1_1JWG	147	7	ranked_3	0.920825	98.3275	91.9286	96.38	0.289019		16	7	28	275	known minimal	1
TRG_LysEnd_GGAAcLL_1_1JWG	147	7	ranked_4	0.910541	97.7694	88.0357	94.9304	0.284457		17	7	32	299	known minimal	1
TRG_NES_CRM1_1_3GB8	179	16	ranked_0	0.808385	95.7635	79.0515	89.18	0.302138		20	13	40	299	known minimal	1
TRG_NES_CRM1_1_3GB8	179	16	ranked_1	0.798016	95.64	79.0817	89.4306	0.313728		20	12	39	285	known minimal	1
TRG_NES_CRM1_1_3GB8	179	16	ranked_2	0.793655	95.487	78.7133	89.1969	0.280845		20	12	38	291	known minimal	1
TRG_NES_CRM1_1_3GB8	179	16	ranked_3	0.758367	92.9886	64.3707	81.0644	0.249744		21	15	45	322	known minimal	1
TRG_NES_CRM1_1_3GB8	179	16	ranked_4	0.570282	90.3741	44.88	72.5014	0.109589		17	11	31	221	known minimal	1
TRG_NLS_Bipartite_1_1PJM	460	17	ranked_0	0.900241	97.8381	78.8947	92.3798	0.523942		42	17	78	755	known minimal	1
TRG_NLS_Bipartite_1_1PJM	460	17	ranked_1	0.855388	97.513	72.2188	90.6876	0.475553		46	17	85	740	known minimal	1
TRG_NLS_Bipartite_1_1PJM	460	17	ranked_2	0.85246	97.3105	72.4018	90.3687	0.516917		44	17	82	791	known minimal	1
TRG_NLS_Bipartite_1_1PJM	460	17	ranked_3	0.833667	97.0964	68.9027	89.9285	0.461846		44	15	77	748	known minimal	1
TRG_NLS_Bipartite_1_1PJM	460	17	ranked_4	0.808703	96.5827	66.4776	88.1928	0.438329		44	17	79	753	known minimal	1
TRG_PTS1_2C0L	305	4	ranked_0	0.946666	97.6717	92.1925	96.86	0.255403		23	4	34	285	known minimal	1
TRG_PTS1_2C0L	305	4	ranked_1	0.945559	97.6817	92.155	96.863	0.255254		23	4	35	282	known minimal	1
TRG_PTS1_2C0L	305	4	ranked_2	0.945131	97.5439	91.77	96.6885	0.253625		23	4	34	279	known minimal	1
TRG_PTS1_2C0L	305	4	ranked_3	0.94337	97.4643	91.1225	96.5248	0.251314		23	4	33	279	known minimal	1
TRG_PTS1_2C0L	305	4	ranked_4	0.936677	96.5117	89.4275	95.4996	0.264113		24	4	34	281	known minimal	1
MDEG_APCC_KENBOX_2_4GGD.DTRG_AP2beta_CARGO_1_2G30	237	5	ranked_0	0.745225	94.98	53.676	83.5067	0.0586647		13	5	23	277	random minimal	0
MDEG_APCC_KENBOX_2_4GGD.DTRG_AP2beta_CARGO_1_2G30	237	5	ranked_1	0.734104	93.7177	50.964	81.8417	0.076981		13	5	24	280	random minimal	0
MDEG_APCC_KENBOX_2_4GGD.DTRG_AP2beta_CARGO_1_2G30	237	5	ranked_2	0.727861	94.8557	51.498	83.4458	0.0718399		14	5	24	294	random minimal	0
MDEG_APCC_KENBOX_2_4GGD.DTRG_AP2beta_CARGO_1_2G30	237	5	ranked_3	0.70207	95.3853	51.116	84.318	0.0570799		15	5	24	278	random minimal	0
MDEG_APCC_KENBOX_2_4GGD.DTRG_AP2beta_CARGO_1_2G30	237	5	ranked_4	0.653584	94.5753	45.778	82.376	0.0738934		15	5	25	310	random minimal	0
MDEG_COP1_1_5IGO.DDOC_USP7_MATH_1_3MQS	143	8	ranked_0	0.547179	92.9107	41.81	75.8771	0.0617001		14	7	28	239	random minimal	0
MDEG_COP1_1_5IGO.DDOC_USP7_MATH_1_3MQS	143	8	ranked_1	0.534716	92.9933	42.906	75.105	0.0546601		9	5	18	183	random minimal	0
MDEG_COP1_1_5IGO.DDOC_USP7_MATH_1_3MQS	143	8	ranked_2	0.53297	93.45	38.0671	73.0458	0.0753071		12	7	28	361	random minimal	0
MDEG_COP1_1_5IGO.DDOC_USP7_MATH_1_3MQS	143	8	ranked_3	0.532836	91.1367	36.7833	73.0189	0.0510735		12	6	27	250	random minimal	0
MDEG_COP1_1_5IGO.DDOC_USP7_MATH_1_3MQS	143	8	ranked_4	0.530125	94.0054	36.5886	73.9095	0.0878002		13	7	27	357	random minimal	0
MDEG_Kelch_Keap1_1_2FLU.DLIG_DLG_GKlike_1_3WP0	179	6	ranked_0	0.581805	93.788	37.32	79.671	0.116956		15	5	22	206	random minimal	0
MDEG_Kelch_Keap1_1_2FLU.DLIG_DLG_GKlike_1_3WP0	179	6	ranked_1	0.523411	94.6164	29.862	74.3806	0.0810606		11	5	18	136	random minimal	0
MDEG_Kelch_Keap1_1_2FLU.DLIG_DLG_GKlike_1_3WP0	179	6	ranked_2	0.513101	94.3692	30.13	75.4753	0.0551544		12	5	22	158	random minimal	0
MDEG_Kelch_Keap1_1_2FLU.DLIG_DLG_GKlike_1_3WP0	179	6	ranked_3	0.503122	93.8208	32.1	75.6676	0.058765		12	5	17	70	random minimal	0
MDEG_Kelch_Keap1_1_2FLU.DLIG_DLG_GKlike_1_3WP0	179	6	ranked_4	0.49604	93.812	31.228	72.9507	0.0526681		10	5	15	116	random minimal	0
MDEG_Kelch_Keap1_2_3WN7.DDOC_USP7_MATH_2_1YY6	143	7	ranked_0	0.632407	95.2276	58.3271	84.465	0.101605		17	7	34	308	random minimal	0
MDEG_Kelch_Keap1_2_3WN7.DDOC_USP7_MATH_2_1YY6	143	7	ranked_1	0.61095	93.887	42.7686	72.8382	0.082597		10	7	25	221	random minimal	0
MDEG_Kelch_Keap1_2_3WN7.DDOC_USP7_MATH_2_1YY6	143	7	ranked_2	0.610166	93.8883	49.105	78.9606	0.113543		12	6	27	265	random minimal	0
MDEG_Kelch_Keap1_2_3WN7.DDOC_USP7_MATH_2_1YY6	143	7	ranked_3	0.604484	94.4342	51.2683	80.0456	0.142399		12	6	24	270	random minimal	0
MDEG_Kelch_Keap1_2_3WN7.DDOC_USP7_MATH_2_1YY6	143	7	ranked_4	0.581764	94.3957	45.0733	79.599	0.120935		14	6	29	311	random minimal	0
MDEG_MDM2_SWIB_1_1YCR.DLIG_PCNA_APIM_2_5MLW	255	8	ranked_0	0.813609	86.8486	66.13	81.8476	0.162924		22	7	39	285	random minimal	0
MDEG_MDM2_SWIB_1_1YCR.DLIG_PCNA_APIM_2_5MLW	255	8	ranked_1	0.787717	85.945	63.7471	80.5869	0.169588		22	7	40	322	random minimal	0
MDEG_MDM2_SWIB_1_1YCR.DLIG_PCNA_APIM_2_5MLW	255	8	ranked_2	0.73738	84.7674	54.1571	76.5262	0.0790168		19	7	32	318	random minimal	0
MDEG_MDM2_SWIB_1_1YCR.DLIG_PCNA_APIM_2_5MLW	255	8	ranked_3	0.675431	83.3974	44.16	73.9804	0.0716723		19	6	31	269	random minimal	0
MDEG_MDM2_SWIB_1_1YCR.DLIG_PCNA_APIM_2_5MLW	255	8	ranked_4	0.656244	83.3511	41.69	74.2943	0.0660475		18	5	27	300	random minimal	0
MDEG_SCF_COI1_1_3OGL.DLIG_CaM_IQ_9_2IX7	139	18	ranked_0	0.53705	81.8514	55.8908	72.4112	0.0637893		21	12	39	314	random minimal	0
MDEG_SCF_COI1_1_3OGL.DLIG_CaM_IQ_9_2IX7	139	18	ranked_1	0.480141	80.5016	43.79	67.8424	0.0456657		19	10	37	315	random minimal	0
MDEG_SCF_COI1_1_3OGL.DLIG_CaM_IQ_9_2IX7	139	18	ranked_2	0.403581	77.96	45.3858	65.7447	0.0436766		20	12	36	275	random minimal	0
MDEG_SCF_COI1_1_3OGL.DLIG_CaM_IQ_9_2IX7	139	18	ranked_3	0.396544	79.2441	39.3417	62.7328	0.0441424		17	12	36	217	random minimal	0
MDEG_SCF_COI1_1_3OGL.DLIG_CaM_IQ_9_2IX7	139	18	ranked_4	0.302348	68.1235	35.4775	56.9306	0.0293628		23	12	39	400	random minimal	0
MDEG_SCF_FBXO31_1_5VZU.DLIG_TRAF2_2_1CZY	168	7	ranked_0	0.595457	91.58	41.3214	76.9213	0.108857		17	7	34	257	random minimal	0
MDEG_SCF_FBXO31_1_5VZU.DLIG_TRAF2_2_1CZY	168	7	ranked_1	0.582818	92.3165	44.5314	79.9278	0.157199		20	7	39	280	random minimal	0
MDEG_SCF_FBXO31_1_5VZU.DLIG_TRAF2_2_1CZY	168	7	ranked_2	0.568264	91.0285	41.6486	78.2263	0.113691		20	7	37	244	random minimal	0
MDEG_SCF_FBXO31_1_5VZU.DLIG_TRAF2_2_1CZY	168	7	ranked_3	0.566049	91.9248	35.8214	77.8989	0.147613		21	7	40	271	random minimal	0
MDEG_SCF_FBXO31_1_5VZU.DLIG_TRAF2_2_1CZY	168	7	ranked_4	0.553043	92.1025	37.1643	77.8593	0.141652		20	7	36	260	random minimal	0
MDEG_SCF_TIR1_1_2P1Q.DLIG_ULM_U2AF65_1_1O0P	104	13	ranked_0	0.525879	89.3562	47.874	73.4015	0.113415		16	10	33	442	random minimal	0
MDEG_SCF_TIR1_1_2P1Q.DLIG_ULM_U2AF65_1_1O0P	104	13	ranked_1	0.477936	85.6225	45.645	72.2967	0.0827985		20	10	39	467	random minimal	0
MDEG_SCF_TIR1_1_2P1Q.DLIG_ULM_U2AF65_1_1O0P	104	13	ranked_2	0.476592	83.7719	45.061	71.2845	0.0973445		21	10	41	461	random minimal	0
MDEG_SCF_TIR1_1_2P1Q.DLIG_ULM_U2AF65_1_1O0P	104	13	ranked_3	0.473547	86.7974	41.949	71.3324	0.10767		19	10	38	442	random minimal	0
MDEG_SCF_TIR1_1_2P1Q.DLIG_ULM_U2AF65_1_1O0P	104	13	ranked_4	0.467906	87.3578	40.985	70.7961	0.0792106		18	10	40	486	random minimal	0
MDEG_SIAH_1_2A25.DLIG_CAP-Gly_2_3RDV	47	9	ranked_0	0.295238	88.5156	42.9117	70.274	0.0794513		9	6	16	133	random minimal	0
MDEG_SIAH_1_2A25.DLIG_CAP-Gly_2_3RDV	47	9	ranked_1	0.294372	89.1291	40.3338	68.5837	0.121507		11	8	25	193	random minimal	0
MDEG_SIAH_1_2A25.DLIG_CAP-Gly_2_3RDV	47	9	ranked_2	0.293358	91.37	45.8033	75.2876	0.0968015		11	6	23	210	random minimal	0
MDEG_SIAH_1_2A25.DLIG_CAP-Gly_2_3RDV	47	9	ranked_3	0.290028	86.78	41.4886	69.1667	0.0686714		11	7	25	157	random minimal	0
MDEG_SIAH_1_2A25.DLIG_CAP-Gly_2_3RDV	47	9	ranked_4	0.239355	90.2255	41.0763	69.5311	0.109479		11	8	24	183	random minimal	0
MDEG_SPOP_SBC_1_3HQM.DDOC_MIT_MIM_1_2JQ9	71	5	ranked_0	0.350594	91.65	34.94	70.3837	0.0220244		5	3	6	63	random minimal	0
MDEG_SPOP_SBC_1_3HQM.DDOC_MIT_MIM_1_2JQ9	71	5	ranked_1	0.328847	91.4086	36.55	74.951	0.0342489		7	3	12	77	random minimal	0
MDEG_SPOP_SBC_1_3HQM.DDOC_MIT_MIM_1_2JQ9	71	5	ranked_2	0.320071	91.909	31.7133	78.0177	0.0309114		10	3	14	103	random minimal	0
MDEG_SPOP_SBC_1_3HQM.DDOC_MIT_MIM_1_2JQ9	71	5	ranked_3	0.276437	91.7986	30.2233	73.326	0.0292344		7	3	11	67	random minimal	0
MDEG_SPOP_SBC_1_3HQM.DDOC_MIT_MIM_1_2JQ9	71	5	ranked_4	0.271717	90.3275	25.9667	62.7443	0.0212654		4	3	6	51	random minimal	0
MDOC_AGCK_PIF_3_1ATP.DDEG_Kelch_Keap1_1_2FLU	285	4	ranked_0	0.778686	98.0353	49.6175	88.8129	0.153126		17	4	26	207	random minimal	0
MDOC_AGCK_PIF_3_1ATP.DDEG_Kelch_Keap1_1_2FLU	285	4	ranked_1	0.747038	97.8707	42.9875	86.3163	0.185783		15	4	23	216	random minimal	0
MDOC_AGCK_PIF_3_1ATP.DDEG_Kelch_Keap1_1_2FLU	285	4	ranked_2	0.729102	97.2889	43.87	87.9987	0.179773		19	4	29	228	random minimal	0
MDOC_AGCK_PIF_3_1ATP.DDEG_Kelch_Keap1_1_2FLU	285	4	ranked_3	0.718704	97.1884	43.53	87.8565	0.165009		19	4	30	300	random minimal	0
MDOC_AGCK_PIF_3_1ATP.DDEG_Kelch_Keap1_1_2FLU	285	4	ranked_4	0.714916	96.9806	39.795	85.5435	0.108184		16	4	25	269	random minimal	0
MDOC_ANK_TNKS_1_3TWU.DLIG_CAP-Gly_1_2PZO	46	8	ranked_0	0.305888	88.895	47.8733	75.2211	0.0875745		12	6	20	162	random minimal	0
MDOC_ANK_TNKS_1_3TWU.DLIG_CAP-Gly_1_2PZO	46	8	ranked_1	0.283146	87.8236	43.822	74.0731	0.0971393		11	5	24	237	random minimal	0
MDOC_ANK_TNKS_1_3TWU.DLIG_CAP-Gly_1_2PZO	46	8	ranked_2	0.268228	88.5675	41.778	74.8059	0.0766971		12	5	19	145	random minimal	0
MDOC_ANK_TNKS_1_3TWU.DLIG_CAP-Gly_1_2PZO	46	8	ranked_3	0.256834	88.6882	39.0157	69.3711	0.0593296		11	7	20	188	random minimal	0
MDOC_ANK_TNKS_1_3TWU.DLIG_CAP-Gly_1_2PZO	46	8	ranked_4	0.225643	89.2225	34.3975	67.2925	0.0953984		12	8	31	305	random minimal	0
MDOC_CDC14_PxL_1_6G84.DDOC_PP1_SILK_1_2O8G	295	9	ranked_0	0.607371	91.2056	31.1263	71.1792	0.0872237		16	8	36	335	random minimal	0
MDOC_CDC14_PxL_1_6G84.DDOC_PP1_SILK_1_2O8G	295	9	ranked_1	0.597318	92.9544	37.1844	74.3644	0.0861413		18	9	37	363	random minimal	0
MDOC_CDC14_PxL_1_6G84.DDOC_PP1_SILK_1_2O8G	295	9	ranked_2	0.579274	93.595	34.5988	77.8627	0.142819		22	8	41	404	random minimal	0
MDOC_CDC14_PxL_1_6G84.DDOC_PP1_SILK_1_2O8G	295	9	ranked_3	0.563284	93.0075	29.1956	65.6595	0.0584578		12	9	27	285	random minimal	0
MDOC_CDC14_PxL_1_6G84.DDOC_PP1_SILK_1_2O8G	295	9	ranked_4	0.470031	93.0367	23.5611	69.8781	0.0766152		18	9	35	400	random minimal	0
MDOC_CYCLIN_RxL_1_1H25.DLIG_SPRY_1_2JK9	202	9	ranked_0	0.482401	94.0019	31.0614	74.8461	0.107576		16	7	35	443	random minimal	0
MDOC_CYCLIN_RxL_1_1H25.DLIG_SPRY_1_2JK9	202	9	ranked_1	0.472198	92.6356	30.4613	73.505	0.122699		18	8	37	499	random minimal	0
MDOC_CYCLIN_RxL_1_1H25.DLIG_SPRY_1_2JK9	202	9	ranked_2	0.465904	93.3282	31.3114	78.3586	0.0859311		22	7	43	606	random minimal	0
MDOC_CYCLIN_RxL_1_1H25.DLIG_SPRY_1_2JK9	202	9	ranked_3	0.4371	92.5852	24.4967	73.4353	0.123253		23	9	46	688	random minimal	0
MDOC_CYCLIN_RxL_1_1H25.DLIG_SPRY_1_2JK9	202	9	ranked_4	0.410487	92.2314	24.7571	75.9445	0.0658023		22	7	42	482	random minimal	0
MDOC_GSK3_Axin_1_1O9U.DDEG_SPOP_SBC_1_3HQM	137	17	ranked_0	0.480854	91.2933	46.5333	77.8653	0.0886051		21	9	41	389	random minimal	0
MDOC_GSK3_Axin_1_1O9U.DDEG_SPOP_SBC_1_3HQM	137	17	ranked_1	0.472304	91.8561	39.787	73.26	0.0987577		18	10	36	509	random minimal	0
MDOC_GSK3_Axin_1_1O9U.DDEG_SPOP_SBC_1_3HQM	137	17	ranked_2	0.43173	89.6552	35.7482	71.1247	0.104491		21	11	43	502	random minimal	0
MDOC_GSK3_Axin_1_1O9U.DDEG_SPOP_SBC_1_3HQM	137	17	ranked_3	0.385121	88.4973	37.4756	65.5375	0.0693485		11	9	26	273	random minimal	0
MDOC_GSK3_Axin_1_1O9U.DDEG_SPOP_SBC_1_3HQM	137	17	ranked_4	0.341389	89.36	36.2736	63.9709	0.0751411		12	11	31	234	random minimal	0
MDOC_MAPK_DCC_7_2B9J.DLIG_ANK_PxLPxL_1_3UXG	163	10	ranked_0	0.49399	88.7874	40.2762	76.2684	0.16599		23	8	39	336	random minimal	0
MDOC_MAPK_DCC_7_2B9J.DLIG_ANK_PxLPxL_1_3UXG	163	10	ranked_1	0.48102	89.3404	39.8763	76.5755	0.121899		23	8	37	290	random minimal	0
MDOC_MAPK_DCC_7_2B9J.DLIG_ANK_PxLPxL_1_3UXG	163	10	ranked_2	0.475367	90.9994	32.6025	72.3124	0.154433		17	8	30	302	random minimal	0
MDOC_MAPK_DCC_7_2B9J.DLIG_ANK_PxLPxL_1_3UXG	163	10	ranked_3	0.469625	91.5335	33.5562	72.9808	0.13582		17	8	29	261	random minimal	0
MDOC_MAPK_DCC_7_2B9J.DLIG_ANK_PxLPxL_1_3UXG	163	10	ranked_4	0.442261	90.2505	31.2011	72.5357	0.125459		21	9	33	304	random minimal	0
MDOC_MAPK_GRA24_9_5ETA.DLIG_PCNA_APIM_2_5MLW	255	15	ranked_0	0.584326	82.6038	39.7415	66.2153	0.0952876		21	13	48	420	random minimal	0
MDOC_MAPK_GRA24_9_5ETA.DLIG_PCNA_APIM_2_5MLW	255	15	ranked_1	0.548727	79.1006	31.73	59.2355	0.0802892		18	13	55	459	random minimal	0
MDOC_MAPK_GRA24_9_5ETA.DLIG_PCNA_APIM_2_5MLW	255	15	ranked_2	0.541852	80.9895	33.0062	62.087	0.073264		20	13	45	418	random minimal	0
MDOC_MAPK_GRA24_9_5ETA.DLIG_PCNA_APIM_2_5MLW	255	15	ranked_3	0.494895	77.5377	30.2375	60.8435	0.0601827		22	12	51	487	random minimal	0
MDOC_MAPK_GRA24_9_5ETA.DLIG_PCNA_APIM_2_5MLW	255	15	ranked_4	0.466762	80.6455	31.24	65.3128	0.0671783		20	9	43	407	random minimal	0
MDOC_MAPK_HePTP_8_2GPH.DLIG_PCNA_yPIPBox_3_1SXJ	255	13	ranked_0	0.605027	81.83	47.768	70.8423	0.0996843		21	10	41	318	random minimal	0
MDOC_MAPK_HePTP_8_2GPH.DLIG_PCNA_yPIPBox_3_1SXJ	255	13	ranked_1	0.592553	83.5038	49.1778	73.206	0.125586		21	9	39	295	random minimal	0
MDOC_MAPK_HePTP_8_2GPH.DLIG_PCNA_yPIPBox_3_1SXJ	255	13	ranked_2	0.558808	81.7362	45.0088	71.6045	0.120841		21	8	36	268	random minimal	0
MDOC_MAPK_HePTP_8_2GPH.DLIG_PCNA_yPIPBox_3_1SXJ	255	13	ranked_3	0.531681	82.43	33.2278	66.615	0.0659691		19	9	37	284	random minimal	0
MDOC_MAPK_HePTP_8_2GPH.DLIG_PCNA_yPIPBox_3_1SXJ	255	13	ranked_4	0.441802	81.7343	28.238	64.4774	0.082216		21	10	49	493	random minimal	0
MDOC_MAPK_JIP1_4_4H3B.DLIG_PAM2_1_1JGN	73	7	ranked_0	0.387141	94.081	38.238	75.4667	0.0769706		10	5	19	159	random minimal	0
MDOC_MAPK_JIP1_4_4H3B.DLIG_PAM2_1_1JGN	73	7	ranked_1	0.339787	94.29	33.236	72.485	0.0473534		9	5	15	102	random minimal	0
MDOC_MAPK_JIP1_4_4H3B.DLIG_PAM2_1_1JGN	73	7	ranked_2	0.331237	93.823	37.54	75.062	0.0545252		10	5	17	124	random minimal	0
MDOC_MAPK_JIP1_4_4H3B.DLIG_PAM2_1_1JGN	73	7	ranked_3	0.324188	94.4818	30.9533	72.06	0.050057		11	6	18	119	random minimal	0
MDOC_MAPK_JIP1_4_4H3B.DLIG_PAM2_1_1JGN	73	7	ranked_4	0.287368	94.6918	31.25	81.0971	0.0483441		11	3	16	88	random minimal	0
MDOC_MAPK_MEF2A_6_4H3Q.DLIG_WD40_WDR5_WIN_2_4CY3	312	9	ranked_0	0.664863	92.8979	40.6644	80.5268	0.273509		29	9	50	449	random minimal	0
MDOC_MAPK_MEF2A_6_4H3Q.DLIG_WD40_WDR5_WIN_2_4CY3	312	9	ranked_1	0.639084	92.1168	37.5467	77.6718	0.205143		25	9	44	370	random minimal	0
MDOC_MAPK_MEF2A_6_4H3Q.DLIG_WD40_WDR5_WIN_2_4CY3	312	9	ranked_2	0.634619	92.8607	33.9422	78.1311	0.165948		27	9	43	305	random minimal	0
MDOC_MAPK_MEF2A_6_4H3Q.DLIG_WD40_WDR5_WIN_2_4CY3	312	9	ranked_3	0.571301	84.2281	29.0256	70.0331	0.106004		26	9	43	318	random minimal	0
MDOC_MAPK_MEF2A_6_4H3Q.DLIG_WD40_WDR5_WIN_2_4CY3	312	9	ranked_4	0.547692	88.6133	30.0075	70.5808	0.174468		18	8	37	311	random minimal	0
MDOC_MAPK_NFAT4_5_2XS0.DLIG_PDZ_Class_3_1B8Q	86	9	ranked_0	0.486389	82.1916	49.385	72.4711	0.0989363		19	8	38	305	random minimal	0
MDOC_MAPK_NFAT4_5_2XS0.DLIG_PDZ_Class_3_1B8Q	86	9	ranked_1	0.459452	90.0263	45.4362	75.1629	0.129096		16	8	33	249	random minimal	0
MDOC_MAPK_NFAT4_5_2XS0.DLIG_PDZ_Class_3_1B8Q	86	9	ranked_2	0.458521	86.05	49.47	73.8567	0.0813693		14	7	29	203	random minimal	0
MDOC_MAPK_NFAT4_5_2XS0.DLIG_PDZ_Class_3_1B8Q	86	9	ranked_3	0.453241	80.1665	45.9763	69.2256	0.0740332		17	8	35	311	random minimal	0
MDOC_MAPK_NFAT4_5_2XS0.DLIG_PDZ_Class_3_1B8Q	86	9	ranked_4	0.439017	84.4842	43.9638	72.4781	0.0977357		19	8	39	280	random minimal	0
MDOC_MAPK_RevD_3_3TEI.DLIG_EF_ALG2_ABM_1_2ZNE	168	15	ranked_0	0.431946	88.8204	31.125	69.0391	0.086043		23	12	42	475	random minimal	0
MDOC_MAPK_RevD_3_3TEI.DLIG_EF_ALG2_ABM_1_2ZNE	168	15	ranked_1	0.428115	85.9724	31.1129	66.2792	0.132628		25	14	53	716	random minimal	0
MDOC_MAPK_RevD_3_3TEI.DLIG_EF_ALG2_ABM_1_2ZNE	168	15	ranked_2	0.402164	89.5248	29.0167	67.5218	0.0608309		21	12	38	401	random minimal	0
MDOC_MAPK_RevD_3_3TEI.DLIG_EF_ALG2_ABM_1_2ZNE	168	15	ranked_3	0.394444	88.665	29.0582	67.5142	0.0814615		20	11	38	543	random minimal	0
MDOC_MAPK_RevD_3_3TEI.DLIG_EF_ALG2_ABM_1_2ZNE	168	15	ranked_4	0.364846	87.721	28.2262	64.9729	0.0967279		21	13	44	502	random minimal	0
MDOC_MIT_MIM_1_2JQ9.DLIG_HOMEOBOX_1B72	73	11	ranked_0	0.312707	78.0026	50.2188	69.7704	0.0390787		19	8	33	313	random minimal	0
MDOC_MIT_MIM_1_2JQ9.DLIG_HOMEOBOX_1B72	73	11	ranked_1	0.291674	77.6889	42.24	65.0286	0.0281533		9	5	16	198	random minimal	0
MDOC_MIT_MIM_1_2JQ9.DLIG_HOMEOBOX_1B72	73	11	ranked_2	0.285325	71.235	48.495	62.139	0.0239308		12	8	20	164	random minimal	0
MDOC_MIT_MIM_1_2JQ9.DLIG_HOMEOBOX_1B72	73	11	ranked_3	0.272374	74.0622	46.87	63.1853	0.0289564		9	6	13	106	random minimal	0
MDOC_MIT_MIM_1_2JQ9.DLIG_HOMEOBOX_1B72	73	11	ranked_4	0.252721	76.2169	42.1571	64.296	0.0321036		13	7	21	168	random minimal	0
MDOC_PP1_MyPhoNE_1_1S70.DLIG_PDZ_Class_3_1B8Q	86	8	ranked_0	0.627126	83.6629	68.2967	79.6543	0.110394		17	6	33	360	random minimal	0
MDOC_PP1_MyPhoNE_1_1S70.DLIG_PDZ_Class_3_1B8Q	86	8	ranked_1	0.605459	85.4533	67.58	80.985	0.111923		18	6	33	354	random minimal	0
MDOC_PP1_MyPhoNE_1_1S70.DLIG_PDZ_Class_3_1B8Q	86	8	ranked_2	0.59612	86.8782	64.45	81.0274	0.107997		17	6	31	342	random minimal	0
MDOC_PP1_MyPhoNE_1_1S70.DLIG_PDZ_Class_3_1B8Q	86	8	ranked_3	0.593443	89.7469	61.36	81.1074	0.110571		16	7	30	336	random minimal	0
MDOC_PP1_MyPhoNE_1_1S70.DLIG_PDZ_Class_3_1B8Q	86	8	ranked_4	0.561477	92.5069	59.1467	83.4086	0.122292		16	6	27	320	random minimal	0
MDOC_PP1_RVXF_1_3N5U.DLIG_14-3-3_ChREBP_3_5F74	231	6	ranked_0	0.819081	96.974	71.4667	91.0877	0.117878		20	6	34	248	random minimal	0
MDOC_PP1_RVXF_1_3N5U.DLIG_14-3-3_ChREBP_3_5F74	231	6	ranked_1	0.807926	96.6768	69.2633	90.0976	0.114645		19	6	31	246	random minimal	0
MDOC_PP1_RVXF_1_3N5U.DLIG_14-3-3_ChREBP_3_5F74	231	6	ranked_2	0.786914	96.0605	66.7133	89.5389	0.107335		21	6	35	266	random minimal	0
MDOC_PP1_RVXF_1_3N5U.DLIG_14-3-3_ChREBP_3_5F74	231	6	ranked_3	0.705132	95.7768	58.0917	86.7324	0.0898943		19	6	31	271	random minimal	0
MDOC_PP1_RVXF_1_3N5U.DLIG_14-3-3_ChREBP_3_5F74	231	6	ranked_4	0.695934	95.8839	56.584	87.3404	0.0866359		18	5	26	207	random minimal	0
MDOC_PP1_SILK_1_2O8G.DLIG_WW_1_1EG4	261	6	ranked_0	0.595389	91.7178	32.774	70.6664	0.0437679		9	5	17	244	random minimal	0
MDOC_PP1_SILK_1_2O8G.DLIG_WW_1_1EG4	261	6	ranked_1	0.545479	92.2992	29.495	71.3644	0.0583709		12	6	22	281	random minimal	0
MDOC_PP1_SILK_1_2O8G.DLIG_WW_1_1EG4	261	6	ranked_2	0.50936	92.9144	27.0825	72.6585	0.0417999		9	4	15	229	random minimal	0
MDOC_PP1_SILK_1_2O8G.DLIG_WW_1_1EG4	261	6	ranked_3	0.496841	93.3833	26.02	70.9289	0.0429544		12	6	21	299	random minimal	0
MDOC_PP1_SILK_1_2O8G.DLIG_WW_1_1EG4	261	6	ranked_4	0.469201	92.125	27.295	74.4441	0.113658		16	6	36	339	random minimal	0
MDOC_PP2B_PxIxI_1_4F0Z.DDEG_Kelch_Keap1_1_2FLU	285	7	ranked_0	0.749226	97.1768	59.3725	91.3608	0.250105		22	4	32	278	random minimal	0
MDOC_PP2B_PxIxI_1_4F0Z.DDEG_Kelch_Keap1_1_2FLU	285	7	ranked_1	0.683484	95.5609	38.7233	83.8014	0.262245		23	6	40	273	random minimal	0
MDOC_PP2B_PxIxI_1_4F0Z.DDEG_Kelch_Keap1_1_2FLU	285	7	ranked_2	0.661088	95.3895	37.0317	82.4211	0.149871		21	6	32	293	random minimal	0
MDOC_PP2B_PxIxI_1_4F0Z.DDEG_Kelch_Keap1_1_2FLU	285	7	ranked_3	0.652884	95.5458	35.45	81.1228	0.227134		19	6	30	279	random minimal	0
MDOC_PP2B_PxIxI_1_4F0Z.DDEG_Kelch_Keap1_1_2FLU	285	7	ranked_4	0.651691	95.2817	34.7017	80.1367	0.146537		18	6	31	242	random minimal	0
MDOC_SPAK_OSR1_1_2V3S.DLIG_NBox_RRM_1_2KXH	196	5	ranked_0	0.44154	89.609	26.8525	71.6786	0.0319897		10	4	14	146	random minimal	0
MDOC_SPAK_OSR1_1_2V3S.DLIG_NBox_RRM_1_2KXH	196	5	ranked_1	0.423867	89.4071	25.954	74.9859	0.0734064		17	5	34	279	random minimal	0
MDOC_SPAK_OSR1_1_2V3S.DLIG_NBox_RRM_1_2KXH	196	5	ranked_2	0.405698	89.1975	22.242	73.2557	0.0724227		16	5	29	319	random minimal	0
MDOC_SPAK_OSR1_1_2V3S.DLIG_NBox_RRM_1_2KXH	196	5	ranked_3	0.39773	89.4631	22.262	70.7961	0.0306823		13	5	17	291	random minimal	0
MDOC_SPAK_OSR1_1_2V3S.DLIG_NBox_RRM_1_2KXH	196	5	ranked_4	0.387673	89.4344	20.7725	75.702	0.0480499		16	4	21	189	random minimal	0
MDOC_USP7_MATH_1_3MQS.DLIG_UFM1_UFIM_1_5HKH	83	5	ranked_0	0.353985	92.6056	31.608	70.8207	0.0896756		9	5	22	275	random minimal	0
MDOC_USP7_MATH_1_3MQS.DLIG_UFM1_UFIM_1_5HKH	83	5	ranked_1	0.353329	87.7411	33.154	68.2457	0.0729591		9	5	20	217	random minimal	0
MDOC_USP7_MATH_1_3MQS.DLIG_UFM1_UFIM_1_5HKH	83	5	ranked_2	0.351842	91.3767	31.368	69.945	0.0738434		9	5	20	269	random minimal	0
MDOC_USP7_MATH_1_3MQS.DLIG_UFM1_UFIM_1_5HKH	83	5	ranked_3	0.333376	88.255	31.608	66.4677	0.0743545		8	5	19	208	random minimal	0
MDOC_USP7_MATH_1_3MQS.DLIG_UFM1_UFIM_1_5HKH	83	5	ranked_4	0.313626	90.5337	31.144	67.6915	0.0462166		8	5	20	243	random minimal	0
MDOC_USP7_MATH_2_1YY6.DTRG_NLS_Bipartite_1_1PJM	460	7	ranked_0	0.641655	97.2508	36.2129	74.7632	0.0862643		12	7	21	185	random minimal	0
MDOC_USP7_MATH_2_1YY6.DTRG_NLS_Bipartite_1_1PJM	460	7	ranked_1	0.638301	96.9408	35.4429	74.2837	0.0900381		12	7	20	212	random minimal	0
MDOC_USP7_MATH_2_1YY6.DTRG_NLS_Bipartite_1_1PJM	460	7	ranked_2	0.620528	97.0257	33.2886	65.1571	0.070702		7	7	14	144	random minimal	0
MDOC_USP7_MATH_2_1YY6.DTRG_NLS_Bipartite_1_1PJM	460	7	ranked_3	0.619839	96.9988	34.74	67.9447	0.0601571		8	7	17	160	random minimal	0
MDOC_USP7_MATH_2_1YY6.DTRG_NLS_Bipartite_1_1PJM	460	7	ranked_4	0.565452	97.1111	27.3171	66.5762	0.0516941		9	7	16	130	random minimal	0
MDOC_USP7_UBL2_3_4YOC.DTRG_ER_FFAT_1_2RR3	125	5	ranked_0	0.54217	94.1475	42.074	74.1192	0.0885347		8	5	19	150	random minimal	0
MDOC_USP7_UBL2_3_4YOC.DTRG_ER_FFAT_1_2RR3	125	5	ranked_1	0.44888	94.9673	27.44	73.865	0.0481439		11	5	20	217	random minimal	0
MDOC_USP7_UBL2_3_4YOC.DTRG_ER_FFAT_1_2RR3	125	5	ranked_2	0.367096	93.3229	23.284	64.14	0.0687115		7	5	16	139	random minimal	0
MDOC_USP7_UBL2_3_4YOC.DTRG_ER_FFAT_1_2RR3	125	5	ranked_3	0.355411	93.7433	24.63	72.4777	0.0345144		9	4	16	144	random minimal	0
MDOC_USP7_UBL2_3_4YOC.DTRG_ER_FFAT_1_2RR3	125	5	ranked_4	0.354535	92.5833	26.636	73.1871	0.0715536		12	5	19	217	random minimal	0
MLIG_14-3-3_ChREBP_3_5F74.DDOC_MAPK_JIP1_4_4H3B	356	16	ranked_0	0.715354	84.931	57.635	74.695	0.0998346		20	12	41	484	random minimal	0
MLIG_14-3-3_ChREBP_3_5F74.DDOC_MAPK_JIP1_4_4H3B	356	16	ranked_1	0.561647	80.5105	42.0467	65.6213	0.0599109		19	12	38	468	random minimal	0
MLIG_14-3-3_ChREBP_3_5F74.DDOC_MAPK_JIP1_4_4H3B	356	16	ranked_2	0.553732	80.5805	40.7815	64.4122	0.062628		19	13	38	431	random minimal	0
MLIG_14-3-3_ChREBP_3_5F74.DDOC_MAPK_JIP1_4_4H3B	356	16	ranked_3	0.525054	81.724	35.2869	63.4306	0.0527345		20	13	41	559	random minimal	0
MLIG_14-3-3_ChREBP_3_5F74.DDOC_MAPK_JIP1_4_4H3B	356	16	ranked_4	0.461014	83.3675	31.9983	64.1041	0.0550091		20	12	41	489	random minimal	0
MLIG_ActinCP_CPI_1_3AA0.DLIG_CID_NIM_1_2MOW	155	18	ranked_0	0.649113	94.4189	61.4785	81.0369	0.149909		19	13	36	316	random minimal	0
MLIG_ActinCP_CPI_1_3AA0.DLIG_CID_NIM_1_2MOW	155	18	ranked_1	0.590797	94.0369	60.7862	82.9533	0.133688		16	8	28	269	random minimal	0
MLIG_ActinCP_CPI_1_3AA0.DLIG_CID_NIM_1_2MOW	155	18	ranked_2	0.427927	91.2227	37.3529	74.0823	0.0770062		15	7	26	284	random minimal	0
MLIG_ActinCP_CPI_1_3AA0.DLIG_CID_NIM_1_2MOW	155	18	ranked_3	0.415161	92.2794	39.2867	79.0313	0.0969695		18	6	26	269	random minimal	0
MLIG_ActinCP_CPI_1_3AA0.DLIG_CID_NIM_1_2MOW	155	18	ranked_4	0.405013	91.2931	35.9529	74.4504	0.0773832		16	7	28	278	random minimal	0
MLIG_Actin_RPEL_3_2V51.DLIG_ActinCP_TwfCPI_2_7DS2	242	20	ranked_0	0.453123	78.7215	38.236	66.328	0.0659811		34	15	63	628	random minimal	0
MLIG_Actin_RPEL_3_2V51.DLIG_ActinCP_TwfCPI_2_7DS2	242	20	ranked_1	0.413726	87.0629	29.3058	67.8106	0.0581215		24	12	46	415	random minimal	0
MLIG_Actin_RPEL_3_2V51.DLIG_ActinCP_TwfCPI_2_7DS2	242	20	ranked_2	0.405501	88.7579	27.8	69.5997	0.071747		24	11	47	507	random minimal	0
MLIG_Actin_RPEL_3_2V51.DLIG_ActinCP_TwfCPI_2_7DS2	242	20	ranked_3	0.365344	74.0312	34.9629	60.0067	0.0672744		25	14	60	607	random minimal	0
MLIG_Actin_RPEL_3_2V51.DLIG_ActinCP_TwfCPI_2_7DS2	242	20	ranked_4	0.333745	85.98	29.365	67.1083	0.0569164		24	12	40	364	random minimal	0
MLIG_Actin_WH2_1_2A41.DLIG_GBD_Chelix_1_2K42	72	17	ranked_0	0.596986	86.4659	71.6755	80.6554	0.16486		17	11	31	266	random minimal	0
MLIG_Actin_WH2_1_2A41.DLIG_GBD_Chelix_1_2K42	72	17	ranked_1	0.493143	84.2387	57.6056	74.2513	0.0916819		15	9	26	214	random minimal	0
MLIG_Actin_WH2_1_2A41.DLIG_GBD_Chelix_1_2K42	72	17	ranked_2	0.450606	79.955	51.1718	69.0372	0.0875979		18	11	33	306	random minimal	0
MLIG_Actin_WH2_1_2A41.DLIG_GBD_Chelix_1_2K42	72	17	ranked_3	0.434669	82.934	56.1438	73.6157	0.07014		15	8	26	204	random minimal	0
MLIG_Actin_WH2_1_2A41.DLIG_GBD_Chelix_1_2K42	72	17	ranked_4	0.405583	80.3186	52.4	71.943	0.058572		14	6	24	207	random minimal	0
MLIG_Actin_WH2_2_2D1K.DLIG_PALB2_WD40_1_3EU7	333	17	ranked_0	0.59182	86.1173	36.8393	70.7179	0.0760518		33	15	48	304	random minimal	0
MLIG_Actin_WH2_2_2D1K.DLIG_PALB2_WD40_1_3EU7	333	17	ranked_1	0.419254	88.1997	28.3933	69.1126	0.142792		32	15	68	587	random minimal	0
MLIG_Actin_WH2_2_2D1K.DLIG_PALB2_WD40_1_3EU7	333	17	ranked_2	0.41552	84.5326	28.1507	62.2766	0.0978498		23	15	63	593	random minimal	0
MLIG_Actin_WH2_2_2D1K.DLIG_PALB2_WD40_1_3EU7	333	17	ranked_3	0.381845	86.8642	28.0221	65.1855	0.119823		24	14	69	873	random minimal	0
MLIG_Actin_WH2_2_2D1K.DLIG_PALB2_WD40_1_3EU7	333	17	ranked_4	0.326739	86.3032	24.2271	64.0195	0.113658		25	14	68	901	random minimal	0
MLIG_ANK_PxLPxL_1_3UXG.DDOC_MAPK_HePTP_8_2GPH	334	10	ranked_0	0.694101	92.1347	51.4656	78.0569	0.114738		17	9	33	241	random minimal	0
MLIG_ANK_PxLPxL_1_3UXG.DDOC_MAPK_HePTP_8_2GPH	334	10	ranked_1	0.672633	91.852	45.63	74.5188	0.0770803		15	9	31	228	random minimal	0
MLIG_ANK_PxLPxL_1_3UXG.DDOC_MAPK_HePTP_8_2GPH	334	10	ranked_2	0.642895	93.0067	43.3044	76.4393	0.108746		18	9	38	274	random minimal	0
MLIG_ANK_PxLPxL_1_3UXG.DDOC_MAPK_HePTP_8_2GPH	334	10	ranked_3	0.620303	90.9389	38.8956	73.5911	0.0747202		18	9	36	258	random minimal	0
MLIG_ANK_PxLPxL_1_3UXG.DDOC_MAPK_HePTP_8_2GPH	334	10	ranked_4	0.575357	90.9337	33.3167	72.4139	0.0767792		19	9	37	250	random minimal	0
MLIG_AP2alpha_1_1KY7.DLIG_PAM2_1_1JGN	73	5	ranked_0	0.48238	95.2664	55.8367	86.8171	0.0393982		11	3	13	107	random minimal	0
MLIG_AP2alpha_1_1KY7.DLIG_PAM2_1_1JGN	73	5	ranked_1	0.465614	94.967	49.4	87.3725	0.051974		10	2	11	87	random minimal	0
MLIG_AP2alpha_1_1KY7.DLIG_PAM2_1_1JGN	73	5	ranked_2	0.456991	94.9608	44.995	87.8229	0.0558087		12	2	15	175	random minimal	0
MLIG_AP2alpha_1_1KY7.DLIG_PAM2_1_1JGN	73	5	ranked_3	0.440405	94.928	47.9933	84.0969	0.0447125		10	3	14	120	random minimal	0
MLIG_AP2alpha_1_1KY7.DLIG_PAM2_1_1JGN	73	5	ranked_4	0.434164	93.6546	41.765	86.736	0.0475877		13	2	15	141	random minimal	0
MLIG_AP2alpha_2_1KYU.DLIG_TRAF2_2_1CZY	168	4	ranked_0	0.578891	94.8869	35.855	83.0805	0.127862		16	4	25	306	random minimal	0
MLIG_AP2alpha_2_1KYU.DLIG_TRAF2_2_1CZY	168	4	ranked_1	0.576642	93.7157	36.7575	81.0583	0.126902		14	4	23	270	random minimal	0
MLIG_AP2alpha_2_1KYU.DLIG_TRAF2_2_1CZY	168	4	ranked_2	0.563785	94.372	34.49	81.7653	0.118356		15	4	25	279	random minimal	0
MLIG_AP2alpha_2_1KYU.DLIG_TRAF2_2_1CZY	168	4	ranked_3	0.529468	94.394	34.7225	81.8316	0.0758301		15	4	23	294	random minimal	0
MLIG_AP2alpha_2_1KYU.DLIG_TRAF2_2_1CZY	168	4	ranked_4	0.525082	94.906	35.46	82.3911	0.11522		15	4	23	344	random minimal	0
MLIG_APCC_ABBA_1_4BH6.DLIG_LIR_Apic_2_4EOY	124	6	ranked_0	0.728325	93.76	64.7333	85.052	0.134672		14	6	28	274	random minimal	0
MLIG_APCC_ABBA_1_4BH6.DLIG_LIR_Apic_2_4EOY	124	6	ranked_1	0.654366	91.956	58.3667	82.359	0.0939344		15	6	30	299	random minimal	0
MLIG_APCC_ABBA_1_4BH6.DLIG_LIR_Apic_2_4EOY	124	6	ranked_2	0.648185	89.7894	54.6783	80.63	0.0925924		17	6	31	270	random minimal	0
MLIG_APCC_ABBA_1_4BH6.DLIG_LIR_Apic_2_4EOY	124	6	ranked_3	0.588137	90.8787	49.1067	78.9438	0.0731025		15	6	29	315	random minimal	0
MLIG_APCC_ABBA_1_4BH6.DLIG_LIR_Apic_2_4EOY	124	6	ranked_4	0.55344	91.2131	44.0817	78.3591	0.0838539		16	6	27	313	random minimal	0
MLIG_ARL_BART_1_4ZI2.DLIG_LYPXL_SIV_4_2XS1	697	8	ranked_0	0.853376	89.5174	65.8563	82.5067	0.152654		19	8	32	261	random minimal	0
MLIG_ARL_BART_1_4ZI2.DLIG_LYPXL_SIV_4_2XS1	697	8	ranked_1	0.698952	85.9839	35.42	70.4258	0.0854973		18	8	28	292	random minimal	0
MLIG_ARL_BART_1_4ZI2.DLIG_LYPXL_SIV_4_2XS1	697	8	ranked_2	0.68303	86.8058	33.0414	72.3308	0.078829		19	7	31	269	random minimal	0
MLIG_ARL_BART_1_4ZI2.DLIG_LYPXL_SIV_4_2XS1	697	8	ranked_3	0.664072	83.4947	36.495	71.2339	0.0761273		17	6	24	185	random minimal	0
MLIG_ARL_BART_1_4ZI2.DLIG_LYPXL_SIV_4_2XS1	697	8	ranked_4	0.621791	85.1044	27.6529	67.6191	0.0568835		16	7	27	290	random minimal	0
MLIG_BH_BH3_1_2ROC.DLIG_Actin_WH2_2_2D1K	370	17	ranked_0	0.723749	90.5862	67.9873	81.3793	0.162086		16	11	34	259	random minimal	0
MLIG_BH_BH3_1_2ROC.DLIG_Actin_WH2_2_2D1K	370	17	ranked_1	0.680979	88.1644	61.63	78.0997	0.115917		18	11	35	250	random minimal	0
MLIG_BH_BH3_1_2ROC.DLIG_Actin_WH2_2_2D1K	370	17	ranked_2	0.673917	87.7411	57.5808	75.677	0.108352		18	12	40	242	random minimal	0
MLIG_BH_BH3_1_2ROC.DLIG_Actin_WH2_2_2D1K	370	17	ranked_3	0.645125	88.3088	53.8858	73.5561	0.106839		16	12	34	240	random minimal	0
MLIG_BH_BH3_1_2ROC.DLIG_Actin_WH2_2_2D1K	370	17	ranked_4	0.582863	86.3844	47.6464	70.6022	0.0835792		16	11	36	262	random minimal	0
MLIG_BIR_III_2_1NW9.DDEG_SIAH_1_2A25	193	4	ranked_0	0.71424	91.556	57.3575	84.3563	0.153923		15	4	24	211	random minimal	0
MLIG_BIR_III_2_1NW9.DDEG_SIAH_1_2A25	193	4	ranked_1	0.620534	90.7994	48.22	82.2835	0.140057		16	4	27	210	random minimal	0
MLIG_BIR_III_2_1NW9.DDEG_SIAH_1_2A25	193	4	ranked_2	0.589816	91.5487	44.24	81.5889	0.141942		15	4	26	240	random minimal	0
MLIG_BIR_III_2_1NW9.DDEG_SIAH_1_2A25	193	4	ranked_3	0.587727	91.7275	44.8575	82.3535	0.145004		16	4	27	238	random minimal	0
MLIG_BIR_III_2_1NW9.DDEG_SIAH_1_2A25	193	4	ranked_4	0.544206	91.4907	37.7775	80.1826	0.163241		15	4	24	213	random minimal	0
MLIG_BIR_III_3_1JD5.DLIG_LRP6_Inhibitor_1_3SOQ	305	4	ranked_0	0.670176	94.1665	35.615	83.0138	0.0724736		17	4	30	250	random minimal	0
MLIG_BIR_III_3_1JD5.DLIG_LRP6_Inhibitor_1_3SOQ	305	4	ranked_1	0.66668	92.9035	38.6825	82.5757	0.0630505		17	4	25	249	random minimal	0
MLIG_BIR_III_3_1JD5.DLIG_LRP6_Inhibitor_1_3SOQ	305	4	ranked_2	0.663289	93.1229	35.5025	80.3183	0.0705876		14	4	22	245	random minimal	0
MLIG_BIR_III_3_1JD5.DLIG_LRP6_Inhibitor_1_3SOQ	305	4	ranked_3	0.634701	94.085	34.6075	80.8678	0.0738266		14	4	22	150	random minimal	0
MLIG_BIR_III_3_1JD5.DLIG_LRP6_Inhibitor_1_3SOQ	305	4	ranked_4	0.621923	92.7162	31.71	78.3618	0.0539659		13	4	22	210	random minimal	0
MLIG_CaM_IQ_9_2IX7.DLIG_CORNRBOX_1KKQ	164	17	ranked_0	0.546036	83.573	50.605	71.0986	0.125351		23	14	50	365	random minimal	0
MLIG_CaM_IQ_9_2IX7.DLIG_CORNRBOX_1KKQ	164	17	ranked_1	0.504301	86.7959	45.1336	70.4286	0.099167		17	11	31	250	random minimal	0
MLIG_CaM_IQ_9_2IX7.DLIG_CORNRBOX_1KKQ	164	17	ranked_2	0.493908	84.4909	46.3808	70.3357	0.10933		22	13	46	349	random minimal	0
MLIG_CaM_IQ_9_2IX7.DLIG_CORNRBOX_1KKQ	164	17	ranked_3	0.468037	81.3844	42.3762	65.0261	0.0830202		18	13	38	306	random minimal	0
MLIG_CaM_IQ_9_2IX7.DLIG_CORNRBOX_1KKQ	164	17	ranked_4	0.450484	78.4596	37.3446	63.6125	0.0885639		23	13	46	455	random minimal	0
MLIG_CAP-Gly_1_2PZO.DLIG_Rb_LxCxE_1_1GH6	123	5	ranked_0	0.551602	91.0591	45.154	76.7138	0.0637262		11	5	18	240	random minimal	0
MLIG_CAP-Gly_1_2PZO.DLIG_Rb_LxCxE_1_1GH6	123	5	ranked_1	0.523484	92.5042	39.9125	79.3562	0.0464105		12	4	22	271	random minimal	0
MLIG_CAP-Gly_1_2PZO.DLIG_Rb_LxCxE_1_1GH6	123	5	ranked_2	0.511482	92.4783	35.922	75.8441	0.0767696		12	5	18	197	random minimal	0
MLIG_CAP-Gly_1_2PZO.DLIG_Rb_LxCxE_1_1GH6	123	5	ranked_3	0.505587	91.5838	35.502	76.0056	0.0676988		13	5	20	230	random minimal	0
MLIG_CAP-Gly_1_2PZO.DLIG_Rb_LxCxE_1_1GH6	123	5	ranked_4	0.49454	92.4708	38.62	81.7007	0.0430537		12	3	17	206	random minimal	0
MLIG_CAP-Gly_2_3RDV.DLIG_PDZ_Class_3_1B8Q	86	7	ranked_0	0.597385	85.1488	58.1617	78.1087	0.120769		17	6	31	310	random minimal	0
MLIG_CAP-Gly_2_3RDV.DLIG_PDZ_Class_3_1B8Q	86	7	ranked_1	0.579981	92.2088	62.218	85.3927	0.122047		17	5	27	281	random minimal	0
MLIG_CAP-Gly_2_3RDV.DLIG_PDZ_Class_3_1B8Q	86	7	ranked_2	0.569982	84.77	57.5717	76.999	0.0993538		15	6	28	319	random minimal	0
MLIG_CAP-Gly_2_3RDV.DLIG_PDZ_Class_3_1B8Q	86	7	ranked_3	0.502318	85.8987	54.898	78.1485	0.0709471		15	5	26	237	random minimal	0
MLIG_CAP-Gly_2_3RDV.DLIG_PDZ_Class_3_1B8Q	86	7	ranked_4	0.497085	88.6692	51.502	77.7376	0.0726771		12	5	20	231	random minimal	0
MLIG_CID_NIM_1_2MOW.DLIG_EVH1_2_1DDV	104	10	ranked_0	0.491494	88.8827	47.7717	77.1367	0.135243		15	6	24	335	random minimal	0
MLIG_CID_NIM_1_2MOW.DLIG_EVH1_2_1DDV	104	10	ranked_1	0.484517	91.895	51.1375	75.592	0.116199		12	8	24	253	random minimal	0
MLIG_CID_NIM_1_2MOW.DLIG_EVH1_2_1DDV	104	10	ranked_2	0.469496	90.7415	45.9671	75.0705	0.130108		13	7	25	366	random minimal	0
MLIG_CID_NIM_1_2MOW.DLIG_EVH1_2_1DDV	104	10	ranked_3	0.461388	87.6375	48.73	74.6683	0.111239		12	6	21	280	random minimal	0
MLIG_CID_NIM_1_2MOW.DLIG_EVH1_2_1DDV	104	10	ranked_4	0.424776	90.665	39.3129	73.5476	0.108608		14	7	27	327	random minimal	0
MLIG_Clathr_ClatBox_1_1C9I.DLIG_SUFU_1_4KMD	354	5	ranked_0	0.700246	92.5542	41.47	77.5294	0.0498911		12	5	18	137	random minimal	0
MLIG_Clathr_ClatBox_1_1C9I.DLIG_SUFU_1_4KMD	354	5	ranked_1	0.549039	88.7763	26.6325	68.0617	0.0356232		8	4	17	105	random minimal	0
MLIG_Clathr_ClatBox_1_1C9I.DLIG_SUFU_1_4KMD	354	5	ranked_2	0.538372	91.274	26.422	69.6567	0.0361519		10	5	19	176	random minimal	0
MLIG_Clathr_ClatBox_1_1C9I.DLIG_SUFU_1_4KMD	354	5	ranked_3	0.527043	90.9844	28.4525	71.7438	0.0284042		9	4	16	128	random minimal	0
MLIG_Clathr_ClatBox_1_1C9I.DLIG_SUFU_1_4KMD	354	5	ranked_4	0.408875	95.4356	15.698	82.146	0.273708		25	5	54	614	random minimal	0
MLIG_Clathr_ClatBox_2_1UTC.DLIG_LIR_Gen_1_2L8J	115	6	ranked_0	0.794856	96.14	76.6517	91.4628	0.144192		19	6	32	412	random minimal	0
MLIG_Clathr_ClatBox_2_1UTC.DLIG_LIR_Gen_1_2L8J	115	6	ranked_1	0.726538	94.6511	68.6867	88.4196	0.107219		19	6	31	394	random minimal	0
MLIG_Clathr_ClatBox_2_1UTC.DLIG_LIR_Gen_1_2L8J	115	6	ranked_2	0.654166	92.4533	59.3317	85.093	0.104305		21	6	37	456	random minimal	0
MLIG_Clathr_ClatBox_2_1UTC.DLIG_LIR_Gen_1_2L8J	115	6	ranked_3	0.613601	92.113	52.6783	83.9541	0.0902791		23	6	40	428	random minimal	0
MLIG_Clathr_ClatBox_2_1UTC.DLIG_LIR_Gen_1_2L8J	115	6	ranked_4	0.54325	90.7056	47.68	78.9714	0.0889757		16	6	32	351	random minimal	0
MLIG_CNOT1_NIM_1_4CQO.DLIG_Rb_LxCxE_1_1GH6	123	10	ranked_0	0.426802	87.0369	40.0657	70.597	0.0400954		13	7	23	253	random minimal	0
MLIG_CNOT1_NIM_1_4CQO.DLIG_Rb_LxCxE_1_1GH6	123	10	ranked_1	0.411274	85.3829	37.5511	68.8258	0.0492849		17	9	30	302	random minimal	0
MLIG_CNOT1_NIM_1_4CQO.DLIG_Rb_LxCxE_1_1GH6	123	10	ranked_2	0.404438	83.5444	36.1225	67.7371	0.0458067		16	8	30	373	random minimal	0
MLIG_CNOT1_NIM_1_4CQO.DLIG_Rb_LxCxE_1_1GH6	123	10	ranked_3	0.396962	87.785	35.3171	70.2957	0.0446514		14	7	26	261	random minimal	0
MLIG_CNOT1_NIM_1_4CQO.DLIG_Rb_LxCxE_1_1GH6	123	10	ranked_4	0.393688	88.9867	33.254	75.0535	0.0540171		15	5	24	366	random minimal	0
MLIG_CORNRBOX_1KKQ.DDOC_SPAK_OSR1_1_2V3S	62	9	ranked_0	0.779375	90.7437	82.9056	88.2243	0.304956		19	9	43	318	random minimal	0
MLIG_CORNRBOX_1KKQ.DDOC_SPAK_OSR1_1_2V3S	62	9	ranked_1	0.568726	90.6985	59.15	78.68	0.130382		13	8	22	201	random minimal	0
MLIG_CORNRBOX_1KKQ.DDOC_SPAK_OSR1_1_2V3S	62	9	ranked_2	0.389567	87.6777	48.6211	71.7	0.109182		13	9	35	293	random minimal	0
MLIG_CORNRBOX_1KKQ.DDOC_SPAK_OSR1_1_2V3S	62	9	ranked_3	0.356847	83.3292	36.6129	66.1179	0.0541412		12	7	23	229	random minimal	0
MLIG_CORNRBOX_1KKQ.DDOC_SPAK_OSR1_1_2V3S	62	9	ranked_4	0.35402	84.23	38.6944	67.1542	0.0844145		15	9	32	226	random minimal	0
MLIG_CSL_BTD_1_4J2X.DTRG_NES_CRM1_1_3GB8	179	4	ranked_0	0.566629	94.47	38.0567	84.5147	0.04418		14	3	20	237	random minimal	0
MLIG_CSL_BTD_1_4J2X.DTRG_NES_CRM1_1_3GB8	179	4	ranked_1	0.559409	94.3171	38.12	83.6129	0.0501036		17	4	22	217	random minimal	0
MLIG_CSL_BTD_1_4J2X.DTRG_NES_CRM1_1_3GB8	179	4	ranked_2	0.550181	95.1693	34.85	81.765	0.0488504		14	4	19	170	random minimal	0
MLIG_CSL_BTD_1_4J2X.DTRG_NES_CRM1_1_3GB8	179	4	ranked_3	0.542977	94.2307	32.375	81.2084	0.0371747		15	4	23	247	random minimal	0
MLIG_CSL_BTD_1_4J2X.DTRG_NES_CRM1_1_3GB8	179	4	ranked_4	0.537542	94.1864	30.385	77.1727	0.0362974		11	4	17	209	random minimal	0
MLIG_deltaCOP1_diTrp_1_5FJX.DLIG_CAP-Gly_1_2PZO	46	6	ranked_0	0.461763	93.8236	75.5567	89.9093	0.0976209		11	3	17	182	random minimal	0
MLIG_deltaCOP1_diTrp_1_5FJX.DLIG_CAP-Gly_1_2PZO	46	6	ranked_1	0.442476	94.9917	66.64	87.9038	0.0877319		12	4	20	187	random minimal	0
MLIG_deltaCOP1_diTrp_1_5FJX.DLIG_CAP-Gly_1_2PZO	46	6	ranked_2	0.441137	93.8982	65.5925	86.35	0.0993937		11	4	19	187	random minimal	0
MLIG_deltaCOP1_diTrp_1_5FJX.DLIG_CAP-Gly_1_2PZO	46	6	ranked_3	0.440661	93.5509	66.2575	86.2727	0.0919767		11	4	20	186	random minimal	0
MLIG_deltaCOP1_diTrp_1_5FJX.DLIG_CAP-Gly_1_2PZO	46	6	ranked_4	0.425634	93.5755	70.47	88.6243	0.09082		11	3	17	183	random minimal	0
MLIG_DLG_GKlike_1_3WP0.DTRG_ER_FFAT_1_2RR3	125	9	ranked_0	0.74841	95.8764	73.4214	88.3914	0.234448		14	7	31	258	random minimal	0
MLIG_DLG_GKlike_1_3WP0.DTRG_ER_FFAT_1_2RR3	125	9	ranked_1	0.715061	96.0362	72.93	88.7395	0.23501		13	6	26	229	random minimal	0
MLIG_DLG_GKlike_1_3WP0.DTRG_ER_FFAT_1_2RR3	125	9	ranked_2	0.59812	92.9657	57.6867	79.1609	0.137386		14	9	32	257	random minimal	0
MLIG_DLG_GKlike_1_3WP0.DTRG_ER_FFAT_1_2RR3	125	9	ranked_3	0.527655	91.7729	48.9322	75.0091	0.122693		14	9	33	274	random minimal	0
MLIG_DLG_GKlike_1_3WP0.DTRG_ER_FFAT_1_2RR3	125	9	ranked_4	0.436465	88.53	37.0212	67.9265	0.0712112		12	8	30	246	random minimal	0
MLIG_Dynein_DLC8_1_1F95.DDOC_USP7_UBL2_3_4YOC	250	7	ranked_0	0.753787	94.1236	59.8967	83.8555	0.157363		14	6	29	286	random minimal	0
MLIG_Dynein_DLC8_1_1F95.DDOC_USP7_UBL2_3_4YOC	250	7	ranked_1	0.73504	93.6969	54.7843	80.0775	0.126232		13	7	29	249	random minimal	0
MLIG_Dynein_DLC8_1_1F95.DDOC_USP7_UBL2_3_4YOC	250	7	ranked_2	0.728813	93.8677	55.3917	81.7174	0.127649		13	6	30	281	random minimal	0
MLIG_Dynein_DLC8_1_1F95.DDOC_USP7_UBL2_3_4YOC	250	7	ranked_3	0.699927	93.4141	42.8614	78.6696	0.087362		17	7	32	315	random minimal	0
MLIG_Dynein_DLC8_1_1F95.DDOC_USP7_UBL2_3_4YOC	250	7	ranked_4	0.628336	92.6483	36.0114	71.7821	0.0704821		12	7	28	271	random minimal	0
MLIG_EF_ALG2_ABM_1_2ZNE.DLIG_CID_NIM_1_2MOW	155	9	ranked_0	0.553484	92.0056	44.7814	78.7828	0.0786214		18	7	31	276	random minimal	0
MLIG_EF_ALG2_ABM_1_2ZNE.DLIG_CID_NIM_1_2MOW	155	9	ranked_1	0.520324	92.0067	37.0986	78.2796	0.0571731		21	7	32	349	random minimal	0
MLIG_EF_ALG2_ABM_1_2ZNE.DLIG_CID_NIM_1_2MOW	155	9	ranked_2	0.513	91.8042	35.1214	76.5435	0.0628173		19	7	32	339	random minimal	0
MLIG_EF_ALG2_ABM_1_2ZNE.DLIG_CID_NIM_1_2MOW	155	9	ranked_3	0.508563	91.9928	35.3112	74.5523	0.0586719		18	8	31	353	random minimal	0
MLIG_EF_ALG2_ABM_1_2ZNE.DLIG_CID_NIM_1_2MOW	155	9	ranked_4	0.492058	91.3113	31.5175	75.8806	0.0692967		23	8	39	478	random minimal	0
MLIG_EH1_1_2CE8.DLIG_SH3_CIN85_PxpxPR_1_2BZ8	57	9	ranked_0	0.305059	91.8618	35.595	76.8573	0.0437448		11	4	14	103	random minimal	0
MLIG_EH1_1_2CE8.DLIG_SH3_CIN85_PxpxPR_1_2BZ8	57	9	ranked_1	0.303318	92.4238	44.048	73.8177	0.0337671		8	5	11	89	random minimal	0
MLIG_EH1_1_2CE8.DLIG_SH3_CIN85_PxpxPR_1_2BZ8	57	9	ranked_2	0.272261	90.7887	37.3743	73.7932	0.0370908		15	7	25	205	random minimal	0
MLIG_EH1_1_2CE8.DLIG_SH3_CIN85_PxpxPR_1_2BZ8	57	9	ranked_3	0.243273	94.91	38.656	66.783	0.0320595		5	5	11	130	random minimal	0
MLIG_EH1_1_2CE8.DLIG_SH3_CIN85_PxpxPR_1_2BZ8	57	9	ranked_4	0.240182	92.5893	35.5367	75.4735	0.0569136		14	6	25	220	random minimal	0
MLIG_EH_1_1FF1.DDOC_MAPK_GRA24_9_5ETA	350	5	ranked_0	0.595411	76.3775	38.7275	66.965	0.0394471		12	4	19	157	random minimal	0
MLIG_EH_1_1FF1.DDOC_MAPK_GRA24_9_5ETA	350	5	ranked_1	0.592144	74.6967	35.845	64.9837	0.0425628		12	4	21	178	random minimal	0
MLIG_EH_1_1FF1.DDOC_MAPK_GRA24_9_5ETA	350	5	ranked_2	0.541239	76.6193	34.485	67.2561	0.0356127		14	4	22	173	random minimal	0
MLIG_EH_1_1FF1.DDOC_MAPK_GRA24_9_5ETA	350	5	ranked_3	0.529936	76.3055	32.8675	64.722	0.0319857		11	4	17	142	random minimal	0
MLIG_EH_1_1FF1.DDOC_MAPK_GRA24_9_5ETA	350	5	ranked_4	0.525443	75.764	31.43	63.0971	0.0368249		10	4	17	173	random minimal	0
MLIG_EVH1_1_1EVH.DLIG_Actin_WH2_1_2A41	372	5	ranked_0	0.875587	96.0581	78.21	91.8086	0.123154		16	5	28	171	random minimal	0
MLIG_EVH1_1_1EVH.DLIG_Actin_WH2_1_2A41	372	5	ranked_1	0.863696	94.9144	76.042	90.421	0.114521		16	5	26	160	random minimal	0
MLIG_EVH1_1_1EVH.DLIG_Actin_WH2_1_2A41	372	5	ranked_2	0.854031	94.9671	70.412	89.3864	0.105935		17	5	28	162	random minimal	0
MLIG_EVH1_1_1EVH.DLIG_Actin_WH2_1_2A41	372	5	ranked_3	0.74669	92.8212	51.508	83.4318	0.079417		17	5	22	175	random minimal	0
MLIG_EVH1_1_1EVH.DLIG_Actin_WH2_1_2A41	372	5	ranked_4	0.64779	92.3727	36.108	78.3065	0.0603668		15	5	24	236	random minimal	0
MLIG_EVH1_2_1DDV.DLIG_LIR_Apic_2_4EOY	124	5	ranked_0	0.892153	96.7381	88.26	94.7195	0.175003		16	5	29	266	random minimal	0
MLIG_EVH1_2_1DDV.DLIG_LIR_Apic_2_4EOY	124	5	ranked_1	0.885794	96.4387	86.64	94.1057	0.168163		16	5	30	259	random minimal	0
MLIG_EVH1_2_1DDV.DLIG_LIR_Apic_2_4EOY	124	5	ranked_2	0.819907	95.7412	80.356	92.0781	0.162258		16	5	31	293	random minimal	0
MLIG_EVH1_2_1DDV.DLIG_LIR_Apic_2_4EOY	124	5	ranked_3	0.805832	95.0044	77.932	90.9395	0.131522		16	5	30	269	random minimal	0
MLIG_EVH1_2_1DDV.DLIG_LIR_Apic_2_4EOY	124	5	ranked_4	0.800468	95.5506	77.664	91.2919	0.155412		16	5	30	295	random minimal	0
MLIG_EVH1_3_1MKE.DLIG_LSD1_SNAG_1_2Y48	543	6	ranked_0	0.773593	95.0535	42.715	85.24	0.202408		26	6	35	300	random minimal	0
MLIG_EVH1_3_1MKE.DLIG_LSD1_SNAG_1_2Y48	543	6	ranked_1	0.761529	95.518	40.3617	84.8426	0.184769		25	6	35	299	random minimal	0
MLIG_EVH1_3_1MKE.DLIG_LSD1_SNAG_1_2Y48	543	6	ranked_2	0.702547	93.7794	30.8417	76.6145	0.0885972		16	6	30	213	random minimal	0
MLIG_EVH1_3_1MKE.DLIG_LSD1_SNAG_1_2Y48	543	6	ranked_3	0.679617	94.7012	32.63	78.5087	0.063291		17	6	26	154	random minimal	0
MLIG_EVH1_3_1MKE.DLIG_LSD1_SNAG_1_2Y48	543	6	ranked_4	0.677228	94.1344	34.0233	79.1067	0.0851699		18	6	29	171	random minimal	0
MLIG_FAT_LD_1_3GM1.DLIG_LIR_Nem_3_5AZG	116	9	ranked_0	0.633102	93.5894	61.9756	82.6462	0.165114		17	9	34	322	random minimal	0
MLIG_FAT_LD_1_3GM1.DLIG_LIR_Nem_3_5AZG	116	9	ranked_1	0.518359	89.6044	41.8114	75.0587	0.0745973		16	7	30	294	random minimal	0
MLIG_FAT_LD_1_3GM1.DLIG_LIR_Nem_3_5AZG	116	9	ranked_2	0.511935	89.682	38.7712	71.9739	0.0720461		15	8	28	304	random minimal	0
MLIG_FAT_LD_1_3GM1.DLIG_LIR_Nem_3_5AZG	116	9	ranked_3	0.476982	88.8267	36.13	69.4121	0.0520324		12	7	25	272	random minimal	0
MLIG_FAT_LD_1_3GM1.DLIG_LIR_Nem_3_5AZG	116	9	ranked_4	0.461862	88.9	31.7825	66.053	0.0483632		12	8	26	226	random minimal	0
MLIG_FXI_DFP_1_5EOD.DLIG_BIR_III_3_1JD5	72	5	ranked_0	0.601922	95.0178	64.34	84.0614	0.0761067		9	5	19	181	random minimal	0
MLIG_FXI_DFP_1_5EOD.DLIG_BIR_III_3_1JD5	72	5	ranked_1	0.557523	94.1644	56.998	85.3152	0.0837478		16	5	25	353	random minimal	0
MLIG_FXI_DFP_1_5EOD.DLIG_BIR_III_3_1JD5	72	5	ranked_2	0.515883	93.6614	51.93	82.6795	0.0950841		14	5	26	310	random minimal	0
MLIG_FXI_DFP_1_5EOD.DLIG_BIR_III_3_1JD5	72	5	ranked_3	0.470419	92.0538	42.502	78.2894	0.0710227		13	5	21	282	random minimal	0
MLIG_FXI_DFP_1_5EOD.DLIG_BIR_III_3_1JD5	72	5	ranked_4	0.445594	92.9759	44.1075	83.6676	0.0757297		17	4	24	356	random minimal	0
MLIG_GBD_Chelix_1_2K42.DLIG_FAT_LD_1_3GM1	140	9	ranked_0	0.782155	95.8723	71.4671	87.3305	0.164098		13	7	25	218	random minimal	0
MLIG_GBD_Chelix_1_2K42.DLIG_FAT_LD_1_3GM1	140	9	ranked_1	0.772235	95.9946	71.17	87.306	0.152098		13	7	24	204	random minimal	0
MLIG_GBD_Chelix_1_2K42.DLIG_FAT_LD_1_3GM1	140	9	ranked_2	0.723879	92.98	67.5167	85.341	0.0648727		14	6	22	122	random minimal	0
MLIG_GBD_Chelix_1_2K42.DLIG_FAT_LD_1_3GM1	140	9	ranked_3	0.658665	91.7971	58.1257	80.5733	0.053612		14	7	26	124	random minimal	0
MLIG_GBD_Chelix_1_2K42.DLIG_FAT_LD_1_3GM1	140	9	ranked_4	0.393771	91.9473	32.3144	69.585	0.0882789		15	9	29	355	random minimal	0
MLIG_GLEBS_BUB3_1_2I3S.DLIG_FXI_DFP_1_5EOD	84	9	ranked_0	0.722586	92.3289	56.2812	81.2373	0.120976		18	8	34	300	random minimal	0
MLIG_GLEBS_BUB3_1_2I3S.DLIG_FXI_DFP_1_5EOD	84	9	ranked_1	0.663021	88.4223	53.4163	79.0873	0.13161		22	8	41	360	random minimal	0
MLIG_GLEBS_BUB3_1_2I3S.DLIG_FXI_DFP_1_5EOD	84	9	ranked_2	0.549004	90.9353	54.855	80.2448	0.133037		19	8	37	313	random minimal	0
MLIG_GLEBS_BUB3_1_2I3S.DLIG_FXI_DFP_1_5EOD	84	9	ranked_3	0.497304	86.3968	43.6444	72.655	0.10383		19	9	36	256	random minimal	0
MLIG_GLEBS_BUB3_1_2I3S.DLIG_FXI_DFP_1_5EOD	84	9	ranked_4	0.495266	85.6914	44.6	74.3559	0.0943445		21	8	36	311	random minimal	0
MLIG_GYF_1L2Z.DLIG_SUFU_1_4KMD	354	9	ranked_0	0.603839	89.2185	33.4167	66.3905	0.0636675		13	9	27	239	random minimal	0
MLIG_GYF_1L2Z.DLIG_SUFU_1_4KMD	354	9	ranked_1	0.59483	90.1393	31.9611	67.3739	0.0812841		14	9	35	252	random minimal	0
MLIG_GYF_1L2Z.DLIG_SUFU_1_4KMD	354	9	ranked_2	0.565954	89.0425	30.4311	67.9424	0.0668489		16	9	31	221	random minimal	0
MLIG_GYF_1L2Z.DLIG_SUFU_1_4KMD	354	9	ranked_3	0.553884	89.7117	29.5533	69.6589	0.053689		12	6	22	173	random minimal	0
MLIG_GYF_1L2Z.DLIG_SUFU_1_4KMD	354	9	ranked_4	0.540685	89.319	30.8212	63.32	0.0599911		10	8	20	133	random minimal	0
MLIG_HOMEOBOX_1B72.DLIG_Vh1_VBS_1_1SYQ	258	4	ranked_0	0.727226	95.433	52.2067	85.4577	0.0412472		10	3	14	179	random minimal	0
MLIG_HOMEOBOX_1B72.DLIG_Vh1_VBS_1_1SYQ	258	4	ranked_1	0.604001	94.1691	38.0233	82.1379	0.0530637		11	3	13	122	random minimal	0
MLIG_HOMEOBOX_1B72.DLIG_Vh1_VBS_1_1SYQ	258	4	ranked_2	0.578893	95.016	32.59	80.61	0.0398619		10	3	13	169	random minimal	0
MLIG_HOMEOBOX_1B72.DLIG_Vh1_VBS_1_1SYQ	258	4	ranked_3	0.547077	94.6407	26.995	79.6083	0.0469021		14	4	17	217	random minimal	0
MLIG_HOMEOBOX_1B72.DLIG_Vh1_VBS_1_1SYQ	258	4	ranked_4	0.469124	85.5877	27.6425	71.9535	0.0404907		13	4	19	136	random minimal	0
MLIG_IBAR_NPY_1_2YKT.DLIG_UFM1_UFIM_1_5HKH	83	4	ranked_0	0.297079	94.143	28.24	75.3136	0.0555524		10	4	15	159	random minimal	0
MLIG_IBAR_NPY_1_2YKT.DLIG_UFM1_UFIM_1_5HKH	83	4	ranked_1	0.268884	92.8917	24.1867	79.1507	0.0321499		12	3	14	162	random minimal	0
MLIG_IBAR_NPY_1_2YKT.DLIG_UFM1_UFIM_1_5HKH	83	4	ranked_2	0.250977	85.505	22.185	67.4136	0.0290655		10	4	17	206	random minimal	0
MLIG_IBAR_NPY_1_2YKT.DLIG_UFM1_UFIM_1_5HKH	83	4	ranked_3	0.248606	91.2818	25.3467	77.1529	0.029735		11	3	14	220	random minimal	0
MLIG_IBAR_NPY_1_2YKT.DLIG_UFM1_UFIM_1_5HKH	83	4	ranked_4	0.241398	92.2221	20.6175	76.31	0.0490754		14	4	21	319	random minimal	0
MLIG_KLC1_WD_1_3ZFW.DLIG_GLEBS_BUB3_1_2I3S	340	8	ranked_0	0.650761	91.1613	38.0863	73.4696	0.102333		16	8	40	483	random minimal	0
MLIG_KLC1_WD_1_3ZFW.DLIG_GLEBS_BUB3_1_2I3S	340	8	ranked_1	0.640185	90.4587	34.3271	73.3752	0.0878904		16	7	34	476	random minimal	0
MLIG_KLC1_WD_1_3ZFW.DLIG_GLEBS_BUB3_1_2I3S	340	8	ranked_2	0.639342	89.6827	32.79	69.8939	0.0762777		15	8	40	472	random minimal	0
MLIG_KLC1_WD_1_3ZFW.DLIG_GLEBS_BUB3_1_2I3S	340	8	ranked_3	0.629672	90.1773	31.8514	71.6191	0.0644945		15	7	32	446	random minimal	0
MLIG_KLC1_WD_1_3ZFW.DLIG_GLEBS_BUB3_1_2I3S	340	8	ranked_4	0.625708	89.7243	34.1683	73.0575	0.048227		14	6	29	386	random minimal	0
MLIG_KLC1_Yacidic_2_6FUZ.DDOC_GSK3_Axin_1_1O9U	289	5	ranked_0	0.495623	85.685	22.506	67.1029	0.0506086		12	5	22	214	random minimal	0
MLIG_KLC1_Yacidic_2_6FUZ.DDOC_GSK3_Axin_1_1O9U	289	5	ranked_1	0.435862	89.9441	20.694	74.2055	0.0445011		17	5	23	234	random minimal	0
MLIG_KLC1_Yacidic_2_6FUZ.DDOC_GSK3_Axin_1_1O9U	289	5	ranked_2	0.41389	84.3	20.476	69.1038	0.0513212		16	5	26	249	random minimal	0
MLIG_KLC1_Yacidic_2_6FUZ.DDOC_GSK3_Axin_1_1O9U	289	5	ranked_3	0.404616	87.8929	16.994	71.7795	0.111378		17	5	39	661	random minimal	0
MLIG_KLC1_Yacidic_2_6FUZ.DDOC_GSK3_Axin_1_1O9U	289	5	ranked_4	0.363691	90.4583	14.448	68.1024	0.0414564		12	5	16	151	random minimal	0
MLIG_LIR_Apic_2_4EOY.DLIG_Sin3_1_1PD7	85	6	ranked_0	0.510705	86.3712	51.165	79.6652	0.0510562		17	4	22	240	random minimal	0
MLIG_LIR_Apic_2_4EOY.DLIG_Sin3_1_1PD7	85	6	ranked_1	0.45601	84.0711	42.444	69.2043	0.0499314		9	5	16	152	random minimal	0
MLIG_LIR_Apic_2_4EOY.DLIG_Sin3_1_1PD7	85	6	ranked_2	0.451732	83.6747	39.785	72.2252	0.0600236		17	6	26	335	random minimal	0
MLIG_LIR_Apic_2_4EOY.DLIG_Sin3_1_1PD7	85	6	ranked_3	0.442397	83.2222	41.268	68.2386	0.0519671		9	5	18	157	random minimal	0
MLIG_LIR_Apic_2_4EOY.DLIG_Sin3_1_1PD7	85	6	ranked_4	0.421991	86.245	38.108	72.0871	0.0517178		12	5	21	238	random minimal	0
MLIG_LIR_Gen_1_2L8J.DDOC_PP1_MyPhoNE_1_1S70	299	9	ranked_0	0.585119	91.1923	35.2767	68.3177	0.075603		13	9	34	354	random minimal	0
MLIG_LIR_Gen_1_2L8J.DDOC_PP1_MyPhoNE_1_1S70	299	9	ranked_1	0.566555	91.0377	33.6012	69.1571	0.0533055		13	8	28	260	random minimal	0
MLIG_LIR_Gen_1_2L8J.DDOC_PP1_MyPhoNE_1_1S70	299	9	ranked_2	0.550338	91.705	34.5389	67.2052	0.0767277		12	9	33	323	random minimal	0
MLIG_LIR_Gen_1_2L8J.DDOC_PP1_MyPhoNE_1_1S70	299	9	ranked_3	0.544354	92.2215	32.1722	67.6559	0.095631		13	9	35	352	random minimal	0
MLIG_LIR_Gen_1_2L8J.DDOC_PP1_MyPhoNE_1_1S70	299	9	ranked_4	0.537341	91.0646	32.4478	67.085	0.0649651		13	9	32	349	random minimal	0
MLIG_LIR_LC3C_4_3VVW.DDOC_MIT_MIM_1_2JQ9	71	5	ranked_0	0.404209	89.3742	43.9225	78.0113	0.0751002		12	4	19	129	random minimal	0
MLIG_LIR_LC3C_4_3VVW.DDOC_MIT_MIM_1_2JQ9	71	5	ranked_1	0.398701	89.4564	41.23	76.596	0.0707682		11	4	20	199	random minimal	0
MLIG_LIR_LC3C_4_3VVW.DDOC_MIT_MIM_1_2JQ9	71	5	ranked_2	0.398256	88.2933	39.31	73.8865	0.0546964		12	5	21	164	random minimal	0
MLIG_LIR_LC3C_4_3VVW.DDOC_MIT_MIM_1_2JQ9	71	5	ranked_3	0.369905	89.3055	34.6525	74.7313	0.0509166		11	4	18	214	random minimal	0
MLIG_LIR_LC3C_4_3VVW.DDOC_MIT_MIM_1_2JQ9	71	5	ranked_4	0.347795	87.7733	33.3725	71.0346	0.0349851		9	4	18	133	random minimal	0
MLIG_LIR_Nem_3_5AZG.DLIG_ULM_U2AF65_1_1O0P	104	5	ranked_0	0.74573	91.0325	69.538	85.9148	0.110594		16	5	28	340	random minimal	0
MLIG_LIR_Nem_3_5AZG.DLIG_ULM_U2AF65_1_1O0P	104	5	ranked_1	0.744045	90.495	69.646	85.531	0.108729		16	5	27	346	random minimal	0
MLIG_LIR_Nem_3_5AZG.DLIG_ULM_U2AF65_1_1O0P	104	5	ranked_2	0.711814	88.0131	64.034	82.3038	0.0964397		16	5	26	352	random minimal	0
MLIG_LIR_Nem_3_5AZG.DLIG_ULM_U2AF65_1_1O0P	104	5	ranked_3	0.671314	88.7262	62.244	82.421	0.0978742		16	5	27	326	random minimal	0
MLIG_LIR_Nem_3_5AZG.DLIG_ULM_U2AF65_1_1O0P	104	5	ranked_4	0.527944	82.8546	45.555	74.0782	0.0599572		13	4	22	241	random minimal	0
MLIG_LRP6_Inhibitor_1_3SOQ.DTRG_NES_CRM1_1_3GB8	179	7	ranked_0	0.644034	94.1088	46.0043	79.4683	0.0974609		16	7	24	202	random minimal	0
MLIG_LRP6_Inhibitor_1_3SOQ.DTRG_NES_CRM1_1_3GB8	179	7	ranked_1	0.583872	93.2033	41.804	78.0859	0.0791088		12	5	19	128	random minimal	0
MLIG_LRP6_Inhibitor_1_3SOQ.DTRG_NES_CRM1_1_3GB8	179	7	ranked_2	0.564297	93.2767	36.5014	75.2118	0.0755225		15	7	24	163	random minimal	0
MLIG_LRP6_Inhibitor_1_3SOQ.DTRG_NES_CRM1_1_3GB8	179	7	ranked_3	0.564174	92.5123	31.935	73.3826	0.0720728		13	6	21	149	random minimal	0
MLIG_LRP6_Inhibitor_1_3SOQ.DTRG_NES_CRM1_1_3GB8	179	7	ranked_4	0.55803	93.478	36.555	72.1319	0.0756276		10	6	21	154	random minimal	0
MLIG_LSD1_SNAG_1_2Y48.DLIG_EF_ALG2_ABM_1_2ZNE	168	9	ranked_0	0.722939	91.5215	70.8462	83.6452	0.132953		13	8	29	310	random minimal	0
MLIG_LSD1_SNAG_1_2Y48.DLIG_EF_ALG2_ABM_1_2ZNE	168	9	ranked_1	0.389456	92.1923	22.7663	75.8568	0.170414		26	8	54	775	random minimal	0
MLIG_LSD1_SNAG_1_2Y48.DLIG_EF_ALG2_ABM_1_2ZNE	168	9	ranked_2	0.359891	88.5675	27.3822	69.579	0.107833		20	9	42	568	random minimal	0
MLIG_LSD1_SNAG_1_2Y48.DLIG_EF_ALG2_ABM_1_2ZNE	168	9	ranked_3	0.349327	89.0733	24.7922	64.9679	0.0667348		15	9	32	445	random minimal	0
MLIG_LSD1_SNAG_1_2Y48.DLIG_EF_ALG2_ABM_1_2ZNE	168	9	ranked_4	0.340698	87.9469	21.3789	63.9824	0.0741555		16	9	36	451	random minimal	0
MLIG_LYPXL_L_2_2R02.DLIG_PTAP_UEV_1_1M4P	144	10	ranked_0	0.553668	87.3768	43.4175	74.3519	0.121264		19	8	37	341	random minimal	0
MLIG_LYPXL_L_2_2R02.DLIG_PTAP_UEV_1_1M4P	144	10	ranked_1	0.479209	86.0781	34.2613	68.8058	0.134175		16	8	35	530	random minimal	0
MLIG_LYPXL_L_2_2R02.DLIG_PTAP_UEV_1_1M4P	144	10	ranked_2	0.479161	84.84	32.744	68.56	0.0969295		22	10	61	834	random minimal	0
MLIG_LYPXL_L_2_2R02.DLIG_PTAP_UEV_1_1M4P	144	10	ranked_3	0.46026	86.6094	30.669	66.6307	0.0737167		18	10	44	438	random minimal	0
MLIG_LYPXL_L_2_2R02.DLIG_PTAP_UEV_1_1M4P	144	10	ranked_4	0.457398	85.7214	33.3388	71.271	0.124213		21	8	44	524	random minimal	0
MLIG_LYPXL_SIV_4_2XS1.DLIG_APCC_ABBA_1_4BH6	293	9	ranked_0	0.597269	92.199	35.765	79.1758	0.0876902		20	6	31	321	random minimal	0
MLIG_LYPXL_SIV_4_2XS1.DLIG_APCC_ABBA_1_4BH6	293	9	ranked_1	0.497703	92.4567	30.8186	72.8445	0.0883248		15	7	30	397	random minimal	0
MLIG_LYPXL_SIV_4_2XS1.DLIG_APCC_ABBA_1_4BH6	293	9	ranked_2	0.477902	91.6994	24.28	72.822	0.0736387		18	7	33	442	random minimal	0
MLIG_LYPXL_SIV_4_2XS1.DLIG_APCC_ABBA_1_4BH6	293	9	ranked_3	0.411235	91.925	19.69	72.2245	0.181505		24	9	55	803	random minimal	0
MLIG_LYPXL_SIV_4_2XS1.DLIG_APCC_ABBA_1_4BH6	293	9	ranked_4	0.380385	92.516	17.7722	79.5796	0.408899		43	9	92	1306	random minimal	0
MLIG_LYPXL_S_1_2R03.DLIG_FXI_DFP_1_5EOD	84	5	ranked_0	0.559033	91.0315	51.97	83.7075	0.0533026		13	3	20	178	random minimal	0
MLIG_LYPXL_S_1_2R03.DLIG_FXI_DFP_1_5EOD	84	5	ranked_1	0.491868	92.7362	46.984	81.8429	0.0598295		16	5	27	209	random minimal	0
MLIG_LYPXL_S_1_2R03.DLIG_FXI_DFP_1_5EOD	84	5	ranked_2	0.460416	87.2359	45.3425	79.2562	0.0826681		17	4	26	301	random minimal	0
MLIG_LYPXL_S_1_2R03.DLIG_FXI_DFP_1_5EOD	84	5	ranked_3	0.456931	88.4094	37.054	77.2452	0.073519		18	5	28	293	random minimal	0
MLIG_LYPXL_S_1_2R03.DLIG_FXI_DFP_1_5EOD	84	5	ranked_4	0.45266	89.3321	41.5	76.7447	0.0942833		14	5	25	288	random minimal	0
MLIG_MAD2_1GO4.DLIG_LYPXL_L_2_2R02	293	9	ranked_0	0.61138	90.4285	37.8943	72.0415	0.0895695		13	7	24	200	random minimal	0
MLIG_MAD2_1GO4.DLIG_LYPXL_L_2_2R02	293	9	ranked_1	0.600244	90.1738	35.2414	73.4552	0.0727316		16	7	26	245	random minimal	0
MLIG_MAD2_1GO4.DLIG_LYPXL_L_2_2R02	293	9	ranked_2	0.573512	90.4633	35.3283	74.7105	0.0734649		15	6	26	246	random minimal	0
MLIG_MAD2_1GO4.DLIG_LYPXL_L_2_2R02	293	9	ranked_3	0.545997	89.5436	34.78	71.289	0.0581977		14	7	25	240	random minimal	0
MLIG_MAD2_1GO4.DLIG_LYPXL_L_2_2R02	293	9	ranked_4	0.534767	88.382	28.2863	67.4791	0.0514221		15	8	28	236	random minimal	0
MLIG_MLH1_MIPbox_1_4FMO.DDEG_SPOP_SBC_1_3HQM	137	5	ranked_0	0.602953	94.8491	47.37	80.0119	0.0822015		11	5	20	305	random minimal	0
MLIG_MLH1_MIPbox_1_4FMO.DDEG_SPOP_SBC_1_3HQM	137	5	ranked_1	0.578223	93.385	45.644	80.8216	0.104643		14	5	27	313	random minimal	0
MLIG_MLH1_MIPbox_1_4FMO.DDEG_SPOP_SBC_1_3HQM	137	5	ranked_2	0.578104	94.5446	46.266	81.1339	0.0928759		13	5	27	330	random minimal	0
MLIG_MLH1_MIPbox_1_4FMO.DDEG_SPOP_SBC_1_3HQM	137	5	ranked_3	0.576039	94.3215	45.634	80.7972	0.0827849		13	5	23	255	random minimal	0
MLIG_MLH1_MIPbox_1_4FMO.DDEG_SPOP_SBC_1_3HQM	137	5	ranked_4	0.575016	94.8042	43.102	79.5976	0.0814926		12	5	25	368	random minimal	0
MLIG_MYND_2_2ODD.DMOD_SUMO_for_1_1KPS	159	41	ranked_0	0.342366	83.3	61.8856	75.8873	0.105211		17	9	30	383	random minimal	0
MLIG_MYND_2_2ODD.DMOD_SUMO_for_1_1KPS	159	41	ranked_1	0.339143	83.5473	63.1309	74.9096	0.0835927		15	11	29	353	random minimal	0
MLIG_MYND_2_2ODD.DMOD_SUMO_for_1_1KPS	159	41	ranked_2	0.303512	84.797	57.31	76.2666	0.0914348		20	9	42	446	random minimal	0
MLIG_MYND_2_2ODD.DMOD_SUMO_for_1_1KPS	159	41	ranked_3	0.24929	86.24	55.8375	74.6581	0.12542		13	8	27	274	random minimal	0
MLIG_MYND_2_2ODD.DMOD_SUMO_for_1_1KPS	159	41	ranked_4	0.226853	88.6447	55.2813	73.9256	0.129159		19	15	42	407	random minimal	0
MLIG_NBox_RRM_1_2KXH.DLIG_PAM2_1_1JGN	73	11	ranked_0	0.709587	93.2718	81.2933	87.8815	0.154096		11	9	23	199	random minimal	0
MLIG_NBox_RRM_1_2KXH.DLIG_PAM2_1_1JGN	73	11	ranked_1	0.604608	90.1833	70.55	81.769	0.11743		12	9	24	237	random minimal	0
MLIG_NBox_RRM_1_2KXH.DLIG_PAM2_1_1JGN	73	11	ranked_2	0.499796	90.2458	64.5144	79.2181	0.10608		12	9	24	222	random minimal	0
MLIG_NBox_RRM_1_2KXH.DLIG_PAM2_1_1JGN	73	11	ranked_3	0.482681	89.4636	64.8225	79.0884	0.0980506		11	8	22	210	random minimal	0
MLIG_NBox_RRM_1_2KXH.DLIG_PAM2_1_1JGN	73	11	ranked_4	0.458687	88.57	63.7771	78.3612	0.088673		10	7	20	206	random minimal	0
MLIG_NRBOX_1GWQ.DLIG_AP2alpha_2_1KYU	113	7	ranked_0	0.44126	86.7491	39.984	72.135	0.0429238		11	5	19	232	random minimal	0
MLIG_NRBOX_1GWQ.DLIG_AP2alpha_2_1KYU	113	7	ranked_1	0.424203	83.89	36.926	73.6804	0.0544614		18	5	30	298	random minimal	0
MLIG_NRBOX_1GWQ.DLIG_AP2alpha_2_1KYU	113	7	ranked_2	0.417865	89.3381	32.4783	73.8309	0.0598187		16	6	28	252	random minimal	0
MLIG_NRBOX_1GWQ.DLIG_AP2alpha_2_1KYU	113	7	ranked_3	0.359744	71.179	32.4943	61.1496	0.0435954		20	7	32	412	random minimal	0
MLIG_NRBOX_1GWQ.DLIG_AP2alpha_2_1KYU	113	7	ranked_4	0.308596	82.0472	25.4729	66.2064	0.047606		18	7	33	390	random minimal	0
MLIG_NRP_CendR_1_2ORZ.DLIG_KLC1_Yacidic_2_6FUZ	223	4	ranked_0	0.472931	92.455	30.1775	74.6614	0.0319669		10	4	11	71	random minimal	0
MLIG_NRP_CendR_1_2ORZ.DLIG_KLC1_Yacidic_2_6FUZ	223	4	ranked_1	0.417283	91.01	24.2725	66.7418	0.0222534		7	4	11	70	random minimal	0
MLIG_NRP_CendR_1_2ORZ.DLIG_KLC1_Yacidic_2_6FUZ	223	4	ranked_2	0.405879	92.6138	21.6325	68.9533	0.0240357		8	4	9	51	random minimal	0
MLIG_NRP_CendR_1_2ORZ.DLIG_KLC1_Yacidic_2_6FUZ	223	4	ranked_3	0.39919	90.2444	21.275	69.0231	0.0317223		9	4	14	112	random minimal	0
MLIG_NRP_CendR_1_2ORZ.DLIG_KLC1_Yacidic_2_6FUZ	223	4	ranked_4	0.298611	0	0	0	0.0182589		0	0	0	0	random minimal	0
MLIG_OCRL_FandH_1_3QIS.DDOC_MAPK_GRA24_9_5ETA	350	13	ranked_0	0.722316	84.4645	48.94	71.859	0.119194		20	11	45	502	random minimal	0
MLIG_OCRL_FandH_1_3QIS.DDOC_MAPK_GRA24_9_5ETA	350	13	ranked_1	0.645035	84.7375	44.484	71.3197	0.0900547		20	10	43	404	random minimal	0
MLIG_OCRL_FandH_1_3QIS.DDOC_MAPK_GRA24_9_5ETA	350	13	ranked_2	0.64449	81.8715	40.867	68.2033	0.0854192		20	10	42	459	random minimal	0
MLIG_OCRL_FandH_1_3QIS.DDOC_MAPK_GRA24_9_5ETA	350	13	ranked_3	0.64294	83.23	50.68	73.5856	0.0874359		19	8	38	355	random minimal	0
MLIG_OCRL_FandH_1_3QIS.DDOC_MAPK_GRA24_9_5ETA	350	13	ranked_4	0.622057	83.4647	42.569	68.3181	0.0701965		17	10	41	400	random minimal	0
MLIG_PALB2_WD40_1_3EU7.DLIG_Actin_RPEL_3_2V51	367	9	ranked_0	0.718808	92.3787	48.2525	77.0304	0.080806		15	8	26	309	random minimal	0
MLIG_PALB2_WD40_1_3EU7.DLIG_Actin_RPEL_3_2V51	367	9	ranked_1	0.716223	90.3479	48.6743	76.4567	0.060238		14	7	26	255	random minimal	0
MLIG_PALB2_WD40_1_3EU7.DLIG_Actin_RPEL_3_2V51	367	9	ranked_2	0.70168	91.8653	49.0971	79.3913	0.0658297		17	7	27	287	random minimal	0
[truncated: 1,582 more rows]

## Sheet: AF-MMv2.2 ROC statistics
prediction_type	metric	optimal_cutoff	true_positive_rate	false_positive_rate	distance_to_(0,1)
[truncated: 15 more rows]

[truncated: 2 more sheets: AF-MMv2.3 ROC statistics, DockQ between predicted models]
