# Supplementary material for: Systematic discovery of protein interaction interfaces using AlphaFold and experimental validation
Source: Mol Syst Biol. 2024 Jan 15;20(2):75–97. doi: 10.1038/s44320-023-00005-6 (PMC10883280; doi:10.1038/s44320-023-00005-6)
Supplement: Supplementary file 5 — Data Set EV3 [file 44320_2023_5_MOESM5_ESM.xlsx]

## Sheet: Legend
summary_of_runs
Summary of the prediction runs that are completed or failed due to technical reasons
Human prediction result
ELM instances from human protein that are without structural information. Predicted using AF v2.3
Header legend
prediction_name	Name of the prediction
chainA_length	Length of predicted chain A
chainB_length	Length of predicted chain B
model_id	Identifier of the model predicted by AlphaFold
model_confidence	Model confidence output by AlphaFold
chainA_intf_avg_plddt	Average pLDDT of interface residue in chain A
chainB_intf_avg_plddt	Average pLDDT of interface residue in chain B
intf_avg_plddt	Average pLDDT of interface residue in both chains
pDockQ	pDockQ score
num_chainA_intf_res	Number of residue from chain A at the interface
num_chainB_intf_res	Number of residue from chain B at the interface
num_res_res_contact	Number of residue-residue contact
num_atom_atom_contact	Number of atom-atom contact
Mouse ortholog result
The human proteins used in the previous table were mapped to their mouse orthologs and predicted by using AF v2.3
Header legend
prediction_name	Name of the prediction
chainA_length	Length of predicted chain A
chainB_length	Length of predicted chain B
model_id	Identifier of the model predicted by AlphaFold
model_confidence	Model confidence output by AlphaFold
chainA_intf_avg_plddt	Average pLDDT of interface residue in chain A
chainB_intf_avg_plddt	Average pLDDT of interface residue in chain B
intf_avg_plddt	Average pLDDT of interface residue in both chains
pDockQ	pDockQ score
num_chainA_intf_res	Number of residue from chain A at the interface
num_chainB_intf_res	Number of residue from chain B at the interface
num_res_res_contact	Number of residue-residue contact
num_atom_atom_contact	Number of atom-atom contact
PDBs_absent_from_ELM_Entries
Table S3. ELM entries without a structure link sorted by availability of structure, structure of a homologous interaction or where no structure is available except the AlphaFold model.
The headers are self-explanatory.

## Sheet: summary_of_runs
					AF runs (human+mouse, AF: v2.3, MSA: original AF2, template: with)
ELM class	Instances added from mouse	homologue receptor (x-ray)	homologue interaction	exact interaction	# instances	# num prediction finished	# succesful instances
ELME000053.MOD_GSK3_1	0	tons	yes		4	4	2
ELME000063.MOD_CK1_1	0	tons	yes		21	21	8
ELME000064.MOD_CK2_1	4	tons	yes		15	0	0
ELME000233.DOC_MAPK_gen_1	0	tons		2gph	1	1	1
ELME000302.LIG_HCF-1_HBM_1	0	5gqt - unbound, loop covering binding site			8	8	8
ELME000308.DOC_AGCK_PIF_2	0			5lvp	4	0	0
ELME000317.LIG_eIF4E_1	0		5me5, 3M93, 6FC0	2w97	4	4	4
ELME000319.LIG_eIF4E_2	0		5me5, 3M93, 6FC0m 2w97		5	5	5
ELME000321.CLV_C14_Caspase3-7	6	tons	solved with inhibitor:1F1J autoinhibition:6KMZ (not ELM class)	catalytic steps with 3 structures: 5IAN	31	30	30
ELME000323.DEG_CRL4_CDT2_1	0			1AXC	3	3	2
ELME000331.CLV_Separin_Metazoa	2	5fby	5fc2 5fc3 5mz6 5u1s 5u1t		5	5	5
ELME000334.MOD_LATS_1	3	no good model, did not look for structure			5	5	0
ELME000336.MOD_NEK2_1	0	4AFE and others	yes		2	2	0
ELME000341.LIG_MYND_3	0	tons	2odd, NMR		2	2	2
ELME000357.LIG_CaMK_CASK_1	0			6kmh	3	0	0
ELME000367.DOC_PP2B_LxvP_1	0			5sve	5	3	3
ELME000373.LIG_EF_ALG2_ABM_2	0		2zne (for binding site, conformation is different)	3wxa	3	3	3
ELME000384.LIG_Mtr4_Trf4_2	1		4U4C from LIG_Mtr4_Trf4_1		2	1	0
ELME000393.MOD_SUMO_rev_2	2		1KPS from MOD_SUMO_for_1		13	13	12
ELME000396.LIG_DCNL_PONY_1	0			4gao, 4gba	3	3	3
ELME000398.LIG_FZD_DVL_PDZ	0	6lca, 6lcb	tons of PDZ domain interactions		5	5	1
ELME000406.LIG_CaM_NSCaTE_8	0		1N2D		1	1	0
ELME000407.LIG_GSK3_LRP6_1	4	tons			5	5	3
ELME000409.LIG_G3BP_FGDF_1	0			5drv, 5fw5	2	2	2
ELME000428.MOD_CDK_SPxxK_3	2		2CCI		20	18	1
ELME000429.MOD_CDK_SPK_2	3		2CCI		15	14	3
ELME000449.TRG_ER_FFAT_2	2		1 NMR (2rr3) and 1 X-ray structure (1z9o) (from TRG_ER_FFAT_1)	6tqs, 6tqu; (7X14 in 2022)	8	6	6
ELME000145.LIG_MYND_1	2	tons	2odd, NMR		3	2	2
ELME000004.LIG_WW_2	1		2JO9, 2LB3		1	0	0
ELME000354.DEG_Nend_UBRbox_4	6		3NY3, 5TDA, 7WUM, 7WUL, 5TDC		6	0	0

## Sheet: Human prediction result
prediction_name	chainA_length	chainB_length	model_id	model_confidence	chainA_intf_avg_plddt	chainB_intf_avg_plddt	intf_avg_plddt	pDockQ	num_chainA_intf_res	num_chainB_intf_res	num_res_res_contact	num_atom_atom_contact
ELME000341.LIG_MYND_3.Q14318_52-56.Q9GZT9_PF01753	79	15	ranked_0	0.64628	90.2889	79.323	86.5076	0.234254	19	10	45	456
ELME000341.LIG_MYND_3.Q14318_52-56.Q9GZT9_PF01753	79	15	ranked_1	0.644662	90.6717	79.9956	87.113	0.217009	18	9	42	422
ELME000341.LIG_MYND_3.Q14318_52-56.Q9GZT9_PF01753	79	15	ranked_2	0.643653	90.3011	75.2336	84.7763	0.211603	19	11	43	416
ELME000341.LIG_MYND_3.Q14318_52-56.Q9GZT9_PF01753	79	15	ranked_3	0.625484	88.0858	75.2	83.6424	0.201545	19	10	43	399
ELME000341.LIG_MYND_3.Q14318_52-56.Q9GZT9_PF01753	79	15	ranked_4	0.609558	86.8684	72.048	81.7579	0.185158	19	10	44	479
ELME000145.LIG_MYND_1.Q8IWI9_3012-3016.Q15326_PF01753	60	15	ranked_0	0.442182	81.3665	63.5027	74.3486	0.120307	17	11	36	382
ELME000145.LIG_MYND_1.Q8IWI9_3012-3016.Q15326_PF01753	60	15	ranked_1	0.392756	80.7453	55.5182	70.0723	0.0930551	15	11	37	335
ELME000145.LIG_MYND_1.Q8IWI9_3012-3016.Q15326_PF01753	60	15	ranked_2	0.370941	79.8259	49.8008	67.4017	0.0887028	17	12	41	429
ELME000145.LIG_MYND_1.Q8IWI9_3012-3016.Q15326_PF01753	60	15	ranked_3	0.351131	80.272	47.6782	66.4823	0.0744813	15	11	41	379
ELME000145.LIG_MYND_1.Q8IWI9_3012-3016.Q15326_PF01753	60	15	ranked_4	0.336694	78.47	44.5925	64.919	0.0640283	18	12	38	403
ELME000145.LIG_MYND_1.Q8IWI9_2988-2992.Q15326_PF01753	60	15	ranked_0	0.585689	88.2712	78.3282	84.365	0.151413	17	11	41	439
ELME000145.LIG_MYND_1.Q8IWI9_2988-2992.Q15326_PF01753	60	15	ranked_1	0.567315	89.7506	76.998	84.8458	0.142715	16	10	37	378
ELME000145.LIG_MYND_1.Q8IWI9_2988-2992.Q15326_PF01753	60	15	ranked_2	0.551105	86.325	70.6433	80.0523	0.152841	18	12	44	438
ELME000145.LIG_MYND_1.Q8IWI9_2988-2992.Q15326_PF01753	60	15	ranked_3	0.550005	86.985	73.0609	81.7034	0.128886	18	11	39	395
ELME000145.LIG_MYND_1.Q8IWI9_2988-2992.Q15326_PF01753	60	15	ranked_4	0.547233	88.3587	73.7673	82.4141	0.130998	16	11	39	416
ELME000341.LIG_MYND_3.Q15185_156-160.Q9GZT9_PF01753	79	9	ranked_0	0.710457	92.52	78.1678	87.3532	0.185218	16	9	38	437
ELME000341.LIG_MYND_3.Q15185_156-160.Q9GZT9_PF01753	79	9	ranked_1	0.703073	93.2912	83.4357	90.2917	0.176846	16	7	36	379
ELME000341.LIG_MYND_3.Q15185_156-160.Q9GZT9_PF01753	79	9	ranked_2	0.698486	91.226	75.9978	85.5154	0.152073	15	9	38	442
ELME000341.LIG_MYND_3.Q15185_156-160.Q9GZT9_PF01753	79	9	ranked_3	0.693969	93.0413	84.0129	90.2935	0.185357	16	7	34	407
ELME000341.LIG_MYND_3.Q15185_156-160.Q9GZT9_PF01753	79	9	ranked_4	0.693828	92.2713	83.5757	89.6248	0.150581	16	7	35	377
ELME000334.MOD_LATS_1.Q9GZV5_306-312.Q9NRM7_PF00433	96	21	ranked_0	0.0709108	31.01	19.23	25.12	0.0191177	4	4	12	114
ELME000334.MOD_LATS_1.Q9GZV5_306-312.Q9NRM7_PF00433	96	21	ranked_1	0.0559779	32.27	23.5525	28.783	0.018737	6	4	9	24
ELME000334.MOD_LATS_1.Q9GZV5_306-312.Q9NRM7_PF00433	96	21	ranked_2	0.0501306	35.5433	25.64	31.0418	0.0194409	6	5	13	110
ELME000334.MOD_LATS_1.Q9GZV5_306-312.Q9NRM7_PF00433	96	21	ranked_3	0.0457405	27.04	18.11	22.575	0.0185749	2	2	3	45
ELME000334.MOD_LATS_1.Q9GZV5_306-312.Q9NRM7_PF00433	96	21	ranked_4	0.0418497				0	0	0	0	0
ELME000334.MOD_LATS_1.Q9GZV5_84-90.Q9NRM7_PF00433	96	21	ranked_0	0.0932388	39.0271	31.99	36.095	0.019485	7	5	11	176
ELME000334.MOD_LATS_1.Q9GZV5_84-90.Q9NRM7_PF00433	96	21	ranked_1	0.0848233	32.5393	27.0447	29.6972	0.020937	14	15	42	431
ELME000334.MOD_LATS_1.Q9GZV5_84-90.Q9NRM7_PF00433	96	21	ranked_2	0.0671929	31.7833	26.0792	29.2481	0.0206127	15	12	31	385
ELME000334.MOD_LATS_1.Q9GZV5_84-90.Q9NRM7_PF00433	96	21	ranked_3	0.0496486	28.1383	27.606	27.8964	0.0194911	6	5	14	121
ELME000334.MOD_LATS_1.Q9GZV5_84-90.Q9NRM7_PF00433	96	21	ranked_4	0.0491308	29.85	28.03	28.94	0.018413	1	1	1	1
ELME000334.MOD_LATS_1.Q9GZV5_112-118.Q9NRM7_PF00433	96	21	ranked_0	0.103469	34.1323	27.8123	30.9723	0.0211352	13	13	36	466
ELME000334.MOD_LATS_1.Q9GZV5_112-118.Q9NRM7_PF00433	96	21	ranked_1	0.0858541	33.9144	29.5233	32.158	0.0190603	9	6	11	63
ELME000334.MOD_LATS_1.Q9GZV5_112-118.Q9NRM7_PF00433	96	21	ranked_2	0.0816185	32.435	27.905	30.17	0.0187609	4	4	7	83
ELME000334.MOD_LATS_1.Q9GZV5_112-118.Q9NRM7_PF00433	96	21	ranked_3	0.0685995	30.2963	26.3583	28.6086	0.0192667	8	6	15	192
ELME000334.MOD_LATS_1.Q9GZV5_112-118.Q9NRM7_PF00433	96	21	ranked_4	0.0645401	29.7006	23.2341	27.4571	0.0221993	32	17	94	1479
ELME000334.MOD_LATS_1.Q9GZV5_61-67.Q9NRM7_PF00433	96	21	ranked_0	0.0854148	32.3867	22.2536	26.8135	0.0196723	9	11	27	264
ELME000334.MOD_LATS_1.Q9GZV5_61-67.Q9NRM7_PF00433	96	21	ranked_1	0.0634786	32.9891	23.62	28.3045	0.0211786	11	11	33	536
ELME000334.MOD_LATS_1.Q9GZV5_61-67.Q9NRM7_PF00433	96	21	ranked_2	0.0612975	34.2414	20.676	28.5892	0.0196242	7	5	16	187
ELME000334.MOD_LATS_1.Q9GZV5_61-67.Q9NRM7_PF00433	96	21	ranked_3	0.0536079	28.7667	19.5425	23.4957	0.0188055	3	4	5	43
ELME000334.MOD_LATS_1.Q9GZV5_61-67.Q9NRM7_PF00433	96	21	ranked_4	0.0514244	28.65	19.2933	21.6325	0.0186127	1	3	3	17
ELME000334.MOD_LATS_1.Q96KQ4_378-384.Q9NRM7_PF00433	96	21	ranked_0	0.0553772	29.93	19.9375	24.9338	0.0188413	4	4	7	150
ELME000334.MOD_LATS_1.Q96KQ4_378-384.Q9NRM7_PF00433	96	21	ranked_1	0.0525299	28	26.5622	27.2388	0.0197002	8	9	20	282
ELME000334.MOD_LATS_1.Q96KQ4_378-384.Q9NRM7_PF00433	96	21	ranked_2	0.052495	35.0073	28.0387	32.0732	0.0200953	11	8	20	246
ELME000334.MOD_LATS_1.Q96KQ4_378-384.Q9NRM7_PF00433	96	21	ranked_3	0.0428273	21.78	20.84	21.075	0.0185129	1	3	3	14
ELME000334.MOD_LATS_1.Q96KQ4_378-384.Q9NRM7_PF00433	96	21	ranked_4	0.0397579	25.5575	21.3367	23.025	0.0190497	4	6	10	184
ELME000396.LIG_DCNL_PONY_1.P61081_1-4.Q96GG9_PF03556	144	9	ranked_0	0.811351	78.4148	72.9986	77.0607	0.0688906	21	7	30	261
ELME000396.LIG_DCNL_PONY_1.P61081_1-4.Q96GG9_PF03556	144	9	ranked_1	0.695369	79.87	58.7057	73.6971	0.0497407	17	7	27	254
ELME000396.LIG_DCNL_PONY_1.P61081_1-4.Q96GG9_PF03556	144	9	ranked_2	0.399789	75.95	31.4583	63.8159	0.0477843	16	6	25	263
ELME000396.LIG_DCNL_PONY_1.P61081_1-4.Q96GG9_PF03556	144	9	ranked_3	0.392809	86.0379	31.975	66.3786	0.0402334	14	8	28	324
ELME000396.LIG_DCNL_PONY_1.P61081_1-4.Q96GG9_PF03556	144	9	ranked_4	0.389399	82.6843	32.095	67.5075	0.0355885	14	6	23	246
ELME000398.LIG_FZD_DVL_PDZ.Q14332_538-548.O14640_PF00595	127	33	ranked_0	0.335084	79.9883	46.6392	68.8719	0.0961151	24	12	40	385
ELME000398.LIG_FZD_DVL_PDZ.Q14332_538-548.O14640_PF00595	127	33	ranked_1	0.321471	80.1495	42.3192	65.5055	0.0610333	19	12	34	345
ELME000398.LIG_FZD_DVL_PDZ.Q14332_538-548.O14640_PF00595	127	33	ranked_2	0.310574	65.8515	39.5273	56.2207	0.0698609	26	15	54	439
ELME000398.LIG_FZD_DVL_PDZ.Q14332_538-548.O14640_PF00595	127	33	ranked_3	0.255302	85.97	41.2467	70.1853	0.047793	11	6	19	210
ELME000398.LIG_FZD_DVL_PDZ.Q14332_538-548.O14640_PF00595	127	33	ranked_4	0.232746	85.0043	47.8017	67.8338	0.0279671	7	6	11	73
ELME000341.LIG_MYND_3.Q14318_52-56.Q9GZT9_PF01753	79	15	ranked_0	0.64628	90.2889	79.323	86.5076	0.234254	19	10	45	456
ELME000341.LIG_MYND_3.Q14318_52-56.Q9GZT9_PF01753	79	15	ranked_1	0.644662	90.6717	79.9956	87.113	0.217009	18	9	42	422
ELME000341.LIG_MYND_3.Q14318_52-56.Q9GZT9_PF01753	79	15	ranked_2	0.643653	90.3011	75.2336	84.7763	0.211603	19	11	43	416
ELME000341.LIG_MYND_3.Q14318_52-56.Q9GZT9_PF01753	79	15	ranked_3	0.625484	88.0858	75.2	83.6424	0.201545	19	10	43	399
ELME000341.LIG_MYND_3.Q14318_52-56.Q9GZT9_PF01753	79	15	ranked_4	0.609558	86.8684	72.048	81.7579	0.185158	19	10	44	479
ELME000145.LIG_MYND_1.Q8IWI9_3012-3016.Q15326_PF01753	60	15	ranked_0	0.442182	81.3665	63.5027	74.3486	0.120307	17	11	36	382
ELME000145.LIG_MYND_1.Q8IWI9_3012-3016.Q15326_PF01753	60	15	ranked_1	0.392756	80.7453	55.5182	70.0723	0.0930551	15	11	37	335
ELME000145.LIG_MYND_1.Q8IWI9_3012-3016.Q15326_PF01753	60	15	ranked_2	0.370941	79.8259	49.8008	67.4017	0.0887028	17	12	41	429
ELME000145.LIG_MYND_1.Q8IWI9_3012-3016.Q15326_PF01753	60	15	ranked_3	0.351131	80.272	47.6782	66.4823	0.0744813	15	11	41	379
ELME000145.LIG_MYND_1.Q8IWI9_3012-3016.Q15326_PF01753	60	15	ranked_4	0.336694	78.47	44.5925	64.919	0.0640283	18	12	38	403
ELME000145.LIG_MYND_1.Q8IWI9_2988-2992.Q15326_PF01753	60	15	ranked_0	0.585689	88.2712	78.3282	84.365	0.151413	17	11	41	439
ELME000145.LIG_MYND_1.Q8IWI9_2988-2992.Q15326_PF01753	60	15	ranked_1	0.567315	89.7506	76.998	84.8458	0.142715	16	10	37	378
ELME000145.LIG_MYND_1.Q8IWI9_2988-2992.Q15326_PF01753	60	15	ranked_2	0.551105	86.325	70.6433	80.0523	0.152841	18	12	44	438
ELME000145.LIG_MYND_1.Q8IWI9_2988-2992.Q15326_PF01753	60	15	ranked_3	0.550005	86.985	73.0609	81.7034	0.128886	18	11	39	395
ELME000145.LIG_MYND_1.Q8IWI9_2988-2992.Q15326_PF01753	60	15	ranked_4	0.547233	88.3587	73.7673	82.4141	0.130998	16	11	39	416
ELME000341.LIG_MYND_3.Q15185_156-160.Q9GZT9_PF01753	79	9	ranked_0	0.710457	92.52	78.1678	87.3532	0.185218	16	9	38	437
ELME000341.LIG_MYND_3.Q15185_156-160.Q9GZT9_PF01753	79	9	ranked_1	0.703073	93.2912	83.4357	90.2917	0.176846	16	7	36	379
ELME000341.LIG_MYND_3.Q15185_156-160.Q9GZT9_PF01753	79	9	ranked_2	0.698486	91.226	75.9978	85.5154	0.152073	15	9	38	442
ELME000341.LIG_MYND_3.Q15185_156-160.Q9GZT9_PF01753	79	9	ranked_3	0.693969	93.0413	84.0129	90.2935	0.185357	16	7	34	407
ELME000341.LIG_MYND_3.Q15185_156-160.Q9GZT9_PF01753	79	9	ranked_4	0.693828	92.2713	83.5757	89.6248	0.150581	16	7	35	377
ELME000334.MOD_LATS_1.Q9GZV5_306-312.Q9NRM7_PF00433	96	21	ranked_0	0.0709108	31.01	19.23	25.12	0.0191177	4	4	12	114
ELME000334.MOD_LATS_1.Q9GZV5_306-312.Q9NRM7_PF00433	96	21	ranked_1	0.0559779	32.27	23.5525	28.783	0.018737	6	4	9	24
ELME000334.MOD_LATS_1.Q9GZV5_306-312.Q9NRM7_PF00433	96	21	ranked_2	0.0501306	35.5433	25.64	31.0418	0.0194409	6	5	13	110
ELME000334.MOD_LATS_1.Q9GZV5_306-312.Q9NRM7_PF00433	96	21	ranked_3	0.0457405	27.04	18.11	22.575	0.0185749	2	2	3	45
ELME000334.MOD_LATS_1.Q9GZV5_306-312.Q9NRM7_PF00433	96	21	ranked_4	0.0418497				0	0	0	0	0
ELME000334.MOD_LATS_1.Q9GZV5_84-90.Q9NRM7_PF00433	96	21	ranked_0	0.0932388	39.0271	31.99	36.095	0.019485	7	5	11	176
ELME000334.MOD_LATS_1.Q9GZV5_84-90.Q9NRM7_PF00433	96	21	ranked_1	0.0848233	32.5393	27.0447	29.6972	0.020937	14	15	42	431
ELME000334.MOD_LATS_1.Q9GZV5_84-90.Q9NRM7_PF00433	96	21	ranked_2	0.0671929	31.7833	26.0792	29.2481	0.0206127	15	12	31	385
ELME000334.MOD_LATS_1.Q9GZV5_84-90.Q9NRM7_PF00433	96	21	ranked_3	0.0496486	28.1383	27.606	27.8964	0.0194911	6	5	14	121
ELME000334.MOD_LATS_1.Q9GZV5_84-90.Q9NRM7_PF00433	96	21	ranked_4	0.0491308	29.85	28.03	28.94	0.018413	1	1	1	1
ELME000334.MOD_LATS_1.Q9GZV5_112-118.Q9NRM7_PF00433	96	21	ranked_0	0.103469	34.1323	27.8123	30.9723	0.0211352	13	13	36	466
ELME000334.MOD_LATS_1.Q9GZV5_112-118.Q9NRM7_PF00433	96	21	ranked_1	0.0858541	33.9144	29.5233	32.158	0.0190603	9	6	11	63
ELME000334.MOD_LATS_1.Q9GZV5_112-118.Q9NRM7_PF00433	96	21	ranked_2	0.0816185	32.435	27.905	30.17	0.0187609	4	4	7	83
ELME000334.MOD_LATS_1.Q9GZV5_112-118.Q9NRM7_PF00433	96	21	ranked_3	0.0685995	30.2963	26.3583	28.6086	0.0192667	8	6	15	192
ELME000334.MOD_LATS_1.Q9GZV5_112-118.Q9NRM7_PF00433	96	21	ranked_4	0.0645401	29.7006	23.2341	27.4571	0.0221993	32	17	94	1479
ELME000334.MOD_LATS_1.Q9GZV5_61-67.Q9NRM7_PF00433	96	21	ranked_0	0.0854148	32.3867	22.2536	26.8135	0.0196723	9	11	27	264
ELME000334.MOD_LATS_1.Q9GZV5_61-67.Q9NRM7_PF00433	96	21	ranked_1	0.0634786	32.9891	23.62	28.3045	0.0211786	11	11	33	536
ELME000334.MOD_LATS_1.Q9GZV5_61-67.Q9NRM7_PF00433	96	21	ranked_2	0.0612975	34.2414	20.676	28.5892	0.0196242	7	5	16	187
ELME000334.MOD_LATS_1.Q9GZV5_61-67.Q9NRM7_PF00433	96	21	ranked_3	0.0536079	28.7667	19.5425	23.4957	0.0188055	3	4	5	43
ELME000334.MOD_LATS_1.Q9GZV5_61-67.Q9NRM7_PF00433	96	21	ranked_4	0.0514244	28.65	19.2933	21.6325	0.0186127	1	3	3	17
ELME000334.MOD_LATS_1.Q96KQ4_378-384.Q9NRM7_PF00433	96	21	ranked_0	0.0553772	29.93	19.9375	24.9338	0.0188413	4	4	7	150
ELME000334.MOD_LATS_1.Q96KQ4_378-384.Q9NRM7_PF00433	96	21	ranked_1	0.0525299	28	26.5622	27.2388	0.0197002	8	9	20	282
ELME000334.MOD_LATS_1.Q96KQ4_378-384.Q9NRM7_PF00433	96	21	ranked_2	0.052495	35.0073	28.0387	32.0732	0.0200953	11	8	20	246
ELME000334.MOD_LATS_1.Q96KQ4_378-384.Q9NRM7_PF00433	96	21	ranked_3	0.0428273	21.78	20.84	21.075	0.0185129	1	3	3	14
ELME000334.MOD_LATS_1.Q96KQ4_378-384.Q9NRM7_PF00433	96	21	ranked_4	0.0397579	25.5575	21.3367	23.025	0.0190497	4	6	10	184
ELME000396.LIG_DCNL_PONY_1.P61081_1-4.Q96GG9_PF03556	144	9	ranked_0	0.811351	78.4148	72.9986	77.0607	0.0688906	21	7	30	261
ELME000396.LIG_DCNL_PONY_1.P61081_1-4.Q96GG9_PF03556	144	9	ranked_1	0.695369	79.87	58.7057	73.6971	0.0497407	17	7	27	254
ELME000396.LIG_DCNL_PONY_1.P61081_1-4.Q96GG9_PF03556	144	9	ranked_2	0.399789	75.95	31.4583	63.8159	0.0477843	16	6	25	263
ELME000396.LIG_DCNL_PONY_1.P61081_1-4.Q96GG9_PF03556	144	9	ranked_3	0.392809	86.0379	31.975	66.3786	0.0402334	14	8	28	324
ELME000396.LIG_DCNL_PONY_1.P61081_1-4.Q96GG9_PF03556	144	9	ranked_4	0.389399	82.6843	32.095	67.5075	0.0355885	14	6	23	246
ELME000398.LIG_FZD_DVL_PDZ.Q14332_538-548.O14640_PF00595	127	33	ranked_0	0.335084	79.9883	46.6392	68.8719	0.0961151	24	12	40	385
ELME000398.LIG_FZD_DVL_PDZ.Q14332_538-548.O14640_PF00595	127	33	ranked_1	0.321471	80.1495	42.3192	65.5055	0.0610333	19	12	34	345
ELME000398.LIG_FZD_DVL_PDZ.Q14332_538-548.O14640_PF00595	127	33	ranked_2	0.310574	65.8515	39.5273	56.2207	0.0698609	26	15	54	439
ELME000398.LIG_FZD_DVL_PDZ.Q14332_538-548.O14640_PF00595	127	33	ranked_3	0.255302	85.97	41.2467	70.1853	0.047793	11	6	19	210
ELME000398.LIG_FZD_DVL_PDZ.Q14332_538-548.O14640_PF00595	127	33	ranked_4	0.232746	85.0043	47.8017	67.8338	0.0279671	7	6	11	73
ELME000396.LIG_DCNL_PONY_1.P61081_1-4.Q6PH85_PF03556	144	9	ranked_0	0.80523	77.31	72.1543	76.0655	0.0784169	22	7	33	274
ELME000396.LIG_DCNL_PONY_1.P61081_1-4.Q6PH85_PF03556	144	9	ranked_1	0.784049	75.57	67.9686	73.7352	0.0655415	22	7	33	268
ELME000396.LIG_DCNL_PONY_1.P61081_1-4.Q6PH85_PF03556	144	9	ranked_2	0.386283	83.38	31.9037	63.77	0.0275458	13	8	27	240
ELME000396.LIG_DCNL_PONY_1.P61081_1-4.Q6PH85_PF03556	144	9	ranked_3	0.373145	73.9855	28.0443	62.0748	0.0452955	20	7	41	514
ELME000396.LIG_DCNL_PONY_1.P61081_1-4.Q6PH85_PF03556	144	9	ranked_4	0.364458	81.1871	27.9971	65.6733	0.0384314	17	7	29	409
ELME000398.LIG_FZD_DVL_PDZ.Q9ULV1_494-504.O14640_PF00595	127	33	ranked_0	0.324598	76.779	46.5483	65.4425	0.07215	20	12	38	326
ELME000398.LIG_FZD_DVL_PDZ.Q9ULV1_494-504.O14640_PF00595	127	33	ranked_1	0.321916	79.8547	40.4308	61.5507	0.0538286	15	13	33	409
ELME000398.LIG_FZD_DVL_PDZ.Q9ULV1_494-504.O14640_PF00595	127	33	ranked_2	0.320204	68.6428	36.8653	56.0642	0.0616352	29	19	67	644
ELME000398.LIG_FZD_DVL_PDZ.Q9ULV1_494-504.O14640_PF00595	127	33	ranked_3	0.25568	58.8826	44.2954	53.615	0.0322476	23	13	43	386
ELME000398.LIG_FZD_DVL_PDZ.Q9ULV1_494-504.O14640_PF00595	127	33	ranked_4	0.248534	67.7957	39.0571	58.2162	0.0336607	14	7	21	181
ELME000398.LIG_FZD_DVL_PDZ.Q9NPG1_497-507.O14640_PF00595	127	33	ranked_0	0.398137	65.8111	41.7075	57.0461	0.0836581	28	16	57	548
ELME000398.LIG_FZD_DVL_PDZ.Q9NPG1_497-507.O14640_PF00595	127	33	ranked_1	0.337081	71.8988	45.9822	62.9277	0.0368943	17	9	30	322
ELME000398.LIG_FZD_DVL_PDZ.Q9NPG1_497-507.O14640_PF00595	127	33	ranked_2	0.3337	67.0124	36.4772	56.4425	0.0774616	34	18	67	584
ELME000398.LIG_FZD_DVL_PDZ.Q9NPG1_497-507.O14640_PF00595	127	33	ranked_3	0.309944	76.2567	36.4236	63.7377	0.0575439	24	11	40	410
ELME000398.LIG_FZD_DVL_PDZ.Q9NPG1_497-507.O14640_PF00595	127	33	ranked_4	0.306742	73.4436	35.4413	58.0373	0.0791772	22	15	47	413
ELME000398.LIG_FZD_DVL_PDZ.O75084_547-557.O14640_PF00595	127	33	ranked_0	0.424305	70.3621	48.7571	62.4024	0.0731582	24	14	45	373
ELME000398.LIG_FZD_DVL_PDZ.O75084_547-557.O14640_PF00595	127	33	ranked_1	0.349399	79.1695	44.2023	66.1817	0.0980514	22	13	48	511
ELME000398.LIG_FZD_DVL_PDZ.O75084_547-557.O14640_PF00595	127	33	ranked_2	0.311735	77.4945	46.5108	65.2888	0.0773261	20	13	38	307
ELME000398.LIG_FZD_DVL_PDZ.O75084_547-557.O14640_PF00595	127	33	ranked_3	0.296544	78.95	51.9444	64.6529	0.0390663	8	9	18	184
ELME000398.LIG_FZD_DVL_PDZ.O75084_547-557.O14640_PF00595	127	33	ranked_4	0.252176	84.5257	40.9389	67.47	0.0443187	14	9	24	251
ELME000398.LIG_FZD_DVL_PDZ.O60353_493-503.O14641_PF00595	127	33	ranked_0	0.307964	66.8429	37.7147	53.1891	0.0502112	17	15	36	490
ELME000398.LIG_FZD_DVL_PDZ.O60353_493-503.O14641_PF00595	127	33	ranked_1	0.304689	63.3793	35.0784	51.9385	0.0667629	28	19	66	859
ELME000398.LIG_FZD_DVL_PDZ.O60353_493-503.O14641_PF00595	127	33	ranked_2	0.280619	64.644	36.8837	53.8798	0.0530093	30	19	69	815
ELME000398.LIG_FZD_DVL_PDZ.O60353_493-503.O14641_PF00595	127	33	ranked_3	0.278466	66.4817	40.8173	56.7469	0.0298107	18	11	31	353
ELME000398.LIG_FZD_DVL_PDZ.O60353_493-503.O14641_PF00595	127	33	ranked_4	0.278257	83.0781	35.9317	65.9339	0.0663525	21	12	39	475
ELME000449.TRG_ER_FFAT_2.O95772_205-214.O95292_PF00635	134	30	ranked_0	0.752835	94.5865	73.2827	85.4563	0.386206	20	15	52	508
ELME000449.TRG_ER_FFAT_2.O95772_205-214.O95292_PF00635	134	30	ranked_1	0.739613	93.9265	78.6092	87.8924	0.373507	20	13	50	486
ELME000449.TRG_ER_FFAT_2.O95772_205-214.O95292_PF00635	134	30	ranked_2	0.73516	94.18	80.25	88.7877	0.361135	19	12	47	473
ELME000449.TRG_ER_FFAT_2.O95772_205-214.O95292_PF00635	134	30	ranked_3	0.690403	92.745	70.8909	84.4555	0.335783	18	11	46	486
ELME000449.TRG_ER_FFAT_2.O95772_205-214.O95292_PF00635	134	30	ranked_4	0.668207	92.4667	65.7842	81.7937	0.266285	18	12	46	491
ELME000396.LIG_DCNL_PONY_1.Q969M7_1-4.Q8IWE4_PF03556	158	9	ranked_0	0.590149	86.68	53.0937	73.2455	0.0376296	12	8	20	111
ELME000396.LIG_DCNL_PONY_1.Q969M7_1-4.Q8IWE4_PF03556	158	9	ranked_1	0.472005	81.8858	35.8189	67.0786	0.0900751	19	9	32	295
ELME000396.LIG_DCNL_PONY_1.Q969M7_1-4.Q8IWE4_PF03556	158	9	ranked_2	0.447091	84.8677	38.9288	67.3671	0.0440888	13	8	27	202
ELME000396.LIG_DCNL_PONY_1.Q969M7_1-4.Q8IWE4_PF03556	158	9	ranked_3	0.398872	80.485	32.965	61.477	0.0397194	12	8	25	246
ELME000396.LIG_DCNL_PONY_1.Q969M7_1-4.Q8IWE4_PF03556	158	9	ranked_4	0.385991	84.8625	32.1156	62.2567	0.0346821	12	9	25	314
ELME000449.TRG_ER_FFAT_2.Q14849_204-213.O95292_PF00635	134	30	ranked_0	0.790715	96.7368	73.0864	86.7033	0.351836	19	14	48	434
ELME000449.TRG_ER_FFAT_2.Q14849_204-213.O95292_PF00635	134	30	ranked_1	0.790337	96.5414	80.8893	90.2806	0.397162	21	14	53	540
ELME000449.TRG_ER_FFAT_2.Q14849_204-213.O95292_PF00635	134	30	ranked_2	0.764964	94.559	68.83	83.1239	0.329035	20	16	53	514
ELME000449.TRG_ER_FFAT_2.Q14849_204-213.O95292_PF00635	134	30	ranked_3	0.759779	95.9582	68.5779	83.5929	0.33886	17	14	46	507
ELME000449.TRG_ER_FFAT_2.Q14849_204-213.O95292_PF00635	134	30	ranked_4	0.750102	93.7155	63.6812	79.9159	0.296547	20	17	52	489
ELME000393.MOD_SUMO_rev_2.Q8ND82_2-7.P63279_PF00179	158	14	ranked_0	0.631538	94.5175	65.3929	83.7874	0.100592	12	7	22	273
ELME000393.MOD_SUMO_rev_2.Q8ND82_2-7.P63279_PF00179	158	14	ranked_1	0.573566	93.335	56.9714	79.9379	0.0996811	12	7	23	271
ELME000393.MOD_SUMO_rev_2.Q8ND82_2-7.P63279_PF00179	158	14	ranked_2	0.536718	92.2808	48.3256	74.2991	0.0815591	13	9	27	314
ELME000393.MOD_SUMO_rev_2.Q8ND82_2-7.P63279_PF00179	158	14	ranked_3	0.524607	90.7064	47.9788	75.1691	0.084807	14	8	27	349
ELME000393.MOD_SUMO_rev_2.Q8ND82_2-7.P63279_PF00179	158	14	ranked_4	0.505316	92.0892	48.9237	75.6452	0.0613919	13	8	25	276
ELME000409.LIG_G3BP_FGDF_1.Q14694_8-13.Q13283_PF02136	154	18	ranked_0	0.765696	92.757	78.8108	87.5272	0.328511	20	12	46	478
ELME000409.LIG_G3BP_FGDF_1.Q14694_8-13.Q13283_PF02136	154	18	ranked_1	0.76274	91.5743	78.1183	86.6812	0.296354	21	12	49	473
ELME000409.LIG_G3BP_FGDF_1.Q14694_8-13.Q13283_PF02136	154	18	ranked_2	0.759429	92.0895	77.9683	86.9545	0.332178	21	12	47	471
ELME000409.LIG_G3BP_FGDF_1.Q14694_8-13.Q13283_PF02136	154	18	ranked_3	0.758522	92.6718	78.81	87.7794	0.332322	22	12	48	473
ELME000409.LIG_G3BP_FGDF_1.Q14694_8-13.Q13283_PF02136	154	18	ranked_4	0.752928	92.952	75.9533	86.5775	0.31981	20	12	44	459
ELME000449.TRG_ER_FFAT_2.O95772_205-214.Q9P0L0_PF00635	141	30	ranked_0	0.746016	94.8286	72.6023	86.3303	0.368124	21	13	53	479
ELME000449.TRG_ER_FFAT_2.O95772_205-214.Q9P0L0_PF00635	141	30	ranked_1	0.718726	94.5537	80.6317	89.1645	0.37244	19	12	47	473
ELME000449.TRG_ER_FFAT_2.O95772_205-214.Q9P0L0_PF00635	141	30	ranked_2	0.700277	93.7094	70.3617	84.3703	0.323495	18	12	48	484
ELME000449.TRG_ER_FFAT_2.O95772_205-214.Q9P0L0_PF00635	141	30	ranked_3	0.691906	94.0758	74.8183	86.6213	0.33537	19	12	50	516
ELME000449.TRG_ER_FFAT_2.O95772_205-214.Q9P0L0_PF00635	141	30	ranked_4	0.652273	92.5135	66.5292	81.7614	0.280714	17	12	47	495
ELME000409.LIG_G3BP_FGDF_1.Q14694_8-13.Q9UN86_PF02136	154	18	ranked_0	0.772622	92.6161	80.7117	87.8543	0.33939	18	12	41	454
ELME000409.LIG_G3BP_FGDF_1.Q14694_8-13.Q9UN86_PF02136	154	18	ranked_1	0.765618	91.7724	76.2054	85.8203	0.310166	21	13	45	461
ELME000409.LIG_G3BP_FGDF_1.Q14694_8-13.Q9UN86_PF02136	154	18	ranked_2	0.76141	92.157	77.2558	86.5691	0.309979	20	12	43	462
ELME000409.LIG_G3BP_FGDF_1.Q14694_8-13.Q9UN86_PF02136	154	18	ranked_3	0.753042	91.8205	74.5885	85.2318	0.319845	21	13	44	456
ELME000409.LIG_G3BP_FGDF_1.Q14694_8-13.Q9UN86_PF02136	154	18	ranked_4	0.737113	92.071	77.0458	86.6073	0.326676	21	12	44	480
ELME000449.TRG_ER_FFAT_2.Q14849_204-213.Q9P0L0_PF00635	141	30	ranked_0	0.783974	97.3805	84.3675	92.6485	0.375221	21	12	51	493
ELME000449.TRG_ER_FFAT_2.Q14849_204-213.Q9P0L0_PF00635	141	30	ranked_1	0.769683	96.5373	82.1657	90.9483	0.403644	22	14	56	546
ELME000449.TRG_ER_FFAT_2.Q14849_204-213.Q9P0L0_PF00635	141	30	ranked_2	0.753549	95.6233	67.5912	83.0826	0.353079	21	17	55	488
ELME000449.TRG_ER_FFAT_2.Q14849_204-213.Q9P0L0_PF00635	141	30	ranked_3	0.748316	95.4024	69.542	84.6272	0.38568	21	15	55	520
ELME000449.TRG_ER_FFAT_2.Q14849_204-213.Q9P0L0_PF00635	141	30	ranked_4	0.733775	96.2182	69.9146	84.82	0.342971	17	13	47	480
ELME000406.LIG_CaM_NSCaTE_8.Q13936_52-59.P0DP25_PF13499	149	24	ranked_0	0.352838	68.0094	41.4605	57.598	0.0656641	31	20	57	367
ELME000406.LIG_CaM_NSCaTE_8.Q13936_52-59.P0DP25_PF13499	149	24	ranked_1	0.306382	60.1043	38.322	51.0283	0.0302359	14	10	26	241
ELME000406.LIG_CaM_NSCaTE_8.Q13936_52-59.P0DP25_PF13499	149	24	ranked_2	0.302529	63.1003	35.1988	52.1226	0.0750961	37	24	82	863
ELME000406.LIG_CaM_NSCaTE_8.Q13936_52-59.P0DP25_PF13499	149	24	ranked_3	0.290138	61.5339	36.298	52.0109	0.0599692	33	20	75	740
ELME000406.LIG_CaM_NSCaTE_8.Q13936_52-59.P0DP25_PF13499	149	24	ranked_4	0.269448	64.6565	39.58	55.1681	0.0400989	23	14	43	315
ELME000393.MOD_SUMO_rev_2.P06748_245-249.P63279_PF00179	158	15	ranked_0	0.583806	91.7893	53.4491	74.9196	0.102525	14	11	33	229
ELME000393.MOD_SUMO_rev_2.P06748_245-249.P63279_PF00179	158	15	ranked_1	0.547188	90.4069	44.6429	74.3895	0.0745877	13	7	23	268
ELME000393.MOD_SUMO_rev_2.P06748_245-249.P63279_PF00179	158	15	ranked_2	0.475723	90.53	37.0486	71.8115	0.073713	13	7	27	261
ELME000393.MOD_SUMO_rev_2.P06748_245-249.P63279_PF00179	158	15	ranked_3	0.432155	90.5272	34.0078	71.6874	0.0904363	18	9	37	249
ELME000393.MOD_SUMO_rev_2.P06748_245-249.P63279_PF00179	158	15	ranked_4	0.422732	91.1528	33.57	73.435	0.0942933	18	8	39	476
ELME000393.MOD_SUMO_rev_2.O75152_475-479.P63279_PF00179	158	15	ranked_0	0.514453	87.2747	51.556	72.9872	0.0747041	15	10	30	247
ELME000393.MOD_SUMO_rev_2.O75152_475-479.P63279_PF00179	158	15	ranked_1	0.497016	87.6483	49.8612	72.5335	0.0547785	12	8	25	159
ELME000393.MOD_SUMO_rev_2.O75152_475-479.P63279_PF00179	158	15	ranked_2	0.477601	86.8108	38.9775	68.5886	0.0573703	13	8	27	242
ELME000393.MOD_SUMO_rev_2.O75152_475-479.P63279_PF00179	158	15	ranked_3	0.425981	87.3738	39.6929	70.6855	0.0420445	13	7	23	184
ELME000393.MOD_SUMO_rev_2.O75152_475-479.P63279_PF00179	158	15	ranked_4	0.421869	89.1295	33.9911	71.4064	0.147164	19	9	40	391
ELME000393.MOD_SUMO_rev_2.P49792_2568-2572.P63279_PF00179	158	15	ranked_0	0.68781	93.27	61.7854	80.4794	0.144376	19	13	40	352
ELME000393.MOD_SUMO_rev_2.P49792_2568-2572.P63279_PF00179	158	15	ranked_1	0.659526	94.1794	66.254	84.2061	0.13194	18	10	35	337
ELME000393.MOD_SUMO_rev_2.P49792_2568-2572.P63279_PF00179	158	15	ranked_2	0.638129	91.9921	59.8027	80.1893	0.139448	19	11	38	349
ELME000393.MOD_SUMO_rev_2.P49792_2568-2572.P63279_PF00179	158	15	ranked_3	0.608688	92.77	55.1773	78.5107	0.112804	18	11	37	364
ELME000393.MOD_SUMO_rev_2.P49792_2568-2572.P63279_PF00179	158	15	ranked_4	0.498153	89.7439	43	71.0463	0.095696	18	12	34	348
ELME000393.MOD_SUMO_rev_2.Q8WUA2_214-219.P63279_PF00179	158	18	ranked_0	0.862438	96.1238	83.894	91.42	0.26836	16	10	32	230
ELME000393.MOD_SUMO_rev_2.Q8WUA2_214-219.P63279_PF00179	158	18	ranked_1	0.843871	95.5894	85.605	91.8915	0.276993	17	10	33	246
ELME000393.MOD_SUMO_rev_2.Q8WUA2_214-219.P63279_PF00179	158	18	ranked_2	0.83733	95.4807	83.414	90.654	0.249789	15	10	31	227
ELME000393.MOD_SUMO_rev_2.Q8WUA2_214-219.P63279_PF00179	158	18	ranked_3	0.46292	88.4147	41.3183	67.483	0.0678682	15	12	31	320
ELME000393.MOD_SUMO_rev_2.Q8WUA2_214-219.P63279_PF00179	158	18	ranked_4	0.43339	89.3856	39.5378	71.4404	0.0533479	16	9	29	196
ELME000393.MOD_SUMO_rev_2.O75152_111-116.P63279_PF00179	158	18	ranked_0	0.510588	91.9014	53.8414	79.2148	0.0849564	14	7	23	241
ELME000393.MOD_SUMO_rev_2.O75152_111-116.P63279_PF00179	158	18	ranked_1	0.484513	91.2073	49.7986	78.0318	0.0734345	15	7	25	270
ELME000393.MOD_SUMO_rev_2.O75152_111-116.P63279_PF00179	158	18	ranked_2	0.453702	88.1329	32.716	65.0425	0.0266769	7	5	11	78
ELME000393.MOD_SUMO_rev_2.O75152_111-116.P63279_PF00179	158	18	ranked_3	0.453548	87.148	42.7025	71.6887	0.0745484	15	8	29	342
ELME000393.MOD_SUMO_rev_2.O75152_111-116.P63279_PF00179	158	18	ranked_4	0.351407	89.4015	29.2931	65.7224	0.0830175	20	13	46	337
ELME000393.MOD_SUMO_rev_2.Q96JM2_15-21.P63279_PF00179	158	21	ranked_0	0.487559	86.4831	54.6622	73.4655	0.0608785	13	9	24	251
ELME000393.MOD_SUMO_rev_2.Q96JM2_15-21.P63279_PF00179	158	21	ranked_1	0.407007	86.4135	46.6592	69.9634	0.0798703	17	12	38	367
ELME000393.MOD_SUMO_rev_2.Q96JM2_15-21.P63279_PF00179	158	21	ranked_2	0.387677	85.2494	42.6683	67.0004	0.0671901	16	12	39	350
ELME000393.MOD_SUMO_rev_2.Q96JM2_15-21.P63279_PF00179	158	21	ranked_3	0.367307	86.424	40.383	71.077	0.073808	20	10	40	354
ELME000393.MOD_SUMO_rev_2.Q96JM2_15-21.P63279_PF00179	158	21	ranked_4	0.35997	86.7581	39.57	69.5988	0.0665621	21	12	43	371
ELME000393.MOD_SUMO_rev_2.Q00839_262-267.P63279_PF00179	158	18	ranked_0	0.489083	91.7077	44.353	76.9094	0.0644894	22	10	35	443
ELME000393.MOD_SUMO_rev_2.Q00839_262-267.P63279_PF00179	158	18	ranked_1	0.487941	91.2588	47.38	77.2176	0.0807095	17	8	29	400
ELME000393.MOD_SUMO_rev_2.Q00839_262-267.P63279_PF00179	158	18	ranked_2	0.453383	90.6144	39.0157	74.9104	0.060667	16	7	28	345
ELME000393.MOD_SUMO_rev_2.Q00839_262-267.P63279_PF00179	158	18	ranked_3	0.451884	89.9719	34.3956	69.9644	0.0569079	16	9	35	382
ELME000393.MOD_SUMO_rev_2.Q00839_262-267.P63279_PF00179	158	18	ranked_4	0.299601	91.4042	23.9557	71.3132	0.228225	33	14	80	1090
ELME000449.TRG_ER_FFAT_2.O95772_205-214.Q8NHP6_PF00635	147	30	ranked_0	0.763487	95.9288	67.2986	82.999	0.298662	17	14	45	367
ELME000449.TRG_ER_FFAT_2.O95772_205-214.Q8NHP6_PF00635	147	30	ranked_1	0.746222	95.5306	77.893	88.9981	0.311413	17	10	39	313
ELME000449.TRG_ER_FFAT_2.O95772_205-214.Q8NHP6_PF00635	147	30	ranked_2	0.745044	95.3081	74.333	87.2408	0.216398	16	10	33	301
ELME000449.TRG_ER_FFAT_2.O95772_205-214.Q8NHP6_PF00635	147	30	ranked_3	0.738019	94.2259	67.5464	82.1771	0.245846	17	14	44	329
ELME000449.TRG_ER_FFAT_2.O95772_205-214.Q8NHP6_PF00635	147	30	ranked_4	0.730186	94.2244	76.3082	87.4286	0.232698	18	11	42	317
ELME000393.MOD_SUMO_rev_2.Q9H4L7_73-79.P63279_PF00179	158	21	ranked_0	0.416124	88.5433	34.1586	68.5068	0.139501	24	14	52	423
ELME000393.MOD_SUMO_rev_2.Q9H4L7_73-79.P63279_PF00179	158	21	ranked_1	0.394497	91.7361	35.6467	73.0396	0.143374	18	9	35	386
ELME000393.MOD_SUMO_rev_2.Q9H4L7_73-79.P63279_PF00179	158	21	ranked_2	0.393599	87.7289	29.8108	64.5617	0.0510565	18	12	37	280
ELME000393.MOD_SUMO_rev_2.Q9H4L7_73-79.P63279_PF00179	158	21	ranked_3	0.385496	89.3663	31.496	68.6983	0.12177	27	15	64	604
ELME000393.MOD_SUMO_rev_2.Q9H4L7_73-79.P63279_PF00179	158	21	ranked_4	0.339575	90.4324	25.85	66.214	0.0849387	25	15	53	544
ELME000393.MOD_SUMO_rev_2.P49792_2588-2593.P63279_PF00179	158	18	ranked_0	0.776335	94.8064	77.84	88.6368	0.132567	14	8	26	216
ELME000393.MOD_SUMO_rev_2.P49792_2588-2593.P63279_PF00179	158	18	ranked_1	0.700577	93.3936	69.0467	83.8665	0.109297	14	9	28	230
ELME000393.MOD_SUMO_rev_2.P49792_2588-2593.P63279_PF00179	158	18	ranked_2	0.596131	91.352	55.608	77.0544	0.0980013	15	10	32	301
ELME000393.MOD_SUMO_rev_2.P49792_2588-2593.P63279_PF00179	158	18	ranked_3	0.48756	89.0256	40.3382	70.5579	0.0906365	18	11	41	458
ELME000393.MOD_SUMO_rev_2.P49792_2588-2593.P63279_PF00179	158	18	ranked_4	0.350227	90.0652	27.6421	66.4457	0.15824	23	14	65	596
ELME000449.TRG_ER_FFAT_2.Q8TDY2_727-738.Q9P0L0_PF00635	141	36	ranked_0	0.731195	93.22	71.3379	84.1817	0.379229	27	19	67	607
ELME000449.TRG_ER_FFAT_2.Q8TDY2_727-738.Q9P0L0_PF00635	141	36	ranked_1	0.725223	94.2229	64.0169	82.6735	0.251233	21	13	49	454
ELME000449.TRG_ER_FFAT_2.Q8TDY2_727-738.Q9P0L0_PF00635	141	36	ranked_2	0.682087	91.503	47.7379	69.1549	0.218295	23	24	65	569
ELME000449.TRG_ER_FFAT_2.Q8TDY2_727-738.Q9P0L0_PF00635	141	36	ranked_3	0.649714	92.9344	64.1909	81.2241	0.205737	16	11	40	397
ELME000449.TRG_ER_FFAT_2.Q8TDY2_727-738.Q9P0L0_PF00635	141	36	ranked_4	0.618667	88.3942	47.8189	71.7952	0.17581	26	18	75	807
ELME000393.MOD_SUMO_rev_2.Q96QT6_462-469.P63279_PF00179	158	24	ranked_0	0.586224	95.6667	71.4529	87.9623	0.104201	15	7	23	231
ELME000393.MOD_SUMO_rev_2.Q96QT6_462-469.P63279_PF00179	158	24	ranked_1	0.583247	94.1365	67.7844	85.0146	0.110954	17	9	27	264
ELME000393.MOD_SUMO_rev_2.Q96QT6_462-469.P63279_PF00179	158	24	ranked_2	0.579807	95.2612	64.8575	85.532	0.0964952	17	8	28	232
ELME000393.MOD_SUMO_rev_2.Q96QT6_462-469.P63279_PF00179	158	24	ranked_3	0.558311	94.2472	63.2222	83.9056	0.112304	18	9	29	258
ELME000393.MOD_SUMO_rev_2.Q96QT6_462-469.P63279_PF00179	158	24	ranked_4	0.324763	88.7335	29.1188	63.3972	0.110235	23	17	68	572
ELME000393.MOD_SUMO_rev_2.Q9Y2X9_790-797.P63279_PF00179	158	24	ranked_0	0.496902	90.4929	50.4727	74.7707	0.0744356	17	11	30	265
ELME000393.MOD_SUMO_rev_2.Q9Y2X9_790-797.P63279_PF00179	158	24	ranked_1	0.478983	87.8567	43.1183	69.9613	0.0863205	18	12	38	325
ELME000393.MOD_SUMO_rev_2.Q9Y2X9_790-797.P63279_PF00179	158	24	ranked_2	0.455005	89.454	42.83	70.2559	0.133415	20	14	39	331
ELME000393.MOD_SUMO_rev_2.Q9Y2X9_790-797.P63279_PF00179	158	24	ranked_3	0.383295	88.2867	34.4223	65.6984	0.0999675	18	13	41	358
ELME000393.MOD_SUMO_rev_2.Q9Y2X9_790-797.P63279_PF00179	158	24	ranked_4	0.320227	92.5457	29.4909	70.8706	0.134902	21	11	50	749
ELME000393.MOD_SUMO_rev_2.Q14151_246-254.P63279_PF00179	158	27	ranked_0	0.359338	86.5611	35.2433	66.034	0.0631903	18	12	40	448
ELME000393.MOD_SUMO_rev_2.Q14151_246-254.P63279_PF00179	158	27	ranked_1	0.358191	87.3931	32.518	67.3168	0.116	26	15	60	648
ELME000393.MOD_SUMO_rev_2.Q14151_246-254.P63279_PF00179	158	27	ranked_2	0.342651	90.1724	26.6344	67.5811	0.113703	29	16	55	616
ELME000393.MOD_SUMO_rev_2.Q14151_246-254.P63279_PF00179	158	27	ranked_3	0.304149	87.4004	31.8272	65.6543	0.188563	28	18	79	1012
ELME000393.MOD_SUMO_rev_2.Q14151_246-254.P63279_PF00179	158	27	ranked_4	0.28615	89.8884	25.6037	62.1291	0.0965257	25	19	62	686
ELME000323.DEG_CRL4_CDT2_1.Q9H211_4-15.P12004_PF02747	155	28	ranked_0	0.351955	63.6286	40.8718	53.6156	0.0402333	14	11	35	279
ELME000323.DEG_CRL4_CDT2_1.Q9H211_4-15.P12004_PF02747	155	28	ranked_1	0.333948	67.1193	40.3611	57.085	0.0386792	15	9	25	283
ELME000323.DEG_CRL4_CDT2_1.Q9H211_4-15.P12004_PF02747	155	28	ranked_2	0.331919	65.993	35.953	55.9797	0.0497567	20	10	35	477
ELME000323.DEG_CRL4_CDT2_1.Q9H211_4-15.P12004_PF02747	155	28	ranked_3	0.31055	66.2128	31.5594	53.8916	0.0443514	29	16	55	701
ELME000323.DEG_CRL4_CDT2_1.Q9H211_4-15.P12004_PF02747	155	28	ranked_4	0.265126	69.0529	25.7967	56.076	0.0671503	28	12	70	950
ELME000373.LIG_EF_ALG2_ABM_2.Q9NRY6_45-49.O75340_SM00054	185	15	ranked_0	0.68305	94.2768	66.8927	85.1488	0.273636	22	11	50	423
ELME000373.LIG_EF_ALG2_ABM_2.Q9NRY6_45-49.O75340_SM00054	185	15	ranked_1	0.451488	89.1781	31.894	67.1458	0.0689344	16	10	39	394
ELME000373.LIG_EF_ALG2_ABM_2.Q9NRY6_45-49.O75340_SM00054	185	15	ranked_2	0.402543	87.3976	26.5079	67.573	0.122671	29	14	58	657
ELME000373.LIG_EF_ALG2_ABM_2.Q9NRY6_45-49.O75340_SM00054	185	15	ranked_3	0.366826	91.5157	23.0562	69.809	0.196572	28	13	72	782
ELME000373.LIG_EF_ALG2_ABM_2.Q9NRY6_45-49.O75340_SM00054	185	15	ranked_4	0.366159	90.6418	25.2745	72.2049	0.227344	28	11	64	800
ELME000323.DEG_CRL4_CDT2_1.Q9NQR1_220-231.P12004_PF02747	155	36	ranked_0	0.671791	83.7041	71.7275	79.2477	0.228649	27	16	59	487
ELME000323.DEG_CRL4_CDT2_1.Q9NQR1_220-231.P12004_PF02747	155	36	ranked_1	0.370756	76.2078	44.0359	60.5814	0.0613458	18	17	47	401
ELME000323.DEG_CRL4_CDT2_1.Q9NQR1_220-231.P12004_PF02747	155	36	ranked_2	0.303863	80.6964	39.7517	61.7988	0.034801	14	12	24	208
ELME000323.DEG_CRL4_CDT2_1.Q9NQR1_220-231.P12004_PF02747	155	36	ranked_3	0.274691	69.2884	36.0106	53.0992	0.0393183	19	18	46	361
ELME000323.DEG_CRL4_CDT2_1.Q9NQR1_220-231.P12004_PF02747	155	36	ranked_4	0.265189	78.4067	35.227	58.7795	0.0334584	12	10	19	139
ELME000373.LIG_EF_ALG2_ABM_2.O94979_839-843.O75340_SM00054	185	15	ranked_0	0.82188	97.2857	90.103	94.9687	0.351281	21	10	42	389
ELME000373.LIG_EF_ALG2_ABM_2.O94979_839-843.O75340_SM00054	185	15	ranked_1	0.810033	96.7773	88.401	94.1597	0.338519	22	10	45	404
ELME000373.LIG_EF_ALG2_ABM_2.O94979_839-843.O75340_SM00054	185	15	ranked_2	0.80819	96.907	87.753	93.8557	0.325854	20	10	43	407
ELME000373.LIG_EF_ALG2_ABM_2.O94979_839-843.O75340_SM00054	185	15	ranked_3	0.803011	96.9205	87.489	93.8781	0.331471	21	10	44	403
ELME000373.LIG_EF_ALG2_ABM_2.O94979_839-843.O75340_SM00054	185	15	ranked_4	0.584861	91.5482	43.0025	71.4603	0.112176	17	12	35	298
ELME000323.DEG_CRL4_CDT2_1.P38936_145-157.P12004_PF02747	155	32	ranked_0	0.718783	87.4227	79.04	84.0696	0.368575	33	22	85	800
ELME000323.DEG_CRL4_CDT2_1.P38936_145-157.P12004_PF02747	155	32	ranked_1	0.699693	84.9915	74.5861	80.7179	0.32314	33	23	87	802
ELME000323.DEG_CRL4_CDT2_1.P38936_145-157.P12004_PF02747	155	32	ranked_2	0.642414	83.0136	73.4291	79.0771	0.302375	33	23	87	789
ELME000323.DEG_CRL4_CDT2_1.P38936_145-157.P12004_PF02747	155	32	ranked_3	0.633678	82.0971	69.9873	77.0704	0.263038	31	22	84	819
ELME000323.DEG_CRL4_CDT2_1.P38936_145-157.P12004_PF02747	155	32	ranked_4	0.448207	77.4448	55.4643	68.213	0.132713	29	21	75	765
ELME000384.LIG_Mtr4_Trf4_2.Q8NDF8_18-25.P42285_PF00270	193	24	ranked_0	0.351959	85.935	33.0713	69.6692	0.0632278	18	8	32	349
ELME000384.LIG_Mtr4_Trf4_2.Q8NDF8_18-25.P42285_PF00270	193	24	ranked_1	0.350994	86.7635	32.6311	68.0254	0.065001	17	9	34	394
ELME000384.LIG_Mtr4_Trf4_2.Q8NDF8_18-25.P42285_PF00270	193	24	ranked_2	0.347118	83.486	31.0245	67.4561	0.0856756	25	11	50	597
ELME000384.LIG_Mtr4_Trf4_2.Q8NDF8_18-25.P42285_PF00270	193	24	ranked_3	0.307845	87.6083	29.3325	69.6773	0.0840775	18	8	38	477
ELME000384.LIG_Mtr4_Trf4_2.Q8NDF8_18-25.P42285_PF00270	193	24	ranked_4	0.298235	89.1379	29.9908	68.3565	0.124803	24	13	57	659
ELME000319.LIG_eIF4E_2.O00571_38-44.P06730_PF01652	200	21	ranked_0	0.466552	85.8111	38.3517	71.2082	0.115845	27	12	50	773
ELME000319.LIG_eIF4E_2.O00571_38-44.P06730_PF01652	200	21	ranked_1	0.460857	85.5487	40.3562	69.6703	0.088987	24	13	54	639
ELME000319.LIG_eIF4E_2.O00571_38-44.P06730_PF01652	200	21	ranked_2	0.460118	86.2614	40.3323	68.7003	0.0858975	21	13	41	547
ELME000319.LIG_eIF4E_2.O00571_38-44.P06730_PF01652	200	21	ranked_3	0.447877	84.0167	38.8438	69.3355	0.0962582	27	13	59	671
ELME000319.LIG_eIF4E_2.O00571_38-44.P06730_PF01652	200	21	ranked_4	0.442124	88.0667	41.145	71.3089	0.0715695	18	10	32	359
ELME000373.LIG_EF_ALG2_ABM_2.Q8IWX8_614-619.O75340_SM00054	185	18	ranked_0	0.734456	96.2841	75.627	89.8288	0.31177	22	10	42	420
ELME000373.LIG_EF_ALG2_ABM_2.Q8IWX8_614-619.O75340_SM00054	185	18	ranked_1	0.681312	95.5342	69.0918	87.2237	0.228812	24	11	47	432
ELME000373.LIG_EF_ALG2_ABM_2.Q8IWX8_614-619.O75340_SM00054	185	18	ranked_2	0.408257	86.8626	32.8436	69.3859	0.0781222	23	11	47	427
ELME000373.LIG_EF_ALG2_ABM_2.Q8IWX8_614-619.O75340_SM00054	185	18	ranked_3	0.385979	88.9563	28.207	68.0083	0.0696729	19	10	36	346
ELME000373.LIG_EF_ALG2_ABM_2.Q8IWX8_614-619.O75340_SM00054	185	18	ranked_4	0.378658	75.5047	25.2431	60.3093	0.0558279	30	13	59	616
ELME000317.LIG_eIF4E_1.O60516_40-46.P06730_PF01652	200	21	ranked_0	0.916909	95.4811	94.8579	95.2683	0.44547	27	14	53	516
ELME000317.LIG_eIF4E_1.O60516_40-46.P06730_PF01652	200	21	ranked_1	0.897676	94.8967	92.4679	94.0673	0.439548	27	14	54	509
ELME000317.LIG_eIF4E_1.O60516_40-46.P06730_PF01652	200	21	ranked_2	0.896902	95.0831	91.9693	93.9932	0.433382	26	14	52	484
ELME000317.LIG_eIF4E_1.O60516_40-46.P06730_PF01652	200	21	ranked_3	0.891337	95.8988	91.3214	94.2968	0.41227	26	14	52	481
ELME000317.LIG_eIF4E_1.O60516_40-46.P06730_PF01652	200	21	ranked_4	0.885654	94.9885	89.9057	93.2529	0.399088	27	14	53	482
ELME000317.LIG_eIF4E_1.Q13541_54-60.P06730_PF01652	200	21	ranked_0	0.911938	98.1952	93.7636	96.6044	0.457362	25	14	55	521
ELME000317.LIG_eIF4E_1.Q13541_54-60.P06730_PF01652	200	21	ranked_1	0.906988	96.7764	92.0667	95.0103	0.433194	25	15	56	512
ELME000317.LIG_eIF4E_1.Q13541_54-60.P06730_PF01652	200	21	ranked_2	0.894137	96.5265	90.0287	94.1493	0.429429	26	15	55	497
ELME000317.LIG_eIF4E_1.Q13541_54-60.P06730_PF01652	200	21	ranked_3	0.891946	96.4165	90.3021	94.2765	0.415218	26	14	53	486
ELME000317.LIG_eIF4E_1.Q13541_54-60.P06730_PF01652	200	21	ranked_4	0.877219	97.8012	90.2521	95.0913	0.428091	25	14	52	501
ELME000317.LIG_eIF4E_1.O43432_624-630.P06730_PF01652	200	21	ranked_0	0.902848	96.7479	92.4029	95.1471	0.461934	24	14	54	503
ELME000317.LIG_eIF4E_1.O43432_624-630.P06730_PF01652	200	21	ranked_1	0.894019	95.3484	93.1054	94.5811	0.442124	25	13	50	452
ELME000317.LIG_eIF4E_1.O43432_624-630.P06730_PF01652	200	21	ranked_2	0.889275	95.1874	92.4838	94.2111	0.444121	23	13	49	473
ELME000317.LIG_eIF4E_1.O43432_624-630.P06730_PF01652	200	21	ranked_3	0.883409	94.8323	92.0515	93.7994	0.442026	22	13	47	455
ELME000317.LIG_eIF4E_1.O43432_624-630.P06730_PF01652	200	21	ranked_4	0.881937	96.4413	91.7438	94.745	0.435814	23	13	47	465
ELME000317.LIG_eIF4E_1.Q13542_54-60.P06730_PF01652	200	21	ranked_0	0.921227	94.5476	95.1679	94.7495	0.481625	29	14	57	552
ELME000317.LIG_eIF4E_1.Q13542_54-60.P06730_PF01652	200	21	ranked_1	0.918016	95.5736	94.3864	95.1779	0.482291	28	14	57	549
ELME000317.LIG_eIF4E_1.Q13542_54-60.P06730_PF01652	200	21	ranked_2	0.91317	94.4057	94.1693	94.3305	0.459198	30	14	57	564
ELME000317.LIG_eIF4E_1.Q13542_54-60.P06730_PF01652	200	21	ranked_3	0.911885	94.2093	93.795	94.0775	0.466708	30	14	58	568
ELME000317.LIG_eIF4E_1.Q13542_54-60.P06730_PF01652	200	21	ranked_4	0.911458	95.3103	92.965	94.5467	0.446774	29	14	57	536
ELME000319.LIG_eIF4E_2.O75821_213-219.P06730_PF01652	200	21	ranked_0	0.538218	86.7773	54.5867	72.4704	0.0991187	15	12	31	294
ELME000319.LIG_eIF4E_2.O75821_213-219.P06730_PF01652	200	21	ranked_1	0.472621	83.9561	37.4185	69.2002	0.139471	28	13	52	598
ELME000319.LIG_eIF4E_2.O75821_213-219.P06730_PF01652	200	21	ranked_2	0.449978	87.2617	39.2636	71.7329	0.129999	23	11	44	496
ELME000319.LIG_eIF4E_2.O75821_213-219.P06730_PF01652	200	21	ranked_3	0.445939	86.4985	34.3254	69.5423	0.122194	27	13	51	691
ELME000319.LIG_eIF4E_2.O75821_213-219.P06730_PF01652	200	21	ranked_4	0.42089	88.901	33.8778	71.8248	0.091544	20	9	51	660
ELME000319.LIG_eIF4E_2.O15523_38-44.P06730_PF01652	200	21	ranked_0	0.503668	83.9831	50.576	69.4583	0.0623033	13	10	27	246
ELME000319.LIG_eIF4E_2.O15523_38-44.P06730_PF01652	200	21	ranked_1	0.46499	86.7158	39.2275	70.8864	0.0921538	24	12	50	521
ELME000319.LIG_eIF4E_2.O15523_38-44.P06730_PF01652	200	21	ranked_2	0.460018	86.1842	37.7658	70.8942	0.0946957	26	12	55	555
ELME000319.LIG_eIF4E_2.O15523_38-44.P06730_PF01652	200	21	ranked_3	0.433378	87.2511	36.1585	70.646	0.105647	27	13	53	750
ELME000319.LIG_eIF4E_2.O15523_38-44.P06730_PF01652	200	21	ranked_4	0.427397	84.654	37.8018	70.3381	0.0927495	25	11	52	548
ELME000319.LIG_eIF4E_2.Q9BY44_446-452.P06730_PF01652	200	21	ranked_0	0.469609	86.3458	36.9723	68.9984	0.111634	24	13	47	545
ELME000319.LIG_eIF4E_2.Q9BY44_446-452.P06730_PF01652	200	21	ranked_1	0.451191	87.6644	32.2408	69.6517	0.143446	27	13	59	716
ELME000319.LIG_eIF4E_2.Q9BY44_446-452.P06730_PF01652	200	21	ranked_2	0.451162	85.8076	36.1846	68.8313	0.106116	25	13	52	637
ELME000319.LIG_eIF4E_2.Q9BY44_446-452.P06730_PF01652	200	21	ranked_3	0.446912	86.8031	37.09	71.1042	0.117808	26	12	51	597
ELME000319.LIG_eIF4E_2.Q9BY44_446-452.P06730_PF01652	200	21	ranked_4	0.436119	87.037	33.2823	70.7856	0.158139	30	13	65	839
ELME000319.LIG_eIF4E_2.Q5C9Z4_338-344.P06730_PF01652	200	21	ranked_0	0.481595	83.78	49.7991	70.8907	0.0630496	18	11	33	393
ELME000319.LIG_eIF4E_2.Q5C9Z4_338-344.P06730_PF01652	200	21	ranked_1	0.480046	84.0994	33.7259	66.6229	0.113834	32	17	63	618
ELME000319.LIG_eIF4E_2.Q5C9Z4_338-344.P06730_PF01652	200	21	ranked_2	0.478585	86.7363	36.356	68.7433	0.113065	27	15	52	754
ELME000319.LIG_eIF4E_2.Q5C9Z4_338-344.P06730_PF01652	200	21	ranked_3	0.475225	84.1494	48.512	71.4218	0.0606526	18	10	32	393
ELME000319.LIG_eIF4E_2.Q5C9Z4_338-344.P06730_PF01652	200	21	ranked_4	0.473416	86.6456	34.1508	71.4804	0.0941193	32	13	58	712
ELME000367.DOC_PP2B_LxvP_1.Q14934_378-381.Q08209_PF00149	244	12	ranked_0	0.544567	90.8004	31.9792	72.2253	0.134296	26	12	51	290
ELME000367.DOC_PP2B_LxvP_1.Q14934_378-381.Q08209_PF00149	244	12	ranked_1	0.534618	93.057	29.4578	73.3193	0.115079	20	9	35	332
ELME000367.DOC_PP2B_LxvP_1.Q14934_378-381.Q08209_PF00149	244	12	ranked_2	0.523962	91.245	30.1045	72.0294	0.123729	24	11	43	238
ELME000367.DOC_PP2B_LxvP_1.Q14934_378-381.Q08209_PF00149	244	12	ranked_3	0.512221	92.3541	28.5082	71.0721	0.113087	22	11	49	335
ELME000367.DOC_PP2B_LxvP_1.Q14934_378-381.Q08209_PF00149	244	12	ranked_4	0.500178	92.7241	28.4518	71.3	0.152577	22	11	48	348
ELME000367.DOC_PP2B_LxvP_1.Q6VAB6_393-396.Q08209_PF00149	244	12	ranked_0	0.558311	93.7293	42.6645	79.6865	0.29854	29	11	56	429
ELME000367.DOC_PP2B_LxvP_1.Q6VAB6_393-396.Q08209_PF00149	244	12	ranked_1	0.556741	93.2141	42.3836	78.5	0.270634	27	11	50	395
ELME000367.DOC_PP2B_LxvP_1.Q6VAB6_393-396.Q08209_PF00149	244	12	ranked_2	0.505024	91.0579	28.5691	73.8735	0.157198	29	11	51	382
ELME000367.DOC_PP2B_LxvP_1.Q6VAB6_393-396.Q08209_PF00149	244	12	ranked_3	0.489511	92.2696	29.67	73.8579	0.17508	24	10	41	326
ELME000367.DOC_PP2B_LxvP_1.Q6VAB6_393-396.Q08209_PF00149	244	12	ranked_4	0.472595	91.5488	26.3744	74.7897	0.185675	26	9	52	385
ELME000321.CLV_C14_Caspase3-7.P55212_20-24.P42574_PF00656	253	15	ranked_0	0.739662	92.5938	68.5145	85.972	0.378626	29	11	58	533
ELME000321.CLV_C14_Caspase3-7.P55212_20-24.P42574_PF00656	253	15	ranked_1	0.735116	93.5991	66.6845	86.714	0.407029	32	11	62	595
ELME000321.CLV_C14_Caspase3-7.P55212_20-24.P42574_PF00656	253	15	ranked_2	0.712471	92.0793	61.6542	83.3864	0.378742	30	12	60	570
ELME000321.CLV_C14_Caspase3-7.P55212_20-24.P42574_PF00656	253	15	ranked_3	0.710068	91.5466	59.3275	82.1166	0.346215	29	12	59	554
ELME000321.CLV_C14_Caspase3-7.P55212_20-24.P42574_PF00656	253	15	ranked_4	0.689699	92.2532	54.1936	81.1525	0.344044	34	14	63	547
ELME000367.DOC_PP2B_LxvP_1.Q13469_369-372.Q08209_PF00149	244	12	ranked_0	0.693459	94.6712	57.9625	84.6598	0.337873	32	12	63	453
ELME000367.DOC_PP2B_LxvP_1.Q13469_369-372.Q08209_PF00149	244	12	ranked_1	0.578194	90.7457	38.133	74.8024	0.157936	23	10	39	315
ELME000367.DOC_PP2B_LxvP_1.Q13469_369-372.Q08209_PF00149	244	12	ranked_2	0.539027	92.5529	34.328	75.4279	0.119008	24	10	43	282
ELME000367.DOC_PP2B_LxvP_1.Q13469_369-372.Q08209_PF00149	244	12	ranked_3	0.535923	90.726	35.0882	73.7256	0.113363	25	11	52	352
ELME000367.DOC_PP2B_LxvP_1.Q13469_369-372.Q08209_PF00149	244	12	ranked_4	0.515873	92.2379	29.5725	76.5716	0.196138	24	8	43	359
ELME000321.CLV_C14_Caspase3-7.P52566_16-20.P42574_PF00656	253	15	ranked_0	0.825454	95.0919	71.1333	87.4455	0.477392	32	15	70	768
ELME000321.CLV_C14_Caspase3-7.P52566_16-20.P42574_PF00656	253	15	ranked_1	0.76032	90.975	60.85	81.7531	0.385606	34	15	71	693
ELME000321.CLV_C14_Caspase3-7.P52566_16-20.P42574_PF00656	253	15	ranked_2	0.753391	91.2486	60.602	82.2349	0.395016	36	15	69	696
ELME000321.CLV_C14_Caspase3-7.P52566_16-20.P42574_PF00656	253	15	ranked_3	0.618865	86.1148	42.5379	71.927	0.240094	29	14	67	833
ELME000321.CLV_C14_Caspase3-7.P52566_16-20.P42574_PF00656	253	15	ranked_4	0.55585	86.0305	35.6392	73.6898	0.149995	37	12	67	710
ELME000321.CLV_C14_Caspase3-7.Q9UQF2_95-99.P42574_PF00656	253	15	ranked_0	0.614429	88.3357	42.0879	73.6205	0.267544	30	14	64	634
ELME000321.CLV_C14_Caspase3-7.Q9UQF2_95-99.P42574_PF00656	253	15	ranked_1	0.540383	87.64	31.5623	67.937	0.197918	24	13	64	615
ELME000321.CLV_C14_Caspase3-7.Q9UQF2_95-99.P42574_PF00656	253	15	ranked_2	0.540224	87.5446	28.9043	67.0205	0.198733	26	14	66	599
ELME000321.CLV_C14_Caspase3-7.Q9UQF2_95-99.P42574_PF00656	253	15	ranked_3	0.526355	85.4829	30.0977	66.0232	0.132729	24	13	55	560
ELME000321.CLV_C14_Caspase3-7.Q9UQF2_95-99.P42574_PF00656	253	15	ranked_4	0.520009	86.325	30.875	67.8417	0.155598	28	14	66	632
ELME000321.CLV_C14_Caspase3-7.P55212_190-194.P42574_PF00656	253	15	ranked_0	0.778157	94.3421	65.8231	85.5148	0.430335	29	13	59	534
ELME000321.CLV_C14_Caspase3-7.P55212_190-194.P42574_PF00656	253	15	ranked_1	0.751004	92.652	64.1092	84.4969	0.408852	30	12	58	552
ELME000321.CLV_C14_Caspase3-7.P55212_190-194.P42574_PF00656	253	15	ranked_2	0.749266	92.3948	62.5677	83.5823	0.39841	31	13	62	520
ELME000321.CLV_C14_Caspase3-7.P55212_190-194.P42574_PF00656	253	15	ranked_3	0.729167	91.2409	59.5442	82.5964	0.376562	32	12	59	531
ELME000321.CLV_C14_Caspase3-7.P55212_190-194.P42574_PF00656	253	15	ranked_4	0.555445	85.9873	32.954	66.5849	0.197031	26	15	65	765
ELME000321.CLV_C14_Caspase3-7.Q9HAW4_22-26.P42574_PF00656	253	15	ranked_0	0.827658	94.8374	76.1715	89.3225	0.471022	31	13	64	572
ELME000321.CLV_C14_Caspase3-7.Q9HAW4_22-26.P42574_PF00656	253	15	ranked_1	0.822776	95.5468	73.4429	88.67	0.50169	31	14	63	585
ELME000321.CLV_C14_Caspase3-7.Q9HAW4_22-26.P42574_PF00656	253	15	ranked_2	0.812308	93.5148	71.4864	86.9532	0.466803	33	14	65	583
ELME000321.CLV_C14_Caspase3-7.Q9HAW4_22-26.P42574_PF00656	253	15	ranked_3	0.796186	93.7319	69.1771	86.0927	0.45846	31	14	63	564
ELME000321.CLV_C14_Caspase3-7.Q9HAW4_22-26.P42574_PF00656	253	15	ranked_4	0.66461	91.1826	53.5342	79.5985	0.348525	27	12	59	509
ELME000321.CLV_C14_Caspase3-7.P06400_883-887.P42574_PF00656	253	15	ranked_0	0.805635	94.6072	71.1686	86.976	0.495794	29	14	62	583
ELME000321.CLV_C14_Caspase3-7.P06400_883-887.P42574_PF00656	253	15	ranked_1	0.775081	94.7807	66.5031	85.8146	0.473833	28	13	58	543
ELME000321.CLV_C14_Caspase3-7.P06400_883-887.P42574_PF00656	253	15	ranked_2	0.774612	93.5777	67.4329	85.2589	0.452485	30	14	60	555
ELME000321.CLV_C14_Caspase3-7.P06400_883-887.P42574_PF00656	253	15	ranked_3	0.750566	92.527	62.525	82.9809	0.439124	30	14	61	567
ELME000321.CLV_C14_Caspase3-7.P06400_883-887.P42574_PF00656	253	15	ranked_4	0.736138	92.8862	60.3757	82.3014	0.407282	29	14	60	535
ELME000321.CLV_C14_Caspase3-7.Q02413_885-889.P42574_PF00656	253	15	ranked_0	0.669298	91.7815	53.3214	78.3205	0.28379	26	14	57	504
ELME000321.CLV_C14_Caspase3-7.Q02413_885-889.P42574_PF00656	253	15	ranked_1	0.628011	87.8731	46.7973	75.6614	0.178179	26	11	50	509
ELME000321.CLV_C14_Caspase3-7.Q02413_885-889.P42574_PF00656	253	15	ranked_2	0.588804	86.7432	40.0942	70.2788	0.160823	22	12	49	454
ELME000321.CLV_C14_Caspase3-7.Q02413_885-889.P42574_PF00656	253	15	ranked_3	0.5715	86.935	41.8253	70.4315	0.169217	26	15	57	562
ELME000321.CLV_C14_Caspase3-7.Q02413_885-889.P42574_PF00656	253	15	ranked_4	0.53251	87.5893	31.1654	70.1248	0.16259	29	13	60	499
ELME000321.CLV_C14_Caspase3-7.P08621_338-342.P42574_PF00656	253	15	ranked_0	0.816519	95.6117	78.2492	90.53	0.52713	29	12	58	519
ELME000321.CLV_C14_Caspase3-7.P08621_338-342.P42574_PF00656	253	15	ranked_1	0.792931	94.3374	73.5692	87.9472	0.479394	27	12	57	507
ELME000321.CLV_C14_Caspase3-7.P08621_338-342.P42574_PF00656	253	15	ranked_2	0.773939	93.5144	71.425	86.7177	0.450127	27	12	56	508
ELME000321.CLV_C14_Caspase3-7.P08621_338-342.P42574_PF00656	253	15	ranked_3	0.754116	93.4148	68.9383	85.4765	0.427775	25	12	56	485
ELME000321.CLV_C14_Caspase3-7.P08621_338-342.P42574_PF00656	253	15	ranked_4	0.740139	91.4723	65.015	83.1174	0.395531	26	12	56	471
ELME000321.CLV_C14_Caspase3-7.P55212_176-180.P42574_PF00656	253	15	ranked_0	0.752631	92.9894	68.6064	86.7519	0.415393	32	11	66	596
ELME000321.CLV_C14_Caspase3-7.P55212_176-180.P42574_PF00656	253	15	ranked_1	0.752522	93.547	67.0909	86.449	0.34896	30	11	61	558
ELME000321.CLV_C14_Caspase3-7.P55212_176-180.P42574_PF00656	253	15	ranked_2	0.672784	91.6408	58.6155	81.5497	0.295048	25	11	52	481
ELME000321.CLV_C14_Caspase3-7.P55212_176-180.P42574_PF00656	253	15	ranked_3	0.554448	85.7459	34.1562	68.9793	0.135849	27	13	60	649
ELME000321.CLV_C14_Caspase3-7.P55212_176-180.P42574_PF00656	253	15	ranked_4	0.550097	84.9936	32.7092	68.0365	0.12322	25	12	53	671
ELME000321.CLV_C14_Caspase3-7.Q13188_319-323.P42574_PF00656	253	15	ranked_0	0.653037	89.341	51.75	79.2556	0.320175	30	11	56	502
ELME000321.CLV_C14_Caspase3-7.Q13188_319-323.P42574_PF00656	253	15	ranked_1	0.650901	90.2533	53.0609	79.4871	0.301828	27	11	54	538
ELME000321.CLV_C14_Caspase3-7.Q13188_319-323.P42574_PF00656	253	15	ranked_2	0.641361	91.5773	48.7533	79.3419	0.348438	30	12	61	557
ELME000321.CLV_C14_Caspase3-7.Q13188_319-323.P42574_PF00656	253	15	ranked_3	0.571171	88.4923	40.5208	75.1049	0.263884	31	12	60	603
ELME000321.CLV_C14_Caspase3-7.Q13188_319-323.P42574_PF00656	253	15	ranked_4	0.554547	87.8972	43.959	75.3434	0.203269	25	10	54	576
ELME000321.CLV_C14_Caspase3-7.P54259_103-107.P42574_PF00656	253	15	ranked_0	0.709403	91.5686	60.8477	81.8278	0.378258	28	13	61	604
ELME000321.CLV_C14_Caspase3-7.P54259_103-107.P42574_PF00656	253	15	ranked_1	0.584983	86.9841	34.9607	70.0463	0.219597	29	14	74	737
ELME000321.CLV_C14_Caspase3-7.P54259_103-107.P42574_PF00656	253	15	ranked_2	0.5757	87.09	33.0829	69.9059	0.252287	30	14	81	756
ELME000321.CLV_C14_Caspase3-7.P54259_103-107.P42574_PF00656	253	15	ranked_3	0.573323	87.6963	33.5808	71.3358	0.201801	30	13	67	763
ELME000321.CLV_C14_Caspase3-7.P54259_103-107.P42574_PF00656	253	15	ranked_4	0.563522	86.1948	35.2923	69.6515	0.214138	27	13	63	609
ELME000321.CLV_C14_Caspase3-7.Q13043_323-327.P42574_PF00656	253	15	ranked_0	0.639204	91.4338	47.0369	76.6349	0.315828	26	13	57	490
ELME000321.CLV_C14_Caspase3-7.Q13043_323-327.P42574_PF00656	253	15	ranked_1	0.622119	89.2277	41.8431	73.4328	0.252201	26	13	56	493
ELME000321.CLV_C14_Caspase3-7.Q13043_323-327.P42574_PF00656	253	15	ranked_2	0.596785	88.0738	43.0173	75.6833	0.254896	29	11	59	520
ELME000321.CLV_C14_Caspase3-7.Q13043_323-327.P42574_PF00656	253	15	ranked_3	0.564035	88.8055	37.065	71.9598	0.221788	29	14	65	624
ELME000321.CLV_C14_Caspase3-7.Q13043_323-327.P42574_PF00656	253	15	ranked_4	0.545633	86.8077	34.83	70.3937	0.164436	26	12	53	462
ELME000321.CLV_C14_Caspase3-7.Q05655_326-330.P42574_PF00656	253	15	ranked_0	0.744854	93.4682	64.0092	85.32	0.425907	34	13	68	658
ELME000321.CLV_C14_Caspase3-7.Q05655_326-330.P42574_PF00656	253	15	ranked_1	0.608457	90.81	43.1229	76.6053	0.295258	33	14	65	657
ELME000321.CLV_C14_Caspase3-7.Q05655_326-330.P42574_PF00656	253	15	ranked_2	0.588512	87.1577	40.3654	73.3327	0.287054	31	13	71	697
ELME000321.CLV_C14_Caspase3-7.Q05655_326-330.P42574_PF00656	253	15	ranked_3	0.55815	86.8769	35.8993	69.4982	0.251853	29	15	62	739
ELME000321.CLV_C14_Caspase3-7.Q05655_326-330.P42574_PF00656	253	15	ranked_4	0.529799	85.9336	31.9108	68.8044	0.182207	28	13	60	659
ELME000321.CLV_C14_Caspase3-7.P12830_747-751.P42574_PF00656	253	15	ranked_0	0.715233	91.1767	64.4227	83.9988	0.394275	30	11	56	611
ELME000321.CLV_C14_Caspase3-7.P12830_747-751.P42574_PF00656	253	15	ranked_1	0.681451	93.4516	59.2518	84.4945	0.385873	31	11	61	640
ELME000321.CLV_C14_Caspase3-7.P12830_747-751.P42574_PF00656	253	15	ranked_2	0.552887	85.5821	36.1817	70.762	0.176389	28	12	66	757
ELME000321.CLV_C14_Caspase3-7.P12830_747-751.P42574_PF00656	253	15	ranked_3	0.550291	87.4838	31.4492	69.7887	0.11811	26	12	64	621
ELME000321.CLV_C14_Caspase3-7.P12830_747-751.P42574_PF00656	253	15	ranked_4	0.523298	86.333	29.9392	68.005	0.178	27	13	68	749
ELME000321.CLV_C14_Caspase3-7.P42858_547-551.P42574_PF00656	253	15	ranked_0	0.733486	90.9883	57.2571	80.2557	0.368913	30	14	69	624
ELME000321.CLV_C14_Caspase3-7.P42858_547-551.P42574_PF00656	253	15	ranked_1	0.694613	88.322	49.646	75.43	0.284399	30	15	71	652
ELME000321.CLV_C14_Caspase3-7.P42858_547-551.P42574_PF00656	253	15	ranked_2	0.631727	87.4987	44.3953	73.4433	0.273514	31	15	73	691
ELME000321.CLV_C14_Caspase3-7.P42858_547-551.P42574_PF00656	253	15	ranked_3	0.619131	86.8558	42.6821	73.1129	0.245679	31	14	68	638
ELME000321.CLV_C14_Caspase3-7.P42858_547-551.P42574_PF00656	253	15	ranked_4	0.57954	85.3856	36.0367	70.2013	0.185772	27	12	59	545
ELME000321.CLV_C14_Caspase3-7.P06400_346-350.P42574_PF00656	253	15	ranked_0	0.841439	93.3484	72.1447	86.4341	0.473743	31	15	69	655
ELME000321.CLV_C14_Caspase3-7.P06400_346-350.P42574_PF00656	253	15	ranked_1	0.696564	90.3723	56.4608	80.9086	0.319488	31	12	62	594
ELME000321.CLV_C14_Caspase3-7.P06400_346-350.P42574_PF00656	253	15	ranked_2	0.695247	90.8594	56.4783	81.2647	0.332324	31	12	62	592
ELME000321.CLV_C14_Caspase3-7.P06400_346-350.P42574_PF00656	253	15	ranked_3	0.690929	89.8035	55.1275	80.1265	0.329087	31	12	60	592
ELME000321.CLV_C14_Caspase3-7.P06400_346-350.P42574_PF00656	253	15	ranked_4	0.549056	86.6222	33.3043	70.395	0.237543	32	14	73	741
ELME000321.CLV_C14_Caspase3-7.Q12772_465-469.P42574_PF00656	253	15	ranked_0	0.733203	93.4923	72.02	87.7315	0.449494	30	11	56	566
ELME000321.CLV_C14_Caspase3-7.Q12772_465-469.P42574_PF00656	253	15	ranked_1	0.702639	91.9275	59.1567	82.0962	0.398282	28	12	59	564
ELME000321.CLV_C14_Caspase3-7.Q12772_465-469.P42574_PF00656	253	15	ranked_2	0.661539	91.5037	55.4333	81.1979	0.35352	30	12	59	547
ELME000321.CLV_C14_Caspase3-7.Q12772_465-469.P42574_PF00656	253	15	ranked_3	0.568617	90.2648	45.3327	78.4969	0.308812	31	11	62	584
ELME000321.CLV_C14_Caspase3-7.Q12772_465-469.P42574_PF00656	253	15	ranked_4	0.512903	89.1129	33.1392	73.4923	0.202317	31	12	62	515
ELME000321.CLV_C14_Caspase3-7.P11473_195-199.P42574_PF00656	253	15	ranked_0	0.77308	91.8766	63.6221	83.2774	0.394561	32	14	65	594
ELME000321.CLV_C14_Caspase3-7.P11473_195-199.P42574_PF00656	253	15	ranked_1	0.568137	87.9756	38.6292	73.72	0.265283	32	13	63	671
ELME000321.CLV_C14_Caspase3-7.P11473_195-199.P42574_PF00656	253	15	ranked_2	0.562477	88.3039	35.5987	71.1174	0.271776	31	15	67	637
ELME000321.CLV_C14_Caspase3-7.P11473_195-199.P42574_PF00656	253	15	ranked_3	0.55699	87.7477	31.0527	67.0056	0.114723	26	15	65	747
ELME000321.CLV_C14_Caspase3-7.P11473_195-199.P42574_PF00656	253	15	ranked_4	0.532731	85.3278	27.658	66.9226	0.107554	32	15	75	786
ELME000321.CLV_C14_Caspase3-7.Q13177_209-213.P42574_PF00656	253	15	ranked_0	0.74049	93.1257	62.6508	83.9123	0.44231	30	13	59	527
ELME000321.CLV_C14_Caspase3-7.Q13177_209-213.P42574_PF00656	253	15	ranked_1	0.737966	94.0238	61.1515	83.849	0.443259	29	13	58	535
ELME000321.CLV_C14_Caspase3-7.Q13177_209-213.P42574_PF00656	253	15	ranked_2	0.702276	91.1577	56.7754	79.6969	0.341378	26	13	55	493
ELME000321.CLV_C14_Caspase3-7.Q13177_209-213.P42574_PF00656	253	15	ranked_3	0.692531	90.7934	51.4093	77.9707	0.355073	29	14	60	550
ELME000321.CLV_C14_Caspase3-7.Q13177_209-213.P42574_PF00656	253	15	ranked_4	0.65155	89.8054	46.1264	75.2457	0.322117	28	14	61	519
ELME000321.CLV_C14_Caspase3-7.P32926_778-782.P42574_PF00656	253	15	ranked_0	0.760873	93.1325	61.955	82.74	0.427067	28	14	62	608
ELME000321.CLV_C14_Caspase3-7.P32926_778-782.P42574_PF00656	253	15	ranked_1	0.730456	90.8314	56.9764	79.8088	0.351108	29	14	62	543
ELME000321.CLV_C14_Caspase3-7.P32926_778-782.P42574_PF00656	253	15	ranked_2	0.719426	91.5304	57.6179	80.2262	0.37343	28	14	59	574
ELME000321.CLV_C14_Caspase3-7.P32926_778-782.P42574_PF00656	253	15	ranked_3	0.569026	87.4189	35.5121	69.6946	0.237196	27	14	68	647
ELME000321.CLV_C14_Caspase3-7.P32926_778-782.P42574_PF00656	253	15	ranked_4	0.538879	87.8212	29.9971	67.0638	0.203857	25	14	61	594
ELME000321.CLV_C14_Caspase3-7.Q7KZF4_812-816.P42574_PF00656	253	15	ranked_0	0.79041	94.2531	64.4993	84.5658	0.417053	29	14	59	671
ELME000321.CLV_C14_Caspase3-7.Q7KZF4_812-816.P42574_PF00656	253	15	ranked_1	0.770991	93.4641	65.7615	85.4611	0.406081	32	13	63	604
ELME000321.CLV_C14_Caspase3-7.Q7KZF4_812-816.P42574_PF00656	253	15	ranked_2	0.735107	91.8423	61.6962	82.9355	0.394903	31	13	59	567
ELME000321.CLV_C14_Caspase3-7.Q7KZF4_812-816.P42574_PF00656	253	15	ranked_3	0.558242	87.6139	31.4607	70.144	0.202083	31	14	64	768
ELME000321.CLV_C14_Caspase3-7.Q7KZF4_812-816.P42574_PF00656	253	15	ranked_4	0.557409	87.6359	33.2592	71.9271	0.191522	32	13	69	726
ELME000321.CLV_C14_Caspase3-7.P55211_327-331.P42574_PF00656	253	15	ranked_0	0.742177	91.6672	62.1192	83.1311	0.372818	32	13	66	652
ELME000321.CLV_C14_Caspase3-7.P55211_327-331.P42574_PF00656	253	15	ranked_1	0.720419	92.5473	58.7085	82.9841	0.394783	33	13	64	619
ELME000321.CLV_C14_Caspase3-7.P55211_327-331.P42574_PF00656	253	15	ranked_2	0.59967	88.4397	37.3838	73.0042	0.221349	30	13	61	723
ELME000321.CLV_C14_Caspase3-7.P55211_327-331.P42574_PF00656	253	15	ranked_3	0.528173	85.6312	33.2717	69.0966	0.200442	26	12	65	763
ELME000321.CLV_C14_Caspase3-7.P55211_327-331.P42574_PF00656	253	15	ranked_4	0.528126	86.22	32.3538	69.1405	0.174715	28	13	64	640
ELME000321.CLV_C14_Caspase3-7.P36956_457-461.P42574_PF00656	253	15	ranked_0	0.783481	95.1709	74.7473	89.9463	0.441471	32	11	60	537
ELME000321.CLV_C14_Caspase3-7.P36956_457-461.P42574_PF00656	253	15	ranked_1	0.77523	93.7366	66.3257	84.8121	0.421725	29	14	57	546
ELME000321.CLV_C14_Caspase3-7.P36956_457-461.P42574_PF00656	253	15	ranked_2	0.76114	93.9561	68.4592	86.8407	0.4361	31	12	64	533
ELME000321.CLV_C14_Caspase3-7.P36956_457-461.P42574_PF00656	253	15	ranked_3	0.660755	90.8281	56.05	81.3432	0.33817	32	12	63	495
ELME000321.CLV_C14_Caspase3-7.P36956_457-461.P42574_PF00656	253	15	ranked_4	0.604173	89.3818	46.91	76.6402	0.221806	28	12	57	484
ELME000321.CLV_C14_Caspase3-7.P09874_211-215.P42574_PF00656	253	15	ranked_0	0.79936	93.0076	68.3857	85.8263	0.443379	34	14	67	648
ELME000321.CLV_C14_Caspase3-7.P09874_211-215.P42574_PF00656	253	15	ranked_1	0.797464	94.94	71.6338	88.3535	0.462969	33	13	63	624
ELME000321.CLV_C14_Caspase3-7.P09874_211-215.P42574_PF00656	253	15	ranked_2	0.792199	94.9927	74.7942	89.6064	0.475848	33	12	66	643
ELME000321.CLV_C14_Caspase3-7.P09874_211-215.P42574_PF00656	253	15	ranked_3	0.786225	92.6015	65.5587	84.3231	0.43089	34	15	70	636
ELME000321.CLV_C14_Caspase3-7.P09874_211-215.P42574_PF00656	253	15	ranked_4	0.767889	92.8976	66.8692	85.5417	0.398506	33	13	64	573
ELME000321.CLV_C14_Caspase3-7.Q13813_1182-1186.P42574_PF00656	253	15	ranked_0	0.794513	93.3165	68.6857	86.1325	0.427595	34	14	68	605
ELME000321.CLV_C14_Caspase3-7.Q13813_1182-1186.P42574_PF00656	253	15	ranked_1	0.786829	93.7485	66.8521	85.9037	0.419367	34	14	70	614
ELME000321.CLV_C14_Caspase3-7.Q13813_1182-1186.P42574_PF00656	253	15	ranked_2	0.609273	91.1731	44.155	76.8633	0.313789	32	14	64	594
ELME000321.CLV_C14_Caspase3-7.Q13813_1182-1186.P42574_PF00656	253	15	ranked_3	0.600993	88.0907	43.2023	73.8578	0.284088	28	13	57	569
ELME000321.CLV_C14_Caspase3-7.Q13813_1182-1186.P42574_PF00656	253	15	ranked_4	0.541503	86.8333	30.5315	70.922	0.189619	33	13	66	773
ELME000321.CLV_C14_Caspase3-7.P78527_2710-2714.P42574_PF00656	253	15	ranked_0	0.77338	93.4571	61.9836	84.2773	0.434415	34	14	74	676
ELME000321.CLV_C14_Caspase3-7.P78527_2710-2714.P42574_PF00656	253	15	ranked_1	0.746363	91.7475	60.38	82.2009	0.400593	32	14	65	639
ELME000321.CLV_C14_Caspase3-7.P78527_2710-2714.P42574_PF00656	253	15	ranked_2	0.743833	92.9615	62.2777	84.29	0.418788	33	13	66	617
ELME000321.CLV_C14_Caspase3-7.P78527_2710-2714.P42574_PF00656	253	15	ranked_3	0.72902	92.499	64.2027	84.9073	0.384143	30	11	63	584
ELME000321.CLV_C14_Caspase3-7.P78527_2710-2714.P42574_PF00656	253	15	ranked_4	0.720205	91.093	56.2407	80.7115	0.375154	33	14	70	628
ELME000321.CLV_C14_Caspase3-7.Q9UQF2_405-409.P42574_PF00656	253	15	ranked_0	0.73494	94.0486	67.2733	86.016	0.442995	28	12	58	580
ELME000321.CLV_C14_Caspase3-7.Q9UQF2_405-409.P42574_PF00656	253	15	ranked_1	0.701414	92.5453	62.6092	83.9921	0.434872	30	12	58	565
ELME000321.CLV_C14_Caspase3-7.Q9UQF2_405-409.P42574_PF00656	253	15	ranked_2	0.653866	90.9477	52.9142	80.3337	0.346468	31	12	61	550
ELME000321.CLV_C14_Caspase3-7.Q9UQF2_405-409.P42574_PF00656	253	15	ranked_3	0.625844	89.0421	48.765	76.959	0.261444	28	12	59	564
ELME000321.CLV_C14_Caspase3-7.Q9UQF2_405-409.P42574_PF00656	253	15	ranked_4	0.565682	88.8915	37.5985	71.7938	0.250118	26	13	57	611
ELME000321.CLV_C14_Caspase3-7.Q13464_1110-1114.P42574_PF00656	253	15	ranked_0	0.758919	91.5248	62.8264	81.7254	0.384324	27	14	62	608
ELME000321.CLV_C14_Caspase3-7.Q13464_1110-1114.P42574_PF00656	253	15	ranked_1	0.66462	91.0459	50.2186	78.6202	0.299869	32	14	67	560
ELME000321.CLV_C14_Caspase3-7.Q13464_1110-1114.P42574_PF00656	253	15	ranked_2	0.622787	88.6693	43.6269	74.7276	0.257981	29	13	58	555
ELME000321.CLV_C14_Caspase3-7.Q13464_1110-1114.P42574_PF00656	253	15	ranked_3	0.571193	87.2606	38.1231	72.7427	0.20522	31	13	64	618
ELME000321.CLV_C14_Caspase3-7.Q13464_1110-1114.P42574_PF00656	253	15	ranked_4	0.568288	87.4522	33.022	70.0809	0.215938	32	15	80	757
ELME000302.LIG_HCF-1_HBM_1.Q9NWW0_76-79.P51610_PF13415	281	12	ranked_0	0.630154	83.1895	43.5417	68.3216	0.0744732	20	12	38	288
ELME000302.LIG_HCF-1_HBM_1.Q9NWW0_76-79.P51610_PF13415	281	12	ranked_1	0.601386	80.4476	36.4983	67.5844	0.0977519	29	12	55	403
ELME000302.LIG_HCF-1_HBM_1.Q9NWW0_76-79.P51610_PF13415	281	12	ranked_2	0.596773	80.0283	42.581	68.6806	0.0785432	23	10	43	330
ELME000302.LIG_HCF-1_HBM_1.Q9NWW0_76-79.P51610_PF13415	281	12	ranked_3	0.59655	82.1244	38.0192	67.82	0.0681815	25	12	46	336
ELME000302.LIG_HCF-1_HBM_1.Q9NWW0_76-79.P51610_PF13415	281	12	ranked_4	0.586245	81.6461	37.4992	66.51	0.074802	23	12	43	304
ELME000302.LIG_HCF-1_HBM_1.O43889_78-81.P51610_PF13415	281	12	ranked_0	0.61348	78.2577	40.83	67.1305	0.0839336	26	11	43	313
ELME000302.LIG_HCF-1_HBM_1.O43889_78-81.P51610_PF13415	281	12	ranked_1	0.611532	79.2631	39.2142	66.6161	0.0686065	26	12	43	309
ELME000302.LIG_HCF-1_HBM_1.O43889_78-81.P51610_PF13415	281	12	ranked_2	0.611512	79.8085	38.6525	66.8118	0.0712169	26	12	50	364
ELME000302.LIG_HCF-1_HBM_1.O43889_78-81.P51610_PF13415	281	12	ranked_3	0.597101	77.417	38.3775	64.032	0.063993	23	12	45	360
ELME000302.LIG_HCF-1_HBM_1.O43889_78-81.P51610_PF13415	281	12	ranked_4	0.593743	75.265	36.82	64.4215	0.0718115	28	11	55	430
ELME000321.CLV_C14_Caspase3-7.Q13813_1475-1479.P42574_PF00656	253	15	ranked_0	0.803232	91.1545	67.4447	83.423	0.414037	31	15	67	616
ELME000321.CLV_C14_Caspase3-7.Q13813_1475-1479.P42574_PF00656	253	15	ranked_1	0.704432	91.2977	59.7469	81.9759	0.319129	31	13	63	571
ELME000321.CLV_C14_Caspase3-7.Q13813_1475-1479.P42574_PF00656	253	15	ranked_2	0.59225	88.4935	39.5546	74.0343	0.225358	31	13	69	627
ELME000321.CLV_C14_Caspase3-7.Q13813_1475-1479.P42574_PF00656	253	15	ranked_3	0.579223	84.255	33.864	64.8738	0.140173	24	15	62	707
ELME000321.CLV_C14_Caspase3-7.Q13813_1475-1479.P42574_PF00656	253	15	ranked_4	0.560014	86.2607	34.0773	68.0572	0.184589	28	15	65	679
ELME000302.LIG_HCF-1_HBM_1.Q01094_97-100.P51610_PF13415	281	12	ranked_0	0.802814	86.6961	66.2	80.4852	0.187819	23	10	43	339
ELME000302.LIG_HCF-1_HBM_1.Q01094_97-100.P51610_PF13415	281	12	ranked_1	0.786636	85.6388	59.9667	77.0814	0.142917	24	12	46	352
ELME000302.LIG_HCF-1_HBM_1.Q01094_97-100.P51610_PF13415	281	12	ranked_2	0.767706	84.6316	59.0533	76.3359	0.1472	25	12	47	346
ELME000302.LIG_HCF-1_HBM_1.Q01094_97-100.P51610_PF13415	281	12	ranked_3	0.763014	87.2817	57.7758	77.1654	0.135679	23	12	42	337
ELME000302.LIG_HCF-1_HBM_1.Q01094_97-100.P51610_PF13415	281	12	ranked_4	0.748933	85.9746	57.0575	76.3356	0.137251	24	12	44	367
ELME000321.CLV_C14_Caspase3-7.Q01082_1454-1458.P42574_PF00656	253	15	ranked_0	0.815905	94.393	70.2721	87.2081	0.459773	33	14	66	604
ELME000321.CLV_C14_Caspase3-7.Q01082_1454-1458.P42574_PF00656	253	15	ranked_1	0.801015	94.3776	71.5623	87.9298	0.476236	33	13	65	624
ELME000321.CLV_C14_Caspase3-7.Q01082_1454-1458.P42574_PF00656	253	15	ranked_2	0.761575	93.3624	66.0846	85.6535	0.399039	33	13	64	594
ELME000321.CLV_C14_Caspase3-7.Q01082_1454-1458.P42574_PF00656	253	15	ranked_3	0.759061	93.0629	67.4842	85.9247	0.386958	31	12	61	583
ELME000321.CLV_C14_Caspase3-7.Q01082_1454-1458.P42574_PF00656	253	15	ranked_4	0.754535	94.0226	66.1792	86.2523	0.427835	31	12	60	587
ELME000302.LIG_HCF-1_HBM_1.Q16254_389-392.P51610_PF13415	281	12	ranked_0	0.741221	82.7052	53.8117	73.3343	0.131236	25	12	47	458
ELME000302.LIG_HCF-1_HBM_1.Q16254_389-392.P51610_PF13415	281	12	ranked_1	0.728107	81.0424	53.7082	72.6903	0.135759	25	11	41	353
ELME000302.LIG_HCF-1_HBM_1.Q16254_389-392.P51610_PF13415	281	12	ranked_2	0.68828	80.8987	46.8718	69.89	0.0935451	23	11	41	423
ELME000302.LIG_HCF-1_HBM_1.Q16254_389-392.P51610_PF13415	281	12	ranked_3	0.56328	74.8496	33.7142	62.509	0.0548362	28	12	52	436
ELME000302.LIG_HCF-1_HBM_1.Q16254_389-392.P51610_PF13415	281	12	ranked_4	0.556413	81.4326	34.01	68.6157	0.0852091	27	10	58	594
ELME000302.LIG_HCF-1_HBM_1.Q9NVV9_134-137.P51610_PF13415	281	12	ranked_0	0.713968	77.6148	55.1327	70.7453	0.141495	25	11	58	546
ELME000302.LIG_HCF-1_HBM_1.Q9NVV9_134-137.P51610_PF13415	281	12	ranked_1	0.713068	79.3831	54.8455	72.0881	0.129933	26	11	56	410
ELME000302.LIG_HCF-1_HBM_1.Q9NVV9_134-137.P51610_PF13415	281	12	ranked_2	0.696731	78.2259	52.8409	71.245	0.137371	29	11	55	477
ELME000302.LIG_HCF-1_HBM_1.Q9NVV9_134-137.P51610_PF13415	281	12	ranked_3	0.686281	79.8139	51.5873	71.8526	0.134313	28	11	55	556
ELME000302.LIG_HCF-1_HBM_1.Q9NVV9_134-137.P51610_PF13415	281	12	ranked_4	0.670911	78.7041	50.811	71.1654	0.119518	27	10	52	356
ELME000302.LIG_HCF-1_HBM_1.Q9NS37_303-306.P51610_PF13415	281	12	ranked_0	0.760722	82.2083	62.52	76.8388	0.120841	24	9	44	343
ELME000302.LIG_HCF-1_HBM_1.Q9NS37_303-306.P51610_PF13415	281	12	ranked_1	0.746432	82.9729	57.532	75.4903	0.125727	24	10	42	313
ELME000302.LIG_HCF-1_HBM_1.Q9NS37_303-306.P51610_PF13415	281	12	ranked_2	0.712104	80.4658	51.9709	71.5103	0.11469	24	11	48	358
ELME000302.LIG_HCF-1_HBM_1.Q9NS37_303-306.P51610_PF13415	281	12	ranked_3	0.646832	87.1418	50.6829	78.3414	0.144303	22	7	38	303
ELME000302.LIG_HCF-1_HBM_1.Q9NS37_303-306.P51610_PF13415	281	12	ranked_4	0.637607	81.825	46.946	72.6463	0.127479	28	10	47	365
ELME000302.LIG_HCF-1_HBM_1.Q8WTV1_177-180.P51610_PF13415	281	12	ranked_0	0.802147	83.8181	63.1208	77.4497	0.200385	27	12	59	439
ELME000302.LIG_HCF-1_HBM_1.Q8WTV1_177-180.P51610_PF13415	281	12	ranked_1	0.788647	85.1752	59.405	77.2459	0.168121	27	12	49	326
ELME000302.LIG_HCF-1_HBM_1.Q8WTV1_177-180.P51610_PF13415	281	12	ranked_2	0.751772	84.4695	57.3327	75.4239	0.145451	22	11	43	347
ELME000302.LIG_HCF-1_HBM_1.Q8WTV1_177-180.P51610_PF13415	281	12	ranked_3	0.747815	83.5067	54.0242	73.6792	0.133436	24	12	44	345
ELME000302.LIG_HCF-1_HBM_1.Q8WTV1_177-180.P51610_PF13415	281	12	ranked_4	0.734989	83.4871	55.1645	74.5857	0.112278	24	11	45	344
ELME000063.MOD_CK1_1.O15151_291-297.P48729_PF00069	280	21	ranked_0	0.590451	91.2697	47.7633	78.2178	0.165576	35	15	70	626
ELME000063.MOD_CK1_1.O15151_291-297.P48729_PF00069	280	21	ranked_1	0.573794	90.9855	41.0956	74.6949	0.1627	33	16	70	685
ELME000063.MOD_CK1_1.O15151_291-297.P48729_PF00069	280	21	ranked_2	0.569454	91.7629	43.2833	75.9543	0.186663	31	15	66	614
ELME000063.MOD_CK1_1.O15151_291-297.P48729_PF00069	280	21	ranked_3	0.561342	91.7879	46.934	77.771	0.182257	33	15	59	571
ELME000063.MOD_CK1_1.O15151_291-297.P48729_PF00069	280	21	ranked_4	0.521899	92.2663	41.9469	77.0535	0.176717	30	13	56	539
ELME000063.MOD_CK1_1.P30304_79-85.P48729_PF00069	280	21	ranked_0	0.607567	92.1281	45.8569	76.3762	0.218571	31	16	65	446
ELME000063.MOD_CK1_1.P30304_79-85.P48729_PF00069	280	21	ranked_1	0.567546	89.9423	36.5185	70.5155	0.194471	35	20	75	609
ELME000063.MOD_CK1_1.P30304_79-85.P48729_PF00069	280	21	ranked_2	0.542367	90.5853	41.0731	74.0813	0.204675	32	16	68	490
ELME000063.MOD_CK1_1.P30304_79-85.P48729_PF00069	280	21	ranked_3	0.519906	89.3548	32.3475	70.8659	0.177708	25	12	57	452
ELME000063.MOD_CK1_1.P30304_79-85.P48729_PF00069	280	21	ranked_4	0.471349	86.87	27.0029	63.5883	0.102806	22	14	56	554
ELME000063.MOD_CK1_1.O94916_155-161.Q8N752_PF00069	280	21	ranked_0	0.691357	91.0346	59.43	79.472	0.245051	26	15	53	394
ELME000063.MOD_CK1_1.O94916_155-161.Q8N752_PF00069	280	21	ranked_1	0.678022	91.0129	52.4206	77.906	0.206391	35	18	65	428
ELME000063.MOD_CK1_1.O94916_155-161.Q8N752_PF00069	280	21	ranked_2	0.645758	88.0328	46.5576	73.6435	0.225016	32	17	70	588
ELME000063.MOD_CK1_1.O94916_155-161.Q8N752_PF00069	280	21	ranked_3	0.636255	88.5287	46.4528	72.7502	0.189432	30	18	60	413
ELME000063.MOD_CK1_1.O94916_155-161.Q8N752_PF00069	280	21	ranked_4	0.474995	84.5448	31.3269	67.249	0.099808	27	13	55	421
ELME000302.LIG_HCF-1_HBM_1.Q5VV67_1295-1298.P51610_PF13415	281	12	ranked_0	0.716003	76.0008	52.7945	68.91	0.136833	25	11	49	509
ELME000302.LIG_HCF-1_HBM_1.Q5VV67_1295-1298.P51610_PF13415	281	12	ranked_1	0.714564	80.4652	51.46	71.0812	0.103525	23	11	42	364
ELME000302.LIG_HCF-1_HBM_1.Q5VV67_1295-1298.P51610_PF13415	281	12	ranked_2	0.696815	76.3762	51.267	69.4014	0.113875	26	10	47	416
ELME000302.LIG_HCF-1_HBM_1.Q5VV67_1295-1298.P51610_PF13415	281	12	ranked_3	0.680262	79.4342	50.778	71.0059	0.110482	24	10	49	379
ELME000302.LIG_HCF-1_HBM_1.Q5VV67_1295-1298.P51610_PF13415	281	12	ranked_4	0.654173	83.4842	43.2017	70.7634	0.128193	26	12	56	431
ELME000063.MOD_CK1_1.P25054_1507-1513.P48729_PF00069	280	21	ranked_0	0.583414	90.8079	39.2221	72.3149	0.179686	34	19	70	552
ELME000063.MOD_CK1_1.P25054_1507-1513.P48729_PF00069	280	21	ranked_1	0.520381	88.2259	34.9825	68.4144	0.174545	27	16	61	566
ELME000063.MOD_CK1_1.P25054_1507-1513.P48729_PF00069	280	21	ranked_2	0.477951	86.6871	25.6362	62.2667	0.0772169	24	16	62	594
ELME000063.MOD_CK1_1.P25054_1507-1513.P48729_PF00069	280	21	ranked_3	0.459732	88.4328	29.8471	69.3584	0.116545	29	14	56	478
ELME000063.MOD_CK1_1.P25054_1507-1513.P48729_PF00069	280	21	ranked_4	0.428823	84.1952	23.4587	62.6	0.0957527	29	16	64	566
ELME000063.MOD_CK1_1.Q92858_334-340.P48730_PF00069	288	21	ranked_0	0.543923	86.5044	30.4871	67.3766	0.137695	27	14	59	391
ELME000063.MOD_CK1_1.Q92858_334-340.P48730_PF00069	288	21	ranked_1	0.46619	86.5032	29.1592	66.8855	0.147703	25	13	61	529
ELME000063.MOD_CK1_1.Q92858_334-340.P48730_PF00069	288	21	ranked_2	0.464532	85.7868	28.3173	67.0467	0.147324	31	15	64	565
ELME000063.MOD_CK1_1.Q92858_334-340.P48730_PF00069	288	21	ranked_3	0.463045	84.0088	26.4047	66.0075	0.118289	33	15	64	590
ELME000063.MOD_CK1_1.Q92858_334-340.P48730_PF00069	288	21	ranked_4	0.441154	85.55	29.5008	64.7317	0.116163	22	13	55	499
ELME000063.MOD_CK1_1.Q12778_322-328.P48729_PF00069	280	21	ranked_0	0.51286	89.0938	28.8519	66.1445	0.147621	26	16	58	440
ELME000063.MOD_CK1_1.Q12778_322-328.P48729_PF00069	280	21	ranked_1	0.51194	90.8479	32.9	68.1726	0.176049	28	18	59	441
ELME000063.MOD_CK1_1.Q12778_322-328.P48729_PF00069	280	21	ranked_2	0.497642	87.2104	31.1831	68.0432	0.0832712	25	13	53	445
ELME000063.MOD_CK1_1.Q12778_322-328.P48729_PF00069	280	21	ranked_3	0.46328	88.5857	26.3181	69.0508	0.177651	35	16	72	581
ELME000063.MOD_CK1_1.Q12778_322-328.P48729_PF00069	280	21	ranked_4	0.454453	87.2076	27.4979	65.7733	0.137868	25	14	53	447
ELME000063.MOD_CK1_1.Q8TD43_839-845.P49674_PF00069	288	21	ranked_0	0.651072	89.8287	50.9792	76.5089	0.161742	23	12	42	316
ELME000063.MOD_CK1_1.Q8TD43_839-845.P49674_PF00069	288	21	ranked_1	0.508384	87.8377	35.9167	66.7886	0.108026	22	15	49	392
ELME000063.MOD_CK1_1.Q8TD43_839-845.P49674_PF00069	288	21	ranked_2	0.505137	87.2837	27.9255	66.8153	0.245523	38	20	92	943
ELME000063.MOD_CK1_1.Q8TD43_839-845.P49674_PF00069	288	21	ranked_3	0.499003	84.8183	26.9367	62.5562	0.103168	24	15	63	678
ELME000063.MOD_CK1_1.Q8TD43_839-845.P49674_PF00069	288	21	ranked_4	0.482216	86.8684	27.5142	67.6184	0.118896	25	12	49	355
ELME000063.MOD_CK1_1.O43312_319-325.P48730_PF00069	288	21	ranked_0	0.494259	86.8587	35.0767	69.5981	0.111768	24	12	50	326
ELME000063.MOD_CK1_1.O43312_319-325.P48730_PF00069	288	21	ranked_1	0.474888	87.0821	36.3327	71.1323	0.145963	24	11	49	332
ELME000063.MOD_CK1_1.O43312_319-325.P48730_PF00069	288	21	ranked_2	0.470706	87.01	28.3421	64.8114	0.129293	23	14	50	400
ELME000063.MOD_CK1_1.O43312_319-325.P48730_PF00069	288	21	ranked_3	0.470143	84.5154	27.4423	64.4627	0.0950184	24	13	60	409
ELME000063.MOD_CK1_1.O43312_319-325.P48730_PF00069	288	21	ranked_4	0.468033	86.8159	30.8242	69.5877	0.12145	27	12	61	492
ELME000063.MOD_CK1_1.O15055_665-671.P48730_PF00069	288	21	ranked_0	0.486811	86.2972	26.4345	59.6916	0.0888883	25	20	59	435
ELME000063.MOD_CK1_1.O15055_665-671.P48730_PF00069	288	21	ranked_1	0.434971	85.0934	29.0133	65.9752	0.131318	29	15	70	643
ELME000063.MOD_CK1_1.O15055_665-671.P48730_PF00069	288	21	ranked_2	0.425647	85.4396	23.5872	58.2849	0.10778	23	18	56	461
ELME000063.MOD_CK1_1.O15055_665-671.P48730_PF00069	288	21	ranked_3	0.393577	88.4148	21.3978	62.7487	0.21315	29	18	75	805
ELME000063.MOD_CK1_1.O15055_665-671.P48730_PF00069	288	21	ranked_4	0.39251	87.3796	25.3086	65.6548	0.114753	26	14	62	534
ELME000063.MOD_CK1_1.Q9BZL6_244-250.P48730_PF00069	288	21	ranked_0	0.457402	84.2366	28.1086	67.1541	0.0981801	32	14	64	721
ELME000063.MOD_CK1_1.Q9BZL6_244-250.P48730_PF00069	288	21	ranked_1	0.448518	83.6021	29.4875	61.9562	0.0856903	24	16	54	484
ELME000063.MOD_CK1_1.Q9BZL6_244-250.P48730_PF00069	288	21	ranked_2	0.433657	82.6281	25.624	58.8764	0.0823713	21	15	48	428
ELME000063.MOD_CK1_1.Q9BZL6_244-250.P48730_PF00069	288	21	ranked_3	0.366079	81.1095	25.6564	59.5444	0.0774222	22	14	54	471
ELME000063.MOD_CK1_1.Q9BZL6_244-250.P48730_PF00069	288	21	ranked_4	0.363958	84.5604	27.3783	66.9659	0.0963224	27	12	49	440
ELME000063.MOD_CK1_1.Q99814_383-389.P48730_PF00069	288	21	ranked_0	0.452603	86.7296	32.2167	66.2872	0.0733679	25	15	53	507
ELME000063.MOD_CK1_1.Q99814_383-389.P48730_PF00069	288	21	ranked_1	0.42724	83.7582	27.96	64.0647	0.0605341	22	12	43	473
ELME000063.MOD_CK1_1.Q99814_383-389.P48730_PF00069	288	21	ranked_2	0.426708	84.6292	27.4725	66.0919	0.0784586	25	12	52	490
ELME000063.MOD_CK1_1.Q99814_383-389.P48730_PF00069	288	21	ranked_3	0.365696	84.093	26.5727	65.4835	0.0644	23	11	42	438
ELME000063.MOD_CK1_1.Q99814_383-389.P48730_PF00069	288	21	ranked_4	0.361843	84.3429	25.0475	64.5778	0.0573254	24	12	48	584
ELME000063.MOD_CK1_1.Q9BZL6_244-250.P49674_PF00069	288	21	ranked_0	0.513136	85.0531	34.1306	65.654	0.0990494	26	16	46	330
ELME000063.MOD_CK1_1.Q9BZL6_244-250.P49674_PF00069	288	21	ranked_1	0.495193	84.8909	29.7736	68.1161	0.108475	32	14	67	569
ELME000063.MOD_CK1_1.Q9BZL6_244-250.P49674_PF00069	288	21	ranked_2	0.487584	81.9712	32.636	63.9217	0.0920823	26	15	64	589
ELME000063.MOD_CK1_1.Q9BZL6_244-250.P49674_PF00069	288	21	ranked_3	0.379469	80.3344	27.5053	60.5235	0.0667386	25	15	57	535
ELME000063.MOD_CK1_1.Q9BZL6_244-250.P49674_PF00069	288	21	ranked_4	0.349834	83.1592	26.1853	59.5359	0.0614705	24	17	54	339
ELME000063.MOD_CK1_1.Q12778_322-328.P48730_PF00069	288	21	ranked_0	0.529471	87.3593	26.7013	66.2609	0.15932	30	16	56	462
ELME000063.MOD_CK1_1.Q12778_322-328.P48730_PF00069	288	21	ranked_1	0.519877	87.7093	31.3444	66.5725	0.163188	30	18	62	530
ELME000063.MOD_CK1_1.Q12778_322-328.P48730_PF00069	288	21	ranked_2	0.507249	86.5804	29.07	65.3924	0.11164	24	14	54	350
ELME000063.MOD_CK1_1.Q12778_322-328.P48730_PF00069	288	21	ranked_3	0.484743	86.8729	27.3857	67.0438	0.14434	28	14	71	439
ELME000063.MOD_CK1_1.Q12778_322-328.P48730_PF00069	288	21	ranked_4	0.441598	84.471	26.6824	63.1143	0.109738	29	17	58	502
ELME000063.MOD_CK1_1.O15055_665-671.P49674_PF00069	288	21	ranked_0	0.493043	84.8162	27.1124	59.0013	0.0826997	21	17	51	494
ELME000063.MOD_CK1_1.O15055_665-671.P49674_PF00069	288	21	ranked_1	0.425395	84.2946	29.0247	65.0144	0.118119	28	15	67	615
ELME000063.MOD_CK1_1.O15055_665-671.P49674_PF00069	288	21	ranked_2	0.422716	87.4859	24.4577	67.9771	0.152563	29	13	61	613
ELME000063.MOD_CK1_1.O15055_665-671.P49674_PF00069	288	21	ranked_3	0.421298	85.0265	23.4759	60.6926	0.10605	26	17	55	446
ELME000063.MOD_CK1_1.O15055_665-671.P49674_PF00069	288	21	ranked_4	0.406156	87.1324	25.7227	64.1037	0.103809	25	15	55	491
ELME000063.MOD_CK1_1.Q00987_118-124.P48730_PF00069	288	21	ranked_0	0.515311	87.0377	29.7335	66.3106	0.14809	30	17	65	608
ELME000063.MOD_CK1_1.Q00987_118-124.P48730_PF00069	288	21	ranked_1	0.514007	85.5678	37.88	70.0692	0.137301	27	13	57	479
ELME000063.MOD_CK1_1.Q00987_118-124.P48730_PF00069	288	21	ranked_2	0.503878	88.6138	33.4023	67.5035	0.16431	21	13	45	309
ELME000063.MOD_CK1_1.Q00987_118-124.P48730_PF00069	288	21	ranked_3	0.497305	86.7634	30.3457	69.5928	0.178415	32	14	79	557
ELME000063.MOD_CK1_1.Q00987_118-124.P48730_PF00069	288	21	ranked_4	0.44413	87.6305	31.295	65.8232	0.0994854	19	12	42	311
ELME000063.MOD_CK1_1.Q9Y6Q9_598-604.P48730_PF00069	288	21	ranked_0	0.498688	84.3208	28.9892	65.3916	0.0936967	25	13	59	421
ELME000063.MOD_CK1_1.Q9Y6Q9_598-604.P48730_PF00069	288	21	ranked_1	0.493838	85.8961	31.2257	67.6726	0.126988	28	14	57	456
ELME000063.MOD_CK1_1.Q9Y6Q9_598-604.P48730_PF00069	288	21	ranked_2	0.483844	85.5919	25.8228	64.075	0.122582	32	18	70	607
ELME000063.MOD_CK1_1.Q9Y6Q9_598-604.P48730_PF00069	288	21	ranked_3	0.475509	82.9857	24.818	62.6947	0.0740013	28	15	58	598
ELME000063.MOD_CK1_1.Q9Y6Q9_598-604.P48730_PF00069	288	21	ranked_4	0.470582	84.8655	30.8069	64.7866	0.0732936	22	13	46	371
ELME000063.MOD_CK1_1.Q16665_244-250.P48730_PF00069	288	21	ranked_0	0.372655	82.5973	37.3467	64.0857	0.077262	26	18	52	509
ELME000063.MOD_CK1_1.Q16665_244-250.P48730_PF00069	288	21	ranked_1	0.356771	78.7315	33.3056	58.5422	0.0624926	20	16	47	624
ELME000063.MOD_CK1_1.Q16665_244-250.P48730_PF00069	288	21	ranked_2	0.322008	82.9376	33.1611	63.2344	0.0641737	29	19	52	484
ELME000063.MOD_CK1_1.Q16665_244-250.P48730_PF00069	288	21	ranked_3	0.318449	87.8114	35.233	69.0334	0.212657	36	20	95	1206
ELME000063.MOD_CK1_1.Q16665_244-250.P48730_PF00069	288	21	ranked_4	0.303635	79.4467	33.075	59.1591	0.0345774	18	14	31	264
ELME000063.MOD_CK1_1.Q13114_349-355.P49674_PF00069	288	21	ranked_0	0.545979	84.0068	33.3494	67.7241	0.142687	38	18	82	669
ELME000063.MOD_CK1_1.Q13114_349-355.P49674_PF00069	288	21	ranked_1	0.530631	84.7816	33.2617	66.2344	0.106872	32	18	66	504
ELME000063.MOD_CK1_1.Q13114_349-355.P49674_PF00069	288	21	ranked_2	0.506733	81.7797	32.6667	65.9934	0.109931	38	18	76	567
ELME000063.MOD_CK1_1.Q13114_349-355.P49674_PF00069	288	21	ranked_3	0.459119	81.2721	26.0774	59.4242	0.0774529	29	19	68	594
ELME000063.MOD_CK1_1.Q13114_349-355.P49674_PF00069	288	21	ranked_4	0.381992	86.0281	23.3493	60.9566	0.0697572	21	14	50	459
ELME000336.MOD_NEK2_1.O14777_162-167.P51955_PF00069	292	18	ranked_0	0.459587	75.273	25.9113	54.118	0.0480036	20	15	53	520
ELME000336.MOD_NEK2_1.O14777_162-167.P51955_PF00069	292	18	ranked_1	0.437979	75.4511	27.7594	57.7053	0.0680028	27	16	66	839
ELME000336.MOD_NEK2_1.O14777_162-167.P51955_PF00069	292	18	ranked_2	0.427133	75.9438	24.2515	56.1791	0.044447	21	13	53	559
ELME000336.MOD_NEK2_1.O14777_162-167.P51955_PF00069	292	18	ranked_3	0.414033	71.9065	23.9007	55.1045	0.0395882	26	14	53	681
ELME000336.MOD_NEK2_1.O14777_162-167.P51955_PF00069	292	18	ranked_4	0.363535	78.2362	25.7467	59.0327	0.0878937	26	15	67	918
ELME000429.MOD_CDK_SPK_2.P15311_232-237.Q00535_PF00069	292	18	ranked_0	0.476745	81.6826	37.9847	64.4334	0.0730698	23	15	54	647
ELME000429.MOD_CDK_SPK_2.P15311_232-237.Q00535_PF00069	292	18	ranked_1	0.413668	82.7289	34.208	65.4	0.102111	27	15	71	993
ELME000429.MOD_CDK_SPK_2.P15311_232-237.Q00535_PF00069	292	18	ranked_2	0.409587	79.6452	36.4037	61.9051	0.0695858	23	16	58	721
ELME000429.MOD_CDK_SPK_2.P15311_232-237.Q00535_PF00069	292	18	ranked_3	0.394511	81.2655	30.0633	63.1941	0.116568	33	18	89	1139
ELME000429.MOD_CDK_SPK_2.P15311_232-237.Q00535_PF00069	292	18	ranked_4	0.367079	72.4752	38.8506	60.5198	0.0770226	29	16	63	801
ELME000429.MOD_CDK_SPK_2.P26358_151-156.Q00535_PF00069	292	18	ranked_0	0.625082	81.1491	52.1355	71.4779	0.129804	22	11	37	287
ELME000429.MOD_CDK_SPK_2.P26358_151-156.Q00535_PF00069	292	18	ranked_1	0.515854	82.4448	35.4791	67.25	0.086405	23	11	38	270
ELME000429.MOD_CDK_SPK_2.P26358_151-156.Q00535_PF00069	292	18	ranked_2	0.483748	79.8396	32.4942	65.2718	0.101908	27	12	50	394
ELME000429.MOD_CDK_SPK_2.P26358_151-156.Q00535_PF00069	292	18	ranked_3	0.474366	78.8955	36.039	65.5028	0.0655607	22	10	36	310
ELME000429.MOD_CDK_SPK_2.P26358_151-156.Q00535_PF00069	292	18	ranked_4	0.454137	75.6074	27.7755	63.08	0.058846	31	11	52	452
ELME000336.MOD_NEK2_1.P51955_172-177.P51955_PF00069	292	18	ranked_0	0.422818	70.8255	25.5507	56.062	0.0871057	31	15	79	881
ELME000336.MOD_NEK2_1.P51955_172-177.P51955_PF00069	292	18	ranked_1	0.422608	70.7543	28.9125	56.4086	0.046265	23	12	46	435
ELME000336.MOD_NEK2_1.P51955_172-177.P51955_PF00069	292	18	ranked_2	0.420313	77.0788	28.675	61.3803	0.0602621	25	12	47	549
ELME000336.MOD_NEK2_1.P51955_172-177.P51955_PF00069	292	18	ranked_3	0.3917	74.3245	24.1033	59.6256	0.0639688	29	12	47	552
ELME000336.MOD_NEK2_1.P51955_172-177.P51955_PF00069	292	18	ranked_4	0.378469	61.2581	25.0471	49.9924	0.0434553	31	14	72	946
ELME000428.MOD_CDK_SPxxK_3.Q15078_5-12.Q00535_PF00069	292	21	ranked_0	0.388718	81.4725	24.1669	56.0033	0.076026	20	16	56	623
ELME000428.MOD_CDK_SPxxK_3.Q15078_5-12.Q00535_PF00069	292	21	ranked_1	0.386229	81.1179	23.9819	58.2635	0.0745928	24	16	62	639
ELME000428.MOD_CDK_SPxxK_3.Q15078_5-12.Q00535_PF00069	292	21	ranked_2	0.373658	74.8486	25.5118	59.0236	0.0868119	36	17	81	911
ELME000428.MOD_CDK_SPxxK_3.Q15078_5-12.Q00535_PF00069	292	21	ranked_3	0.368698	83.1181	23.2679	59.178	0.110434	21	14	62	673
ELME000428.MOD_CDK_SPxxK_3.Q15078_5-12.Q00535_PF00069	292	21	ranked_4	0.35157	79.8368	22.0194	62.7057	0.169128	38	16	122	1614
ELME000429.MOD_CDK_SPK_2.P06748_234-239.P06493_PF00069	297	18	ranked_0	0.656857	77.5754	51.818	68.152	0.100306	26	15	49	321
ELME000429.MOD_CDK_SPK_2.P06748_234-239.P06493_PF00069	297	18	ranked_1	0.498738	88.1794	44.1312	73.4967	0.100162	16	8	36	260
ELME000429.MOD_CDK_SPK_2.P06748_234-239.P06493_PF00069	297	18	ranked_2	0.411265	86.8514	29.0593	67.1495	0.152516	29	15	68	669
ELME000429.MOD_CDK_SPK_2.P06748_234-239.P06493_PF00069	297	18	ranked_3	0.373461	65.1873	26.4708	53.4823	0.0454024	30	13	77	898
ELME000429.MOD_CDK_SPK_2.P06748_234-239.P06493_PF00069	297	18	ranked_4	0.359745	74.5506	22.9742	53.2086	0.036704	17	12	36	265
ELME000429.MOD_CDK_SPK_2.P10275_80-85.P06493_PF00069	297	18	ranked_0	0.507429	78.0844	35.88	65.0985	0.0552207	18	8	40	321
ELME000429.MOD_CDK_SPK_2.P10275_80-85.P06493_PF00069	297	18	ranked_1	0.487283	76.8956	33.5827	63.6611	0.0419425	25	11	41	350
ELME000429.MOD_CDK_SPK_2.P10275_80-85.P06493_PF00069	297	18	ranked_2	0.444416	72.5718	31.822	59.8375	0.0469453	22	10	50	463
ELME000429.MOD_CDK_SPK_2.P10275_80-85.P06493_PF00069	297	18	ranked_3	0.421823	72.5211	27.5237	58.6758	0.0375803	18	8	41	347
ELME000429.MOD_CDK_SPK_2.P10275_80-85.P06493_PF00069	297	18	ranked_4	0.392822	78.1885	27.1775	63.6139	0.0619873	20	8	56	612
ELME000063.MOD_CK1_1.P25054_1507-1513.P48730_PF00069	288	21	ranked_0	0.504004	84.691	26.8774	62.2735	0.10689	30	19	74	580
ELME000063.MOD_CK1_1.P25054_1507-1513.P48730_PF00069	288	21	ranked_1	0.481342	82.93	29.125	60.9189	0.129413	26	18	62	562
ELME000063.MOD_CK1_1.P25054_1507-1513.P48730_PF00069	288	21	ranked_2	0.46505	85.403	31.9171	64.738	0.108492	27	17	61	567
ELME000063.MOD_CK1_1.P25054_1507-1513.P48730_PF00069	288	21	ranked_3	0.464957	85.2478	30.4573	65.6798	0.12598	27	15	54	429
ELME000063.MOD_CK1_1.P25054_1507-1513.P48730_PF00069	288	21	ranked_4	0.436923	82.0592	23.14	57.9559	0.101207	26	18	66	592
ELME000429.MOD_CDK_SPK_2.Q53EZ4_422-427.P06493_PF00069	297	18	ranked_0	0.465426	74.8967	29.732	58.7664	0.0744692	18	10	45	400
ELME000429.MOD_CDK_SPK_2.Q53EZ4_422-427.P06493_PF00069	297	18	ranked_1	0.4215	76.3733	27.8625	58.733	0.0758369	21	12	49	365
ELME000429.MOD_CDK_SPK_2.Q53EZ4_422-427.P06493_PF00069	297	18	ranked_2	0.37165	87.5592	26.0454	65.9462	0.130797	24	13	69	757
ELME000429.MOD_CDK_SPK_2.Q53EZ4_422-427.P06493_PF00069	297	18	ranked_3	0.370409	66.79	21.8338	50.092	0.0461727	22	13	44	412
ELME000429.MOD_CDK_SPK_2.Q53EZ4_422-427.P06493_PF00069	297	18	ranked_4	0.350461	65.5952	21.4929	48.9078	0.0437819	23	14	57	589
ELME000429.MOD_CDK_SPK_2.Q15398_326-331.P06493_PF00069	297	18	ranked_0	0.416854	59.6721	26.0271	49.4584	0.0505699	39	17	100	961
ELME000429.MOD_CDK_SPK_2.Q15398_326-331.P06493_PF00069	297	18	ranked_1	0.359169	66.3405	23.783	52.1547	0.0332615	20	10	34	266
ELME000429.MOD_CDK_SPK_2.Q15398_326-331.P06493_PF00069	297	18	ranked_2	0.35455	72.9808	22.6081	53.7912	0.054102	26	16	72	790
ELME000429.MOD_CDK_SPK_2.Q15398_326-331.P06493_PF00069	297	18	ranked_3	0.348008	63.1868	22.5361	50.1205	0.0504466	38	18	89	1022
ELME000429.MOD_CDK_SPK_2.Q15398_326-331.P06493_PF00069	297	18	ranked_4	0.340136	59.8684	22.6279	48.2824	0.0549004	31	14	84	935
ELME000429.MOD_CDK_SPK_2.O00443_256-261.P06493_PF00069	297	18	ranked_0	0.475115	79.5996	32.2329	63.8107	0.0827289	28	14	54	424
ELME000429.MOD_CDK_SPK_2.O00443_256-261.P06493_PF00069	297	18	ranked_1	0.446832	85.76	30.4182	65.468	0.0747742	19	11	44	460
ELME000429.MOD_CDK_SPK_2.O00443_256-261.P06493_PF00069	297	18	ranked_2	0.434868	64.37	26.9135	49.8982	0.0454847	27	17	69	712
ELME000429.MOD_CDK_SPK_2.O00443_256-261.P06493_PF00069	297	18	ranked_3	0.386328	70.9868	24.2394	55.0728	0.0595717	31	16	66	669
ELME000429.MOD_CDK_SPK_2.O00443_256-261.P06493_PF00069	297	18	ranked_4	0.37704	82.0861	27.22	63.2749	0.0783248	23	12	50	603
ELME000429.MOD_CDK_SPK_2.P06748_216-221.P06493_PF00069	297	18	ranked_0	0.443064	67.9464	28.7021	52.6847	0.0561583	22	14	41	454
ELME000429.MOD_CDK_SPK_2.P06748_216-221.P06493_PF00069	297	18	ranked_1	0.419896	72.8524	27.9	57.2919	0.0457443	17	9	39	366
ELME000429.MOD_CDK_SPK_2.P06748_216-221.P06493_PF00069	297	18	ranked_2	0.419306	74.1013	23.7633	55.9796	0.0491538	16	9	27	330
ELME000429.MOD_CDK_SPK_2.P06748_216-221.P06493_PF00069	297	18	ranked_3	0.354465	65.7864	20.5758	49.8297	0.0397424	22	12	45	544
ELME000429.MOD_CDK_SPK_2.P06748_216-221.P06493_PF00069	297	18	ranked_4	0.317122	85.4576	24.274	71.5523	0.0567333	17	5	26	359
ELME000063.MOD_CK1_1.Q14457_409-415.P78368_PF00069	294	21	ranked_0	0.513939	85.2968	30.136	64.6115	0.0805782	25	15	57	566
ELME000063.MOD_CK1_1.Q14457_409-415.P78368_PF00069	294	21	ranked_1	0.472393	86.8365	32.8888	65.5084	0.0998415	26	17	59	454
ELME000063.MOD_CK1_1.Q14457_409-415.P78368_PF00069	294	21	ranked_2	0.467876	83.7216	25.6871	60.2314	0.0998041	25	17	65	746
ELME000063.MOD_CK1_1.Q14457_409-415.P78368_PF00069	294	21	ranked_3	0.461629	83.5961	29.7246	66.5149	0.0987688	28	13	59	564
ELME000063.MOD_CK1_1.Q14457_409-415.P78368_PF00069	294	21	ranked_4	0.458128	85.6815	28.8815	66.7482	0.101587	26	13	56	481
ELME000429.MOD_CDK_SPK_2.P06400_249-254.P06493_PF00069	297	18	ranked_0	0.45568	75.7311	28.949	59.0232	0.0412034	18	10	32	320
ELME000429.MOD_CDK_SPK_2.P06400_249-254.P06493_PF00069	297	18	ranked_1	0.444495	76.1983	28.3542	60.2503	0.0622832	24	12	53	531
ELME000429.MOD_CDK_SPK_2.P06400_249-254.P06493_PF00069	297	18	ranked_2	0.388267	67.8283	22.1292	49.5487	0.0456733	18	12	49	643
ELME000429.MOD_CDK_SPK_2.P06400_249-254.P06493_PF00069	297	18	ranked_3	0.384991	71.3917	26.475	58.1809	0.0478008	24	10	46	459
ELME000429.MOD_CDK_SPK_2.P06400_249-254.P06493_PF00069	297	18	ranked_4	0.383347	70.4231	26.77	53.7933	0.0472806	13	8	32	378
ELME000429.MOD_CDK_SPK_2.Q15398_636-641.P06493_PF00069	297	18	ranked_0	0.463411	78.8886	28.4813	65.4467	0.0618197	22	8	43	396
ELME000429.MOD_CDK_SPK_2.Q15398_636-641.P06493_PF00069	297	18	ranked_1	0.430641	73.7147	22.6973	52.1304	0.0360971	15	11	29	242
ELME000429.MOD_CDK_SPK_2.Q15398_636-641.P06493_PF00069	297	18	ranked_2	0.412791	73.4809	29.363	60.1118	0.064494	23	10	39	364
ELME000429.MOD_CDK_SPK_2.Q15398_636-641.P06493_PF00069	297	18	ranked_3	0.36904	69.5496	23.0509	54.9357	0.037511	24	11	46	355
ELME000429.MOD_CDK_SPK_2.Q15398_636-641.P06493_PF00069	297	18	ranked_4	0.332406	67.94	23.6875	52.5478	0.0341512	15	8	31	395
ELME000429.MOD_CDK_SPK_2.P55211_122-127.P06493_PF00069	297	18	ranked_0	0.420219	76.9494	28.132	58.1735	0.0404108	16	10	37	307
ELME000429.MOD_CDK_SPK_2.P55211_122-127.P06493_PF00069	297	18	ranked_1	0.411991	70.8739	26.5529	54.1038	0.0477727	23	14	55	539
ELME000429.MOD_CDK_SPK_2.P55211_122-127.P06493_PF00069	297	18	ranked_2	0.353499	69.8953	27.405	55.2434	0.0476974	19	10	40	331
ELME000429.MOD_CDK_SPK_2.P55211_122-127.P06493_PF00069	297	18	ranked_3	0.352991	69.5448	26.8282	55.7247	0.0425863	23	11	42	403
ELME000429.MOD_CDK_SPK_2.P55211_122-127.P06493_PF00069	297	18	ranked_4	0.341578	62.1895	22.1131	45.9084	0.0399137	19	13	44	531
ELME000429.MOD_CDK_SPK_2.P26358_151-156.P06493_PF00069	297	18	ranked_0	0.451973	79.2247	29.399	60.7707	0.0608228	17	10	30	317
ELME000429.MOD_CDK_SPK_2.P26358_151-156.P06493_PF00069	297	18	ranked_1	0.448569	77.3195	31.5342	59.5961	0.0634955	19	12	41	389
ELME000429.MOD_CDK_SPK_2.P26358_151-156.P06493_PF00069	297	18	ranked_2	0.447079	73.1089	30.82	59.5161	0.0511236	19	9	44	432
ELME000429.MOD_CDK_SPK_2.P26358_151-156.P06493_PF00069	297	18	ranked_3	0.39437	78.8817	30.7683	62.8439	0.0452736	12	6	21	241
ELME000429.MOD_CDK_SPK_2.P26358_151-156.P06493_PF00069	297	18	ranked_4	0.356572	69.7567	23.4386	56.7876	0.0418802	18	7	34	426
ELME000428.MOD_CDK_SPxxK_3.Q9BSJ8_321-328.Q00535_PF00069	292	24	ranked_0	0.442189	74.5388	36.3344	59.257	0.0551619	24	16	44	344
ELME000428.MOD_CDK_SPxxK_3.Q9BSJ8_321-328.Q00535_PF00069	292	24	ranked_1	0.4267	72.29	39.9167	60.15	0.0461001	25	15	46	338
ELME000428.MOD_CDK_SPxxK_3.Q9BSJ8_321-328.Q00535_PF00069	292	24	ranked_2	0.416916	75.7976	37.4388	59.21	0.0492775	21	16	40	291
ELME000428.MOD_CDK_SPxxK_3.Q9BSJ8_321-328.Q00535_PF00069	292	24	ranked_3	0.411846	73.0085	30.3625	54.0547	0.0452165	20	16	45	351
ELME000428.MOD_CDK_SPxxK_3.Q9BSJ8_321-328.Q00535_PF00069	292	24	ranked_4	0.360019	70.841	28.2447	53.0925	0.0481362	21	15	44	290
ELME000428.MOD_CDK_SPxxK_3.P49768_351-358.Q00535_PF00069	292	24	ranked_0	0.549674	75.5123	41.9047	62.2256	0.0963146	26	17	53	430
ELME000428.MOD_CDK_SPxxK_3.P49768_351-358.Q00535_PF00069	292	24	ranked_1	0.518846	73.9943	36.5127	58.3769	0.0618672	21	15	42	426
ELME000428.MOD_CDK_SPxxK_3.P49768_351-358.Q00535_PF00069	292	24	ranked_2	0.501672	72.5345	36.7181	57.4916	0.0809132	29	21	70	685
ELME000428.MOD_CDK_SPxxK_3.P49768_351-358.Q00535_PF00069	292	24	ranked_3	0.387776	74.6252	27.2606	53.831	0.0532603	23	18	59	532
ELME000428.MOD_CDK_SPxxK_3.P49768_351-358.Q00535_PF00069	292	24	ranked_4	0.367826	68.4746	31.6822	53.4232	0.0551876	26	18	65	584
ELME000428.MOD_CDK_SPxxK_3.O43464_397-404.Q00535_PF00069	292	24	ranked_0	0.387799	64.3044	42.6943	54.85	0.0582752	18	14	46	472
ELME000428.MOD_CDK_SPxxK_3.O43464_397-404.Q00535_PF00069	292	24	ranked_1	0.385691	69.9596	42.9612	59.9137	0.0881229	27	16	67	636
ELME000428.MOD_CDK_SPxxK_3.O43464_397-404.Q00535_PF00069	292	24	ranked_2	0.378593	71.8306	41.0592	58.0366	0.0581454	16	13	37	327
ELME000428.MOD_CDK_SPxxK_3.O43464_397-404.Q00535_PF00069	292	24	ranked_3	0.360307	63.1309	41.45	54.3414	0.0790102	22	15	52	516
ELME000428.MOD_CDK_SPxxK_3.O43464_397-404.Q00535_PF00069	292	24	ranked_4	0.329051	63.1053	40.8427	52.6697	0.0503391	17	15	39	349
ELME000429.MOD_CDK_SPK_2.P26358_151-156.P24941_PF00069	298	18	ranked_0	0.483971	82.4333	32.819	64.7139	0.0618578	18	10	36	274
ELME000429.MOD_CDK_SPK_2.P26358_151-156.P24941_PF00069	298	18	ranked_1	0.481452	75.9588	36.876	60.9269	0.0575565	16	10	33	274
ELME000429.MOD_CDK_SPK_2.P26358_151-156.P24941_PF00069	298	18	ranked_2	0.477771	77.9686	35.09	65.105	0.0645692	21	9	42	520
ELME000429.MOD_CDK_SPK_2.P26358_151-156.P24941_PF00069	298	18	ranked_3	0.473207	78.91	33.192	63.1452	0.0688574	19	10	41	388
ELME000429.MOD_CDK_SPK_2.P26358_151-156.P24941_PF00069	298	18	ranked_4	0.403674	76.2329	25.5011	58.6719	0.0552816	17	9	36	384
ELME000428.MOD_CDK_SPxxK_3.Q9Y6Q9_864-871.P06493_PF00069	297	24	ranked_0	0.357115	72.9577	27.5858	53.8007	0.0745387	26	19	81	971
ELME000428.MOD_CDK_SPxxK_3.Q9Y6Q9_864-871.P06493_PF00069	297	24	ranked_1	0.345444	61.1568	20.2759	43.1692	0.0364599	28	22	72	684
ELME000428.MOD_CDK_SPxxK_3.Q9Y6Q9_864-871.P06493_PF00069	297	24	ranked_2	0.341455	59.3142	22.0341	44.5756	0.0378232	26	17	65	623
ELME000428.MOD_CDK_SPxxK_3.Q9Y6Q9_864-871.P06493_PF00069	297	24	ranked_3	0.334773	82.4473	21.632	57.7924	0.0488176	22	15	49	541
ELME000428.MOD_CDK_SPxxK_3.Q9Y6Q9_864-871.P06493_PF00069	297	24	ranked_4	0.329653	72.5903	21.3217	53.3646	0.0526086	30	18	57	563
ELME000428.MOD_CDK_SPxxK_3.Q9GZV5_282-289.P06493_PF00069	297	24	ranked_0	0.349455	86.4279	24.8214	63.7308	0.0981018	24	14	59	567
ELME000428.MOD_CDK_SPxxK_3.Q9GZV5_282-289.P06493_PF00069	297	24	ranked_1	0.335562	62.1356	21.9993	50.4292	0.052818	34	14	84	880
ELME000428.MOD_CDK_SPxxK_3.Q9GZV5_282-289.P06493_PF00069	297	24	ranked_2	0.321145	88.0245	23.0775	63.6694	0.0501508	20	12	35	276
ELME000428.MOD_CDK_SPxxK_3.Q9GZV5_282-289.P06493_PF00069	297	24	ranked_3	0.293573	82.9608	22.4257	61.2303	0.0694545	25	14	59	659
ELME000428.MOD_CDK_SPxxK_3.Q9GZV5_282-289.P06493_PF00069	297	24	ranked_4	0.278764	68.37	19.8389	51.9041	0.0627573	37	19	97	888
ELME000428.MOD_CDK_SPxxK_3.P50750_87-94.P24941_PF00069	298	24	ranked_0	0.631281	83.9429	63.9	75.5917	0.0704924	14	10	26	192
ELME000428.MOD_CDK_SPxxK_3.P50750_87-94.P24941_PF00069	298	24	ranked_1	0.419114	64.9368	38.62	56.7695	0.101158	40	18	92	1065
ELME000428.MOD_CDK_SPxxK_3.P50750_87-94.P24941_PF00069	298	24	ranked_2	0.385454	56.8496	38.1313	49.6503	0.0356842	24	15	53	580
ELME000428.MOD_CDK_SPxxK_3.P50750_87-94.P24941_PF00069	298	24	ranked_3	0.373325	60.7568	39.3285	54.4257	0.0480158	31	13	60	667
ELME000428.MOD_CDK_SPxxK_3.P50750_87-94.P24941_PF00069	298	24	ranked_4	0.336456	59.6678	37.8305	50.114	0.0437028	27	21	78	1004
ELME000428.MOD_CDK_SPxxK_3.Q0VD86_20-27.P24941_PF00069	298	24	ranked_0	0.430677	83.4418	30.5078	65.1185	0.0758321	17	9	37	293
ELME000428.MOD_CDK_SPxxK_3.Q0VD86_20-27.P24941_PF00069	298	24	ranked_1	0.399973	77.6295	26.8245	60.6945	0.0500743	22	11	47	490
ELME000428.MOD_CDK_SPxxK_3.Q0VD86_20-27.P24941_PF00069	298	24	ranked_2	0.381014	72.4374	30.3718	57.0133	0.0454125	19	11	35	270
ELME000428.MOD_CDK_SPxxK_3.Q0VD86_20-27.P24941_PF00069	298	24	ranked_3	0.352132	73.64	21.418	52.4689	0.0597064	22	15	58	624
ELME000428.MOD_CDK_SPxxK_3.Q0VD86_20-27.P24941_PF00069	298	24	ranked_4	0.336326	71.7294	25.02	56.1596	0.0403079	16	8	32	215
ELME000428.MOD_CDK_SPxxK_3.Q9Y2I6_586-593.P06493_PF00069	297	24	ranked_0	0.450223	78.9476	35.3987	60.8022	0.0617156	21	15	42	384
ELME000428.MOD_CDK_SPxxK_3.Q9Y2I6_586-593.P06493_PF00069	297	24	ranked_1	0.442123	73.2505	40.2775	60.4868	0.0432073	19	12	41	380
ELME000428.MOD_CDK_SPxxK_3.Q9Y2I6_586-593.P06493_PF00069	297	24	ranked_2	0.394508	67.5108	28.5506	51.9268	0.0454479	24	16	65	753
ELME000428.MOD_CDK_SPxxK_3.Q9Y2I6_586-593.P06493_PF00069	297	24	ranked_3	0.392679	76.6131	29.5155	57.4252	0.0643997	16	11	36	465
ELME000428.MOD_CDK_SPxxK_3.Q9Y2I6_586-593.P06493_PF00069	297	24	ranked_4	0.377742	69.9922	26.9293	53.6981	0.0458672	23	14	57	680
ELME000429.MOD_CDK_SPK_2.Q8IZL8_474-479.P11802_PF00069	303	18	ranked_0	0.410584	75.0654	26.1575	58.7628	0.0663724	24	12	59	514
ELME000429.MOD_CDK_SPK_2.Q8IZL8_474-479.P11802_PF00069	303	18	ranked_1	0.384608	63.6693	24.14	52.2266	0.0393961	27	11	60	698
ELME000429.MOD_CDK_SPK_2.Q8IZL8_474-479.P11802_PF00069	303	18	ranked_2	0.380061	73.5325	24.289	57.118	0.051118	20	10	48	447
ELME000429.MOD_CDK_SPK_2.Q8IZL8_474-479.P11802_PF00069	303	18	ranked_3	0.373734	72.9904	24.1853	55.9653	0.079468	28	15	59	644
ELME000429.MOD_CDK_SPK_2.Q8IZL8_474-479.P11802_PF00069	303	18	ranked_4	0.372149	63.2665	25.0255	50.8944	0.042882	23	11	56	619
ELME000428.MOD_CDK_SPxxK_3.Q06481_733-740.P06493_PF00069	297	24	ranked_0	0.440598	69.4864	31.0757	55.6979	0.0563157	25	14	49	450
ELME000428.MOD_CDK_SPxxK_3.Q06481_733-740.P06493_PF00069	297	24	ranked_1	0.409031	65.6972	32.2927	54.3093	0.0451097	29	15	59	664
ELME000428.MOD_CDK_SPxxK_3.Q06481_733-740.P06493_PF00069	297	24	ranked_2	0.401054	77.6019	33.2423	60.6409	0.04284	21	13	38	317
ELME000428.MOD_CDK_SPxxK_3.Q06481_733-740.P06493_PF00069	297	24	ranked_3	0.391699	70.7605	34.1025	57.0137	0.0418339	20	12	40	489
ELME000428.MOD_CDK_SPxxK_3.Q06481_733-740.P06493_PF00069	297	24	ranked_4	0.380519	61.0075	34.4313	50.7859	0.0320995	24	15	51	508
ELME000428.MOD_CDK_SPxxK_3.Q15554_362-369.P06493_PF00069	297	24	ranked_0	0.436041	71.2674	29.2271	60.1625	0.0499855	39	14	71	634
ELME000428.MOD_CDK_SPxxK_3.Q15554_362-369.P06493_PF00069	297	24	ranked_1	0.407558	74.2365	28.7355	60.7092	0.0434533	26	11	45	463
ELME000428.MOD_CDK_SPxxK_3.Q15554_362-369.P06493_PF00069	297	24	ranked_2	0.405782	65.295	23.8013	50.8205	0.0372079	28	15	50	455
ELME000428.MOD_CDK_SPxxK_3.Q15554_362-369.P06493_PF00069	297	24	ranked_3	0.39538	72.8027	30.6729	58.0572	0.0408843	26	14	44	309
ELME000428.MOD_CDK_SPxxK_3.Q15554_362-369.P06493_PF00069	297	24	ranked_4	0.364063	68.6417	24.3756	53.8863	0.0295703	18	9	31	229
ELME000428.MOD_CDK_SPxxK_3.P04637_312-319.P06493_PF00069	297	24	ranked_0	0.362251	68.6937	27.8409	57.7332	0.0625232	30	11	57	669
ELME000428.MOD_CDK_SPxxK_3.P04637_312-319.P06493_PF00069	297	24	ranked_1	0.359677	66.3748	29.0262	57.838	0.0395817	27	8	43	516
ELME000428.MOD_CDK_SPxxK_3.P04637_312-319.P06493_PF00069	297	24	ranked_2	0.350982	69.985	26.2018	55.3906	0.0500761	22	11	55	858
ELME000428.MOD_CDK_SPxxK_3.P04637_312-319.P06493_PF00069	297	24	ranked_3	0.299525	65.8769	24.904	54.4956	0.0402502	26	10	50	684
ELME000428.MOD_CDK_SPxxK_3.P04637_312-319.P06493_PF00069	297	24	ranked_4	0.28381	68.101	25.9433	55.0176	0.030718	20	9	40	523
ELME000428.MOD_CDK_SPxxK_3.Q14790_384-391.P06493_PF00069	297	24	ranked_0	0.382267	60.0313	26.8771	48.5288	0.0427521	32	17	77	911
ELME000428.MOD_CDK_SPxxK_3.Q14790_384-391.P06493_PF00069	297	24	ranked_1	0.362358	57.0455	24.12	45.7427	0.043797	44	23	126	1675
ELME000428.MOD_CDK_SPxxK_3.Q14790_384-391.P06493_PF00069	297	24	ranked_2	0.352295	71.729	28.9775	56.183	0.0416278	21	12	46	492
ELME000428.MOD_CDK_SPxxK_3.Q14790_384-391.P06493_PF00069	297	24	ranked_3	0.348214	63.865	26.7018	52.3782	0.0610058	38	17	90	1120
ELME000428.MOD_CDK_SPxxK_3.Q14790_384-391.P06493_PF00069	297	24	ranked_4	0.337016	67.2595	23.9172	54.47	0.0627479	43	18	94	1050
ELME000428.MOD_CDK_SPxxK_3.Q8WWK9_620-627.P06493_PF00069	297	24	ranked_0	0.466271	72.7443	32.295	57.4392	0.0430454	23	14	43	507
ELME000428.MOD_CDK_SPxxK_3.Q8WWK9_620-627.P06493_PF00069	297	24	ranked_1	0.420726	74.9943	31.209	60.87	0.0694126	21	10	42	422
ELME000428.MOD_CDK_SPxxK_3.Q8WWK9_620-627.P06493_PF00069	297	24	ranked_2	0.415636	76.0119	26.795	60.4697	0.0529297	26	12	52	531
ELME000428.MOD_CDK_SPxxK_3.Q8WWK9_620-627.P06493_PF00069	297	24	ranked_3	0.412152	69.86	28.93	54.5112	0.0441858	25	15	64	655
ELME000428.MOD_CDK_SPxxK_3.Q8WWK9_620-627.P06493_PF00069	297	24	ranked_4	0.398755	64.1529	27.0831	52.399	0.0347152	28	13	57	651
ELME000428.MOD_CDK_SPxxK_3.O00418_356-363.P06493_PF00069	297	24	ranked_0	0.395448	59.8343	28.6647	47.5305	0.0341158	23	15	47	474
ELME000428.MOD_CDK_SPxxK_3.O00418_356-363.P06493_PF00069	297	24	ranked_1	0.366376	54.62	23.5559	43.1398	0.0388042	29	17	80	994
ELME000428.MOD_CDK_SPxxK_3.O00418_356-363.P06493_PF00069	297	24	ranked_2	0.364692	58.733	22.4965	45.0589	0.0391114	33	20	94	1087
ELME000428.MOD_CDK_SPxxK_3.O00418_356-363.P06493_PF00069	297	24	ranked_3	0.352563	53.6731	21.52	41.6945	0.0404626	32	19	83	943
ELME000428.MOD_CDK_SPxxK_3.O00418_356-363.P06493_PF00069	297	24	ranked_4	0.323867	50.8913	20.5467	38.9132	0.0238257	23	15	55	478
ELME000428.MOD_CDK_SPxxK_3.P30304_113-120.P06493_PF00069	297	24	ranked_0	0.373118	74.7575	29.5213	55.3706	0.0691615	20	15	47	477
ELME000428.MOD_CDK_SPxxK_3.P30304_113-120.P06493_PF00069	297	24	ranked_1	0.363169	77.8939	25.9771	58.2809	0.105525	28	17	82	855
ELME000428.MOD_CDK_SPxxK_3.P30304_113-120.P06493_PF00069	297	24	ranked_2	0.355494	77.5665	27.8007	57.9221	0.0784375	23	15	64	633
ELME000428.MOD_CDK_SPxxK_3.P30304_113-120.P06493_PF00069	297	24	ranked_3	0.317784	86.9382	25.1353	61.883	0.0723327	22	15	48	502
ELME000428.MOD_CDK_SPxxK_3.P30304_113-120.P06493_PF00069	297	24	ranked_4	0.298542	87.1762	24.6673	61.1308	0.0636714	21	15	51	430
ELME000428.MOD_CDK_SPxxK_3.Q15554_362-369.P24941_PF00069	298	24	ranked_0	0.433171	84.4692	29.9233	66.2872	0.0528952	24	12	43	322
ELME000428.MOD_CDK_SPxxK_3.Q15554_362-369.P24941_PF00069	298	24	ranked_1	0.40134	79.5858	34.0414	67.3238	0.0451486	19	7	30	277
ELME000428.MOD_CDK_SPxxK_3.Q15554_362-369.P24941_PF00069	298	24	ranked_2	0.401225	79.9292	33.0756	67.1509	0.0376736	24	9	40	374
ELME000428.MOD_CDK_SPxxK_3.Q15554_362-369.P24941_PF00069	298	24	ranked_3	0.401006	66.5361	24.7462	54.1891	0.0446675	31	13	56	619
ELME000428.MOD_CDK_SPxxK_3.Q15554_362-369.P24941_PF00069	298	24	ranked_4	0.352673	65.1565	26.402	46.9903	0.031602	17	15	36	379
ELME000063.MOD_CK1_1.P25054_1507-1513.Q9HCP0_PF00069	301	21	ranked_0	0.601544	89.0332	45.9787	72.8878	0.169245	25	15	55	450
ELME000063.MOD_CK1_1.P25054_1507-1513.Q9HCP0_PF00069	301	21	ranked_1	0.560954	86.4273	37.8847	70.2464	0.122259	30	15	65	523
ELME000063.MOD_CK1_1.P25054_1507-1513.Q9HCP0_PF00069	301	21	ranked_2	0.505998	84.973	28.2092	62.6115	0.0850609	20	13	55	490
ELME000063.MOD_CK1_1.P25054_1507-1513.Q9HCP0_PF00069	301	21	ranked_3	0.479374	82.9859	29.33	62.1197	0.114486	22	14	47	385
ELME000063.MOD_CK1_1.P25054_1507-1513.Q9HCP0_PF00069	301	21	ranked_4	0.477035	83.0693	25.9762	63.2109	0.0788864	30	16	73	654
ELME000428.MOD_CDK_SPxxK_3.Q13416_223-230.P24941_PF00069	298	24	ranked_0	0.467797	72.0608	35.7246	59.63	0.039308	25	13	45	407
ELME000428.MOD_CDK_SPxxK_3.Q13416_223-230.P24941_PF00069	298	24	ranked_1	0.448618	83.6009	27.3414	61.7222	0.0615692	22	14	39	346
ELME000428.MOD_CDK_SPxxK_3.Q13416_223-230.P24941_PF00069	298	24	ranked_2	0.435697	75.857	33.3492	61.2829	0.0711811	23	12	42	254
ELME000428.MOD_CDK_SPxxK_3.Q13416_223-230.P24941_PF00069	298	24	ranked_3	0.388487	78.9543	32.715	62.14	0.0389342	14	8	27	242
ELME000428.MOD_CDK_SPxxK_3.Q13416_223-230.P24941_PF00069	298	24	ranked_4	0.367054	70.1145	23.4036	53.5397	0.0500055	20	11	45	341
ELME000407.LIG_GSK3_LRP6_1.O75581_1604-1609.P49840_PF00069	326	15	ranked_0	0.457724	83.1809	31.189	67.4258	0.082442	23	10	47	516
ELME000407.LIG_GSK3_LRP6_1.O75581_1604-1609.P49840_PF00069	326	15	ranked_1	0.40814	86.3948	27.7911	69.9125	0.115925	23	9	46	561
ELME000407.LIG_GSK3_LRP6_1.O75581_1604-1609.P49840_PF00069	326	15	ranked_2	0.382589	85.5333	24.6267	68.9224	0.142584	24	9	51	676
ELME000407.LIG_GSK3_LRP6_1.O75581_1604-1609.P49840_PF00069	326	15	ranked_3	0.380961	84.0061	24.3964	64.7206	0.0904772	23	11	45	667
ELME000407.LIG_GSK3_LRP6_1.O75581_1604-1609.P49840_PF00069	326	15	ranked_4	0.343479	92.2186	24.5655	73.1369	0.28466	28	11	67	876
ELME000407.LIG_GSK3_LRP6_1.O75581_1587-1592.P49840_PF00069	326	18	ranked_0	0.496658	88.72	32.0415	68.8059	0.105009	24	13	44	334
ELME000407.LIG_GSK3_LRP6_1.O75581_1587-1592.P49840_PF00069	326	18	ranked_1	0.459357	88.531	30.2756	70.4517	0.080951	20	9	38	275
ELME000407.LIG_GSK3_LRP6_1.O75581_1587-1592.P49840_PF00069	326	18	ranked_2	0.450509	88.8147	30.5709	64.1731	0.0871021	15	11	31	275
ELME000407.LIG_GSK3_LRP6_1.O75581_1587-1592.P49840_PF00069	326	18	ranked_3	0.399992	84.16	24.7731	63.2943	0.0992018	24	13	57	602
ELME000407.LIG_GSK3_LRP6_1.O75581_1587-1592.P49840_PF00069	326	18	ranked_4	0.397428	88.9365	25.164	69.6115	0.133176	23	10	44	442
ELME000407.LIG_GSK3_LRP6_1.O75581_1527-1532.P49840_PF00069	326	18	ranked_0	0.484964	88.3276	27.7009	67.4872	0.0885209	21	11	45	339
ELME000407.LIG_GSK3_LRP6_1.O75581_1527-1532.P49840_PF00069	326	18	ranked_1	0.479766	88.48	29.9327	65.4793	0.0933164	17	11	43	380
ELME000407.LIG_GSK3_LRP6_1.O75581_1527-1532.P49840_PF00069	326	18	ranked_2	0.479185	88.6726	30.93	71.5637	0.116652	19	8	40	314
ELME000407.LIG_GSK3_LRP6_1.O75581_1527-1532.P49840_PF00069	326	18	ranked_3	0.475182	87.8122	30.3233	64.8167	0.10013	18	12	45	282
ELME000407.LIG_GSK3_LRP6_1.O75581_1527-1532.P49840_PF00069	326	18	ranked_4	0.470189	89.8526	28.8855	67.498	0.0897268	19	11	47	423
ELME000407.LIG_GSK3_LRP6_1.O75581_1569-1574.P49840_PF00069	326	18	ranked_0	0.479168	87.1219	30.7564	67.7462	0.0847446	21	11	46	412
ELME000407.LIG_GSK3_LRP6_1.O75581_1569-1574.P49840_PF00069	326	18	ranked_1	0.459447	86.2423	27.9227	68.9041	0.0897284	26	11	43	450
ELME000407.LIG_GSK3_LRP6_1.O75581_1569-1574.P49840_PF00069	326	18	ranked_2	0.432426	83.57	26.8208	63.6311	0.0768806	24	13	49	489
ELME000407.LIG_GSK3_LRP6_1.O75581_1569-1574.P49840_PF00069	326	18	ranked_3	0.411812	89.2061	28.566	67.5489	0.0800264	18	10	41	353
ELME000407.LIG_GSK3_LRP6_1.O75581_1569-1574.P49840_PF00069	326	18	ranked_4	0.384675	88.2858	24.866	66.4169	0.0690254	19	10	39	439
ELME000053.MOD_GSK3_1.P04637_30-37.P49841_PF00069	326	24	ranked_0	0.453125	77.025	30.1124	57.5734	0.0571808	24	17	53	557
ELME000053.MOD_GSK3_1.P04637_30-37.P49841_PF00069	326	24	ranked_1	0.434874	81.9567	26.4614	61.5111	0.054115	24	14	53	410
ELME000053.MOD_GSK3_1.P04637_30-37.P49841_PF00069	326	24	ranked_2	0.419511	77.6089	27.1827	55.3621	0.037734	19	15	50	433
ELME000053.MOD_GSK3_1.P04637_30-37.P49841_PF00069	326	24	ranked_3	0.410435	80.8055	27.15	56.9586	0.0608685	20	16	50	480
ELME000053.MOD_GSK3_1.P04637_30-37.P49841_PF00069	326	24	ranked_4	0.400704	80.6174	24.6837	55.314	0.061722	23	19	69	841
ELME000053.MOD_GSK3_1.P01106_55-62.P49840_PF00069	326	24	ranked_0	0.507501	86.2876	39.5885	70.3116	0.103569	25	13	46	430
ELME000053.MOD_GSK3_1.P01106_55-62.P49840_PF00069	326	24	ranked_1	0.487134	84.3972	38.15	67.0545	0.120888	25	15	52	487
ELME000053.MOD_GSK3_1.P01106_55-62.P49840_PF00069	326	24	ranked_2	0.482252	83.9943	34.5785	65.1	0.0825093	21	13	47	403
ELME000053.MOD_GSK3_1.P01106_55-62.P49840_PF00069	326	24	ranked_3	0.465273	81.9057	35.5314	64.3586	0.0796487	23	14	45	471
ELME000053.MOD_GSK3_1.P01106_55-62.P49840_PF00069	326	24	ranked_4	0.42768	81.9409	33.0027	62.1011	0.0712682	22	15	54	591
ELME000233.DOC_MAPK_gen_1.Q02750_3-11.P27361_PF00069	330	21	ranked_0	0.851473	95.6024	78.95	89.4483	0.415006	29	17	61	473
ELME000233.DOC_MAPK_gen_1.Q02750_3-11.P27361_PF00069	330	21	ranked_1	0.780905	96.7005	86.105	93.2826	0.285345	21	10	40	287
ELME000233.DOC_MAPK_gen_1.Q02750_3-11.P27361_PF00069	330	21	ranked_2	0.778564	96.816	85.931	93.1877	0.26548	20	10	39	294
ELME000233.DOC_MAPK_gen_1.Q02750_3-11.P27361_PF00069	330	21	ranked_3	0.776401	96.0645	86.136	92.9619	0.327	22	10	44	327
ELME000233.DOC_MAPK_gen_1.Q02750_3-11.P27361_PF00069	330	21	ranked_4	0.721088	95.5024	74.3642	88.6468	0.270643	25	12	44	304
ELME000407.LIG_GSK3_LRP6_1.O75581_1487-1492.P49840_PF00069	326	18	ranked_0	0.457807	87.4596	28.89	64.9328	0.125832	24	15	49	425
ELME000407.LIG_GSK3_LRP6_1.O75581_1487-1492.P49840_PF00069	326	18	ranked_1	0.454079	85.8117	29.0913	60.0297	0.0860835	18	15	44	488
ELME000407.LIG_GSK3_LRP6_1.O75581_1487-1492.P49840_PF00069	326	18	ranked_2	0.433524	82.8081	28.5117	63.0639	0.10288	21	12	54	508
ELME000407.LIG_GSK3_LRP6_1.O75581_1487-1492.P49840_PF00069	326	18	ranked_3	0.433086	87.0219	27.7464	63.3117	0.101893	21	14	44	378
ELME000407.LIG_GSK3_LRP6_1.O75581_1487-1492.P49840_PF00069	326	18	ranked_4	0.429814	84.1368	27.7985	61.2494	0.0910172	19	13	42	457
ELME000053.MOD_GSK3_1.P01106_55-62.P49841_PF00069	326	24	ranked_0	0.475579	81.3487	36.0508	64.9911	0.0725202	23	13	39	403
ELME000053.MOD_GSK3_1.P01106_55-62.P49841_PF00069	326	24	ranked_1	0.450343	83.4773	34.882	65.6985	0.0998769	26	15	57	505
ELME000053.MOD_GSK3_1.P01106_55-62.P49841_PF00069	326	24	ranked_2	0.44757	85.6021	34.1438	67.5222	0.0674169	24	13	41	444
ELME000053.MOD_GSK3_1.P01106_55-62.P49841_PF00069	326	24	ranked_3	0.438294	84.8981	36.4275	69.5916	0.0704759	26	12	44	398
ELME000053.MOD_GSK3_1.P01106_55-62.P49841_PF00069	326	24	ranked_4	0.433041	85.8459	36.2379	66.5539	0.0973416	22	14	43	449
ELME000053.MOD_GSK3_1.P54252_253-260.P49841_PF00069	326	24	ranked_0	0.749083	87.917	60.6739	75.9566	0.143577	23	18	48	386
ELME000053.MOD_GSK3_1.P54252_253-260.P49841_PF00069	326	24	ranked_1	0.741242	90.4648	75.7492	84.8382	0.20753	21	13	41	309
ELME000053.MOD_GSK3_1.P54252_253-260.P49841_PF00069	326	24	ranked_2	0.736814	87.8371	76.9358	83.873	0.194793	21	12	40	274
ELME000053.MOD_GSK3_1.P54252_253-260.P49841_PF00069	326	24	ranked_3	0.699571	85.8758	68.8077	78.9419	0.148935	19	13	37	275
ELME000053.MOD_GSK3_1.P54252_253-260.P49841_PF00069	326	24	ranked_4	0.694601	85.8053	71.6415	79.6677	0.128382	17	13	40	307
ELME000331.CLV_Separin_Metazoa.O60216_169-173.Q14674_PF03568	395	15	ranked_0	0.678746	89.2623	44.3593	76.7893	0.237734	39	15	73	652
ELME000331.CLV_Separin_Metazoa.O60216_169-173.Q14674_PF03568	395	15	ranked_1	0.65633	87.8941	38.868	73.7519	0.179542	37	15	66	629
ELME000331.CLV_Separin_Metazoa.O60216_169-173.Q14674_PF03568	395	15	ranked_2	0.654847	89.1003	41.698	75.4265	0.225744	37	15	67	624
ELME000331.CLV_Separin_Metazoa.O60216_169-173.Q14674_PF03568	395	15	ranked_3	0.632907	88.6113	41.6421	75.9658	0.190726	38	14	69	687
ELME000331.CLV_Separin_Metazoa.O60216_169-173.Q14674_PF03568	395	15	ranked_4	0.629647	90.0156	41.5879	77.2234	0.208062	39	14	69	663
ELME000331.CLV_Separin_Metazoa.Q14674_1532-1536.Q14674_PF03568	395	15	ranked_0	0.659676	89.4903	47.751	79.0555	0.19557	30	10	57	633
ELME000331.CLV_Separin_Metazoa.Q14674_1532-1536.Q14674_PF03568	395	15	ranked_1	0.604995	88.3209	39.8923	74.6346	0.210728	33	13	67	709
ELME000331.CLV_Separin_Metazoa.Q14674_1532-1536.Q14674_PF03568	395	15	ranked_2	0.550815	88.4318	31.2836	71.7635	0.186336	34	14	70	688
ELME000331.CLV_Separin_Metazoa.Q14674_1532-1536.Q14674_PF03568	395	15	ranked_3	0.545918	86.9494	28.5686	69.1813	0.131668	32	14	58	638
ELME000331.CLV_Separin_Metazoa.Q14674_1532-1536.Q14674_PF03568	395	15	ranked_4	0.48866	87.855	26.0957	69.0587	0.138634	32	14	66	693
ELME000331.CLV_Separin_Metazoa.Q14674_1483-1487.Q14674_PF03568	395	15	ranked_0	0.817789	92.91	68.4367	85.9176	0.303196	30	12	62	620
ELME000331.CLV_Separin_Metazoa.Q14674_1483-1487.Q14674_PF03568	395	15	ranked_1	0.675423	91.0463	51.3979	79.7182	0.238313	35	14	74	741
ELME000331.CLV_Separin_Metazoa.Q14674_1483-1487.Q14674_PF03568	395	15	ranked_2	0.579861	86.1808	30.2962	67.5526	0.11114	26	13	50	470
ELME000331.CLV_Separin_Metazoa.Q14674_1483-1487.Q14674_PF03568	395	15	ranked_3	0.570981	86.3939	31.0585	70.0448	0.144036	31	13	62	608
ELME000331.CLV_Separin_Metazoa.Q14674_1483-1487.Q14674_PF03568	395	15	ranked_4	0.540293	86.86	32.945	70.2708	0.109719	27	12	48	474
ELME000331.CLV_Separin_Metazoa.O95613_2228-2232.Q14674_PF03568	395	15	ranked_0	0.842456	94.6591	73.0227	88.1682	0.413681	35	15	69	746
ELME000331.CLV_Separin_Metazoa.O95613_2228-2232.Q14674_PF03568	395	15	ranked_1	0.817507	93.1372	66.218	84.546	0.330962	32	15	66	698
ELME000331.CLV_Separin_Metazoa.O95613_2228-2232.Q14674_PF03568	395	15	ranked_2	0.538964	86.2077	27.1707	62.2738	0.0877831	22	15	46	450
ELME000331.CLV_Separin_Metazoa.O95613_2228-2232.Q14674_PF03568	395	15	ranked_3	0.533964	88.2921	29.61	71.1168	0.134432	29	12	56	615
ELME000331.CLV_Separin_Metazoa.O95613_2228-2232.Q14674_PF03568	395	15	ranked_4	0.511946	86.9131	26.1179	68.4102	0.151901	32	14	74	979
ELME000331.CLV_Separin_Metazoa.Q14674_1503-1507.Q14674_PF03568	395	15	ranked_0	0.588872	84.9353	42.5345	74.5707	0.215184	34	11	69	598
ELME000331.CLV_Separin_Metazoa.Q14674_1503-1507.Q14674_PF03568	395	15	ranked_1	0.524468	87.8929	26.1743	65.1545	0.127133	24	14	56	553
ELME000331.CLV_Separin_Metazoa.Q14674_1503-1507.Q14674_PF03568	395	15	ranked_2	0.504827	87.7143	24.1642	71.4887	0.163072	35	12	70	871
ELME000331.CLV_Separin_Metazoa.Q14674_1503-1507.Q14674_PF03568	395	15	ranked_3	0.481802	87.8688	23.7954	69.7611	0.146062	33	13	72	877
ELME000331.CLV_Separin_Metazoa.Q14674_1503-1507.Q14674_PF03568	395	15	ranked_4	0.471713	85.9765	24.1418	67.5932	0.0999934	26	11	54	536
ELME000396.LIG_DCNL_PONY_1.P61081_1-4.Q6PH85_PF03556_57-255	199	9	ranked_0	0.881488	97.6637	88.3486	95.1558	0.302685	19	7	36	299
ELME000396.LIG_DCNL_PONY_1.P61081_1-4.Q6PH85_PF03556_57-255	199	9	ranked_1	0.869097	97.3568	85.0914	94.0546	0.298852	19	7	36	299
ELME000396.LIG_DCNL_PONY_1.P61081_1-4.Q6PH85_PF03556_57-255	199	9	ranked_2	0.596827	91.7421	38.2137	75.8819	0.0938248	19	8	35	311
ELME000396.LIG_DCNL_PONY_1.P61081_1-4.Q6PH85_PF03556_57-255	199	9	ranked_3	0.59408	92.1395	39.1925	76.4515	0.122449	19	8	39	314
ELME000396.LIG_DCNL_PONY_1.P61081_1-4.Q6PH85_PF03556_57-255	199	9	ranked_4	0.571515	90.619	35.4762	75.4072	0.141033	21	8	39	340
ELME000396.LIG_DCNL_PONY_1.P61081_1-4.Q96GG9_PF03556_59-255	197	9	ranked_0	0.886445	97.795	89.0171	95.5193	0.317853	20	7	38	310
ELME000396.LIG_DCNL_PONY_1.P61081_1-4.Q96GG9_PF03556_59-255	197	9	ranked_1	0.863265	97.3515	84.3343	93.9767	0.295619	20	7	37	304
ELME000396.LIG_DCNL_PONY_1.P61081_1-4.Q96GG9_PF03556_59-255	197	9	ranked_2	0.601965	91.414	39.4014	74.8645	0.0889309	15	7	28	287
ELME000396.LIG_DCNL_PONY_1.P61081_1-4.Q96GG9_PF03556_59-255	197	9	ranked_3	0.584016	92.055	35.4312	74.6323	0.109304	18	8	35	333
ELME000396.LIG_DCNL_PONY_1.P61081_1-4.Q96GG9_PF03556_59-255	197	9	ranked_4	0.560845	90.7071	34.3688	75.1655	0.105358	21	8	38	373
ELME000396.LIG_DCNL_PONY_1.Q969M7_1-4.Q8IWE4_PF03556_84-286	203	9	ranked_0	0.598125	87.8941	36.4171	72.88	0.102652	17	7	33	270
ELME000396.LIG_DCNL_PONY_1.Q969M7_1-4.Q8IWE4_PF03556_84-286	203	9	ranked_1	0.596744	89.2865	40.1238	75.24	0.122427	20	8	33	298
ELME000396.LIG_DCNL_PONY_1.Q969M7_1-4.Q8IWE4_PF03556_84-286	203	9	ranked_2	0.595361	88.7907	36.5287	70.6126	0.0936868	15	8	29	225
ELME000396.LIG_DCNL_PONY_1.Q969M7_1-4.Q8IWE4_PF03556_84-286	203	9	ranked_3	0.583744	89.2975	35.1086	72.8052	0.0853708	16	7	28	223
ELME000396.LIG_DCNL_PONY_1.Q969M7_1-4.Q8IWE4_PF03556_84-286	203	9	ranked_4	0.574852	87.6182	37.2887	71.5128	0.0781856	17	8	29	245
ELME000302.LIG_HCF-1_HBM_1.O43889_78-81.P51610_PF13415_12-362	351	12	ranked_0	0.865281	92.8459	69.2825	85.9493	0.346045	29	12	57	486
ELME000302.LIG_HCF-1_HBM_1.O43889_78-81.P51610_PF13415_12-362	351	12	ranked_1	0.845129	88.73	66.5191	83.0481	0.290675	32	11	60	483
ELME000302.LIG_HCF-1_HBM_1.O43889_78-81.P51610_PF13415_12-362	351	12	ranked_2	0.78065	87.8235	58.64	80.1802	0.171732	31	11	49	393
ELME000302.LIG_HCF-1_HBM_1.O43889_78-81.P51610_PF13415_12-362	351	12	ranked_3	0.777181	89.861	57.7342	80.458	0.236536	29	12	58	422
ELME000302.LIG_HCF-1_HBM_1.O43889_78-81.P51610_PF13415_12-362	351	12	ranked_4	0.677937	84.4674	42.0583	73.4041	0.117819	34	12	56	368
ELME000302.LIG_HCF-1_HBM_1.Q9NS37_303-306.P51610_PF13415_12-362	351	12	ranked_0	0.712691	87.7448	50.926	77.2251	0.154275	25	10	43	295
ELME000302.LIG_HCF-1_HBM_1.Q9NS37_303-306.P51610_PF13415_12-362	351	12	ranked_1	0.674731	86.2097	41.8156	75.9649	0.172532	30	9	51	396
ELME000302.LIG_HCF-1_HBM_1.Q9NS37_303-306.P51610_PF13415_12-362	351	12	ranked_2	0.67129	88.0692	45.797	76.3269	0.119008	26	10	48	315
ELME000302.LIG_HCF-1_HBM_1.Q9NS37_303-306.P51610_PF13415_12-362	351	12	ranked_3	0.660404	84.8645	37.4473	72.4457	0.129903	31	11	54	373
ELME000302.LIG_HCF-1_HBM_1.Q9NS37_303-306.P51610_PF13415_12-362	351	12	ranked_4	0.645131	89.0296	42.69	76.835	0.140367	28	10	49	347
ELME000302.LIG_HCF-1_HBM_1.Q9NS37_303-306.P51610_PF13415_12-362_2	351	12	ranked_0	0.700344	87.8904	47.5736	76.519	0.177262	28	11	54	369
ELME000302.LIG_HCF-1_HBM_1.Q9NS37_303-306.P51610_PF13415_12-362_2	351	12	ranked_1	0.671882	87.51	44.7945	75.4621	0.131109	28	11	49	334
ELME000302.LIG_HCF-1_HBM_1.Q9NS37_303-306.P51610_PF13415_12-362_2	351	12	ranked_2	0.66778	88.8767	42.034	77.166	0.210702	30	10	46	342
ELME000302.LIG_HCF-1_HBM_1.Q9NS37_303-306.P51610_PF13415_12-362_2	351	12	ranked_3	0.660562	86.4565	44.5067	74.6581	0.149255	23	9	40	293
ELME000302.LIG_HCF-1_HBM_1.Q9NS37_303-306.P51610_PF13415_12-362_2	351	12	ranked_4	0.63886	86.4048	42.1256	75.9176	0.128281	29	9	47	301
ELME000302.LIG_HCF-1_HBM_1.Q9NWW0_76-79.P51610_PF13415_12-362	351	12	ranked_0	0.782336	84.727	56.7175	76.7243	0.162652	30	12	48	352
ELME000302.LIG_HCF-1_HBM_1.Q9NWW0_76-79.P51610_PF13415_12-362	351	12	ranked_1	0.727325	85.1769	50.9292	75.1532	0.136984	29	12	51	371
ELME000302.LIG_HCF-1_HBM_1.Q9NWW0_76-79.P51610_PF13415_12-362	351	12	ranked_2	0.666621	86.34	43.023	74.3075	0.122392	26	10	41	318
ELME000302.LIG_HCF-1_HBM_1.Q9NWW0_76-79.P51610_PF13415_12-362	351	12	ranked_3	0.656351	86.7792	40.0208	71.6143	0.136867	25	12	41	318
ELME000302.LIG_HCF-1_HBM_1.Q9NWW0_76-79.P51610_PF13415_12-362	351	12	ranked_4	0.642798	86.705	37.898	73.8611	0.106523	28	10	44	336
ELME000302.LIG_HCF-1_HBM_1.Q5VV67_1295-1298.P51610_PF13415_12-362	351	12	ranked_0	0.753784	86.1279	55.847	79.0858	0.25763	33	10	58	448
ELME000302.LIG_HCF-1_HBM_1.Q5VV67_1295-1298.P51610_PF13415_12-362	351	12	ranked_1	0.753456	86.0443	55.471	79.2502	0.246576	35	10	62	450
ELME000302.LIG_HCF-1_HBM_1.Q5VV67_1295-1298.P51610_PF13415_12-362	351	12	ranked_2	0.735094	85.4494	53.142	78.27	0.270557	35	10	56	412
ELME000302.LIG_HCF-1_HBM_1.Q5VV67_1295-1298.P51610_PF13415_12-362	351	12	ranked_3	0.730644	85.3733	48.3908	75.5113	0.242913	33	12	61	427
ELME000302.LIG_HCF-1_HBM_1.Q5VV67_1295-1298.P51610_PF13415_12-362	351	12	ranked_4	0.678665	87.5687	46.341	77.5132	0.206287	31	10	48	362
ELME000302.LIG_HCF-1_HBM_1.Q8WTV1_177-180.P51610_PF13415_12-362	351	12	ranked_0	0.793068	88.5239	57.6173	80.4293	0.261801	31	11	58	388
ELME000302.LIG_HCF-1_HBM_1.Q8WTV1_177-180.P51610_PF13415_12-362	351	12	ranked_1	0.788818	88.9289	56.2564	79.7136	0.212968	28	11	51	392
ELME000302.LIG_HCF-1_HBM_1.Q8WTV1_177-180.P51610_PF13415_12-362	351	12	ranked_2	0.768973	85.3023	53.5818	76.9945	0.188007	31	11	49	381
ELME000302.LIG_HCF-1_HBM_1.Q8WTV1_177-180.P51610_PF13415_12-362	351	12	ranked_3	0.755693	86.6748	49.654	77.1823	0.209792	29	10	50	368
ELME000302.LIG_HCF-1_HBM_1.Q8WTV1_177-180.P51610_PF13415_12-362	351	12	ranked_4	0.740214	88.3803	51.4473	78.4715	0.198164	30	11	54	367
ELME000302.LIG_HCF-1_HBM_1.Q9NVV9_134-137.P51610_PF13415_12-362	351	12	ranked_0	0.846387	90.6576	67.2917	84.4267	0.316018	33	12	63	484
ELME000302.LIG_HCF-1_HBM_1.Q9NVV9_134-137.P51610_PF13415_12-362	351	12	ranked_1	0.825306	87.7519	64.7358	80.67	0.193235	27	12	52	383
ELME000302.LIG_HCF-1_HBM_1.Q9NVV9_134-137.P51610_PF13415_12-362	351	12	ranked_2	0.810685	88.3931	70.1689	84.0768	0.194056	29	9	48	373
ELME000302.LIG_HCF-1_HBM_1.Q9NVV9_134-137.P51610_PF13415_12-362	351	12	ranked_3	0.805761	89.2543	66.251	83.5035	0.189218	30	10	48	374
ELME000302.LIG_HCF-1_HBM_1.Q9NVV9_134-137.P51610_PF13415_12-362	351	12	ranked_4	0.722165	89.2891	53.0708	79.8409	0.257741	34	12	63	465
ELME000302.LIG_HCF-1_HBM_1.Q01094_97-100.P51610_PF13415_12-362	351	12	ranked_0	0.799633	89.9011	62.711	82.7458	0.209908	28	10	45	349
ELME000302.LIG_HCF-1_HBM_1.Q01094_97-100.P51610_PF13415_12-362	351	12	ranked_1	0.799228	88.0158	63.55	82.0485	0.24984	31	10	52	417
ELME000302.LIG_HCF-1_HBM_1.Q01094_97-100.P51610_PF13415_12-362	351	12	ranked_2	0.78648	87.27	56.4167	78.8555	0.269515	32	12	56	383
ELME000302.LIG_HCF-1_HBM_1.Q01094_97-100.P51610_PF13415_12-362	351	12	ranked_3	0.781498	86.8223	57.1682	79.0557	0.221654	31	11	50	388
ELME000302.LIG_HCF-1_HBM_1.Q01094_97-100.P51610_PF13415_12-362	351	12	ranked_4	0.775527	87.7561	55.4408	79.1387	0.254419	33	12	58	417
ELME000302.LIG_HCF-1_HBM_1.Q16254_389-392.P51610_PF13415_12-362	351	12	ranked_0	0.768322	87.2012	54.5036	79.2084	0.22489	34	11	61	517
ELME000302.LIG_HCF-1_HBM_1.Q16254_389-392.P51610_PF13415_12-362	351	12	ranked_1	0.760776	86.3942	50.8358	76.4709	0.203064	31	12	62	528
ELME000302.LIG_HCF-1_HBM_1.Q16254_389-392.P51610_PF13415_12-362	351	12	ranked_2	0.732622	90.5531	49.83	80.8571	0.252863	32	10	57	489
ELME000302.LIG_HCF-1_HBM_1.Q16254_389-392.P51610_PF13415_12-362	351	12	ranked_3	0.661868	87.2833	40.927	76.5028	0.131961	33	10	55	438
ELME000302.LIG_HCF-1_HBM_1.Q16254_389-392.P51610_PF13415_12-362	351	12	ranked_4	0.632252	87.3626	35.992	74.8332	0.117971	31	10	52	410

## Sheet: Mouse ortholog result
prediction_name	chainA_length	chainB_length	model_id	model_confidence	chainA_intf_avg_plddt	chainB_intf_avg_plddt	intf_avg_plddt	pDockQ	num_chainA_intf_res	num_chainB_intf_res	num_res_res_contact	num_atom_atom_contact
ELME000004.LIG_WW_2.Q05860_877-880.Q9R1C7_PF00397	71	12	ranked_0	0.434219	82.1858	54.9225	71.2805	0.074982	12	8	27	279
ELME000004.LIG_WW_2.Q05860_877-880.Q9R1C7_PF00397	71	12	ranked_1	0.406568	82.375	56.8875	72.18	0.0743709	12	8	25	257
ELME000004.LIG_WW_2.Q05860_877-880.Q9R1C7_PF00397	71	12	ranked_2	0.350495	81.9709	50.0629	69.5622	0.0602647	11	7	23	237
ELME000004.LIG_WW_2.Q05860_877-880.Q9R1C7_PF00397	71	12	ranked_3	0.322059	82.8567	49.5487	67.1824	0.0528776	9	8	20	192
ELME000004.LIG_WW_2.Q05860_877-880.Q9R1C7_PF00397	71	12	ranked_4	0.297775	72.473	45.8529	61.5118	0.0356017	10	7	17	166
ELME000145.LIG_MYND_1.P70670_1950-1954.P97443_PF01753	80	15	ranked_0	0.67025	89.5388	82.079	86.7759	0.235149	17	10	43	432
ELME000145.LIG_MYND_1.P70670_1950-1954.P97443_PF01753	80	15	ranked_1	0.668384	86.6844	75.3345	82.3793	0.192817	18	11	40	384
ELME000145.LIG_MYND_1.P70670_1950-1954.P97443_PF01753	80	15	ranked_2	0.64308	87.5776	78.6491	84.07	0.206837	17	11	40	394
ELME000145.LIG_MYND_1.P70670_1950-1954.P97443_PF01753	80	15	ranked_3	0.640471	87.9924	77.561	84.1289	0.203752	17	10	42	391
ELME000145.LIG_MYND_1.P70670_1950-1954.P97443_PF01753	80	15	ranked_4	0.631877	82.6511	80.095	81.7697	0.194728	19	10	44	437
ELME000354.DEG_Nend_UBRbox_4.O08850_1-3.O70481_PF02207	112	7	ranked_0	0.692438	91.558	60.9543	83.6237	0.262728	20	7	37	284
ELME000354.DEG_Nend_UBRbox_4.O08850_1-3.O70481_PF02207	112	7	ranked_1	0.642152	92.3558	56.12	83.6592	0.20355	19	6	37	274
ELME000354.DEG_Nend_UBRbox_4.O08850_1-3.O70481_PF02207	112	7	ranked_2	0.612152	91.5681	50.2143	81.2296	0.208594	21	7	39	294
ELME000354.DEG_Nend_UBRbox_4.O08850_1-3.O70481_PF02207	112	7	ranked_3	0.594855	91.2111	55.41	82.2608	0.207522	18	6	35	266
ELME000354.DEG_Nend_UBRbox_4.O08850_1-3.O70481_PF02207	112	7	ranked_4	0.594127	89.6506	51.0833	80.0087	0.153798	18	6	32	278
ELME000354.DEG_Nend_UBRbox_4.P97428_1-3.Q6WKZ8_PF02207	112	7	ranked_0	0.514122	91.6632	49.1317	81.4556	0.17529	19	6	30	310
ELME000354.DEG_Nend_UBRbox_4.P97428_1-3.Q6WKZ8_PF02207	112	7	ranked_1	0.488717	89.7241	43.4243	76.22	0.178448	17	7	31	233
ELME000354.DEG_Nend_UBRbox_4.P97428_1-3.Q6WKZ8_PF02207	112	7	ranked_2	0.480659	90.2806	44.1729	76.8325	0.139839	17	7	27	252
ELME000354.DEG_Nend_UBRbox_4.P97428_1-3.Q6WKZ8_PF02207	112	7	ranked_3	0.465836	90	40.5757	76.6935	0.132221	19	7	34	283
ELME000354.DEG_Nend_UBRbox_4.P97428_1-3.Q6WKZ8_PF02207	112	7	ranked_4	0.449282	89.2519	40.155	75.8618	0.0985933	16	6	27	270
ELME000354.DEG_Nend_UBRbox_4.O08899_1-3.O70481_PF02207	112	7	ranked_0	0.660356	91.392	55.6257	82.1193	0.243548	20	7	37	275
ELME000354.DEG_Nend_UBRbox_4.O08899_1-3.O70481_PF02207	112	7	ranked_1	0.636757	91.7921	51.01	80.8123	0.263075	19	7	41	301
ELME000354.DEG_Nend_UBRbox_4.O08899_1-3.O70481_PF02207	112	7	ranked_2	0.627346	92.2785	52.3471	81.9259	0.282463	20	7	42	326
ELME000354.DEG_Nend_UBRbox_4.O08899_1-3.O70481_PF02207	112	7	ranked_3	0.527146	89.0594	46.9183	78.5242	0.175416	18	6	36	322
ELME000354.DEG_Nend_UBRbox_4.O08899_1-3.O70481_PF02207	112	7	ranked_4	0.476981	88.1294	40.6017	75.7309	0.192409	17	6	35	271
ELME000354.DEG_Nend_UBRbox_4.O08850_1-3.Q6WKZ8_PF02207	112	7	ranked_0	0.680821	91.4806	62.9283	84.0322	0.252753	17	6	36	285
ELME000354.DEG_Nend_UBRbox_4.O08850_1-3.Q6WKZ8_PF02207	112	7	ranked_1	0.600276	91.5339	54.2417	82.2108	0.206704	18	6	36	276
ELME000354.DEG_Nend_UBRbox_4.O08850_1-3.Q6WKZ8_PF02207	112	7	ranked_2	0.538209	91.2288	47.5367	79.8309	0.167109	17	6	30	228
ELME000354.DEG_Nend_UBRbox_4.O08850_1-3.Q6WKZ8_PF02207	112	7	ranked_3	0.534597	88.2316	46.4086	76.9715	0.155951	19	7	37	300
ELME000354.DEG_Nend_UBRbox_4.O08850_1-3.Q6WKZ8_PF02207	112	7	ranked_4	0.452377	88.8593	38.445	74.4552	0.145158	15	6	31	271
ELME000354.DEG_Nend_UBRbox_4.P97428_1-3.O70481_PF02207	112	7	ranked_0	0.5052	90.9263	43.745	79.6028	0.155418	19	6	32	360
ELME000354.DEG_Nend_UBRbox_4.P97428_1-3.O70481_PF02207	112	7	ranked_1	0.489403	89.5931	43.13	75.4522	0.144477	16	7	30	275
ELME000354.DEG_Nend_UBRbox_4.P97428_1-3.O70481_PF02207	112	7	ranked_2	0.487624	87.4425	42.2343	75.7219	0.140741	20	7	34	248
ELME000354.DEG_Nend_UBRbox_4.P97428_1-3.O70481_PF02207	112	7	ranked_3	0.462679	89.6579	39.2229	76.0792	0.136248	19	7	34	305
ELME000354.DEG_Nend_UBRbox_4.P97428_1-3.O70481_PF02207	112	7	ranked_4	0.43915	88.2906	37.76	72.9117	0.0890137	16	7	29	267
ELME000354.DEG_Nend_UBRbox_4.O08899_1-3.Q6WKZ8_PF02207	112	7	ranked_0	0.609839	90.6605	51.5457	80.1296	0.276972	19	7	41	291
ELME000354.DEG_Nend_UBRbox_4.O08899_1-3.Q6WKZ8_PF02207	112	7	ranked_1	0.569711	90.8447	48.5783	80.7008	0.223006	19	6	39	244
ELME000354.DEG_Nend_UBRbox_4.O08899_1-3.Q6WKZ8_PF02207	112	7	ranked_2	0.554328	91.2844	48.345	80.5496	0.189648	18	6	37	270
ELME000354.DEG_Nend_UBRbox_4.O08899_1-3.Q6WKZ8_PF02207	112	7	ranked_3	0.534692	91.1437	48.1443	79.5669	0.188884	19	7	40	279
ELME000354.DEG_Nend_UBRbox_4.O08899_1-3.Q6WKZ8_PF02207	112	7	ranked_4	0.488136	89.3483	41.0486	75.8244	0.190719	18	7	35	276
ELME000449.TRG_ER_FFAT_2.A6H8H5_604-612.Q9WV55_PF00635	141	27	ranked_0	0.776344	97.9239	88.8936	94.4986	0.43095	18	11	45	432
ELME000449.TRG_ER_FFAT_2.A6H8H5_604-612.Q9WV55_PF00635	141	27	ranked_1	0.736767	90.1496	83.09	87.7291	0.422857	23	12	50	494
ELME000449.TRG_ER_FFAT_2.A6H8H5_604-612.Q9WV55_PF00635	141	27	ranked_2	0.725361	96.4505	85.0336	92.2643	0.432024	19	11	46	483
ELME000449.TRG_ER_FFAT_2.A6H8H5_604-612.Q9WV55_PF00635	141	27	ranked_3	0.663963	89.7819	71.1083	82.9915	0.330589	21	12	54	486
ELME000449.TRG_ER_FFAT_2.A6H8H5_604-612.Q9WV55_PF00635	141	27	ranked_4	0.537386	86.77	52.8283	72.7252	0.162632	17	12	44	494
ELME000449.TRG_ER_FFAT_2.Q03717_589-597.Q9WV55_PF00635	141	27	ranked_0	0.773983	97.645	88.9682	94.3538	0.440186	18	11	47	442
ELME000449.TRG_ER_FFAT_2.Q03717_589-597.Q9WV55_PF00635	141	27	ranked_1	0.725318	94.495	84.7109	91.2336	0.389437	22	11	52	540
ELME000449.TRG_ER_FFAT_2.Q03717_589-597.Q9WV55_PF00635	141	27	ranked_2	0.712357	96.365	87.299	93.343	0.428207	20	10	45	514
ELME000449.TRG_ER_FFAT_2.Q03717_589-597.Q9WV55_PF00635	141	27	ranked_3	0.69203	93.7635	78.6818	88.4119	0.342215	20	11	50	478
ELME000449.TRG_ER_FFAT_2.Q03717_589-597.Q9WV55_PF00635	141	27	ranked_4	0.610774	84.8804	60.8875	76.6543	0.216338	23	12	54	489
ELME000384.LIG_Mtr4_Trf4_2.Q68ED3_18-25.Q9CZU3_PF00270	193	24	ranked_0	0.346434	82.3556	33.074	63.4012	0.0571254	16	10	33	380
ELME000384.LIG_Mtr4_Trf4_2.Q68ED3_18-25.Q9CZU3_PF00270	193	24	ranked_1	0.341765	83.4279	30.0223	66.8976	0.14072	29	13	66	714
ELME000384.LIG_Mtr4_Trf4_2.Q68ED3_18-25.Q9CZU3_PF00270	193	24	ranked_2	0.339133	83.7313	30.8291	66.6159	0.0847267	23	11	45	503
ELME000384.LIG_Mtr4_Trf4_2.Q68ED3_18-25.Q9CZU3_PF00270	193	24	ranked_3	0.337947	82.5847	30.1864	63.372	0.0748848	19	11	40	559
ELME000384.LIG_Mtr4_Trf4_2.Q68ED3_18-25.Q9CZU3_PF00270	193	24	ranked_4	0.318278	79.0591	31.4931	61.3917	0.0755051	22	13	58	834
ELME000321.CLV_C14_Caspase3-7.O54824_1201-1205.P70677_PF00656	253	15	ranked_0	0.719878	90.5076	57.07	80.1579	0.349927	29	13	63	596
ELME000321.CLV_C14_Caspase3-7.O54824_1201-1205.P70677_PF00656	253	15	ranked_1	0.718462	90.7342	58.2558	80.4779	0.377369	26	12	58	637
ELME000321.CLV_C14_Caspase3-7.O54824_1201-1205.P70677_PF00656	253	15	ranked_2	0.644468	91.7511	51.551	81.1721	0.337047	28	10	56	531
ELME000321.CLV_C14_Caspase3-7.O54824_1201-1205.P70677_PF00656	253	15	ranked_3	0.627903	90.792	50.9355	78.6136	0.318182	25	11	52	420
ELME000321.CLV_C14_Caspase3-7.O54824_1201-1205.P70677_PF00656	253	15	ranked_4	0.539663	87.1654	30.1787	67.2863	0.215934	28	15	69	602
ELME000063.MOD_CK1_1.P13864_150-156.Q9JMK2_PF00069	288	21	ranked_0	0.490328	86.1577	31.8892	67.0041	0.128206	22	12	49	434
ELME000063.MOD_CK1_1.P13864_150-156.Q9JMK2_PF00069	288	21	ranked_1	0.47566	85.0245	26.8244	64.3311	0.0990015	29	16	66	571
ELME000063.MOD_CK1_1.P13864_150-156.Q9JMK2_PF00069	288	21	ranked_2	0.47028	85.3152	32.3664	67.1141	0.105419	21	11	44	357
ELME000063.MOD_CK1_1.P13864_150-156.Q9JMK2_PF00069	288	21	ranked_3	0.464928	84.6076	27.522	60.8219	0.104178	21	15	49	344
ELME000063.MOD_CK1_1.P13864_150-156.Q9JMK2_PF00069	288	21	ranked_4	0.454552	85.3178	35.637	67.5746	0.0875119	18	10	41	364
ELME000063.MOD_CK1_1.P13864_150-156.Q9DC28_PF00069	288	21	ranked_0	0.513955	84.478	30.0407	61.1477	0.128608	20	15	47	414
ELME000063.MOD_CK1_1.P13864_150-156.Q9DC28_PF00069	288	21	ranked_1	0.485386	86.1936	29.1162	64.9934	0.120337	22	13	49	349
ELME000063.MOD_CK1_1.P13864_150-156.Q9DC28_PF00069	288	21	ranked_2	0.48474	85.2379	31.7506	65.788	0.136525	28	16	57	497
ELME000063.MOD_CK1_1.P13864_150-156.Q9DC28_PF00069	288	21	ranked_3	0.469397	83.6181	26.6427	62.7734	0.109629	26	15	51	416
ELME000063.MOD_CK1_1.P13864_150-156.Q9DC28_PF00069	288	21	ranked_4	0.467935	84.7494	31.7358	62.0293	0.0692599	16	12	38	268
ELME000428.MOD_CDK_SPxxK_3.Q02053_1-8.P11440_PF00069	297	17	ranked_0	0.515631	73.7816	38.7892	61.8105	0.0618256	25	13	40	348
ELME000428.MOD_CDK_SPxxK_3.Q02053_1-8.P11440_PF00069	297	17	ranked_1	0.500084	76.5789	35.0933	63.8141	0.0689563	27	12	54	566
ELME000428.MOD_CDK_SPxxK_3.Q02053_1-8.P11440_PF00069	297	17	ranked_2	0.452686	82.1769	33.2236	62.233	0.049907	16	11	31	228
ELME000428.MOD_CDK_SPxxK_3.Q02053_1-8.P11440_PF00069	297	17	ranked_3	0.403085	75.5629	25.8517	58.9925	0.0593724	24	12	62	555
ELME000428.MOD_CDK_SPxxK_3.Q02053_1-8.P11440_PF00069	297	17	ranked_4	0.364921	75.995	23.6689	61.7242	0.0386813	24	9	40	520
ELME000428.MOD_CDK_SPxxK_3.P10085_2-9.P11440_PF00069	297	18	ranked_0	0.469625	67.0869	33.094	55.4984	0.055266	29	15	72	733
ELME000428.MOD_CDK_SPxxK_3.P10085_2-9.P11440_PF00069	297	18	ranked_1	0.429494	66.2177	26.0208	52.8187	0.0482026	26	13	60	567
ELME000428.MOD_CDK_SPxxK_3.P10085_2-9.P11440_PF00069	297	18	ranked_2	0.419513	54.77	26.5824	44.5745	0.0438378	30	17	83	993
ELME000428.MOD_CDK_SPxxK_3.P10085_2-9.P11440_PF00069	297	18	ranked_3	0.418295	61.65	25.61	47.0624	0.0404768	25	17	61	676
ELME000428.MOD_CDK_SPxxK_3.P10085_2-9.P11440_PF00069	297	18	ranked_4	0.414278	62.7084	26.8612	50.2716	0.0429086	32	17	70	781
ELME000429.MOD_CDK_SPK_2.P10085_197-202.P11440_PF00069	297	18	ranked_0	0.37703	79.9629	24.597	62.1029	0.0763261	21	10	41	470
ELME000429.MOD_CDK_SPK_2.P10085_197-202.P11440_PF00069	297	18	ranked_1	0.376448	76.8205	25.0317	58.5421	0.073091	22	12	50	477
ELME000429.MOD_CDK_SPK_2.P10085_197-202.P11440_PF00069	297	18	ranked_2	0.369561	66.5468	23.7442	53.706	0.0618113	28	12	84	899
ELME000429.MOD_CDK_SPK_2.P10085_197-202.P11440_PF00069	297	18	ranked_3	0.335579	75.7872	23.947	57.2729	0.0601899	18	10	40	410
ELME000429.MOD_CDK_SPK_2.P10085_197-202.P11440_PF00069	297	18	ranked_4	0.306651	82.3311	19.8375	58.14	0.0563898	19	12	56	605
ELME000064.MOD_CK2_1.Q8C3Q9_345-351.Q60737_PF00069	327	21	Prediction failed
ELME000064.MOD_CK2_1.P35922_496-502.Q60737_PF00069	327	21	Prediction failed

## Sheet: PDBs_absent_from_ELM_Entries
ELM Class	PDB entry with domain:motif complex	PDB entry with homologous domain:motif complex	Present in ELM	Comments
ELME000323.DEG_CRL4_CDT2_1	1AXC		YES	Annotated in LIG_PCNA_PIPBox_1; could also be added for DEG_CRL4_CDT_1
ELME000233.DOC_MAPK_gen_1	2GPH		Yes	It's annotated in DOC_MAPK_HePTP_8; The motif peptide in this structure is not annotated in the DOC_MAPK_gen_1 class so we can not bring it into DOC_MAPK_gen_1 unless we have some contextully supporting evidence for the instance
ELME000317.LIG_eIF4E_1	2W97	5ME5, 3M93, 6FC0	NO	We can add PDB:2W97 in ELM
ELME000373.LIG_EF_ALG2_ABM_2	3WXA	2ZNE (for binding site, conformation is different)	NO	We can add PDB:3WXA in ELM
ELME000396.LIG_DCNL_PONY_1	4GAO, 4GBA		NO	Residue modified/acetylated and is labelled X in structure - we can not add these structures
ELME000409.LIG_G3BP_FGDF_1	5DRV, 5FW5		NO	We can add both (PDB:5drv and PDB:5fw5) in ELM
ELME000321.CLV_C14_Caspase3-7	5IAN	solved with inhibitor:1F1J autoinhibition:6KMZ (not ELM class)	NO	Synthetic Peptide - we cannot add them in ELM
ELME000308.DOC_AGCK_PIF_2	5LVP		NO	Synthetic Peptide - we cannot add them in ELM
ELME000367.DOC_PP2B_LxvP_1	5SVE		NO	We can add this in ELM
ELME000357.LIG_CaMK_CASK_1	6KMH		YES	It was not there when the dataset was taken from ELM for this work
ELME000449.TRG_ER_FFAT_2	6TQS, 6TQU, 7X14	1 NMR (2RR3) and 1 X-ray structure (1Z9O) (from TRG_ER_FFAT_1)	NO	Two of these can be added to ELM. PDB:7X14 would not be added
ELME000319.LIG_eIF4E_2		5ME5, 3M93, 6FC0, 2W97	NO	Sequences from these structures do not match the regular expression and can not be included in ELM
ELME000331.CLV_Separin_Metazoa		5FC2, 5FC3, 5MZ6, 5U1S, 5U1T	NO	Sequences from these structures do not match the regular expression and can not be included in ELM
ELME000341.LIG_MYND_3		2ODD, NMR	NO	The structure (2ODD) is for LIG_MYND_2 which has a different regular expression and hence due to non-matching regexp this PDB is not added to LIG_MYND_3
ELME000384.LIG_Mtr4_Trf4_2		4U4C from LIG_Mtr4_Trf4_1	NO	The structure (4U4C) is for LIG_Mtr4_Trf4_1 which has a different regular expression and hence due to non-matching regexp this structure is not added to LIG_Mtr4_Trf4_2. Also experimental evidences are missing for this motif in Vertebrata so far.
ELME000393.MOD_SUMO_rev_2		1KPS from MOD_SUMO_for_1	?	Modification site motifs in these entries interact in reverse orientation.
ELME000406.LIG_CaM_NSCaTE_8		1N2D	NO	We can not include this in LIG_CaM_NSCaTE_8 entry. The structure 1N2D comes from yeast whereas LIG_CaM_NSCaTE_8 motif is only found in the Cav1.2 and Cav1.3 L-type calcium channels
ELME000428.MOD_CDK_SPxxK_3		2CCI	NO	It is likely that this interaction is possible but we can not include this for MOD_CDK_SPxxK_3. Especially, no structure is available for a long CDK substrate peptide to our knowledge
ELME000429.MOD_CDK_SPK_2		2CCI	NO	We can not include this in MOD_CDK_SPK_2 as no structure is available for this substrate peptide in our knowledge
ELME000145.LIG_MYND_1		2ODD, NMR	NO	The structure (2ODD) is for LIG_MYND_2 which has a different regular expression and hence this PDB is not added to LIG_MYND_1
ELME000004.LIG_WW_2		2JO9, 2LB3	NO	The structure (PDB:2JO9) is for LIG_WW_1 which has a different regular expression and hence due to non-matching regexp this PDB is not added to LIG_WW_2. The DOC_WW_Pin1_4 regex has a phospho-motif and it is also different from LIG_WW_1 and LIG_WW_2 motifs hence can not be added to LIG_WW_2
ELME000354.DEG_Nend_UBRbox_4		3NY3, 5TDA, 7WUM, 7WUL, 5TDC	NO	Sequences from these structures do not match the regular expression and cannot currently be included in ELM
