# Supplementary material for: Systematic discovery of protein interaction interfaces using AlphaFold and experimental validation
Source: Mol Syst Biol. 2024 Jan 15;20(2):75–97. doi: 10.1038/s44320-023-00005-6 (PMC10883280; doi:10.1038/s44320-023-00005-6)
Supplement: Supplementary file 7 — Data Set EV5 [file 44320_2023_5_MOESM7_ESM.xlsx]

## Sheet: Legend
Random extended DMI dataset
The pairings of the DMIs selected for extension were randomized and their extensions were paired to form the random extended DMI dataset.
Header legend
dmi_type	Name of ELM class
domain_name1	Name of binding domain
uniprot_motif_FL	Full length sequence of the motif protein
uniprot_motif_start	Start of the motif in the full length sequence
uniprot_motif_end	End of the motif in the full length sequence
motif_extension_1	Extension 1 of motif annotated as "extension start-extension end"
motif_extension_2	Extension 2 of motif annotated as "extension start-extension end"
motif_extension_3	Extension 3 of motif annotated as "extension start-extension end"
motif_extension_4	Extension 4 of motif annotated as "extension start-extension end"
motif_extension_5	Extension 5 of motif annotated as "extension start-extension end"
random_dmi	Randomly paired DMI where the cognate domain of this DMI will be used to form random DMI
random_domain	Name of the randomly paired ELM class
uniprot_domain_FL	Full length sequence of the randomly paired domain protein
uniprot_domain_start	Start of the randomly paired domain in the full length sequence
uniprot_domain_end	End of the randomly paired domain in the full length sequence
domain_extension_1	Extension 1 of randomly paired domain annotated as "extension start-extension end"
domain_extension_2	Extension 2 of randomly paired domain annotated as "extension start-extension end"
AF-MMv2.2 result
Result of AlphaFold prediction
Header legend
prediction_name	Name of the prediction
chainA_length	Length of predicted chain A
chainB_length	Length of predicted chain B
model_id	Identifier of the model predicted by AlphaFold
model_confidence	Model confidence output by AlphaFold
chainA_intf_avg_plddt	Average pLDDT of interface residue in chain A
chainB_intf_avg_plddt	Average pLDDT of interface residue in chain B
intf_avg_plddt	Average pLDDT of interface residue in both chains
pDockQ	pDockQ score
iPAE	iPAE score
num_chainA_intf_res	Number of residue from chain A at the interface
num_chainB_intf_res	Number of residue from chain B at the interface
num_res_res_contact	Number of residue-residue contact
num_atom_atom_contact	Number of atom-atom contact
mutation_in_motif	Category of prediction where "known extension": known extended DMI, "random extension": randomly paired extended DMI
label	1 as positive (binding interface) and 0 as negative (non-binding interface)
prediction_type	Category of extension where "motif_min + domain_min": minimal motif paired with minimal domain, "motif_min + domain_ext": minimal motif paired with extended domain, "motif_ext + domain_min": extended motif paired with minimal domain and "motif_ext + domain_ext": extended motif paired with extended domain
AF-MMv2.3 result
Result of AlphaFold prediction
Header legend
Same as AF-MMv2.2 result
AF-MMv2.2 ROC statistics
ROC curve statistics using different prediction types as the PRS and RRS. The table reports on the optimal cutoff associated to different prediction types. Optimal cutoff is defined as the point on the ROC curve closest to the top left corner (x=0, y=1 in coordinate).
Header legend
prediction_type	Prediction type used as the PRS and RRS
metric	Metric in evaluation
optimal_cutoff	Optimal cutoff derived from finding the point in the ROC curve closest to the top left corner (x=0, y=1 in coordinate)
true_positive_rate	True positive rate associated to the optimal cutoff
false_positive_rate	False positive rate associated to the optimal cutoff
distance_to_(0,1)	Closest distance of the ROC curve to the top left corner
AF-MMv2.3 ROC statistics
Same as AF-MMv2.2 ROC statistics.
Header legend
Same as AF-MMv2.2 ROC statistics.

## Sheet: Random extended DMI dataset
dmi_type	domain_name1	uniprot_motif_FL	uniprot_motif_start	uniprot_motif_end	motif_extension_1	motif_extension_2	motif_extension_3	motif_extension_4	motif_extension_5	random_dmi	random_domain	uniprot_domain_FL	uniprot_domain_start	uniprot_domain_end	domain_extension_1	domain_extension_2
LIG_LIR_Gen_1	Atg8	MEPQVTLNVTFKNEIQSFLVSDPENTTWADIEAMVKVSFDLNTIQI...	730	740	719-751	708-762	686-784	664-806	369-966	LIG_PDZ_Class_1	PDZ	MHVSLAEALEVRGGPLQEEEIWAVLNQSAESLQELFRKVSLADPAA...	1366	1456	1185-1492	1084-1593
LIG_LRP6_Inhibitor_1	LY	MMALGAAGATRVFVAMVAAALGGHPLLGVSATLNSVLNSNAIKNLP...	37	43	30-50	23-57	9-71	1-85	1-149	LIG_TRFH_1	TRF	MAEDVSSAAPSPRGCADGRDADPTEEQMAETERNDEEQFECQELLE...	67	268	1-370	1-437
LIG_NBox_RRM_1	RRM	MADYSTVPPPSSGSAGGGGGGGGGGGVNDAFKDALQRARQIAAKIG...	31	41	20-52	9-63	1-85	1-102	1-175	LIG_GYF	GYF	MPKRKVTFQGVGDEEDEDEIIVPKKKLVDPVAGSGGPGSRFKGKHS...	285	341	1-341	1-341
LIG_NRBOX	HOLI	MSGMGENTSDPSRAETRKRKECPDQLGPSPKRNTEKRNREQENKYI...	689	695	682-702	675-709	661-723	647-737	453-826	DEG_Kelch_Keap1_1	Kelch	MQPDPRPSGAGACCRFLPLQSQCPEGAGDAVMYASTECKAEVTPSQ...	330	609	295-624	175-624
LIG_PAM2_2	PolyA	MATGSAQGNFTGHTKKTNGNNGTNGALVQSPSNQSALGAGGANSNG...	1385	1398	1371-1412	1357-1426	1329-1454	1301-1482	1248-1522	LIG_HOMEOBOX	HOX	MDEQPRLMHSHAGVGMAGHPGLSQHLQDGAGGTEGEGGRKQDIGDI...	240	307	242-430	30-430
LIG_PDZ_Class_1	PDZ	MNSPVDPGARQALRKKPPERTPEDLNTIYSYLHGMEILSNLREHQL...	1596	1601	1590-1601	1584-1601	1572-1601	1560-1601	853-1601	LIG_CAP-Gly_1	CAP_GLY	MAQSKRHVYSRTPSGSRMSAEASARPLRVGSRVEVIGKGHRGTVAY...	51	91	1-517	1-815
LIG_Pex14_3	Pex14_N	MAMRELVEAECGGANPLMKLAGHFTQDKALRQEGLRPGPWPPGAPA...	62	67	56-73	50-79	38-91	26-103	1-412	DOC_USP7_MATH_1	MATH	MNHQQQQQQQKAGEQQLSEPEDMEMEAGDTDDPPRITQNPVINGNV...	68	205	1-204	1-528
LIG_REV1ctd_RIR_1	REV1_C	MDSTKEKCDSYKDDLLLRMGLNDNKAGMEGLDKEKINKIIMEATKG...	565	576	553-588	541-600	526-624	526-648	401-870	LIG_ULM_U2AF65_1	RRM	MSDFDEFERQLNENKQERDKENRHRKRSHSRSRSRDRKRRSRSRDR...	377	475	340-475	251-475
LIG_EF_ALG2_ABM_1	EFh	MATFISVQLKKTSEVDLAKPLVKFIQQTYPSGGEEQAQYCRAAEEL...	802	810	793-819	784-828	766-846	748-864	403-868	DEG_APCC_KENBOX_2	WD40	MAQFAFESDLHSLLQLDAPIPNAPPARWQRKAKEAAGPAPSPMRAA...	170	476	1-499	1-499
LIG_GYF	GYF	MSFPCKFVASFLLIFNVSSKGAVSKEITNALETWGALGQDINLDIP...	295	303	286-312	277-321	259-339	241-351	125-351	LIG_NRBOX	HOLI	MTMTLHTKASGMALLHQIQGNELEPLNRPQLKIPLERPLGEVYLDS...	342	548	262-542	174-595
LIG_HOMEOBOX	HOX	MDYNRMNSFLEYPLCNRGPSAYSAHSAPTSFPPSSAQAVDSYASEG...	180	183	176-187	172-191	164-199	156-207	1-270	LIG_PCNA_TLS_4	PCNA_C	MFEARLVQGSILKKVLEALKDLINEACWDISSSGVNLQSMDSSHVS...	6	255	1-261	1-261
DEG_APCC_KENBOX_2	WD40	MAAVKKEGGALSEAMSLEGDEWELSKENVQPLRQGRIMSTLQGALA...	25	29	20-34	15-39	5-49	1-57	1-189	LIG_WW_1	WW	MLWWEEVEDCYEREDVQKKTFTKWVNAQFSKFGKQHIENLFSDLQD...	3051	3306	3050-3298	2925-3362
DOC_SPAK_OSR1_1	OSR1_C	MLASPATETTVLMSQTEADLALRPPPPLGTAGQPRLGPPPRRARRF...	1016	1020	1011-1025	1006-1030	996-1040	986-1050	443-1243	LIG_CAP-Gly_2	CAP_GLY	MSMLKPSGLKAPTKILKPGSTALKTPTAVVAPVEKTISSEKASSTP...	81	122	1-204	1-288
DEG_Kelch_Keap1_1	Kelch	MMDLELPPPGLPSQQDMDLIDILWRQDIDLGVSREVFDFSQRRKEY...	77	82	71-88	65-94	53-106	41-118	1-568	LIG_REV1ctd_RIR_1	REV1_C	MRRGGWRKRAENDGWETWGGYMAAKVQKLEEQFRSDAAMQKDGTSS...	1158	1251	1052-1251	1002-1251
DEG_SIAH_1	Sina	MASEELQKDLEEVKVLLEKATRKRVRDALTAEKSKIETEIKNKMQQ...	59	67	50-76	41-85	23-103	5-121	1-166	LIG_BIR_III_2	BIR	MTFNSFEGSKTCVPADINKEEEFVEEFNRLKTFANFPSGSPVSAST...	268	333	240-437	156-497
DEG_MDM2_SWIB_1	SWIB	MEEPQSDPSVEPPLSQETFSDLWKLLPENNVLSPLPSQAMDDLMLS...	19	26	11-34	3-42	1-58	1-74	1-298	LIG_PCNA_PIPBox_1	PCNA_C	MFEARLVQGSILKKVLEALKDLINEACWDISSSGVNLQSMDSSHVS...	6	255	1-261	1-261
DOC_ANK_TNKS_1	ANK	MFGLKRNAVIGLNLYCGGAGLGAGSGGATRPGGRLLATEKEASARR...	77	84	69-92	61-100	45-116	29-132	1-322	LIG_LIR_Gen_1	Atg8	MKFQYKEDHPFEYRKKEGEKIRKKYPDRVPVIVEKAPKARVPDLDK...	6	115	1-117	1-117
DOC_USP7_MATH_1	MATH	MCNTNMSVPTDGAVTTSQIPASEQETLVRPKPLLLKLLKSVGAQKD...	397	401	392-406	387-411	377-421	367-431	290-491	LIG_EF_ALG2_ABM_1	EFh	MAAYSYRPGPGAGPGPAAGAALPDQSFLWNVFQRVDKDRSGVISDT...	29	191	1-191	1-191
LIG_BIR_III_2	BIR	MDEADRRLLRRCRLRLVEELQVDQLWDALLSRELFRPHMIEDIQRA...	315	319	310-324	305-329	295-339	285-349	151-416	LIG_OCRL_FandH_1	RhoGAP	MEPPLPVGAQPLATVEGMEMKGPLREPCALTLAQRNGQYELIIQLH...	735	896	534-901	235-901
LIG_CAP-Gly_1	CAP_GLY	MSMLKPSGLKAPTKILKPGSTALKTPTAVVAPVEKTISSEKASSTP...	1434	1438	1432-1438	1432-1438	1432-1438	1432-1438	1406-1438	DOC_MAPK_JIP1_4	S_TKc	MSLHFLYYCSEPTLDVKIAFCQGFDKQVDVSYIAKHYNMSKSKVDN...	50	400	1-464	1-464
LIG_CAP-Gly_2	CAP_GLY	MEDVNSNVNADQEVRKLQELVKKLEKQNEQLRSRSGAVQGAGSLGP...	575	581	568-581	561-581	547-581	533-581	120-581	DEG_SIAH_1	Sina	MSRQTATALPTGTSKCPPSQRVPALTGTTASNNDLASLFECPVCFD...	95	282	1-282	1-282
LIG_CNOT1_NIM_1	Not1	MEAFPWAPRSPRRGRAPPPMALVPSARYVSAPGPAHPQPFSSWNDY...	40	49	30-59	20-69	1-89	1-109	1-276	DOC_ANK_TNKS_1	ANK	MSGRRCAGGGAACASAAAEAVEPAARELFEACRNGDVERVKRLVTP...	494	648	471-669	391-742
LIG_OCRL_FandH_1	RhoGAP	MKLNERSLAFYATCDAPVDNAGFLYKKGGRHAAYHRRWFVLRGNML...	223	235	210-248	197-249	171-249	145-249	12-249	LIG_LRP6_Inhibitor_1	LY	MGAVLRSLLACSFCVLLRAAPLLLYANRRDLRLVDATNGKENATIV...	25	324	1-362	1-422
LIG_PAM2_1	PolyA	MKDPSRSSTSPSIINEDVIINGHSHEDDNPFAEYMWMENEEEFNRQ...	109	121	96-127	83-127	57-127	31-127	1-127	DEG_MDM2_SWIB_1	SWIB	MCNTNMSVPTDGAVTTSQIPASEQETLVRPKPLLLKLLKSVGAQKD...	35	109	1-290	1-337
LIG_PCNA_PIPBox_1	PCNA_C	MSEPAGDVRQNPCGSKACRRLFGPVDSEQLSRDCDALMAGCIQEAR...	144	153	134-163	124-164	104-164	84-164	11-164	LIG_Vh1_VBS_1	Vinculin	MPVFHTRTIESILEPVAQQISHLVIMHEEGEVDGKAIPDLTAPVAA...	6	258	1-471	1-925
LIG_PCNA_TLS_4	PCNA_C	MDSTKEKCDSYKDDLLLRMGLNDNKAGMEGLDKEKINKIIMEATKG...	862	869	854-870	846-870	830-870	814-870	401-870	DOC_SPAK_OSR1_1	OSR1_C	MSEDSSALPWSINRDDYELQEVIGSGATAVVQAAYCAPKKEKVAIK...	437	493	301-527	7-527
LIG_RPA_C_Vert	RPA_C	MIGQKTLYSFFSPSPARKRHAPSPEPAVQGTGVAGVPEESGDAAAI...	73	88	57-104	41-120	9-144	1-144	1-309	LIG_NBox_RRM_1	RRM	MATATIALQVNGQQGGGSEPAAAAAVVAAGDKWKPPQGTDSIKMEN...	124	314	1-559	1-559
LIG_TRFH_1	TRF	MATPLVAGPAALRFAAAASWQVVRGRCVEHFPRVLEFLRSLRAVAP...	258	262	253-267	248-272	238-282	228-292	10-451	LIG_Pex14_3	Pex14_N	MASSEQAEQPSQPSSTPGSENVLPREPLIATAVKFLQNSRVRQSPL...	17	80	1-377	1-377
LIG_ULM_U2AF65_1	RRM	MATGANATPLDFPSKKRKRSRWNQDTMEQKTVIPGMPTVIPPGLTR...	15	23	6-32	1-41	1-59	1-77	1-140	TRG_AP2beta_CARGO_1	B2-adapt-app_C	MTDSKYFTTNKKGEIFELKAELNNEKKEKRKEAVKKVIAAMTVGKD...	706	937	542-937	4-937
LIG_Vh1_VBS_1	Vinculin	MVALSLKISIGNVVKTMQFEPSTMVYDACRIIRERIPEAPAGPPSD...	608	626	589-645	570-664	532-702	494-740	196-1983	LIG_CNOT1_NIM_1	Not1	MNLDSLSLALSQISYLVDNLTKKNYRASQQEIQHIVNRHGPEADRH...	1930	2361	1544-2376	1377-2376
LIG_WW_1	WW	MRMSVGLSLLLPLSGRTFLLLLSVVMAQSHWPSEPSEAVRDWENQL...	889	892	885-895	881-895	873-895	865-895	597-895	LIG_PAM2_2	PolyA	MNPSAPSYPMASLYVGDLHPDVTEAMLYEKFSPAGPILSIRVCRDM...	545	616	373-636	286-636
TRG_AP2beta_CARGO_1	B2-adapt-app_C	MDALKSAGRALIRSPSLAKQSWGGGGRHRKLPENWTDTRETLLEGM...	256	266	245-277	234-288	212-308	190-308	38-308	LIG_RPA_C_Vert	RPA_C	MWNSGFESYGSSSYGGAGGYTQSPGGFGSPAPSQAEKKSRARAQHI...	177	264	1-270	1-270
DOC_USP7_UBL2_3	USP7_ICP0_bdg	MPARTAPARVPTLAVPAISLPDDVRRRLKDLERDSLTEKECVKEKL...	1111	1115	1106-1120	1101-1125	1099-1135	1099-1140	922-1603	LIG_PAM2_1	PolyA	MNPSAPSYPMASLYVGDLHPDVTEAMLYEKFSPAGPILSIRVCRDM...	549	616	373-636	286-636
DOC_MAPK_JIP1_4	S_TKc	MDAALKRSRSEEPAEILPPARDEEEEEEEGMEQGLEEEEEVDPRIQ...	343	349	336-356	329-363	315-377	301-391	29-455	DOC_USP7_UBL2_3	USP7_ICP0_bdg	MNHQQQQQQQKAGEQQLSEPEDMEMEAGDTDDPPRITQNPVINGNV...	623	867	528-865	204-1096

## Sheet: AF-MMv2.2 result
prediction_name	chainA_length	chainB_length	model_id	model_confidence	chainA_intf_avg_plddt	chainB_intf_avg_plddt	intf_avg_plddt	pDockQ	iPAE	num_chainA_intf_res	num_chainB_intf_res	num_res_res_contact	num_atom_atom_contact	mutation_in_motif	label	prediction_type
DEG_APCC_KENBOX_2_M15_M39_D1_D499	499	25	ranked_0	0.7225530412875845	96.59045479514384	87.0370002746582	93.60500025749208	0.2784924768440821	1.9392361640930176	22	10	43	352	known extension	1	motif_ext + domain_ext
DEG_APCC_KENBOX_2_M15_M39_D1_D499	499	25	ranked_1	0.7108678103207456	96.48684210526316	79.52124977111816	91.45999993218317	0.1916846052893644	2.697327375411988	19	8	35	322	known extension	1	motif_ext + domain_ext
DEG_APCC_KENBOX_2_M15_M39_D1_D499	499	25	ranked_2	0.7066980161358911	97.07499991522894	88.95333353678386	94.3677777890806	0.2379409483799855	2.069981098175049	18	9	39	359	known extension	1	motif_ext + domain_ext
DEG_APCC_KENBOX_2_M15_M39_D1_D499	499	25	ranked_3	0.6893449341824759	96.40388870239258	86.46444363064236	93.0907403451425	0.2175222016982358	2.0717601776123047	18	9	38	347	known extension	1	motif_ext + domain_ext
DEG_APCC_KENBOX_2_M15_M39_D1_D499	499	25	ranked_4	0.6799463809208093	96.64888932969836	84.27374935150146	92.8411539517916	0.2136389626191343	2.3965096473693848	18	8	36	339	known extension	1	motif_ext + domain_ext
DEG_APCC_KENBOX_2_M15_M39_Dmin	307	25	ranked_0	0.8570238375284636	96.31714194161552	81.52000045776367	91.23062455654144	0.2302221672207183	2.6210522651672363	21	11	44	365	known extension	1	motif_ext + domain_min
DEG_APCC_KENBOX_2_M15_M39_Dmin	307	25	ranked_1	0.852954600494465	96.64449996948242	83.54200057983398	92.27700017293294	0.2357921891661166	2.363828659057617	20	10	42	353	known extension	1	motif_ext + domain_min
DEG_APCC_KENBOX_2_M15_M39_Dmin	307	25	ranked_2	0.8335972750256795	96.27428545270648	80.00599937438965	91.0264512338946	0.2296324524732545	2.8504037857055664	21	10	43	349	known extension	1	motif_ext + domain_min
DEG_APCC_KENBOX_2_M15_M39_Dmin	307	25	ranked_3	0.8153999370747537	96.32947339509664	77.92181777954102	89.5799996693929	0.2306152867616869	3.1110079288482666	19	11	42	356	known extension	1	motif_ext + domain_min
DEG_APCC_KENBOX_2_M15_M39_Dmin	307	25	ranked_4	0.5217452145878413	90.579286302839	53.21222262912326	75.9573918218198	0.1075775526514151	5.681105613708496	14	9	30	322	known extension	1	motif_ext + domain_min
DEG_APCC_KENBOX_2_M1_M189_D1_D499	499	189	ranked_0	0.7976690222423716	96.31904711042132	90.01615377572867	93.90911730598	0.3415293088915785	1.8136545419692995	21	13	46	415	known extension	1	motif_ext + domain_ext
DEG_APCC_KENBOX_2_M1_M189_D1_D499	499	189	ranked_1	0.7961727201160084	77.12928588049752	89.32208283742268	82.7567306298476	0.2980577615145076	3.9679183959960938	28	24	64	609	known extension	1	motif_ext + domain_ext
DEG_APCC_KENBOX_2_M1_M189_D1_D499	499	189	ranked_2	0.7929023555502687	85.3596151792086	89.13272684270686	87.08895802497864	0.3241757283755667	2.3285140991210938	26	22	64	479	known extension	1	motif_ext + domain_ext
DEG_APCC_KENBOX_2_M1_M189_D1_D499	499	189	ranked_3	0.7881951082737384	96.1481819152832	88.56500005722046	92.95526323820415	0.345253586713189	2.175699710845948	22	16	52	426	known extension	1	motif_ext + domain_ext
DEG_APCC_KENBOX_2_M1_M189_D1_D499	499	189	ranked_4	0.7868698235429143	95.56190527053108	88.5664291381836	92.76371481759207	0.3319028191179062	1.91564416885376	21	14	49	398	known extension	1	motif_ext + domain_ext
DEG_APCC_KENBOX_2_M1_M189_Dmin	307	189	ranked_0	0.9041355050073026	95.43899993896484	89.07933400472005	92.7134288242885	0.3093732852256631	2.051565647125244	20	15	46	394	known extension	1	motif_ext + domain_min
DEG_APCC_KENBOX_2_M1_M189_Dmin	307	189	ranked_1	0.902862408296986	95.6581819707697	88.05400034586589	92.57540563634925	0.3291211663115265	2.0840954780578613	22	15	51	426	known extension	1	motif_ext + domain_min
DEG_APCC_KENBOX_2_M1_M189_Dmin	307	189	ranked_2	0.901420246190288	95.6029167175293	86.75400060017904	92.19948744162537	0.370060171034976	2.139265775680542	24	15	53	426	known extension	1	motif_ext + domain_min
DEG_APCC_KENBOX_2_M1_M189_Dmin	307	189	ranked_3	0.8930798880359958	95.40590910478072	87.40999930245536	92.29638862609865	0.2947366175922392	2.507802724838257	22	14	48	380	known extension	1	motif_ext + domain_min
DEG_APCC_KENBOX_2_M1_M189_Dmin	307	189	ranked_4	0.8896105377388891	95.53045376864348	85.60642923627582	91.67111089494492	0.3077823532045461	2.5242576599121094	22	14	48	393	known extension	1	motif_ext + domain_min
DEG_APCC_KENBOX_2_M1_M57_D1_D499	499	57	ranked_0	0.6190993063798835	97.23947344328228	86.54400062561035	93.551379368223	0.2517360172834981	1.8996622562408447	19	10	40	344	known extension	1	motif_ext + domain_ext
DEG_APCC_KENBOX_2_M1_M57_D1_D499	499	57	ranked_1	0.6158463537482549	97.23736933657996	86.33272760564631	93.2390007019043	0.2392085170600606	1.9668169021606443	19	11	39	347	known extension	1	motif_ext + domain_ext
DEG_APCC_KENBOX_2_M1_M57_D1_D499	499	57	ranked_2	0.6074442748386233	95.98450050354003	84.1281807639382	91.7774193056168	0.242564287650973	2.2068750858306885	20	11	43	353	known extension	1	motif_ext + domain_ext
DEG_APCC_KENBOX_2_M1_M57_D1_D499	499	57	ranked_3	0.6057913047620466	97.30777740478516	87.20799942016602	93.70071383884977	0.2595832203424795	1.926935195922852	18	10	40	335	known extension	1	motif_ext + domain_ext
DEG_APCC_KENBOX_2_M1_M57_D1_D499	499	57	ranked_4	0.6053736218771211	96.30421046206826	82.78555636935764	91.95892878941127	0.2409961017765291	2.421787738800049	19	9	39	346	known extension	1	motif_ext + domain_ext
DEG_APCC_KENBOX_2_M1_M57_Dmin	307	57	ranked_0	0.8347484912041454	96.0708701092264	82.41399993896485	91.93242460308652	0.2530333878630041	3.108076572418213	23	10	44	365	known extension	1	motif_ext + domain_min
DEG_APCC_KENBOX_2_M1_M57_Dmin	307	57	ranked_1	0.8342126770634517	96.70599975585938	83.17299957275391	92.19499969482422	0.234852988570086	2.951391220092773	20	10	44	375	known extension	1	motif_ext + domain_min
DEG_APCC_KENBOX_2_M1_M57_Dmin	307	57	ranked_2	0.8319395890801098	95.9222727688876	82.91199951171875	91.85656237602234	0.2559523858053033	2.6648149490356445	22	10	44	357	known extension	1	motif_ext + domain_min
DEG_APCC_KENBOX_2_M1_M57_Dmin	307	57	ranked_3	0.7485722672372777	93.33349990844728	61.48846171452449	80.78848486235647	0.1695512265104451	6.152023315429688	20	13	40	390	known extension	1	motif_ext + domain_min
DEG_APCC_KENBOX_2_M1_M57_Dmin	307	57	ranked_4	0.6176865596318852	94.61095319475446	51.22727342085405	79.6978132724762	0.1114289676989553	7.499814510345459	21	11	42	345	known extension	1	motif_ext + domain_min
DEG_APCC_KENBOX_2_M20_M34_D1_D499	499	15	ranked_0	0.8433018778218473	96.84722222222224	88.89111073811848	94.19518506085431	0.2378990307188154	2.2549948692321777	18	9	40	356	known extension	1	motif_ext + domain_ext
DEG_APCC_KENBOX_2_M20_M34_D1_D499	499	15	ranked_1	0.8289001823837489	96.47277789645725	85.8411110772027	92.92888895670572	0.2232954239688237	2.407329797744751	18	9	40	335	known extension	1	motif_ext + domain_ext
DEG_APCC_KENBOX_2_M20_M34_D1_D499	499	15	ranked_2	0.8140747610149548	95.86444430881076	81.38666619194879	91.03851826985677	0.2027903241006114	2.8111472129821777	18	9	38	324	known extension	1	motif_ext + domain_ext
DEG_APCC_KENBOX_2_M20_M34_D1_D499	499	15	ranked_3	0.8128854620335393	95.99722332424588	83.93888854980469	91.97777839943215	0.2063829954023026	2.613548517227173	18	9	39	316	known extension	1	motif_ext + domain_ext
DEG_APCC_KENBOX_2_M20_M34_D1_D499	499	15	ranked_4	0.6062743969308628	91.35933329264324	51.08857127598354	78.54590901461515	0.0674309418297725	7.083593368530273	15	7	24	254	known extension	1	motif_ext + domain_ext
DEG_APCC_KENBOX_2_M20_M34_Dmin	307	15	ranked_0	0.83268366318468	96.11736859773336	80.19699974060059	90.6275862332048	0.2104346274045257	2.859368324279785	19	10	41	349	known extension	1	motif_ext + domain_min
DEG_APCC_KENBOX_2_M20_M34_Dmin	307	15	ranked_1	0.827262548605947	95.65555572509766	81.46333312988281	90.92481486002605	0.2014622448663598	2.8102290630340576	18	9	41	341	known extension	1	motif_ext + domain_min
DEG_APCC_KENBOX_2_M20_M34_Dmin	307	15	ranked_2	0.8227148087440244	95.86894707930716	78.47599983215332	89.87137906304721	0.2103796105000817	2.901813507080078	19	10	41	328	known extension	1	motif_ext + domain_min
DEG_APCC_KENBOX_2_M20_M34_Dmin	307	15	ranked_3	0.7985249736976336	95.45277871025934	77.88500118255615	90.04730870173528	0.1902345820359209	3.4460723400115967	18	8	39	326	known extension	1	motif_ext + domain_min
DEG_APCC_KENBOX_2_M20_M34_Dmin	307	15	ranked_4	0.7353698895156524	93.73850021362304	64.84000015258789	84.10566685994466	0.1690708029752705	3.793004751205444	20	10	40	353	known extension	1	motif_ext + domain_min
DEG_APCC_KENBOX_2_M5_M49_D1_D499	499	45	ranked_0	0.7013720856215251	75.63962964658384	84.97882483987247	79.24795506217264	0.2244128420973103	4.08711051940918	27	17	63	553	known extension	1	motif_ext + domain_ext
DEG_APCC_KENBOX_2_M5_M49_D1_D499	499	45	ranked_1	0.6196132172779143	96.53894725598786	84.23299942016601	92.29551696777344	0.2475102904323243	2.174156188964844	19	10	41	355	known extension	1	motif_ext + domain_ext
DEG_APCC_KENBOX_2_M5_M49_D1_D499	499	45	ranked_2	0.6158444822166844	96.94000032213	86.53666687011719	93.47222250479238	0.2287153820689964	1.9347314834594729	18	9	38	328	known extension	1	motif_ext + domain_ext
DEG_APCC_KENBOX_2_M5_M49_D1_D499	499	45	ranked_3	0.6129395823901923	97.4727783203125	85.39299926757812	93.1585715157645	0.2463048996956442	1.9685614109039309	18	10	40	335	known extension	1	motif_ext + domain_ext
DEG_APCC_KENBOX_2_M5_M49_D1_D499	499	45	ranked_4	0.4404002099904608	91.31250047683716	51.284285409109934	79.13000023883322	0.0811892777318773	6.625187397003174	16	7	25	213	known extension	1	motif_ext + domain_ext
DEG_APCC_KENBOX_2_M5_M49_Dmin	307	45	ranked_0	0.8539402782570439	95.41842049046566	79.41111204359267	90.27321420397077	0.2151392273840079	2.0711240768432617	19	9	40	332	known extension	1	motif_ext + domain_min
DEG_APCC_KENBOX_2_M5_M49_Dmin	307	45	ranked_1	0.8156202594741928	95.99000125461154	78.38624906539917	90.57346211946928	0.1897878851903263	2.555116415023804	18	8	37	331	known extension	1	motif_ext + domain_min
DEG_APCC_KENBOX_2_M5_M49_Dmin	307	45	ranked_2	0.7470141535046041	93.84210526315788	57.26777733696832	82.08607128688267	0.1408600776201075	4.473517417907715	19	9	37	306	known extension	1	motif_ext + domain_min
DEG_APCC_KENBOX_2_M5_M49_Dmin	307	45	ranked_3	0.6759706371392954	94.67809658958798	55.9477784898546	83.05900115966797	0.129541586107526	5.139852523803711	21	9	40	387	known extension	1	motif_ext + domain_min
DEG_APCC_KENBOX_2_M5_M49_Dmin	307	45	ranked_4	0.674558982514823	93.09315771805612	62.0471431187221	84.73461532592773	0.145645199705485	7.276063442230225	19	7	33	350	known extension	1	motif_ext + domain_min
DEG_APCC_KENBOX_2_Mmin_D1_D499	499	5	ranked_0	0.8851989366428152	96.832666015625	88.50599975585938	94.7509994506836	0.1964726766937382	2.500411033630371	15	5	22	199	known extension	1	motif_min + domain_ext
DEG_APCC_KENBOX_2_Mmin_D1_D499	499	5	ranked_1	0.8813687559279795	96.93874931335448	85.94399871826172	94.32095155261813	0.1908589933661476	2.41433048248291	16	5	24	221	known extension	1	motif_min + domain_ext
DEG_APCC_KENBOX_2_Mmin_D1_D499	499	5	ranked_2	0.8635408633702607	96.33214242117744	80.48999938964843	92.16315741288037	0.1742703351323708	3.0300137996673584	14	5	21	202	known extension	1	motif_min + domain_ext
DEG_APCC_KENBOX_2_Mmin_D1_D499	499	5	ranked_3	0.8601653062535194	96.34266611735026	78.20999755859376	91.80949897766114	0.1555047247136756	2.6425609588623047	15	5	22	220	known extension	1	motif_min + domain_ext
DEG_APCC_KENBOX_2_Mmin_D1_D499	499	5	ranked_4	0.8325924791266217	96.0260004679362	72.38000030517578	90.1145004272461	0.1319728925146546	3.530578851699829	15	5	22	213	known extension	1	motif_min + domain_ext
DEG_APCC_KENBOX_2_Mmin_DFL	499	5	ranked_0	0.8868227030183737	96.77866566975912	89.1780014038086	94.87849960327148	0.1858771409200259	2.43615460395813	15	5	22	199	known extension	1	motif_min + domain_ext
DEG_APCC_KENBOX_2_Mmin_DFL	499	5	ranked_1	0.8802479584423889	96.47692342904898	85.51599884033203	93.43222215440538	0.1643624880331134	2.3929667472839355	13	5	21	190	known extension	1	motif_min + domain_ext
DEG_APCC_KENBOX_2_Mmin_DFL	499	5	ranked_2	0.8782491201937547	97.00333353678386	86.39000091552734	94.35000038146973	0.1790900945989457	2.540057420730591	15	5	22	204	known extension	1	motif_min + domain_ext
DEG_APCC_KENBOX_2_Mmin_DFL	499	5	ranked_3	0.8581730614730443	96.32933298746744	78.12799987792968	91.778999710083	0.1551802404954738	2.856013298034668	15	5	22	208	known extension	1	motif_min + domain_ext
DEG_APCC_KENBOX_2_Mmin_DFL	499	5	ranked_4	0.2335367598249551	0.0	0.0	0.0	0.0	50.0	0	0	0	0	known extension	1	motif_min + domain_ext
DEG_Kelch_Keap1_1_M41_M118_D175_D624	450	78	ranked_0	0.8128028484678523	96.75043487548828	85.12230799748347	92.55138905843098	0.3758995687522616	2.394394874572754	23	13	46	329	known extension	1	motif_ext + domain_ext
DEG_Kelch_Keap1_1_M41_M118_D175_D624	450	78	ranked_1	0.8004140073852656	97.2085712977818	87.57545471191406	93.89718747138976	0.3667711152727594	2.3065850734710693	21	11	42	310	known extension	1	motif_ext + domain_ext
DEG_Kelch_Keap1_1_M41_M118_D175_D624	450	78	ranked_2	0.7979403815031021	96.45043514085852	82.86461492685171	91.54444450802274	0.3513126539839432	2.313875675201416	23	13	47	337	known extension	1	motif_ext + domain_ext
DEG_Kelch_Keap1_1_M41_M118_D175_D624	450	78	ranked_3	0.793196996794939	96.67869567871094	83.53692186795749	91.93305513593886	0.348528251482369	2.609950065612793	23	13	46	322	known extension	1	motif_ext + domain_ext
DEG_Kelch_Keap1_1_M41_M118_D175_D624	450	78	ranked_4	0.7781762514175263	96.29090916026722	83.42230870173528	91.51114327566964	0.3547445056415436	2.869356155395508	22	13	45	327	known extension	1	motif_ext + domain_ext
DEG_Kelch_Keap1_1_M41_M118_D295_D624	330	78	ranked_0	0.8256121359689317	96.99260943868886	87.33538466233473	93.50527826944987	0.3883334564172989	2.1923534870147705	23	13	46	333	known extension	1	motif_ext + domain_ext
DEG_Kelch_Keap1_1_M41_M118_D295_D624	330	78	ranked_1	0.8109184290589664	96.81260847008748	89.0366662343343	94.14657113211496	0.3798426096009872	2.0788111686706543	23	12	44	322	known extension	1	motif_ext + domain_ext
DEG_Kelch_Keap1_1_M41_M118_D295_D624	330	78	ranked_2	0.8085264097695307	96.75083287556966	85.53461632361778	92.81000003299198	0.3660564897684869	2.455537796020508	24	13	48	334	known extension	1	motif_ext + domain_ext
DEG_Kelch_Keap1_1_M41_M118_D295_D624	330	78	ranked_3	0.7978424632316237	96.77826093590778	84.8515378511869	92.47138871086968	0.3549881101206579	2.5298094749450684	23	13	46	322	known extension	1	motif_ext + domain_ext
DEG_Kelch_Keap1_1_M41_M118_D295_D624	330	78	ranked_4	0.7967412266019085	97.21250038146972	86.11833381652832	93.0521879196167	0.3524054706687918	2.23410701751709	20	12	43	329	known extension	1	motif_ext + domain_ext
DEG_Kelch_Keap1_1_M41_M118_Dmin	280	78	ranked_0	0.8962021977722198	97.70318222045898	91.13461567805363	95.26342893327984	0.3948344247870796	1.917388916015625	22	13	47	375	known extension	1	motif_ext + domain_min
DEG_Kelch_Keap1_1_M41_M118_Dmin	280	78	ranked_1	0.8942492176673185	97.31681789051405	89.36769221379207	94.364285496303	0.3817791342414306	2.05765438079834	22	13	44	386	known extension	1	motif_ext + domain_min
DEG_Kelch_Keap1_1_M41_M118_Dmin	280	78	ranked_2	0.8917541828769907	97.61521712593412	89.57615456214317	94.71222231123184	0.3877945540550387	1.8129422664642327	23	13	49	376	known extension	1	motif_ext + domain_min
DEG_Kelch_Keap1_1_M41_M118_Dmin	280	78	ranked_3	0.8878722556012058	97.43499963933772	88.78384634164664	94.22171412876672	0.3807579796379516	2.032870054244995	22	13	48	371	known extension	1	motif_ext + domain_min
DEG_Kelch_Keap1_1_M41_M118_Dmin	280	78	ranked_4	0.8816903484406378	97.40318228981712	92.08499972025554	95.52617667703068	0.3840171811025151	1.839177846908569	22	12	47	364	known extension	1	motif_ext + domain_min
DEG_Kelch_Keap1_1_M53_M106_D175_D624	450	54	ranked_0	0.8203780189269718	97.4818177656694	88.85909201882102	94.60757585005328	0.3631454779266569	2.266024112701416	22	11	44	316	known extension	1	motif_ext + domain_ext
DEG_Kelch_Keap1_1_M53_M106_D175_D624	450	54	ranked_1	0.7981121330709391	96.72130352517831	82.9999994131235	91.76638815138077	0.3585873550169325	2.396883249282837	23	13	46	324	known extension	1	motif_ext + domain_ext
DEG_Kelch_Keap1_1_M53_M106_D175_D624	450	54	ranked_2	0.796015701356697	97.21428607759022	87.11090885509144	93.74125015735626	0.3654161621432947	2.327913761138916	21	11	43	318	known extension	1	motif_ext + domain_ext
DEG_Kelch_Keap1_1_M53_M106_D175_D624	450	54	ranked_3	0.7932249515830014	97.09954556551848	84.21833356221516	92.55323544670554	0.3569365242789433	2.544262409210205	22	12	45	323	known extension	1	motif_ext + domain_ext
DEG_Kelch_Keap1_1_M53_M106_D175_D624	450	54	ranked_4	0.7855418968615844	96.34565237294072	81.18461550199069	90.87083350287544	0.3439222564810601	2.5135014057159424	23	13	46	316	known extension	1	motif_ext + domain_ext
DEG_Kelch_Keap1_1_M53_M106_D295_D624	330	54	ranked_0	0.8260540085257753	96.98130433455758	86.7107684795673	93.27249972025554	0.3854968674460229	2.180469751358032	23	13	47	329	known extension	1	motif_ext + domain_ext
DEG_Kelch_Keap1_1_M53_M106_D295_D624	330	54	ranked_1	0.8223877665892155	97.09545482288708	89.31583340962727	94.3497060887954	0.3784990593703275	2.0675530433654785	22	12	44	317	known extension	1	motif_ext + domain_ext
DEG_Kelch_Keap1_1_M53_M106_D295_D624	330	54	ranked_2	0.8146350710143557	97.53545553034002	87.53500048319499	94.00588316075942	0.3868450114289294	2.0796380043029785	22	12	45	330	known extension	1	motif_ext + domain_ext
DEG_Kelch_Keap1_1_M53_M106_D295_D624	330	54	ranked_3	0.8113631392048289	96.81124941507976	84.43538460364708	92.46297258944124	0.3632799941017525	2.3126091957092285	24	13	47	325	known extension	1	motif_ext + domain_ext
DEG_Kelch_Keap1_1_M53_M106_D295_D624	330	54	ranked_4	0.8067701312630807	96.85782623291016	88.24166679382324	93.9037144252232	0.3782670341952824	2.204475879669189	23	12	45	328	known extension	1	motif_ext + domain_ext
DEG_Kelch_Keap1_1_M53_M106_Dmin	280	54	ranked_0	0.8968716258563922	97.65136302601208	90.58999897883488	95.02857066563196	0.3922896923885093	1.8428040742874143	22	13	48	388	known extension	1	motif_ext + domain_min
DEG_Kelch_Keap1_1_M53_M106_Dmin	280	54	ranked_1	0.8959272288312158	97.53727236661044	91.60749944051106	95.44441133386948	0.384799634487351	1.864976406097412	22	12	48	379	known extension	1	motif_ext + domain_min
DEG_Kelch_Keap1_1_M53_M106_Dmin	280	54	ranked_2	0.8945926890347959	97.33863587812944	88.79923042884239	94.1668567112514	0.3913310121322644	1.884289026260376	22	13	44	364	known extension	1	motif_ext + domain_min
DEG_Kelch_Keap1_1_M53_M106_Dmin	280	54	ranked_3	0.8936123814915238	97.3904764084589	88.7438454261193	94.08441162109376	0.3821747099383207	1.996053695678711	21	13	45	368	known extension	1	motif_ext + domain_min
DEG_Kelch_Keap1_1_M53_M106_Dmin	280	54	ranked_4	0.8857703736990657	97.4518182927912	91.79416529337566	95.45499958711513	0.3931571800029582	1.8382370471954343	22	12	47	372	known extension	1	motif_ext + domain_min
DEG_Kelch_Keap1_1_M65_M94_D175_D624	450	30	ranked_0	0.7928175733387863	96.7095658675484	84.6341667175293	92.56942901611328	0.3434493331060005	2.333220958709717	23	12	45	306	known extension	1	motif_ext + domain_ext
DEG_Kelch_Keap1_1_M65_M94_D175_D624	450	30	ranked_1	0.7876265572967803	97.1836367520419	83.05333296457927	92.19647070940805	0.3505670697102266	2.223404884338379	22	12	44	318	known extension	1	motif_ext + domain_ext
DEG_Kelch_Keap1_1_M65_M94_D175_D624	450	30	ranked_2	0.7864700125306995	96.64291636149088	83.27250003814697	92.18611092037624	0.3508928132023836	2.591326713562012	24	12	46	318	known extension	1	motif_ext + domain_ext
DEG_Kelch_Keap1_1_M65_M94_D175_D624	450	30	ranked_3	0.7754909039499713	97.22499986128372	84.43272746693005	92.96090906316584	0.346870430553532	2.457161426544189	22	11	43	309	known extension	1	motif_ext + domain_ext
DEG_Kelch_Keap1_1_M65_M94_D175_D624	450	30	ranked_4	0.7675842508884925	96.29869610330331	78.61538461538461	89.91305584377713	0.3358005467002562	2.8684988021850586	23	13	46	318	known extension	1	motif_ext + domain_ext
DEG_Kelch_Keap1_1_M65_M94_D295_D624	330	30	ranked_0	0.8041432864874574	96.86173911716628	83.28461485642653	91.95888868967693	0.3762904672948429	2.4195995330810547	23	13	46	326	known extension	1	motif_ext + domain_ext
DEG_Kelch_Keap1_1_M65_M94_D295_D624	330	30	ranked_1	0.8036671885717231	96.88291613260904	82.24461540809044	91.73972939156197	0.3579033510890434	2.357261657714844	24	13	47	319	known extension	1	motif_ext + domain_ext
DEG_Kelch_Keap1_1_M65_M94_D295_D624	330	30	ranked_2	0.8026648181918463	96.88750044504802	84.46083291371663	92.74527793460422	0.3608326359166635	2.2619497776031494	24	12	46	318	known extension	1	motif_ext + domain_ext
DEG_Kelch_Keap1_1_M65_M94_D295_D624	330	30	ranked_3	0.7875800727673551	97.45227189497514	82.9924996693929	92.3488228741814	0.3539576139207049	2.3183906078338623	22	12	45	312	known extension	1	motif_ext + domain_ext
DEG_Kelch_Keap1_1_M65_M94_D295_D624	330	30	ranked_4	0.6002863085802015	95.2631997680664	52.06000033291903	82.06222216288249	0.244417373807261	4.37003231048584	25	11	43	353	known extension	1	motif_ext + domain_ext
DEG_Kelch_Keap1_1_M65_M94_Dmin	280	30	ranked_0	0.8933797446409961	97.5038103376116	88.15500005086263	94.10424296061198	0.3999559230428615	1.8626123666763303	21	12	46	370	known extension	1	motif_ext + domain_min
DEG_Kelch_Keap1_1_M65_M94_Dmin	280	30	ranked_1	0.8905279614980457	97.6200007563052	89.57750002543132	94.8625719342913	0.3744334088926982	1.8978110551834104	23	12	48	381	known extension	1	motif_ext + domain_min
DEG_Kelch_Keap1_1_M65_M94_Dmin	280	30	ranked_2	0.8875139251387335	97.52899932861328	88.43416690826416	94.11843717098236	0.3855855441063765	1.929176568984985	20	12	41	359	known extension	1	motif_ext + domain_min
DEG_Kelch_Keap1_1_M65_M94_Dmin	280	30	ranked_3	0.8771199465506756	97.37818215110086	85.5015382033128	92.96685725620814	0.3741898867159977	2.0481181144714355	22	13	49	376	known extension	1	motif_ext + domain_min
DEG_Kelch_Keap1_1_M65_M94_Dmin	280	30	ranked_4	0.8741721105899918	97.4027276472612	87.9250005086263	94.05764748068415	0.3743274714217421	1.917604684829712	22	12	47	358	known extension	1	motif_ext + domain_min
DEG_Kelch_Keap1_1_M71_M88_D175_D624	450	18	ranked_0	0.8856392029729976	98.15599975585936	89.87200012207032	95.39466654459636	0.3622754800095446	1.8833295106887813	20	10	42	299	known extension	1	motif_ext + domain_ext
DEG_Kelch_Keap1_1_M71_M88_D175_D624	450	18	ranked_1	0.8823387041648885	98.0305260106137	87.80800018310546	94.50551710457636	0.3535909876679154	2.0595579147338867	19	10	40	304	known extension	1	motif_ext + domain_ext
DEG_Kelch_Keap1_1_M71_M88_D175_D624	450	18	ranked_2	0.8757781027817589	97.32050018310548	85.92818104137073	93.27806435861896	0.3666470866046505	2.127624988555908	20	11	42	309	known extension	1	motif_ext + domain_ext
DEG_Kelch_Keap1_1_M71_M88_D175_D624	450	18	ranked_3	0.8724616482242058	98.04050064086914	87.4240005493164	94.50166727701824	0.3512018197055487	2.16611909866333	20	10	42	301	known extension	1	motif_ext + domain_ext
DEG_Kelch_Keap1_1_M71_M88_D175_D624	450	18	ranked_4	0.8645822990869956	97.1566667102632	83.455454046076	92.44687485694884	0.3610566153486165	2.3884823322296143	21	11	43	305	known extension	1	motif_ext + domain_ext
DEG_Kelch_Keap1_1_M71_M88_D295_D624	330	18	ranked_0	0.8699321066032332	98.29599990844729	90.71300048828124	95.7683334350586	0.3882776672230035	1.7583539485931396	20	10	42	300	known extension	1	motif_ext + domain_ext
DEG_Kelch_Keap1_1_M71_M88_D295_D624	330	18	ranked_1	0.8657845474086752	97.6834783139436	88.10181843150745	94.58352952844956	0.3758731134825354	2.085988521575928	23	11	44	322	known extension	1	motif_ext + domain_ext
DEG_Kelch_Keap1_1_M71_M88_D295_D624	330	18	ranked_2	0.8647702317377342	97.5727275501598	86.3872729214755	93.8442426739317	0.3747752429224149	2.084482192993164	22	11	44	319	known extension	1	motif_ext + domain_ext
DEG_Kelch_Keap1_1_M71_M88_D295_D624	330	18	ranked_3	0.8640653490541261	98.23000030517578	89.0879997253418	95.18266677856444	0.3821409153014602	1.9269989728927608	20	10	42	313	known extension	1	motif_ext + domain_ext
DEG_Kelch_Keap1_1_M71_M88_D295_D624	330	18	ranked_4	0.8619934239641781	97.89952414376395	86.8745450106534	94.1096875667572	0.3623835991283579	1.9933453798294067	21	11	43	306	known extension	1	motif_ext + domain_ext
DEG_Kelch_Keap1_1_M71_M88_Dmin	280	18	ranked_0	0.8966582341418052	98.55000064247533	94.39000015258787	97.11551771492792	0.3937124370085076	1.671097993850708	19	10	46	360	known extension	1	motif_ext + domain_min
DEG_Kelch_Keap1_1_M71_M88_Dmin	280	18	ranked_1	0.8945114470504243	98.55055618286131	93.82799987792968	96.86392893110003	0.391491047433138	1.7063753604888916	18	10	44	360	known extension	1	motif_ext + domain_min
DEG_Kelch_Keap1_1_M71_M88_Dmin	280	18	ranked_2	0.8937932604847135	98.4942108957391	93.23400039672852	96.6803452064251	0.3867867671410625	1.6641197204589844	19	10	45	355	known extension	1	motif_ext + domain_min
DEG_Kelch_Keap1_1_M71_M88_Dmin	280	18	ranked_3	0.8932488883837783	98.4661110772027	94.11199951171876	96.911071232387	0.3897443809028257	1.688199758529663	18	10	41	350	known extension	1	motif_ext + domain_min
DEG_Kelch_Keap1_1_M71_M88_Dmin	280	18	ranked_4	0.8931140186738521	98.46210519891036	92.94399948120116	96.55931012383824	0.3763753354387539	1.7330901622772217	19	10	44	359	known extension	1	motif_ext + domain_min
DEG_Kelch_Keap1_1_Mmin_D175_D624	450	6	ranked_0	0.9366164564915836	98.60684244256272	88.84833399454753	96.26480041503906	0.3253449639299237	2.0818545818328857	19	6	33	269	known extension	1	motif_min + domain_ext
DEG_Kelch_Keap1_1_Mmin_D175_D624	450	6	ranked_1	0.9274352809275972	98.66833157009548	85.27333323160808	95.31958198547365	0.3153347723409865	2.580207347869873	18	6	33	271	known extension	1	motif_min + domain_ext
DEG_Kelch_Keap1_1_Mmin_D175_D624	450	6	ranked_2	0.7797697803913668	96.6347367136102	42.35833358764648	83.6083999633789	0.1790819967427477	4.816099166870117	19	6	28	220	known extension	1	motif_min + domain_ext
DEG_Kelch_Keap1_1_Mmin_D175_D624	450	6	ranked_3	0.7495883881614309	96.06526344700865	43.17199859619141	85.04583326975505	0.141575243698793	4.739282608032227	19	5	25	175	known extension	1	motif_min + domain_ext
DEG_Kelch_Keap1_1_Mmin_D175_D624	450	6	ranked_4	0.7192807286480531	95.92000045776368	41.22333272298177	83.29769251896785	0.155485343991838	6.253625869750977	20	6	29	192	known extension	1	motif_min + domain_ext
DEG_Kelch_Keap1_1_Mmin_D295_D624	330	6	ranked_0	0.9343730057359778	98.70833290947807	92.82499821980794	97.23749923706056	0.338935127973957	1.815468072891236	18	6	33	270	known extension	1	motif_min + domain_ext
DEG_Kelch_Keap1_1_Mmin_D295_D624	330	6	ranked_1	0.7745240418454036	97.4588894314236	57.9483331044515	87.58125034968059	0.2128079924521301	4.561646938323975	18	6	30	236	known extension	1	motif_min + domain_ext
DEG_Kelch_Keap1_1_Mmin_D295_D624	330	6	ranked_2	0.7724031792546562	97.4531579268606	49.25333340962728	85.8852000427246	0.2238119859395981	4.276927471160889	19	6	28	252	known extension	1	motif_min + domain_ext
DEG_Kelch_Keap1_1_Mmin_D295_D624	330	6	ranked_3	0.7362524375932432	97.1121063232422	50.75399932861328	87.45416736602783	0.1377865095786514	4.568483352661133	19	5	26	195	known extension	1	motif_min + domain_ext
DEG_Kelch_Keap1_1_Mmin_D295_D624	330	6	ranked_4	0.7355398256722877	96.8215000152588	42.768333435058594	84.34769234290489	0.145231891550935	4.978287696838379	20	6	29	255	known extension	1	motif_min + domain_ext
DEG_Kelch_Keap1_1_Mmin_DFL	624	6	ranked_0	0.9089734313458576	98.51999985544305	83.0399996439616	94.8047998046875	0.2937421203697073	2.450500011444092	19	6	32	266	known extension	1	motif_min + domain_ext
DEG_Kelch_Keap1_1_Mmin_DFL	624	6	ranked_1	0.9052470160807478	98.47150001525878	85.44333394368489	95.46500015258788	0.3124795181601039	2.4376473426818848	20	6	35	271	known extension	1	motif_min + domain_ext
DEG_Kelch_Keap1_1_Mmin_DFL	624	6	ranked_2	0.8097251727750937	96.85599924723309	48.78999964396159	83.12285650344123	0.1246026310196025	4.680050849914551	15	6	24	158	known extension	1	motif_min + domain_ext
DEG_Kelch_Keap1_1_Mmin_DFL	624	6	ranked_3	0.7570280066699815	96.55411753934972	47.605000495910645	87.23047619774228	0.1231644473422308	5.529810905456543	17	4	23	151	known extension	1	motif_min + domain_ext
DEG_Kelch_Keap1_1_Mmin_DFL	624	6	ranked_4	0.7285600877848384	95.08999997093564	40.01500002543131	82.8511110941569	0.138222200021706	6.1276021003723145	21	6	31	246	known extension	1	motif_min + domain_ext
DEG_MDM2_SWIB_1_M11_M34_D1_D290	290	24	ranked_0	0.7832818474144276	95.1086956521739	85.84117620131549	91.16999988555908	0.3694136306450489	1.9541478157043457	23	17	52	457	known extension	1	motif_ext + domain_ext
DEG_MDM2_SWIB_1_M11_M34_D1_D290	290	24	ranked_1	0.7440207523500042	94.47347823433256	77.1677786509196	86.87585402698052	0.3101554976055986	2.369579792022705	23	18	53	491	known extension	1	motif_ext + domain_ext
DEG_MDM2_SWIB_1_M11_M34_D1_D290	290	24	ranked_2	0.7116684188389273	94.5140007019043	81.18733215332031	89.5164999961853	0.310282476778486	2.2058675289154053	25	15	48	434	known extension	1	motif_ext + domain_ext
DEG_MDM2_SWIB_1_M11_M34_D1_D290	290	24	ranked_3	0.4015170185073632	78.90700025558472	41.00941175573013	61.4945947286245	0.0573031951950249	12.566728591918944	20	17	41	391	known extension	1	motif_ext + domain_ext
DEG_MDM2_SWIB_1_M11_M34_D1_D290	290	24	ranked_4	0.3911914950225679	77.34230819115272	36.09555541144477	60.468636599454015	0.0646138172905278	16.343891143798828	26	18	50	436	known extension	1	motif_ext + domain_ext
DEG_MDM2_SWIB_1_M11_M34_D1_D337	337	24	ranked_0	0.73771711872316	93.89807715782752	82.96333363850911	89.89756123612567	0.2887072597052996	2.00827956199646	26	15	52	478	known extension	1	motif_ext + domain_ext
DEG_MDM2_SWIB_1_M11_M34_D1_D337	337	24	ranked_1	0.7305758728339318	93.2469224196214	83.26499938964844	89.75324935913086	0.2910421688540855	1.928977370262146	26	14	49	444	known extension	1	motif_ext + domain_ext
DEG_MDM2_SWIB_1_M11_M34_D1_D337	337	24	ranked_2	0.7290158236745504	94.58791716893514	82.29399922688802	89.85948719122472	0.3014049670713895	1.8470029830932613	24	15	47	423	known extension	1	motif_ext + domain_ext
DEG_MDM2_SWIB_1_M11_M34_D1_D337	337	24	ranked_3	0.3817759196205623	71.52090870250355	33.00941175573013	58.426999740600586	0.0570615860531717	16.383155822753906	33	17	68	546	known extension	1	motif_ext + domain_ext
DEG_MDM2_SWIB_1_M11_M34_D1_D337	337	24	ranked_4	0.3742351021608848	79.76789534719367	34.83266614278158	59.94352952171774	0.0482655837217761	14.237881660461426	19	15	35	331	known extension	1	motif_ext + domain_ext
DEG_MDM2_SWIB_1_M11_M34_Dmin	75	24	ranked_0	0.7611455150472484	93.5108340581258	82.37285695757184	89.4073688105533	0.2982665838458872	2.052493095397949	24	14	47	456	known extension	1	motif_ext + domain_min
DEG_MDM2_SWIB_1_M11_M34_Dmin	75	24	ranked_1	0.7480977994466929	91.4786957450535	75.9606249332428	85.11230771969527	0.2545487882563679	3.165360927581787	23	16	52	538	known extension	1	motif_ext + domain_min
DEG_MDM2_SWIB_1_M11_M34_Dmin	75	24	ranked_2	0.432753640158161	83.72227269952947	57.51133371988932	73.09621635643211	0.1015866617140465	6.966153621673584	22	15	47	451	known extension	1	motif_ext + domain_min
DEG_MDM2_SWIB_1_M11_M34_Dmin	75	24	ranked_3	0.411276964437633	85.2009520757766	55.26615348229041	73.75529379003189	0.089636843890132	6.994599342346191	21	13	42	299	known extension	1	motif_ext + domain_min
DEG_MDM2_SWIB_1_M11_M34_Dmin	75	24	ranked_4	0.285402602019003	78.19416666030884	42.21124994754791	63.80099997520447	0.0690041891202014	11.546364784240724	24	16	51	413	known extension	1	motif_ext + domain_min
DEG_MDM2_SWIB_1_M1_M298_D1_D290	290	298	ranked_0	0.3811862423266708	69.29026277441727	81.09000015258789	74.29621196515632	0.1940225822715592	24.028369903564453	38	28	77	633	known extension	1	motif_ext + domain_ext
DEG_MDM2_SWIB_1_M1_M298_D1_D290	290	298	ranked_1	0.377470127149616	76.2797435369247	74.84200007120768	75.65463768226513	0.2092053883886262	20.35385131835937	39	30	75	628	known extension	1	motif_ext + domain_ext
DEG_MDM2_SWIB_1_M1_M298_D1_D290	290	298	ranked_2	0.3678463329933786	82.90719985961914	69.27857226417179	76.68543508778448	0.1466386913374043	3.7928760051727295	25	21	55	546	known extension	1	motif_ext + domain_ext
DEG_MDM2_SWIB_1_M1_M298_D1_D290	290	298	ranked_3	0.241303793220366	78.7609992980957	46.20923064305232	63.64767813682556	0.096547250031589	19.71436882019043	30	26	70	601	known extension	1	motif_ext + domain_ext
DEG_MDM2_SWIB_1_M1_M298_D1_D290	290	298	ranked_4	0.202972984923325	76.57999992370605	43.43190492902483	63.68907409244113	0.0813966462942353	20.68065071105957	33	21	63	564	known extension	1	motif_ext + domain_ext
DEG_MDM2_SWIB_1_M1_M298_D1_D337	337	298	ranked_0	0.3500187924351186	77.78023249603982	60.02882374034208	69.94194811040705	0.1863990987337624	26.67229461669922	43	34	81	608	known extension	1	motif_ext + domain_ext
DEG_MDM2_SWIB_1_M1_M298_D1_D337	337	298	ranked_1	0.3477952577759911	65.78561384636059	67.48280017852784	66.57869157167238	0.2415641258894466	26.507232666015625	57	50	124	1098	known extension	1	motif_ext + domain_ext
DEG_MDM2_SWIB_1_M1_M298_D1_D337	337	298	ranked_2	0.346085364411357	74.3744444847107	80.05033404032389	76.95439428271669	0.2657636897123855	25.708627700805664	36	30	78	707	known extension	1	motif_ext + domain_ext
DEG_MDM2_SWIB_1_M1_M298_D1_D337	337	298	ranked_3	0.3410947628694138	74.2696776851531	54.371428217206685	64.82644064951751	0.1010342633422599	11.745792388916016	31	28	64	627	known extension	1	motif_ext + domain_ext
DEG_MDM2_SWIB_1_M1_M298_D1_D337	337	298	ranked_4	0.3386238068189236	75.05051236274915	77.83363660176595	76.32611097229852	0.2753460941356852	24.450424194335938	39	33	86	749	known extension	1	motif_ext + domain_ext
DEG_MDM2_SWIB_1_M1_M298_Dmin	75	298	ranked_0	0.8469585417132098	89.01240020751953	74.32762000674293	82.30847881151283	0.258305193055481	2.838651418685913	25	21	57	586	known extension	1	motif_ext + domain_min
DEG_MDM2_SWIB_1_M1_M298_Dmin	75	298	ranked_1	0.8406648369230529	88.00409074263139	70.39058819939109	80.32641014685997	0.1888995777353395	2.9156811237335205	22	17	48	462	known extension	1	motif_ext + domain_min
DEG_MDM2_SWIB_1_M1_M298_Dmin	75	298	ranked_2	0.3516485705001954	71.69839965820313	39.09894772579796	57.62136359648271	0.044844186670231	20.14123916625977	25	19	57	577	known extension	1	motif_ext + domain_min
DEG_MDM2_SWIB_1_M1_M298_Dmin	75	298	ranked_3	0.3068255139928018	72.82485711233956	40.296389155917694	56.33154941612566	0.0608227703437334	22.946456909179688	35	36	78	794	known extension	1	motif_ext + domain_min
DEG_MDM2_SWIB_1_M1_M298_Dmin	75	298	ranked_4	0.270921571617598	80.33888880411784	32.53937518596649	57.84500004263485	0.0452723552526006	21.430599212646484	18	16	37	377	known extension	1	motif_ext + domain_min
DEG_MDM2_SWIB_1_M1_M58_D1_D290	290	58	ranked_0	0.4391426086126059	89.19642870766776	59.43520004272461	75.1581132996757	0.2266865858884056	6.711916446685791	28	25	67	714	known extension	1	motif_ext + domain_ext
DEG_MDM2_SWIB_1_M1_M58_D1_D290	290	58	ranked_1	0.4291922270331234	93.89961506770209	81.17400080362955	89.24390253206579	0.2801311425434427	2.15485954284668	26	15	52	480	known extension	1	motif_ext + domain_ext
DEG_MDM2_SWIB_1_M1_M58_D1_D290	290	58	ranked_2	0.4279974757939878	91.08440002441408	60.93409087441184	76.97148935845557	0.2319505233480988	3.4640300273895264	25	22	56	531	known extension	1	motif_ext + domain_ext
DEG_MDM2_SWIB_1_M1_M58_D1_D290	290	58	ranked_3	0.3371759445161592	79.58480087280273	44.10476230439686	63.38739196113918	0.091345870383281	11.830005645751951	25	21	54	450	known extension	1	motif_ext + domain_ext
DEG_MDM2_SWIB_1_M1_M58_D1_D290	290	58	ranked_4	0.3141055806487561	78.34772664850408	40.47260856628418	58.98933296203613	0.0772716849347136	13.927955627441406	22	23	54	436	known extension	1	motif_ext + domain_ext
DEG_MDM2_SWIB_1_M1_M58_D1_D337	337	58	ranked_0	0.4464503660799272	85.03935450892294	63.10954544760964	75.93641489856648	0.2041763088913797	4.888526916503906	31	22	64	579	known extension	1	motif_ext + domain_ext
DEG_MDM2_SWIB_1_M1_M58_D1_D337	337	58	ranked_1	0.4377372298720798	87.75310371662009	63.12149982452392	77.69938784229512	0.2197633076524336	4.971816539764404	29	20	59	578	known extension	1	motif_ext + domain_ext
DEG_MDM2_SWIB_1_M1_M58_D1_D337	337	58	ranked_2	0.4256656663328421	91.54440032958983	76.315294602338	85.38023848760696	0.2617810912688409	2.602457046508789	25	17	50	484	known extension	1	motif_ext + domain_ext
DEG_MDM2_SWIB_1_M1_M58_D1_D337	337	58	ranked_3	0.2519410447099811	74.67448201672784	37.1545832157135	57.68433916343833	0.0621785483653392	17.099811553955078	29	24	62	476	known extension	1	motif_ext + domain_ext
DEG_MDM2_SWIB_1_M1_M58_D1_D337	337	58	ranked_4	0.2347630763735669	75.85444415057147	36.258571443103605	58.53124984105428	0.0591782522465598	18.42450904846192	27	21	49	397	known extension	1	motif_ext + domain_ext
DEG_MDM2_SWIB_1_M1_M58_Dmin	75	58	ranked_0	0.7083802568252123	87.69272752241655	68.70437526702881	79.6976318359375	0.1874561586367502	3.442471981048584	22	16	49	484	known extension	1	motif_ext + domain_min
DEG_MDM2_SWIB_1_M1_M58_Dmin	75	58	ranked_1	0.6788051559592904	86.74399963378906	69.98125004768372	80.20243881969917	0.1738588147604759	3.7978997230529785	25	16	58	530	known extension	1	motif_ext + domain_min
DEG_MDM2_SWIB_1_M1_M58_Dmin	75	58	ranked_2	0.6578549814315077	81.55785642351422	59.92086974434231	71.79999968584846	0.1447111498356399	5.802107810974121	28	23	65	599	known extension	1	motif_ext + domain_min
DEG_MDM2_SWIB_1_M1_M58_Dmin	75	58	ranked_3	0.4805975184884473	73.92199999491373	49.08384572542631	62.389999798366	0.0896642742533311	12.552990913391112	30	26	72	616	known extension	1	motif_ext + domain_min
DEG_MDM2_SWIB_1_M1_M58_Dmin	75	58	ranked_4	0.2650519520918882	65.44879943847656	40.19519989013672	52.82199966430664	0.0521558469279655	13.682147979736328	25	25	63	683	known extension	1	motif_ext + domain_min
DEG_MDM2_SWIB_1_M1_M74_D1_D290	290	74	ranked_0	0.2881810594064923	76.73920043945313	42.37166666984558	59.90612267474739	0.0667207086429504	12.139161109924316	25	24	55	514	known extension	1	motif_ext + domain_ext
DEG_MDM2_SWIB_1_M1_M74_D1_D290	290	74	ranked_1	0.2828543961213769	78.15785666874477	37.49304365075153	59.81882334690468	0.0736121716630599	13.772814750671388	28	23	64	546	known extension	1	motif_ext + domain_ext
DEG_MDM2_SWIB_1_M1_M74_D1_D290	290	74	ranked_2	0.2665070256056464	76.17645140617124	35.464166720708214	58.41109081615101	0.0651473509618589	14.886009216308594	31	24	64	599	known extension	1	motif_ext + domain_ext
DEG_MDM2_SWIB_1_M1_M74_D1_D290	290	74	ranked_3	0.2605333804963736	81.29000005414409	39.18115329742432	62.08245591949999	0.0911339173540172	16.644256591796875	31	26	66	543	known extension	1	motif_ext + domain_ext
DEG_MDM2_SWIB_1_M1_M74_D1_D290	290	74	ranked_4	0.2154988639366583	82.75695634924847	43.86923071054312	68.71416653527154	0.0915254147126886	10.919259071350098	23	13	47	380	known extension	1	motif_ext + domain_ext
DEG_MDM2_SWIB_1_M1_M74_D1_D337	337	74	ranked_0	0.3731824868298989	89.78392846243722	60.625	76.95399993896484	0.204638549677559	4.869049072265625	28	22	62	545	known extension	1	motif_ext + domain_ext
DEG_MDM2_SWIB_1_M1_M74_D1_D337	337	74	ranked_1	0.322812910829539	76.1471433367048	41.39870957405336	59.82590929667155	0.0914660361499654	13.010154724121094	35	31	82	783	known extension	1	motif_ext + domain_ext
DEG_MDM2_SWIB_1_M1_M74_D1_D337	337	74	ranked_2	0.2694248517773283	76.94333366111472	37.71043512095576	58.8962003326416	0.0553457770061865	14.16042709350586	27	23	63	572	known extension	1	motif_ext + domain_ext
DEG_MDM2_SWIB_1_M1_M74_D1_D337	337	74	ranked_3	0.2670571803360378	78.80620640721814	40.79782651818317	61.99480761014498	0.1012290323336507	15.350439071655272	29	23	65	620	known extension	1	motif_ext + domain_ext
DEG_MDM2_SWIB_1_M1_M74_D1_D337	337	74	ranked_4	0.2267261749186094	74.46892901829311	39.435909097844906	59.054400253295896	0.066556143483399	16.11268424987793	28	22	57	486	known extension	1	motif_ext + domain_ext
DEG_MDM2_SWIB_1_M1_M74_Dmin	75	74	ranked_0	0.5662344708297313	80.64807686438927	55.99842091610557	70.24044435289171	0.1076945535654089	7.366886615753174	26	19	57	563	known extension	1	motif_ext + domain_min
DEG_MDM2_SWIB_1_M1_M74_Dmin	75	74	ranked_1	0.3580386174739459	72.11172406426792	42.56166648864746	58.73056591681714	0.0536351952640084	11.63719081878662	29	24	70	654	known extension	1	motif_ext + domain_min
DEG_MDM2_SWIB_1_M1_M74_Dmin	75	74	ranked_2	0.239799250243643	66.86599979400634	37.803214345659526	49.9127082824707	0.03464020437128	13.622095108032228	20	28	50	439	known extension	1	motif_ext + domain_min
DEG_MDM2_SWIB_1_M1_M74_Dmin	75	74	ranked_3	0.2237185014312026	67.8961900983538	38.82523836408343	53.36071423121861	0.0483055044006296	14.28607940673828	21	21	53	539	known extension	1	motif_ext + domain_min
DEG_MDM2_SWIB_1_M1_M74_Dmin	75	74	ranked_4	0.2099781072820101	62.029091054742985	38.077391251273774	49.78711115519206	0.0327117257070049	16.426393508911133	22	23	45	364	known extension	1	motif_ext + domain_min
DEG_MDM2_SWIB_1_M3_M42_D1_D290	290	40	ranked_0	0.6085383082156828	94.76919967651368	81.9016670650906	89.38279067638308	0.3259705890139743	2.413167953491211	25	18	56	506	known extension	1	motif_ext + domain_ext
DEG_MDM2_SWIB_1_M3_M42_D1_D290	290	40	ranked_1	0.5776778999624484	94.20200057983398	78.46777725219727	87.61558151245117	0.3046197116487182	2.544507503509521	25	18	56	494	known extension	1	motif_ext + domain_ext
DEG_MDM2_SWIB_1_M3_M42_D1_D290	290	40	ranked_2	0.5596806065173067	94.57440063476562	80.73874974250793	89.17512223778701	0.3117233794405541	2.244854688644409	25	16	50	461	known extension	1	motif_ext + domain_ext
DEG_MDM2_SWIB_1_M3_M42_D1_D290	290	40	ranked_3	0.2920931804542376	80.73250045776368	37.74333368937175	62.30857184273856	0.0510539655189414	10.735055923461914	20	15	39	257	known extension	1	motif_ext + domain_ext
DEG_MDM2_SWIB_1_M3_M42_D1_D290	290	40	ranked_4	0.2869850145823918	68.23586194268589	36.170000076293945	54.40352937286976	0.0478790424720287	19.40246963500977	29	22	54	477	known extension	1	motif_ext + domain_ext
DEG_MDM2_SWIB_1_M3_M42_D1_D337	337	40	ranked_0	0.5322189770146031	91.2273075397198	68.19350051879883	81.21260883497155	0.2421250749714101	3.62822699546814	26	20	60	585	known extension	1	motif_ext + domain_ext
DEG_MDM2_SWIB_1_M3_M42_D1_D337	337	40	ranked_1	0.52172187168742	85.3477422652706	66.80190476917085	77.85807712261493	0.2173360047281103	4.286734104156494	31	21	63	557	known extension	1	motif_ext + domain_ext
DEG_MDM2_SWIB_1_M3_M42_D1_D337	337	40	ranked_2	0.3210969806016057	68.85034423038877	39.12217364103898	55.701345700484055	0.0616227368927813	16.054309844970703	29	23	70	600	known extension	1	motif_ext + domain_ext
DEG_MDM2_SWIB_1_M3_M42_D1_D337	337	40	ranked_3	0.2930982067233897	77.44697015935725	36.93608698637589	60.80857171331133	0.1058287335010743	15.35349464416504	33	23	80	683	known extension	1	motif_ext + domain_ext
DEG_MDM2_SWIB_1_M3_M42_D1_D337	337	40	ranked_4	0.2847648581516158	69.1091889046334	40.31523804437546	58.68379290350552	0.0678232891425523	16.927101135253906	37	21	69	605	known extension	1	motif_ext + domain_ext
DEG_MDM2_SWIB_1_M3_M42_Dmin	75	40	ranked_0	0.7120098373569044	90.194347879161	78.26466623942058	85.48526302136872	0.2762125221189122	2.826004266738892	23	15	49	486	known extension	1	motif_ext + domain_min
DEG_MDM2_SWIB_1_M3_M42_Dmin	75	40	ranked_1	0.7047803811160251	89.1475003560384	70.2250001695421	81.03785741896857	0.1936473946588899	3.698679447174072	24	18	51	466	known extension	1	motif_ext + domain_min
DEG_MDM2_SWIB_1_M3_M42_Dmin	75	40	ranked_2	0.6176034619972044	82.58714239937919	59.59882332296933	73.90266630384657	0.1080599583948864	10.36171531677246	28	17	56	542	known extension	1	motif_ext + domain_min
DEG_MDM2_SWIB_1_M3_M42_Dmin	75	40	ranked_3	0.2930643061028062	71.75214263371059	43.52299995422364	59.98999985059103	0.0755407428005537	15.95043659210205	28	20	62	544	known extension	1	motif_ext + domain_min
DEG_MDM2_SWIB_1_M3_M42_Dmin	75	40	ranked_4	0.2730292677944792	74.10619009108771	46.37214251926967	63.01257106236049	0.0536252301611159	11.652524948120115	21	14	44	346	known extension	1	motif_ext + domain_min
DEG_MDM2_SWIB_1_MFL_Dmin	75	393	ranked_0	0.8407542228948885	87.7495829264323	72.60176445456112	81.46878014541254	0.2200083977268034	2.618162155151367	24	17	51	500	known extension	1	motif_ext + domain_min
DEG_MDM2_SWIB_1_MFL_Dmin	75	393	ranked_1	0.8364026800509788	87.61875089009602	68.45000076293945	80.2461546873435	0.1903248136179945	2.73081111907959	24	15	50	493	known extension	1	motif_ext + domain_min
DEG_MDM2_SWIB_1_MFL_Dmin	75	393	ranked_2	0.8356454936416665	89.61519927978516	68.91888946957059	80.95162773132324	0.2008246175844093	3.1636929512023926	25	18	50	498	known extension	1	motif_ext + domain_min
DEG_MDM2_SWIB_1_MFL_Dmin	75	393	ranked_3	0.815206912154691	86.79479949951173	67.49749984741212	78.21822187635634	0.1789015517615011	4.773805618286133	25	20	59	610	known extension	1	motif_ext + domain_min
DEG_MDM2_SWIB_1_MFL_Dmin	75	393	ranked_4	0.3229671638040146	71.04190463111514	54.22260848335598	62.24999982660467	0.0446427495664824	21.95987892150879	21	23	45	422	known extension	1	motif_ext + domain_min
DEG_MDM2_SWIB_1_Mmin_D1_D290	290	8	ranked_0	0.8433786940854819	98.14733327229818	95.36499913533528	97.35238066173736	0.1908236447882702	1.383225440979004	15	6	25	255	known extension	1	motif_min + domain_ext
DEG_MDM2_SWIB_1_Mmin_D1_D290	290	8	ranked_1	0.838297550075237	93.93235341240378	93.86500040690105	93.9147830631422	0.2139941341701828	1.4422364234924316	17	6	27	267	known extension	1	motif_min + domain_ext
DEG_MDM2_SWIB_1_Mmin_D1_D290	290	8	ranked_2	0.8364603866765948	97.7739995320638	89.54000091552734	95.42142849876768	0.2070889334174865	1.5751725435256958	15	6	25	260	known extension	1	motif_min + domain_ext
DEG_MDM2_SWIB_1_Mmin_D1_D290	290	8	ranked_3	0.832936538278254	88.87999966270046	90.31499989827472	89.22439971923828	0.1635790054329811	1.7467641830444336	19	6	30	265	known extension	1	motif_min + domain_ext
DEG_MDM2_SWIB_1_Mmin_D1_D290	290	8	ranked_4	0.6844330947496798	94.21200052897136	62.7049986521403	85.20999999273391	0.0822101978379267	3.948193311691284	15	6	24	186	known extension	1	motif_min + domain_ext
DEG_MDM2_SWIB_1_Mmin_D1_D337	337	8	ranked_0	0.8407342614537129	95.0499994614545	91.5085721697126	94.0170831680298	0.20410012426168	1.49519681930542	17	7	27	266	known extension	1	motif_min + domain_ext
DEG_MDM2_SWIB_1_Mmin_D1_D337	337	8	ranked_1	0.8343288633228375	88.37899990081787	89.85571398053851	88.76185169926396	0.1804326207052543	1.641294240951538	20	7	31	294	known extension	1	motif_min + domain_ext
DEG_MDM2_SWIB_1_Mmin_D1_D337	337	8	ranked_2	0.8339329056357034	93.43882414873907	89.20857238769531	92.20500071843465	0.1774003924945798	1.5625991821289062	17	7	27	277	known extension	1	motif_min + domain_ext
DEG_MDM2_SWIB_1_Mmin_D1_D337	337	8	ranked_3	0.8323704283329172	88.02904710315522	85.36714172363281	87.36357075827462	0.1386727267270806	1.7987470626831057	21	7	31	288	known extension	1	motif_min + domain_ext
DEG_MDM2_SWIB_1_Mmin_D1_D337	337	8	ranked_4	0.6191613668053378	85.87187385559082	48.368333180745445	75.6436354897239	0.0504887097231196	5.045977592468262	16	6	22	219	known extension	1	motif_min + domain_ext
DEG_MDM2_SWIB_1_Mmin_DFL	491	8	ranked_0	0.8308818900143791	82.88277753194173	72.11833318074544	80.19166644414265	0.0930933223224924	1.6168546676635742	18	6	29	264	known extension	1	motif_min + domain_ext
DEG_MDM2_SWIB_1_Mmin_DFL	491	8	ranked_1	0.8293244638090091	94.64624977111816	86.1566670735677	92.33090903542258	0.1497570661935221	1.5905966758728027	16	6	26	257	known extension	1	motif_min + domain_ext
DEG_MDM2_SWIB_1_Mmin_DFL	491	8	ranked_2	0.8268475222462888	93.11000061035156	83.6649996439616	90.64608731477156	0.1374188617478254	1.6451387405395508	17	6	27	263	known extension	1	motif_min + domain_ext
DEG_MDM2_SWIB_1_Mmin_DFL	491	8	ranked_3	0.6270407548159024	82.94100036621094	41.84833335876465	73.45807721064641	0.0546408486497736	6.128966331481934	20	6	28	233	known extension	1	motif_min + domain_ext
DEG_MDM2_SWIB_1_Mmin_DFL	491	8	ranked_4	0.5887327536555698	77.7622729214755	35.29571424211775	67.51172427473396	0.043785656551001	7.951236724853516	22	7	33	208	known extension	1	motif_min + domain_ext
DEG_SIAH_1_M1_M166_D1_D282	282	166	ranked_0	0.5741292099741215	81.5008331934611	67.24448210617592	75.14030732374925	0.4005982890996969	11.19419002532959	36	29	98	880	known extension	1	motif_ext + domain_ext
DEG_SIAH_1_M1_M166_D1_D282	282	166	ranked_1	0.2460041014170654	83.71578979492188	73.96428571428571	79.57878806374289	0.22496881290113	24.434375762939453	19	14	39	210	known extension	1	motif_ext + domain_ext
DEG_SIAH_1_M1_M166_D1_D282	282	166	ranked_2	0.1946615694084013	92.27727231112394	71.82714189801898	80.82519927978515	0.099804514256851	28.175626754760746	11	14	30	240	known extension	1	motif_ext + domain_ext
DEG_SIAH_1_M1_M166_D1_D282	282	166	ranked_3	0.1851709988044838	84.11857060023716	66.03307621295636	75.41073996932418	0.0996865568735298	26.514982223510746	14	13	24	206	known extension	1	motif_ext + domain_ext
DEG_SIAH_1_M1_M166_D1_D282	282	166	ranked_4	0.1766784090824784	83.08571297781808	65.23571504865374	74.1607140132359	0.0327168781223583	25.970001220703125	7	7	8	60	known extension	1	motif_ext + domain_ext
DEG_SIAH_1_M1_M166_Dmin	188	166	ranked_0	0.6341591720366748	81.93093740940094	60.96409104087136	73.38888888888889	0.2517433689195091	9.090383529663086	32	22	80	821	known extension	1	motif_ext + domain_min
DEG_SIAH_1_M1_M166_Dmin	188	166	ranked_1	0.3643465919376986	82.33666674296062	75.88400065104166	79.85487209222255	0.2305632798420108	17.12576675415039	24	15	46	289	known extension	1	motif_ext + domain_min
DEG_SIAH_1_M1_M166_Dmin	188	166	ranked_2	0.2201776728046036	80.65466715494792	55.86461433997521	69.14499977656773	0.0835557497617418	21.070053100585938	15	13	29	247	known extension	1	motif_ext + domain_min
DEG_SIAH_1_M1_M166_Dmin	188	166	ranked_3	0.1927076788221024	77.2563643022017	56.88636328957298	67.07136379588734	0.0480152020957465	21.33461570739746	11	11	21	209	known extension	1	motif_ext + domain_min
DEG_SIAH_1_M1_M166_Dmin	188	166	ranked_4	0.1837000839424665	79.83750025431316	60.57153819157527	69.81919998168945	0.0524348687970628	23.308326721191406	12	13	22	205	known extension	1	motif_ext + domain_min
DEG_SIAH_1_M23_M103_D1_D282	282	81	ranked_0	0.6110645915319972	90.54478321904722	69.25076880821815	82.85527801513672	0.3095350075934059	3.3688290119171143	23	13	52	484	known extension	1	motif_ext + domain_ext
DEG_SIAH_1_M23_M103_D1_D282	282	81	ranked_1	0.5740823993324313	91.10666624704996	68.28571455819267	82.69894720378674	0.3312004591498763	4.409616470336914	24	14	57	472	known extension	1	motif_ext + domain_ext
DEG_SIAH_1_M23_M103_D1_D282	282	81	ranked_2	0.526806634359085	90.31423040536734	67.10933430989583	81.82463427287776	0.3419966489263396	6.464670658111572	26	15	60	448	known extension	1	motif_ext + domain_ext
DEG_SIAH_1_M23_M103_D1_D282	282	81	ranked_3	0.2592105699621508	83.1847377576326	45.57899971008301	70.21724187916723	0.1027752368183815	11.131237030029297	19	10	38	298	known extension	1	motif_ext + domain_ext
DEG_SIAH_1_M23_M103_D1_D282	282	81	ranked_4	0.2533654370979294	88.43090959028764	46.48666712443034	71.42648696899414	0.121968204574474	13.480363845825195	22	15	44	354	known extension	1	motif_ext + domain_ext
DEG_SIAH_1_M23_M103_Dmin	188	81	ranked_0	0.7343184994887322	88.21629559552228	68.04874968528748	80.71209246613259	0.3020142501171916	3.3267822265625	27	16	61	459	known extension	1	motif_ext + domain_min
DEG_SIAH_1_M23_M103_Dmin	188	81	ranked_1	0.6898196625140058	86.22785704476493	59.90111107296414	75.92608688188636	0.2573100349131069	4.28516149520874	28	18	62	442	known extension	1	motif_ext + domain_min
DEG_SIAH_1_M23_M103_Dmin	188	81	ranked_2	0.6516571928911592	88.8179995727539	63.36428696768625	79.68076940683218	0.2996824761173636	4.217777252197266	25	14	55	435	known extension	1	motif_ext + domain_min
DEG_SIAH_1_M23_M103_Dmin	188	81	ranked_3	0.298380006232457	87.29791609446208	36.30999967787001	65.44595191592262	0.14560979467499	11.859928131103516	24	18	59	488	known extension	1	motif_ext + domain_min
DEG_SIAH_1_M23_M103_Dmin	188	81	ranked_4	0.27747955298769	85.54136380282316	33.21666643354628	61.99524998664856	0.0824893986065987	11.59316062927246	22	18	60	421	known extension	1	motif_ext + domain_min
DEG_SIAH_1_M41_M85_D1_D282	282	45	ranked_0	0.668408875256256	93.25250053405762	81.28249963124593	89.26250023312039	0.4363474316368116	2.2694153785705566	24	12	56	460	known extension	1	motif_ext + domain_ext
DEG_SIAH_1_M41_M85_D1_D282	282	45	ranked_1	0.6537626065611362	90.61699956258138	65.78666634029813	81.30562460422516	0.4097203172840323	5.351502418518066	30	18	63	574	known extension	1	motif_ext + domain_ext
DEG_SIAH_1_M41_M85_D1_D282	282	45	ranked_2	0.6500474495695445	93.46079956054687	78.97230764535757	88.50421022114001	0.4479688919937961	2.592603206634521	25	13	56	497	known extension	1	motif_ext + domain_ext
DEG_SIAH_1_M41_M85_D1_D282	282	45	ranked_3	0.6481636072883284	89.45111189948187	56.30833355585734	76.19400056203206	0.3910694557261611	9.314996719360352	36	24	87	939	known extension	1	motif_ext + domain_ext
DEG_SIAH_1_M41_M85_D1_D282	282	45	ranked_4	0.3905374464640804	88.45142882210868	33.00958355267843	62.86288485160241	0.1229058882109375	13.65766716003418	28	24	80	730	known extension	1	motif_ext + domain_ext
DEG_SIAH_1_M41_M85_Dmin	188	45	ranked_0	0.7640320662004285	89.8917852129255	66.11166657341852	80.58652139746624	0.4043458456629614	4.147971630096436	28	18	64	587	known extension	1	motif_ext + domain_min
DEG_SIAH_1_M41_M85_Dmin	188	45	ranked_1	0.7516215511397322	89.65172458517141	62.481500434875485	78.56183717688735	0.3904870499682808	7.149101257324219	29	20	66	606	known extension	1	motif_ext + domain_min
DEG_SIAH_1_M41_M85_Dmin	188	45	ranked_2	0.7495418608055917	89.46812415122986	61.92260908043903	77.94909057617187	0.3472226609403802	8.26173210144043	32	23	74	619	known extension	1	motif_ext + domain_min
DEG_SIAH_1_M41_M85_Dmin	188	45	ranked_3	0.6013659893726702	89.84281253814697	62.68882325116326	80.42204074470364	0.4141409254047797	4.6876630783081055	32	17	65	582	known extension	1	motif_ext + domain_min
DEG_SIAH_1_M41_M85_Dmin	188	45	ranked_4	0.3156247181537405	87.15576905470628	27.42055564456516	62.718636296012185	0.107357018873663	12.47292137145996	26	18	61	500	known extension	1	motif_ext + domain_min
DEG_SIAH_1_M50_M76_D1_D282	282	27	ranked_0	0.673068884335822	89.51172480089912	70.63875031471252	82.80133387247722	0.4102405046868208	3.81264591217041	29	16	65	612	known extension	1	motif_ext + domain_ext
DEG_SIAH_1_M50_M76_D1_D282	282	27	ranked_1	0.6669397159180029	90.81142834254672	67.14250016212463	82.20454536784779	0.4251981534122598	3.507777214050293	28	16	64	592	known extension	1	motif_ext + domain_ext
DEG_SIAH_1_M50_M76_D1_D282	282	27	ranked_2	0.6445917196764048	90.67758625951306	67.87470537073472	82.25043462670368	0.4134432309834166	5.193964958190918	29	17	68	600	known extension	1	motif_ext + domain_ext
DEG_SIAH_1_M50_M76_D1_D282	282	27	ranked_3	0.6319547542718138	89.98321424211774	69.93466669718424	82.98953486597816	0.4027019222298847	3.58369779586792	28	15	60	506	known extension	1	motif_ext + domain_ext
DEG_SIAH_1_M50_M76_D1_D282	282	27	ranked_4	0.6275711744783631	91.02111081723814	69.78749990463257	83.12023233812909	0.4355824769242201	3.457655906677246	27	16	61	507	known extension	1	motif_ext + domain_ext
DEG_SIAH_1_M50_M76_Dmin	188	27	ranked_0	0.7890295520277021	90.73392936161586	71.21588291841395	83.36044514973959	0.4260819356662902	3.982704162597656	28	17	66	578	known extension	1	motif_ext + domain_min
DEG_SIAH_1_M50_M76_Dmin	188	27	ranked_1	0.7808272411161722	89.91481470178675	72.70066757202149	83.76690501258487	0.4251103703428161	3.373692035675049	27	15	61	547	known extension	1	motif_ext + domain_min
DEG_SIAH_1_M50_M76_Dmin	188	27	ranked_2	0.7639911645849674	89.66964299338204	68.28529369129853	81.59111103481716	0.4108727470367818	5.048333168029785	28	17	65	582	known extension	1	motif_ext + domain_min
DEG_SIAH_1_M50_M76_Dmin	188	27	ranked_3	0.7602399190142137	90.0448278229812	70.03117639878216	82.6484783836033	0.4159270128563578	4.572875022888184	29	17	66	576	known extension	1	motif_ext + domain_min
DEG_SIAH_1_M50_M76_Dmin	188	27	ranked_4	0.7464125328069485	89.88249983106341	74.45199966430664	84.49976721475291	0.4297473614455646	3.3077733516693115	28	15	62	501	known extension	1	motif_ext + domain_min
DEG_SIAH_1_M5_M121_D1_D282	282	117	ranked_0	0.6259883889919569	87.81758578070279	69.79263245432	80.68270842234294	0.3660584521552911	6.687603950500488	29	19	60	518	known extension	1	motif_ext + domain_ext
DEG_SIAH_1_M5_M121_D1_D282	282	117	ranked_1	0.6219954833075187	88.6832260624055	70.61190468924386	81.38519243093637	0.4131236989886356	5.834217071533203	31	21	67	541	known extension	1	motif_ext + domain_ext
DEG_SIAH_1_M5_M121_D1_D282	282	117	ranked_2	0.5781048060271212	89.67607171194894	70.34823451322667	82.37444432576497	0.3769253872115183	7.403791427612305	28	17	61	435	known extension	1	motif_ext + domain_ext
DEG_SIAH_1_M5_M121_D1_D282	282	117	ranked_3	0.5154379324345079	84.14136331731623	58.51500020708357	74.17555544111464	0.174890598087659	8.376779556274414	22	14	46	276	known extension	1	motif_ext + domain_ext
DEG_SIAH_1_M5_M121_D1_D282	282	117	ranked_4	0.2068172795290295	90.01600036621093	62.436667124430336	76.95210567273591	0.0714768066749944	21.19730567932129	10	9	18	99	known extension	1	motif_ext + domain_ext
DEG_SIAH_1_M5_M121_Dmin	188	117	ranked_0	0.7270375702376526	84.64900042215983	68.2657894335295	78.29632677350726	0.3118939702876943	4.890263080596924	30	19	64	527	known extension	1	motif_ext + domain_min
DEG_SIAH_1_M5_M121_Dmin	188	117	ranked_1	0.7177316647479371	87.76344772865032	67.88950023651122	79.65163242573641	0.3212453670822068	5.111239910125732	29	20	62	515	known extension	1	motif_ext + domain_min
DEG_SIAH_1_M5_M121_Dmin	188	117	ranked_2	0.6387109247002325	86.53035695212228	67.08944405449762	78.92304320957349	0.3024655846008587	5.254947662353516	28	18	64	513	known extension	1	motif_ext + domain_min
DEG_SIAH_1_M5_M121_Dmin	188	117	ranked_3	0.2369863231122057	77.96400012969971	36.93153806833121	61.79969689340302	0.0625897360174534	16.778745651245117	20	13	35	259	known extension	1	motif_ext + domain_min
DEG_SIAH_1_M5_M121_Dmin	188	117	ranked_4	0.207306430135593	86.68058776855469	57.20249970753988	74.4827582260658	0.1060160121807722	17.777912139892578	17	12	35	296	known extension	1	motif_ext + domain_min
DEG_SIAH_1_MFL_Dmin	188	228	ranked_0	0.3862816994878536	74.6057148524693	44.77814815662526	61.61629064621464	0.1090845604315977	17.44985580444336	35	27	81	657	known extension	1	motif_ext + domain_min
DEG_SIAH_1_MFL_Dmin	188	228	ranked_1	0.3388613910586118	78.87576954181378	60.355499267578125	70.82347811823306	0.218719686651764	15.249887466430664	26	20	66	401	known extension	1	motif_ext + domain_min
DEG_SIAH_1_MFL_Dmin	188	228	ranked_2	0.1947832219101348	77.52846233661359	52.0141666730245	65.28160041809082	0.0554992197290901	24.370990753173828	13	12	27	99	known extension	1	motif_ext + domain_min
DEG_SIAH_1_MFL_Dmin	188	228	ranked_3	0.1849498204327447	77.06249904632568	58.743333180745445	69.211427961077	0.0333443592876298	22.698223114013672	8	6	10	58	known extension	1	motif_ext + domain_min
DEG_SIAH_1_MFL_Dmin	188	228	ranked_4	0.1822798901645382	82.0309101451527	49.94999917348226	70.70823568456314	0.0359403047904102	24.40437126159668	11	6	14	49	known extension	1	motif_ext + domain_min
DEG_SIAH_1_Mmin_D1_D282	282	9	ranked_0	0.9145175617225886	96.70190538678852	93.30888790554472	95.68400014241536	0.4863967327526433	1.7815744876861572	21	9	44	377	known extension	1	motif_min + domain_ext
DEG_SIAH_1_Mmin_D1_D282	282	9	ranked_1	0.9123985081550828	96.78618985130672	91.99444325764972	95.34866587320964	0.466356711235505	1.914761304855347	21	9	42	358	known extension	1	motif_min + domain_ext
DEG_SIAH_1_Mmin_D1_D282	282	9	ranked_2	0.9102756244876268	96.1627266623757	92.76888783772786	95.1774186165102	0.4713474245417485	1.8802969455719	22	9	45	367	known extension	1	motif_min + domain_ext
DEG_SIAH_1_Mmin_D1_D282	282	9	ranked_3	0.9001693217000666	96.53380875360398	90.55111016167535	94.7389991760254	0.4580595174133818	2.1185243129730225	21	9	44	361	known extension	1	motif_min + domain_ext
DEG_SIAH_1_Mmin_D1_D282	282	9	ranked_4	0.8947079928853895	96.28545414317738	89.02777862548828	94.17838705739668	0.44962626467821	2.3412795066833496	22	9	45	354	known extension	1	motif_min + domain_ext
DEG_SIAH_1_Mmin_DFL	282	9	ranked_0	0.91377035134882	96.82380930582684	92.37666659884982	95.48966649373372	0.4609444379419704	1.8788576126098635	21	9	42	357	known extension	1	motif_min + domain_ext
DEG_SIAH_1_Mmin_DFL	282	9	ranked_1	0.9134441234631824	96.7461907523019	93.2888895670573	95.70900039672853	0.4797497215482016	1.7898335456848145	21	9	44	376	known extension	1	motif_min + domain_ext
DEG_SIAH_1_Mmin_DFL	282	9	ranked_2	0.912752147320987	96.39636299826884	93.03333282470705	95.41999939949282	0.4821022471246969	1.805847644805908	22	9	45	371	known extension	1	motif_min + domain_ext
DEG_SIAH_1_Mmin_DFL	282	9	ranked_3	0.9023946751664196	96.66285705566406	91.03000047471788	94.9730000813802	0.4526259127256276	2.0747780799865723	21	9	44	362	known extension	1	motif_min + domain_ext
DEG_SIAH_1_Mmin_DFL	282	9	ranked_4	0.8952236086257516	96.27857135591051	88.95333353678386	94.08100001017252	0.4404508178587937	2.307558059692383	21	9	44	351	known extension	1	motif_min + domain_ext
DOC_ANK_TNKS_1_M1_M322_D391_D742	352	322	ranked_0	0.59356490668397	87.9410871422809	54.84585394510409	72.34448299188723	0.3198308958265812	23.87964630126953	46	41	96	898	known extension	1	motif_ext + domain_ext
DOC_ANK_TNKS_1_M1_M322_D391_D742	352	322	ranked_1	0.5556956486734529	86.88631599827816	66.68432457382615	76.92000022888183	0.3865930179218666	19.51240348815918	38	37	88	771	known extension	1	motif_ext + domain_ext
DOC_ANK_TNKS_1_M1_M322_D391_D742	352	322	ranked_2	0.5351023772292012	86.89314259120397	75.92206968110183	81.92187517881393	0.3771636430926243	21.19276237487793	35	29	75	674	known extension	1	motif_ext + domain_ext
DOC_ANK_TNKS_1_M1_M322_D391_D742	352	322	ranked_3	0.4937765489686429	89.11374986171722	64.66843724250793	76.89109355211258	0.3401950202307935	20.99162673950196	32	32	74	640	known extension	1	motif_ext + domain_ext
DOC_ANK_TNKS_1_M1_M322_D391_D742	352	322	ranked_4	0.4553887559093041	87.45571430751255	66.66931040533657	78.03687503933907	0.3051317294123897	21.37506103515625	35	29	72	600	known extension	1	motif_ext + domain_ext
DOC_ANK_TNKS_1_M1_M322_D471_D669	199	322	ranked_0	0.7161588686739303	77.39499959945678	75.38222185770671	76.44157856389096	0.3847452566007364	20.630096435546875	40	36	95	920	known extension	1	motif_ext + domain_ext
DOC_ANK_TNKS_1_M1_M322_D471_D669	199	322	ranked_1	0.7082639941911058	77.028809320359	75.5238889058431	76.33423066750551	0.3927979877011263	19.026386260986328	42	36	103	1006	known extension	1	motif_ext + domain_ext
DOC_ANK_TNKS_1_M1_M322_D471_D669	199	322	ranked_2	0.6900229049933406	80.34297314205685	77.11675664540884	78.72986489373284	0.4516210600295746	19.148727416992188	37	37	94	913	known extension	1	motif_ext + domain_ext
DOC_ANK_TNKS_1_M1_M322_D471_D669	199	322	ranked_3	0.6483103839081981	77.53258009879819	74.3721211751302	75.90296846628189	0.3648741235590593	21.900623321533203	31	33	84	859	known extension	1	motif_ext + domain_ext
DOC_ANK_TNKS_1_M1_M322_D471_D669	199	322	ranked_4	0.4447675729966051	69.16624975204468	62.214871626633865	65.34788711977677	0.1708975975273207	22.356670379638672	32	39	87	696	known extension	1	motif_ext + domain_ext
DOC_ANK_TNKS_1_M1_M322_Dmin	155	322	ranked_0	0.7790059739467965	89.42942853655134	61.93478244283925	78.52637922352758	0.2957098340951964	14.64303970336914	35	23	69	665	known extension	1	motif_ext + domain_min
DOC_ANK_TNKS_1_M1_M322_Dmin	155	322	ranked_1	0.7521421741637973	91.22135121113546	56.68320007324219	77.29467736521075	0.3560690551258769	24.3017520904541	37	25	80	803	known extension	1	motif_ext + domain_min
DOC_ANK_TNKS_1_M1_M322_Dmin	155	322	ranked_2	0.6745788227991867	87.6495649918266	53.122666931152345	74.0205262836657	0.1581021469149748	5.381904602050781	23	15	45	443	known extension	1	motif_ext + domain_min
DOC_ANK_TNKS_1_M1_M322_Dmin	155	322	ranked_3	0.3900859457765893	80.68370338722512	43.85749959945679	61.93581782254306	0.1124466571117067	26.264236450195312	27	28	66	682	known extension	1	motif_ext + domain_min
DOC_ANK_TNKS_1_M1_M322_Dmin	155	322	ranked_4	0.3263781265126045	86.88204522566362	36.46285738263811	67.27458328670926	0.1525992898886602	21.02543258666992	44	28	106	1403	known extension	1	motif_ext + domain_min
DOC_ANK_TNKS_1_M29_M132_D391_D742	352	104	ranked_0	0.6516299839380792	96.30857113429478	63.73666763305664	82.34918391947843	0.342035482837542	6.250249862670898	28	21	62	671	known extension	1	motif_ext + domain_ext
DOC_ANK_TNKS_1_M29_M132_D391_D742	352	104	ranked_1	0.6274168766240076	96.86964307512557	69.31578897175037	85.73085099078239	0.3776995731592865	3.1940035820007324	28	19	62	629	known extension	1	motif_ext + domain_ext
DOC_ANK_TNKS_1_M29_M132_D391_D742	352	104	ranked_2	0.6184151378907148	96.4946151146522	69.51882295047535	85.82976704974507	0.3388565622875801	3.623359203338623	26	17	57	580	known extension	1	motif_ext + domain_ext
DOC_ANK_TNKS_1_M29_M132_D391_D742	352	104	ranked_3	0.6082743090861569	96.81045428189364	86.79333241780598	93.2749995063333	0.3789567694262665	2.180082082748413	22	12	46	526	known extension	1	motif_ext + domain_ext
DOC_ANK_TNKS_1_M29_M132_D391_D742	352	104	ranked_4	0.5705252611427599	95.4510713304792	59.85000038146973	80.19346949518943	0.3182073870951423	6.863232135772705	28	21	61	677	known extension	1	motif_ext + domain_ext
DOC_ANK_TNKS_1_M29_M132_D471_D669	199	104	ranked_0	0.776980380820244	98.39782582158628	93.06250063578288	96.56857147216796	0.4220715028475066	1.699962139129639	23	12	49	540	known extension	1	motif_ext + domain_ext
DOC_ANK_TNKS_1_M29_M132_D471_D669	199	104	ranked_1	0.7768265118084313	98.5765208368716	94.2483336130778	97.09257093157088	0.4487463210820343	1.5729165077209473	23	12	49	534	known extension	1	motif_ext + domain_ext
DOC_ANK_TNKS_1_M29_M132_D471_D669	199	104	ranked_2	0.768058167723196	98.28565216064452	90.74333318074544	95.69971422467913	0.4313177800328738	1.8483853340148928	23	12	48	521	known extension	1	motif_ext + domain_ext
DOC_ANK_TNKS_1_M29_M132_D471_D669	199	104	ranked_3	0.7619842982803472	97.4468967832368	72.04777728186713	87.71957442101012	0.3803720544637561	2.47215223312378	29	18	64	654	known extension	1	motif_ext + domain_ext
DOC_ANK_TNKS_1_M29_M132_D471_D669	199	104	ranked_4	0.7176539239570017	97.81681789051405	86.36583391825359	93.77529413559856	0.4090690445960056	2.1402416229248047	22	12	46	545	known extension	1	motif_ext + domain_ext
DOC_ANK_TNKS_1_M29_M132_Dmin	155	104	ranked_0	0.8401768320983211	98.65347820779552	94.20333290100098	97.12771410260882	0.4589714277341312	1.5386208295822144	23	12	48	534	known extension	1	motif_ext + domain_min
DOC_ANK_TNKS_1_M29_M132_Dmin	155	104	ranked_1	0.8307613312370163	98.54956485914148	92.74583180745442	96.55971352713448	0.4127974730831523	1.6328080892562866	23	12	49	517	known extension	1	motif_ext + domain_min
DOC_ANK_TNKS_1_M29_M132_Dmin	155	104	ranked_2	0.8244752390770181	98.32478233005688	90.79083315531412	95.74171404157366	0.4202271549429992	1.824351906776428	23	12	48	543	known extension	1	motif_ext + domain_min
DOC_ANK_TNKS_1_M29_M132_Dmin	155	104	ranked_3	0.8226754824432819	98.40136441317472	91.14583269755046	95.84058851354264	0.4217496591499681	1.7820637226104736	22	12	45	533	known extension	1	motif_ext + domain_min
DOC_ANK_TNKS_1_M29_M132_Dmin	155	104	ranked_4	0.8006687232951462	98.28636342828923	88.79250017801921	94.93558816348803	0.4127228449501556	1.9229384660720823	22	12	45	546	known extension	1	motif_ext + domain_min
DOC_ANK_TNKS_1_M45_M116_D391_D742	352	72	ranked_0	0.6811278240352968	98.03363661332564	89.99500020345052	95.196470821605	0.4146444565234868	2.3373794555664062	22	12	48	512	known extension	1	motif_ext + domain_ext
DOC_ANK_TNKS_1_M45_M116_D391_D742	352	72	ranked_1	0.655263323435572	97.69318147139116	85.84666633605957	93.5120584824506	0.4160803222321824	2.0629124641418457	22	12	48	504	known extension	1	motif_ext + domain_ext
DOC_ANK_TNKS_1_M45_M116_D391_D742	352	72	ranked_2	0.6085767214542984	96.49909140846944	86.11749935150146	92.83500009424546	0.380303645669134	2.363786697387696	22	12	46	497	known extension	1	motif_ext + domain_ext
DOC_ANK_TNKS_1_M45_M116_D391_D742	352	72	ranked_3	0.5951915545656439	96.60409095070578	81.0933329264323	91.12970576566808	0.3602182949039308	3.2600462436676025	22	12	47	522	known extension	1	motif_ext + domain_ext
DOC_ANK_TNKS_1_M45_M116_D391_D742	352	72	ranked_4	0.5901713111935557	96.28260803222656	82.53999996185303	91.5708566938128	0.3576018755707766	2.709050178527832	23	12	47	520	known extension	1	motif_ext + domain_ext
DOC_ANK_TNKS_1_M45_M116_D471_D669	199	72	ranked_0	0.7832345637917089	98.46818195689808	92.540833791097	96.37617672190947	0.4215519877062825	1.6620428562164309	22	12	46	508	known extension	1	motif_ext + domain_ext
DOC_ANK_TNKS_1_M45_M116_D471_D669	199	72	ranked_1	0.7796382376218142	98.33818123557351	92.5266679128011	96.28705888635972	0.4394260790281962	1.6857783794403076	22	12	47	526	known extension	1	motif_ext + domain_ext
DOC_ANK_TNKS_1_M45_M116_D471_D669	199	72	ranked_2	0.7724966987035313	98.34636410799894	92.3383337656657	96.22588281070485	0.4489919749847448	1.6441645622253418	22	12	47	523	known extension	1	motif_ext + domain_ext
DOC_ANK_TNKS_1_M45_M116_D471_D669	199	72	ranked_3	0.752191361040286	98.03545414317738	89.32083384195964	94.95970580157112	0.4150791681705812	1.810438871383667	22	12	48	527	known extension	1	motif_ext + domain_ext
DOC_ANK_TNKS_1_M45_M116_D471_D669	199	72	ranked_4	0.7235324368435803	98.0249997919256	86.08333269755046	93.81029375861672	0.3983732035298416	2.0628278255462646	22	12	46	534	known extension	1	motif_ext + domain_ext
DOC_ANK_TNKS_1_M45_M116_Dmin	155	72	ranked_0	0.845664513114428	98.61913001019022	92.7266674041748	96.59885711669922	0.452197895496244	1.6297664642333984	23	12	48	533	known extension	1	motif_ext + domain_min
DOC_ANK_TNKS_1_M45_M116_Dmin	155	72	ranked_1	0.8429904166691884	98.53173927638842	91.49416605631512	96.11885702950616	0.4381341668433356	1.7220957279205322	23	12	49	524	known extension	1	motif_ext + domain_min
DOC_ANK_TNKS_1_M45_M116_Dmin	155	72	ranked_2	0.8366970767370423	98.42363634976472	92.53083356221516	96.34382360121784	0.4400288380121828	1.6903307437896729	22	12	46	548	known extension	1	motif_ext + domain_min
DOC_ANK_TNKS_1_M45_M116_Dmin	155	72	ranked_3	0.8269193206754792	98.44863579489969	91.11250114440918	95.85941180060892	0.4349699124993726	1.7241216897964478	22	12	48	525	known extension	1	motif_ext + domain_min
DOC_ANK_TNKS_1_M45_M116_Dmin	155	72	ranked_4	0.8027764991616558	98.11772745305842	87.07750066121419	94.2211768206428	0.4040588737716379	1.9858486652374268	22	12	47	510	known extension	1	motif_ext + domain_min
DOC_ANK_TNKS_1_M61_M100_D391_D742	352	40	ranked_0	0.7005321371007015	97.96772800792348	89.44249979654948	94.95882393332089	0.3929124706397468	2.288689613342285	22	12	47	504	known extension	1	motif_ext + domain_ext
DOC_ANK_TNKS_1_M61_M100_D391_D742	352	40	ranked_1	0.6127187607090532	96.84999951449308	84.31166553497314	92.42470516878016	0.3720385145706187	2.445056915283203	22	12	48	520	known extension	1	motif_ext + domain_ext
DOC_ANK_TNKS_1_M61_M100_D391_D742	352	40	ranked_2	0.6113727082482676	96.27318156849256	86.03583304087321	92.65999973521514	0.3681422346804793	2.36841893196106	22	12	46	495	known extension	1	motif_ext + domain_ext
DOC_ANK_TNKS_1_M61_M100_D391_D742	352	40	ranked_3	0.5835797404608192	95.8526083904764	80.5166670481364	90.59457135881696	0.3280712503641614	3.1682775020599365	23	12	48	530	known extension	1	motif_ext + domain_ext
DOC_ANK_TNKS_1_M61_M100_D391_D742	352	40	ranked_4	0.5783829043223283	96.3352173514988	80.50583267211914	90.90799974714008	0.3545972244092316	3.285118579864502	23	12	46	505	known extension	1	motif_ext + domain_ext
DOC_ANK_TNKS_1_M61_M100_D471_D669	199	40	ranked_0	0.7708432764278398	98.2519048055013	89.88666661580403	95.21000000924776	0.4193594366837274	1.835081934928894	21	12	47	509	known extension	1	motif_ext + domain_ext
DOC_ANK_TNKS_1_M61_M100_D471_D669	199	40	ranked_1	0.7677032805789127	98.0808334350586	90.50583203633626	95.5558329688178	0.4392127612592101	1.814797163009644	24	12	50	546	known extension	1	motif_ext + domain_ext
DOC_ANK_TNKS_1_M61_M100_D471_D669	199	40	ranked_2	0.7572165410168532	97.97409057617188	89.17416636149089	94.86823497099034	0.4205152666720514	1.944005370140076	22	12	46	531	known extension	1	motif_ext + domain_ext
DOC_ANK_TNKS_1_M61_M100_D471_D669	199	40	ranked_3	0.7530246565873331	98.26090968738905	91.30416742960612	95.80558889052448	0.4449313579668856	1.7602927684783936	22	12	47	539	known extension	1	motif_ext + domain_ext
DOC_ANK_TNKS_1_M61_M100_D471_D669	199	40	ranked_4	0.7151140072448784	97.6877274946733	86.77666727701823	93.83676506491268	0.3993112080691899	2.106168031692505	22	12	46	513	known extension	1	motif_ext + domain_ext
DOC_ANK_TNKS_1_M61_M100_Dmin	155	40	ranked_0	0.852969254705148	98.59227336536756	92.83499972025554	96.5602944317986	0.453196515259744	1.583836317062378	22	12	48	529	known extension	1	motif_ext + domain_min
DOC_ANK_TNKS_1_M61_M100_Dmin	155	40	ranked_1	0.8458431000424582	98.473182331432	91.0991662343343	95.87058841480928	0.4156572313686183	1.7349518537521362	22	12	47	525	known extension	1	motif_ext + domain_min
DOC_ANK_TNKS_1_M61_M100_Dmin	155	40	ranked_2	0.8416237363630175	98.37130471934442	90.70083363850912	95.74142892020087	0.4411179361721179	1.780263900756836	23	12	48	557	known extension	1	motif_ext + domain_min
DOC_ANK_TNKS_1_M61_M100_Dmin	155	40	ranked_3	0.8343352769191286	98.29409061778676	90.16083399454752	95.4235294566435	0.4290984274073522	1.8163824081420896	22	12	46	548	known extension	1	motif_ext + domain_min
DOC_ANK_TNKS_1_M61_M100_Dmin	155	40	ranked_4	0.815319464992904	98.15521737803584	88.37000020345052	94.80028577532087	0.4385348784696196	1.917650580406189	23	12	47	528	known extension	1	motif_ext + domain_min
DOC_ANK_TNKS_1_M69_M92_D391_D742	352	24	ranked_0	0.7159215639604215	97.74227246371184	88.58416748046875	94.51000011668486	0.4007039075610165	1.929348707199097	22	12	47	519	known extension	1	motif_ext + domain_ext
DOC_ANK_TNKS_1_M69_M92_D391_D742	352	24	ranked_1	0.7155876071886056	97.61380949474515	89.53500111897786	94.67606099446614	0.4044178624461819	2.0045297145843506	21	12	47	502	known extension	1	motif_ext + domain_ext
DOC_ANK_TNKS_1_M69_M92_D391_D742	352	24	ranked_2	0.6972085551103641	96.37809535435268	87.54583358764648	93.16636380282316	0.3788300705718303	2.0012364387512207	21	12	46	500	known extension	1	motif_ext + domain_ext
DOC_ANK_TNKS_1_M69_M92_D391_D742	352	24	ranked_3	0.6953616902908364	96.16086976424508	85.2491668065389	92.4197144644601	0.3665695888016138	2.2613062858581543	23	12	48	522	known extension	1	motif_ext + domain_ext
DOC_ANK_TNKS_1_M69_M92_D391_D742	352	24	ranked_4	0.6554242591039097	95.96909089521928	80.65750090281169	90.56500030966366	0.3536709736835942	2.79433012008667	22	12	45	484	known extension	1	motif_ext + domain_ext
DOC_ANK_TNKS_1_M69_M92_D471_D669	199	24	ranked_0	0.782199882297512	98.19043499490488	91.85166676839192	96.01714303152902	0.4196971834582737	1.671933889389038	23	12	48	515	known extension	1	motif_ext + domain_ext
DOC_ANK_TNKS_1_M69_M92_D471_D669	199	24	ranked_1	0.7661372036170151	98.0577278137207	91.33750025431316	95.68588279275332	0.4255512318135824	1.7719244956970217	22	12	48	525	known extension	1	motif_ext + domain_ext
DOC_ANK_TNKS_1_M69_M92_D471_D669	199	24	ranked_2	0.7574287946978042	98.25681790438566	91.95499928792316	96.03264662798712	0.440264410340083	1.7096869945526123	22	12	47	540	known extension	1	motif_ext + domain_ext
DOC_ANK_TNKS_1_M69_M92_D471_D669	199	24	ranked_3	0.7450943597091497	98.0765208368716	90.37750053405762	95.43685673304968	0.4103133437464281	1.7496479749679563	23	12	48	516	known extension	1	motif_ext + domain_ext
DOC_ANK_TNKS_1_M69_M92_D471_D669	199	24	ranked_4	0.7234541419137994	97.79545523903586	87.34833399454753	94.10823597627528	0.4150455560821235	1.985025644302368	22	12	45	511	known extension	1	motif_ext + domain_ext
DOC_ANK_TNKS_1_M69_M92_Dmin	155	24	ranked_0	0.8499033656432765	98.41318130493164	92.08833185831706	96.18088150024414	0.4424183396707801	1.659387230873108	22	12	48	557	known extension	1	motif_ext + domain_min
DOC_ANK_TNKS_1_M69_M92_Dmin	155	24	ranked_1	0.8479456900450968	98.36454564874822	91.69750022888184	96.01147079467772	0.439203924344282	1.676616907119751	22	12	48	562	known extension	1	motif_ext + domain_min
DOC_ANK_TNKS_1_M69_M92_Dmin	155	24	ranked_2	0.8478946114284994	98.35500023581766	90.90916570027667	95.72705863503847	0.4166481475756131	1.6811871528625488	22	12	48	513	known extension	1	motif_ext + domain_min
DOC_ANK_TNKS_1_M69_M92_Dmin	155	24	ranked_3	0.8352289420000281	98.10954492742366	87.44166628519694	94.3444112889907	0.394713018668042	1.8794413805007928	22	12	46	502	known extension	1	motif_ext + domain_min
DOC_ANK_TNKS_1_M69_M92_Dmin	155	24	ranked_4	0.8259281012998692	98.18590927124023	89.17666689554851	95.00617666805492	0.407494769970318	1.8596879243850708	22	12	46	517	known extension	1	motif_ext + domain_min
DOC_ANK_TNKS_1_MFL_Dmin	155	350	ranked_0	0.7785826809792047	91.64176559448242	67.50818148526278	82.16071469443185	0.3449845644101699	3.859933853149414	34	22	69	640	known extension	1	motif_ext + domain_min
DOC_ANK_TNKS_1_MFL_Dmin	155	350	ranked_1	0.7750409780382723	90.98843765258788	67.81450004577637	82.07538472689114	0.3418781499162917	3.242177963256836	32	20	63	645	known extension	1	motif_ext + domain_min
DOC_ANK_TNKS_1_MFL_Dmin	155	350	ranked_2	0.3570670396398479	81.65781247615814	35.78949995040894	64.01615381240845	0.1462932835511215	19.292724609375	32	20	77	1032	known extension	1	motif_ext + domain_min
DOC_ANK_TNKS_1_MFL_Dmin	155	350	ranked_3	0.3528008571576387	87.86033356984457	31.50260867243228	72.24313269465803	0.4204391341250958	20.06766891479492	60	23	157	2000	known extension	1	motif_ext + domain_min
DOC_ANK_TNKS_1_MFL_Dmin	155	350	ranked_4	0.3527573764057947	86.90447360590885	35.64024371635623	68.94008535401434	0.4652110423318015	17.632667541503906	76	41	253	3907	known extension	1	motif_ext + domain_min
DOC_ANK_TNKS_1_Mmin_D391_D742	352	8	ranked_0	0.9114945455515552	97.8688884311252	91.9012508392334	96.03269224900464	0.367612004015673	1.7323344945907593	18	8	37	446	known extension	1	motif_min + domain_ext
DOC_ANK_TNKS_1_Mmin_D391_D742	352	8	ranked_1	0.9025019703227812	97.31722174750432	91.35750007629396	95.48346123328577	0.3556665171872701	1.7831299304962158	18	8	36	441	known extension	1	motif_min + domain_ext
DOC_ANK_TNKS_1_Mmin_D391_D742	352	8	ranked_2	0.9019424856786792	97.53000089857314	90.25625038146973	95.29192381638748	0.3570382288788589	1.7742738723754885	18	8	36	428	known extension	1	motif_min + domain_ext
DOC_ANK_TNKS_1_Mmin_D391_D742	352	8	ranked_3	0.8815379427707146	96.8444446987576	86.56374931335449	93.68115381094124	0.3340237882429498	2.2885184288024902	18	8	37	442	known extension	1	motif_min + domain_ext
DOC_ANK_TNKS_1_Mmin_D391_D742	352	8	ranked_4	0.8810467245929301	96.56499989827472	85.0962495803833	93.03615364661584	0.2938640750247562	2.106983184814453	18	8	35	426	known extension	1	motif_min + domain_ext
DOC_ANK_TNKS_1_Mmin_D471_D669	199	8	ranked_0	0.9217679904592576	98.538333468967	94.613751411438	97.33076975895808	0.3856575330922039	1.4687520265579224	18	8	36	448	known extension	1	motif_min + domain_ext
DOC_ANK_TNKS_1_Mmin_D471_D669	199	8	ranked_1	0.9216596948412734	98.43666585286458	94.2212495803833	97.1396146921011	0.3938271011259243	1.498955249786377	18	8	37	451	known extension	1	motif_min + domain_ext
DOC_ANK_TNKS_1_Mmin_D471_D669	199	8	ranked_2	0.9134507306632076	98.39388868543836	93.65750122070312	96.93653869628906	0.3796774951237472	1.5429725646972656	18	8	36	435	known extension	1	motif_min + domain_ext
DOC_ANK_TNKS_1_Mmin_D471_D669	199	8	ranked_3	0.9099777033607396	98.2227783203125	92.59375	96.4907696063702	0.38558113678499	1.6053942441940308	18	8	36	453	known extension	1	motif_min + domain_ext
DOC_ANK_TNKS_1_Mmin_D471_D669	199	8	ranked_4	0.9022778442904862	98.30235335406137	91.43374919891356	96.10440002441406	0.3479330997290311	1.5999455451965332	17	8	35	436	known extension	1	motif_min + domain_ext
DOC_MAPK_JIP1_4_M29_M455_Dmin	351	427	ranked_0	0.5558017236663436	79.8490477062407	48.78794148389031	65.95328965939973	0.1245721845158098	29.4983024597168	42	34	85	796	known extension	1	motif_ext + domain_min
DOC_MAPK_JIP1_4_M29_M455_Dmin	351	427	ranked_1	0.5428878487407496	81.55162811279297	60.70029432633344	72.34454566162903	0.2085895979535387	24.4762020111084	43	34	92	715	known extension	1	motif_ext + domain_min
DOC_MAPK_JIP1_4_M29_M455_Dmin	351	427	ranked_2	0.2755192650704019	77.02516112789031	45.478947388498405	65.03759990692139	0.0492523820986729	26.767353057861328	31	19	41	206	known extension	1	motif_ext + domain_min
DOC_MAPK_JIP1_4_M29_M455_Dmin	351	427	ranked_3	0.2314950284514224	69.82923155564528	63.8293332417806	66.61500031607491	0.0397511226368982	28.12770271301269	13	15	28	215	known extension	1	motif_ext + domain_min
DOC_MAPK_JIP1_4_M29_M455_Dmin	351	427	ranked_4	0.2201315399314112	79.8528573172433	52.90166695912679	67.413846382728	0.0241057137112738	30.175445556640625	7	6	14	108	known extension	1	motif_ext + domain_min
DOC_MAPK_JIP1_4_M301_M391_D1_D464	464	91	ranked_0	0.6143647683554868	76.19116665522257	49.03756713867188	65.83360807674447	0.2529903378800377	10.803256034851074	60	37	151	1345	known extension	1	motif_ext + domain_ext
DOC_MAPK_JIP1_4_M301_M391_D1_D464	464	91	ranked_1	0.6098737339421938	79.69425929034198	49.87527762518989	67.76666662428114	0.2407402700655179	12.126802444458008	54	36	126	1113	known extension	1	motif_ext + domain_ext
DOC_MAPK_JIP1_4_M301_M391_D1_D464	464	91	ranked_2	0.5935501140357399	79.42555515349858	54.035952340988885	69.2697140284947	0.3857000517646508	9.022008895874023	63	42	164	1390	known extension	1	motif_ext + domain_ext
DOC_MAPK_JIP1_4_M301_M391_D1_D464	464	91	ranked_3	0.5559965205087387	80.24890899658203	45.7238707388601	67.80383706647297	0.2508618147391933	11.572362899780272	55	31	130	1083	known extension	1	motif_ext + domain_ext
DOC_MAPK_JIP1_4_M301_M391_D1_D464	464	91	ranked_4	0.2695303222164525	73.12303057583895	28.13619077773321	55.62814843213117	0.0443125312550896	17.146617889404297	33	21	58	466	known extension	1	motif_ext + domain_ext
DOC_MAPK_JIP1_4_M301_M391_Dmin	351	91	ranked_0	0.7098581265435223	83.49421799182892	66.40468740463257	77.7977077960968	0.4611569545609379	6.063365459442139	64	32	128	1078	known extension	1	motif_ext + domain_min
DOC_MAPK_JIP1_4_M301_M391_Dmin	351	91	ranked_1	0.6880694171823531	80.02655723446705	51.78972244262695	69.54690720862949	0.2782855018840431	7.831499099731445	61	36	130	992	known extension	1	motif_ext + domain_min
DOC_MAPK_JIP1_4_M301_M391_Dmin	351	91	ranked_2	0.6853205393052767	81.42508190967997	52.31303001172615	71.20489347741959	0.2957644207582848	7.659830093383789	61	33	133	942	known extension	1	motif_ext + domain_min
DOC_MAPK_JIP1_4_M301_M391_Dmin	351	91	ranked_3	0.6499137749850163	82.31483313242595	50.88424243349017	71.16204288441648	0.2948502678298769	8.566544532775879	60	33	128	913	known extension	1	motif_ext + domain_min
DOC_MAPK_JIP1_4_M301_M391_Dmin	351	91	ranked_4	0.6362032922175849	81.1734426529681	47.23057141985212	68.79843751589458	0.2646209921829818	8.629379272460938	61	35	128	940	known extension	1	motif_ext + domain_min
DOC_MAPK_JIP1_4_M315_M377_D1_D464	464	63	ranked_0	0.5896260818025643	87.78380938938686	51.1459258750633	73.44724627508633	0.2400817795333095	9.603500366210938	42	27	87	637	known extension	1	motif_ext + domain_ext
DOC_MAPK_JIP1_4_M315_M377_D1_D464	464	63	ranked_1	0.572909958756879	80.02418686622796	48.83115357619066	68.27029026418492	0.1398423481644528	13.809908866882324	43	26	89	701	known extension	1	motif_ext + domain_ext
DOC_MAPK_JIP1_4_M315_M377_D1_D464	464	63	ranked_2	0.5703220262615386	87.60700073242188	51.762307753929726	73.48636410453103	0.2562885336170048	8.826607704162598	40	26	93	732	known extension	1	motif_ext + domain_ext
DOC_MAPK_JIP1_4_M315_M377_D1_D464	464	63	ranked_3	0.5490258928397107	84.19930187491484	49.98600021362304	71.62088214649873	0.2156942401352041	10.377479553222656	43	25	90	705	known extension	1	motif_ext + domain_ext
DOC_MAPK_JIP1_4_M315_M377_D1_D464	464	63	ranked_4	0.544280745796094	83.22361714789209	51.16666684831892	73.32367661420037	0.2489247074320759	9.39155101776123	47	21	96	766	known extension	1	motif_ext + domain_ext
DOC_MAPK_JIP1_4_M315_M377_Dmin	351	63	ranked_0	0.685526441811037	85.7702172320822	52.817692023057205	73.87069423993428	0.2211671836866729	9.024011611938477	46	26	92	658	known extension	1	motif_ext + domain_min
DOC_MAPK_JIP1_4_M315_M377_Dmin	351	63	ranked_1	0.6793343229061999	83.62184193259792	56.53260869565217	73.40786874489706	0.2099727922479468	10.667391777038574	38	23	74	589	known extension	1	motif_ext + domain_min
DOC_MAPK_JIP1_4_M315_M377_Dmin	351	63	ranked_2	0.6644023988212147	82.35440025329589	51.77468746900559	70.42085380088992	0.247708736354443	10.103788375854492	50	32	103	738	known extension	1	motif_ext + domain_min
DOC_MAPK_JIP1_4_M315_M377_Dmin	351	63	ranked_3	0.6354102523822813	83.6895451112227	49.286799926757816	71.22478236322817	0.1860472822574487	8.832266807556152	44	25	90	614	known extension	1	motif_ext + domain_min
DOC_MAPK_JIP1_4_M315_M377_Dmin	351	63	ranked_4	0.622061303945037	84.1728892856174	47.81869614642599	71.87661807677325	0.1646600193020651	10.588153839111328	45	23	85	573	known extension	1	motif_ext + domain_min
DOC_MAPK_JIP1_4_M329_M363_D1_D464	464	35	ranked_0	0.6207978314726401	90.2139289038522	74.84923025277945	85.34219518521937	0.1962575336303938	3.2868831157684326	28	13	50	375	known extension	1	motif_ext + domain_ext
DOC_MAPK_JIP1_4_M329_M363_D1_D464	464	35	ranked_1	0.5980395495996307	91.75928619929722	60.318124413490295	80.32613645900379	0.2162573699252577	5.42739725112915	28	16	52	378	known extension	1	motif_ext + domain_ext
DOC_MAPK_JIP1_4_M329_M363_D1_D464	464	35	ranked_2	0.5919613420052561	91.78214236668178	59.417647642247815	79.55555547078451	0.2704030448757668	5.841815948486328	28	17	55	364	known extension	1	motif_ext + domain_ext
DOC_MAPK_JIP1_4_M329_M363_D1_D464	464	35	ranked_3	0.5918834117826014	88.0815148787065	57.95933252970378	78.66833289464314	0.2626215893114954	7.672004699707031	33	15	62	467	known extension	1	motif_ext + domain_ext
DOC_MAPK_JIP1_4_M329_M363_D1_D464	464	35	ranked_4	0.5633874820295803	86.86966692606607	55.52999967687271	75.53404260188975	0.1751745611988187	8.124637603759766	30	17	59	454	known extension	1	motif_ext + domain_ext
DOC_MAPK_JIP1_4_M329_M363_Dmin	351	35	ranked_0	0.7372611116514058	94.305715070452	74.06500032212999	87.43151006158793	0.3365021510648153	3.989462375640869	35	18	65	474	known extension	1	motif_ext + domain_min
DOC_MAPK_JIP1_4_M329_M363_Dmin	351	35	ranked_1	0.7296360140862171	91.407812833786	65.02749948501587	81.26153846887442	0.2690113036574248	5.226602077484131	32	20	62	434	known extension	1	motif_ext + domain_min
DOC_MAPK_JIP1_4_M329_M363_Dmin	351	35	ranked_2	0.7294849721872247	89.19875001907349	72.44266649881999	83.85106378920536	0.2534461530013508	4.673531532287598	32	15	58	459	known extension	1	motif_ext + domain_min
DOC_MAPK_JIP1_4_M329_M363_Dmin	351	35	ranked_3	0.7216179683064624	91.22321428571428	77.23499870300293	87.02674961090088	0.2193624155632443	3.3671562671661377	28	12	52	395	known extension	1	motif_ext + domain_min
DOC_MAPK_JIP1_4_M329_M363_Dmin	351	35	ranked_4	0.6998743670546801	88.52617667703068	61.02238091968355	78.02472738786177	0.2709527233172782	7.5073699951171875	34	21	71	520	known extension	1	motif_ext + domain_min
DOC_MAPK_JIP1_4_M336_M356_D1_D464	464	21	ranked_0	0.7377145682813375	93.11310340618265	70.59200083414713	85.43545480207963	0.2921426935964162	4.511445045471191	29	15	56	391	known extension	1	motif_ext + domain_ext
DOC_MAPK_JIP1_4_M336_M356_D1_D464	464	21	ranked_1	0.7332464252965505	94.4641669591268	77.54333353042603	88.82388914955988	0.2521659083766125	3.1293985843658447	24	12	46	355	known extension	1	motif_ext + domain_ext
DOC_MAPK_JIP1_4_M336_M356_D1_D464	464	21	ranked_2	0.73100292592782	95.01090864701705	79.84999899430709	89.95727209611373	0.2482619392796204	2.864764451980591	22	11	45	325	known extension	1	motif_ext + domain_ext
DOC_MAPK_JIP1_4_M336_M356_D1_D464	464	21	ranked_3	0.7258432195911755	94.77363551746716	80.83090955560857	90.12606019684765	0.2659444057501767	3.124387741088867	22	11	45	326	known extension	1	motif_ext + domain_ext
DOC_MAPK_JIP1_4_M336_M356_D1_D464	464	21	ranked_4	0.7059434179209266	92.5679168701172	72.57916641235352	85.90500005086263	0.2402652394681657	3.5742287635803223	24	12	48	319	known extension	1	motif_ext + domain_ext
DOC_MAPK_JIP1_4_M336_M356_Dmin	351	21	ranked_0	0.7798535568852177	92.23852898092832	71.69500017166138	85.66459976196289	0.3290322491183208	4.420609474182129	34	16	63	458	known extension	1	motif_ext + domain_min
DOC_MAPK_JIP1_4_M336_M356_Dmin	351	21	ranked_1	0.7667818315198813	93.6210340302566	74.2821431841169	87.32465096407158	0.3156613683134512	3.0694503784179688	29	14	55	431	known extension	1	motif_ext + domain_min
DOC_MAPK_JIP1_4_M336_M356_Dmin	351	21	ranked_2	0.7586946836995165	93.62428556169782	72.42466634114584	86.22906955452852	0.27362512693621	3.256209135055542	28	15	55	380	known extension	1	motif_ext + domain_min
DOC_MAPK_JIP1_4_M336_M356_Dmin	351	21	ranked_3	0.7509046536892542	94.066522349482	86.16299972534179	91.67151549368194	0.2618699847811451	2.688073873519897	23	10	47	347	known extension	1	motif_ext + domain_min
DOC_MAPK_JIP1_4_M336_M356_Dmin	351	21	ranked_4	0.730311605153263	91.81760040283204	74.96166753768921	86.35081136548841	0.2347159433026504	2.9506893157958984	25	12	49	342	known extension	1	motif_ext + domain_min
DOC_MAPK_JIP1_4_Mmin_D1_D464	464	7	ranked_0	0.8920796876437403	95.67235161276425	84.76856994628906	92.49208196004231	0.2606821371247632	2.335022687911988	17	7	36	239	known extension	1	motif_min + domain_ext
DOC_MAPK_JIP1_4_Mmin_D1_D464	464	7	ranked_1	0.8898347778368809	94.89705927231732	84.58571297781808	91.88958326975504	0.2519841344626646	2.5019524097442627	17	7	38	236	known extension	1	motif_min + domain_ext
DOC_MAPK_JIP1_4_Mmin_D1_D464	464	7	ranked_2	0.8865148419375763	96.31941088508157	85.36571502685547	93.1245829264323	0.2683291274804019	2.618568420410156	17	7	36	223	known extension	1	motif_min + domain_ext
DOC_MAPK_JIP1_4_Mmin_D1_D464	464	7	ranked_3	0.8859590947422559	95.45062494277954	84.19857243129185	92.02608722189198	0.2547855574874912	2.47663950920105	16	7	35	226	known extension	1	motif_min + domain_ext
DOC_MAPK_JIP1_4_Mmin_D1_D464	464	7	ranked_4	0.7739813533162938	94.38687515258788	62.85600128173828	86.87952423095703	0.1060406687047562	4.327014923095703	16	5	25	211	known extension	1	motif_min + domain_ext
DOC_MAPK_JIP1_4_Mmin_DFL	464	7	ranked_0	0.8940459968605583	95.59411755730125	85.28428540910993	92.58708318074544	0.2621645800900991	2.2884440422058105	17	7	36	243	known extension	1	motif_min + domain_ext
DOC_MAPK_JIP1_4_Mmin_DFL	464	7	ranked_1	0.892194879863379	95.4199995994568	84.8442862374442	92.20130422840948	0.2561236070744421	2.4477248191833496	16	7	37	218	known extension	1	motif_min + domain_ext
DOC_MAPK_JIP1_4_Mmin_DFL	464	7	ranked_2	0.8862311596909382	94.54250001907349	83.33999960763114	91.13304337211277	0.2337095122111705	2.497923851013184	16	7	35	235	known extension	1	motif_min + domain_ext
DOC_MAPK_JIP1_4_Mmin_DFL	464	7	ranked_3	0.8825526752890774	96.14176357493682	84.88571493966239	92.85874938964844	0.2542662034094782	2.7446398735046387	17	7	37	234	known extension	1	motif_min + domain_ext
DOC_MAPK_JIP1_4_Mmin_DFL	464	7	ranked_4	0.7462618015453565	94.53374910354614	62.193999481201175	86.83380871727353	0.0900162788187374	4.665193557739258	16	5	26	201	known extension	1	motif_min + domain_ext
DOC_SPAK_OSR1_1_M1006_M1030_D301_D527	227	25	ranked_0	0.7293685526859487	95.1689473202354	80.27499907357353	88.85030260953036	0.326795878140118	2.246503591537476	19	14	48	365	known extension	1	motif_ext + domain_ext
DOC_SPAK_OSR1_1_M1006_M1030_D301_D527	227	25	ranked_1	0.7058259177974986	94.10823507869944	83.573636488481	89.96964277539935	0.316354190767498	2.611813545227051	17	11	42	346	known extension	1	motif_ext + domain_ext
DOC_SPAK_OSR1_1_M1006_M1030_D301_D527	227	25	ranked_2	0.6992351418738346	94.67250061035156	77.73000063214984	86.76600062052408	0.3048456123202244	2.346771717071533	16	14	45	345	known extension	1	motif_ext + domain_ext
DOC_SPAK_OSR1_1_M1006_M1030_D301_D527	227	25	ranked_3	0.6910592602203602	95.69764754351448	86.65999946594238	92.35037047774703	0.2982823011998739	1.944521188735962	17	10	40	334	known extension	1	motif_ext + domain_ext
DOC_SPAK_OSR1_1_M1006_M1030_D301_D527	227	25	ranked_4	0.6715254976451537	94.38176413143384	82.48090952092952	89.70642839159284	0.2740191978713001	2.271246910095215	17	11	42	341	known extension	1	motif_ext + domain_ext
DOC_SPAK_OSR1_1_M1006_M1030_D7_D527	521	25	ranked_0	0.7755317120248952	85.22818166559392	70.39399998982748	79.2143242294724	0.2126121219594179	2.8713207244873047	22	15	48	392	known extension	1	motif_ext + domain_ext
DOC_SPAK_OSR1_1_M1006_M1030_D7_D527	521	25	ranked_1	0.7751161220396139	88.69666653587704	73.92749977111816	83.3260604396011	0.2301339694797031	2.927847146987915	21	12	47	382	known extension	1	motif_ext + domain_ext
DOC_SPAK_OSR1_1_M1006_M1030_D7_D527	521	25	ranked_2	0.773267996546519	88.96800003051757	75.26500002543132	83.82937502861023	0.2183213751386071	2.6820931434631348	20	12	46	393	known extension	1	motif_ext + domain_ext
DOC_SPAK_OSR1_1_M1006_M1030_D7_D527	521	25	ranked_3	0.7595513717083344	88.64578969855057	73.77333386739095	82.88871002197266	0.2146379993309558	3.019083261489868	19	12	45	376	known extension	1	motif_ext + domain_ext
DOC_SPAK_OSR1_1_M1006_M1030_D7_D527	521	25	ranked_4	0.7505196607545006	86.98142860049293	71.99999911968524	81.25323497547822	0.1918190952380565	3.319132328033448	21	13	49	387	known extension	1	motif_ext + domain_ext
DOC_SPAK_OSR1_1_M1006_M1030_Dmin	57	25	ranked_0	0.6633081105985924	85.10684163946854	75.21692334688626	81.089062333107	0.1940582017120135	3.1988539695739746	19	13	44	335	known extension	1	motif_ext + domain_min
DOC_SPAK_OSR1_1_M1006_M1030_Dmin	57	25	ranked_1	0.6311217990066231	85.37000020345052	78.02909122813831	82.26423102158766	0.1946432282137312	2.96494722366333	15	11	38	330	known extension	1	motif_ext + domain_min
DOC_SPAK_OSR1_1_M1006_M1030_Dmin	57	25	ranked_2	0.6215300655061932	81.97874975204468	79.84727269952947	81.11037021213107	0.188942893451481	2.9642882347106934	16	11	41	351	known extension	1	motif_ext + domain_min
DOC_SPAK_OSR1_1_M1006_M1030_Dmin	57	25	ranked_3	0.5902346883090912	81.56750011444092	80.12555609809027	81.04840026855469	0.1520405993980036	2.73984694480896	16	9	35	324	known extension	1	motif_ext + domain_min
DOC_SPAK_OSR1_1_M1006_M1030_Dmin	57	25	ranked_4	0.5670428768014265	83.19166628519694	82.01499938964844	82.65681769631125	0.1720317589363622	2.653407335281372	12	10	32	300	known extension	1	motif_ext + domain_min
DOC_SPAK_OSR1_1_M1011_M1025_D301_D527	227	15	ranked_0	0.8215679317612805	96.1035281910616	88.1399997364391	92.97499915531704	0.3424918441531439	2.2489771842956543	17	11	44	365	known extension	1	motif_ext + domain_ext
DOC_SPAK_OSR1_1_M1011_M1025_D301_D527	227	15	ranked_1	0.8163954788149531	94.87823531206917	86.4781827059659	91.57821464538574	0.3368559184888079	2.4240987300872803	17	11	43	345	known extension	1	motif_ext + domain_ext
DOC_SPAK_OSR1_1_M1011_M1025_D301_D527	227	15	ranked_2	0.8163672989241483	95.26882440903609	87.4510009765625	92.37333424886069	0.3239677372250635	1.9786574840545648	17	10	44	343	known extension	1	motif_ext + domain_ext
DOC_SPAK_OSR1_1_M1011_M1025_D301_D527	227	15	ranked_3	0.8142117655898258	95.15882290110868	85.31545500321822	91.29178551265171	0.2917954462647738	1.982412576675415	17	11	43	346	known extension	1	motif_ext + domain_ext
DOC_SPAK_OSR1_1_M1011_M1025_D301_D527	227	15	ranked_4	0.8141661626025389	95.33333333333331	87.35099906921387	92.48249966757638	0.3234299206470277	2.338855266571045	18	10	44	348	known extension	1	motif_ext + domain_ext
DOC_SPAK_OSR1_1_M1011_M1025_D7_D527	521	15	ranked_0	0.8646525971569747	90.39400024414064	78.84272835471414	86.29516183176348	0.2416520443841659	2.8194050788879395	20	11	47	403	known extension	1	motif_ext + domain_ext
DOC_SPAK_OSR1_1_M1011_M1025_D7_D527	521	15	ranked_1	0.8564171170905731	91.18333265516492	77.87272678722034	86.13448215353078	0.2457395982581919	2.747864961624145	18	11	40	349	known extension	1	motif_ext + domain_ext
DOC_SPAK_OSR1_1_M1011_M1025_D7_D527	521	15	ranked_2	0.8560288463850703	89.63000015985398	78.37909108942205	85.762500166893	0.2267476353720766	3.0292255878448486	21	11	48	392	known extension	1	motif_ext + domain_ext
DOC_SPAK_OSR1_1_M1011_M1025_D7_D527	521	15	ranked_3	0.8537382327026594	89.9547368099815	78.09727235273881	85.60699984232585	0.2346167004193127	2.986792802810669	19	11	44	373	known extension	1	motif_ext + domain_ext
DOC_SPAK_OSR1_1_M1011_M1025_D7_D527	521	15	ranked_4	0.8537348629107194	90.1031578465512	79.99181851473722	86.3956667582194	0.2472727233577596	2.9745826721191406	19	11	44	356	known extension	1	motif_ext + domain_ext
DOC_SPAK_OSR1_1_M1011_M1025_Dmin	57	15	ranked_0	0.7546926781324897	90.73142787388392	86.66666793823242	89.1408696381942	0.2548998671771208	1.85494327545166	14	9	35	322	known extension	1	motif_ext + domain_min
DOC_SPAK_OSR1_1_M1011_M1025_Dmin	57	15	ranked_1	0.7445964430564561	90.55999973842076	86.86222161187067	89.1130430802055	0.2489023836419021	1.7740097045898438	14	9	35	294	known extension	1	motif_ext + domain_min
DOC_SPAK_OSR1_1_M1011_M1025_Dmin	57	15	ranked_2	0.736822234238441	92.2442855834961	86.91333219740126	90.15826034545898	0.2703978356062246	2.0472121238708496	14	9	35	336	known extension	1	motif_ext + domain_min
DOC_SPAK_OSR1_1_M1011_M1025_Dmin	57	15	ranked_3	0.7029653833783048	84.37142835344586	80.33555687798395	82.79217429783033	0.173260809284287	2.3096323013305664	14	9	37	320	known extension	1	motif_ext + domain_min
DOC_SPAK_OSR1_1_M1011_M1025_Dmin	57	15	ranked_4	0.7018872017070399	85.2942864554269	82.47111129760742	84.18956574149753	0.1835653397104983	2.2914581298828125	14	9	38	336	known extension	1	motif_ext + domain_min
DOC_SPAK_OSR1_1_M986_M1050_D301_D527	227	65	ranked_0	0.446462158998617	95.98608696979024	74.77111117045085	86.67219515544612	0.3896156363032943	2.716158866882324	23	18	54	453	known extension	1	motif_ext + domain_ext
DOC_SPAK_OSR1_1_M986_M1050_D301_D527	227	65	ranked_1	0.4411257132219119	94.0520839691162	71.33904811314174	83.45266723632812	0.3438982973909018	4.534883975982666	24	21	64	452	known extension	1	motif_ext + domain_ext
DOC_SPAK_OSR1_1_M986_M1050_D301_D527	227	65	ranked_2	0.4298784811811296	91.1544443766276	77.51692346426157	85.43548399402249	0.3461042330775613	2.5690464973449707	18	13	46	362	known extension	1	motif_ext + domain_ext
DOC_SPAK_OSR1_1_M986_M1050_D301_D527	227	65	ranked_3	0.4279868969639004	95.81350021362304	73.41000005933974	85.20131593001516	0.3661953955505345	2.8074724674224854	20	18	54	413	known extension	1	motif_ext + domain_ext
DOC_SPAK_OSR1_1_M986_M1050_D301_D527	227	65	ranked_4	0.4267638227018239	94.80249977111816	81.88916556040446	89.95999944210052	0.337730761873486	2.2416863441467285	20	12	48	370	known extension	1	motif_ext + domain_ext
DOC_SPAK_OSR1_1_M986_M1050_D7_D527	521	65	ranked_0	0.4290632558210622	86.5628012084961	65.72066650390624	78.7470006942749	0.1799326762194218	3.7640810012817374	25	15	54	420	known extension	1	motif_ext + domain_ext
DOC_SPAK_OSR1_1_M986_M1050_D7_D527	521	65	ranked_1	0.424836755219116	88.67000059647994	70.46357127598354	81.58972252739801	0.2078854826761493	3.113502264022827	22	14	50	405	known extension	1	motif_ext + domain_ext
DOC_SPAK_OSR1_1_M986_M1050_D7_D527	521	65	ranked_2	0.4244808878360862	87.24466705322266	63.47133369445801	79.32022260030111	0.1882876745160768	4.257085800170898	30	15	60	488	known extension	1	motif_ext + domain_ext
DOC_SPAK_OSR1_1_M986_M1050_D7_D527	521	65	ranked_3	0.4196368365901771	85.63703720657914	55.56578967445776	73.21630453026813	0.1761353409402708	7.9282026290893555	27	19	58	498	known extension	1	motif_ext + domain_ext
DOC_SPAK_OSR1_1_M986_M1050_D7_D527	521	65	ranked_4	0.4163379950131371	84.93863625959916	66.88785661969867	77.91888862186008	0.1767427004446222	3.1693544387817383	22	14	48	387	known extension	1	motif_ext + domain_ext
DOC_SPAK_OSR1_1_M986_M1050_Dmin	57	65	ranked_0	0.7067961968421776	89.69937467575073	82.96500015258789	86.8132141658238	0.269310746375768	2.346083641052246	16	12	43	335	known extension	1	motif_ext + domain_min
DOC_SPAK_OSR1_1_M986_M1050_Dmin	57	65	ranked_1	0.7014795427992715	88.69285692487445	76.4949992497762	83.06307645944449	0.2295394382337683	2.360425472259521	14	12	36	294	known extension	1	motif_ext + domain_min
DOC_SPAK_OSR1_1_M986_M1050_Dmin	57	65	ranked_2	0.6910755802532115	87.91285705566406	75.50999927520752	82.1884611569918	0.1931411954653492	2.6232213973999023	14	12	35	304	known extension	1	motif_ext + domain_min
DOC_SPAK_OSR1_1_M986_M1050_Dmin	57	65	ranked_3	0.6875161119634317	89.17428534371513	83.38222291734483	86.90782613339631	0.2154714521030866	2.3192739486694336	14	9	36	316	known extension	1	motif_ext + domain_min
DOC_SPAK_OSR1_1_M986_M1050_Dmin	57	65	ranked_4	0.6760007883261242	87.16285651070731	82.32299880981445	85.14624913533528	0.222871306624191	2.3576393127441406	14	10	39	326	known extension	1	motif_ext + domain_min
DOC_SPAK_OSR1_1_M996_M1040_D301_D527	227	45	ranked_0	0.5304259435074986	94.50347701362942	68.15850028991699	82.24999946771666	0.3018226828590854	3.3177475929260254	23	20	60	446	known extension	1	motif_ext + domain_ext
DOC_SPAK_OSR1_1_M996_M1040_D301_D527	227	45	ranked_1	0.5225275867174104	93.03000024648811	68.23381024315243	81.95085152159346	0.3589535061380528	4.376216411590576	26	21	59	409	known extension	1	motif_ext + domain_ext
DOC_SPAK_OSR1_1_M996_M1040_D301_D527	227	45	ranked_2	0.5022981680074581	95.25000076293944	79.25461490337665	88.94878815159653	0.3485693138930416	2.3381855487823486	20	13	48	374	known extension	1	motif_ext + domain_ext
DOC_SPAK_OSR1_1_M996_M1040_D301_D527	227	45	ranked_3	0.4917440857623276	94.59333335028754	69.9373684933311	81.93216220752613	0.3355850462828729	3.61103105545044	18	19	52	390	known extension	1	motif_ext + domain_ext
DOC_SPAK_OSR1_1_M996_M1040_D301_D527	227	45	ranked_4	0.4740404505879825	93.56000036942332	72.29066670735678	84.17647081262925	0.2906407623385763	2.984055995941162	19	15	51	355	known extension	1	motif_ext + domain_ext
DOC_SPAK_OSR1_1_M996_M1040_D7_D527	521	45	ranked_0	0.5308170380742007	83.73128940213111	55.3947370428788	72.96339950561523	0.1662522119958318	5.091625213623047	31	19	63	489	known extension	1	motif_ext + domain_ext
DOC_SPAK_OSR1_1_M996_M1040_D7_D527	521	45	ranked_1	0.5264724445459763	87.55961608886719	60.01312482357025	77.06571465446835	0.2006048821868186	5.223426818847656	26	16	54	404	known extension	1	motif_ext + domain_ext
DOC_SPAK_OSR1_1_M996_M1040_D7_D527	521	45	ranked_2	0.5190274876024956	88.428999710083	67.9191665649414	80.73781228065491	0.1731561974972555	3.465472936630249	20	12	48	390	known extension	1	motif_ext + domain_ext
DOC_SPAK_OSR1_1_M996_M1040_D7_D527	521	45	ranked_3	0.5164345593109023	84.38791624704997	62.73933397928874	76.06153845175719	0.1739800830297785	3.96772575378418	24	15	50	403	known extension	1	motif_ext + domain_ext
DOC_SPAK_OSR1_1_M996_M1040_D7_D527	521	45	ranked_4	0.5161121902117105	85.61068909743736	52.40499992370606	72.05734657754704	0.1557854284379599	8.929031372070312	29	20	62	520	known extension	1	motif_ext + domain_ext
DOC_SPAK_OSR1_1_M996_M1040_Dmin	57	45	ranked_0	0.6842369650316584	87.29999983938117	72.60928562709263	81.06757562810725	0.2139081110205924	3.1039814949035645	19	14	44	342	known extension	1	motif_ext + domain_min
DOC_SPAK_OSR1_1_M996_M1040_Dmin	57	45	ranked_1	0.67734889410251	88.93857029506138	86.42636455189098	87.83319976806641	0.2715259564118145	2.3317325115203857	14	11	40	329	known extension	1	motif_ext + domain_min
DOC_SPAK_OSR1_1_M996_M1040_Dmin	57	45	ranked_2	0.6709857125557277	86.76266632080078	78.53499984741211	83.10592566596137	0.2135884893461412	2.830723285675049	15	12	39	350	known extension	1	motif_ext + domain_min
DOC_SPAK_OSR1_1_M996_M1040_Dmin	57	45	ranked_3	0.6640994897398109	86.21562385559082	81.07416502634685	84.01214150020054	0.2522700075743441	2.851609706878662	16	12	43	369	known extension	1	motif_ext + domain_min
DOC_SPAK_OSR1_1_M996_M1040_Dmin	57	45	ranked_4	0.6436936968491391	87.82000020345052	80.49909002130681	84.72269204946664	0.2202711432787068	2.813833475112915	15	11	38	341	known extension	1	motif_ext + domain_min
DOC_SPAK_OSR1_1_Mmin_D301_D527	227	5	ranked_0	0.8512716769426463	95.75533447265624	89.2739990234375	94.13500061035155	0.1624874168683089	1.7324378490447998	15	5	30	254	known extension	1	motif_min + domain_ext
DOC_SPAK_OSR1_1_Mmin_D301_D527	227	5	ranked_1	0.8489833943507871	96.1623077392578	91.15599975585936	94.77166663275824	0.169165758108283	1.681796312332153	13	5	26	216	known extension	1	motif_min + domain_ext
DOC_SPAK_OSR1_1_Mmin_D301_D527	227	5	ranked_2	0.8464977952163752	96.18857192993164	91.11000061035156	94.85210579320004	0.1711118705337314	1.7986984252929688	14	5	28	236	known extension	1	motif_min + domain_ext
DOC_SPAK_OSR1_1_Mmin_D301_D527	227	5	ranked_3	0.8463481048565211	95.84937524795532	89.51800079345703	94.34190513974144	0.1761501253723246	1.8671702146530151	16	5	30	256	known extension	1	motif_min + domain_ext
DOC_SPAK_OSR1_1_Mmin_D301_D527	227	5	ranked_4	0.8421525087008618	95.35357230050224	90.3719985961914	94.0426318519994	0.1627459333918938	1.9661178588867188	14	5	28	232	known extension	1	motif_min + domain_ext
DOC_SPAK_OSR1_1_Mmin_D7_D527	521	5	ranked_0	0.8262368592025235	85.44923107440655	66.41000061035156	80.16055594550238	0.0712597241204574	4.4182448387146	13	5	25	219	known extension	1	motif_min + domain_ext
DOC_SPAK_OSR1_1_Mmin_D7_D527	521	5	ranked_1	0.8207805107009796	86.96153846153847	71.11999969482422	82.56111102634006	0.0862534126640976	4.90136194229126	13	5	25	205	known extension	1	motif_min + domain_ext
DOC_SPAK_OSR1_1_Mmin_D7_D527	521	5	ranked_2	0.8032429109797736	88.28845977783203	65.08199996948242	81.84222094217937	0.0823472124362223	4.90382719039917	13	5	26	236	known extension	1	motif_min + domain_ext
DOC_SPAK_OSR1_1_Mmin_D7_D527	521	5	ranked_3	0.7818231752962763	87.44785690307617	62.03800048828125	80.7610525833933	0.0749323026214998	6.759059906005859	14	5	27	248	known extension	1	motif_min + domain_ext
DOC_SPAK_OSR1_1_Mmin_D7_D527	521	5	ranked_4	0.7689446287809579	84.72000063382663	57.44199981689453	77.14277818467882	0.0638879381441052	6.733286380767822	13	5	25	232	known extension	1	motif_min + domain_ext
DOC_SPAK_OSR1_1_Mmin_DFL	527	5	ranked_0	0.8269622210559735	89.53230931208684	68.46399993896485	83.68000115288629	0.0910556247990237	4.768147468566895	13	5	27	240	known extension	1	motif_min + domain_ext
DOC_SPAK_OSR1_1_Mmin_DFL	527	5	ranked_1	0.8099526696136978	85.99923236553485	66.92000122070313	80.69944593641493	0.0779058791996654	5.343262672424316	13	5	25	206	known extension	1	motif_min + domain_ext
DOC_SPAK_OSR1_1_Mmin_DFL	527	5	ranked_2	0.8065500868531555	87.53857040405273	59.49600067138672	80.15894679019326	0.0717227918875158	5.533171653747559	14	5	28	255	known extension	1	motif_min + domain_ext
DOC_SPAK_OSR1_1_Mmin_DFL	527	5	ranked_3	0.8035140252013192	87.32928575788226	62.19400100708008	80.7147371392501	0.0746376254781861	5.638354301452637	14	5	27	240	known extension	1	motif_min + domain_ext
DOC_SPAK_OSR1_1_Mmin_DFL	527	5	ranked_4	0.78351866430703	85.99785723005023	64.16399917602538	80.25210511057	0.0792204166930479	6.456180095672607	14	5	28	265	known extension	1	motif_min + domain_ext
DOC_USP7_MATH_1_M290_M491_D1_D204	204	202	ranked_0	0.3352965429990968	86.04190535772415	64.58550071716309	75.57536650866997	0.1166765123555039	16.387731552124023	21	20	45	333	known extension	1	motif_ext + domain_ext
DOC_USP7_MATH_1_M290_M491_D1_D204	204	202	ranked_1	0.1881438150302508	81.80391361402428	58.959259315773295	69.46780029296875	0.0848190374676303	20.852523803710938	23	27	55	426	known extension	1	motif_ext + domain_ext
DOC_USP7_MATH_1_M290_M491_D1_D204	204	202	ranked_2	0.1870399081315886	73.21826138703719	45.591304779052734	59.40478308304496	0.0604502206656779	20.652462005615234	23	23	50	397	known extension	1	motif_ext + domain_ext
DOC_USP7_MATH_1_M290_M491_D1_D204	204	202	ranked_3	0.1856191137775857	93.0693876305405	37.523499965667725	76.96913033637448	0.3265939895412378	20.69718170166016	49	20	104	1211	known extension	1	motif_ext + domain_ext
DOC_USP7_MATH_1_M290_M491_D1_D204	204	202	ranked_4	0.1825401235736846	78.45782570216967	51.17533276875814	67.68842059687564	0.0802758272789049	21.13461685180664	23	15	42	440	known extension	1	motif_ext + domain_ext
DOC_USP7_MATH_1_M290_M491_D1_D528	528	202	ranked_0	0.333888213038817	76.84812498092651	58.09749984741211	66.43111101786296	0.0444698329660379	20.464874267578125	16	20	35	186	known extension	1	motif_ext + domain_ext
DOC_USP7_MATH_1_M290_M491_D1_D528	528	202	ranked_1	0.2817340773817129	81.96800003051757	50.95888900756836	67.279473756489	0.0277120311772763	24.668598175048828	10	9	14	70	known extension	1	motif_ext + domain_ext
DOC_USP7_MATH_1_M290_M491_D1_D528	528	202	ranked_2	0.280394805192485	75.40875053405762	51.72142859867641	64.35466696421305	0.0313058753129349	24.94181060791016	16	14	22	118	known extension	1	motif_ext + domain_ext
DOC_USP7_MATH_1_M290_M491_D1_D528	528	202	ranked_3	0.2527655945191246	76.63124942779541	55.450555165608726	65.4179407007554	0.0435026607190369	28.08205223083496	16	18	27	117	known extension	1	motif_ext + domain_ext
DOC_USP7_MATH_1_M290_M491_D1_D528	528	202	ranked_4	0.2134062277621414	61.59000015258789	65.82999954223632	63.517272602428086	0.0252680636084149	27.162643432617188	6	5	9	142	known extension	1	motif_ext + domain_ext
DOC_USP7_MATH_1_M290_M491_Dmin	138	202	ranked_0	0.6613331413942192	73.27636354619807	49.58176410899443	62.947948406904175	0.0936664790771887	10.8159818649292	22	17	46	441	known extension	1	motif_ext + domain_min
DOC_USP7_MATH_1_M290_M491_Dmin	138	202	ranked_1	0.5138525794066865	87.47916603088379	65.34684171174702	77.69976691312569	0.1153910551304863	12.536657333374023	24	19	46	324	known extension	1	motif_ext + domain_min
DOC_USP7_MATH_1_M290_M491_Dmin	138	202	ranked_2	0.1990979536924301	88.4113635149869	36.47888914744059	73.33419353731217	0.2163724791726098	18.40384864807129	44	18	101	1214	known extension	1	motif_ext + domain_min
DOC_USP7_MATH_1_M290_M491_Dmin	138	202	ranked_3	0.1871310598442087	70.80235335406135	51.40733311971029	61.71093761920929	0.0591643500559114	21.44272994995117	17	15	42	488	known extension	1	motif_ext + domain_min
DOC_USP7_MATH_1_M290_M491_Dmin	138	202	ranked_4	0.1756944056091762	81.82000108198686	76.77857099260602	79.85944493611653	0.0354572268318079	18.669660568237305	11	7	18	140	known extension	1	motif_ext + domain_min
DOC_USP7_MATH_1_M367_M431_D1_D204	204	65	ranked_0	0.6346697856346997	92.86541684468588	67.01277732849121	81.78571419488816	0.3060389108703925	5.0672760009765625	24	18	65	602	known extension	1	motif_ext + domain_ext
DOC_USP7_MATH_1_M367_M431_D1_D204	204	65	ranked_1	0.6312162688961889	93.66999986436632	71.99571418762207	84.18749988079071	0.2510221228119111	4.678229808807373	18	14	44	404	known extension	1	motif_ext + domain_ext
DOC_USP7_MATH_1_M367_M431_D1_D204	204	65	ranked_2	0.628032543569568	92.2861116197374	64.41562521457672	79.17058860554414	0.2455922682085484	5.888307571411133	18	16	47	399	known extension	1	motif_ext + domain_ext
DOC_USP7_MATH_1_M367_M431_D1_D204	204	65	ranked_3	0.6266854136666477	92.43920013427734	65.19449996948242	80.3304445054796	0.3074988998753054	4.919774055480957	25	20	66	602	known extension	1	motif_ext + domain_ext
DOC_USP7_MATH_1_M367_M431_D1_D204	204	65	ranked_4	0.6225129296855307	91.11555565728082	75.75416660308838	84.97100003560384	0.2493935272933157	3.033409595489502	18	12	39	381	known extension	1	motif_ext + domain_ext
DOC_USP7_MATH_1_M367_M431_D1_D528	528	65	ranked_0	0.601268546602439	87.64916674296062	49.56454563140869	69.43478273308796	0.1521234330314311	10.486536026000977	24	22	60	571	known extension	1	motif_ext + domain_ext
DOC_USP7_MATH_1_M367_M431_D1_D528	528	65	ranked_1	0.5993680426358008	87.57050018310547	54.83315728840075	71.62153826004419	0.182933184130878	8.032734870910645	20	19	60	526	known extension	1	motif_ext + domain_ext
DOC_USP7_MATH_1_M367_M431_D1_D528	528	65	ranked_2	0.594558529631229	86.0130439426588	55.28111118740506	72.52097590376691	0.1527696723536921	7.890022277832031	23	18	54	465	known extension	1	motif_ext + domain_ext
DOC_USP7_MATH_1_M367_M431_D1_D528	528	65	ranked_3	0.5920128071062447	88.4642105102539	49.74894734432823	69.10657892729107	0.1733349099608359	8.625550270080566	19	19	56	536	known extension	1	motif_ext + domain_ext
DOC_USP7_MATH_1_M367_M431_D1_D528	528	65	ranked_4	0.5856940155513206	86.91714332217262	56.853529425228345	73.46763184196071	0.1697446752275997	8.125150680541992	21	17	58	513	known extension	1	motif_ext + domain_ext
DOC_USP7_MATH_1_M367_M431_Dmin	138	65	ranked_0	0.8405143854947883	92.48791726430257	68.59100036621093	81.62568231062455	0.3533722825078302	3.4358510971069336	24	20	64	604	known extension	1	motif_ext + domain_min
DOC_USP7_MATH_1_M367_M431_Dmin	138	65	ranked_1	0.8276007596129494	93.28952389671689	70.55529471004711	83.11894768162777	0.3414975620577578	4.0813727378845215	21	17	58	575	known extension	1	motif_ext + domain_min
DOC_USP7_MATH_1_M367_M431_Dmin	138	65	ranked_2	0.8247039887817862	92.93200035095217	67.7681245803833	81.74805556403265	0.2447038694780703	4.766283512115479	20	16	53	470	known extension	1	motif_ext + domain_min
DOC_USP7_MATH_1_M367_M431_Dmin	138	65	ranked_3	0.8230138933482312	91.0033327738444	72.59307773296649	83.28290324057302	0.2645445561883251	4.042557239532471	18	13	41	366	known extension	1	motif_ext + domain_min
DOC_USP7_MATH_1_M367_M431_Dmin	138	65	ranked_4	0.8068357890759248	91.28823538387525	65.12437534332275	78.60272748542555	0.1854916439979853	4.851269245147705	17	16	46	421	known extension	1	motif_ext + domain_min
DOC_USP7_MATH_1_M377_M421_D1_D204	204	45	ranked_0	0.6352858704595349	94.26799926757812	79.50909146395597	88.02384596604567	0.2477034145687056	2.538007497787476	15	11	39	375	known extension	1	motif_ext + domain_ext
DOC_USP7_MATH_1_M377_M421_D1_D204	204	45	ranked_1	0.6349269537300714	93.14260897429094	67.00736899124949	81.3195242200579	0.3335887650453076	4.8710126876831055	23	19	63	646	known extension	1	motif_ext + domain_ext
DOC_USP7_MATH_1_M377_M421_D1_D204	204	45	ranked_2	0.634596812998324	92.21999987433938	68.29866638183594	81.0068747997284	0.2543895621409967	5.577180862426758	17	15	44	448	known extension	1	motif_ext + domain_ext
DOC_USP7_MATH_1_M377_M421_D1_D204	204	45	ranked_3	0.6291591327482584	91.69235453886144	70.4814281463623	82.11322649063602	0.2420772852898842	4.071600914001465	17	14	40	371	known extension	1	motif_ext + domain_ext
DOC_USP7_MATH_1_M377_M421_D1_D204	204	45	ranked_4	0.6238233059115643	91.05499945746529	73.71499951680501	84.11899948120117	0.2223699488762924	3.481462001800537	18	12	42	383	known extension	1	motif_ext + domain_ext
DOC_USP7_MATH_1_M377_M421_D1_D528	528	45	ranked_0	0.6098803948747284	87.945554945204	56.52374970912933	73.15882306940415	0.1474794442921642	7.584993362426758	18	16	49	470	known extension	1	motif_ext + domain_ext
DOC_USP7_MATH_1_M377_M421_D1_D528	528	45	ranked_1	0.5977237750436001	86.75600051879883	55.55611165364584	71.97710579320004	0.1781004973854804	8.434268951416016	20	18	57	503	known extension	1	motif_ext + domain_ext
DOC_USP7_MATH_1_M377_M421_D1_D528	528	45	ranked_2	0.5906421011394727	85.22900009155273	56.3712500333786	72.4033333990309	0.1739421545099561	7.820918083190918	20	16	55	490	known extension	1	motif_ext + domain_ext
DOC_USP7_MATH_1_M377_M421_D1_D528	528	45	ranked_3	0.58892670362719	85.90238117036365	51.33181823383678	68.2151164121406	0.1841306283014201	8.489216804504395	21	22	62	538	known extension	1	motif_ext + domain_ext
DOC_USP7_MATH_1_M377_M421_D1_D528	528	45	ranked_4	0.5797466075779187	86.71374956766765	49.0345456383445	68.6932607319044	0.1420658923327064	9.128019332885742	24	22	64	577	known extension	1	motif_ext + domain_ext
DOC_USP7_MATH_1_M377_M421_Dmin	138	45	ranked_0	0.8323760694284892	91.09150047302246	69.05687522888184	81.29833369784885	0.2998575603425987	5.016226768493652	20	16	57	556	known extension	1	motif_ext + domain_min
DOC_USP7_MATH_1_M377_M421_Dmin	138	45	ranked_1	0.8312845638901549	91.04636313698508	65.85789489746094	79.37365834305926	0.3244682497920366	5.588253021240234	22	19	63	610	known extension	1	motif_ext + domain_min
DOC_USP7_MATH_1_M377_M421_Dmin	138	45	ranked_2	0.8306902879365745	88.7689478020919	65.48466720581055	78.49647106843837	0.206030323506562	6.351000308990479	19	15	46	452	known extension	1	motif_ext + domain_min
DOC_USP7_MATH_1_M377_M421_Dmin	138	45	ranked_3	0.8245087200944197	92.36062574386597	74.72249952952068	84.80142879486084	0.2270051155996839	3.253191947937012	16	12	37	403	known extension	1	motif_ext + domain_min
DOC_USP7_MATH_1_M377_M421_Dmin	138	45	ranked_4	0.8199616637138349	91.92352968103744	73.73416709899902	84.39689688846983	0.197299489133663	3.404512405395508	17	12	40	372	known extension	1	motif_ext + domain_min
DOC_USP7_MATH_1_M387_M411_D1_D204	204	25	ranked_0	0.6358870403774911	93.1366673787435	70.68230790358324	82.71142905099052	0.2201677264409223	2.705982208251953	15	13	37	338	known extension	1	motif_ext + domain_ext
DOC_USP7_MATH_1_M387_M411_D1_D204	204	25	ranked_1	0.6346607143676114	93.87133331298828	75.228333791097	85.58555574770327	0.266892359133711	2.5720880031585693	15	12	39	360	known extension	1	motif_ext + domain_ext
DOC_USP7_MATH_1_M387_M411_D1_D204	204	25	ranked_2	0.6342513136881385	92.21210560045743	62.308889071146645	77.66459485646841	0.2495276535074978	6.857751369476318	19	18	55	505	known extension	1	motif_ext + domain_ext
DOC_USP7_MATH_1_M387_M411_D1_D204	204	25	ranked_3	0.62620147750599	90.85812568664552	72.84416675567627	83.13785757337298	0.2078736036589339	5.589889526367188	16	12	38	367	known extension	1	motif_ext + domain_ext
DOC_USP7_MATH_1_M387_M411_D1_D204	204	25	ranked_4	0.6222906553351718	92.38705982881434	79.13999938964844	87.18285751342773	0.2375806662114236	2.8102049827575684	17	11	37	359	known extension	1	motif_ext + domain_ext
DOC_USP7_MATH_1_M387_M411_D1_D528	528	25	ranked_0	0.6751134826977638	86.95684131823089	60.76800003051758	75.40294075012207	0.1894819959802234	5.5890960693359375	19	15	46	414	known extension	1	motif_ext + domain_ext
DOC_USP7_MATH_1_M387_M411_D1_D528	528	25	ranked_1	0.6710474216727046	89.05880065917968	63.05625033378601	78.91146394683093	0.1915128922121007	5.732280254364014	25	16	58	477	known extension	1	motif_ext + domain_ext
DOC_USP7_MATH_1_M387_M411_D1_D528	528	25	ranked_2	0.644109671739317	88.03181838989258	61.4526663462321	77.2564864803005	0.1758512704150823	7.01809549331665	22	15	51	435	known extension	1	motif_ext + domain_ext
DOC_USP7_MATH_1_M387_M411_D1_D528	528	25	ranked_3	0.5865361262752106	86.05411798813763	47.59888871510824	66.2771429334368	0.138601601579377	9.225852966308594	17	18	47	450	known extension	1	motif_ext + domain_ext
DOC_USP7_MATH_1_M387_M411_D1_D528	528	25	ranked_4	0.4593994661976804	82.92210508647717	28.937142644609725	60.01939374750311	0.0725293204441477	16.98948860168457	19	14	48	450	known extension	1	motif_ext + domain_ext
DOC_USP7_MATH_1_M387_M411_Dmin	138	25	ranked_0	0.8227498929271213	90.91823488123276	69.47615447411171	81.62666670481364	0.1943591886490682	5.24207067489624	17	13	42	380	known extension	1	motif_ext + domain_min
DOC_USP7_MATH_1_M387_M411_Dmin	138	25	ranked_1	0.8226748991949575	93.00933430989583	68.98142923627582	81.40965599849306	0.2273877431328948	5.343535423278809	15	14	39	388	known extension	1	motif_ext + domain_min
DOC_USP7_MATH_1_M387_M411_Dmin	138	25	ranked_2	0.8213132040756378	90.63705938002644	66.08266677856446	79.12718784809113	0.1991937842826224	6.057219505310059	17	15	43	378	known extension	1	motif_ext + domain_min
DOC_USP7_MATH_1_M387_M411_Dmin	138	25	ranked_3	0.8195788971837665	91.38882311652688	72.79166666666667	83.6934480338261	0.2024222566387837	4.523540496826172	17	12	41	404	known extension	1	motif_ext + domain_min
DOC_USP7_MATH_1_M387_M411_Dmin	138	25	ranked_4	0.8180082626581321	91.47764677159928	72.79916667938232	83.74862052654397	0.2399023415898969	2.96480393409729	17	12	37	378	known extension	1	motif_ext + domain_min
DOC_USP7_MATH_1_M392_M406_D1_D204	204	15	ranked_0	0.7749314250931608	92.16388914320204	75.5869237459623	85.21225849274666	0.2745797825596465	2.617263078689575	18	13	47	416	known extension	1	motif_ext + domain_ext
DOC_USP7_MATH_1_M392_M406_D1_D204	204	15	ranked_1	0.7322560088076557	91.7355545891656	78.2563625682484	86.62275761571424	0.2444620746456928	3.516505241394043	18	11	38	352	known extension	1	motif_ext + domain_ext
DOC_USP7_MATH_1_M392_M406_D1_D204	204	15	ranked_2	0.7191381759623847	94.96571404593332	76.29583215713501	86.34884548187256	0.2587481551530255	2.548137187957764	14	12	38	367	known extension	1	motif_ext + domain_ext
DOC_USP7_MATH_1_M392_M406_D1_D204	204	15	ranked_3	0.7097333306579963	95.81461568979115	80.58299980163574	89.19217399928881	0.2704099721439819	2.2528209686279297	13	10	34	331	known extension	1	motif_ext + domain_ext
DOC_USP7_MATH_1_M392_M406_D1_D204	204	15	ranked_4	0.5104199455522723	90.2899996439616	37.37666670481364	69.12466646830241	0.1014374464863798	7.3522796630859375	18	12	42	409	known extension	1	motif_ext + domain_ext
DOC_USP7_MATH_1_M392_M406_D1_D528	528	15	ranked_0	0.7979788193604684	88.40949935913086	66.59846173799954	79.81727241747308	0.2197017406184699	4.60468864440918	20	13	48	411	known extension	1	motif_ext + domain_ext
DOC_USP7_MATH_1_M392_M406_D1_D528	528	15	ranked_1	0.7917086552162057	89.65312480926514	67.08916664123535	79.98285702296666	0.2042807712362292	4.437383651733398	16	12	46	395	known extension	1	motif_ext + domain_ext
DOC_USP7_MATH_1_M392_M406_D1_D528	528	15	ranked_2	0.7890646565519053	88.2749998304579	65.45250066121419	79.14600016276042	0.1785215500243691	4.547758102416992	18	12	42	355	known extension	1	motif_ext + domain_ext
DOC_USP7_MATH_1_M392_M406_D1_D528	528	15	ranked_3	0.7861048598177288	88.037777794732	63.34333356221517	78.16000010172526	0.1696319992675508	4.722455978393555	18	12	43	414	known extension	1	motif_ext + domain_ext
DOC_USP7_MATH_1_M392_M406_D1_D528	528	15	ranked_4	0.7143176454700015	86.36470525404987	55.98461503248949	73.1999994913737	0.126401999438883	7.930361747741699	17	13	41	392	known extension	1	motif_ext + domain_ext
DOC_USP7_MATH_1_M392_M406_Dmin	138	15	ranked_0	0.8232038419113199	93.57000011867947	78.35999997456868	87.48600006103516	0.3163218030052933	2.9398856163024902	18	12	46	410	known extension	1	motif_ext + domain_min
DOC_USP7_MATH_1_M392_M406_Dmin	138	15	ranked_1	0.819083334016649	93.8287501335144	73.50416787465413	85.11821487971714	0.2607237373167659	2.723647117614746	16	12	36	349	known extension	1	motif_ext + domain_min
DOC_USP7_MATH_1_M392_M406_Dmin	138	15	ranked_2	0.8150089651812845	92.62600135803224	77.4233325322469	86.92500054836273	0.3233595730967443	2.8461809158325195	20	12	48	437	known extension	1	motif_ext + domain_min
DOC_USP7_MATH_1_M392_M406_Dmin	138	15	ranked_3	0.8058799880470606	94.07499967302594	74.25363696705212	85.35360008239746	0.2356435882432903	2.427843809127808	14	11	35	325	known extension	1	motif_ext + domain_min
DOC_USP7_MATH_1_M392_M406_Dmin	138	15	ranked_4	0.7950024019932084	93.33599955240884	76.88090931285511	86.37423060490535	0.2593754059820208	2.6639952659606934	15	11	36	346	known extension	1	motif_ext + domain_min
DOC_USP7_MATH_1_MFL_Dmin	138	491	ranked_0	0.249527124194873	74.75480010986328	44.67999948774065	61.02499982585078	0.0514838820607889	18.855796813964844	25	21	49	484	known extension	1	motif_ext + domain_min
DOC_USP7_MATH_1_MFL_Dmin	138	491	ranked_1	0.2005142838819354	72.98000038994684	51.78545396978205	64.94068967884985	0.0244341434236451	22.6088809967041	18	11	23	151	known extension	1	motif_ext + domain_min
DOC_USP7_MATH_1_MFL_Dmin	138	491	ranked_2	0.1866610940945254	73.928999710083	60.008888244628906	67.33526270013107	0.0327125378485089	25.494659423828125	10	9	16	80	known extension	1	motif_ext + domain_min
DOC_USP7_MATH_1_MFL_Dmin	138	491	ranked_3	0.1863731133530117	68.69866561889648	38.84833335876465	55.43185128106011	0.0276550559560464	21.29902648925781	15	12	29	232	known extension	1	motif_ext + domain_min
DOC_USP7_MATH_1_MFL_Dmin	138	491	ranked_4	0.1858488737792938	70.96217412533967	37.16173910058063	54.06195661296015	0.0538255179015331	25.01114273071289	23	23	55	531	known extension	1	motif_ext + domain_min
DOC_USP7_MATH_1_Mmin_D1_D204	204	5	ranked_0	0.8975173342889814	98.29727242209697	95.03999938964844	97.2793745994568	0.2285864437250682	1.2805362939834597	11	5	24	240	known extension	1	motif_min + domain_ext
DOC_USP7_MATH_1_Mmin_D1_D204	204	5	ranked_1	0.8946904541654096	98.2541669209798	94.16199951171876	97.05058827119716	0.2271677520375181	1.5923031568527222	12	5	25	250	known extension	1	motif_min + domain_ext
DOC_USP7_MATH_1_Mmin_D1_D204	204	5	ranked_2	0.8919468460815415	98.1649996439616	94.15799865722656	96.9864699419807	0.2261914982183795	1.4538589715957642	12	5	25	252	known extension	1	motif_min + domain_ext
DOC_USP7_MATH_1_Mmin_D1_D204	204	5	ranked_3	0.8669092389498061	98.22454556551848	92.66800079345704	96.48812532424928	0.2161015295525174	2.1407017707824707	11	5	24	252	known extension	1	motif_min + domain_ext
DOC_USP7_MATH_1_Mmin_D1_D204	204	5	ranked_4	0.8594259139584416	98.09454623135652	89.55000152587891	95.42437601089478	0.2069754196956257	2.207479953765869	11	5	24	250	known extension	1	motif_min + domain_ext
DOC_USP7_MATH_1_Mmin_D1_D528	528	5	ranked_0	0.8755106610522676	95.51416651407878	80.85800018310547	91.20352935791016	0.1648109559185324	3.472756862640381	12	5	26	233	known extension	1	motif_min + domain_ext
DOC_USP7_MATH_1_Mmin_D1_D528	528	5	ranked_1	0.862551265194384	95.53545379638672	80.78600158691407	90.92624998092651	0.162586000271623	3.705380916595459	11	5	22	228	known extension	1	motif_min + domain_ext
DOC_USP7_MATH_1_Mmin_D1_D528	528	5	ranked_2	0.6872934586306261	92.25777859157986	40.69800033569336	73.8435720716204	0.0530115983880676	7.811378479003906	9	5	19	146	known extension	1	motif_min + domain_ext
DOC_USP7_MATH_1_Mmin_D1_D528	528	5	ranked_3	0.6862525058311321	91.5012502670288	39.50666681925456	77.32090932672673	0.0522423295279388	5.921334266662598	8	3	14	155	known extension	1	motif_min + domain_ext
DOC_USP7_MATH_1_Mmin_D1_D528	528	5	ranked_4	0.6729574220404285	92.97333335876463	44.85999984741211	78.8223529142492	0.0776349292458983	9.559662818908691	12	5	23	149	known extension	1	motif_min + domain_ext
DOC_USP7_UBL2_3_M1099_M1135_D528_D865	338	37	ranked_0	0.7272796299731765	95.0131997680664	71.73933283487956	86.28549966812133	0.3088479760634524	2.81224012374878	25	15	56	476	known extension	1	motif_ext + domain_ext
DOC_USP7_UBL2_3_M1099_M1135_D528_D865	338	37	ranked_1	0.6979537072794184	95.27714247930618	77.57333278656006	88.83939350012577	0.3315600058461017	2.486803770065308	21	12	48	453	known extension	1	motif_ext + domain_ext
DOC_USP7_UBL2_3_M1099_M1135_D528_D865	338	37	ranked_2	0.4639088605043333	90.26111207184968	39.8957143511091	73.06317138671875	0.1635378698645938	6.907972812652588	27	14	56	470	known extension	1	motif_ext + domain_ext
DOC_USP7_UBL2_3_M1099_M1135_D528_D865	338	37	ranked_3	0.4493268348928754	91.4088003540039	40.19999972256747	75.76166682773166	0.2050438728955048	6.748827934265137	25	11	49	424	known extension	1	motif_ext + domain_ext
DOC_USP7_UBL2_3_M1099_M1135_D528_D865	338	37	ranked_4	0.374003588773593	90.08280059814452	38.287500063578285	73.28432474909602	0.1555644234922493	8.331002235412598	25	12	49	345	known extension	1	motif_ext + domain_ext
DOC_USP7_UBL2_3_M1099_M1135_Dmin	245	37	ranked_0	0.7447381591037272	95.58909121426667	79.95499960581462	90.07117652893066	0.36222595574164	2.082219123840332	22	12	52	475	known extension	1	motif_ext + domain_min
DOC_USP7_UBL2_3_M1099_M1135_Dmin	245	37	ranked_1	0.698742198518443	95.09347865892494	76.55230800922101	88.39805592430963	0.3386281638263865	2.477822780609131	23	13	54	494	known extension	1	motif_ext + domain_min
DOC_USP7_UBL2_3_M1099_M1135_Dmin	245	37	ranked_2	0.6940121100935376	95.35708363850912	76.31769180297852	88.66756758818755	0.3417692986952304	2.2400991916656494	24	13	56	521	known extension	1	motif_ext + domain_min
DOC_USP7_UBL2_3_M1099_M1135_Dmin	245	37	ranked_3	0.6919205497894082	95.44923107440655	70.3480000813802	86.26585388183594	0.294859845107504	2.5333101749420166	26	15	58	492	known extension	1	motif_ext + domain_min
DOC_USP7_UBL2_3_M1099_M1135_Dmin	245	37	ranked_4	0.6854761523133293	95.64173889160156	75.80923021756686	88.47999964820013	0.3398745898157975	2.406571388244629	23	13	51	453	known extension	1	motif_ext + domain_min
DOC_USP7_UBL2_3_M1099_M1140_D528_D865	338	42	ranked_0	0.7244735114548022	95.67217453666356	84.33399925231933	92.23636384443805	0.3716768412807764	2.432128429412842	23	10	48	416	known extension	1	motif_ext + domain_ext
DOC_USP7_UBL2_3_M1099_M1140_D528_D865	338	42	ranked_1	0.6914808441225464	95.32238224574498	77.59454484419389	89.22843813896179	0.3216106675774898	2.638035774230957	21	11	47	425	known extension	1	motif_ext + domain_ext
DOC_USP7_UBL2_3_M1099_M1140_D528_D865	338	42	ranked_2	0.5859294877433336	93.29926839688927	53.68269238105187	77.925671734027	0.3014420507704184	10.007843017578123	41	26	81	606	known extension	1	motif_ext + domain_ext
DOC_USP7_UBL2_3_M1099_M1140_D528_D865	338	42	ranked_3	0.4692395632201135	91.95333328247072	35.61238107227144	68.7541176665063	0.145728556449794	11.894628524780272	30	21	54	434	known extension	1	motif_ext + domain_ext
DOC_USP7_UBL2_3_M1099_M1140_D528_D865	338	42	ranked_4	0.441732919604075	91.0835712977818	37.19904736110142	67.99020389634735	0.1724141922836871	14.721826553344728	28	21	55	438	known extension	1	motif_ext + domain_ext
DOC_USP7_UBL2_3_M1099_M1140_Dmin	245	42	ranked_0	0.468088504365465	91.1609377861023	40.287999629974365	71.59442311066847	0.1938236015735473	12.309771537780762	32	20	59	496	known extension	1	motif_ext + domain_min
DOC_USP7_UBL2_3_M1099_M1140_Dmin	245	42	ranked_1	0.4472835380803234	92.3968002319336	41.93076911339393	75.13210537559108	0.1115773248053658	8.257573127746582	25	13	43	331	known extension	1	motif_ext + domain_min
DOC_USP7_UBL2_3_M1099_M1140_Dmin	245	42	ranked_2	0.4449845491072487	92.0683334350586	42.10538482666016	76.9632559487986	0.1144152365208895	7.484188079833984	30	13	50	400	known extension	1	motif_ext + domain_min
DOC_USP7_UBL2_3_M1099_M1140_Dmin	245	42	ranked_3	0.4388852333511525	91.44028560093471	38.656470354865576	74.18403830895058	0.1786598247594939	8.918146133422852	35	17	63	446	known extension	1	motif_ext + domain_min
DOC_USP7_UBL2_3_M1099_M1140_Dmin	245	42	ranked_4	0.3930666627885867	91.69636396928269	34.75857080732073	74.73617026146422	0.1322269581270463	11.823999404907228	33	14	50	426	known extension	1	motif_ext + domain_min
DOC_USP7_UBL2_3_M1101_M1125_D528_D865	338	25	ranked_0	0.7174256396559346	95.23719970703124	75.7758337656657	88.92540534766945	0.3182780614456518	2.420360803604126	25	12	51	445	known extension	1	motif_ext + domain_ext
DOC_USP7_UBL2_3_M1101_M1125_D528_D865	338	25	ranked_1	0.7145157088625965	95.7173903092094	79.31750043233235	90.09457092285156	0.3342853489638926	2.612732410430908	23	12	49	429	known extension	1	motif_ext + domain_ext
DOC_USP7_UBL2_3_M1101_M1125_D528_D865	338	25	ranked_2	0.5746719155630882	91.5849999647874	54.184000396728514	77.90170743988782	0.1897310506180626	5.66965389251709	26	15	55	419	known extension	1	motif_ext + domain_ext
DOC_USP7_UBL2_3_M1101_M1125_D528_D865	338	25	ranked_3	0.5527513357311719	90.92518474437573	50.16533330281575	76.36809494381859	0.2023036816159989	6.435320854187012	27	15	56	451	known extension	1	motif_ext + domain_ext
DOC_USP7_UBL2_3_M1101_M1125_D528_D865	338	25	ranked_4	0.5324732438382835	92.0676668802897	39.88999990983443	78.06878061992366	0.1492820978358029	5.977657794952393	30	11	49	410	known extension	1	motif_ext + domain_ext
DOC_USP7_UBL2_3_M1101_M1125_Dmin	245	25	ranked_0	0.618751452371459	94.01592593722872	69.56499926249187	86.49256388346355	0.3080270834931996	3.5592074394226074	27	12	57	481	known extension	1	motif_ext + domain_min
DOC_USP7_UBL2_3_M1101_M1125_Dmin	245	25	ranked_1	0.6045873161096542	91.10928535461426	55.93133316040039	78.83790668221407	0.2744255016142983	4.583592414855957	28	15	67	484	known extension	1	motif_ext + domain_min
DOC_USP7_UBL2_3_M1101_M1125_Dmin	245	25	ranked_2	0.5953175249083871	89.4161771886489	53.5566669040256	77.00326978243314	0.2669165296213582	6.082603454589844	34	18	69	528	known extension	1	motif_ext + domain_min
DOC_USP7_UBL2_3_M1101_M1125_Dmin	245	25	ranked_3	0.5886068943194666	93.53925860369648	60.577334594726565	81.76714288620721	0.2669702521647738	4.142302989959717	27	15	58	497	known extension	1	motif_ext + domain_min
DOC_USP7_UBL2_3_M1101_M1125_Dmin	245	25	ranked_4	0.554897635650414	92.49807651226337	58.78000024648813	81.25871775700496	0.2250187299524648	5.057216644287109	26	13	56	471	known extension	1	motif_ext + domain_min
DOC_USP7_UBL2_3_M1106_M1120_D528_D865	338	15	ranked_0	0.8615488205637376	94.9236001586914	75.63200073242187	87.68925037384034	0.4558623516586114	3.3176698684692383	25	15	67	608	known extension	1	motif_ext + domain_ext
DOC_USP7_UBL2_3_M1106_M1120_D528_D865	338	15	ranked_1	0.7968975125429248	95.52090974287552	78.84818302501331	89.9633341702548	0.3251770798800319	2.51255464553833	22	11	48	405	known extension	1	motif_ext + domain_ext
DOC_USP7_UBL2_3_M1106_M1120_D528_D865	338	15	ranked_2	0.7673682817820608	92.77791754404704	62.21692246657152	82.04027062493401	0.2102719815543799	4.3407816886901855	24	13	53	403	known extension	1	motif_ext + domain_ext
DOC_USP7_UBL2_3_M1106_M1120_D528_D865	338	15	ranked_3	0.6061637388743532	91.58739172894022	46.33909086747603	76.94823556787827	0.1805985080235745	7.627541542053223	23	11	46	418	known extension	1	motif_ext + domain_ext
DOC_USP7_UBL2_3_M1106_M1120_D528_D865	338	15	ranked_4	0.524417553305506	89.44571467808315	37.9890910061923	71.75750029087067	0.1259749960705764	8.80201244354248	21	11	47	361	known extension	1	motif_ext + domain_ext
DOC_USP7_UBL2_3_M1106_M1120_Dmin	245	15	ranked_0	0.7981133745889939	94.88454541293058	78.05333423614502	88.94411793877097	0.335869223700495	2.20009446144104	22	12	53	473	known extension	1	motif_ext + domain_min
DOC_USP7_UBL2_3_M1106_M1120_Dmin	245	15	ranked_1	0.7725409974437991	94.79173975405486	77.72090877186169	89.26882384805118	0.3143647676283179	2.494638442993164	23	11	50	432	known extension	1	motif_ext + domain_min
DOC_USP7_UBL2_3_M1106_M1120_Dmin	245	15	ranked_2	0.7703336976748356	94.9165214870287	75.86090850830078	88.75147022920497	0.310927157898243	2.576437473297119	23	11	50	427	known extension	1	motif_ext + domain_min
DOC_USP7_UBL2_3_M1106_M1120_Dmin	245	15	ranked_3	0.7618508909924258	92.23689612026872	66.93066584269205	83.60977216200395	0.3718349490689172	4.504133701324463	29	15	67	558	known extension	1	motif_ext + domain_min
DOC_USP7_UBL2_3_M1106_M1120_Dmin	245	15	ranked_4	0.7100001170021639	90.89034455398031	58.44333343505859	79.82886349071156	0.264345973078001	5.761877536773682	29	15	69	568	known extension	1	motif_ext + domain_min
DOC_USP7_UBL2_3_Mmin_D528_D865	338	5	ranked_0	0.8310805380208425	96.2715383676382	73.64400100708008	89.98611132303874	0.1400144367401928	3.28946304321289	13	5	25	248	known extension	1	motif_min + domain_ext
DOC_USP7_UBL2_3_Mmin_D528_D865	338	5	ranked_1	0.713114100985162	93.90352989645564	47.70999984741211	83.40500033985485	0.0813952060127123	6.143124103546143	17	5	27	234	known extension	1	motif_min + domain_ext
DOC_USP7_UBL2_3_Mmin_D528_D865	338	5	ranked_2	0.6983358859011584	94.34750022888184	47.716000366210935	85.02120025634765	0.0949330928387206	6.648844242095947	20	5	27	217	known extension	1	motif_min + domain_ext
DOC_USP7_UBL2_3_Mmin_D528_D865	338	5	ranked_3	0.6850754634409386	94.06055535210504	49.84600067138672	84.4486956389054	0.0933006374232503	7.82606315612793	18	5	27	241	known extension	1	motif_min + domain_ext
DOC_USP7_UBL2_3_Mmin_D528_D865	338	5	ranked_4	0.6841764377995079	93.90722232394748	45.62799987792969	83.41173918350883	0.0728719267303744	7.186393737792969	18	5	28	258	known extension	1	motif_min + domain_ext
LIG_BIR_III_2_M151_M416_D156_D497	342	266	ranked_0	0.1860771387286381	59.390832583109535	73.98714256286621	67.25038411067082	0.0321898089372398	25.74142074584961	12	14	25	202	known extension	1	motif_ext + domain_ext
LIG_BIR_III_2_M151_M416_D156_D497	342	266	ranked_1	0.1817581163067512	61.49333381652832	18.886666615804035	40.190000216166176	0.0182588935619795	29.92625999450684	3	3	4	27	known extension	1	motif_ext + domain_ext
LIG_BIR_III_2_M151_M416_D156_D497	342	266	ranked_2	0.1706883372283432	65.58999633789062	46.35500144958496	52.76666641235352	0.0	28.40607452392578	1	2	2	2	known extension	1	motif_ext + domain_ext
LIG_BIR_III_2_M151_M416_D156_D497	342	266	ranked_3	0.1695298561248442	72.86000061035156	25.01799964904785	48.93900012969971	0.0203003000872075	21.41851043701172	5	5	7	17	known extension	1	motif_ext + domain_ext
LIG_BIR_III_2_M151_M416_D156_D497	342	266	ranked_4	0.1682533191429262	69.84000015258789	27.420000076293945	44.388000106811525	0.0182588935619795	22.81629180908203	2	3	3	12	known extension	1	motif_ext + domain_ext
LIG_BIR_III_2_M151_M416_D240_D437	198	266	ranked_0	0.3845903203141164	48.808181589299984	86.38222249348958	72.1300000815556	0.1060404288514673	21.58287048339844	11	18	32	295	known extension	1	motif_ext + domain_ext
LIG_BIR_III_2_M151_M416_D240_D437	198	266	ranked_1	0.2944366704954716	39.35818186673251	80.83949985504151	66.12032250435122	0.0542318973680467	24.96638870239257	11	20	30	217	known extension	1	motif_ext + domain_ext
LIG_BIR_III_2_M151_M416_D240_D437	198	266	ranked_2	0.2499501398548987	61.62192271305965	53.85740696942365	57.66641469271678	0.0479672577522633	27.685527801513672	26	27	51	327	known extension	1	motif_ext + domain_ext
LIG_BIR_III_2_M151_M416_D240_D437	198	266	ranked_3	0.2337455517316918	45.79833300908407	70.72919982910156	62.64351329287968	0.0757618123808449	24.380107879638672	12	25	42	387	known extension	1	motif_ext + domain_ext
LIG_BIR_III_2_M151_M416_D240_D437	198	266	ranked_4	0.203461832521947	40.43916686375936	73.28000068664551	60.143667157491045	0.0445150601482025	27.493209838867188	12	18	27	307	known extension	1	motif_ext + domain_ext
LIG_BIR_III_2_M151_M416_Dmin	66	266	ranked_0	0.2817430792266406	72.89272793856534	58.01166685422262	65.12869606847349	0.0876323127349232	25.07878875732422	22	24	54	497	known extension	1	motif_ext + domain_min
LIG_BIR_III_2_M151_M416_Dmin	66	266	ranked_1	0.267449706649393	61.01545472578569	53.02142817633493	56.53879985809326	0.0300698766719172	24.233428955078125	11	14	34	358	known extension	1	motif_ext + domain_min
LIG_BIR_III_2_M151_M416_Dmin	66	266	ranked_2	0.236482931189034	62.82249975204468	72.42749786376953	66.0241657892863	0.0262649367222209	25.40342903137207	8	4	16	196	known extension	1	motif_ext + domain_min
LIG_BIR_III_2_M151_M416_Dmin	66	266	ranked_3	0.2306296998166815	67.60777748955621	67.6	67.6049998147147	0.0241216125121274	24.96078109741211	9	5	13	164	known extension	1	motif_ext + domain_min
LIG_BIR_III_2_M151_M416_Dmin	66	266	ranked_4	0.2281696408002151	68.6	73.88833236694336	70.58312463760376	0.0379175821816935	25.281635284423828	10	6	19	226	known extension	1	motif_ext + domain_min
LIG_BIR_III_2_M285_M349_D156_D497	342	65	ranked_0	0.3775016960587274	74.32883701768033	41.64448290857776	61.16430550151401	0.1032738486781535	16.20905876159668	43	29	103	855	known extension	1	motif_ext + domain_ext
LIG_BIR_III_2_M285_M349_D156_D497	342	65	ranked_1	0.3636567854066697	79.95392908368792	47.237143107822966	65.93244937974579	0.1464862037931906	11.18083381652832	28	21	71	625	known extension	1	motif_ext + domain_ext
LIG_BIR_III_2_M285_M349_D156_D497	342	65	ranked_2	0.3157372691670215	82.08093786239624	40.05222214592828	66.95060020446778	0.1211470960978831	14.893787384033203	32	18	76	676	known extension	1	motif_ext + domain_ext
LIG_BIR_III_2_M285_M349_D156_D497	342	65	ranked_3	0.3095261183962234	81.31766713460287	42.13235282897949	67.14425557724972	0.112652811346301	13.310577392578123	30	17	70	603	known extension	1	motif_ext + domain_ext
LIG_BIR_III_2_M285_M349_D156_D497	342	65	ranked_4	0.3091992358590892	76.86964225769043	35.404210441990905	60.10702088538637	0.0800692540678193	14.61931037902832	28	19	64	603	known extension	1	motif_ext + domain_ext
LIG_BIR_III_2_M285_M349_D240_D437	198	65	ranked_0	0.5031607398506437	89.84833314683702	65.65636374733664	80.67206889185412	0.1734212178205229	3.110705137252808	18	11	41	409	known extension	1	motif_ext + domain_ext
LIG_BIR_III_2_M285_M349_D240_D437	198	65	ranked_1	0.4717680464757388	92.70812559127808	77.22250032424927	87.54625050226848	0.1987880758650079	2.1648731231689453	16	8	37	409	known extension	1	motif_ext + domain_ext
LIG_BIR_III_2_M285_M349_D240_D437	198	65	ranked_2	0.4701645352902569	93.37687492370604	76.05124950408936	87.60166645050049	0.1685892357817469	2.216394424438477	16	8	39	408	known extension	1	motif_ext + domain_ext
LIG_BIR_III_2_M285_M349_D240_D437	198	65	ranked_3	0.4608511751844392	89.34055603875055	72.60222286648221	83.76111164799443	0.1406648784772071	2.883774757385254	18	9	40	440	known extension	1	motif_ext + domain_ext
LIG_BIR_III_2_M285_M349_D240_D437	198	65	ranked_4	0.4591946493502256	79.94850015640259	57.39833434422811	71.49218797683716	0.1177896454291238	4.408062934875488	20	12	40	420	known extension	1	motif_ext + domain_ext
LIG_BIR_III_2_M285_M349_Dmin	66	65	ranked_0	0.6929419355283677	91.30750036239624	73.20749998092651	85.27416690190633	0.1617865268388543	2.943061590194702	16	8	38	449	known extension	1	motif_ext + domain_min
LIG_BIR_III_2_M285_M349_Dmin	66	65	ranked_1	0.6658332306696483	89.30687475204468	67.42777718438043	81.43039962768555	0.1730581199073962	3.211012125015259	16	9	39	501	known extension	1	motif_ext + domain_min
LIG_BIR_III_2_M285_M349_Dmin	66	65	ranked_2	0.6109110323110932	86.71999979019165	68.65124988555908	80.69708315531413	0.1486654643135926	3.2731587886810303	16	8	37	448	known extension	1	motif_ext + domain_min
LIG_BIR_III_2_M285_M349_Dmin	66	65	ranked_3	0.5987863945065609	86.74874973297119	64.63222291734483	78.78680007934571	0.1539778310895739	3.7459757328033447	16	9	41	452	known extension	1	motif_ext + domain_min
LIG_BIR_III_2_M285_M349_Dmin	66	65	ranked_4	0.1327815741093805	71.38500022888184	31.38999938964844	63.38600006103516	0.0187018188449921	18.828947067260746	4	1	4	31	known extension	1	motif_ext + domain_min
LIG_BIR_III_2_M295_M339_D156_D497	342	45	ranked_0	0.3572692415220416	82.07999936995968	45.60285722641718	67.34884581199059	0.1393047923618189	14.490171432495115	31	21	77	745	known extension	1	motif_ext + domain_ext
LIG_BIR_III_2_M295_M339_D156_D497	342	45	ranked_1	0.3172915602355889	81.2924233638879	35.53899993896484	64.02698056203015	0.0977664496666108	15.965469360351562	33	20	84	673	known extension	1	motif_ext + domain_ext
LIG_BIR_III_2_M295_M339_D156_D497	342	45	ranked_2	0.3125190524859866	82.19866663614908	41.34473690233733	66.35734694344657	0.1359730915685555	15.045713424682615	30	19	76	761	known extension	1	motif_ext + domain_ext
LIG_BIR_III_2_M295_M339_D156_D497	342	45	ranked_3	0.3075365762416161	78.98787908843069	34.380769142737755	59.33050860388804	0.0927433511905101	18.856075286865234	33	26	77	657	known extension	1	motif_ext + domain_ext
LIG_BIR_III_2_M295_M339_D156_D497	342	45	ranked_4	0.2211376197444292	76.30357224600655	26.518947400544818	56.177872840394365	0.0566384995253516	19.38598251342773	28	19	65	462	known extension	1	motif_ext + domain_ext
LIG_BIR_III_2_M295_M339_D240_D437	198	45	ranked_0	0.4801127969257656	92.46882405000576	75.26625108718872	86.9640007019043	0.1600399021927825	2.265120029449463	17	8	38	394	known extension	1	motif_ext + domain_ext
LIG_BIR_III_2_M295_M339_D240_D437	198	45	ranked_1	0.4710202417430555	89.96476200648716	72.18599967956543	84.2296773848995	0.1929059255656277	3.197598695755005	21	10	42	427	known extension	1	motif_ext + domain_ext
LIG_BIR_III_2_M295_M339_D240_D437	198	45	ranked_2	0.4706822930162881	93.21937465667725	79.13875102996826	88.52583344777425	0.1917585460269831	2.144387722015381	16	8	37	390	known extension	1	motif_ext + domain_ext
LIG_BIR_III_2_M295_M339_D240_D437	198	45	ranked_3	0.4604738530238084	91.07624983787537	76.16250085830688	86.10500017801921	0.1672928417071435	2.300187587738037	16	8	36	380	known extension	1	motif_ext + domain_ext
LIG_BIR_III_2_M295_M339_D240_D437	198	45	ranked_4	0.4432665768620483	90.76647074082318	78.69374990463257	86.90320007324219	0.2129587154833758	2.279470443725586	17	8	37	398	known extension	1	motif_ext + domain_ext
LIG_BIR_III_2_M295_M339_Dmin	66	45	ranked_0	0.6534369261244125	90.1173329671224	77.26749992370605	85.64782582158628	0.1876029821939162	2.173644781112671	15	8	37	448	known extension	1	motif_ext + domain_min
LIG_BIR_III_2_M295_M339_Dmin	66	45	ranked_1	0.6446324935669306	88.33312606811523	72.03500099182129	82.0646164233868	0.1839886774601957	3.1434903144836426	16	10	41	435	known extension	1	motif_ext + domain_min
LIG_BIR_III_2_M295_M339_Dmin	66	45	ranked_2	0.6428081328164772	87.70749950408936	73.99749994277954	83.13749965031941	0.1776974413782568	2.5418624877929688	16	8	37	442	known extension	1	motif_ext + domain_min
LIG_BIR_III_2_M295_M339_Dmin	66	45	ranked_3	0.6244205087857745	86.87411768296185	70.31889004177518	81.14346196101262	0.1886887937374076	2.799187660217285	17	9	42	473	known extension	1	motif_ext + domain_min
LIG_BIR_III_2_M295_M339_Dmin	66	45	ranked_4	0.6237490702085742	88.90733337402344	75.87250089645386	84.37347859921663	0.1960207375523008	2.5349183082580566	15	8	39	435	known extension	1	motif_ext + domain_min
LIG_BIR_III_2_M305_M329_D156_D497	342	25	ranked_0	0.3456246615653684	82.0009994506836	34.601000022888186	66.20099964141846	0.0527652327428329	15.106188774108888	20	10	43	348	known extension	1	motif_ext + domain_ext
LIG_BIR_III_2_M305_M329_D156_D497	342	25	ranked_1	0.3415073443659993	78.57629592330368	32.104117786183075	60.62113618850708	0.0577869981254908	17.139429092407227	27	17	61	529	known extension	1	motif_ext + domain_ext
LIG_BIR_III_2_M305_M329_D156_D497	342	25	ranked_2	0.3296603457194504	81.67631731535259	33.706666734483505	66.2575010572161	0.0507249217767145	15.108359336853027	19	9	38	360	known extension	1	motif_ext + domain_ext
LIG_BIR_III_2_M305_M329_D156_D497	342	25	ranked_3	0.3187492637830443	82.8805004119873	35.22250008583069	69.26392889022827	0.0567912898160323	15.540943145751951	20	8	41	413	known extension	1	motif_ext + domain_ext
LIG_BIR_III_2_M305_M329_D156_D497	342	25	ranked_4	0.3112908293506701	76.97739111858866	26.025625109672543	56.07410249954615	0.0484443954245076	20.11251449584961	23	16	48	508	known extension	1	motif_ext + domain_ext
LIG_BIR_III_2_M305_M329_D240_D437	198	25	ranked_0	0.5326707214506596	92.90312576293944	76.94250106811523	87.58291753133138	0.2094942303655664	2.1616337299346924	16	8	37	396	known extension	1	motif_ext + domain_ext
LIG_BIR_III_2_M305_M329_D240_D437	198	25	ranked_1	0.5287277134733367	93.28733317057292	76.80875062942505	87.55565228669539	0.1941804913820295	2.2006397247314453	15	8	38	411	known extension	1	motif_ext + domain_ext
LIG_BIR_III_2_M305_M329_D240_D437	198	25	ranked_2	0.5144258778947749	92.97444534301758	75.16625022888184	87.49500069251427	0.1469334904335251	2.220454692840576	18	8	37	389	known extension	1	motif_ext + domain_ext
LIG_BIR_III_2_M305_M329_D240_D437	198	25	ranked_3	0.5080576456870752	91.22749948501588	74.96999979019165	85.80833292007446	0.1617111333858077	2.3207716941833496	16	8	36	380	known extension	1	motif_ext + domain_ext
LIG_BIR_III_2_M305_M329_D240_D437	198	25	ranked_4	0.5030356238198465	90.22764677159928	76.07499933242798	85.69879959106446	0.1679795685871281	2.568164825439453	17	8	37	396	known extension	1	motif_ext + domain_ext
LIG_BIR_III_2_M305_M329_Dmin	66	25	ranked_0	0.6727378313536028	90.70062494277954	76.63500118255615	86.01208368937175	0.2236123081686774	2.4623923301696777	16	8	38	458	known extension	1	motif_ext + domain_min
LIG_BIR_III_2_M305_M329_Dmin	66	25	ranked_1	0.6598529237330844	89.24470654655906	73.06800003051758	83.25333376283999	0.2190130871562475	2.877708911895752	17	10	42	461	known extension	1	motif_ext + domain_min
LIG_BIR_III_2_M305_M329_Dmin	66	25	ranked_2	0.6275137032641168	90.50800018310548	77.32750034332275	85.92347849970278	0.2001471385467463	2.3256304264068604	15	8	37	424	known extension	1	motif_ext + domain_min
LIG_BIR_III_2_M305_M329_Dmin	66	25	ranked_3	0.6087814591603469	88.51937484741211	73.55375099182129	83.53083356221516	0.1991995342380608	2.8827929496765137	16	8	37	441	known extension	1	motif_ext + domain_min
LIG_BIR_III_2_M305_M329_Dmin	66	25	ranked_4	0.5837304163957844	87.19333241780599	68.38888846503363	80.14166593551636	0.150772840791458	3.515430450439453	15	9	40	425	known extension	1	motif_ext + domain_min
LIG_BIR_III_2_M310_M324_D156_D497	342	15	ranked_0	0.4157600212977795	86.54571315220424	48.23200035095215	76.46315715187474	0.0791605544131419	7.706478595733643	14	5	25	258	known extension	1	motif_ext + domain_ext
LIG_BIR_III_2_M310_M324_D156_D497	342	15	ranked_1	0.3125172617535109	86.03499937057495	34.37000020345052	71.94454505226828	0.0530187471206283	12.257675170898438	16	6	25	245	known extension	1	motif_ext + domain_ext
LIG_BIR_III_2_M310_M324_D156_D497	342	15	ranked_2	0.2959488136179011	66.04903227283108	23.95166667302449	54.30093024497808	0.0480863953896825	21.729358673095703	31	12	50	498	known extension	1	motif_ext + domain_ext
LIG_BIR_III_2_M310_M324_D156_D497	342	15	ranked_3	0.2941900871173011	84.59533386230468	28.729999923706053	70.62900037765503	0.0461688586979292	12.15182876586914	15	5	25	272	known extension	1	motif_ext + domain_ext
LIG_BIR_III_2_M310_M324_D156_D497	342	15	ranked_4	0.2762457340307805	81.81099929809571	23.56000010172526	68.36846102201022	0.0420834514521966	15.18684196472168	20	6	32	299	known extension	1	motif_ext + domain_ext
LIG_BIR_III_2_M310_M324_D240_D437	198	15	ranked_0	0.3858694389100509	87.26611073811848	33.31750011444092	70.66653823852539	0.0470499875207835	10.703819274902344	18	8	34	258	known extension	1	motif_ext + domain_ext
LIG_BIR_III_2_M310_M324_D240_D437	198	15	ranked_1	0.3801686028872504	83.19190488542829	33.99583307902018	65.30242422855261	0.0540326251014442	13.682994842529297	21	12	39	360	known extension	1	motif_ext + domain_ext
LIG_BIR_III_2_M310_M324_D240_D437	198	15	ranked_2	0.3756856576018152	91.40133310953776	44.90428597586496	76.60681811246005	0.0776991737321435	6.787377834320068	15	7	30	252	known extension	1	motif_ext + domain_ext
LIG_BIR_III_2_M310_M324_D240_D437	198	15	ranked_3	0.3742267474589985	88.22353026446174	36.88666661580404	74.8313049648119	0.0539210159157044	9.152225494384766	17	6	31	264	known extension	1	motif_ext + domain_ext
LIG_BIR_III_2_M310_M324_D240_D437	198	15	ranked_4	0.3590780330504236	89.81800028483073	39.1214280809675	73.6872727654197	0.0688462436425288	7.464885234832764	15	7	31	242	known extension	1	motif_ext + domain_ext
LIG_BIR_III_2_M310_M324_Dmin	66	15	ranked_0	0.7474182248282543	96.29866638183594	80.33999919891357	90.7478256225586	0.2173395726093179	1.988335132598877	15	8	37	393	known extension	1	motif_ext + domain_min
LIG_BIR_III_2_M310_M324_Dmin	66	15	ranked_1	0.7026714161767996	94.39066619873049	80.23428453717914	89.88636294278231	0.2104004545296875	2.051483631134033	15	7	35	393	known extension	1	motif_ext + domain_min
LIG_BIR_III_2_M310_M324_Dmin	66	15	ranked_2	0.6604100875098458	92.3126673380534	77.02499961853027	86.99521769648013	0.1870402629861987	2.51835560798645	15	8	36	413	known extension	1	motif_ext + domain_min
LIG_BIR_III_2_M310_M324_Dmin	66	15	ranked_3	0.5603205160618359	87.29353063246784	63.3979995727539	78.44333394368489	0.1376631907451097	3.4077601432800293	17	10	41	470	known extension	1	motif_ext + domain_min
LIG_BIR_III_2_M310_M324_Dmin	66	15	ranked_4	0.308878920293523	85.46312475204468	36.29299983978272	66.55153824732854	0.0462838455776317	7.956793785095215	16	10	35	322	known extension	1	motif_ext + domain_min
LIG_BIR_III_2_MFL_Dmin	66	416	ranked_0	0.2629150590963951	63.23363737626509	57.37916692097982	60.17913105176843	0.0264991101316246	24.120098114013672	11	12	18	130	known extension	1	motif_ext + domain_min
LIG_BIR_III_2_MFL_Dmin	66	416	ranked_1	0.2447220407218774	69.34272766113281	66.40153767512395	67.749583085378	0.0238666027811895	25.669994354248047	11	13	22	149	known extension	1	motif_ext + domain_min
LIG_BIR_III_2_MFL_Dmin	66	416	ranked_2	0.2323977245280826	66.67333399454752	74.4	69.76400039672852	0.0368861756657448	25.346492767333984	15	10	22	118	known extension	1	motif_ext + domain_min
LIG_BIR_III_2_MFL_Dmin	66	416	ranked_3	0.2304426184063707	71.04000091552734	48.30000038146973	59.67000064849854	0.0198240565343888	26.09912109375	5	5	5	18	known extension	1	motif_ext + domain_min
LIG_BIR_III_2_MFL_Dmin	66	416	ranked_4	0.2209503692409309	61.94333362579346	63.307272997769445	62.59565245586893	0.02396599222036	25.96827507019043	12	11	27	213	known extension	1	motif_ext + domain_min
LIG_BIR_III_2_Mmin_D156_D497	342	5	ranked_0	0.7958067375876279	87.74062418937683	70.1400016784668	83.5499997820173	0.119312136088899	3.789537906646729	16	5	32	365	known extension	1	motif_min + domain_ext
LIG_BIR_III_2_Mmin_D156_D497	342	5	ranked_1	0.7802098026685753	89.47999976663029	67.45599899291992	84.47454504533248	0.120208574916683	4.504240036010742	17	5	33	362	known extension	1	motif_min + domain_ext
LIG_BIR_III_2_Mmin_D156_D497	342	5	ranked_2	0.7785855294455288	88.61500024795532	71.78199920654296	84.60714285714286	0.1470147304868726	4.605817317962647	16	5	34	375	known extension	1	motif_min + domain_ext
LIG_BIR_III_2_Mmin_D156_D497	342	5	ranked_3	0.7710591087250542	88.0862500667572	66.31599884033203	82.90285691760835	0.1336639869865195	5.244511604309082	16	5	32	357	known extension	1	motif_min + domain_ext
LIG_BIR_III_2_Mmin_D156_D497	342	5	ranked_4	0.7399359180514293	91.24733378092448	73.28399963378907	86.75650024414062	0.1415276264517785	5.812778472900391	15	5	31	347	known extension	1	motif_min + domain_ext
LIG_BIR_III_2_Mmin_D240_D437	198	5	ranked_0	0.8717090862837178	97.33533325195312	95.22400207519532	96.80750045776368	0.2383470314285263	1.3703069686889648	15	5	31	348	known extension	1	motif_min + domain_ext
LIG_BIR_III_2_Mmin_D240_D437	198	5	ranked_1	0.8702408490824284	97.2362494468689	95.58999938964844	96.8442851475307	0.2285622792936735	1.3595154285430908	16	5	31	364	known extension	1	motif_min + domain_ext
LIG_BIR_III_2_Mmin_D240_D437	198	5	ranked_2	0.8696968531504524	96.89437580108644	95.81600036621094	96.63761974516368	0.2265717980581178	1.4116954803466797	16	5	31	345	known extension	1	motif_min + domain_ext
LIG_BIR_III_2_Mmin_D240_D437	198	5	ranked_3	0.8676716448640682	96.1693333943685	94.8020004272461	95.82750015258787	0.2217076601840875	1.429502010345459	15	5	32	352	known extension	1	motif_min + domain_ext
LIG_BIR_III_2_Mmin_D240_D437	198	5	ranked_4	0.8638512223870247	96.33733317057292	93.96000061035156	95.74300003051758	0.2325557206442289	1.4719276428222656	15	5	31	350	known extension	1	motif_min + domain_ext
LIG_BIR_III_2_Mmin_DFL	497	5	ranked_0	0.7731789773250142	88.44500064849854	64.18599929809571	82.66904794602166	0.1215410326003654	4.78896427154541	16	5	33	405	known extension	1	motif_min + domain_ext
LIG_BIR_III_2_Mmin_DFL	497	5	ranked_1	0.763913585199761	89.37812566757202	65.1359992980957	83.60619081769671	0.1245720825061255	5.488946437835693	16	5	33	357	known extension	1	motif_min + domain_ext
LIG_BIR_III_2_Mmin_DFL	497	5	ranked_2	0.7499509813228862	86.40705938900219	64.89400024414063	81.51772776517001	0.122781033592743	6.011135101318359	17	5	35	396	known extension	1	motif_min + domain_ext
LIG_BIR_III_2_Mmin_DFL	497	5	ranked_3	0.730246952838187	88.85875034332275	64.3759994506836	83.02952394031342	0.1313079768084792	6.8919677734375	16	5	32	392	known extension	1	motif_min + domain_ext
LIG_BIR_III_2_Mmin_DFL	497	5	ranked_4	0.6955586267406647	90.08133290608724	64.9639991760254	83.80199947357178	0.130500589582943	8.211498260498047	15	5	32	359	known extension	1	motif_min + domain_ext
LIG_CAP-Gly_1_M1406_M1438_D1_D517	517	33	ranked_0	0.6204329057787091	91.38420988384046	87.31222195095486	90.07535661969868	0.2414454500002912	6.261286735534668	19	9	39	331	known extension	1	motif_ext + domain_ext
LIG_CAP-Gly_1_M1406_M1438_D1_D517	517	33	ranked_1	0.6135869111301137	90.87666575113931	83.34818198464133	88.02103397764009	0.2228424716791543	5.748401641845703	18	11	38	332	known extension	1	motif_ext + domain_ext
LIG_CAP-Gly_1_M1406_M1438_D1_D517	517	33	ranked_2	0.611860474024596	84.62523860023136	82.85000069936116	83.97969754536946	0.232454679291316	8.570259094238281	21	12	42	343	known extension	1	motif_ext + domain_ext
LIG_CAP-Gly_1_M1406_M1438_D1_D517	517	33	ranked_3	0.6105318944851885	92.62944497002496	86.49333360460069	90.58407451488354	0.2541790458906308	5.858222961425781	18	9	35	334	known extension	1	motif_ext + domain_ext
LIG_CAP-Gly_1_M1406_M1438_D1_D517	517	33	ranked_4	0.5850034981360701	91.25000040154708	85.0009994506836	89.09517248745622	0.2371071636718944	7.136753082275391	19	10	40	344	known extension	1	motif_ext + domain_ext
LIG_CAP-Gly_1_M1406_M1438_Dmin	41	33	ranked_0	0.2647377022894657	80.09624862670898	62.32999928792318	72.48214176722935	0.0265862771652564	8.041963577270508	8	6	14	137	known extension	1	motif_ext + domain_min
LIG_CAP-Gly_1_M1406_M1438_Dmin	41	33	ranked_1	0.2251462810230195	71.80999946594238	53.225454503839664	62.07523781912668	0.025815651313186	12.156320571899414	10	11	19	102	known extension	1	motif_ext + domain_min
LIG_CAP-Gly_1_M1406_M1438_Dmin	41	33	ranked_2	0.2149762278551665	59.74249982833862	53.58571352277483	56.86933288574219	0.0266187833790504	12.548030853271484	8	7	14	182	known extension	1	motif_ext + domain_min
LIG_CAP-Gly_1_M1406_M1438_Dmin	41	33	ranked_3	0.1977212277193894	73.69000015258788	54.25818148526278	63.51142846970331	0.0293989468900994	11.611836433410645	10	11	20	230	known extension	1	motif_ext + domain_min
LIG_CAP-Gly_1_M1406_M1438_Dmin	41	33	ranked_4	0.1940964947161507	70.95856966291156	54.77200012207031	64.21416568756104	0.0218778509686287	12.844764709472656	7	5	9	103	known extension	1	motif_ext + domain_min
LIG_CAP-Gly_1_M1432_M1438_D1_D517	517	7	ranked_0	0.5866531607849466	91.88666534423828	61.0	84.16499900817871	0.0657879859750801	7.51254940032959	12	4	21	158	known extension	1	motif_ext + domain_ext
LIG_CAP-Gly_1_M1432_M1438_D1_D517	517	7	ranked_1	0.5809738312376683	91.91142817905973	57.8120002746582	82.93789452000668	0.0791026331838962	6.262388229370117	14	5	25	208	known extension	1	motif_ext + domain_ext
LIG_CAP-Gly_1_M1432_M1438_D1_D517	517	7	ranked_2	0.5355960091254202	91.94000091552736	56.66249942779541	81.86071477617536	0.0524726332342663	8.091204643249512	10	4	17	99	known extension	1	motif_ext + domain_ext
LIG_CAP-Gly_1_M1432_M1438_D1_D517	517	7	ranked_3	0.2357960466101452	0.0	0.0	0.0	0.0	50.0	0	0	0	0	known extension	1	motif_ext + domain_ext
LIG_CAP-Gly_1_M1432_M1438_D1_D517	517	7	ranked_4	0.1096239359499627	0.0	0.0	0.0	0.0	50.0	0	0	0	0	known extension	1	motif_ext + domain_ext
LIG_CAP-Gly_1_M1432_M1438_Dmin	41	7	ranked_0	0.2431919701474328	75.22769223726712	38.611666997273765	63.664736898321856	0.0431396516597596	8.579154968261719	13	6	21	336	known extension	1	motif_ext + domain_min
LIG_CAP-Gly_1_M1432_M1438_Dmin	41	7	ranked_1	0.2367020551816261	76.08200047810872	38.18714223589216	64.024545582858	0.0616265609243829	9.061613082885742	15	7	31	504	known extension	1	motif_ext + domain_min
LIG_CAP-Gly_1_M1432_M1438_Dmin	41	7	ranked_2	0.229846371686601	76.04214232308524	33.9028570992606	61.995713915143696	0.0466792463089142	10.124289512634276	14	7	33	625	known extension	1	motif_ext + domain_min
LIG_CAP-Gly_1_M1432_M1438_Dmin	41	7	ranked_3	0.228469223412511	76.27461565457858	36.14428574698312	62.22900018692017	0.0447072402921978	9.663992881774902	13	7	35	511	known extension	1	motif_ext + domain_min
LIG_CAP-Gly_1_M1432_M1438_Dmin	41	7	ranked_4	0.224316189756858	76.40599950154622	41.11333401997884	66.32238079252697	0.0596874064768469	9.809860229492188	15	6	30	393	known extension	1	motif_ext + domain_min
LIG_CAP-Gly_1_Mmin_D1_D517	517	5	ranked_0	0.6929073408008569	92.67922973632812	71.55249977111816	87.70823445039638	0.0955191645157083	4.73061466217041	13	4	23	205	known extension	1	motif_min + domain_ext
LIG_CAP-Gly_1_Mmin_D1_D517	517	5	ranked_1	0.6838235464580295	92.53461573674127	66.05500030517578	86.30411798813763	0.1103488988661191	4.62576150894165	13	4	23	229	known extension	1	motif_min + domain_ext
LIG_CAP-Gly_1_Mmin_D1_D517	517	5	ranked_2	0.6487901139666832	91.88846059945914	62.545000076293945	84.98411694694968	0.0892381087364363	6.745221138000488	13	4	21	160	known extension	1	motif_min + domain_ext
LIG_CAP-Gly_1_Mmin_D1_D517	517	5	ranked_3	0.596886482494166	92.47714178902764	63.98750114440918	86.14611053466797	0.0853026597202228	11.647562980651855	14	4	23	206	known extension	1	motif_min + domain_ext
LIG_CAP-Gly_1_Mmin_D1_D517	517	5	ranked_4	0.5630231466420493	91.6374994913737	58.05249977111816	83.24124956130981	0.0695921528972805	10.536008834838867	12	4	20	142	known extension	1	motif_min + domain_ext
LIG_CAP-Gly_2_M120_M581_D1_D204	204	462	ranked_0	0.2232972887536753	94.69800059000652	45.02799987792969	82.2805004119873	0.1015445648395079	13.722396850585938	15	5	22	192	known extension	1	motif_ext + domain_ext
LIG_CAP-Gly_2_M120_M581_D1_D204	204	462	ranked_1	0.2019790647640131	88.61437559127808	40.71500062942505	72.6479172706604	0.0759888009327497	16.903789520263672	16	8	26	205	known extension	1	motif_ext + domain_ext
LIG_CAP-Gly_2_M120_M581_D1_D204	204	462	ranked_2	0.1274528380980604	32.51000022888184	27.790000279744465	30.150000254313152	0.0187633779463649	28.929786682128903	3	3	5	32	known extension	1	motif_ext + domain_ext
LIG_CAP-Gly_2_M120_M581_D1_D204	204	462	ranked_3	0.1186631497336325	32.678333600362144	23.21599998474121	28.377272865988992	0.0186120400264056	31.6285400390625	6	5	8	41	known extension	1	motif_ext + domain_ext
LIG_CAP-Gly_2_M120_M581_D1_D204	204	462	ranked_4	0.1175414205844343	21.800000190734863	23.309999847412108	22.63888888888889	0.0187276668064698	31.476348876953125	4	5	9	49	known extension	1	motif_ext + domain_ext
LIG_CAP-Gly_2_M120_M581_D1_D288	288	462	ranked_0	0.1566604255074458	77.38034531165813	24.40466651916504	59.32045481421731	0.0398235091186891	23.62141990661621	29	15	49	349	known extension	1	motif_ext + domain_ext
LIG_CAP-Gly_2_M120_M581_D1_D288	288	462	ranked_1	0.1515665662899054	58.90199966430664	63.0033327738444	60.4399995803833	0.0192865181285341	26.02420425415039	5	3	6	46	known extension	1	motif_ext + domain_ext
LIG_CAP-Gly_2_M120_M581_D1_D288	288	462	ranked_2	0.1352971883728499	68.94923107440655	23.31333335240682	51.56412718031142	0.0478853595275904	31.35176658630371	39	24	83	945	known extension	1	motif_ext + domain_ext
LIG_CAP-Gly_2_M120_M581_D1_D288	288	462	ranked_3	0.1302772828593398	34.459999084472656	56.880001068115234	45.670000076293945	0.0	26.53508186340332	1	1	1	3	known extension	1	motif_ext + domain_ext
LIG_CAP-Gly_2_M120_M581_D1_D288	288	462	ranked_4	0.1262680412128317	24.695999526977538	27.1875	25.80333307054308	0.019410223204584	31.51485824584961	5	4	13	219	known extension	1	motif_ext + domain_ext
LIG_CAP-Gly_2_M120_M581_Dmin	42	462	ranked_0	0.4058693948447092	88.08000030517579	50.926666259765625	74.14750003814697	0.050702773519927	15.22928237915039	10	6	20	151	known extension	1	motif_ext + domain_min
LIG_CAP-Gly_2_M120_M581_Dmin	42	462	ranked_1	0.3129433419179678	75.07461577195387	39.07083368301392	57.79280036926269	0.0393335720232731	17.160552978515625	13	12	32	283	known extension	1	motif_ext + domain_min
LIG_CAP-Gly_2_M120_M581_Dmin	42	462	ranked_2	0.2693967052285667	87.98999977111816	52.99666595458984	72.99285670689174	0.0332162282096972	18.824726104736328	8	6	15	100	known extension	1	motif_ext + domain_min
LIG_CAP-Gly_2_M120_M581_Dmin	42	462	ranked_3	0.2314033453952228	85.46199951171874	52.265000343322754	70.70777765909831	0.0287144083001888	20.81631088256836	5	4	9	71	known extension	1	motif_ext + domain_min
LIG_CAP-Gly_2_M120_M581_Dmin	42	462	ranked_4	0.117272706077895	81.25000108991351	45.51666768391927	70.53000106811524	0.0202071547447587	26.962629318237305	7	3	8	44	known extension	1	motif_ext + domain_min
LIG_CAP-Gly_2_M533_M581_D1_D204	204	49	ranked_0	0.3642853048538083	96.5535300759708	86.93625068664551	93.47600067138671	0.221780362745588	2.1553544998168945	17	8	39	304	known extension	1	motif_ext + domain_ext
LIG_CAP-Gly_2_M533_M581_D1_D204	204	49	ranked_1	0.3642359499727504	96.8194117826574	90.77142769949776	95.05541642506915	0.2367337454688689	1.959750413894653	17	7	33	304	known extension	1	motif_ext + domain_ext
LIG_CAP-Gly_2_M533_M581_D1_D204	204	49	ranked_2	0.3624619106117662	96.38117756563076	92.7471422467913	95.32125059763592	0.2126093030284304	2.022444009780884	17	7	34	303	known extension	1	motif_ext + domain_ext
LIG_CAP-Gly_2_M533_M581_D1_D204	204	49	ranked_3	0.3609857726709459	96.30235425163718	93.5366668701172	95.58087058689284	0.2126437853333937	1.876466631889344	17	6	30	299	known extension	1	motif_ext + domain_ext
LIG_CAP-Gly_2_M533_M581_D1_D204	204	49	ranked_4	0.2968245205909142	93.80388853285048	45.91083304087321	74.64666633605957	0.1354707754059796	11.436254501342772	18	12	41	328	known extension	1	motif_ext + domain_ext
LIG_CAP-Gly_2_M533_M581_D1_D288	288	49	ranked_0	0.3351306496106462	94.13473751670436	88.5724983215332	92.48666664406106	0.2489102884909416	2.348438262939453	19	8	37	309	known extension	1	motif_ext + domain_ext
LIG_CAP-Gly_2_M533_M581_D1_D288	288	49	ranked_1	0.2915974502309247	94.47789403011924	90.9885711669922	93.53846095158504	0.2258015879361856	2.233838558197021	19	7	35	283	known extension	1	motif_ext + domain_ext
LIG_CAP-Gly_2_M533_M581_D1_D288	288	49	ranked_2	0.2882936441053313	88.67714309692383	72.99333339267307	83.9720001856486	0.1429464424303635	2.7956905364990234	21	9	40	317	known extension	1	motif_ext + domain_ext
LIG_CAP-Gly_2_M533_M581_D1_D288	288	49	ranked_3	0.2880092521630466	69.93111087657788	64.08357197897774	67.93439027739734	0.103871544046412	6.916519165039063	27	14	60	418	known extension	1	motif_ext + domain_ext
LIG_CAP-Gly_2_M533_M581_D1_D288	288	49	ranked_4	0.2512180816087829	84.64153817983774	44.178999710083005	73.40194416046143	0.1030945025647729	16.41322135925293	26	10	46	384	known extension	1	motif_ext + domain_ext
LIG_CAP-Gly_2_M533_M581_Dmin	42	49	ranked_0	0.3504625554497648	82.25950088500977	48.05941144157858	66.5459462758657	0.0607144550338236	7.877361297607422	20	17	45	400	known extension	1	motif_ext + domain_min
LIG_CAP-Gly_2_M533_M581_Dmin	42	49	ranked_1	0.3239905876350999	81.61769309410683	55.95555623372396	71.11954619667746	0.04890232337367	6.904122352600098	13	9	26	244	known extension	1	motif_ext + domain_min
LIG_CAP-Gly_2_M533_M581_Dmin	42	49	ranked_2	0.2156859558163945	80.98333288122106	39.21823535246008	64.84681792692705	0.1080155305738334	11.13595962524414	27	17	74	829	known extension	1	motif_ext + domain_min
LIG_CAP-Gly_2_M533_M581_Dmin	42	49	ranked_3	0.1868395176637992	77.20571272713798	41.34800033569336	62.26499923070272	0.038486605471914	11.667784690856934	14	10	22	150	known extension	1	motif_ext + domain_min
LIG_CAP-Gly_2_M533_M581_Dmin	42	49	ranked_4	0.1847016029315756	80.14941114537856	42.26749960581461	64.47413740486934	0.0425746445406482	10.216751098632812	17	12	31	322	known extension	1	motif_ext + domain_min
LIG_CAP-Gly_2_M547_M581_D1_D204	204	35	ranked_0	0.3761367352186604	96.3352943869198	92.68714359828404	95.27125040690105	0.2243463764037692	1.9998633861541748	17	7	38	309	known extension	1	motif_ext + domain_ext
LIG_CAP-Gly_2_M547_M581_D1_D204	204	35	ranked_1	0.3662882777217945	96.83353020163143	90.9114292689732	95.10625076293944	0.2249386324359352	1.860423564910889	17	7	33	303	known extension	1	motif_ext + domain_ext
LIG_CAP-Gly_2_M547_M581_D1_D204	204	35	ranked_2	0.3623994542463575	96.47736840499074	87.51874923706055	93.82296272560404	0.2359292930310876	2.1528024673461914	19	8	37	304	known extension	1	motif_ext + domain_ext
LIG_CAP-Gly_2_M547_M581_D1_D204	204	35	ranked_3	0.3580148602409737	96.52117650649129	88.74999945504325	94.25458319981892	0.2106989361118104	2.0386335849761963	17	7	33	295	known extension	1	motif_ext + domain_ext
LIG_CAP-Gly_2_M547_M581_D1_D204	204	35	ranked_4	0.2815056020433126	93.54388893975153	48.1790002822876	77.34214299065727	0.1500854735013543	11.16943645477295	18	10	42	344	known extension	1	motif_ext + domain_ext
LIG_CAP-Gly_2_M547_M581_D1_D288	288	35	ranked_0	0.3465475663454153	94.11833318074544	90.091429574149	92.99080017089844	0.2181748918031608	2.141965627670288	18	7	34	287	known extension	1	motif_ext + domain_ext
LIG_CAP-Gly_2_M547_M581_D1_D288	288	35	ranked_1	0.3406173019105419	92.3742097553454	80.99875068664551	89.0037033646195	0.1988043247638822	2.6311020851135254	19	8	38	295	known extension	1	motif_ext + domain_ext
LIG_CAP-Gly_2_M547_M581_D1_D288	288	35	ranked_2	0.3396606800822149	88.40952373686291	69.71599922180175	82.37935453845608	0.148318672660442	2.627032518386841	21	10	41	311	known extension	1	motif_ext + domain_ext
LIG_CAP-Gly_2_M547_M581_D1_D288	288	35	ranked_3	0.3195243811324735	89.11192351121169	61.0854549407959	80.77973015243943	0.1696691159110932	6.698805809020996	26	11	47	342	known extension	1	motif_ext + domain_ext
LIG_CAP-Gly_2_M547_M581_D1_D288	288	35	ranked_4	0.2341606220803826	88.08142852783203	42.18555514017741	70.12217372396718	0.0725374632898239	10.183265686035156	14	9	28	228	known extension	1	motif_ext + domain_ext
LIG_CAP-Gly_2_M547_M581_Dmin	42	35	ranked_0	0.3441522704719487	80.58999938964844	49.99888949924045	69.11833318074544	0.0580302202319565	6.905214309692383	15	9	30	308	known extension	1	motif_ext + domain_min
LIG_CAP-Gly_2_M547_M581_Dmin	42	35	ranked_1	0.3180719697022484	78.8815783450478	47.71333338419596	65.13088203878964	0.0619090376739628	8.88046932220459	19	15	40	338	known extension	1	motif_ext + domain_min
LIG_CAP-Gly_2_M547_M581_Dmin	42	35	ranked_2	0.3008502060779361	81.85260839047639	52.15687441825867	69.66974317110501	0.0856545228899034	6.772308349609375	23	16	46	441	known extension	1	motif_ext + domain_min
LIG_CAP-Gly_2_M547_M581_Dmin	42	35	ranked_3	0.2491862913298674	75.27210456446598	40.711333465576175	60.02470555024989	0.0533736992430837	10.426929473876951	19	15	35	221	known extension	1	motif_ext + domain_min
LIG_CAP-Gly_2_M547_M581_Dmin	42	35	ranked_4	0.219798733871646	73.85578938534385	35.139411589678595	55.5730554262797	0.0520111897587645	12.12691879272461	19	17	42	323	known extension	1	motif_ext + domain_min
LIG_CAP-Gly_2_M561_M581_D1_D204	204	21	ranked_0	0.5152601040267569	96.21588224523208	91.60750102996826	94.74120025634764	0.2197415922367321	2.027944564819336	17	8	37	306	known extension	1	motif_ext + domain_ext
LIG_CAP-Gly_2_M561_M581_D1_D204	204	21	ranked_1	0.5128903483646015	92.36099987030028	80.39333301120334	88.64689636230469	0.1896857881666027	2.2272262573242188	20	9	41	336	known extension	1	motif_ext + domain_ext
LIG_CAP-Gly_2_M561_M581_D1_D204	204	21	ranked_2	0.4420200120787873	92.31111102634006	51.38545400446112	76.78758594907563	0.1359238521348458	10.953496932983398	18	11	39	366	known extension	1	motif_ext + domain_ext
LIG_CAP-Gly_2_M561_M581_D1_D204	204	21	ranked_3	0.3830197239516724	93.04235346177045	52.14000023735894	78.88384657639723	0.1086432814586019	4.662896156311035	17	9	32	262	known extension	1	motif_ext + domain_ext
LIG_CAP-Gly_2_M561_M581_D1_D204	204	21	ranked_4	0.3648735618788532	93.89058730181526	61.340000788370766	85.3991299504819	0.1209401736094988	3.720564126968384	17	6	29	240	known extension	1	motif_ext + domain_ext
LIG_CAP-Gly_2_M561_M581_D1_D288	288	21	ranked_0	0.5010047015829855	91.14178494044712	60.73142869131906	81.00499952407111	0.1773975295296638	4.553353309631348	28	14	52	368	known extension	1	motif_ext + domain_ext
LIG_CAP-Gly_2_M561_M581_D1_D288	288	21	ranked_1	0.4935903304774708	89.77687478065491	59.66785744258336	80.61326080819835	0.1728059790997864	13.594411849975586	32	14	59	383	known extension	1	motif_ext + domain_ext
LIG_CAP-Gly_2_M561_M581_D1_D288	288	21	ranked_2	0.4793289252012628	90.67374992370604	57.86687481403351	79.73812488714854	0.2442139701986389	12.626457214355469	32	16	58	501	known extension	1	motif_ext + domain_ext
LIG_CAP-Gly_2_M561_M581_D1_D288	288	21	ranked_3	0.4786276973808474	92.03526346307052	87.68143027169364	90.86307760385368	0.2181103435862852	2.5923948287963867	19	7	36	302	known extension	1	motif_ext + domain_ext
LIG_CAP-Gly_2_M561_M581_D1_D288	288	21	ranked_4	0.3374534648772027	89.79631604646382	53.398749351501465	79.01185184054904	0.1291864313783614	7.972581386566162	19	8	36	293	known extension	1	motif_ext + domain_ext
LIG_CAP-Gly_2_M561_M581_Dmin	42	21	ranked_0	0.4439501685808966	83.60555648803711	57.72799949645996	74.36357184818813	0.0806263348113391	7.795924186706543	18	10	39	276	known extension	1	motif_ext + domain_min
LIG_CAP-Gly_2_M561_M581_Dmin	42	21	ranked_1	0.3436164519320482	78.88055483500163	42.27363621104848	64.99517190867456	0.0459400775914619	12.105817794799805	18	11	36	273	known extension	1	motif_ext + domain_min
LIG_CAP-Gly_2_M561_M581_Dmin	42	21	ranked_2	0.3176063729246986	78.61333401997884	54.70333396063911	70.64333400019893	0.0709198360657779	6.495005130767822	18	9	37	382	known extension	1	motif_ext + domain_min
LIG_CAP-Gly_2_M561_M581_Dmin	42	21	ranked_3	0.3046637527822229	81.40071432931083	47.37300033569336	67.22250016530354	0.0618753863348342	7.488700866699219	14	10	26	225	known extension	1	motif_ext + domain_min
LIG_CAP-Gly_2_M561_M581_Dmin	42	21	ranked_4	0.2640781084889891	78.08923075749324	47.51625061035156	66.44238117762974	0.0411164863410397	8.355239868164062	13	8	23	276	known extension	1	motif_ext + domain_min
LIG_CAP-Gly_2_M568_M581_D1_D204	204	14	ranked_0	0.6951195717178411	96.77235367718863	91.33999960763114	95.1879170735677	0.2419957251561638	2.0055041313171387	17	7	37	300	known extension	1	motif_ext + domain_ext
LIG_CAP-Gly_2_M568_M581_D1_D204	204	14	ranked_1	0.6710489742983449	96.89235328225529	92.42571367536272	95.58958339691162	0.2293309707363878	2.0166945457458496	17	7	37	301	known extension	1	motif_ext + domain_ext
LIG_CAP-Gly_2_M568_M581_D1_D204	204	14	ranked_2	0.5397045847076603	94.31399993896484	67.65333239237468	86.69666635422479	0.1474580175811704	3.587175846099853	15	6	28	232	known extension	1	motif_ext + domain_ext
LIG_CAP-Gly_2_M568_M581_D1_D204	204	14	ranked_3	0.4864412360267016	94.24933369954428	70.6879997253418	88.35900020599365	0.1416506248872057	3.639420509338379	15	5	26	216	known extension	1	motif_ext + domain_ext
LIG_CAP-Gly_2_M568_M581_D1_D204	204	14	ranked_4	0.4742598657758757	94.62333424886069	64.49333318074544	86.01476251511346	0.1349484340369645	4.127452850341797	15	6	29	267	known extension	1	motif_ext + domain_ext
LIG_CAP-Gly_2_M568_M581_D1_D288	288	14	ranked_0	0.4539967558665144	93.32352851418888	62.08000040054321	83.32559951782227	0.1530881361057657	5.994409561157227	17	8	35	264	known extension	1	motif_ext + domain_ext
LIG_CAP-Gly_2_M568_M581_D1_D288	288	14	ranked_1	0.4295380951630634	91.48263148257608	55.53625059127808	80.83185195922852	0.1446375049404452	6.564216613769531	19	8	36	269	known extension	1	motif_ext + domain_ext
LIG_CAP-Gly_2_M568_M581_D1_D288	288	14	ranked_2	0.3980146919337684	91.739333597819	51.15666834513346	80.144286382766	0.1062149133919782	6.142309665679932	15	6	25	219	known extension	1	motif_ext + domain_ext
LIG_CAP-Gly_2_M568_M581_D1_D288	288	14	ranked_3	0.3930481868275198	87.39124965667725	47.40333366394043	76.48545438593084	0.0652982643590898	7.095412254333496	16	6	30	247	known extension	1	motif_ext + domain_ext
LIG_CAP-Gly_2_M568_M581_D1_D288	288	14	ranked_4	0.380527311322089	87.59944491916232	43.256250858306885	73.95538520812988	0.0979398382460703	9.665842056274414	18	8	35	301	known extension	1	motif_ext + domain_ext
LIG_CAP-Gly_2_M568_M581_Dmin	42	14	ranked_0	0.2865410006808139	79.39500073024205	56.606666564941406	72.55850048065186	0.0533318846225553	7.055245399475098	14	6	24	250	known extension	1	motif_ext + domain_min
LIG_CAP-Gly_2_M568_M581_Dmin	42	14	ranked_1	0.2625598064827852	82.1750005086263	50.89500045776367	71.74833382500543	0.0506677413394717	7.695000648498535	12	6	25	205	known extension	1	motif_ext + domain_min
LIG_CAP-Gly_2_M568_M581_Dmin	42	14	ranked_2	0.2336956955959718	74.44333330790202	42.608888414171005	60.7999997820173	0.048595235068735	10.252663612365724	12	9	27	183	known extension	1	motif_ext + domain_min
LIG_CAP-Gly_2_M568_M581_Dmin	42	14	ranked_3	0.2093735265206887	79.0846669514974	36.386666191948784	63.07291666666666	0.0671165115615243	12.10952377319336	15	9	41	554	known extension	1	motif_ext + domain_min
LIG_CAP-Gly_2_M568_M581_Dmin	42	14	ranked_4	0.1795702173186815	75.1915380037748	37.86428587777274	62.12699975967407	0.0351683712183421	12.832681655883787	13	7	22	335	known extension	1	motif_ext + domain_min
LIG_CAP-Gly_2_MFL_Dmin	42	581	ranked_0	0.38578537830235	88.98928560529437	38.67600002288818	68.02541661262512	0.0613360852800884	19.20152473449707	14	10	22	175	known extension	1	motif_ext + domain_min
LIG_CAP-Gly_2_MFL_Dmin	42	581	ranked_1	0.2943965855676005	69.40500068664551	55.530555407206215	61.60062521696091	0.0672609211053026	22.18313980102539	14	18	43	494	known extension	1	motif_ext + domain_min
LIG_CAP-Gly_2_MFL_Dmin	42	581	ranked_2	0.251656325328401	87.32857077462333	51.97000045776368	72.59583314259847	0.0268291111524222	21.151416778564453	7	5	13	62	known extension	1	motif_ext + domain_min
LIG_CAP-Gly_2_MFL_Dmin	42	581	ranked_3	0.183179849455044	84.43999917166573	68.21571350097656	76.32785633632115	0.0502968086117963	24.560619354248047	7	7	12	63	known extension	1	motif_ext + domain_min
LIG_CAP-Gly_2_MFL_Dmin	42	581	ranked_4	0.1523086307610305	65.43000030517578	37.76249980926514	46.98499997456869	0.0189416709440512	24.684307098388672	2	4	5	43	known extension	1	motif_ext + domain_min
LIG_CAP-Gly_2_Mmin_D1_D204	204	7	ranked_0	0.7211899574047597	96.92000034877232	78.00666681925456	91.246000289917	0.1361872130212545	2.797729015350342	14	6	24	179	known extension	1	motif_min + domain_ext
LIG_CAP-Gly_2_Mmin_D1_D204	204	7	ranked_1	0.7049793011059521	96.943845308744	78.57400054931641	91.84111065334744	0.1448064714583326	2.9222681522369385	13	5	24	191	known extension	1	motif_min + domain_ext
LIG_CAP-Gly_2_Mmin_D1_D204	204	7	ranked_2	0.6974229329602001	96.58285740443638	82.72249984741211	93.50277794731988	0.146213767421063	2.58138370513916	14	4	21	157	known extension	1	motif_min + domain_ext
LIG_CAP-Gly_2_Mmin_D1_D204	204	7	ranked_3	0.6929012342365557	96.7500005868765	76.6520004272461	91.16722276475694	0.1230853889200832	2.9752721786499023	13	5	22	165	known extension	1	motif_min + domain_ext
LIG_CAP-Gly_2_Mmin_D1_D204	204	7	ranked_4	0.6823576509860706	96.71857125418526	71.32000096638997	89.09900016784668	0.1316543343171788	3.419018030166626	14	6	26	188	known extension	1	motif_min + domain_ext
LIG_CAP-Gly_2_Mmin_D1_D288	288	7	ranked_0	0.6916198217367038	95.49307661790114	70.56333414713542	87.62052636397512	0.1460604484281357	3.668932914733887	13	6	25	200	known extension	1	motif_min + domain_ext
LIG_CAP-Gly_2_Mmin_D1_D288	288	7	ranked_1	0.6898272540259446	95.80846111591046	69.10599975585937	88.39111073811848	0.1215048441328616	4.13365364074707	13	5	24	202	known extension	1	motif_min + domain_ext
LIG_CAP-Gly_2_Mmin_D1_D288	288	7	ranked_2	0.6576012406565468	95.02615415132962	66.52000122070312	87.10777833726671	0.1267754487350956	4.248337745666504	13	5	24	185	known extension	1	motif_min + domain_ext
LIG_CAP-Gly_2_Mmin_D1_D288	288	7	ranked_3	0.6293345974692375	92.55692349947417	65.35400009155273	85.00055588616266	0.0999714033461948	4.601014137268066	13	5	23	191	known extension	1	motif_min + domain_ext
LIG_CAP-Gly_2_Mmin_D1_D288	288	7	ranked_4	0.6085240410373036	93.52769235464244	55.00166606903076	81.36157879076507	0.1118375291934075	5.093897819519043	13	6	25	208	known extension	1	motif_min + domain_ext
LIG_CNOT1_NIM_1_M1_M109_Dmin	432	109	ranked_0	0.2991751406802951	71.61117615419276	32.5918517642551	54.34032765372855	0.0630655216969827	20.51259994506836	34	27	90	1058	known extension	1	motif_ext + domain_min
LIG_CNOT1_NIM_1_M1_M109_Dmin	432	109	ranked_1	0.2880227908105701	74.80157791940789	33.808333502875435	54.85891847352724	0.052150762083717	19.43011474609375	19	18	43	464	known extension	1	motif_ext + domain_min
LIG_CNOT1_NIM_1_M1_M109_Dmin	432	109	ranked_2	0.279595319202288	70.73125004768372	32.64500045776367	54.408571652003694	0.042862421364341	18.74345016479492	16	12	32	305	known extension	1	motif_ext + domain_min
LIG_CNOT1_NIM_1_M1_M109_Dmin	432	109	ranked_3	0.2726360991293939	71.2362494468689	32.66071455819266	53.23433316548665	0.0350254123435286	18.486103057861328	16	14	33	323	known extension	1	motif_ext + domain_min
LIG_CNOT1_NIM_1_M1_M109_Dmin	432	109	ranked_4	0.2682213341104109	74.20400009155273	30.12499968210856	57.67437493801117	0.0406423798782949	18.33749389648437	20	12	34	279	known extension	1	motif_ext + domain_min
LIG_CNOT1_NIM_1_M1_M276_Dmin	432	276	ranked_0	0.4256642212178633	80.99285697937012	58.13791664441427	70.44442297862126	0.1208009861303283	20.073320388793945	28	24	50	283	known extension	1	motif_ext + domain_min
LIG_CNOT1_NIM_1_M1_M276_Dmin	432	276	ranked_1	0.2505402540549746	63.421818473122336	27.73714283534459	49.54444461398654	0.0266344201211185	19.96236038208008	22	14	41	508	known extension	1	motif_ext + domain_min
LIG_CNOT1_NIM_1_M1_M276_Dmin	432	276	ranked_2	0.2497072005974299	71.19034484337116	30.78192300062913	52.08818179043857	0.0416905161898173	23.019710540771484	29	26	54	385	known extension	1	motif_ext + domain_min
LIG_CNOT1_NIM_1_M1_M276_Dmin	432	276	ranked_3	0.2413552659572742	56.05999946594238	24.173333485921223	42.39428547450474	0.0216439376248932	19.975231170654297	4	3	6	43	known extension	1	motif_ext + domain_min
LIG_CNOT1_NIM_1_M1_M276_Dmin	432	276	ranked_4	0.2335602667312785	79.02777565850153	31.03888893127441	55.03333229488797	0.023152919646774	28.18684196472168	9	9	12	66	known extension	1	motif_ext + domain_min
LIG_CNOT1_NIM_1_M1_M89_Dmin	432	89	ranked_0	0.5377038483253699	80.51431375391343	47.333000373840335	68.22493842796042	0.1514962717945462	14.39706325531006	51	30	109	899	known extension	1	motif_ext + domain_min
LIG_CNOT1_NIM_1_M1_M89_Dmin	432	89	ranked_1	0.2889496850259718	71.44624996185303	29.78000001346364	49.98181817025849	0.0348266471039755	19.526031494140625	16	17	40	313	known extension	1	motif_ext + domain_min
LIG_CNOT1_NIM_1_M1_M89_Dmin	432	89	ranked_2	0.2879613996122516	74.61611090766058	32.94764731912052	54.37714287894113	0.0520302657160307	20.11037826538086	18	17	36	397	known extension	1	motif_ext + domain_min
LIG_CNOT1_NIM_1_M1_M89_Dmin	432	89	ranked_3	0.2777456294493686	71.95470607981963	32.27500057220459	57.258518854777016	0.0429245554078816	16.92001724243164	17	10	31	302	known extension	1	motif_ext + domain_min
LIG_CNOT1_NIM_1_M1_M89_Dmin	432	89	ranked_4	0.2773453704467957	71.93333333333334	32.926470924826226	51.210937678813934	0.0376051282600048	20.72471237182617	15	17	37	388	known extension	1	motif_ext + domain_min
LIG_CNOT1_NIM_1_M20_M69_Dmin	432	50	ranked_0	0.6362026896338241	79.82499957084656	53.41818263313987	69.06666674437346	0.132657892829703	9.556690216064451	32	22	63	582	known extension	1	motif_ext + domain_min
LIG_CNOT1_NIM_1_M20_M69_Dmin	432	50	ranked_1	0.3372761820760063	74.91269214336688	31.4664701573989	57.736278800077216	0.0364112353785257	18.10430335998535	26	17	48	402	known extension	1	motif_ext + domain_min
LIG_CNOT1_NIM_1_M20_M69_Dmin	432	50	ranked_2	0.3352057624991232	63.25722164577908	31.17538452148437	49.803548013010335	0.0340748891824359	17.476852416992188	18	13	42	449	known extension	1	motif_ext + domain_min
LIG_CNOT1_NIM_1_M20_M69_Dmin	432	50	ranked_3	0.3267753683830415	76.23714265369233	33.34642859867641	59.080857031685966	0.0445600429798564	18.519641876220703	21	14	39	313	known extension	1	motif_ext + domain_min
LIG_CNOT1_NIM_1_M20_M69_Dmin	432	50	ranked_4	0.3041620795143436	76.8881254196167	28.31499989827474	56.07107162475586	0.0384654720750068	18.5982666015625	16	12	33	296	known extension	1	motif_ext + domain_min
LIG_CNOT1_NIM_1_M30_M59_Dmin	432	30	ranked_0	0.5697602294379425	80.93518490261502	50.47058868408203	69.16477272727273	0.1212156398819147	11.390003204345703	27	17	59	507	known extension	1	motif_ext + domain_min
LIG_CNOT1_NIM_1_M30_M59_Dmin	432	30	ranked_1	0.446142592490186	77.35038434542142	42.04399998982748	64.43341445922852	0.0928293764948859	16.187131881713867	26	15	59	513	known extension	1	motif_ext + domain_min
LIG_CNOT1_NIM_1_M30_M59_Dmin	432	30	ranked_2	0.4082995177148595	71.14260781329611	36.08166662851969	55.74999948827232	0.0696672309395638	18.11473846435547	23	18	54	544	known extension	1	motif_ext + domain_min
LIG_CNOT1_NIM_1_M30_M59_Dmin	432	30	ranked_3	0.357163769435176	59.6817396412725	35.29062509536743	49.67512854551658	0.0316548903918512	20.398910522460938	23	16	54	617	known extension	1	motif_ext + domain_min
LIG_CNOT1_NIM_1_M30_M59_Dmin	432	30	ranked_4	0.3428101634077174	72.56916681925456	30.652726953679863	52.52217384006666	0.0304587174515017	18.067005157470703	12	11	26	146	known extension	1	motif_ext + domain_min
LIG_CNOT1_NIM_1_MFL_Dmin	432	292	ranked_0	0.3268862355812641	84.30999916478207	52.55235279307646	69.31333282258775	0.0906363471231815	23.08052635192871	19	17	31	122	known extension	1	motif_ext + domain_min
LIG_CNOT1_NIM_1_MFL_Dmin	432	292	ranked_1	0.3249179159392372	79.34925941184714	56.16399936676025	69.48319130755485	0.0924666198262817	23.15967559814453	27	20	44	221	known extension	1	motif_ext + domain_min
LIG_CNOT1_NIM_1_MFL_Dmin	432	292	ranked_2	0.3236610014201033	76.28571395874023	32.87217388982358	59.069999793480186	0.0773329680952326	18.51729393005371	35	23	62	573	known extension	1	motif_ext + domain_min
LIG_CNOT1_NIM_1_MFL_Dmin	432	292	ranked_3	0.2356886421452612	79.62857164655414	37.99499956766764	60.413076840914215	0.0215727692078029	23.85256004333496	7	6	9	58	known extension	1	motif_ext + domain_min
LIG_CNOT1_NIM_1_MFL_Dmin	432	292	ranked_4	0.2332897798877346	72.75444426359954	33.33461548731877	53.41641505259388	0.042928475857022	23.590131759643555	27	26	44	377	known extension	1	motif_ext + domain_min
LIG_EF_ALG2_ABM_1_M403_M868_D1_D191	191	466	ranked_0	0.3635593438695933	57.26307692894569	86.88423068706805	77.01051276769394	0.137233550963638	19.393449783325195	13	26	40	336	known extension	1	motif_ext + domain_ext
LIG_EF_ALG2_ABM_1_M403_M868_D1_D191	191	466	ranked_1	0.3557409036680619	76.88518474720142	43.95409115878019	62.099795789134745	0.0575133302928753	17.16275405883789	27	22	55	538	known extension	1	motif_ext + domain_ext
LIG_EF_ALG2_ABM_1_M403_M868_D1_D191	191	466	ranked_2	0.3126196242162839	56.02428586142404	24.495555877685547	43.68695673735245	0.0220602186091217	20.997997283935547	14	9	22	179	known extension	1	motif_ext + domain_ext
LIG_EF_ALG2_ABM_1_M403_M868_D1_D191	191	466	ranked_3	0.2202389179715736	61.26454544067383	82.61588152717141	74.22785663604736	0.0341653350649094	29.56566047668457	11	17	22	146	known extension	1	motif_ext + domain_ext
LIG_EF_ALG2_ABM_1_M403_M868_D1_D191	191	466	ranked_4	0.2115338408292873	77.32499694824219	78.86857169015067	78.52555508083768	0.0237621614335571	28.800073623657227	2	7	7	83	known extension	1	motif_ext + domain_ext
LIG_EF_ALG2_ABM_1_M403_M868_Dmin	163	466	ranked_0	0.3294496108677244	81.51300010681152	25.375625014305115	56.56305562125312	0.0475518311498704	16.65667152404785	20	16	34	308	known extension	1	motif_ext + domain_min
LIG_EF_ALG2_ABM_1_M403_M868_Dmin	163	466	ranked_1	0.2839592259533634	76.20999908447266	68.35	72.07315746106599	0.0228115178930593	29.042125701904297	9	10	12	47	known extension	1	motif_ext + domain_min
LIG_EF_ALG2_ABM_1_M403_M868_Dmin	163	466	ranked_2	0.2524289156758194	78.29499944051106	61.19538453909067	71.12419319152832	0.0432803556063782	29.55231475830078	18	13	32	405	known extension	1	motif_ext + domain_min
LIG_EF_ALG2_ABM_1_M403_M868_Dmin	163	466	ranked_3	0.2274926158016962	76.4637508392334	32.93428557259696	56.15000038146973	0.0192017482770102	19.98153686523437	8	7	10	80	known extension	1	motif_ext + domain_min
LIG_EF_ALG2_ABM_1_M403_M868_Dmin	163	466	ranked_4	0.2098889223990692	80.04642868041992	47.54500045776367	66.50416692097981	0.0307120736324701	29.88800048828125	14	10	20	165	known extension	1	motif_ext + domain_min
LIG_EF_ALG2_ABM_1_M748_M864_D1_D191	191	117	ranked_0	0.6539834259231684	89.25090859153055	54.73730776860164	74.04152517803645	0.2326358585471851	5.709400177001953	33	26	78	698	known extension	1	motif_ext + domain_ext
LIG_EF_ALG2_ABM_1_M748_M864_D1_D191	191	117	ranked_1	0.3547754254251772	87.79794154447667	30.09499998092652	66.42648170612476	0.0963958787038762	10.44519329071045	34	20	71	596	known extension	1	motif_ext + domain_ext
LIG_EF_ALG2_ABM_1_M748_M864_D1_D191	191	117	ranked_2	0.3346674212979665	83.40199966430664	30.98944441477457	63.74729144573212	0.0763738982266777	10.537948608398438	30	18	53	466	known extension	1	motif_ext + domain_ext
LIG_EF_ALG2_ABM_1_M748_M864_D1_D191	191	117	ranked_3	0.3075523710299351	86.14325581040494	32.101034559052565	64.37625002861023	0.1115412620108865	14.559350967407228	43	29	87	817	known extension	1	motif_ext + domain_ext
LIG_EF_ALG2_ABM_1_M748_M864_D1_D191	191	117	ranked_4	0.2895202258225138	88.5588887532552	36.02380961463565	69.20385959692169	0.1181808039173559	9.65366554260254	36	21	75	823	known extension	1	motif_ext + domain_ext
LIG_EF_ALG2_ABM_1_M748_M864_Dmin	163	117	ranked_0	0.5322890143105392	87.77314235142299	47.809999545415245	71.51694866762323	0.1816131164973571	6.850518226623535	35	24	80	741	known extension	1	motif_ext + domain_min
LIG_EF_ALG2_ABM_1_M748_M864_Dmin	163	117	ranked_1	0.4785313620641262	87.24133326212565	34.57727267525413	64.9603845522954	0.1207523916684683	8.21332836151123	30	22	71	650	known extension	1	motif_ext + domain_min
LIG_EF_ALG2_ABM_1_M748_M864_Dmin	163	117	ranked_2	0.4589834640266585	86.57717973758012	34.89636377854781	67.93819693268323	0.1421567850297858	11.439600944519045	39	22	78	829	known extension	1	motif_ext + domain_min
LIG_EF_ALG2_ABM_1_M748_M864_Dmin	163	117	ranked_3	0.3490588733539922	82.67749998304579	32.61000005404154	62.650500011444095	0.0626433113422165	12.838275909423828	36	24	69	778	known extension	1	motif_ext + domain_min
LIG_EF_ALG2_ABM_1_M748_M864_Dmin	163	117	ranked_4	0.2259635655966408	83.47181817257044	25.7565216396166	59.7673213822501	0.0576128000325409	12.365772247314451	33	23	73	797	known extension	1	motif_ext + domain_min
LIG_EF_ALG2_ABM_1_M766_M846_D1_D191	191	81	ranked_0	0.4832015297027289	82.5752779642741	34.205769318800705	62.29129046778525	0.1004264565266018	12.71188735961914	36	26	79	943	known extension	1	motif_ext + domain_ext
LIG_EF_ALG2_ABM_1_M766_M846_D1_D191	191	81	ranked_1	0.4107769070008986	87.17357117789132	35.8716668287913	63.49576917061439	0.123365618101299	9.860912322998049	28	24	72	788	known extension	1	motif_ext + domain_ext
LIG_EF_ALG2_ABM_1_M766_M846_D1_D191	191	81	ranked_2	0.2967445510283295	86.39307667658879	29.37100019454956	61.60086951048478	0.0879291921931639	10.246414184570312	26	20	69	774	known extension	1	motif_ext + domain_ext
LIG_EF_ALG2_ABM_1_M766_M846_D1_D191	191	81	ranked_3	0.2544239635560844	87.4358818951775	24.62192307985746	60.21649974187215	0.0939350249765863	16.68657684326172	34	26	82	853	known extension	1	motif_ext + domain_ext
LIG_EF_ALG2_ABM_1_M766_M846_D1_D191	191	81	ranked_4	0.2481938517990991	82.66322523547757	28.27279983520508	58.38178532464163	0.0643611215635101	14.566722869873049	31	25	70	717	known extension	1	motif_ext + domain_ext
LIG_EF_ALG2_ABM_1_M766_M846_Dmin	163	81	ranked_0	0.6429479521138536	87.41580643192414	57.94620711227943	73.17216676076254	0.2158177899531574	5.289707660675049	31	29	70	744	known extension	1	motif_ext + domain_min
LIG_EF_ALG2_ABM_1_M766_M846_Dmin	163	81	ranked_1	0.6287974558866678	87.5860525432386	50.437333297729495	71.19691169963164	0.1866842321778896	7.10067081451416	38	30	88	928	known extension	1	motif_ext + domain_min
LIG_EF_ALG2_ABM_1_M766_M846_Dmin	163	81	ranked_2	0.4108703795613429	86.72500038146973	34.3263635635376	65.37740760379367	0.0837711858244607	10.60585117340088	32	22	68	760	known extension	1	motif_ext + domain_min
LIG_EF_ALG2_ABM_1_M766_M846_Dmin	163	81	ranked_3	0.4060131648750586	80.84294105978573	30.970434852268387	60.718947326927854	0.068161886493702	12.626251220703123	34	23	71	652	known extension	1	motif_ext + domain_min
LIG_EF_ALG2_ABM_1_M766_M846_Dmin	163	81	ranked_4	0.3261972613947149	82.24594590470598	30.438571657453263	63.48810350483861	0.1111287034507114	10.054040908813477	37	21	81	1015	known extension	1	motif_ext + domain_min
LIG_EF_ALG2_ABM_1_M784_M828_D1_D191	191	45	ranked_0	0.4245002005631225	84.28636354388613	36.81259254172996	62.923166592915855	0.1358315608865572	9.926898956298828	33	27	90	932	known extension	1	motif_ext + domain_ext
LIG_EF_ALG2_ABM_1_M784_M828_D1_D191	191	45	ranked_1	0.3673897365964464	78.76156294345856	31.580000196184432	60.06698147755749	0.0858294572971991	11.79710578918457	32	21	76	783	known extension	1	motif_ext + domain_ext
LIG_EF_ALG2_ABM_1_M784_M828_D1_D191	191	45	ranked_2	0.3491024295188472	81.94057115827287	27.138076928945686	58.58213099495309	0.0678317615109648	14.203279495239258	35	26	81	836	known extension	1	motif_ext + domain_ext
LIG_EF_ALG2_ABM_1_M784_M828_D1_D191	191	45	ranked_3	0.3385458212508612	82.90548386112336	27.61520011901856	58.222321476255146	0.0767798796754179	13.954228401184082	31	25	80	847	known extension	1	motif_ext + domain_ext
LIG_EF_ALG2_ABM_1_M784_M828_D1_D191	191	45	ranked_4	0.3336971242774105	84.88939319957386	28.0380770609929	59.83627083341954	0.0838191396795298	14.316471099853516	33	26	86	823	known extension	1	motif_ext + domain_ext
LIG_EF_ALG2_ABM_1_M784_M828_Dmin	163	45	ranked_0	0.497133374088995	80.70399983723958	42.4071997833252	63.29636344909668	0.119434064393013	9.696876525878906	30	25	73	670	known extension	1	motif_ext + domain_min
LIG_EF_ALG2_ABM_1_M784_M828_Dmin	163	45	ranked_1	0.3944778482003216	79.50499997820172	36.11499985059103	59.47884607315064	0.071722263033353	14.119075775146484	28	24	66	746	known extension	1	motif_ext + domain_min
LIG_EF_ALG2_ABM_1_M784_M828_Dmin	163	45	ranked_2	0.3739435456515345	82.14833374023438	31.691200103759765	59.21327299638228	0.0907228634981953	11.062390327453612	30	25	76	692	known extension	1	motif_ext + domain_min
LIG_EF_ALG2_ABM_1_M784_M828_Dmin	163	45	ranked_3	0.3330957122292327	83.11518549036097	30.0731822794134	59.30040853850696	0.0664571820582868	13.945423126220703	27	22	72	742	known extension	1	motif_ext + domain_min
LIG_EF_ALG2_ABM_1_M784_M828_Dmin	163	45	ranked_4	0.324493407877605	81.28967777375252	27.9740741164596	56.47034503673685	0.0730546442822938	14.811723709106444	31	27	79	843	known extension	1	motif_ext + domain_min
LIG_EF_ALG2_ABM_1_M793_M819_D1_D191	191	27	ranked_0	0.5255338212974574	78.07535743713379	42.9970588684082	64.82355575561523	0.081456567786761	10.096116065979004	28	17	63	656	known extension	1	motif_ext + domain_ext
LIG_EF_ALG2_ABM_1_M793_M819_D1_D191	191	27	ranked_1	0.4110745225650623	83.97000072848412	35.10095205761137	64.23442338063167	0.0934310882521352	13.54934787750244	31	21	70	716	known extension	1	motif_ext + domain_ext
LIG_EF_ALG2_ABM_1_M793_M819_D1_D191	191	27	ranked_2	0.3934906888379914	78.82806371873424	29.58761905488514	58.942499527564415	0.0862788002008983	12.48190689086914	31	21	68	723	known extension	1	motif_ext + domain_ext
LIG_EF_ALG2_ABM_1_M793_M819_D1_D191	191	27	ranked_3	0.3672664719233396	84.42266642252604	29.31666660308838	63.75791649023692	0.1050729097759043	13.707279205322266	30	18	66	675	known extension	1	motif_ext + domain_ext
LIG_EF_ALG2_ABM_1_M793_M819_D1_D191	191	27	ranked_4	0.3585464911383258	82.87999997820172	32.56421049017655	62.539574440489424	0.0711370944780039	14.600915908813477	28	19	65	676	known extension	1	motif_ext + domain_ext
LIG_EF_ALG2_ABM_1_M793_M819_Dmin	163	27	ranked_0	0.6994003521054093	89.99500002179828	65.9147060618681	80.8980000813802	0.2388442857202668	4.4049391746521	28	17	63	525	known extension	1	motif_ext + domain_min
LIG_EF_ALG2_ABM_1_M793_M819_Dmin	163	27	ranked_1	0.568619648805963	86.259599609375	49.47352914249196	71.36999965849377	0.1375232557212902	6.980637550354004	25	17	66	543	known extension	1	motif_ext + domain_min
LIG_EF_ALG2_ABM_1_M793_M819_Dmin	163	27	ranked_2	0.4208492246973358	84.93000003269741	35.29578921669408	64.8651062985684	0.1184589136566773	12.36594295501709	28	19	68	774	known extension	1	motif_ext + domain_min
LIG_EF_ALG2_ABM_1_M793_M819_Dmin	163	27	ranked_3	0.3928644450164721	82.35720031738282	32.44058833402746	62.15285737173898	0.0922190078997061	11.62959098815918	25	17	56	593	known extension	1	motif_ext + domain_min
LIG_EF_ALG2_ABM_1_M793_M819_Dmin	163	27	ranked_4	0.3608658961558525	81.50391387939453	29.030587925630456	59.2027503490448	0.077676196214355	13.86880111694336	23	17	53	578	known extension	1	motif_ext + domain_min
LIG_EF_ALG2_ABM_1_Mmin_D1_D191	191	9	ranked_0	0.7985567328998299	92.94909078424628	75.29444334242079	87.823547978555	0.1721502785729428	3.2007079124450684	22	9	38	374	known extension	1	motif_min + domain_ext
LIG_EF_ALG2_ABM_1_Mmin_D1_D191	191	9	ranked_1	0.7912281636292948	92.38904753185454	72.12555567423503	86.30999997456868	0.1333300505706484	3.451852798461914	21	9	39	379	known extension	1	motif_min + domain_ext
LIG_EF_ALG2_ABM_1_Mmin_D1_D191	191	9	ranked_2	0.6274904930064794	92.65000072278474	48.43222215440538	78.43714332580566	0.1070287777311781	7.520959854125977	19	9	34	365	known extension	1	motif_min + domain_ext
LIG_EF_ALG2_ABM_1_Mmin_D1_D191	191	9	ranked_3	0.4965873688901901	90.59000037698183	38.697142464774	75.45458348592122	0.064906946380158	11.252216339111328	17	7	33	335	known extension	1	motif_min + domain_ext
LIG_EF_ALG2_ABM_1_Mmin_D1_D191	191	9	ranked_4	0.4377088140170151	75.71125030517578	32.61250019073486	61.34500026702881	0.0462802021893712	12.73110008239746	16	8	32	242	known extension	1	motif_min + domain_ext
LIG_EF_ALG2_ABM_1_Mmin_DFL	191	9	ranked_0	0.796231501034781	93.09272731434216	75.592221154107	88.01193520330614	0.1629326003161676	3.215139865875244	22	9	39	375	known extension	1	motif_min + domain_ext
LIG_EF_ALG2_ABM_1_Mmin_DFL	191	9	ranked_1	0.6913052789190619	92.73349952697754	52.708889431423614	80.3120688076677	0.1168002700642438	5.890759468078613	20	9	39	440	known extension	1	motif_min + domain_ext
LIG_EF_ALG2_ABM_1_Mmin_DFL	191	9	ranked_2	0.5897571736795033	90.19263137014288	45.0477778116862	75.6817855834961	0.1164413024290203	8.001873016357422	19	9	37	349	known extension	1	motif_min + domain_ext
LIG_EF_ALG2_ABM_1_Mmin_DFL	191	9	ranked_3	0.5527388052711966	90.87500038146972	43.284444173177086	76.10551742027546	0.0975053830345345	9.65577507019043	20	9	36	407	known extension	1	motif_min + domain_ext
LIG_EF_ALG2_ABM_1_Mmin_DFL	191	9	ranked_4	0.3705659920568753	79.84411755730125	28.679999669392902	62.13346136533297	0.0594191974756141	18.235424041748047	17	9	36	454	known extension	1	motif_min + domain_ext
LIG_GYF_M125_M351_D1_D341	341	227	ranked_0	0.1291441058128194	80.2566655476888	81.56999969482422	80.78199920654296	0.0212158063930772	24.11726951599121	3	2	3	20	known extension	1	motif_ext + domain_ext
LIG_GYF_M125_M351_D1_D341	341	227	ranked_1	0.1238950671331384	0.0	0.0	0.0	0.0182588935619795	50.0	0	0	0	0	known extension	1	motif_ext + domain_ext
LIG_GYF_M125_M351_D1_D341	341	227	ranked_2	0.1238839239372045	74.82833480834961	82.3	78.22454625909978	0.0221954831498815	25.535171508789062	6	5	8	32	known extension	1	motif_ext + domain_ext
LIG_GYF_M125_M351_D1_D341	341	227	ranked_3	0.1233569397595654	79.04833348592122	72.51750087738037	76.43600044250488	0.0223117725149091	25.533878326416016	6	4	7	22	known extension	1	motif_ext + domain_ext
LIG_GYF_M125_M351_D1_D341	341	227	ranked_4	0.117043633663754	78.6979995727539	82.3259994506836	80.51199951171876	0.0	27.54386138916016	5	5	6	16	known extension	1	motif_ext + domain_ext
LIG_GYF_M125_M351_Dmin	57	227	ranked_0	0.2377792045815946	56.43307671180138	70.8300004686628	63.89814828943323	0.0408626052263218	17.82941436767578	13	14	26	163	known extension	1	motif_ext + domain_min
LIG_GYF_M125_M351_Dmin	57	227	ranked_1	0.2015178241257625	60.30571474347796	70.01111094156902	65.76500010490417	0.0355247260945872	17.735492706298828	7	9	16	96	known extension	1	motif_ext + domain_min
LIG_GYF_M125_M351_Dmin	57	227	ranked_2	0.1738519981794106	60.52099990844727	68.79285866873605	63.92705939797794	0.026142997835847	20.871915817260746	10	7	12	55	known extension	1	motif_ext + domain_min
LIG_GYF_M125_M351_Dmin	57	227	ranked_3	0.1588753856563416	57.23400039672852	72.33143070765904	63.45058934828814	0.0324675656513397	22.66637420654297	10	7	17	121	known extension	1	motif_ext + domain_min
LIG_GYF_M125_M351_Dmin	57	227	ranked_4	0.1422002447378248	55.853334214952255	72.02875089645386	63.465295006247125	0.0332085258199648	23.73816680908203	9	8	12	103	known extension	1	motif_ext + domain_min
LIG_GYF_M241_M351_D1_D341	341	111	ranked_0	0.2133001163245246	93.41999901665582	70.05999946594238	82.4270580516142	0.0818665266809289	3.08589768409729	9	8	21	249	known extension	1	motif_ext + domain_ext
LIG_GYF_M241_M351_D1_D341	341	111	ranked_1	0.1733828384336167	91.74615361140324	58.74555587768555	78.24590908397327	0.0673198349720587	6.231418609619141	13	9	29	321	known extension	1	motif_ext + domain_ext
LIG_GYF_M241_M351_D1_D341	341	111	ranked_2	0.1693900263899345	90.596922654372	45.327500343322754	73.35142844063895	0.0538345448044518	6.730594158172607	13	8	30	261	known extension	1	motif_ext + domain_ext
LIG_GYF_M241_M351_D1_D341	341	111	ranked_3	0.1667806214831916	91.09100112915038	46.87428556169783	72.88411824843463	0.0493642496139575	6.27476692199707	10	7	22	201	known extension	1	motif_ext + domain_ext
LIG_GYF_M241_M351_D1_D341	341	111	ranked_4	0.1495104224764999	91.87090856378728	42.66857201712472	72.73666657341852	0.0401131100144058	7.290952682495117	11	7	24	183	known extension	1	motif_ext + domain_ext
LIG_GYF_M241_M351_Dmin	57	111	ranked_0	0.2220757726961517	83.91000111897786	44.84333356221517	68.28333409627278	0.0319087321990659	8.849538803100586	9	6	15	112	known extension	1	motif_ext + domain_min
LIG_GYF_M241_M351_Dmin	57	111	ranked_1	0.1982858439578559	84.93857192993164	39.98615382267879	63.29481506347656	0.0440215414627799	9.813823699951172	14	13	29	290	known extension	1	motif_ext + domain_min
LIG_GYF_M241_M351_Dmin	57	111	ranked_2	0.1731874439338467	83.65571430751255	37.27411775028004	58.22064522773989	0.0397710808271076	16.577110290527344	14	17	34	408	known extension	1	motif_ext + domain_min
LIG_GYF_M241_M351_Dmin	57	111	ranked_3	0.1648722477063579	72.63272684270686	31.082999801635744	52.8471425374349	0.0230501088779962	15.149288177490234	11	10	17	108	known extension	1	motif_ext + domain_min
LIG_GYF_M241_M351_Dmin	57	111	ranked_4	0.1360321070561896	0.0	0.0	0.0	0.0	50.0	0	0	0	0	known extension	1	motif_ext + domain_min
LIG_GYF_M259_M339_D1_D341	341	81	ranked_0	0.2470661416514648	82.53714111873082	61.44636396928267	73.25719917297363	0.0731511380218788	5.183779716491699	14	11	28	302	known extension	1	motif_ext + domain_ext
LIG_GYF_M259_M339_D1_D341	341	81	ranked_1	0.1547086634348484	90.06874942779541	39.401428767613005	66.42399978637695	0.0260322818358227	7.515202522277832	8	7	13	101	known extension	1	motif_ext + domain_ext
LIG_GYF_M259_M339_D1_D341	341	81	ranked_2	0.1495498455519497	85.59866638183594	41.10363665494052	66.7738461127648	0.0459173589303738	11.14060401916504	15	11	30	295	known extension	1	motif_ext + domain_ext
LIG_GYF_M259_M339_D1_D341	341	81	ranked_3	0.1392263910876148	90.82124996185304	34.079999160766604	68.99769196143517	0.0241235353000436	11.161904335021973	8	5	11	82	known extension	1	motif_ext + domain_ext
LIG_GYF_M259_M339_D1_D341	341	81	ranked_4	0.1256409054266554	90.68714250837054	34.30499998728434	64.66461519094614	0.0297343222862973	16.33644676208496	7	6	12	123	known extension	1	motif_ext + domain_ext
LIG_GYF_M259_M339_Dmin	57	81	ranked_0	0.2408111614509012	82.93999938964843	46.207999801635744	68.24719955444336	0.0494737240671147	8.195451736450195	15	10	33	322	known extension	1	motif_ext + domain_min
LIG_GYF_M259_M339_Dmin	57	81	ranked_1	0.2188273550674081	81.750002179827	47.44800033569336	67.45750141143799	0.0292090717381143	7.714425086975098	7	5	14	123	known extension	1	motif_ext + domain_min
LIG_GYF_M259_M339_Dmin	57	81	ranked_2	0.1832387879627291	76.90181801535867	39.19900016784668	58.948095230829146	0.0400358595488166	11.991506576538086	11	10	22	295	known extension	1	motif_ext + domain_min
LIG_GYF_M259_M339_Dmin	57	81	ranked_3	0.1758686258147513	83.10307781512921	39.93909107555043	63.319583892822266	0.0443132091566384	14.293937683105469	13	11	28	302	known extension	1	motif_ext + domain_min
LIG_GYF_M259_M339_Dmin	57	81	ranked_4	0.1480770142668236	82.1020004272461	28.85199966430664	55.47700004577637	0.020656068519522	14.215164184570312	5	5	9	49	known extension	1	motif_ext + domain_min
LIG_GYF_M277_M321_D1_D341	341	45	ranked_0	0.283061079756832	91.6999994913737	41.33375000953674	67.99823502933278	0.0345653812148936	3.907729625701904	9	8	23	282	known extension	1	motif_ext + domain_ext
LIG_GYF_M277_M321_D1_D341	341	45	ranked_1	0.2785926594332812	92.35272771661931	63.69363646073775	78.02318208867854	0.0597931063622794	3.7703609466552734	11	11	27	281	known extension	1	motif_ext + domain_ext
LIG_GYF_M277_M321_D1_D341	341	45	ranked_2	0.2669660473721648	91.21999931335448	52.51499938964844	74.63214220319476	0.0533516785965639	3.98612642288208	8	6	17	220	known extension	1	motif_ext + domain_ext
LIG_GYF_M277_M321_D1_D341	341	45	ranked_3	0.2423847684324253	91.47749996185304	50.28375053405762	70.88062524795532	0.032158839047399	5.804524421691895	8	8	19	197	known extension	1	motif_ext + domain_ext
LIG_GYF_M277_M321_D1_D341	341	45	ranked_4	0.2273703323480478	90.85375022888184	48.082856859479634	70.89399998982748	0.0343287353621618	5.824461936950684	8	7	16	203	known extension	1	motif_ext + domain_ext
LIG_GYF_M277_M321_Dmin	57	45	ranked_0	0.4464931842662292	85.55181884765625	61.61454634232955	73.58318259499289	0.0495002207492807	4.173235893249512	11	11	24	276	known extension	1	motif_ext + domain_min
LIG_GYF_M277_M321_Dmin	57	45	ranked_1	0.3066565006803231	82.22500076293946	52.732222663031685	68.25473745245682	0.0347359077930186	5.003643989562988	10	9	22	238	known extension	1	motif_ext + domain_min
LIG_GYF_M277_M321_Dmin	57	45	ranked_2	0.2607172172168695	83.17857251848493	55.95999962942941	69.56928607395717	0.0500151754229512	4.818397521972656	7	7	17	198	known extension	1	motif_ext + domain_min
LIG_GYF_M277_M321_Dmin	57	45	ranked_3	0.2409207630045569	74.852727023038	44.03166643778483	63.97470564000747	0.0344437912926985	7.078665733337402	11	6	16	156	known extension	1	motif_ext + domain_min
LIG_GYF_M277_M321_Dmin	57	45	ranked_4	0.2216307210999073	77.37833468119304	50.21142905099051	67.36947471217105	0.039162356962302	7.372802734375	12	7	23	322	known extension	1	motif_ext + domain_min
LIG_GYF_M286_M312_D1_D341	341	27	ranked_0	0.3884226745972675	91.9633331298828	61.6485710144043	78.70062470436096	0.0418238260452976	4.778751373291016	9	7	20	257	known extension	1	motif_ext + domain_ext
LIG_GYF_M286_M312_D1_D341	341	27	ranked_1	0.3038595069489208	90.15875148773192	49.92999954223633	74.68615458561824	0.0403583309798919	7.227235317230225	8	5	14	206	known extension	1	motif_ext + domain_ext
LIG_GYF_M286_M312_D1_D341	341	27	ranked_2	0.294281534347059	90.76666683620876	44.103333155314125	72.10133336385091	0.0235830204446951	9.706483840942385	9	6	17	123	known extension	1	motif_ext + domain_ext
LIG_GYF_M286_M312_D1_D341	341	27	ranked_3	0.24470264676858	90.75888909233942	41.68333307902018	71.12866668701172	0.0234871151183607	13.65771484375	9	6	18	135	known extension	1	motif_ext + domain_ext
LIG_GYF_M286_M312_D1_D341	341	27	ranked_4	0.2242449455718212	91.08083407084148	34.166250467300415	68.31500062942504	0.0238703890912942	16.16046142578125	12	8	18	104	known extension	1	motif_ext + domain_ext
LIG_GYF_M286_M312_Dmin	57	27	ranked_0	0.3113620690692245	80.58538524921124	51.089999771118165	67.76130460656208	0.0434578561598536	5.962039470672607	13	10	27	334	known extension	1	motif_ext + domain_min
LIG_GYF_M286_M312_Dmin	57	27	ranked_1	0.3028745433454874	80.24333402845595	45.19916693369547	66.22566719055176	0.0542881342127142	8.90993881225586	18	12	42	566	known extension	1	motif_ext + domain_min
LIG_GYF_M286_M312_Dmin	57	27	ranked_2	0.2944800199903691	79.21636408025569	50.335714612688335	67.98500039842394	0.0494083153249121	6.115921497344971	11	7	23	249	known extension	1	motif_ext + domain_min
LIG_GYF_M286_M312_Dmin	57	27	ranked_3	0.2638649231326111	77.01916694641113	50.75666724310981	65.76380993071056	0.046115309825957	7.143685817718506	12	9	26	287	known extension	1	motif_ext + domain_min
LIG_GYF_M286_M312_Dmin	57	27	ranked_4	0.2507476708681922	81.37272713401101	44.91666666666666	68.5058822631836	0.0369774790185427	8.294684410095215	11	6	21	213	known extension	1	motif_ext + domain_min
LIG_GYF_MFL_Dmin	57	351	ranked_0	0.2390654517442576	67.90250015258789	70.71555540296767	69.39176469690659	0.0308983398321756	24.88967514038086	8	9	15	108	known extension	1	motif_ext + domain_min
LIG_GYF_MFL_Dmin	57	351	ranked_1	0.2174801793876135	73.29500198364258	69.84500122070312	72.14500172932942	0.0193710199133935	23.420185089111328	4	2	4	32	known extension	1	motif_ext + domain_min
LIG_GYF_MFL_Dmin	57	351	ranked_2	0.2007542215264793	65.61499977111816	72.30333455403645	68.48142896379743	0.0226317431397232	24.130725860595703	4	3	6	39	known extension	1	motif_ext + domain_min
LIG_GYF_MFL_Dmin	57	351	ranked_3	0.1691809470669289	71.13000030517578	82.10857173374721	77.53416697184245	0.0247156233151225	25.17034149169922	5	7	12	105	known extension	1	motif_ext + domain_min
LIG_GYF_MFL_Dmin	57	351	ranked_4	0.1537877055775675	61.14750003814697	74.65416685740153	67.90083344777425	0.0447342789381474	26.86986541748047	12	12	31	244	known extension	1	motif_ext + domain_min
LIG_GYF_Mmin_D1_D341	341	9	ranked_0	0.590800952420234	91.28818234530362	56.2637505531311	76.54105316965203	0.0241841733457903	5.493561744689941	11	8	23	218	known extension	1	motif_min + domain_ext
LIG_GYF_Mmin_D1_D341	341	9	ranked_1	0.5490472811594522	91.6324987411499	53.12333297729492	75.12857055664062	0.0413981884491141	5.20985746383667	8	6	16	185	known extension	1	motif_min + domain_ext
LIG_GYF_Mmin_D1_D341	341	9	ranked_2	0.5424920550079937	90.61599884033204	52.92499987284342	76.4818742275238	0.0326224251258058	6.111769676208496	10	6	18	176	known extension	1	motif_min + domain_ext
LIG_GYF_Mmin_D1_D341	341	9	ranked_3	0.5324637287542139	89.76666683620877	47.37166659037272	72.80866673787435	0.0321157442434869	6.477818489074707	9	6	16	167	known extension	1	motif_min + domain_ext
LIG_GYF_Mmin_D1_D341	341	9	ranked_4	0.4574435545063415	91.4528557913644	48.77799987792969	73.67166582743327	0.0408528320437567	7.533534049987793	7	5	14	158	known extension	1	motif_min + domain_ext
LIG_GYF_Mmin_DFL	341	9	ranked_0	0.5638383441445707	91.3490912697532	51.89999989100865	76.00777795579698	0.0311648260535803	5.538842678070068	11	7	19	164	known extension	1	motif_min + domain_ext
LIG_GYF_Mmin_DFL	341	9	ranked_1	0.5603477476351512	90.68699951171877	55.25499979654948	77.39999961853027	0.0308520537668195	6.438751220703125	10	6	19	186	known extension	1	motif_min + domain_ext
LIG_GYF_Mmin_DFL	341	9	ranked_2	0.5471081375124051	91.72428458077567	52.05666732788086	73.41615354097806	0.0390649286605267	5.004792213439941	7	6	18	197	known extension	1	motif_min + domain_ext
LIG_GYF_Mmin_DFL	341	9	ranked_3	0.5285055684751483	90.91222296820746	47.65000089009603	73.60733413696289	0.0290778057348969	6.276730537414551	9	6	14	175	known extension	1	motif_min + domain_ext
LIG_GYF_Mmin_DFL	341	9	ranked_4	0.5184576933432505	90.7155549791124	49.785000483194985	74.34333318074545	0.0398392340958134	6.207644939422607	9	6	20	147	known extension	1	motif_min + domain_ext
LIG_HOMEOBOX_M156_M207_D242_D430	189	52	ranked_0	0.3622202944673864	93.08181762695312	67.81222279866536	81.71049995422364	0.0750792300134327	3.65123987197876	11	9	22	222	known extension	1	motif_ext + domain_ext
LIG_HOMEOBOX_M156_M207_D242_D430	189	52	ranked_1	0.3570412931444921	55.61136375774037	57.74142810276577	56.43972211413913	0.0560100489402388	19.897905349731445	22	14	54	624	known extension	1	motif_ext + domain_ext
LIG_HOMEOBOX_M156_M207_D242_D430	189	52	ranked_2	0.3553476164293988	75.54399960835775	61.72800013224284	68.6359998703003	0.0575115724975357	4.080110549926758	15	15	30	288	known extension	1	motif_ext + domain_ext
LIG_HOMEOBOX_M156_M207_D242_D430	189	52	ranked_3	0.3500188468495205	79.5939988454183	61.85312521457672	70.43741890691942	0.0545770095473976	6.259391784667969	15	16	30	316	known extension	1	motif_ext + domain_ext
LIG_HOMEOBOX_M156_M207_D242_D430	189	52	ranked_4	0.3485823527256256	92.37461618276744	72.83599967956543	83.87956552920134	0.0858932312293588	3.1310806274414062	13	10	25	259	known extension	1	motif_ext + domain_ext
LIG_HOMEOBOX_M156_M207_D30_D430	401	52	ranked_0	0.3155168214280156	92.7086659749349	59.41571290152414	82.1154536333951	0.0763082070274546	7.29353141784668	15	7	23	187	known extension	1	motif_ext + domain_ext
LIG_HOMEOBOX_M156_M207_D30_D430	401	52	ranked_1	0.2815576252818149	85.81176454880658	50.95999950832791	73.74769203479474	0.0596912814945001	15.683088302612305	17	9	28	195	known extension	1	motif_ext + domain_ext
LIG_HOMEOBOX_M156_M207_D30_D430	401	52	ranked_2	0.263574073312143	92.3899999346052	50.40124988555908	77.12136355313388	0.0739566822873545	14.157989501953123	14	8	22	170	known extension	1	motif_ext + domain_ext
LIG_HOMEOBOX_M156_M207_D30_D430	401	52	ranked_3	0.2515462613656742	91.62588276582606	46.51428549630301	78.46833356221516	0.0762859539337637	16.46048355102539	17	7	23	222	known extension	1	motif_ext + domain_ext
LIG_HOMEOBOX_M156_M207_D30_D430	401	52	ranked_4	0.1598812398380886	0.0	0.0	0.0	0.0	50.0	0	0	0	0	known extension	1	motif_ext + domain_ext
LIG_HOMEOBOX_M156_M207_Dmin	68	52	ranked_0	0.6290047911514962	90.17909171364524	69.11799964904785	80.15000025431316	0.0699679829802336	3.620652437210083	11	10	23	249	known extension	1	motif_ext + domain_min
LIG_HOMEOBOX_M156_M207_Dmin	68	52	ranked_1	0.628247429504385	91.11000061035156	67.35299911499024	79.7971427554176	0.0708530631216295	5.115982055664063	11	10	22	242	known extension	1	motif_ext + domain_min
LIG_HOMEOBOX_M156_M207_Dmin	68	52	ranked_2	0.6104559238807677	90.71454620361328	69.27444458007812	81.06650047302246	0.0831085981200535	3.3421342372894287	11	9	21	235	known extension	1	motif_ext + domain_min
LIG_HOMEOBOX_M156_M207_Dmin	68	52	ranked_3	0.5967084347233457	91.58999938964844	72.82428632463727	83.86294106876149	0.0419942130175517	4.814158916473389	10	7	18	194	known extension	1	motif_ext + domain_min
LIG_HOMEOBOX_M156_M207_Dmin	68	52	ranked_4	0.2079994818477645	94.04307673527644	31.33999951680501	74.24210498207493	0.0405686405073746	18.64518165588379	13	6	20	272	known extension	1	motif_ext + domain_min
LIG_HOMEOBOX_M164_M199_D242_D430	189	36	ranked_0	0.4484707800677078	91.69583384195964	69.4691670735677	80.58250045776367	0.0958226092029633	3.415812730789185	12	12	29	264	known extension	1	motif_ext + domain_ext
LIG_HOMEOBOX_M164_M199_D242_D430	189	36	ranked_1	0.4312210565968732	92.03615394005408	72.43090854991566	83.05041646957397	0.1056228327114979	3.212059497833252	13	11	27	249	known extension	1	motif_ext + domain_ext
LIG_HOMEOBOX_M164_M199_D242_D430	189	36	ranked_2	0.4295474078619546	89.16153951791617	63.18999892014723	76.17576921903171	0.0861497165207825	4.16163969039917	13	13	29	266	known extension	1	motif_ext + domain_ext
LIG_HOMEOBOX_M164_M199_D242_D430	189	36	ranked_3	0.4277991579156188	91.4700005271218	69.11666679382324	79.80739162279212	0.0690981620118283	3.959287881851196	11	12	26	241	known extension	1	motif_ext + domain_ext
LIG_HOMEOBOX_M164_M199_D242_D430	189	36	ranked_4	0.4042831332980335	90.09769087571364	67.91071483067104	78.5933329264323	0.0767945228326114	4.558751583099365	13	14	28	241	known extension	1	motif_ext + domain_ext
LIG_HOMEOBOX_M164_M199_D30_D430	401	36	ranked_0	0.2794768551968494	77.81785692487445	37.11466649373372	56.76448256393959	0.0300475122021976	20.82985115051269	14	15	26	172	known extension	1	motif_ext + domain_ext
LIG_HOMEOBOX_M164_M199_D30_D430	401	36	ranked_1	0.2078793583575078	80.37909212979403	29.36000006539481	60.53833410474989	0.0289299759923094	21.33979034423828	11	7	22	224	known extension	1	motif_ext + domain_ext
LIG_HOMEOBOX_M164_M199_D30_D430	401	36	ranked_2	0.1976114796313558	75.03846095158504	31.498000144958496	56.10782581826915	0.0248993871411088	24.897123336791992	13	10	18	122	known extension	1	motif_ext + domain_ext
LIG_HOMEOBOX_M164_M199_D30_D430	401	36	ranked_3	0.1878791586942414	78.22333272298177	26.772500038146973	57.64299964904785	0.0193895346989677	25.818279266357425	6	4	7	57	known extension	1	motif_ext + domain_ext
LIG_HOMEOBOX_M164_M199_D30_D430	401	36	ranked_4	0.1770336460940378	61.17399978637695	28.809999465942383	55.77999973297119	0.0	23.35865020751953	5	1	5	28	known extension	1	motif_ext + domain_ext
LIG_HOMEOBOX_M164_M199_Dmin	68	36	ranked_0	0.65299870894909	90.62181784889914	73.17272741144353	81.89727263017134	0.0925468934305573	3.1420555114746094	11	11	27	243	known extension	1	motif_ext + domain_min
LIG_HOMEOBOX_M164_M199_Dmin	68	36	ranked_1	0.6325364992607133	90.30583318074544	70.97000018033114	81.05826087619947	0.072303082383673	3.626830101013184	12	11	25	239	known extension	1	motif_ext + domain_min
LIG_HOMEOBOX_M164_M199_Dmin	68	36	ranked_2	0.6218928970051252	90.48333358764648	71.04181809858842	81.18521748418394	0.0869529223555984	3.516616106033325	12	11	27	237	known extension	1	motif_ext + domain_min
LIG_HOMEOBOX_M164_M199_Dmin	68	36	ranked_3	0.6110351721127075	89.03636238791726	67.79333273569743	77.95304256936778	0.0664972538956595	4.537416934967041	11	12	27	234	known extension	1	motif_ext + domain_min
LIG_HOMEOBOX_M164_M199_Dmin	68	36	ranked_4	0.5963524073949108	89.90166600545247	76.10249996185303	84.38199958801269	0.0676693953592127	4.264800071716309	12	8	23	186	known extension	1	motif_ext + domain_min
LIG_HOMEOBOX_M172_M191_D242_D430	189	20	ranked_0	0.5736549405244178	91.81833330790202	69.37249978383382	80.59541654586792	0.0824926797031625	3.7906670570373535	12	12	27	223	known extension	1	motif_ext + domain_ext
LIG_HOMEOBOX_M172_M191_D242_D430	189	20	ranked_1	0.5665501242687186	89.5923080444336	62.79090950705788	77.30833371480306	0.0866080928436062	4.568329334259033	13	11	27	277	known extension	1	motif_ext + domain_ext
LIG_HOMEOBOX_M172_M191_D242_D430	189	20	ranked_2	0.5530247765576719	90.02333450317383	67.2991673151652	78.66125090916951	0.0743683267341268	4.779816627502441	12	12	25	233	known extension	1	motif_ext + domain_ext
LIG_HOMEOBOX_M172_M191_D242_D430	189	20	ranked_3	0.5311323402651908	71.86333389282227	59.659999700692985	66.19750016076225	0.0712092001930133	5.84904670715332	15	13	30	302	known extension	1	motif_ext + domain_ext
LIG_HOMEOBOX_M172_M191_D242_D430	189	20	ranked_4	0.5283847028628548	88.34499994913737	66.38727361505681	77.84347865892494	0.0730800498613332	4.58385181427002	12	11	24	251	known extension	1	motif_ext + domain_ext
LIG_HOMEOBOX_M172_M191_D30_D430	401	20	ranked_0	0.2667735716787783	71.96214267185756	33.68818179043856	55.1215998840332	0.0263298268801448	21.55843162536621	14	11	23	169	known extension	1	motif_ext + domain_ext
LIG_HOMEOBOX_M172_M191_D30_D430	401	20	ranked_1	0.2433962696712305	89.99499988555908	36.170000076293945	72.0533332824707	0.0192363435252468	23.67047882080078	8	4	13	56	known extension	1	motif_ext + domain_ext
LIG_HOMEOBOX_M172_M191_D30_D430	401	20	ranked_2	0.2412421370128441	71.59294105978573	29.54133326212565	58.719999897236725	0.0656201073546036	21.950328826904297	34	15	78	1136	known extension	1	motif_ext + domain_ext
LIG_HOMEOBOX_M172_M191_D30_D430	401	20	ranked_3	0.2027658306111249	67.88750019073487	25.821999931335448	53.86566677093506	0.0344589505196709	24.03239822387696	20	10	38	386	known extension	1	motif_ext + domain_ext
LIG_HOMEOBOX_M172_M191_D30_D430	401	20	ranked_4	0.1911143357121623	82.19000244140625	27.040000915527344	54.6150016784668	0.0182588935619795	26.807632446289062	1	1	1	4	known extension	1	motif_ext + domain_ext
LIG_HOMEOBOX_M172_M191_Dmin	68	20	ranked_0	0.6400027499785185	88.7000004161488	72.49818177656694	80.59909109635787	0.0714712889605106	3.800084590911865	11	11	25	226	known extension	1	motif_ext + domain_min
LIG_HOMEOBOX_M172_M191_Dmin	68	20	ranked_1	0.6063063152979541	89.66818167946555	71.4033326043023	81.44899959564209	0.0628730554946472	3.955853939056397	11	9	22	197	known extension	1	motif_ext + domain_min
LIG_HOMEOBOX_M172_M191_Dmin	68	20	ranked_2	0.6045783611185822	88.19636327570134	71.11545424027877	79.65590875799006	0.0730297530524204	3.704371452331543	11	11	26	223	known extension	1	motif_ext + domain_min
LIG_HOMEOBOX_M172_M191_Dmin	68	20	ranked_3	0.5799134189603787	88.0933329264323	68.72416687011719	78.40874989827473	0.0715998418505317	4.608401775360107	12	12	26	253	known extension	1	motif_ext + domain_min
LIG_HOMEOBOX_M172_M191_Dmin	68	20	ranked_4	0.5773457619959927	86.52666664123535	66.09000047047932	76.30833355585735	0.0652881851246622	5.742941856384277	12	12	26	243	known extension	1	motif_ext + domain_min
LIG_HOMEOBOX_M176_M187_D242_D430	189	12	ranked_0	0.6663032390452155	91.32090897993608	69.57374954223633	82.16421026932566	0.0620251089641515	3.5388102531433105	11	8	22	235	known extension	1	motif_ext + domain_ext
LIG_HOMEOBOX_M176_M187_D242_D430	189	12	ranked_1	0.6620406257828387	90.2200005271218	69.87099914550781	80.52999986921039	0.0767844838884796	3.694259405136109	11	10	23	222	known extension	1	motif_ext + domain_ext
LIG_HOMEOBOX_M176_M187_D242_D430	189	12	ranked_2	0.6606247034754813	91.03545518354936	71.43374967575073	82.7821054960552	0.0663766516929466	3.816399574279785	11	8	20	222	known extension	1	motif_ext + domain_ext
LIG_HOMEOBOX_M176_M187_D242_D430	189	12	ranked_3	0.6179442282059832	89.87727217240767	69.88625049591064	81.45999988756682	0.0627142587480212	3.996192216873169	11	8	20	224	known extension	1	motif_ext + domain_ext
LIG_HOMEOBOX_M176_M187_D242_D430	189	12	ranked_4	0.5849113309836631	91.81399993896484	68.30000032697406	82.1317648046157	0.0470130449788021	3.924391269683838	10	7	21	208	known extension	1	motif_ext + domain_ext
LIG_HOMEOBOX_M176_M187_D30_D430	401	12	ranked_0	0.2499292691053765	70.85111236572266	30.639999771118163	56.49000072479248	0.0236937000447857	20.726428985595703	9	5	16	163	known extension	1	motif_ext + domain_ext
LIG_HOMEOBOX_M176_M187_D30_D430	401	12	ranked_1	0.2226272422861218	80.49545496160334	22.976999855041505	53.10571443466913	0.0282351157524146	24.61890983581543	11	10	27	286	known extension	1	motif_ext + domain_ext
LIG_HOMEOBOX_M176_M187_D30_D430	401	12	ranked_2	0.2153163200516291	79.3000005086263	23.07999992370605	59.22142887115479	0.0209197420444978	24.095138549804688	9	5	10	104	known extension	1	motif_ext + domain_ext
LIG_HOMEOBOX_M176_M187_D30_D430	401	12	ranked_3	0.2052602855708373	71.93199920654297	22.99142892020089	51.77999967687271	0.0274864601839643	23.516189575195312	10	7	21	215	known extension	1	motif_ext + domain_ext
LIG_HOMEOBOX_M176_M187_D30_D430	401	12	ranked_4	0.1715259041030828	71.66999816894531	19.982500553131104	42.134285245622905	0.0185352175993132	27.081069946289062	3	4	4	7	known extension	1	motif_ext + domain_ext
LIG_HOMEOBOX_M176_M187_Dmin	68	12	ranked_0	0.6268374414550929	88.4781820123846	74.00900001525879	81.5880953470866	0.0694859155108709	3.9370367527008057	11	10	24	202	known extension	1	motif_ext + domain_min
LIG_HOMEOBOX_M176_M187_Dmin	68	12	ranked_1	0.5961796971216345	89.90363658558239	70.63777711656358	81.23399982452392	0.0628925775239758	4.0829267501831055	11	9	22	221	known extension	1	motif_ext + domain_min
LIG_HOMEOBOX_M176_M187_Dmin	68	12	ranked_2	0.5912817460107062	88.12909143621272	68.94999991522894	79.49850025177003	0.0597191942233709	4.2246809005737305	11	9	22	197	known extension	1	motif_ext + domain_min
LIG_HOMEOBOX_M176_M187_Dmin	68	12	ranked_3	0.5749546845807632	90.31000061035157	70.3362512588501	81.4327786763509	0.041557501932474	4.026836395263672	10	8	22	179	known extension	1	motif_ext + domain_min
LIG_HOMEOBOX_M176_M187_Dmin	68	12	ranked_4	0.5731046145963281	88.7481821233576	72.48857171194894	82.42500029669867	0.0516223127022886	3.82418704032898	11	7	20	187	known extension	1	motif_ext + domain_min
LIG_HOMEOBOX_M1_M270_D242_D430	189	270	ranked_0	0.4200930854463626	96.09353054271024	83.78583272298177	91.00069006558122	0.0952253973738729	2.559976100921631	17	12	29	241	known extension	1	motif_ext + domain_ext
LIG_HOMEOBOX_M1_M270_D242_D430	189	270	ranked_1	0.3996660112928884	74.00904691786994	65.61470592723174	70.25368384311074	0.0622328817238956	4.718985557556152	21	17	42	317	known extension	1	motif_ext + domain_ext
LIG_HOMEOBOX_M1_M270_D242_D430	189	270	ranked_2	0.399065625333205	81.27571487426758	73.72733357747396	78.13055600060358	0.0684409638711867	3.4966812133789062	21	15	33	262	known extension	1	motif_ext + domain_ext
LIG_HOMEOBOX_M1_M270_D242_D430	189	270	ranked_3	0.3980041438993947	75.68800010681153	80.70687460899353	77.9186109966702	0.1343267656598166	3.44631290435791	20	16	47	613	known extension	1	motif_ext + domain_ext
LIG_HOMEOBOX_M1_M270_D242_D430	189	270	ranked_4	0.3966009993390464	95.32562494277954	81.75583330790202	89.50999995640346	0.1030848419865346	2.8305306434631348	16	12	26	234	known extension	1	motif_ext + domain_ext
LIG_HOMEOBOX_M1_M270_D30_D430	401	270	ranked_0	0.563609742568286	88.99437487125397	86.4746150970459	87.86482738626414	0.3320461518089248	4.858528137207031	32	26	65	546	known extension	1	motif_ext + domain_ext
LIG_HOMEOBOX_M1_M270_D30_D430	401	270	ranked_1	0.5446522138409914	90.05233268737793	87.0736001586914	88.69836335615678	0.3069212120294554	4.869548797607422	30	25	61	547	known extension	1	motif_ext + domain_ext
LIG_HOMEOBOX_M1_M270_D30_D430	401	270	ranked_2	0.5376042773252736	93.53903149020287	87.19600006103515	90.707321030753	0.3425052136402391	4.651703834533691	31	25	61	515	known extension	1	motif_ext + domain_ext
LIG_HOMEOBOX_M1_M270_D30_D430	401	270	ranked_3	0.4200897324446448	80.27625012397766	75.40159942626953	78.13824543200042	0.1587854189229116	7.714093685150146	32	25	54	408	known extension	1	motif_ext + domain_ext
LIG_HOMEOBOX_M1_M270_D30_D430	401	270	ranked_4	0.3586037597840107	79.95941139669979	66.56892837796893	73.91209648501489	0.139966307707592	13.425278663635254	34	28	61	449	known extension	1	motif_ext + domain_ext
LIG_HOMEOBOX_M1_M270_Dmin	68	270	ranked_0	0.7932587373601173	93.8711763269761	80.16384711632362	87.9313336690267	0.1056663940383287	3.092249155044556	17	13	30	247	known extension	1	motif_ext + domain_min
LIG_HOMEOBOX_M1_M270_Dmin	68	270	ranked_1	0.7838831702122402	93.39249992370604	82.24583435058594	88.61535753522601	0.0866948230353642	3.3057291507720947	16	12	26	236	known extension	1	motif_ext + domain_min
LIG_HOMEOBOX_M1_M270_Dmin	68	270	ranked_2	0.7769169219033222	93.60222244262695	81.21384723369891	88.40709735501197	0.1115973472694539	3.208383083343506	18	13	31	254	known extension	1	motif_ext + domain_min
LIG_HOMEOBOX_M1_M270_Dmin	68	270	ranked_3	0.7708562575211221	92.3847059362075	80.65077033409706	87.3000005086263	0.0866144640745498	3.2919564247131348	17	13	30	232	known extension	1	motif_ext + domain_min
LIG_HOMEOBOX_M1_M270_Dmin	68	270	ranked_4	0.7631196215437079	92.4240010579427	80.39333407084148	87.07703795256438	0.0993003653013319	3.210225343704224	15	12	26	259	known extension	1	motif_ext + domain_min
LIG_HOMEOBOX_MFL_Dmin	68	301	ranked_0	0.7937669720730405	93.97625017166138	81.92833423614502	88.81285762786865	0.0973486782213097	3.083260536193848	16	12	27	244	known extension	1	motif_ext + domain_min
LIG_HOMEOBOX_MFL_Dmin	68	301	ranked_1	0.7877865179502926	93.76294079948876	82.4546156663161	88.86266657511393	0.0924244982296215	3.143599033355713	17	13	28	233	known extension	1	motif_ext + domain_min
LIG_HOMEOBOX_MFL_Dmin	68	301	ranked_2	0.7841019955186246	93.00874996185304	80.71692158625676	87.49862000037884	0.0944148914140164	3.193761348724365	16	13	29	240	known extension	1	motif_ext + domain_min
LIG_HOMEOBOX_MFL_Dmin	68	301	ranked_3	0.7819177934711039	93.85187578201294	80.79615431565504	87.99931098674905	0.1135655712645974	3.316941738128662	16	13	29	251	known extension	1	motif_ext + domain_min
LIG_HOMEOBOX_MFL_Dmin	68	301	ranked_4	0.7744641894790696	93.4633331298828	80.07769159170297	87.84999958161384	0.1097476083544822	3.112534761428833	18	13	28	257	known extension	1	motif_ext + domain_min
LIG_HOMEOBOX_Mmin_D242_D430	189	4	ranked_0	0.2658683826790516	94.63999938964844	30.564998626708984	62.60249900817871	0.0	17.18701171875	2	2	3	26	known extension	1	motif_min + domain_ext
LIG_HOMEOBOX_Mmin_D242_D430	189	4	ranked_1	0.2399445662479641	91.06000010172528	25.71999994913737	58.39000002543131	0.0186252949933633	16.96257781982422	3	3	5	38	known extension	1	motif_min + domain_ext
LIG_HOMEOBOX_Mmin_D242_D430	189	4	ranked_2	0.2347896041633156	92.16666920979816	35.369998931884766	77.96750164031982	0.0	16.374011993408203	3	1	3	25	known extension	1	motif_min + domain_ext
LIG_HOMEOBOX_Mmin_D242_D430	189	4	ranked_3	0.2099425984076205	89.19999694824219	27.51000022888184	58.35499858856201	0.0187483619093346	50.0	2	2	2	5	known extension	1	motif_min + domain_ext
LIG_HOMEOBOX_Mmin_D242_D430	189	4	ranked_4	0.1858481208821441	88.91600189208984	30.47499942779541	72.21857261657715	0.0202967530585873	22.42911148071289	5	2	5	43	known extension	1	motif_min + domain_ext
LIG_HOMEOBOX_Mmin_D30_D430	401	4	ranked_0	0.2865785274404996	61.48500061035156	23.25666681925456	45.1014289855957	0.0196028466096957	23.83224868774414	4	3	5	63	known extension	1	motif_min + domain_ext
LIG_HOMEOBOX_Mmin_D30_D430	401	4	ranked_1	0.2651362210952187	69.62999954223633	20.824999809265137	47.93888854980469	0.0184961537650266	22.83658218383789	5	4	8	47	known extension	1	motif_min + domain_ext
LIG_HOMEOBOX_Mmin_D30_D430	401	4	ranked_2	0.2601520011711435	64.51249980926514	22.413333257039387	46.46999985831125	0.0186688694347862	23.30718231201172	4	3	6	28	known extension	1	motif_min + domain_ext
LIG_HOMEOBOX_Mmin_D30_D430	401	4	ranked_3	0.2443583273574481	67.95800018310547	21.77999973297119	54.76428576878139	0.018733975377714	23.838565826416016	5	2	6	58	known extension	1	motif_min + domain_ext
LIG_HOMEOBOX_Mmin_D30_D430	401	4	ranked_4	0.2292422217146039	0.0	0.0	0.0	0.0	50.0	0	0	0	0	known extension	1	motif_min + domain_ext
LIG_HOMEOBOX_Mmin_DFL	430	4	ranked_0	0.2489185332204708	60.06999969482422	22.440000534057617	41.25500011444092	0.0182588935619795	24.134361267089844	1	1	1	9	known extension	1	motif_min + domain_ext
LIG_HOMEOBOX_Mmin_DFL	430	4	ranked_1	0.234979677160745	66.92500019073486	19.830000559488933	46.741428920200896	0.0182588935619795	25.4331111907959	4	3	4	34	known extension	1	motif_min + domain_ext
LIG_HOMEOBOX_Mmin_DFL	430	4	ranked_2	0.2269274836911861	64.62000274658203	22.299999237060547	43.46000099182129	0.0182588935619795	25.061391830444336	1	1	1	3	known extension	1	motif_min + domain_ext
LIG_HOMEOBOX_Mmin_DFL	430	4	ranked_3	0.1909974599763922	65.56999969482422	18.530000686645508	42.05000019073486	0.0	26.703651428222656	1	1	1	5	known extension	1	motif_min + domain_ext
LIG_HOMEOBOX_Mmin_DFL	430	4	ranked_4	0.155320132720976	0.0	0.0	0.0	0.0	50.0	0	0	0	0	known extension	1	motif_min + domain_ext
LIG_LIR_Gen_1_M369_M966_D1_D117	117	598	ranked_0	0.7564971624921528	77.09588275236241	38.872758536503234	59.5011112879193	0.0926715008874098	15.282442092895508	34	29	87	933	known extension	1	motif_ext + domain_ext
LIG_LIR_Gen_1_M369_M966_D1_D117	117	598	ranked_1	0.7528780290330438	78.8551516677394	46.22793098975872	63.59403231836134	0.0980923985286445	16.035493850708008	33	29	73	557	known extension	1	motif_ext + domain_ext
LIG_LIR_Gen_1_M369_M966_D1_D117	117	598	ranked_2	0.6735306659645505	82.5972408426219	48.000000165856406	67.29461515866794	0.1258140424007409	18.10684585571289	29	23	62	572	known extension	1	motif_ext + domain_ext
LIG_LIR_Gen_1_M369_M966_D1_D117	117	598	ranked_3	0.6184321354915816	76.2168756723404	44.25759979248047	62.19964940924393	0.0815243750459825	17.199329376220703	32	25	67	571	known extension	1	motif_ext + domain_ext
LIG_LIR_Gen_1_M369_M966_D1_D117	117	598	ranked_4	0.5266497497367554	81.92580598400485	48.31549987792969	68.745293785544	0.0885041584008744	17.59577751159668	31	20	51	426	known extension	1	motif_ext + domain_ext
LIG_LIR_Gen_1_M369_M966_Dmin	110	598	ranked_0	0.7899850453542048	80.86607129233224	46.03541652361552	64.79038447600145	0.0874244875626442	10.99866771697998	28	24	62	558	known extension	1	motif_ext + domain_min
LIG_LIR_Gen_1_M369_M966_Dmin	110	598	ranked_1	0.7260475259498081	78.65777785689743	43.88291645050049	62.29313719506357	0.0756187629128644	18.44249153137207	27	24	61	485	known extension	1	motif_ext + domain_min
LIG_LIR_Gen_1_M369_M966_Dmin	110	598	ranked_2	0.6557906631562005	84.27464321681431	55.292631350065534	72.55851076004353	0.1048197859185614	10.077238082885742	28	19	56	482	known extension	1	motif_ext + domain_min
LIG_LIR_Gen_1_M369_M966_Dmin	110	598	ranked_3	0.6555302198505177	79.20172474302095	40.73240028381348	61.39185230820267	0.0907162761844407	12.739768981933594	29	25	65	622	known extension	1	motif_ext + domain_min
LIG_LIR_Gen_1_M369_M966_Dmin	110	598	ranked_4	0.4537800354232714	79.2467744888798	43.48642839704241	62.275762784279	0.1254764455393512	18.728662490844727	31	28	76	698	known extension	1	motif_ext + domain_min
LIG_LIR_Gen_1_M664_M806_D1_D117	117	143	ranked_0	0.8413549241637295	96.09071350097656	72.55749972661336	85.22923022050124	0.3317623872014527	2.7895097732543945	28	24	65	569	known extension	1	motif_ext + domain_ext
LIG_LIR_Gen_1_M664_M806_D1_D117	117	143	ranked_1	0.8401824130787816	94.9728570665632	65.23560028076172	80.94584914873231	0.2889682589159514	3.363365650177002	28	25	72	710	known extension	1	motif_ext + domain_ext
LIG_LIR_Gen_1_M664_M806_D1_D117	117	143	ranked_2	0.828325730643571	94.68300018310546	64.6678568976266	80.19293101080532	0.2745405479301684	3.5880277156829834	30	28	70	662	known extension	1	motif_ext + domain_ext
LIG_LIR_Gen_1_M664_M806_D1_D117	117	143	ranked_3	0.780306111825228	96.53809465680804	75.10090983997692	89.16906237602234	0.2003843247494867	2.3082621097564697	21	11	42	436	known extension	1	motif_ext + domain_ext
LIG_LIR_Gen_1_M664_M806_D1_D117	117	143	ranked_4	0.2464465975609138	85.83040069580078	34.461738918138586	61.21625026067098	0.0728845124010254	11.015421867370604	25	23	64	525	known extension	1	motif_ext + domain_ext
LIG_LIR_Gen_1_M664_M806_Dmin	110	143	ranked_0	0.8472019871629202	95.35071400233676	64.90178557804653	80.12624979019165	0.2801831678311757	3.519472122192383	28	28	69	655	known extension	1	motif_ext + domain_min
LIG_LIR_Gen_1_M664_M806_Dmin	110	143	ranked_1	0.83464388572438	95.01399993896484	70.4121733955715	83.22562472025554	0.2436581755263377	2.8416941165924072	25	23	63	570	known extension	1	motif_ext + domain_min
LIG_LIR_Gen_1_M664_M806_Dmin	110	143	ranked_2	0.8131195485988267	94.04500007629396	61.73148148148148	78.18200003884056	0.2164512382013348	4.466985702514648	28	27	74	618	known extension	1	motif_ext + domain_min
LIG_LIR_Gen_1_M664_M806_Dmin	110	143	ranked_3	0.8118089517599396	94.74032248220136	64.35375006993611	81.48072724775834	0.28040633880196	3.7463202476501465	31	24	74	649	known extension	1	motif_ext + domain_min
LIG_LIR_Gen_1_M664_M806_Dmin	110	143	ranked_4	0.728698262406283	85.41096828829858	49.7149999325092	69.12859675758763	0.2271661508192188	8.980581283569336	31	26	85	850	known extension	1	motif_ext + domain_min
LIG_LIR_Gen_1_M686_M784_D1_D117	117	99	ranked_0	0.8173657011577519	95.8717850276402	60.000000165856406	79.69431342330634	0.2722286321643881	4.705528736114502	28	23	70	674	known extension	1	motif_ext + domain_ext
LIG_LIR_Gen_1_M686_M784_D1_D117	117	99	ranked_1	0.7881625478355456	94.34629652235245	58.50000009536743	79.09255336193328	0.2265308334019041	5.234640598297119	27	20	62	581	known extension	1	motif_ext + domain_ext
LIG_LIR_Gen_1_M686_M784_D1_D117	117	99	ranked_2	0.7823830326256824	96.68571399507069	76.82636434381658	89.85906255245209	0.2344363443353814	2.3301143646240234	21	11	38	358	known extension	1	motif_ext + domain_ext
LIG_LIR_Gen_1_M686_M784_D1_D117	117	99	ranked_3	0.7789956068872467	93.04607091631208	55.71476255144392	77.04693875994	0.1702475075123694	9.07320499420166	28	21	65	616	known extension	1	motif_ext + domain_ext
LIG_LIR_Gen_1_M686_M784_D1_D117	117	99	ranked_4	0.2964793646498178	85.48878779555812	38.29000030025359	62.62687510251999	0.1585021909395895	9.357759475708008	33	31	90	945	known extension	1	motif_ext + domain_ext
LIG_LIR_Gen_1_M686_M784_Dmin	110	99	ranked_0	0.8141084915295461	94.13291613260904	73.85227324745871	84.43347823101541	0.3148194574561184	2.750463962554932	24	22	60	514	known extension	1	motif_ext + domain_min
LIG_LIR_Gen_1_M686_M784_Dmin	110	99	ranked_1	0.7881066575162343	95.3300000971014	72.40416653951009	87.23852942971622	0.2282579811124818	2.4609503746032715	22	12	41	417	known extension	1	motif_ext + domain_min
LIG_LIR_Gen_1_M686_M784_Dmin	110	99	ranked_2	0.6800607043569049	87.93916670481364	51.90550003051758	71.56022730740634	0.1475576806157291	6.226024627685547	24	20	57	585	known extension	1	motif_ext + domain_min
LIG_LIR_Gen_1_M686_M784_Dmin	110	99	ranked_3	0.3581065649513869	87.85571398053851	37.95954548228871	65.90139984130859	0.1081620460656774	9.838096618652344	28	22	67	695	known extension	1	motif_ext + domain_min
LIG_LIR_Gen_1_M686_M784_Dmin	110	99	ranked_4	0.2842800754198294	81.1502701011864	34.44499987363815	59.48985492319301	0.0995565913229801	10.024861335754396	37	32	95	860	known extension	1	motif_ext + domain_min
LIG_LIR_Gen_1_M708_M762_D1_D117	117	55	ranked_0	0.7411760423942009	95.3452380952381	62.909285409109934	82.37085702078683	0.1712863068574053	3.393502712249756	21	14	42	421	known extension	1	motif_ext + domain_ext
LIG_LIR_Gen_1_M708_M762_D1_D117	117	55	ranked_1	0.7373169056900323	92.47181875055486	56.75352949254653	76.9023080483461	0.1496231205825582	5.360559463500977	22	17	52	584	known extension	1	motif_ext + domain_ext
LIG_LIR_Gen_1_M708_M762_D1_D117	117	55	ranked_2	0.6982492213247735	94.09719970703124	52.11842105263158	75.96999983354048	0.1580226506816835	6.331973075866699	25	19	59	571	known extension	1	motif_ext + domain_ext
LIG_LIR_Gen_1_M708_M762_D1_D117	117	55	ranked_3	0.6742174828797656	92.11695629617442	52.30647098316866	75.19750003814697	0.1190911293127767	6.362947463989258	23	17	51	609	known extension	1	motif_ext + domain_ext
LIG_LIR_Gen_1_M708_M762_D1_D117	117	55	ranked_4	0.3114984293108213	83.62000020345052	34.04879989624023	59.78769236344557	0.0808692392132908	11.059656143188477	27	25	76	682	known extension	1	motif_ext + domain_ext
LIG_LIR_Gen_1_M708_M762_Dmin	110	55	ranked_0	0.7452229020319063	94.50521751072095	53.572104705007455	75.98785695575532	0.1427943424685322	5.696079730987549	23	19	52	538	known extension	1	motif_ext + domain_min
LIG_LIR_Gen_1_M708_M762_Dmin	110	55	ranked_1	0.6682267653181277	90.05000097101384	53.24500036239624	74.55315860949065	0.1144080518197222	5.107222080230713	22	16	50	605	known extension	1	motif_ext + domain_min
LIG_LIR_Gen_1_M708_M762_Dmin	110	55	ranked_2	0.4781664579393397	88.42142849876767	45.755333201090494	70.64388879140218	0.1161511005214415	7.926487922668457	21	15	51	545	known extension	1	motif_ext + domain_min
LIG_LIR_Gen_1_M708_M762_Dmin	110	55	ranked_3	0.3789944524486933	83.56478351095448	40.0099998922909	65.05400047302246	0.0748623840102278	8.143655776977539	23	17	49	577	known extension	1	motif_ext + domain_min
LIG_LIR_Gen_1_M708_M762_Dmin	110	55	ranked_4	0.3067789149116379	79.0503702516909	33.972173856652304	58.31439990997315	0.0784885128722151	10.942245483398438	27	23	65	698	known extension	1	motif_ext + domain_min
LIG_LIR_Gen_1_M719_M751_D1_D117	117	33	ranked_0	0.7847887302233287	95.83047558012464	65.42499896458217	83.66828493390764	0.2054834504092361	3.55776596069336	21	14	44	417	known extension	1	motif_ext + domain_ext
LIG_LIR_Gen_1_M719_M751_D1_D117	117	33	ranked_1	0.5639758106865699	92.31727253306995	46.707999801635744	73.82702683113716	0.1136938338153492	7.415036678314209	22	15	47	440	known extension	1	motif_ext + domain_ext
LIG_LIR_Gen_1_M719_M751_D1_D117	117	33	ranked_2	0.3916521302260902	87.52807763906625	36.3827780617608	66.60500053925948	0.0923516298525513	8.302093505859375	26	18	51	532	known extension	1	motif_ext + domain_ext
LIG_LIR_Gen_1_M719_M751_D1_D117	117	33	ranked_3	0.321853263546989	87.65096701345136	33.36076941856971	71.61068136041814	0.1790887183974879	10.54241943359375	31	13	66	870	known extension	1	motif_ext + domain_ext
LIG_LIR_Gen_1_M719_M751_D1_D117	117	33	ranked_4	0.3189818513741226	84.64277776082356	35.06625044345856	61.31264725853415	0.0663288639182042	10.876264572143556	18	16	56	459	known extension	1	motif_ext + domain_ext
LIG_LIR_Gen_1_M719_M751_Dmin	110	33	ranked_0	0.6906516901001517	92.65909056230024	59.351428168160574	79.70611074235704	0.1618079935828044	4.947839736938477	22	14	43	400	known extension	1	motif_ext + domain_min
LIG_LIR_Gen_1_M719_M751_Dmin	110	33	ranked_1	0.3576574243975792	81.80136281793767	33.89111095004611	60.24174947738648	0.0803931077566842	8.048200607299805	22	18	59	544	known extension	1	motif_ext + domain_min
LIG_LIR_Gen_1_M719_M751_Dmin	110	33	ranked_2	0.3164216563060424	78.65374946594238	32.65999984741211	57.74749963933771	0.071859899394522	12.053110122680664	24	20	56	649	known extension	1	motif_ext + domain_min
LIG_LIR_Gen_1_M719_M751_Dmin	110	33	ranked_3	0.2960644715007886	82.81619008382161	35.46062517166138	62.33810795964421	0.0636378548274977	10.274676322937012	21	16	48	477	known extension	1	motif_ext + domain_min
LIG_LIR_Gen_1_M719_M751_Dmin	110	33	ranked_4	0.2833798523453889	79.04199981689453	34.991999816894534	57.01699981689453	0.0434785159373564	13.481371879577637	15	15	43	432	known extension	1	motif_ext + domain_min
LIG_LIR_Gen_1_Mmin_D1_D117	117	11	ranked_0	0.8035288565653181	96.41809481666202	79.2700008392334	90.88645159813666	0.2276566606536308	2.2887094020843506	21	10	41	419	known extension	1	motif_min + domain_ext
LIG_LIR_Gen_1_Mmin_D1_D117	117	11	ranked_1	0.7875586012008496	95.74608645231828	76.33599967956543	89.8642419757265	0.1977226996074433	2.296672821044922	23	10	43	419	known extension	1	motif_min + domain_ext
LIG_LIR_Gen_1_Mmin_D1_D117	117	11	ranked_2	0.7595665180453071	95.73045522516423	73.15299949645996	88.67500030994415	0.1873491785342882	2.9947619438171387	22	10	44	446	known extension	1	motif_min + domain_ext
LIG_LIR_Gen_1_Mmin_D1_D117	117	11	ranked_3	0.6857822749628987	94.1715790598016	67.44333267211914	85.58035700661796	0.170944135271908	4.352025985717773	19	9	37	291	known extension	1	motif_min + domain_ext
LIG_LIR_Gen_1_Mmin_D1_D117	117	11	ranked_4	0.619583522654675	93.02611033121744	63.26222186618381	83.10481417620623	0.1448220058631584	5.476450443267822	18	9	36	323	known extension	1	motif_min + domain_ext
LIG_LIR_Gen_1_Mmin_DFL	117	11	ranked_0	0.8006505073375226	96.35590917413884	79.03800048828126	90.94406270980836	0.2256581519099703	2.2633249759674072	22	10	42	428	known extension	1	motif_min + domain_ext
LIG_LIR_Gen_1_Mmin_DFL	117	11	ranked_1	0.7901754295316187	95.98130400284477	77.95399894714356	90.51848428899592	0.2223878458668438	2.3415722846984863	23	10	44	429	known extension	1	motif_min + domain_ext
LIG_LIR_Gen_1_Mmin_DFL	117	11	ranked_2	0.7896431564215909	95.44181754372336	75.47999992370606	89.20374953746796	0.2106520681351507	2.6739721298217773	22	10	43	430	known extension	1	motif_min + domain_ext
LIG_LIR_Gen_1_Mmin_DFL	117	11	ranked_3	0.7884159946210898	96.08636335893112	76.72600059509277	90.03624999523163	0.2047704636566804	2.2870116233825684	22	10	43	431	known extension	1	motif_min + domain_ext
LIG_LIR_Gen_1_Mmin_DFL	117	11	ranked_4	0.6298927519801012	94.12952423095705	62.76444413926866	84.72000020345052	0.135878388564624	4.631894111633301	21	9	38	392	known extension	1	motif_min + domain_ext
LIG_LRP6_Inhibitor_1_M1_M149_D1_D362	362	149	ranked_0	0.6606658286733561	88.03774163030809	73.62000060081482	83.12957447133165	0.1287084944165589	5.77709436416626	31	16	52	431	known extension	1	motif_ext + domain_ext
LIG_LRP6_Inhibitor_1_M1_M149_D1_D362	362	149	ranked_1	0.6452212284717787	86.41645148492628	68.9976474537569	80.24729172388713	0.140799179327883	6.117960453033447	31	17	55	514	known extension	1	motif_ext + domain_ext
LIG_LRP6_Inhibitor_1_M1_M149_D1_D362	362	149	ranked_2	0.3871060167581042	80.60189190426388	51.49125003814697	69.14852461267691	0.1006194959794884	16.288959503173828	37	24	66	676	known extension	1	motif_ext + domain_ext
LIG_LRP6_Inhibitor_1_M1_M149_D1_D362	362	149	ranked_3	0.3344642133061491	80.23484860044537	59.50086958512016	71.71910721915108	0.0951246966021827	9.410377502441406	33	23	53	508	known extension	1	motif_ext + domain_ext
LIG_LRP6_Inhibitor_1_M1_M149_D1_D362	362	149	ranked_4	0.3311418870673096	82.34677394743889	59.65111117892795	74.00959170594507	0.1079762217626948	14.0288724899292	31	18	52	540	known extension	1	motif_ext + domain_ext
LIG_LRP6_Inhibitor_1_M1_M149_D1_D422	422	149	ranked_0	0.4083012370429333	82.62387084960938	56.05588228562299	73.2143748998642	0.076322237517354	14.615959167480469	31	17	51	507	known extension	1	motif_ext + domain_ext
LIG_LRP6_Inhibitor_1_M1_M149_D1_D422	422	149	ranked_1	0.3560100314027242	79.19518534342448	48.16666684831892	65.6202085018158	0.0605800413345829	11.980130195617676	27	21	55	643	known extension	1	motif_ext + domain_ext
LIG_LRP6_Inhibitor_1_M1_M149_D1_D422	422	149	ranked_2	0.3431036506038426	81.32466659545898	52.16699981689453	69.66159988403321	0.0622467761398426	16.851879119873047	30	20	51	476	known extension	1	motif_ext + domain_ext
LIG_LRP6_Inhibitor_1_M1_M149_D1_D422	422	149	ranked_3	0.3234930567874901	79.27291647593181	54.29000001795151	68.91414623725706	0.0538547917215703	15.471517562866213	24	17	42	467	known extension	1	motif_ext + domain_ext
LIG_LRP6_Inhibitor_1_M1_M149_D1_D422	422	149	ranked_4	0.316941817945239	82.12281994941907	45.22833283742269	68.06777724008711	0.1026742557541995	15.524934768676758	39	24	71	765	known extension	1	motif_ext + domain_ext
LIG_LRP6_Inhibitor_1_M1_M149_Dmin	300	149	ranked_0	0.6691930436509972	89.03666687011719	53.01166598002116	73.59738077436175	0.1029846166071599	5.849397659301758	24	18	44	349	known extension	1	motif_ext + domain_min
LIG_LRP6_Inhibitor_1_M1_M149_Dmin	300	149	ranked_1	0.6202642941976025	88.72200012207031	48.48200016021728	72.6260001373291	0.110336371466244	6.707490921020508	30	20	58	541	known extension	1	motif_ext + domain_min
LIG_LRP6_Inhibitor_1_M1_M149_Dmin	300	149	ranked_2	0.3712800123629113	83.64606082800663	62.36733271280925	76.99645829200745	0.0969857769414689	12.814579010009766	33	15	52	482	known extension	1	motif_ext + domain_min
LIG_LRP6_Inhibitor_1_M1_M149_Dmin	300	149	ranked_3	0.2998906121406643	74.75517194024448	47.89400033950805	63.79142842973982	0.0868862481106566	15.91378688812256	29	20	54	593	known extension	1	motif_ext + domain_min
LIG_LRP6_Inhibitor_1_M1_M149_Dmin	300	149	ranked_4	0.2828175220018429	77.27629626238787	57.32588240679573	69.56818181818181	0.0923864848641608	15.278997421264648	27	17	53	549	known extension	1	motif_ext + domain_min
LIG_LRP6_Inhibitor_1_M1_M85_D1_D362	362	85	ranked_0	0.3533409095615466	88.62923108614407	28.742856797717867	61.87148938280471	0.0986032629613418	11.79863166809082	26	21	64	481	known extension	1	motif_ext + domain_ext
LIG_LRP6_Inhibitor_1_M1_M85_D1_D362	362	85	ranked_1	0.34776739916963	89.3499995640346	35.15666627883911	69.6433329148726	0.0611720198506774	11.216041564941406	21	12	41	292	known extension	1	motif_ext + domain_ext
LIG_LRP6_Inhibitor_1_M1_M85_D1_D362	362	85	ranked_2	0.3384589977477335	87.24931046058391	27.21899995803833	62.747142908524495	0.1202046907895855	12.06789779663086	29	20	67	610	known extension	1	motif_ext + domain_ext
LIG_LRP6_Inhibitor_1_M1_M85_D1_D362	362	85	ranked_3	0.3227441628139146	85.87074053729022	29.923888948228623	63.49199990166558	0.1185624057242137	11.131755828857422	27	18	66	600	known extension	1	motif_ext + domain_ext
LIG_LRP6_Inhibitor_1_M1_M85_D1_D362	362	85	ranked_4	0.3049621185282349	87.51047697521392	28.365714073181152	63.85257181440081	0.1351864612328945	10.675399780273438	21	14	45	423	known extension	1	motif_ext + domain_ext
LIG_LRP6_Inhibitor_1_M1_M85_D1_D422	422	85	ranked_0	0.3267348918908333	87.24269221379207	28.54375028610229	64.8811905270531	0.1031028733959342	12.308637619018556	26	16	54	360	known extension	1	motif_ext + domain_ext
LIG_LRP6_Inhibitor_1_M1_M85_D1_D422	422	85	ranked_1	0.3176861387046474	89.64071464538574	27.071666558583576	70.87000021934509	0.0542381885193009	13.232933044433594	28	12	46	323	known extension	1	motif_ext + domain_ext
LIG_LRP6_Inhibitor_1_M1_M85_D1_D422	422	85	ranked_2	0.3126544562933133	88.31909075650302	28.882500052452087	63.293157828481576	0.070062198838023	11.772612571716309	22	16	46	363	known extension	1	motif_ext + domain_ext
LIG_LRP6_Inhibitor_1_M1_M85_D1_D422	422	85	ranked_3	0.3064946943984644	87.37090995094992	29.286666870117188	63.823243837098815	0.0465136008224671	14.910696029663086	22	15	39	257	known extension	1	motif_ext + domain_ext
LIG_LRP6_Inhibitor_1_M1_M85_D1_D422	422	85	ranked_4	0.3051746178938913	91.6142850603376	29.73363616249778	70.34281200170517	0.0438959549031849	17.33094596862793	21	11	33	177	known extension	1	motif_ext + domain_ext
LIG_LRP6_Inhibitor_1_M1_M85_Dmin	300	85	ranked_0	0.3830250588928182	84.59966659545898	32.48062479496002	66.47130423006804	0.0896446930782309	10.615524291992188	30	16	59	551	known extension	1	motif_ext + domain_min
LIG_LRP6_Inhibitor_1_M1_M85_Dmin	300	85	ranked_1	0.361721818247575	84.46806433893019	33.87624967098236	67.24531892005433	0.094814383436774	9.683429718017578	31	16	71	510	known extension	1	motif_ext + domain_min
LIG_LRP6_Inhibitor_1_M1_M85_Dmin	300	85	ranked_2	0.3462798115066991	84.51114349365234	27.725454503839668	62.593860023900085	0.1289373967106578	10.59878921508789	35	22	78	705	known extension	1	motif_ext + domain_min
LIG_LRP6_Inhibitor_1_M1_M85_Dmin	300	85	ranked_3	0.3362608098439786	85.93519927978515	28.12944444020589	61.73744143996128	0.0818585995932565	11.224637985229492	25	18	53	473	known extension	1	motif_ext + domain_min
LIG_LRP6_Inhibitor_1_M1_M85_Dmin	300	85	ranked_4	0.3181762990043913	86.90968775749207	26.1643750667572	66.66125019391377	0.0619989259427179	11.434463500976562	32	16	57	518	known extension	1	motif_ext + domain_min
LIG_LRP6_Inhibitor_1_M23_M57_D1_D362	362	35	ranked_0	0.4790412415873482	86.19961547851562	30.477646995993226	64.170000031937	0.163594867677513	9.28289031982422	26	17	68	621	known extension	1	motif_ext + domain_ext
LIG_LRP6_Inhibitor_1_M23_M57_D1_D362	362	35	ranked_1	0.4542841420566529	86.81423157912035	29.65647046706256	64.21697718598122	0.1251784125075814	9.991633415222168	26	17	64	564	known extension	1	motif_ext + domain_ext
LIG_LRP6_Inhibitor_1_M23_M57_D1_D362	362	35	ranked_2	0.4311385538358067	86.26347848643427	30.80071422031948	65.27756768303948	0.0949751553703597	10.337114334106444	23	14	58	480	known extension	1	motif_ext + domain_ext
LIG_LRP6_Inhibitor_1_M23_M57_D1_D362	362	35	ranked_3	0.4158588924840853	88.2411126030816	33.85272771661932	67.61103557718211	0.0933918540617748	9.744897842407228	18	11	37	367	known extension	1	motif_ext + domain_ext
LIG_LRP6_Inhibitor_1_M23_M57_D1_D362	362	35	ranked_4	0.4045434806781471	87.58749961853027	30.23375010490417	64.64599981307984	0.0943451914677362	11.691335678100586	24	16	52	464	known extension	1	motif_ext + domain_ext
LIG_LRP6_Inhibitor_1_M23_M57_D1_D422	422	35	ranked_0	0.4823600633559073	86.73000037151834	30.73600018819173	64.62710556231048	0.1140858097009586	9.93206787109375	23	15	54	437	known extension	1	motif_ext + domain_ext
LIG_LRP6_Inhibitor_1_M23_M57_D1_D422	422	35	ranked_1	0.463363102066579	87.31909040971236	30.78705888635972	62.67692282260992	0.1255994512010881	10.852170944213867	22	17	62	590	known extension	1	motif_ext + domain_ext
LIG_LRP6_Inhibitor_1_M23_M57_D1_D422	422	35	ranked_2	0.4408952864791966	84.37599983215333	30.00571414402553	61.98823513704188	0.07708266333694	11.427175521850586	20	14	48	459	known extension	1	motif_ext + domain_ext
LIG_LRP6_Inhibitor_1_M23_M57_D1_D422	422	35	ranked_3	0.4174414205566351	86.87058841480928	35.41299934387207	67.81222209223995	0.0602360422997192	10.807007789611816	17	10	38	352	known extension	1	motif_ext + domain_ext
LIG_LRP6_Inhibitor_1_M23_M57_D1_D422	422	35	ranked_4	0.4149485730461997	88.16722234090169	36.481000137329104	69.7078572681972	0.0738549914568039	9.987749099731444	18	10	35	278	known extension	1	motif_ext + domain_ext
LIG_LRP6_Inhibitor_1_M23_M57_Dmin	300	35	ranked_0	0.4452503596216	88.83279998779297	29.52187466621399	65.68707303303044	0.1217725690360266	10.247153282165527	25	16	61	589	known extension	1	motif_ext + domain_min
LIG_LRP6_Inhibitor_1_M23_M57_Dmin	300	35	ranked_1	0.4333157233730255	86.65666681925455	28.4452634108694	64.08489815069704	0.203018277256479	10.64011573791504	30	19	67	747	known extension	1	motif_ext + domain_min
LIG_LRP6_Inhibitor_1_M23_M57_Dmin	300	35	ranked_2	0.4279705278589854	85.40500086004084	29.133749961853027	61.711842587119655	0.0906415882948374	10.283855438232422	22	16	64	692	known extension	1	motif_ext + domain_min
LIG_LRP6_Inhibitor_1_M23_M57_Dmin	300	35	ranked_3	0.4079719103153336	88.07799987792968	37.57916673024496	69.14093744754791	0.1110178973015501	8.538711547851562	20	12	48	424	known extension	1	motif_ext + domain_min
LIG_LRP6_Inhibitor_1_M23_M57_Dmin	300	35	ranked_4	0.3965002431034514	86.43862046866582	31.38307703458345	69.39761892954509	0.1390367594051308	9.511940002441406	29	13	54	406	known extension	1	motif_ext + domain_min
LIG_LRP6_Inhibitor_1_M30_M50_D1_D362	362	21	ranked_0	0.5254805001313142	88.2536849975586	37.06538479144756	67.45843803882599	0.0807347602963906	9.646998405456545	19	13	41	343	known extension	1	motif_ext + domain_ext
LIG_LRP6_Inhibitor_1_M30_M50_D1_D362	362	21	ranked_1	0.4782525273913269	88.0261107550727	30.983846224271336	64.10516111312374	0.0718418610839407	11.261829376220703	18	13	44	378	known extension	1	motif_ext + domain_ext
LIG_LRP6_Inhibitor_1_M30_M50_D1_D362	362	21	ranked_2	0.3522456668875373	88.69928632463727	29.751111136542427	65.6326090771219	0.0423348226269137	20.30797004699707	14	9	24	193	known extension	1	motif_ext + domain_ext
LIG_LRP6_Inhibitor_1_M30_M50_D1_D362	362	21	ranked_3	0.3152661539257674	83.74181851473722	24.451111051771377	57.061000156402585	0.0311439762429454	20.55720329284668	11	9	20	145	known extension	1	motif_ext + domain_ext
LIG_LRP6_Inhibitor_1_M30_M50_D1_D362	362	21	ranked_4	0.2619457872738979	74.04999881320529	19.81599998474121	54.68071351732527	0.0260077232790433	26.14928436279297	9	5	18	164	known extension	1	motif_ext + domain_ext
LIG_LRP6_Inhibitor_1_M30_M50_D1_D422	422	21	ranked_0	0.4980921783018973	86.75727220015092	31.18916670481364	67.14499967238483	0.0571448706740357	11.377581596374512	22	12	45	345	known extension	1	motif_ext + domain_ext
LIG_LRP6_Inhibitor_1_M30_M50_D1_D422	422	21	ranked_1	0.4971568618578613	88.65300064086914	32.43500026067098	67.57125049829483	0.0956283852752552	9.396734237670898	20	12	45	413	known extension	1	motif_ext + domain_ext
LIG_LRP6_Inhibitor_1_M30_M50_D1_D422	422	21	ranked_2	0.4955194848985915	86.15588289148667	37.56272714788263	67.06571456364223	0.0413610378406111	12.288012504577637	17	11	36	278	known extension	1	motif_ext + domain_ext
LIG_LRP6_Inhibitor_1_M30_M50_D1_D422	422	21	ranked_3	0.4886722827665773	87.19850006103516	35.23099975585937	69.8759999593099	0.0476486677980165	11.287668228149414	20	10	34	242	known extension	1	motif_ext + domain_ext
LIG_LRP6_Inhibitor_1_M30_M50_D1_D422	422	21	ranked_4	0.4807680430428446	86.76315789473684	34.83181780034845	67.72166652679444	0.0358172563543661	12.964595794677734	19	11	33	268	known extension	1	motif_ext + domain_ext
LIG_LRP6_Inhibitor_1_M30_M50_Dmin	300	21	ranked_0	0.4973228619513784	88.41772738370028	32.87928594861712	66.81944460339017	0.106883136381852	9.159324645996094	22	14	57	546	known extension	1	motif_ext + domain_min
LIG_LRP6_Inhibitor_1_M30_M50_Dmin	300	21	ranked_1	0.4929763486860034	88.39259281864872	29.63466682434082	67.40761924925305	0.1297945643587302	10.206863403320312	27	15	63	623	known extension	1	motif_ext + domain_min
LIG_LRP6_Inhibitor_1_M30_M50_Dmin	300	21	ranked_2	0.4878159762022465	85.71857125418526	32.28571442195347	64.34542852129255	0.0679371977219846	10.658953666687012	21	14	47	444	known extension	1	motif_ext + domain_min
LIG_LRP6_Inhibitor_1_M30_M50_Dmin	300	21	ranked_3	0.4723023669035876	85.64863725142045	34.727272207086735	68.67484890330921	0.0889008291762107	10.834866523742676	22	11	48	402	known extension	1	motif_ext + domain_min
LIG_LRP6_Inhibitor_1_M30_M50_Dmin	300	21	ranked_4	0.4479663989383829	86.20269217857948	28.984166622161865	68.13368410813182	0.0963805310805768	12.627431869506836	26	12	54	485	known extension	1	motif_ext + domain_min
LIG_LRP6_Inhibitor_1_M9_M71_D1_D362	362	63	ranked_0	0.4101642579467783	87.14103461956155	28.45260885487432	61.18269245441143	0.1719761177486805	9.32638931274414	29	23	76	754	known extension	1	motif_ext + domain_ext
LIG_LRP6_Inhibitor_1_M9_M71_D1_D362	362	63	ranked_1	0.3581269673439055	89.2854548367587	35.27833350499471	70.22411789613612	0.1140973904364911	9.253862380981444	22	12	47	376	known extension	1	motif_ext + domain_ext
LIG_LRP6_Inhibitor_1_M9_M71_D1_D362	362	63	ranked_2	0.3559478052167947	86.70956487240998	27.648125052452087	62.47923058729906	0.0685452721845188	11.971277236938477	23	16	50	371	known extension	1	motif_ext + domain_ext
LIG_LRP6_Inhibitor_1_M9_M71_D1_D362	362	63	ranked_3	0.3400379935184399	89.64222251044379	39.75090876492587	70.7179310897301	0.0855852210421672	8.335346221923828	18	11	37	303	known extension	1	motif_ext + domain_ext
LIG_LRP6_Inhibitor_1_M9_M71_D1_D362	362	63	ranked_4	0.3373728822326675	89.93571326846168	40.20899963378906	73.89483790243825	0.0973439284285255	8.073600769042969	21	10	35	357	known extension	1	motif_ext + domain_ext
LIG_LRP6_Inhibitor_1_M9_M71_D1_D422	422	63	ranked_0	0.3744480896070402	87.61740733959057	26.401904787336075	60.835624972979225	0.1401046118064279	11.988207817077637	27	21	75	567	known extension	1	motif_ext + domain_ext
LIG_LRP6_Inhibitor_1_M9_M71_D1_D422	422	63	ranked_1	0.3661039943529791	87.42818173495206	26.40874993801117	61.735789399398	0.0620379312949329	12.172240257263184	22	16	43	303	known extension	1	motif_ext + domain_ext
LIG_LRP6_Inhibitor_1_M9_M71_D1_D422	422	63	ranked_2	0.3448097916805318	88.37789435135691	38.777499516805015	69.17774151217553	0.0699962766018232	9.652196884155272	19	12	38	303	known extension	1	motif_ext + domain_ext
LIG_LRP6_Inhibitor_1_M9_M71_D1_D422	422	63	ranked_3	0.3288847093635667	88.99619038899739	30.17999995838512	68.77812492847443	0.122816025740131	10.420178413391112	21	11	51	337	known extension	1	motif_ext + domain_ext
LIG_LRP6_Inhibitor_1_M9_M71_D1_D422	422	63	ranked_4	0.3277541063385776	89.58736861379523	36.351000213623045	71.23000019994275	0.088564822914737	10.664119720458984	19	10	37	248	known extension	1	motif_ext + domain_ext
LIG_LRP6_Inhibitor_1_M9_M71_Dmin	300	63	ranked_0	0.4041330117512766	88.71478171970533	43.816363768144086	74.18882297067081	0.1142383214982773	7.1840596199035645	23	11	46	388	known extension	1	motif_ext + domain_min
LIG_LRP6_Inhibitor_1_M9_M71_Dmin	300	63	ranked_1	0.3872329117894879	90.07538428673378	27.984090978449043	61.616874853769936	0.1925059570557269	10.109100341796877	26	22	85	639	known extension	1	motif_ext + domain_min
LIG_LRP6_Inhibitor_1_M9_M71_Dmin	300	63	ranked_2	0.3672676749297288	87.04851842809606	28.295555750528973	63.54733335706923	0.1534644788112444	10.429759979248049	27	18	65	523	known extension	1	motif_ext + domain_min
LIG_LRP6_Inhibitor_1_M9_M71_Dmin	300	63	ranked_3	0.3378233614473616	89.55588217342601	30.66043455704399	65.79105243348239	0.1436171110322644	14.36543083190918	34	23	76	688	known extension	1	motif_ext + domain_min
LIG_LRP6_Inhibitor_1_M9_M71_Dmin	300	63	ranked_4	0.3331489717968612	87.59478328538978	32.693124890327454	65.0710259951078	0.1167503816579993	13.042686462402344	23	16	58	481	known extension	1	motif_ext + domain_min
LIG_LRP6_Inhibitor_1_MFL_Dmin	300	266	ranked_0	0.7440402936099721	86.27055528428819	73.81517291891164	80.71353853665866	0.2176308808961392	5.854456901550293	36	29	80	614	known extension	1	motif_ext + domain_min
LIG_LRP6_Inhibitor_1_MFL_Dmin	300	266	ranked_1	0.6993340184460706	84.72512797820262	50.22781252861023	69.17704214176662	0.1204380346594708	10.607903480529783	39	32	78	623	known extension	1	motif_ext + domain_min
LIG_LRP6_Inhibitor_1_MFL_Dmin	300	266	ranked_2	0.3516851776985683	80.69119099208287	56.32500012715658	70.53861146503024	0.1404928047951287	15.545312881469728	42	30	92	971	known extension	1	motif_ext + domain_min
LIG_LRP6_Inhibitor_1_MFL_Dmin	300	266	ranked_3	0.2901117160079475	78.77838750039378	56.94272717562589	69.71452849765994	0.095744982344487	20.134519577026367	31	22	69	695	known extension	1	motif_ext + domain_min
LIG_LRP6_Inhibitor_1_MFL_Dmin	300	266	ranked_4	0.2667667300804792	77.84718680381775	52.53961548438439	66.50241345372693	0.0622551598347566	15.847061157226562	32	26	67	627	known extension	1	motif_ext + domain_min
LIG_LRP6_Inhibitor_1_Mmin_D1_D362	362	7	ranked_0	0.601067829068634	92.4485707964216	35.9	77.56736795525802	0.029644226029766	9.615591049194336	14	5	21	106	known extension	1	motif_min + domain_ext
LIG_LRP6_Inhibitor_1_Mmin_D1_D362	362	7	ranked_1	0.5775207509063918	91.69636396928269	38.70799942016602	75.13750004768372	0.0221088143544978	10.891960144042969	11	5	18	89	known extension	1	motif_min + domain_ext
LIG_LRP6_Inhibitor_1_Mmin_D1_D362	362	7	ranked_2	0.5414327003558419	92.02333386739096	35.93199996948242	75.52588272094727	0.0259913012360943	13.805458068847656	12	5	22	110	known extension	1	motif_min + domain_ext
LIG_LRP6_Inhibitor_1_Mmin_D1_D362	362	7	ranked_3	0.5388826616524323	92.54200134277345	35.05250024795532	76.11642960139683	0.0219795684747741	11.952520370483398	10	4	16	75	known extension	1	motif_min + domain_ext
LIG_LRP6_Inhibitor_1_Mmin_D1_D362	362	7	ranked_4	0.4709778470026781	93.27142933436802	26.28000005086263	81.44941240198472	0.0261761342902823	17.524927139282227	14	3	16	124	known extension	1	motif_min + domain_ext
LIG_LRP6_Inhibitor_1_Mmin_D1_D422	422	7	ranked_0	0.5918048579612932	91.8145453713157	37.30999946594238	74.78187477588654	0.0224060238306505	10.236198425292969	11	5	20	100	known extension	1	motif_min + domain_ext
LIG_LRP6_Inhibitor_1_Mmin_D1_D422	422	7	ranked_1	0.5850788456466214	92.29083315531412	33.56199989318848	75.01764690174775	0.0225713158029009	10.683265686035156	12	5	18	118	known extension	1	motif_min + domain_ext
LIG_LRP6_Inhibitor_1_Mmin_D1_D422	422	7	ranked_2	0.5837747038082228	91.74444410536024	36.18999977111817	71.90357112884521	0.0231496260687661	10.144482612609863	9	5	15	90	known extension	1	motif_min + domain_ext
LIG_LRP6_Inhibitor_1_Mmin_D1_D422	422	7	ranked_3	0.5518686808552778	91.02100067138672	37.25666681925456	78.61384670551007	0.0203145012978442	9.797455787658691	10	3	13	88	known extension	1	motif_min + domain_ext
LIG_LRP6_Inhibitor_1_Mmin_D1_D422	422	7	ranked_4	0.5379366510496273	93.14384636512168	31.51999998092652	78.6441178041346	0.0240827899169167	10.926187515258787	13	4	17	115	known extension	1	motif_min + domain_ext
LIG_NBox_RRM_1_M1_M102_D1_D559	559	102	ranked_0	0.4243264414818813	89.19078967445775	59.21642834799631	76.47439396020138	0.2528714891232185	11.47682762145996	38	28	71	511	known extension	1	motif_ext + domain_ext
LIG_NBox_RRM_1_M1_M102_D1_D559	559	102	ranked_1	0.4010879979651873	91.40258050733998	63.67380905151367	80.2044228040255	0.255726636587337	10.643125534057615	31	21	55	455	known extension	1	motif_ext + domain_ext
LIG_NBox_RRM_1_M1_M102_D1_D559	559	102	ranked_2	0.3996934626345583	93.92166646321614	64.19894750494706	80.78837203979492	0.2338277047607791	3.1970765590667725	24	19	44	299	known extension	1	motif_ext + domain_ext
LIG_NBox_RRM_1_M1_M102_D1_D559	559	102	ranked_3	0.3924486408806041	91.8569564819336	67.8333330154419	81.30999983810797	0.2603869545037515	3.032887458801269	23	18	44	293	known extension	1	motif_ext + domain_ext
LIG_NBox_RRM_1_M1_M102_D1_D559	559	102	ranked_4	0.3781301379146259	91.09655182937097	65.36210572092156	80.91000024477641	0.2680346966129165	11.76594066619873	29	19	53	474	known extension	1	motif_ext + domain_ext
LIG_NBox_RRM_1_M1_M102_Dmin	191	102	ranked_0	0.7273914420390779	92.73407406277128	65.77388879987929	81.94999995761448	0.2359692743388901	4.506743431091309	27	18	52	418	known extension	1	motif_ext + domain_min
LIG_NBox_RRM_1_M1_M102_Dmin	191	102	ranked_1	0.696243328876252	91.0490000406901	61.18956524392833	78.0911321100199	0.2516541847358887	4.966165542602539	30	23	63	568	known extension	1	motif_ext + domain_min
LIG_NBox_RRM_1_M1_M102_Dmin	191	102	ranked_2	0.6875277018974608	91.98931069209658	57.3804351972497	76.68153883860661	0.2559020689197407	6.25652551651001	29	23	60	612	known extension	1	motif_ext + domain_min
LIG_NBox_RRM_1_M1_M102_Dmin	191	102	ranked_3	0.6814712999400914	89.1911112467448	60.066665558587935	78.4610523090028	0.2964564090349028	7.909223556518555	36	21	67	663	known extension	1	motif_ext + domain_min
LIG_NBox_RRM_1_M1_M102_Dmin	191	102	ranked_4	0.678048204442933	90.3406059958718	63.39800052642822	80.1735850640063	0.2615078895281849	7.335662841796875	33	20	61	467	known extension	1	motif_ext + domain_min
LIG_NBox_RRM_1_M1_M175_D1_D559	559	175	ranked_0	0.3403078698992176	77.09739133586054	75.16750001907349	76.19976746758749	0.161206253849115	19.38654327392578	23	20	44	290	known extension	1	motif_ext + domain_ext
LIG_NBox_RRM_1_M1_M175_D1_D559	559	175	ranked_1	0.3343462426621487	90.28333282470705	82.4088889227973	86.90857115246001	0.1975964431446206	5.187579154968262	12	9	27	158	known extension	1	motif_ext + domain_ext
LIG_NBox_RRM_1_M1_M175_D1_D559	559	175	ranked_2	0.3326053085206772	86.49814803512008	58.90764685238109	75.83818166906184	0.146590227968658	7.711338996887207	27	17	47	311	known extension	1	motif_ext + domain_ext
LIG_NBox_RRM_1_M1_M175_D1_D559	559	175	ranked_3	0.3212692169599644	84.28000005086263	76.29777823554144	80.85904784429641	0.1258577440695828	7.233606815338135	12	9	27	144	known extension	1	motif_ext + domain_ext
LIG_NBox_RRM_1_M1_M175_D1_D559	559	175	ranked_4	0.3095739907349245	85.27499961853027	59.02800064086914	74.02628577096122	0.1534936177891221	10.221731185913086	20	15	38	235	known extension	1	motif_ext + domain_ext
LIG_NBox_RRM_1_M1_M175_Dmin	191	175	ranked_0	0.6724873931956241	82.31176421221565	60.23499958331768	72.74516620635987	0.1901065530510092	9.026239395141602	34	26	62	449	known extension	1	motif_ext + domain_min
LIG_NBox_RRM_1_M1_M175_Dmin	191	175	ranked_1	0.6560769499500154	82.09650039672852	78.57562518119812	80.5316669676039	0.2167293333446804	4.183431625366211	20	16	38	268	known extension	1	motif_ext + domain_min
LIG_NBox_RRM_1_M1_M175_Dmin	191	175	ranked_2	0.6532523767615519	82.27392823355538	73.5986205791605	77.8601752164071	0.3097200879622621	21.324073791503903	28	29	70	471	known extension	1	motif_ext + domain_min
LIG_NBox_RRM_1_M1_M175_Dmin	191	175	ranked_3	0.6499465152163764	85.96555540296767	78.56833489735921	83.00666720072428	0.2125853221830254	3.956433296203613	18	12	37	213	known extension	1	motif_ext + domain_min
LIG_NBox_RRM_1_M1_M175_Dmin	191	175	ranked_4	0.6334970952129739	85.34052678158409	69.56312429904938	78.12799993242537	0.1917005372283583	4.95796012878418	19	16	38	289	known extension	1	motif_ext + domain_min
LIG_NBox_RRM_1_M1_M85_D1_D559	559	85	ranked_0	0.449384300145634	93.7263998413086	65.98105239868164	81.74545435471968	0.2696370129703713	3.3989968299865723	25	19	49	373	known extension	1	motif_ext + domain_ext
LIG_NBox_RRM_1_M1_M85_D1_D559	559	85	ranked_1	0.4336044687764441	92.17310306943696	60.656364094127305	78.57764704087201	0.2281410574430414	12.055424690246582	29	22	54	471	known extension	1	motif_ext + domain_ext
LIG_NBox_RRM_1_M1_M85_D1_D559	559	85	ranked_2	0.4326371689331021	91.470400390625	65.41473750064247	80.21909141540527	0.27251905314512	4.71916389465332	25	19	45	369	known extension	1	motif_ext + domain_ext
LIG_NBox_RRM_1_M1_M85_D1_D559	559	85	ranked_3	0.4268339205774118	94.5516659418742	69.36823541977826	84.10975572539539	0.2538508229804897	3.2231523990631104	24	17	47	307	known extension	1	motif_ext + domain_ext
LIG_NBox_RRM_1_M1_M85_D1_D559	559	85	ranked_4	0.4261462786400684	91.69611019558376	73.26062524318695	83.02058786504409	0.255324111134683	2.580650806427002	18	16	37	315	known extension	1	motif_ext + domain_ext
LIG_NBox_RRM_1_M1_M85_Dmin	191	85	ranked_0	0.7213779936911953	91.23233286539714	63.82315776222631	80.60428537641253	0.2579834253050422	6.1466827392578125	30	19	55	416	known extension	1	motif_ext + domain_min
LIG_NBox_RRM_1_M1_M85_Dmin	191	85	ranked_1	0.7023377741407075	89.94407456009476	61.76100006103516	77.95127690092046	0.2846190324427587	5.30059289932251	27	20	58	474	known extension	1	motif_ext + domain_min
LIG_NBox_RRM_1_M1_M85_Dmin	191	85	ranked_2	0.6696395066828459	87.4317140851702	55.65590936487372	75.16736840365226	0.244494346179252	8.86007022857666	35	22	65	641	known extension	1	motif_ext + domain_min
LIG_NBox_RRM_1_M1_M85_Dmin	191	85	ranked_3	0.6664556489558657	88.901612312563	61.38238016764323	77.7880762540377	0.2749475242607454	6.971605777740479	31	21	60	575	known extension	1	motif_ext + domain_min
LIG_NBox_RRM_1_M1_M85_Dmin	191	85	ranked_4	0.6616968392574887	90.1846422467913	56.867727453058414	75.52519973754883	0.2225381521479112	8.79981803894043	28	22	57	532	known extension	1	motif_ext + domain_min
LIG_NBox_RRM_1_M20_M52_D1_D559	559	33	ranked_0	0.7096307459801265	94.77666625976562	86.07500076293945	90.90925937228732	0.3048956693826534	2.242583036422729	15	12	34	251	known extension	1	motif_ext + domain_ext
LIG_NBox_RRM_1_M20_M52_D1_D559	559	33	ranked_1	0.7085379726490264	95.29312515258788	87.3924986521403	91.90714236668178	0.3081542711656533	2.2872447967529297	16	12	34	254	known extension	1	motif_ext + domain_ext
LIG_NBox_RRM_1_M20_M52_D1_D559	559	33	ranked_2	0.7053969144328127	94.94266662597656	86.91666603088379	91.37555525037978	0.3248765112991864	2.3782944679260254	15	12	34	249	known extension	1	motif_ext + domain_ext
LIG_NBox_RRM_1_M20_M52_D1_D559	559	33	ranked_3	0.7042419039075869	95.39499991280692	85.43454673073508	91.01240051269532	0.2726771215378586	2.435544729232788	14	11	32	243	known extension	1	motif_ext + domain_ext
LIG_NBox_RRM_1_M20_M52_D1_D559	559	33	ranked_4	0.6693005102697146	93.79692253699668	87.7880012512207	91.18434806492016	0.2651439582482612	3.132404327392578	13	10	28	171	known extension	1	motif_ext + domain_ext
LIG_NBox_RRM_1_M20_M52_Dmin	191	33	ranked_0	0.7019367687601398	90.68062448501588	85.73545421253552	88.66592548511646	0.3086522152906029	2.6805295944213867	16	11	38	281	known extension	1	motif_ext + domain_min
LIG_NBox_RRM_1_M20_M52_Dmin	191	33	ranked_1	0.6997631875861299	90.5240005493164	86.31999905904134	88.65555544252749	0.3191710371608418	2.725821018218994	15	12	36	278	known extension	1	motif_ext + domain_min
LIG_NBox_RRM_1_M20_M52_Dmin	191	33	ranked_2	0.6991593219802462	89.92999945746527	82.85916709899902	87.10166651407877	0.2854280420330238	2.900449514389038	18	12	37	228	known extension	1	motif_ext + domain_min
LIG_NBox_RRM_1_M20_M52_Dmin	191	33	ranked_3	0.6873838936576377	87.76687574386597	83.13363612781872	85.87925960399487	0.2994597102907564	3.1113533973693848	16	11	34	298	known extension	1	motif_ext + domain_min
LIG_NBox_RRM_1_M20_M52_Dmin	191	33	ranked_4	0.6663145066702583	88.36588152717141	83.01363684914328	86.26321397508893	0.3153592977818801	3.2327280044555664	17	11	34	230	known extension	1	motif_ext + domain_min
LIG_NBox_RRM_1_M9_M63_D1_D559	559	55	ranked_0	0.5630207101845891	95.02466583251952	86.61333338419597	91.28629585548684	0.3183283654537471	2.3239214420318604	15	12	34	263	known extension	1	motif_ext + domain_ext
LIG_NBox_RRM_1_M9_M63_D1_D559	559	55	ranked_1	0.5538118871891413	95.4413335164388	87.79500007629395	92.04296309859664	0.3053449677879383	2.1721558570861816	15	12	33	253	known extension	1	motif_ext + domain_ext
LIG_NBox_RRM_1_M9_M63_D1_D559	559	55	ranked_2	0.5426136611980068	94.55999959309896	86.75916608174641	91.09296247694228	0.3272698559326065	2.470747709274292	15	12	35	252	known extension	1	motif_ext + domain_ext
LIG_NBox_RRM_1_M9_M63_D1_D559	559	55	ranked_3	0.5352184442321815	95.49800059000653	86.45499992370605	91.47888918276186	0.2954128811345582	2.185245513916016	15	12	33	254	known extension	1	motif_ext + domain_ext
LIG_NBox_RRM_1_M9_M63_D1_D559	559	55	ranked_4	0.5226279932639663	95.1566670735677	86.22499910990398	91.18703686749494	0.3264081306927439	2.301352262496948	15	12	34	265	known extension	1	motif_ext + domain_ext
LIG_NBox_RRM_1_M9_M63_Dmin	191	55	ranked_0	0.6851744642346563	89.49470609777114	83.72636448253284	87.22857189178467	0.3210093131302856	2.955108642578125	17	11	39	270	known extension	1	motif_ext + domain_min
LIG_NBox_RRM_1_M9_M63_Dmin	191	55	ranked_1	0.6718953096710435	89.8949990272522	81.10307634793796	85.95379230893892	0.2733447396010289	3.0227112770080566	16	13	37	279	known extension	1	motif_ext + domain_min
LIG_NBox_RRM_1_M9_M63_Dmin	191	55	ranked_2	0.6677392584704946	89.92312479019165	83.12166786193848	87.00821467808315	0.2763661719694169	2.9323878288269043	16	12	34	276	known extension	1	motif_ext + domain_min
LIG_NBox_RRM_1_M9_M63_Dmin	191	55	ranked_3	0.6661901070275894	89.53866729736328	79.30384533221905	84.78678567068917	0.2701050295722597	3.052581310272217	15	13	34	309	known extension	1	motif_ext + domain_min
LIG_NBox_RRM_1_M9_M63_Dmin	191	55	ranked_4	0.661986983434468	88.18499994277954	82.19727394797586	85.74555601897063	0.2578852727099126	3.070716857910156	16	11	35	284	known extension	1	motif_ext + domain_min
LIG_NBox_RRM_1_Mmin_D1_D559	559	11	ranked_0	0.5367942037144376	76.20529444077435	45.05	64.66629649974682	0.0628050314085355	12.902496337890623	17	10	30	197	known extension	1	motif_min + domain_ext
LIG_NBox_RRM_1_Mmin_D1_D559	559	11	ranked_1	0.4138944471495234	65.38333363003201	27.79818170720881	51.12689669378872	0.0383606174316173	25.34608459472656	18	11	30	370	known extension	1	motif_min + domain_ext
LIG_NBox_RRM_1_Mmin_D1_D559	559	11	ranked_2	0.2337613112033523	0.0	0.0	0.0	0.0	50.0	0	0	0	0	known extension	1	motif_min + domain_ext
LIG_NBox_RRM_1_Mmin_D1_D559	559	11	ranked_3	0.2023239612878272	0.0	0.0	0.0	0.0	50.0	0	0	0	0	known extension	1	motif_min + domain_ext
LIG_NBox_RRM_1_Mmin_D1_D559	559	11	ranked_4	0.1542204853198389	0.0	0.0	0.0	0.0	50.0	0	0	0	0	known extension	1	motif_min + domain_ext
LIG_NBox_RRM_1_Mmin_DFL	559	11	ranked_0	0.5942611836378774	76.60800094604492	49.534285409109934	67.9936369115656	0.0574280699393118	10.892218589782717	15	7	24	134	known extension	1	motif_min + domain_ext
LIG_NBox_RRM_1_Mmin_DFL	559	11	ranked_1	0.4067895923200267	86.73600006103516	30.32200050354004	58.5290002822876	0.0273273097363683	15.115516662597656	5	5	9	119	known extension	1	motif_min + domain_ext
LIG_NBox_RRM_1_Mmin_DFL	559	11	ranked_2	0.3570510849708294	53.62799987792969	34.88142885480608	45.90882357429056	0.0239560707019874	27.700777053833008	10	7	15	118	known extension	1	motif_min + domain_ext
LIG_NBox_RRM_1_Mmin_DFL	559	11	ranked_3	0.3361362925627961	84.63666534423828	21.88999938964844	68.94999885559082	0.0199533392905457	21.728872299194336	3	1	3	43	known extension	1	motif_min + domain_ext
LIG_NBox_RRM_1_Mmin_DFL	559	11	ranked_4	0.1374712177625748	0.0	0.0	0.0	0.0	50.0	0	0	0	0	known extension	1	motif_min + domain_ext
LIG_NRBOX_M453_M826_D174_D595	422	374	ranked_0	0.5483622403795941	85.57422214084201	45.6331250667572	68.97532465550806	0.2327455675733596	30.1428451538086	45	32	104	1260	known extension	1	motif_ext + domain_ext
LIG_NRBOX_M453_M826_D174_D595	422	374	ranked_1	0.5444081644831031	91.0870590209961	78.58099994659423	86.45518528973615	0.177924057590887	2.461721658706665	17	10	34	232	known extension	1	motif_ext + domain_ext
LIG_NRBOX_M453_M826_D174_D595	422	374	ranked_2	0.5334227691614034	71.2732608007348	43.22616987025484	57.09892452404063	0.1195302952778583	21.857227325439453	46	47	103	941	known extension	1	motif_ext + domain_ext
LIG_NRBOX_M453_M826_D174_D595	422	374	ranked_3	0.5282379610687968	74.18950033187866	65.79199968973795	70.59057148524693	0.0937903267506385	4.447058200836182	20	15	40	301	known extension	1	motif_ext + domain_ext
LIG_NRBOX_M453_M826_D174_D595	422	374	ranked_4	0.5257523786359753	83.2013512688714	50.91424225315903	67.98028559003558	0.1826380927519131	18.93784523010254	37	33	78	595	known extension	1	motif_ext + domain_ext
LIG_NRBOX_M453_M826_D262_D542	281	374	ranked_0	0.7133635026930911	91.21846184363731	71.52133407592774	80.66642911093575	0.1510719806574161	2.8598132133483887	13	15	38	302	known extension	1	motif_ext + domain_ext
LIG_NRBOX_M453_M826_D262_D542	281	374	ranked_1	0.6815844406935732	72.80961506183331	51.52346185537485	62.16653845860408	0.0719962712020202	16.833717346191406	26	26	62	500	known extension	1	motif_ext + domain_ext
LIG_NRBOX_M453_M826_D262_D542	281	374	ranked_2	0.648810309896053	83.19705806058995	69.38461626493014	77.21166661580403	0.1072443632470891	6.282745838165283	17	13	38	285	known extension	1	motif_ext + domain_ext
LIG_NRBOX_M453_M826_D262_D542	281	374	ranked_3	0.5929182169669212	89.46075019836425	52.601290179837136	73.36718314802143	0.20583060222524	14.791770935058594	40	31	89	646	known extension	1	motif_ext + domain_ext
LIG_NRBOX_M453_M826_D262_D542	281	374	ranked_4	0.5589296592883817	78.41352933995864	49.07083320617676	66.27172404322131	0.0489190133354818	9.08208465576172	17	12	33	252	known extension	1	motif_ext + domain_ext
LIG_NRBOX_M453_M826_Dmin	207	374	ranked_0	0.8182557878323149	92.15	67.41805542839899	81.79709297002748	0.4469668865794559	4.730062007904053	50	36	94	604	known extension	1	motif_ext + domain_min
LIG_NRBOX_M453_M826_Dmin	207	374	ranked_1	0.8143074921516678	93.87000038510276	74.19551704669821	85.83394381026147	0.4927389908874824	3.04258680343628	42	29	82	570	known extension	1	motif_ext + domain_min
LIG_NRBOX_M453_M826_Dmin	207	374	ranked_2	0.7925796284486324	89.26405396332612	59.700606201634265	75.32700001852852	0.3258090036053501	7.428362846374512	37	33	84	630	known extension	1	motif_ext + domain_min
LIG_NRBOX_M453_M826_Dmin	207	374	ranked_3	0.7907138361408899	90.38074041295934	55.48521680417268	74.32879955291747	0.208412950314735	13.980687141418455	27	23	52	320	known extension	1	motif_ext + domain_min
LIG_NRBOX_M453_M826_Dmin	207	374	ranked_4	0.7630764443994928	89.70090918107466	57.22852959352381	75.54628218137302	0.3730575754970339	7.341568946838379	44	34	94	727	known extension	1	motif_ext + domain_min
LIG_NRBOX_M647_M737_D174_D595	422	91	ranked_0	0.5628088412119475	82.54461662585919	69.17782592773438	76.27040874714754	0.2364370092603912	3.903951168060303	26	23	57	441	known extension	1	motif_ext + domain_ext
LIG_NRBOX_M647_M737_D174_D595	422	91	ranked_1	0.55944307119194	88.87142744518462	67.47117614746094	79.29763081199245	0.2064908606164006	3.2889108657836914	21	17	49	396	known extension	1	motif_ext + domain_ext
LIG_NRBOX_M647_M737_D174_D595	422	91	ranked_2	0.5564556342402214	76.5264705209171	54.30187493562698	65.75090902501887	0.1521888986846396	9.263967514038086	34	32	76	539	known extension	1	motif_ext + domain_ext
LIG_NRBOX_M647_M737_D174_D595	422	91	ranked_3	0.555271095234217	89.67095220656623	80.08529528449563	85.38263200458728	0.3173735280969146	3.091832160949707	21	17	50	387	known extension	1	motif_ext + domain_ext
LIG_NRBOX_M647_M737_D174_D595	422	91	ranked_4	0.5254849488776021	87.21826072361158	66.64500007629394	77.64930228299873	0.2407466123245845	5.1223464012146	23	20	58	476	known extension	1	motif_ext + domain_ext
LIG_NRBOX_M647_M737_D262_D542	281	91	ranked_0	0.6864898941731734	81.02761895315987	73.89714286440895	77.46238090878441	0.214140803695239	3.4625167846679688	21	21	54	414	known extension	1	motif_ext + domain_ext
LIG_NRBOX_M647_M737_D262_D542	281	91	ranked_1	0.6682316300371651	85.75421102423417	68.47950057983398	76.895385155311	0.1987240152049574	6.3916521072387695	19	20	52	414	known extension	1	motif_ext + domain_ext
LIG_NRBOX_M647_M737_D262_D542	281	91	ranked_2	0.6237736708337276	84.84750056266785	64.89368398565995	74.01542870657785	0.1333084547104013	6.955745697021484	16	19	47	389	known extension	1	motif_ext + domain_ext
LIG_NRBOX_M647_M737_D262_D542	281	91	ranked_3	0.5550270240456358	73.66849975585937	59.11571430024647	66.21463403469178	0.0898288830798653	7.852335929870605	20	21	49	400	known extension	1	motif_ext + domain_ext
LIG_NRBOX_M647_M737_D262_D542	281	91	ranked_4	0.5411072197944152	73.3447998046875	53.90130432792332	64.02812488873799	0.0857827037174728	9.252729415893556	25	23	63	494	known extension	1	motif_ext + domain_ext
LIG_NRBOX_M647_M737_Dmin	207	91	ranked_0	0.8142801467828	88.98090934753418	78.39421101620323	84.07487841350276	0.3518272284034169	3.074770450592041	22	19	55	431	known extension	1	motif_ext + domain_min
LIG_NRBOX_M647_M737_Dmin	207	91	ranked_1	0.8120499798715677	86.92869534699813	71.62523814610073	79.62477259202437	0.2950868954649809	5.043421745300293	23	21	61	466	known extension	1	motif_ext + domain_min
LIG_NRBOX_M647_M737_Dmin	207	91	ranked_2	0.8044731499988917	88.82117585574879	62.837742220970895	76.42907673762394	0.3628590885453662	6.637768268585205	34	31	84	636	known extension	1	motif_ext + domain_min
LIG_NRBOX_M647_M737_Dmin	207	91	ranked_3	0.7946129135586164	90.65060609759706	68.96039978027343	81.30137923668171	0.4109886889428567	5.078463077545166	33	25	74	548	known extension	1	motif_ext + domain_min
LIG_NRBOX_M647_M737_Dmin	207	91	ranked_4	0.793317340504264	89.49432445216823	65.40933341979981	78.7100001093167	0.3735951666268801	5.009024620056152	37	30	87	608	known extension	1	motif_ext + domain_min
LIG_NRBOX_M661_M723_D174_D595	422	63	ranked_0	0.5701897424895563	77.70482767039331	67.82181852514094	73.4415688234217	0.2148570422879129	4.636495590209961	29	22	63	468	known extension	1	motif_ext + domain_ext
LIG_NRBOX_M661_M723_D174_D595	422	63	ranked_1	0.5582663405762676	88.90347771022631	67.08470647475299	79.63049993515014	0.2149223071694345	4.166220664978027	23	17	50	370	known extension	1	motif_ext + domain_ext
LIG_NRBOX_M661_M723_D174_D595	422	63	ranked_2	0.5518386977287578	86.21416680018108	66.26099967956543	77.14454538171941	0.2564625102351228	4.544734954833984	24	20	59	442	known extension	1	motif_ext + domain_ext
LIG_NRBOX_M661_M723_D174_D595	422	63	ranked_3	0.5404557755073858	87.56523731776646	70.61052623548005	79.51174955368042	0.25727809566119	5.124600410461426	21	19	51	357	known extension	1	motif_ext + domain_ext
LIG_NRBOX_M661_M723_D174_D595	422	63	ranked_4	0.5261843757153521	86.97043510105298	66.62699966430664	77.50837210721748	0.2406322114202529	5.081894874572754	23	20	61	468	known extension	1	motif_ext + domain_ext
LIG_NRBOX_M661_M723_D262_D542	281	63	ranked_0	0.6797901714782897	85.6984998703003	75.24950046539307	80.47400016784668	0.2506759040733904	3.452819347381592	20	20	57	459	known extension	1	motif_ext + domain_ext
LIG_NRBOX_M661_M723_D262_D542	281	63	ranked_1	0.6278743089458366	84.75699939727784	68.16714314052037	76.25975594869475	0.1804428180339721	5.797688007354736	20	21	56	440	known extension	1	motif_ext + domain_ext
LIG_NRBOX_M661_M723_D262_D542	281	63	ranked_2	0.594364958384353	83.94666595458985	63.89823487225701	73.29593694210052	0.1107521723926159	7.839280128479004	15	17	43	340	known extension	1	motif_ext + domain_ext
LIG_NRBOX_M661_M723_D262_D542	281	63	ranked_3	0.5099868837528457	74.19090929898348	52.865499877929686	64.035952431815	0.0818581676868912	8.862449645996094	22	20	52	356	known extension	1	motif_ext + domain_ext
LIG_NRBOX_M661_M723_D262_D542	281	63	ranked_4	0.374201489671195	72.525263535349	45.04476193019322	58.09800019264221	0.0609373451305575	13.86902141571045	19	21	52	406	known extension	1	motif_ext + domain_ext
LIG_NRBOX_M661_M723_Dmin	207	63	ranked_0	0.8075757019743063	87.85173913706903	67.67050037384033	78.46511645649754	0.2344907142163986	4.907625675201416	23	20	55	404	known extension	1	motif_ext + domain_min
LIG_NRBOX_M661_M723_Dmin	207	63	ranked_1	0.8025720309543487	86.9599999514493	75.20473660920796	81.51243889041064	0.3073779523817689	3.8732075691223145	22	19	59	448	known extension	1	motif_ext + domain_min
LIG_NRBOX_M661_M723_Dmin	207	63	ranked_2	0.799934759655718	84.36791737874348	65.94136376814409	75.55521782584812	0.207857780529601	7.454041957855225	24	22	59	437	known extension	1	motif_ext + domain_min
LIG_NRBOX_M661_M723_Dmin	207	63	ranked_3	0.7871287815378522	87.6566670735677	72.88684322959499	80.64100074768066	0.278916379923316	4.560672760009766	21	19	51	396	known extension	1	motif_ext + domain_min
LIG_NRBOX_M661_M723_Dmin	207	63	ranked_4	0.7718356358945083	85.33857109433129	72.48647016637466	79.58894699498227	0.2594975392672922	4.791361808776856	21	17	53	428	known extension	1	motif_ext + domain_min
LIG_NRBOX_M675_M709_D174_D595	422	35	ranked_0	0.6915611454289522	89.76649971008301	74.1118745803833	82.80888854132758	0.2300993911552626	2.880640983581543	20	16	48	371	known extension	1	motif_ext + domain_ext
LIG_NRBOX_M675_M709_D174_D595	422	35	ranked_1	0.6516422019996466	89.54000011243318	70.7576477948357	80.6705559624566	0.2219585995261051	3.200578451156616	19	17	49	354	known extension	1	motif_ext + domain_ext
LIG_NRBOX_M675_M709_D174_D595	422	35	ranked_2	0.6511531750622286	84.23850078582764	64.55650024414062	74.39750051498413	0.1639627825163652	6.5096435546875	20	20	49	342	known extension	1	motif_ext + domain_ext
LIG_NRBOX_M675_M709_D174_D595	422	35	ranked_3	0.6389565364070402	88.36421063071803	71.31066589355468	80.84058795255773	0.1816937656833895	2.979758977890014	19	15	46	336	known extension	1	motif_ext + domain_ext
LIG_NRBOX_M675_M709_D174_D595	422	35	ranked_4	0.5792825228657178	80.7480955578032	64.58499929640028	73.28820497561723	0.150538996194312	8.09692096710205	21	18	49	377	known extension	1	motif_ext + domain_ext
LIG_NRBOX_M675_M709_D262_D542	281	35	ranked_0	0.6366495524755102	84.27055570814345	64.85099983215332	74.04973682604339	0.150150724777876	8.45645523071289	18	20	50	369	known extension	1	motif_ext + domain_ext
LIG_NRBOX_M675_M709_D262_D542	281	35	ranked_1	0.6168268450663363	85.25294135598575	64.96312499046326	75.41545463330817	0.1537536908283655	7.705185890197754	17	16	47	373	known extension	1	motif_ext + domain_ext
LIG_NRBOX_M675_M709_D262_D542	281	35	ranked_2	0.5012097254559471	72.16833220587836	45.96949996948242	58.37947313409103	0.0622928479471392	13.284128189086914	18	20	52	410	known extension	1	motif_ext + domain_ext
LIG_NRBOX_M675_M709_D262_D542	281	35	ranked_3	0.4254175081353928	61.56368476466129	32.206470265107995	47.70055569542779	0.031582568000321	14.331085205078123	19	17	43	525	known extension	1	motif_ext + domain_ext
LIG_NRBOX_M675_M709_D262_D542	281	35	ranked_4	0.418670014013751	63.73388926188151	39.464705747716565	51.946000126429965	0.0469684069760871	13.642900466918944	18	17	56	742	known extension	1	motif_ext + domain_ext
LIG_NRBOX_M675_M709_Dmin	207	35	ranked_0	0.8164444412256949	89.13695658808169	71.44882381663604	81.61950016021729	0.2396568507179797	3.5460205078125	23	17	51	385	known extension	1	motif_ext + domain_min
LIG_NRBOX_M675_M709_Dmin	207	35	ranked_1	0.8116043337418908	89.3263158296284	71.12470604391659	80.73111120859782	0.2009573141087424	2.9622981548309326	19	17	45	348	known extension	1	motif_ext + domain_min
LIG_NRBOX_M675_M709_Dmin	207	35	ranked_2	0.8044063770995437	88.42904735746838	70.80999957813935	80.54684177197908	0.2376082731916189	3.5079832077026367	21	17	50	362	known extension	1	motif_ext + domain_min
LIG_NRBOX_M675_M709_Dmin	207	35	ranked_3	0.8030502751336939	87.47181857715954	70.43764720243566	80.04666695227989	0.2309762873393566	4.046303749084473	22	17	51	374	known extension	1	motif_ext + domain_min
LIG_NRBOX_M675_M709_Dmin	207	35	ranked_4	0.7918452659843522	87.58523813883464	66.61000000803094	77.62200002670288	0.2094211414062042	4.430317401885986	21	19	54	381	known extension	1	motif_ext + domain_min
LIG_NRBOX_M682_M702_D174_D595	422	21	ranked_0	0.7659180930828344	90.05444484286838	75.35071427481515	83.62156271934509	0.2180889194532664	2.317901134490967	18	14	42	334	known extension	1	motif_ext + domain_ext
LIG_NRBOX_M682_M702_D174_D595	422	21	ranked_1	0.7641898382032171	81.8380953470866	68.5787490606308	76.10432397997057	0.1742247438645106	3.634940624237061	21	16	48	364	known extension	1	motif_ext + domain_ext
LIG_NRBOX_M682_M702_D174_D595	422	21	ranked_2	0.7528613622085634	89.6211109161377	74.4750006539481	82.99468767642975	0.1977258642564317	2.336932897567749	18	14	42	320	known extension	1	motif_ext + domain_ext
LIG_NRBOX_M682_M702_D174_D595	422	21	ranked_3	0.7411898787053646	87.35611067877875	73.6071423121861	81.34093701839447	0.2050755384204149	2.471288681030273	18	14	43	302	known extension	1	motif_ext + domain_ext
LIG_NRBOX_M682_M702_D174_D595	422	21	ranked_4	0.7407995958047288	89.52611181471083	74.97923220120944	83.42580746066186	0.1996538972501359	2.284109115600586	18	13	43	316	known extension	1	motif_ext + domain_ext
LIG_NRBOX_M682_M702_D262_D542	281	21	ranked_0	0.770682827461806	90.28285762241909	79.25615486731895	84.97370444403754	0.1808777514820206	2.638577461242676	14	13	38	322	known extension	1	motif_ext + domain_ext
LIG_NRBOX_M682_M702_D262_D542	281	21	ranked_1	0.7348406468545332	85.08562541007996	70.69933268229167	78.12451602566627	0.142508133903846	4.382887363433838	16	15	44	351	known extension	1	motif_ext + domain_ext
LIG_NRBOX_M682_M702_D262_D542	281	21	ranked_2	0.7290255260237309	85.63666661580403	72.25799891153972	78.94733276367188	0.1462638927169973	3.903427600860596	15	15	43	325	known extension	1	motif_ext + domain_ext
LIG_NRBOX_M682_M702_D262_D542	281	21	ranked_3	0.7074681447358675	88.58285631452289	71.38499968392509	79.98392799922398	0.1449853654542011	3.660217761993408	14	14	38	313	known extension	1	motif_ext + domain_ext
LIG_NRBOX_M682_M702_D262_D542	281	21	ranked_4	0.4660704187183411	69.88052609092311	34.22400004069011	54.14970577464384	0.037127240525186	13.124757766723633	19	15	51	517	known extension	1	motif_ext + domain_ext
LIG_NRBOX_M682_M702_Dmin	207	21	ranked_0	0.8332397500333767	91.75842044228	80.01384647075946	86.98718726634979	0.2205887127934416	1.910891056060791	19	13	41	303	known extension	1	motif_ext + domain_min
LIG_NRBOX_M682_M702_Dmin	207	21	ranked_1	0.8165687046735817	90.57666651407878	80.7030768761268	86.43612892396989	0.2165214145924499	2.3003933429718018	18	13	41	315	known extension	1	motif_ext + domain_min
LIG_NRBOX_M682_M702_Dmin	207	21	ranked_2	0.8144511837891321	90.39842143811676	75.11600011189779	83.65617673537311	0.2093496977207992	2.891296863555908	19	15	45	308	known extension	1	motif_ext + domain_min
LIG_NRBOX_M682_M702_Dmin	207	21	ranked_3	0.8033305126768866	89.59421017295436	76.72428512573242	84.13424197110263	0.2119035310510361	3.2193357944488525	19	14	44	339	known extension	1	motif_ext + domain_min
LIG_NRBOX_M682_M702_Dmin	207	21	ranked_4	0.7958804201060705	89.80631617495888	77.16357176644462	84.44272763801344	0.1963400969612905	2.6446094512939453	19	14	41	296	known extension	1	motif_ext + domain_min
LIG_NRBOX_Mmin_D174_D595	422	7	ranked_0	0.8863977299501701	93.67285755702429	89.93833414713542	92.5525005340576	0.162207841230622	1.841329574584961	14	6	27	200	known extension	1	motif_min + domain_ext
LIG_NRBOX_Mmin_D174_D595	422	7	ranked_1	0.8838745672357813	93.25692338209886	87.86666615804036	91.55473689029093	0.1438608225403323	1.9459753036499023	13	6	26	200	known extension	1	motif_min + domain_ext
LIG_NRBOX_Mmin_D174_D595	422	7	ranked_2	0.882104381435029	93.24714279174805	87.87000147501628	91.63400039672852	0.1573556363213037	1.9448418617248533	14	6	27	215	known extension	1	motif_min + domain_ext
LIG_NRBOX_Mmin_D174_D595	422	7	ranked_3	0.8813789603669122	92.42142868041992	85.08666737874348	90.221000289917	0.142884403264918	2.113460063934326	14	6	27	202	known extension	1	motif_min + domain_ext
LIG_NRBOX_Mmin_D174_D595	422	7	ranked_4	0.8775585703992564	92.1278577532087	83.88000106811523	89.65350074768067	0.1303321185416976	2.214574098587036	14	6	27	198	known extension	1	motif_min + domain_ext
LIG_NRBOX_Mmin_D262_D542	281	7	ranked_0	0.8043921438197285	85.31461510291466	74.16833368937175	81.79473676179585	0.0738573182184353	4.854722499847412	13	6	25	196	known extension	1	motif_min + domain_ext
LIG_NRBOX_Mmin_D262_D542	281	7	ranked_1	0.7783849619997343	87.58307647705078	72.5800011952718	82.84526323017322	0.0828245775300888	5.932097434997559	13	6	25	195	known extension	1	motif_min + domain_ext
LIG_NRBOX_Mmin_D262_D542	281	7	ranked_2	0.7643989248766342	84.30461443387546	67.19833437601726	78.9026312577097	0.0635560285665782	5.682687282562256	13	6	25	195	known extension	1	motif_min + domain_ext
LIG_NRBOX_Mmin_D262_D542	281	7	ranked_3	0.7343616920105385	84.20230865478516	64.71999994913737	78.05000064247533	0.0607471146546453	6.420903205871582	13	6	25	203	known extension	1	motif_min + domain_ext
LIG_NRBOX_Mmin_D262_D542	281	7	ranked_4	0.5961516010002619	81.77923114483173	47.073333740234375	70.81947406969573	0.0520420581553554	8.432332992553711	13	6	25	206	known extension	1	motif_min + domain_ext
LIG_NRBOX_Mmin_DFL	595	7	ranked_0	0.8628666258441908	94.75846217228816	90.86166763305664	93.52789547568874	0.1811793750897438	1.893918514251709	13	6	26	202	known extension	1	motif_min + domain_ext
LIG_NRBOX_Mmin_DFL	595	7	ranked_1	0.8624659179858392	94.056153517503	91.04833348592122	93.10631561279295	0.1771555233964364	1.95046615600586	13	6	26	200	known extension	1	motif_min + domain_ext
LIG_NRBOX_Mmin_DFL	595	7	ranked_2	0.858790426130464	94.00076939509464	89.02666727701823	92.43000030517578	0.1625265944611122	2.081949472427368	13	6	26	199	known extension	1	motif_min + domain_ext
LIG_NRBOX_Mmin_DFL	595	7	ranked_3	0.8579922430424474	93.37230799748347	87.16166687011719	91.41105290463096	0.1537967239752577	2.152228116989136	13	6	26	199	known extension	1	motif_min + domain_ext
LIG_NRBOX_Mmin_DFL	595	7	ranked_4	0.8562569307810117	94.22923044057993	87.19500096638997	92.00789481715152	0.1581120955363144	2.2238895893096924	13	6	26	198	known extension	1	motif_min + domain_ext
LIG_OCRL_FandH_1_M12_M249_D534_D901	368	238	ranked_0	0.754068040383452	83.7251107957628	76.28574995994568	80.22423510831945	0.3786557520856041	23.99077415466309	45	40	107	1073	known extension	1	motif_ext + domain_ext
LIG_OCRL_FandH_1_M12_M249_D534_D901	368	238	ranked_1	0.7523897880600332	80.2213639346036	78.07540573944917	79.2411114257059	0.3550306529653008	24.25234603881836	44	37	91	942	known extension	1	motif_ext + domain_ext
LIG_OCRL_FandH_1_M12_M249_D534_D901	368	238	ranked_2	0.7456828648284316	81.55711101955838	80.17279132576876	80.88068207827482	0.3842560879591296	28.02980232238769	45	43	113	1199	known extension	1	motif_ext + domain_ext
LIG_OCRL_FandH_1_M12_M249_D534_D901	368	238	ranked_3	0.7306188445333931	84.765555328793	80.79521759696628	83.21779655197919	0.3397005817501397	3.64424729347229	36	23	67	681	known extension	1	motif_ext + domain_ext
LIG_OCRL_FandH_1_M12_M249_D534_D901	368	238	ranked_4	0.7238095487777036	88.36437606811523	84.25315776624177	86.83274572035846	0.3062331340193484	3.223881721496582	32	19	62	643	known extension	1	motif_ext + domain_ext
LIG_OCRL_FandH_1_M12_M249_Dmin	334	238	ranked_0	0.7917960454199746	93.00968754291534	81.28782604051673	88.10781818736683	0.3746319015250972	2.9485526	32	23	64	654	known extension	1	motif_ext + domain_min
LIG_OCRL_FandH_1_M12_M249_Dmin	334	238	ranked_1	0.7886693356263624	91.36534828363465	74.17451550883632	84.1637832023002	0.4307546123036416	5.206871	43	31	84	775	known extension	1	motif_ext + domain_min
LIG_OCRL_FandH_1_M12_M249_Dmin	334	238	ranked_2	0.7794112249666463	92.28729670756572	74.24269192035382	84.84031695411319	0.40037182709948	3.9390783	37	26	70	726	known extension	1	motif_ext + domain_min
LIG_OCRL_FandH_1_M12_M249_Dmin	334	238	ranked_3	0.7719673132333191	90.01951189738948	76.82749938964844	84.23671189399614	0.3887076948837938	11.779253	41	32	89	848	known extension	1	motif_ext + domain_min
LIG_OCRL_FandH_1_M12_M249_Dmin	334	238	ranked_4	0.7692946715741041	90.40783835746149	81.7703845684345	86.84317488897415	0.3558696840866828	4.5856657	37	26	66	638	known extension	1	motif_ext + domain_min
LIG_OCRL_FandH_1_M145_M249_D235_D901	667	105	ranked_0	0.7741557358921978	84.03796863555908	53.65292674739187	72.17333323160807	0.346436955609321	16.886741638183594	64	41	123	1208	known extension	1	motif_ext + domain_ext
LIG_OCRL_FandH_1_M145_M249_D235_D901	667	105	ranked_1	0.7702483256997531	85.6137340037028	54.61076966310159	75.0074567292866	0.3755802008480187	14.44808578491211	75	39	132	1278	known extension	1	motif_ext + domain_ext
LIG_OCRL_FandH_1_M145_M249_D235_D901	667	105	ranked_2	0.7556521954197155	88.98752816875329	51.746046775995296	76.85583347262758	0.4643993055853114	15.8887939453125	89	43	180	1887	known extension	1	motif_ext + domain_ext
LIG_OCRL_FandH_1_M145_M249_D235_D901	667	105	ranked_3	0.7518843120127514	87.66937458515167	81.00526287681178	85.1866663016525	0.3335692374069383	2.950738906860352	32	19	63	689	known extension	1	motif_ext + domain_ext
LIG_OCRL_FandH_1_M145_M249_D235_D901	667	105	ranked_4	0.6973870399800217	88.18656253814697	83.42999992370605	86.35711537874661	0.3645464598671306	2.5509188175201416	32	20	66	698	known extension	1	motif_ext + domain_ext
LIG_OCRL_FandH_1_M145_M249_D534_D901	368	105	ranked_0	0.7867822526624892	86.04820525340544	80.83272777904163	84.16721337740539	0.3049321386208248	2.631702184677124	39	22	72	787	known extension	1	motif_ext + domain_ext
LIG_OCRL_FandH_1_M145_M249_D534_D901	368	105	ranked_1	0.7861271053646753	87.29828578404017	81.37380872453961	85.07660688672748	0.3622364903707073	2.8270554542541504	35	21	68	708	known extension	1	motif_ext + domain_ext
LIG_OCRL_FandH_1_M145_M249_D534_D901	368	105	ranked_2	0.779051072969567	89.20823557236615	87.1331582320364	88.46433992205925	0.3600204883769103	2.187161922454834	34	19	67	717	known extension	1	motif_ext + domain_ext
LIG_OCRL_FandH_1_M145_M249_D534_D901	368	105	ranked_3	0.7736465039688512	85.53046603535496	66.15793109762258	77.72763946321275	0.2720447441653807	11.942434310913086	43	29	81	974	known extension	1	motif_ext + domain_ext
LIG_OCRL_FandH_1_M145_M249_D534_D901	368	105	ranked_4	0.7658363314278293	83.72934801682182	74.06423055208646	80.23916671011183	0.3453242328903114	3.791915893554688	46	26	88	840	known extension	1	motif_ext + domain_ext
LIG_OCRL_FandH_1_M145_M249_Dmin	334	105	ranked_0	0.8342429742215625	96.37724172657934	87.8436847485994	92.9993754227956	0.4466040383129348	1.9395242929458616	29	19	61	648	known extension	1	motif_ext + domain_min
LIG_OCRL_FandH_1_M145_M249_Dmin	334	105	ranked_1	0.8265235978302707	88.68578981098376	75.93181870200418	84.00933373769125	0.355073232135392	2.729109287261963	38	22	73	765	known extension	1	motif_ext + domain_min
LIG_OCRL_FandH_1_M145_M249_Dmin	334	105	ranked_2	0.8229862297143835	95.7915620803833	88.61944368150499	93.2095994567871	0.4265130903735945	1.911355257034301	32	18	64	648	known extension	1	motif_ext + domain_min
LIG_OCRL_FandH_1_M145_M249_Dmin	334	105	ranked_3	0.821720389466724	90.80944442749023	73.42749985059102	83.85666659673055	0.3284716568510606	2.8271644115448	36	24	71	700	known extension	1	motif_ext + domain_min
LIG_OCRL_FandH_1_M145_M249_Dmin	334	105	ranked_4	0.8085835874317375	90.47294111812816	83.66649951934815	87.95203682228372	0.3427682609453164	2.245443820953369	34	20	67	688	known extension	1	motif_ext + domain_min
LIG_OCRL_FandH_1_M171_M249_D235_D901	667	79	ranked_0	0.7739243196696222	86.190605394768	78.60300025939941	83.32735817387419	0.2952796671263454	2.5294978618621826	33	20	61	722	known extension	1	motif_ext + domain_ext
LIG_OCRL_FandH_1_M171_M249_D235_D901	667	79	ranked_1	0.7586020585217698	84.59058809280396	56.16073115279035	73.8967886933493	0.3820562202332031	12.580204963684082	68	41	121	1150	known extension	1	motif_ext + domain_ext
LIG_OCRL_FandH_1_M171_M249_D235_D901	667	79	ranked_2	0.742053880720164	86.41984097919767	56.54514323643276	75.75030607106734	0.3443322028009563	15.136150360107422	63	35	106	1025	known extension	1	motif_ext + domain_ext
LIG_OCRL_FandH_1_M171_M249_D235_D901	667	79	ranked_3	0.7408683365254984	91.70066680908204	82.62111197577582	88.29583374659221	0.3531384398812272	2.417037010192871	30	18	62	657	known extension	1	motif_ext + domain_ext
LIG_OCRL_FandH_1_M171_M249_D235_D901	667	79	ranked_4	0.7271861614734054	87.93156254291534	84.29235301298253	86.66897964477539	0.3523589414241501	2.7319657802581787	32	17	59	653	known extension	1	motif_ext + domain_ext
LIG_OCRL_FandH_1_M171_M249_D534_D901	368	79	ranked_0	0.7898734831984628	83.53674431734306	73.63499956864577	79.80565209319626	0.2966189106154857	3.590028762817383	43	26	80	891	known extension	1	motif_ext + domain_ext
LIG_OCRL_FandH_1_M171_M249_D534_D901	368	79	ranked_1	0.7880459894351264	86.89181819106594	82.65809531438919	85.24537040569165	0.3133781679856509	2.615004062652588	33	21	64	726	known extension	1	motif_ext + domain_ext
LIG_OCRL_FandH_1_M171_M249_D534_D901	368	79	ranked_2	0.777541967552873	83.23411762013154	62.75419352131505	75.49170729009117	0.3090940964204582	15.207067489624023	51	31	91	932	known extension	1	motif_ext + domain_ext
LIG_OCRL_FandH_1_M171_M249_D534_D901	368	79	ranked_3	0.7751176575000982	85.72042558548299	68.99107136045184	79.47480000813802	0.3828804637295318	11.33774757385254	47	28	89	898	known extension	1	motif_ext + domain_ext
LIG_OCRL_FandH_1_M171_M249_D534_D901	368	79	ranked_4	0.7748545341442438	93.51580625964748	90.82529427023496	92.56291659673056	0.4330052160155584	2.0956811904907227	31	17	61	631	known extension	1	motif_ext + domain_ext
LIG_OCRL_FandH_1_M171_M249_Dmin	334	79	ranked_0	0.837832508753574	95.56548358548072	86.01210503829152	91.93519973754884	0.4121372480567268	2.0278584957122803	31	19	65	643	known extension	1	motif_ext + domain_min
LIG_OCRL_FandH_1_M171_M249_Dmin	334	79	ranked_1	0.8328102783754577	89.24710524709602	69.78879981994629	81.52555547441754	0.3233678668327457	3.1280202865600586	38	25	75	773	known extension	1	motif_ext + domain_min
LIG_OCRL_FandH_1_M171_M249_Dmin	334	79	ranked_2	0.8296685758659172	85.8625585866529	73.27535745075771	80.89859194151113	0.305192442773655	3.717457056045532	43	28	83	822	known extension	1	motif_ext + domain_min
LIG_OCRL_FandH_1_M171_M249_Dmin	334	79	ranked_3	0.8214448634739918	94.4596872329712	82.04142815726144	89.53924495768997	0.4052492872622199	2.080991506576538	32	21	64	695	known extension	1	motif_ext + domain_min
LIG_OCRL_FandH_1_M171_M249_Dmin	334	79	ranked_4	0.8169069892626769	88.5053854722243	70.92740772388599	81.31439457517682	0.3070969814035049	4.636252403259277	39	27	80	800	known extension	1	motif_ext + domain_min
LIG_OCRL_FandH_1_M197_M249_D235_D901	667	53	ranked_0	0.783860438863174	91.76310309048355	84.86277749803331	89.12042520401326	0.3977171099468823	2.055798053741455	29	18	61	669	known extension	1	motif_ext + domain_ext
LIG_OCRL_FandH_1_M197_M249_D235_D901	667	53	ranked_1	0.7731614555333352	87.82218688726425	85.87647067799287	87.14714248812929	0.3663842788947236	2.153914451599121	32	17	62	641	known extension	1	motif_ext + domain_ext
LIG_OCRL_FandH_1_M197_M249_D235_D901	667	53	ranked_2	0.7440994388153008	88.97156286239624	82.14420981156199	86.42803917679132	0.3504016702723619	2.6972556114196777	32	19	60	657	known extension	1	motif_ext + domain_ext
LIG_OCRL_FandH_1_M197_M249_D235_D901	667	53	ranked_3	0.7439596097770053	91.09399998982748	82.40705916460823	87.95191501049285	0.3580491853265499	2.446927547454834	30	17	58	647	known extension	1	motif_ext + domain_ext
LIG_OCRL_FandH_1_M197_M249_D235_D901	667	53	ranked_4	0.7317406102496697	88.13741942374936	82.94388919406467	86.22959199243662	0.3530058078672708	2.5043976306915283	31	18	61	636	known extension	1	motif_ext + domain_ext
LIG_OCRL_FandH_1_M197_M249_D534_D901	368	53	ranked_0	0.8013937455011586	91.99806521015782	87.45000012715657	90.32734742456552	0.3793521466473926	1.955155849456787	31	18	62	678	known extension	1	motif_ext + domain_ext
LIG_OCRL_FandH_1_M197_M249_D534_D901	368	53	ranked_1	0.7999257221725439	92.5912503004074	84.58499965667724	89.51192312974196	0.3618568787669571	2.073751926422119	32	20	67	712	known extension	1	motif_ext + domain_ext
LIG_OCRL_FandH_1_M197_M249_D534_D901	368	53	ranked_2	0.7821688198257699	91.5909379720688	84.50199947357177	88.86442316495456	0.3557846720190252	2.158447742462158	32	20	63	682	known extension	1	motif_ext + domain_ext
LIG_OCRL_FandH_1_M197_M249_D534_D901	368	53	ranked_3	0.7786648956458342	93.74827575683594	90.31249976158142	92.52666651407876	0.4357683106709875	2.0396735668182373	29	16	57	643	known extension	1	motif_ext + domain_ext
LIG_OCRL_FandH_1_M197_M249_D534_D901	368	53	ranked_4	0.7778054288348142	87.74617548549877	84.46300086975097	86.53018488707366	0.4034088823854872	2.0725293159484863	34	20	67	674	known extension	1	motif_ext + domain_ext
LIG_OCRL_FandH_1_M197_M249_Dmin	334	53	ranked_0	0.8387118172424022	95.65133310953776	85.72736840499074	91.80326516287668	0.4205597110565789	1.9520134925842283	30	19	61	629	known extension	1	motif_ext + domain_min
LIG_OCRL_FandH_1_M197_M249_Dmin	334	53	ranked_1	0.8353294224388438	95.7180640928207	88.44277763366699	93.04550988333564	0.4392361040943177	1.897546410560608	31	18	60	626	known extension	1	motif_ext + domain_min
LIG_OCRL_FandH_1_M197_M249_Dmin	334	53	ranked_2	0.8282027982882492	95.33343744277954	88.09388902452257	92.72720001220704	0.4289039229134387	1.8918304443359373	32	18	63	645	known extension	1	motif_ext + domain_min
LIG_OCRL_FandH_1_M197_M249_Dmin	334	53	ranked_3	0.8277475221053195	94.13666672176784	88.58947332281815	92.22036354758522	0.4522270580577321	2.0933825969696045	36	19	66	656	known extension	1	motif_ext + domain_min
LIG_OCRL_FandH_1_M197_M249_Dmin	334	53	ranked_4	0.8152740170784153	94.7456667582194	84.64052601864464	90.82734687960878	0.4119354032773827	1.9124858379364007	30	19	62	594	known extension	1	motif_ext + domain_min
LIG_OCRL_FandH_1_M210_M248_D235_D901	667	39	ranked_0	0.821149568970728	90.85966707865396	84.54111078050401	88.49020846684773	0.3811248219401846	2.238325357437134	30	18	60	641	known extension	1	motif_ext + domain_ext
LIG_OCRL_FandH_1_M210_M248_D235_D901	667	39	ranked_1	0.8194527139847105	91.81218731403352	85.35000026927275	89.5702040536063	0.4015549737853228	2.112828493118286	32	17	65	673	known extension	1	motif_ext + domain_ext
LIG_OCRL_FandH_1_M210_M248_D235_D901	667	39	ranked_2	0.7972884294307986	91.17966664632162	83.92421059859426	88.36632654618244	0.3552114983154286	2.4186654090881348	30	19	63	699	known extension	1	motif_ext + domain_ext
LIG_OCRL_FandH_1_M210_M248_D235_D901	667	39	ranked_3	0.795952813662701	91.28299929300944	85.79375004768372	89.37369520767875	0.3533405128020719	2.354537010192871	30	16	59	648	known extension	1	motif_ext + domain_ext
LIG_OCRL_FandH_1_M210_M248_D235_D901	667	39	ranked_4	0.7937890182661401	88.33125054836273	83.06055577596028	86.43380043029785	0.3617336915391826	2.463125228881836	32	18	62	655	known extension	1	motif_ext + domain_ext
LIG_OCRL_FandH_1_M210_M248_D534_D901	368	39	ranked_0	0.7987643395391896	91.96200065612793	86.9289480510511	90.01040882966956	0.3794647580238265	2.007077693939209	30	19	62	694	known extension	1	motif_ext + domain_ext
LIG_OCRL_FandH_1_M210_M248_D534_D901	368	39	ranked_1	0.797754046690184	92.59818244702888	84.0334997177124	89.366226700117	0.3945222471611579	2.030773639678955	33	20	64	648	known extension	1	motif_ext + domain_ext
LIG_OCRL_FandH_1_M210_M248_D534_D901	368	39	ranked_2	0.7843912764610147	91.73515181107956	82.1535005569458	88.11943435668945	0.3906908030208689	2.1569223403930664	33	20	64	673	known extension	1	motif_ext + domain_ext
LIG_OCRL_FandH_1_M210_M248_D534_D901	368	39	ranked_3	0.7810188485483112	91.61266721089682	83.85950050354003	88.5114005279541	0.4068535377744955	2.0948379039764404	30	20	63	670	known extension	1	motif_ext + domain_ext
LIG_OCRL_FandH_1_M210_M248_D534_D901	368	39	ranked_4	0.7806593069861791	88.28531229496002	86.12578984310753	87.48078432270125	0.3659245307509701	2.1223206520080566	32	19	65	699	known extension	1	motif_ext + domain_ext
LIG_OCRL_FandH_1_M210_M248_Dmin	334	39	ranked_0	0.8403408381990525	94.97588258631087	81.5014283316476	89.83109096180308	0.4290274552114067	2.106848955154419	34	21	68	677	known extension	1	motif_ext + domain_min
LIG_OCRL_FandH_1_M210_M248_Dmin	334	39	ranked_1	0.8309027511649505	93.89694446987576	84.39476285661969	90.39614071762352	0.4709528439651272	2.335310459136963	36	21	68	680	known extension	1	motif_ext + domain_min
LIG_OCRL_FandH_1_M210_M248_Dmin	334	39	ranked_2	0.8303676163775665	95.3349995613098	83.9295000076294	90.94826896374042	0.4342508115748064	2.190207004547119	32	20	64	671	known extension	1	motif_ext + domain_min
LIG_OCRL_FandH_1_M210_M248_Dmin	334	39	ranked_3	0.8260700874083903	95.29300003051758	85.42578867862099	91.46693848590462	0.4145400683003548	2.0039780139923096	30	19	62	643	known extension	1	motif_ext + domain_min
LIG_OCRL_FandH_1_M210_M248_Dmin	334	39	ranked_4	0.8162965743528634	94.64499944051109	86.45722240871854	91.57458305358888	0.4024708740307277	1.9795132875442505	30	18	58	627	known extension	1	motif_ext + domain_min
LIG_OCRL_FandH_1_MFL_Dmin	334	249	ranked_0	0.7900181122320572	89.74942801339286	81.91399955749512	86.90018130215732	0.3682537951516363	2.946427345275879	35	20	65	664	known extension	1	motif_ext + domain_min
LIG_OCRL_FandH_1_MFL_Dmin	334	249	ranked_1	0.789567631082259	91.97205846449909	75.1986957218336	85.20385946307266	0.3648496036518512	3.318016529083252	34	23	68	723	known extension	1	motif_ext + domain_min
LIG_OCRL_FandH_1_MFL_Dmin	334	249	ranked_2	0.7869976460069527	94.2734480233028	84.25700016021729	90.18510195673728	0.3658420670689719	2.0997424125671387	29	20	59	607	known extension	1	motif_ext + domain_min
LIG_OCRL_FandH_1_MFL_Dmin	334	249	ranked_3	0.7764266992749875	88.34461583846655	74.82115371410663	82.93523098872258	0.3425793841033648	4.475661277770996	39	26	71	743	known extension	1	motif_ext + domain_min
LIG_OCRL_FandH_1_MFL_Dmin	334	249	ranked_4	0.7756242105732681	89.4832498550415	71.17037038449888	82.10343275497209	0.3719924602731578	6.282919883728027	40	27	81	803	known extension	1	motif_ext + domain_min
LIG_OCRL_FandH_1_Mmin_D235_D901	667	13	ranked_0	0.9239695401553668	93.19166734483508	88.18555535210504	91.5229633472584	0.2456728263866742	2.302789688110352	18	9	33	346	known extension	1	motif_min + domain_ext
LIG_OCRL_FandH_1_Mmin_D235_D901	667	13	ranked_1	0.9210782597409224	93.62333297729492	88.45889027913411	91.901852077908	0.2491686674898114	2.3999133110046387	18	9	33	344	known extension	1	motif_min + domain_ext
LIG_OCRL_FandH_1_Mmin_D235_D901	667	13	ranked_2	0.9090867467551726	93.2557891042609	85.70999908447266	90.8303565979004	0.255796511381536	2.9185237884521484	19	9	33	336	known extension	1	motif_min + domain_ext
LIG_OCRL_FandH_1_Mmin_D235_D901	667	13	ranked_3	0.9050220076804618	93.20849990844728	86.55777740478516	91.14448257972454	0.2492916273810188	2.8865959644317627	20	9	34	340	known extension	1	motif_min + domain_ext
LIG_OCRL_FandH_1_Mmin_D235_D901	667	13	ranked_4	0.8948997646898412	92.55999912935144	84.65333302815755	89.82307624816895	0.2258665929931529	3.311719417572021	17	9	31	313	known extension	1	motif_min + domain_ext
LIG_OCRL_FandH_1_Mmin_D534_D901	368	13	ranked_0	0.9283797359679836	94.03062582015993	89.9209991455078	92.45000017606296	0.288831151428442	2.0176072120666504	16	10	32	352	known extension	1	motif_min + domain_ext
LIG_OCRL_FandH_1_Mmin_D534_D901	368	13	ranked_1	0.9232566279292794	93.64631612677324	89.18699951171875	92.10862074227168	0.2920500411146797	2.201790809631348	19	10	35	368	known extension	1	motif_min + domain_ext
LIG_OCRL_FandH_1_Mmin_D534_D901	368	13	ranked_2	0.9172916436557894	93.51833279927573	88.16899948120117	91.60785661424909	0.2895766888380531	2.328575611114502	18	10	34	356	known extension	1	motif_min + domain_ext
LIG_OCRL_FandH_1_Mmin_D534_D901	368	13	ranked_3	0.9164309827551396	93.16842109278628	86.93900070190429	91.02034509593042	0.280716408681287	2.3520302772521973	19	10	35	367	known extension	1	motif_min + domain_ext
LIG_OCRL_FandH_1_Mmin_D534_D901	368	13	ranked_4	0.6201118791114568	86.65222189161513	39.24499988555908	69.72107117516654	0.0642415418287171	8.727788925170898	18	10	33	323	known extension	1	motif_min + domain_ext
LIG_PAM2_1_M1_M127_D286_D636	351	127	ranked_0	0.5925983927623089	93.36872725053269	87.82282613671345	90.84287129770412	0.6510174124236503	6.126067638397217	55	46	138	1318	known extension	1	motif_ext + domain_ext
LIG_PAM2_1_M1_M127_D286_D636	351	127	ranked_1	0.4624254692859659	87.11892880712237	86.07204110281808	86.63038121178036	0.5921556848387758	26.989538192749023	56	49	147	1402	known extension	1	motif_ext + domain_ext
LIG_PAM2_1_M1_M127_D286_D636	351	127	ranked_2	0.456486295640529	91.79824561403508	80.51217423314634	86.75786422062846	0.5994454742949173	22.175989151000977	57	46	134	1183	known extension	1	motif_ext + domain_ext
LIG_PAM2_1_M1_M127_D286_D636	351	127	ranked_3	0.4562997086884087	89.46796624135163	77.47659610180145	84.15103797192843	0.5823405784563419	20.79661750793457	59	47	132	1201	known extension	1	motif_ext + domain_ext
LIG_PAM2_1_M1_M127_D286_D636	351	127	ranked_4	0.4254796486472999	91.8262746474322	87.8169997215271	90.06395599868272	0.6099788769080993	26.45842933654785	51	40	119	1042	known extension	1	motif_ext + domain_ext
LIG_PAM2_1_M1_M127_D373_D636	264	127	ranked_0	0.5492627939943296	90.99243880481256	83.50162124633789	87.4391022706643	0.5571465432201271	5.715497970581055	41	37	108	985	known extension	1	motif_ext + domain_ext
LIG_PAM2_1_M1_M127_D373_D636	264	127	ranked_1	0.5203637344849291	83.75824966430665	80.93585446985756	82.32962987452377	0.5040200298014861	5.6350836753845215	40	41	108	987	known extension	1	motif_ext + domain_ext
LIG_PAM2_1_M1_M127_D373_D636	264	127	ranked_2	0.3774621918455042	84.23270302849846	88.0931037376667	85.92893970373905	0.4286456464705349	14.642261505126951	37	29	84	744	known extension	1	motif_ext + domain_ext
LIG_PAM2_1_M1_M127_D373_D636	264	127	ranked_3	0.3687218808991601	83.95377799140083	72.1518920176738	78.62853675935327	0.4025803783490032	20.23182678222656	45	37	99	860	known extension	1	motif_ext + domain_ext
LIG_PAM2_1_M1_M127_D373_D636	264	127	ranked_4	0.3507641191431984	81.21939422145034	81.31857149941581	81.26491821789351	0.3863168614884301	13.7247953414917	33	28	77	691	known extension	1	motif_ext + domain_ext
LIG_PAM2_1_M1_M127_Dmin	68	127	ranked_0	0.6783293495286683	90.12578904001336	75.02230834960938	83.99000000953674	0.2606274365685541	2.610821485519409	19	13	44	328	known extension	1	motif_ext + domain_min
LIG_PAM2_1_M1_M127_Dmin	68	127	ranked_1	0.6732830462410329	88.23590954867277	71.34941213271198	80.87512862376677	0.2723924229624845	3.026520252227783	22	17	52	402	known extension	1	motif_ext + domain_min
LIG_PAM2_1_M1_M127_Dmin	68	127	ranked_2	0.6732734775117577	73.41034481443208	65.76363702253862	70.1117649826349	0.2014531647711756	13.284713745117188	29	22	77	595	known extension	1	motif_ext + domain_min
LIG_PAM2_1_M1_M127_Dmin	68	127	ranked_3	0.6645847560825751	89.77099952697753	74.93769161517804	83.92757519808683	0.2634835976285398	2.68467116355896	20	13	45	367	known extension	1	motif_ext + domain_min
LIG_PAM2_1_M1_M127_Dmin	68	127	ranked_4	0.643740398262788	85.81649894714356	70.35428537641253	79.44970512390137	0.2182090595824188	3.107784032821656	20	14	49	348	known extension	1	motif_ext + domain_min
LIG_PAM2_1_M31_M127_D286_D636	351	97	ranked_0	0.5759770414072474	90.6192855834961	82.00863656130704	86.8306000137329	0.5863447385674279	11.077685356140137	56	44	136	1295	known extension	1	motif_ext + domain_ext
LIG_PAM2_1_M31_M127_D286_D636	351	97	ranked_1	0.5185158694610646	91.74836328679864	76.05666708946228	84.43572816570986	0.5722863150920822	19.56016159057617	55	48	139	1326	known extension	1	motif_ext + domain_ext
LIG_PAM2_1_M31_M127_D286_D636	351	97	ranked_2	0.4964010043152129	92.00703691553188	87.7219443851047	90.292999903361	0.5943526109015738	22.53501510620117	54	36	119	1090	known extension	1	motif_ext + domain_ext
LIG_PAM2_1_M31_M127_D286_D636	351	97	ranked_3	0.4805005187401535	91.68408140844228	82.06736825641833	87.48367796273067	0.5496225902428495	22.65592384338379	49	38	113	1073	known extension	1	motif_ext + domain_ext
LIG_PAM2_1_M31_M127_D286_D636	351	97	ranked_4	0.4703445997471764	91.513921251484	87.61085733686174	89.92546500716098	0.5817695457249717	26.494552612304688	51	35	113	1018	known extension	1	motif_ext + domain_ext
LIG_PAM2_1_M31_M127_D373_D636	264	97	ranked_0	0.5676731311730054	81.83274955749512	78.62297326165276	80.2903895192332	0.4604851170084482	6.372969150543213	40	37	107	996	known extension	1	motif_ext + domain_ext
LIG_PAM2_1_M31_M127_D373_D636	264	97	ranked_1	0.3694200605277861	87.00800051007953	85.44655148736362	86.30046892166138	0.4734908382569873	11.588298797607422	35	29	80	732	known extension	1	motif_ext + domain_ext
LIG_PAM2_1_M31_M127_D373_D636	264	97	ranked_2	0.3692704337786159	90.16586251094424	85.39833323160808	88.34000023375167	0.3955568696335049	1.929847955703736	29	18	62	493	known extension	1	motif_ext + domain_ext
LIG_PAM2_1_M31_M127_D373_D636	264	97	ranked_3	0.342406876979785	83.65999918970569	74.19952456156413	79.68659984588624	0.3408208311241353	3.0468013286590576	29	21	62	443	known extension	1	motif_ext + domain_ext
LIG_PAM2_1_M31_M127_D373_D636	264	97	ranked_4	0.3422256843928752	82.58999963708825	81.25766633351644	81.9934324862352	0.4147840224021374	20.13929748535156	37	30	83	679	known extension	1	motif_ext + domain_ext
LIG_PAM2_1_M31_M127_Dmin	68	97	ranked_0	0.6558907891643402	88.8342100444593	70.13857187543597	80.90272718487364	0.2378225788883214	2.8268017768859863	19	14	43	333	known extension	1	motif_ext + domain_min
LIG_PAM2_1_M31_M127_Dmin	68	97	ranked_1	0.6417726598106918	84.46250076293946	69.1692864554269	78.16529487161075	0.2048867536887329	3.109679937362671	20	14	47	339	known extension	1	motif_ext + domain_min
LIG_PAM2_1_M31_M127_Dmin	68	97	ranked_2	0.6380921882697812	87.4020004272461	69.89375019073486	79.62055587768555	0.2417559385551224	3.225785970687866	20	16	47	395	known extension	1	motif_ext + domain_min
LIG_PAM2_1_M31_M127_Dmin	68	97	ranked_3	0.636531350710698	74.02774158600837	61.3214813514992	68.11275837339204	0.2011146218626972	11.80274772644043	31	27	82	623	known extension	1	motif_ext + domain_min
LIG_PAM2_1_M31_M127_Dmin	68	97	ranked_4	0.6311674024359846	88.82736848530017	73.2760009765625	81.96647105497472	0.2577977826297233	2.9198484420776367	19	15	47	342	known extension	1	motif_ext + domain_min
LIG_PAM2_1_M57_M127_D286_D636	351	71	ranked_0	0.3879317091630252	77.82172433261213	55.15179985046387	67.32638892421016	0.3435023946812079	22.17165756225586	58	50	157	1455	known extension	1	motif_ext + domain_ext
LIG_PAM2_1_M57_M127_D286_D636	351	71	ranked_1	0.383363100485798	79.39067762989109	54.40487201397236	69.44734682355609	0.2740086288358085	20.765134811401367	59	39	124	964	known extension	1	motif_ext + domain_ext
LIG_PAM2_1_M57_M127_D286_D636	351	71	ranked_2	0.3728433845223142	72.51719317519874	54.44092963462652	64.74439985275268	0.2238633649834377	26.170181274414062	57	43	131	1154	known extension	1	motif_ext + domain_ext
LIG_PAM2_1_M57_M127_D286_D636	351	71	ranked_3	0.3719592940383016	81.99324913024903	63.38647068248076	73.4441887623555	0.338735117712285	24.36711883544922	40	34	103	965	known extension	1	motif_ext + domain_ext
LIG_PAM2_1_M57_M127_D286_D636	351	71	ranked_4	0.3675179003259727	83.83106385900619	64.04230724236903	74.85709283518237	0.4088661125839174	22.600563049316406	47	39	118	1030	known extension	1	motif_ext + domain_ext
LIG_PAM2_1_M57_M127_D373_D636	264	71	ranked_0	0.4405510434863582	89.50999969482422	81.96526236283152	86.25204493782736	0.4158842357509715	2.4449262619018555	25	19	57	504	known extension	1	motif_ext + domain_ext
LIG_PAM2_1_M57_M127_D373_D636	264	71	ranked_1	0.4159774393354777	89.64250033242362	83.64055612352159	87.29391346807066	0.3753559517292028	2.5355663299560547	28	18	62	495	known extension	1	motif_ext + domain_ext
LIG_PAM2_1_M57_M127_D373_D636	264	71	ranked_2	0.4158149350845777	90.7546433040074	82.64631632754677	87.47680899437438	0.4165292445464097	2.242283582687378	28	19	61	506	known extension	1	motif_ext + domain_ext
LIG_PAM2_1_M57_M127_D373_D636	264	71	ranked_3	0.3727063089832235	77.41375005245209	76.03090875799006	76.85037026581941	0.2943807757107669	6.752036094665527	32	22	65	481	known extension	1	motif_ext + domain_ext
LIG_PAM2_1_M57_M127_D373_D636	264	71	ranked_4	0.370318715185473	87.46879898071289	77.65294119890999	83.49571368807838	0.3277677667816484	2.682079076766968	25	17	56	441	known extension	1	motif_ext + domain_ext
LIG_PAM2_1_M57_M127_Dmin	68	71	ranked_0	0.6477775553815913	78.1791671646966	61.9881249666214	70.55985318913179	0.2663342498348304	9.183804512023926	36	32	84	745	known extension	1	motif_ext + domain_min
LIG_PAM2_1_M57_M127_Dmin	68	71	ranked_1	0.633487543271424	89.72947411788137	71.82933298746745	81.83235303093406	0.2763863953015059	2.7080564498901367	19	15	48	303	known extension	1	motif_ext + domain_min
LIG_PAM2_1_M57_M127_Dmin	68	71	ranked_2	0.6270064387289075	89.66315701133327	69.00466664632161	80.54911714441636	0.2440252895770226	2.879237413406372	19	15	46	348	known extension	1	motif_ext + domain_min
LIG_PAM2_1_M57_M127_Dmin	68	71	ranked_3	0.6237944180111444	88.95263190018504	72.07933247884115	81.50852921429802	0.2588160534873556	2.762160062789917	19	15	47	308	known extension	1	motif_ext + domain_min
LIG_PAM2_1_M57_M127_Dmin	68	71	ranked_4	0.6044610828409486	87.23476155598958	65.40111107296414	77.15769210228554	0.1953095040629685	4.103123664855957	21	18	52	399	known extension	1	motif_ext + domain_min
LIG_PAM2_1_M83_M127_D286_D636	351	45	ranked_0	0.5949979608520444	83.17000004161488	72.52055528428819	78.95703288487026	0.4670953549246273	12.353036880493164	55	36	137	1137	known extension	1	motif_ext + domain_ext
LIG_PAM2_1_M83_M127_D286_D636	351	45	ranked_1	0.5459649077005254	84.95750038440411	72.13735288732192	79.88906997858092	0.4732681931015199	11.331819534301758	52	34	124	1093	known extension	1	motif_ext + domain_ext
LIG_PAM2_1_M83_M127_D286_D636	351	45	ranked_2	0.5273256605774462	80.75055581552012	63.87228589739118	74.11303393760424	0.3592927885554442	13.893729209899902	54	35	129	1097	known extension	1	motif_ext + domain_ext
LIG_PAM2_1_M83_M127_D286_D636	351	45	ranked_3	0.4816934139498945	83.21448306379646	67.20409029180354	76.30803912293678	0.2759365798183053	4.267972946166992	29	22	70	592	known extension	1	motif_ext + domain_ext
LIG_PAM2_1_M83_M127_D286_D636	351	45	ranked_4	0.4713756400096505	76.04699954986572	54.68468725681305	67.71048743550371	0.2647580293654919	17.18524169921875	50	32	103	831	known extension	1	motif_ext + domain_ext
LIG_PAM2_1_M83_M127_D373_D636	264	45	ranked_0	0.5159707049070487	93.09782675038214	80.76624989509583	88.03871829693134	0.3548679079690661	2.5125620365142822	23	16	54	439	known extension	1	motif_ext + domain_ext
LIG_PAM2_1_M83_M127_D373_D636	264	45	ranked_1	0.5128764229805074	90.15480026245118	73.84450025558472	82.90577803717719	0.3603910180597723	2.744767189025879	25	20	56	440	known extension	1	motif_ext + domain_ext
LIG_PAM2_1_M83_M127_D373_D636	264	45	ranked_2	0.5086672397685846	87.51615318885216	74.76681830666281	81.67270803451538	0.3632617653261398	2.798130512237549	26	22	66	487	known extension	1	motif_ext + domain_ext
LIG_PAM2_1_M83_M127_D373_D636	264	45	ranked_3	0.5084724277064689	88.6649995950552	78.7499998940362	84.60886335372925	0.3591393396592126	2.681896686553955	26	18	58	462	known extension	1	motif_ext + domain_ext
LIG_PAM2_1_M83_M127_D373_D636	264	45	ranked_4	0.4541955385152182	94.72086964482848	80.56646997788373	88.70524978637695	0.4126552813331662	2.301718711853028	23	17	52	402	known extension	1	motif_ext + domain_ext
LIG_PAM2_1_M83_M127_Dmin	68	45	ranked_0	0.6312354981396457	89.81368456388775	73.37937498092651	82.30085732596261	0.261625955637924	2.585712194442749	19	16	49	323	known extension	1	motif_ext + domain_min
LIG_PAM2_1_M83_M127_Dmin	68	45	ranked_1	0.5967313412467146	87.4474998474121	67.03388871086969	77.7778945722078	0.2662576084165566	3.7285873889923096	20	18	54	437	known extension	1	motif_ext + domain_min
LIG_PAM2_1_M83_M127_Dmin	68	45	ranked_2	0.5917914069654082	89.39684255499589	70.2471422467913	81.27272727272727	0.2468823958187878	2.724627494812012	19	14	46	375	known extension	1	motif_ext + domain_min
LIG_PAM2_1_M83_M127_Dmin	68	45	ranked_3	0.5893098799948937	87.71949920654296	70.40500014168876	80.589999591603	0.2485075371277707	2.8317456245422363	20	14	45	337	known extension	1	motif_ext + domain_min
LIG_PAM2_1_M83_M127_Dmin	68	45	ranked_4	0.5616894840393977	88.43409035422586	65.80470545151654	78.56999949919872	0.2277090826662262	3.532085418701172	22	17	51	415	known extension	1	motif_ext + domain_min
LIG_PAM2_1_M96_M127_D286_D636	351	32	ranked_0	0.6351973270605823	85.77709727133474	67.77142860775902	78.50557723412147	0.2877306374605738	3.7991538047790527	31	21	70	558	known extension	1	motif_ext + domain_ext
LIG_PAM2_1_M96_M127_D286_D636	351	32	ranked_1	0.6041155676270178	82.58036973741319	60.17099952697754	73.04446752020654	0.2041700047841607	4.266838550567627	27	20	61	471	known extension	1	motif_ext + domain_ext
LIG_PAM2_1_M96_M127_D286_D636	351	32	ranked_2	0.6028270571842761	82.78999993108934	61.88227306712758	74.11132085548257	0.2692911098094191	6.064811706542969	31	22	67	573	known extension	1	motif_ext + domain_ext
LIG_PAM2_1_M96_M127_D286_D636	351	32	ranked_3	0.6012915909429286	86.13399993896485	69.80647053438075	79.52523803710938	0.2754049480538096	3.319663524627685	25	17	61	428	known extension	1	motif_ext + domain_ext
LIG_PAM2_1_M96_M127_D286_D636	351	32	ranked_4	0.589888219545319	88.79807795011081	67.2168422498201	79.6860006544325	0.2984354353909106	3.669814586639404	26	19	64	501	known extension	1	motif_ext + domain_ext
LIG_PAM2_1_M96_M127_D373_D636	264	32	ranked_0	0.6572211113354263	94.2743994140625	81.18368449964021	88.62159070101652	0.4621706870448758	3.0196609497070312	25	19	64	502	known extension	1	motif_ext + domain_ext
LIG_PAM2_1_M96_M127_D373_D636	264	32	ranked_1	0.6561321523441938	94.23439971923828	82.24549980163575	88.90599975585937	0.474908213205734	2.903587818145752	25	20	67	523	known extension	1	motif_ext + domain_ext
LIG_PAM2_1_M96_M127_D373_D636	264	32	ranked_2	0.6361228973906007	94.48782614003058	79.93052613107781	87.90238089788528	0.4223984668894787	2.538853645324707	23	19	60	445	known extension	1	motif_ext + domain_ext
LIG_PAM2_1_M96_M127_D373_D636	264	32	ranked_3	0.6214328753610211	93.1863998413086	77.31500032212999	86.54255818211755	0.4138618778067551	2.903657913208008	25	18	57	447	known extension	1	motif_ext + domain_ext
LIG_PAM2_1_M96_M127_D373_D636	264	32	ranked_4	0.6193109531910768	95.32730748103216	81.52849960327148	89.32782579504925	0.4726502862882042	2.6454153060913086	26	20	68	501	known extension	1	motif_ext + domain_ext
LIG_PAM2_1_M96_M127_Dmin	68	32	ranked_0	0.6487486552013269	90.93368369654604	76.02687549591064	84.119142804827	0.2898482120511123	2.2728075981140137	19	16	46	364	known extension	1	motif_ext + domain_min
LIG_PAM2_1_M96_M127_Dmin	68	32	ranked_1	0.6224240696295762	89.09952363513764	70.12588209264419	80.61131557665374	0.2804715895470928	2.732552528381348	21	17	52	422	known extension	1	motif_ext + domain_min
LIG_PAM2_1_M96_M127_Dmin	68	32	ranked_2	0.6132460190667529	89.94650039672851	70.8527774810791	80.9021053314209	0.2769434325798036	3.2219882011413574	20	18	52	391	known extension	1	motif_ext + domain_min
LIG_PAM2_1_M96_M127_Dmin	68	32	ranked_3	0.6132245118334849	89.52809470040458	71.98176440070657	81.67842061896073	0.2728758244998581	2.774741172790528	21	17	53	421	known extension	1	motif_ext + domain_min
LIG_PAM2_1_M96_M127_Dmin	68	32	ranked_4	0.590017377005336	88.03099975585937	71.69266662597656	81.0288569859096	0.2604412419116448	3.397995948791504	20	15	51	403	known extension	1	motif_ext + domain_min
LIG_PAM2_1_MFL_Dmin	68	127	ranked_0	0.6866303332851008	74.54666684468587	65.15826084302819	70.4724529194382	0.1867120047473289	14.456493377685549	30	23	74	589	known extension	1	motif_ext + domain_min
LIG_PAM2_1_MFL_Dmin	68	127	ranked_1	0.681174352833634	90.11263194837068	77.44083436330159	85.20741997995684	0.2767980557741314	2.503390073776245	19	12	42	320	known extension	1	motif_ext + domain_min
LIG_PAM2_1_MFL_Dmin	68	127	ranked_2	0.6775730966123732	88.41000022888184	71.25470554127412	80.52783780484586	0.2727337616843162	2.9975953102111816	20	17	51	387	known extension	1	motif_ext + domain_min
LIG_PAM2_1_MFL_Dmin	68	127	ranked_3	0.66941892634573	90.23450012207032	76.49428612845284	84.57676494822783	0.2789985859695884	2.6246137619018555	20	14	45	358	known extension	1	motif_ext + domain_min
LIG_PAM2_1_MFL_Dmin	68	127	ranked_4	0.6541069491148784	86.26315829628392	68.74800033569336	78.53588272543514	0.2215030475829569	3.176754236221313	19	15	48	335	known extension	1	motif_ext + domain_min
LIG_PAM2_1_Mmin_D286_D636	351	13	ranked_0	0.8145210590215791	96.07545505870472	88.62615379920372	93.3085717337472	0.3959841990601722	2.002943515777588	22	13	51	404	known extension	1	motif_min + domain_ext
LIG_PAM2_1_Mmin_D286_D636	351	13	ranked_1	0.8138601946186921	96.16409128362484	89.30153920100285	93.61514336722236	0.4018506854311703	1.9398810863494875	22	13	48	364	known extension	1	motif_min + domain_ext
LIG_PAM2_1_Mmin_D286_D636	351	13	ranked_2	0.8075036838019191	94.95850067138672	82.05416615804036	90.11937522888184	0.3324189639963232	2.1308417320251465	20	12	42	353	known extension	1	motif_min + domain_ext
LIG_PAM2_1_Mmin_D286_D636	351	13	ranked_3	0.8046683464836811	95.54409061778676	87.21846125676082	92.45171399797712	0.3830279553401268	2.203395366668701	22	13	49	381	known extension	1	motif_min + domain_ext
LIG_PAM2_1_Mmin_D286_D636	351	13	ranked_4	0.7785087211327221	90.34949989318848	75.09500026702881	84.6290625333786	0.274950313818071	2.9626002311706543	20	12	43	356	known extension	1	motif_min + domain_ext
LIG_PAM2_1_Mmin_D373_D636	264	13	ranked_0	0.830525081311423	97.49400024414062	94.10230900691106	96.15787945371686	0.4410067917414321	1.591651201248169	20	13	47	399	known extension	1	motif_min + domain_ext
LIG_PAM2_1_Mmin_D373_D636	264	13	ranked_1	0.8285639035947947	97.44181858409534	94.4030755849985	96.31314261300224	0.4333626294870878	1.6342686414718628	22	13	49	384	known extension	1	motif_min + domain_ext
LIG_PAM2_1_Mmin_D373_D636	264	13	ranked_2	0.8257857029671591	97.4436368075284	93.5376927302434	95.99285757882257	0.4279099090389252	1.6871016025543213	22	13	48	384	known extension	1	motif_min + domain_ext
LIG_PAM2_1_Mmin_D373_D636	264	13	ranked_3	0.8245482351401129	97.28600044250489	92.59583282470705	95.52718758583067	0.4321987703448323	1.7442383766174316	20	12	44	348	known extension	1	motif_min + domain_ext
LIG_PAM2_1_Mmin_D373_D636	264	13	ranked_4	0.8058713500572846	95.8277272311124	89.38166681925456	93.5526470857508	0.40057372986376	1.9601125717163088	22	12	46	356	known extension	1	motif_min + domain_ext
LIG_PAM2_1_Mmin_DFL	636	13	ranked_0	0.7409926159367557	90.11428469703311	76.73750082651775	85.24999965320934	0.2640684249738615	6.397788047790527	21	12	47	382	known extension	1	motif_min + domain_ext
LIG_PAM2_1_Mmin_DFL	636	13	ranked_1	0.7190040177495678	91.0786361694336	78.30769289456882	86.33514295305524	0.2818865706482931	6.710361480712891	22	13	52	385	known extension	1	motif_min + domain_ext
LIG_PAM2_1_Mmin_DFL	636	13	ranked_2	0.1518949867178423	0.0	0.0	0.0	0.0	50.0	0	0	0	0	known extension	1	motif_min + domain_ext
LIG_PAM2_1_Mmin_DFL	636	13	ranked_3	0.1412583762271645	0.0	0.0	0.0	0.0	50.0	0	0	0	0	known extension	1	motif_min + domain_ext
LIG_PAM2_1_Mmin_DFL	636	13	ranked_4	0.1333366222863762	0.0	0.0	0.0	0.0	50.0	0	0	0	0	known extension	1	motif_min + domain_ext
LIG_PAM2_2_M1248_M1522_D286_D636	351	275	ranked_0	0.3721373920114008	83.76333363850911	50.49184166757684	68.53060237470879	0.2830157116811166	16.935016632080078	45	38	110	965	known extension	1	motif_ext + domain_ext
LIG_PAM2_2_M1248_M1522_D286_D636	351	275	ranked_1	0.3498901025546549	82.82475018501282	52.31324319581728	68.16337669669808	0.3400585562996327	16.116973876953125	40	37	107	990	known extension	1	motif_ext + domain_ext
LIG_PAM2_2_M1248_M1522_D286_D636	351	275	ranked_2	0.3474036236793195	79.26577801174588	47.34092982979708	63.66613628647544	0.2540365370478901	17.835216522216797	45	43	108	905	known extension	1	motif_ext + domain_ext
LIG_PAM2_2_M1248_M1522_D286_D636	351	275	ranked_3	0.3410231731751192	79.37114753097784	47.69925954606798	64.4991305641506	0.3230899372182235	17.79660415649414	61	54	157	1348	known extension	1	motif_ext + domain_ext
LIG_PAM2_2_M1248_M1522_D286_D636	351	275	ranked_4	0.3337277372796397	80.92146357094369	50.25277762942844	66.58285715672876	0.2184856761514595	18.95589828491211	41	36	102	855	known extension	1	motif_ext + domain_ext
LIG_PAM2_2_M1248_M1522_D373_D636	264	275	ranked_0	0.3761364104066187	94.49160064697266	76.26428549630302	86.17043503471042	0.3971796538395702	2.955071449279785	25	21	62	520	known extension	1	motif_ext + domain_ext
LIG_PAM2_2_M1248_M1522_D373_D636	264	275	ranked_1	0.3700251413121723	96.28086853027344	78.70949859619141	88.10813832837482	0.3569805419691648	2.0554428100585938	23	20	62	545	known extension	1	motif_ext + domain_ext
LIG_PAM2_2_M1248_M1522_D373_D636	264	275	ranked_2	0.3696860012506419	96.67210428338302	87.04733428955078	92.42588222728055	0.3622461841470381	1.8513658046722408	19	15	45	403	known extension	1	motif_ext + domain_ext
LIG_PAM2_2_M1248_M1522_D373_D636	264	275	ranked_3	0.3688533050413829	75.37689623339423	65.7919995880127	70.93944408275463	0.1695078702818042	16.913602828979492	29	25	72	653	known extension	1	motif_ext + domain_ext
LIG_PAM2_2_M1248_M1522_D373_D636	264	275	ranked_4	0.3677916869068194	96.65999984741212	88.63599955240885	92.77741905950732	0.3739823551171456	1.946967601776123	16	15	45	389	known extension	1	motif_ext + domain_ext
LIG_PAM2_2_M1248_M1522_Dmin	72	275	ranked_0	0.7862793907483944	95.98714174543107	85.28538425152118	90.8344436928078	0.2989094448783199	1.9378622770309448	14	13	39	358	known extension	1	motif_ext + domain_min
LIG_PAM2_2_M1248_M1522_Dmin	72	275	ranked_1	0.7861549562635785	95.5443754196167	84.71461662879356	90.6896559616615	0.3145891370604245	2.1335091590881348	16	13	43	363	known extension	1	motif_ext + domain_min
LIG_PAM2_2_M1248_M1522_Dmin	72	275	ranked_2	0.7733254462913917	94.11937618255617	81.53461573674129	88.47793184477707	0.2819408262016954	2.3814284801483154	16	13	41	363	known extension	1	motif_ext + domain_min
LIG_PAM2_2_M1248_M1522_Dmin	72	275	ranked_3	0.7424573975315643	92.78777864244248	64.4289480510511	78.22513590632258	0.2483375577415121	4.198672294616699	18	19	45	366	known extension	1	motif_ext + domain_min
LIG_PAM2_2_M1248_M1522_Dmin	72	275	ranked_4	0.1010189608906531	0.0	0.0	0.0	0.0	50.0	0	0	0	0	known extension	1	motif_ext + domain_min
LIG_PAM2_2_M1301_M1482_D286_D636	351	182	ranked_0	0.4062919720574561	83.56279005006303	58.67647036384134	72.57402551328981	0.3541743601273533	11.99422836303711	43	34	106	939	known extension	1	motif_ext + domain_ext
LIG_PAM2_2_M1301_M1482_D286_D636	351	182	ranked_1	0.3901811793349628	76.78465517636003	49.47560012817383	64.14157413553309	0.270315886408447	14.94548225402832	58	50	142	1322	known extension	1	motif_ext + domain_ext
LIG_PAM2_2_M1301_M1482_D286_D636	351	182	ranked_2	0.3530564007056118	77.28090936487371	52.37828581673758	66.24810146380075	0.2520436124885527	15.528116226196287	44	35	113	1019	known extension	1	motif_ext + domain_ext
LIG_PAM2_2_M1301_M1482_D286_D636	351	182	ranked_3	0.3375646726682956	83.03849058331184	50.24229156970978	67.45217818080789	0.3352083873121874	15.713258743286133	53	48	153	1324	known extension	1	motif_ext + domain_ext
LIG_PAM2_2_M1301_M1482_D286_D636	351	182	ranked_4	0.1532361197108648	62.88343685865402	26.44999996308357	44.95587267194475	0.0501216561798878	26.06305313110352	32	31	70	709	known extension	1	motif_ext + domain_ext
LIG_PAM2_2_M1301_M1482_D373_D636	264	182	ranked_0	0.3757159102442187	94.71555582682292	71.05576926011305	83.1088680771162	0.3448574538578985	2.2780776023864746	27	26	72	588	known extension	1	motif_ext + domain_ext
LIG_PAM2_2_M1301_M1482_D373_D636	264	182	ranked_1	0.3729374296112757	93.87736792313426	70.36909060044722	81.26317033535096	0.3499331864304477	2.2391035556793213	19	22	58	466	known extension	1	motif_ext + domain_ext
LIG_PAM2_2_M1301_M1482_D373_D636	264	182	ranked_2	0.3702766501935004	92.73888934100115	71.91500004132588	82.93941202350692	0.3716989690121297	2.5200586318969727	27	24	71	590	known extension	1	motif_ext + domain_ext
LIG_PAM2_2_M1301_M1482_D373_D636	264	182	ranked_3	0.3702496923775326	95.37260868238366	74.53545431657271	85.18555543687609	0.3841491234580189	2.301197052001953	23	22	63	500	known extension	1	motif_ext + domain_ext
LIG_PAM2_2_M1301_M1482_D373_D636	264	182	ranked_4	0.3699413935200936	91.135999584198	72.96649971008301	82.05124964714051	0.2455755623756259	2.211610794067383	20	20	52	445	known extension	1	motif_ext + domain_ext
LIG_PAM2_2_M1301_M1482_Dmin	72	182	ranked_0	0.7569099777149518	94.35399983723958	84.0399996439616	89.76999975133825	0.3249754294953445	2.3704967498779297	15	12	43	362	known extension	1	motif_ext + domain_min
LIG_PAM2_2_M1301_M1482_Dmin	72	182	ranked_1	0.7513398417835779	94.53357206072126	82.57833321889241	89.01576951833871	0.272268064572591	2.206223249435425	14	12	41	358	known extension	1	motif_ext + domain_min
LIG_PAM2_2_M1301_M1482_Dmin	72	182	ranked_2	0.7451699091486579	92.3977779812283	67.69894750494706	79.71459476367848	0.2235948622723391	2.887422561645508	18	19	48	396	known extension	1	motif_ext + domain_min
LIG_PAM2_2_M1301_M1482_Dmin	72	182	ranked_3	0.7330338288215232	93.80428641183036	79.38615417480469	86.86222274215133	0.2543706469788003	2.791389942169189	14	13	38	325	known extension	1	motif_ext + domain_min
LIG_PAM2_2_M1301_M1482_Dmin	72	182	ranked_4	0.7277641742305795	93.63357162475586	75.83733367919922	84.42862096326104	0.255548834639335	3.0261690616607666	14	15	41	363	known extension	1	motif_ext + domain_min
LIG_PAM2_2_M1329_M1454_D286_D636	351	126	ranked_0	0.4807757276327528	82.15318211642179	53.64292651851003	68.40117647507611	0.2867309003840618	10.869558334350586	44	41	121	1205	known extension	1	motif_ext + domain_ext
LIG_PAM2_2_M1329_M1454_D286_D636	351	126	ranked_1	0.4012906731689159	79.16250052818886	52.025318876225896	66.27919206715593	0.3161647458952207	12.253036499023438	52	47	129	1098	known extension	1	motif_ext + domain_ext
LIG_PAM2_2_M1329_M1454_D286_D636	351	126	ranked_2	0.3968864634523525	82.1377501487732	58.47967738489951	71.80816908285651	0.305768532431223	9.079278945922852	40	31	93	741	known extension	1	motif_ext + domain_ext
LIG_PAM2_2_M1329_M1454_D286_D636	351	126	ranked_3	0.3746028043330594	79.83465159216593	56.74749965667725	68.70831331000271	0.271555994510385	11.957122802734377	43	40	109	1001	known extension	1	motif_ext + domain_ext
LIG_PAM2_2_M1329_M1454_D286_D636	351	126	ranked_4	0.3485025068375189	79.99114740090292	49.015185002927424	65.44591288359268	0.3475677690386503	15.584196090698242	61	54	166	1742	known extension	1	motif_ext + domain_ext
LIG_PAM2_2_M1329_M1454_D373_D636	264	126	ranked_0	0.3748501436125558	92.1370366414388	72.51000042619377	81.97303574425834	0.3566228128965392	2.9744677543640137	27	29	79	659	known extension	1	motif_ext + domain_ext
LIG_PAM2_2_M1329_M1454_D373_D636	264	126	ranked_1	0.3696722512903049	93.03809429350352	68.65166664123535	80.03199954562717	0.2955868750602103	2.470380544662476	21	24	62	471	known extension	1	motif_ext + domain_ext
LIG_PAM2_2_M1329_M1454_D373_D636	264	126	ranked_2	0.367951419139559	93.17962985568576	68.15720031738282	81.14961565457858	0.3077012467432124	3.0268354415893555	27	25	72	591	known extension	1	motif_ext + domain_ext
LIG_PAM2_2_M1329_M1454_D373_D636	264	126	ranked_3	0.3669076912697894	91.4987497329712	71.58523795718239	82.20577757093642	0.2959571589784507	2.7383370399475098	24	21	64	561	known extension	1	motif_ext + domain_ext
LIG_PAM2_2_M1329_M1454_D373_D636	264	126	ranked_4	0.3633692270249982	89.50499989436223	66.5337503751119	78.47880012512206	0.2505674219919911	4.698887825012207	26	24	66	587	known extension	1	motif_ext + domain_ext
LIG_PAM2_2_M1329_M1454_Dmin	72	126	ranked_0	0.7255639601659224	93.16499928065709	80.83499972025554	87.47423025277945	0.2658509579571838	2.564014434814453	14	12	41	381	known extension	1	motif_ext + domain_min
LIG_PAM2_2_M1329_M1454_Dmin	72	126	ranked_1	0.7064303839985486	90.85062551498412	74.34285763331822	83.14700050354004	0.2185925790733201	2.802506923675537	16	14	41	353	known extension	1	motif_ext + domain_min
LIG_PAM2_2_M1329_M1454_Dmin	72	126	ranked_2	0.6908298517972993	90.87000002179828	73.85714340209961	82.36357171194894	0.1653930823130484	3.1477646827697754	14	14	40	355	known extension	1	motif_ext + domain_min
LIG_PAM2_2_M1329_M1454_Dmin	72	126	ranked_3	0.6796277431253775	90.2460001627604	65.90052594636616	76.64117633595185	0.2320785760899825	3.7867817878723145	15	19	45	397	known extension	1	motif_ext + domain_min
LIG_PAM2_2_M1329_M1454_Dmin	72	126	ranked_4	0.6754595754413668	88.3444446987576	63.52736884669254	75.60054088283229	0.1964005349541648	3.9767141342163086	18	19	48	426	known extension	1	motif_ext + domain_min
LIG_PAM2_2_M1357_M1426_D286_D636	351	70	ranked_0	0.4012573674656761	80.13469384641064	48.349487109062	66.04806813326749	0.2907762301167026	13.87497329711914	49	39	129	1067	known extension	1	motif_ext + domain_ext
LIG_PAM2_2_M1357_M1426_D286_D636	351	70	ranked_1	0.3963540047069406	79.98733308580186	49.90189181147395	66.41219494982464	0.2364283063836917	11.935070037841797	45	37	117	1088	known extension	1	motif_ext + domain_ext
LIG_PAM2_2_M1357_M1426_D286_D636	351	70	ranked_2	0.3753100607040668	79.39974403381348	54.53843766450882	68.19464820539447	0.2370265419641489	13.68617057800293	39	32	94	860	known extension	1	motif_ext + domain_ext
LIG_PAM2_2_M1357_M1426_D286_D636	351	70	ranked_3	0.3749008737381707	78.95512830294095	52.20406246185303	66.89830989569006	0.2277285022011166	13.363639831542969	39	32	92	763	known extension	1	motif_ext + domain_ext
LIG_PAM2_2_M1357_M1426_D286_D636	351	70	ranked_4	0.3694006010714276	81.07263073168303	51.95939422376228	67.54112643926916	0.2671853906168677	14.403623580932615	38	33	101	1020	known extension	1	motif_ext + domain_ext
LIG_PAM2_2_M1357_M1426_D373_D636	264	70	ranked_0	0.4953097905672751	81.26714290891375	65.98399953842163	74.89916650454204	0.2526297704230809	4.449772834777832	28	20	64	599	known extension	1	motif_ext + domain_ext
LIG_PAM2_2_M1357_M1426_D373_D636	264	70	ranked_1	0.4780897103761991	93.12347876507305	71.01904751005627	82.57363657517867	0.3266967686056772	2.87195348739624	23	21	63	568	known extension	1	motif_ext + domain_ext
LIG_PAM2_2_M1357_M1426_D373_D636	264	70	ranked_2	0.4673549880479342	91.21227160367098	70.82789411042866	81.76585276533918	0.3056004388412625	3.219217300415039	22	19	58	538	known extension	1	motif_ext + domain_ext
LIG_PAM2_2_M1357_M1426_D373_D636	264	70	ranked_3	0.4654196586079951	91.74119903564451	68.6769998550415	81.49044384426541	0.3583429002887255	3.068442821502685	25	20	58	544	known extension	1	motif_ext + domain_ext
LIG_PAM2_2_M1357_M1426_D373_D636	264	70	ranked_4	0.4580916586281149	91.8313044672427	70.83526310167815	82.33309527805874	0.3235000090947924	3.335296154022217	23	19	57	505	known extension	1	motif_ext + domain_ext
LIG_PAM2_2_M1357_M1426_Dmin	72	70	ranked_0	0.7085964341313429	90.05823471966912	73.65785680498395	82.65161243561775	0.2421595964664464	2.899165868759156	17	14	50	506	known extension	1	motif_ext + domain_min
LIG_PAM2_2_M1357_M1426_Dmin	72	70	ranked_1	0.6917919957690292	90.38687515258788	74.12266667683919	82.51709685787078	0.2015495171058315	3.109060287475586	16	15	40	421	known extension	1	motif_ext + domain_min
LIG_PAM2_2_M1357_M1426_Dmin	72	70	ranked_2	0.6626991605173429	90.05500085013253	72.50538517878606	81.605185897262	0.2442883383416677	3.0667612552642822	14	13	39	382	known extension	1	motif_ext + domain_min
LIG_PAM2_2_M1357_M1426_Dmin	72	70	ranked_3	0.6544379244936275	89.77733357747395	71.29214314052037	80.85344853894463	0.2556157898969338	3.242579698562622	15	14	45	446	known extension	1	motif_ext + domain_min
LIG_PAM2_2_M1357_M1426_Dmin	72	70	ranked_4	0.6423403808476114	88.70187473297119	67.45666732788087	78.421935665992	0.1903233117076629	3.487081527709961	16	15	43	390	known extension	1	motif_ext + domain_min
LIG_PAM2_2_M1371_M1412_D286_D636	351	42	ranked_0	0.5901662839593675	87.2617946526943	61.52551729925747	76.28602931078743	0.3219657348895534	6.993603706359863	39	29	92	767	known extension	1	motif_ext + domain_ext
LIG_PAM2_2_M1371_M1412_D286_D636	351	42	ranked_1	0.5481666755488264	79.2851222898902	58.206296355636034	70.91558846305398	0.2640631016641275	10.444503784179688	41	27	88	864	known extension	1	motif_ext + domain_ext
LIG_PAM2_2_M1371_M1412_D286_D636	351	42	ranked_2	0.5275076486359079	81.8695650515349	54.5039997736613	71.06736823132164	0.2755259326754347	9.920038223266602	46	30	103	920	known extension	1	motif_ext + domain_ext
LIG_PAM2_2_M1371_M1412_D286_D636	351	42	ranked_3	0.5152130449508499	79.48105249906841	57.84178570338658	70.30075749483976	0.2627397041050096	13.19611930847168	38	28	94	849	known extension	1	motif_ext + domain_ext
LIG_PAM2_2_M1371_M1412_D286_D636	351	42	ranked_4	0.5136535582463112	79.80675681861672	54.80857120241438	69.03830763009879	0.2128525194749186	11.805784225463867	37	28	90	795	known extension	1	motif_ext + domain_ext
LIG_PAM2_2_M1371_M1412_D373_D636	264	42	ranked_0	0.5128835091257494	92.5824990272522	75.22666753133139	84.18451604535502	0.2901614766715564	3.003744840621948	16	15	46	433	known extension	1	motif_ext + domain_ext
LIG_PAM2_2_M1371_M1412_D373_D636	264	42	ranked_1	0.5050910455168073	91.32625007629396	82.79166730244954	87.66857174464634	0.2646886741256075	2.4318277835845947	16	12	43	426	known extension	1	motif_ext + domain_ext
LIG_PAM2_2_M1371_M1412_D373_D636	264	42	ranked_2	0.5018883507381731	93.99352937586168	76.7688237358542	85.38117655585793	0.3228502373089406	2.383082628250122	17	17	47	435	known extension	1	motif_ext + domain_ext
LIG_PAM2_2_M1371_M1412_D373_D636	264	42	ranked_3	0.4978060289486701	81.43050003051758	70.42649974822999	75.92849988937378	0.2272502003234582	3.651636838912964	20	20	50	454	known extension	1	motif_ext + domain_ext
LIG_PAM2_2_M1371_M1412_D373_D636	264	42	ranked_4	0.4892705310184665	92.26058870203354	76.26611095004611	84.03485728672572	0.2897442287709278	2.699896812438965	17	18	48	424	known extension	1	motif_ext + domain_ext
LIG_PAM2_2_M1371_M1412_Dmin	72	42	ranked_0	0.7575807758596801	92.94124937057497	83.51384647075946	88.7151722085887	0.314855497516409	2.207951307296753	16	13	46	429	known extension	1	motif_ext + domain_min
LIG_PAM2_2_M1371_M1412_Dmin	72	42	ranked_1	0.7403373556185256	91.67533315022789	74.68875026702881	82.90806456535093	0.2864638672504471	2.658649206161499	15	16	51	427	known extension	1	motif_ext + domain_min
LIG_PAM2_2_M1371_M1412_Dmin	72	42	ranked_2	0.7318632811837616	92.02666676839192	78.46142905099052	85.47793131861194	0.2629242112746219	2.373097896575928	15	14	44	415	known extension	1	motif_ext + domain_min
LIG_PAM2_2_M1371_M1412_Dmin	72	42	ranked_3	0.7228191310386413	91.85785729544504	78.496154491718	85.42444483439128	0.2484652113549239	2.471515417098999	14	13	42	402	known extension	1	motif_ext + domain_min
LIG_PAM2_2_M1371_M1412_Dmin	72	42	ranked_4	0.7219537392790522	91.82000023978097	78.88692239614633	85.59296275951245	0.2570155693644576	2.471030712127685	14	13	42	408	known extension	1	motif_ext + domain_min
LIG_PAM2_2_Mmin_D286_D636	351	14	ranked_0	0.788954023247516	90.3855001449585	83.3285710471017	87.47970581054688	0.2846623437974511	2.851062536239624	20	14	47	423	known extension	1	motif_min + domain_ext
LIG_PAM2_2_Mmin_D286_D636	351	14	ranked_1	0.7515072635921252	86.75375032424927	70.6507135118757	80.82105255126953	0.2323213518257985	4.898205280303955	24	14	57	475	known extension	1	motif_min + domain_ext
LIG_PAM2_2_Mmin_D286_D636	351	14	ranked_2	0.4036179341521743	82.6594443851047	46.314545371315695	68.8734482074606	0.0737198518227656	14.639368057250977	18	11	38	286	known extension	1	motif_min + domain_ext
LIG_PAM2_2_Mmin_D286_D636	351	14	ranked_3	0.3868656274006288	85.25571496146065	42.24083296457926	65.40269250136156	0.0540397134167496	14.801883697509766	14	12	32	281	known extension	1	motif_min + domain_ext
LIG_PAM2_2_Mmin_D286_D636	351	14	ranked_4	0.2808927302066251	76.8684216549522	31.88727257468484	60.37533365885417	0.0544939640897939	18.36910820007324	19	11	38	454	known extension	1	motif_min + domain_ext
LIG_PAM2_2_Mmin_D373_D636	264	14	ranked_0	0.8223032554596345	96.94588246065028	93.67230752798228	95.5273333231608	0.3642224477898654	1.990330457687378	17	13	44	396	known extension	1	motif_min + domain_ext
LIG_PAM2_2_Mmin_D373_D636	264	14	ranked_1	0.8208090495209414	96.8262495994568	92.71461545504056	94.98310325885642	0.3786997900716288	1.888831734657288	16	13	42	378	known extension	1	motif_min + domain_ext
LIG_PAM2_2_Mmin_D373_D636	264	14	ranked_2	0.8101631356522535	96.89499950408936	91.0953856248122	94.29517259268924	0.3475237503689171	2.102663516998291	16	13	44	385	known extension	1	motif_min + domain_ext
LIG_PAM2_2_Mmin_D373_D636	264	14	ranked_3	0.801457214634088	95.7670575310202	87.992858341762	92.2561288649036	0.3118619884128075	2.372555732727051	17	14	46	408	known extension	1	motif_min + domain_ext
LIG_PAM2_2_Mmin_D373_D636	264	14	ranked_4	0.7136703037369064	93.61800041198732	73.58799858093262	86.94133313496907	0.2464403682323938	3.748901844024658	20	10	35	299	known extension	1	motif_min + domain_ext
LIG_PAM2_2_Mmin_DFL	636	14	ranked_0	0.6294859601431759	82.18176493925206	50.31846193166879	68.37433363596598	0.0726344321281932	10.70028305053711	17	13	37	233	known extension	1	motif_min + domain_ext
LIG_PAM2_2_Mmin_DFL	636	14	ranked_1	0.2025982963866839	43.0	17.6299991607666	30.3149995803833	0.0	26.059717178344727	1	1	1	1	known extension	1	motif_min + domain_ext
LIG_PAM2_2_Mmin_DFL	636	14	ranked_2	0.197999970689341	47.184615501990685	25.762222078111435	38.42090910131281	0.0215931457696213	28.035762786865234	13	9	24	218	known extension	1	motif_min + domain_ext
LIG_PAM2_2_Mmin_DFL	636	14	ranked_3	0.1452396730471377	0.0	0.0	0.0	0.0	50.0	0	0	0	0	known extension	1	motif_min + domain_ext
LIG_PAM2_2_Mmin_DFL	636	14	ranked_4	0.135301883141627	0.0	0.0	0.0	0.0	50.0	0	0	0	0	known extension	1	motif_min + domain_ext
LIG_PCNA_PIPBox_1_M104_M164_D1_D261	261	61	ranked_0	0.8684428280086272	94.86465152474337	88.35782573534095	92.59712132540616	0.6066461967980659	2.7272424697875977	43	23	107	951	known extension	1	motif_ext + domain_ext
LIG_PCNA_PIPBox_1_M104_M164_D1_D261	261	61	ranked_1	0.8655487920527993	93.765217822531	88.96318123557351	92.21161775028004	0.6038354214702824	2.8468031883239746	46	22	107	915	known extension	1	motif_ext + domain_ext
LIG_PCNA_PIPBox_1_M104_M164_D1_D261	261	61	ranked_2	0.863085214374312	94.72363645380192	88.11608704276706	92.45537322314816	0.6146506593126266	2.845433235168457	44	23	106	968	known extension	1	motif_ext + domain_ext
LIG_PCNA_PIPBox_1_M104_M164_D1_D261	261	61	ranked_3	0.8560045992475768	92.69583288828532	85.75913006326427	90.44873197313764	0.5987299542060639	3.051335334777832	48	23	111	939	known extension	1	motif_ext + domain_ext
LIG_PCNA_PIPBox_1_M104_M164_D1_D261	261	61	ranked_4	0.8526879789892542	93.91804288781208	89.41363646767356	92.46073492835548	0.6072966456382668	2.94844388961792	46	22	107	940	known extension	1	motif_ext + domain_ext
LIG_PCNA_PIPBox_1_M104_M164_Dmin	250	61	ranked_0	0.8660646323288553	94.67511625068131	89.13272701610218	92.799230663593	0.5985249672536845	2.551649808883667	43	22	99	898	known extension	1	motif_ext + domain_min
LIG_PCNA_PIPBox_1_M104_M164_Dmin	250	61	ranked_1	0.8646434230550726	92.37711181640626	89.12428592500233	91.34212176005046	0.5770788516308918	2.6365838050842285	45	21	102	864	known extension	1	motif_ext + domain_min
LIG_PCNA_PIPBox_1_M104_M164_Dmin	250	61	ranked_2	0.8639630529508766	94.3695551554362	92.49649906158449	93.79323020348184	0.6050587407084168	2.6526927947998047	45	20	102	948	known extension	1	motif_ext + domain_min
LIG_PCNA_PIPBox_1_M104_M164_Dmin	250	61	ranked_3	0.8610781613432261	93.6868891398112	90.88857123965307	92.79651526248816	0.5919883203517434	2.693567276000977	45	21	103	913	known extension	1	motif_ext + domain_min
LIG_PCNA_PIPBox_1_M104_M164_Dmin	250	61	ranked_4	0.8552367400408272	93.24837227754814	87.58772772008723	91.332461811946	0.5834976365056943	2.643771171569824	43	22	100	894	known extension	1	motif_ext + domain_min
LIG_PCNA_PIPBox_1_M11_M164_D1_D261	261	154	ranked_0	0.8074240370762764	86.02499997174299	68.65275856544231	79.9551806852042	0.461328370300708	4.953186988830566	54	29	112	965	known extension	1	motif_ext + domain_ext
LIG_PCNA_PIPBox_1_M11_M164_D1_D261	261	154	ranked_1	0.2590099378959907	70.7929635224519	32.65727251226252	53.67081653828524	0.0348300951585532	27.17536163330078	27	22	55	502	known extension	1	motif_ext + domain_ext
LIG_PCNA_PIPBox_1_M11_M164_D1_D261	261	154	ranked_2	0.2381983648264201	66.75000007335956	35.46909098191695	52.4129167397817	0.0375004338862452	24.327194213867188	26	22	57	517	known extension	1	motif_ext + domain_ext
LIG_PCNA_PIPBox_1_M11_M164_D1_D261	261	154	ranked_3	0.2306178400465431	68.3073680275365	39.16214288984026	55.942727060029	0.0391381571738901	25.303821563720703	19	14	38	440	known extension	1	motif_ext + domain_ext
LIG_PCNA_PIPBox_1_M11_M164_D1_D261	261	154	ranked_4	0.205362754443242	89.47370430275247	40.58705913319307	70.5856823054227	0.1593518264676846	27.534652709960938	27	17	68	873	known extension	1	motif_ext + domain_ext
LIG_PCNA_PIPBox_1_M11_M164_Dmin	250	154	ranked_0	0.8149669538928994	89.44808489211063	74.77115374345045	84.22068475697138	0.4889083289959141	4.107396602630615	47	26	102	917	known extension	1	motif_ext + domain_min
LIG_PCNA_PIPBox_1_M11_M164_Dmin	250	154	ranked_1	0.2672075496495432	81.92000007629395	45.91142817905971	69.91714277721587	0.0309522541748772	23.10158348083496	14	7	19	158	known extension	1	motif_ext + domain_min
LIG_PCNA_PIPBox_1_M11_M164_Dmin	250	154	ranked_2	0.220040702230376	73.3933339436849	53.02599970499674	63.20966682434082	0.044217333954883	26.359241485595703	15	15	26	225	known extension	1	motif_ext + domain_min
LIG_PCNA_PIPBox_1_M11_M164_Dmin	250	154	ranked_3	0.2158899215914525	79.15000038146972	37.26499938964844	63.44312500953674	0.0280562435118501	24.28110122680664	10	6	17	149	known extension	1	motif_ext + domain_min
LIG_PCNA_PIPBox_1_M11_M164_Dmin	250	154	ranked_4	0.2041476673499503	77.42166678110759	38.95428575788225	63.249473772550886	0.025993218214491	28.26078224182129	12	7	18	222	known extension	1	motif_ext + domain_min
LIG_PCNA_PIPBox_1_M124_M164_D1_D261	261	41	ranked_0	0.8772818230798605	93.43326104205588	86.48391242649244	91.11681150353472	0.6071453041687174	2.710068225860596	46	23	108	914	known extension	1	motif_ext + domain_ext
LIG_PCNA_PIPBox_1_M124_M164_D1_D261	261	41	ranked_1	0.8719420979270976	94.74953496178917	87.83043471626614	92.3383333610766	0.6066096485648266	2.787832021713257	43	23	105	934	known extension	1	motif_ext + domain_ext
LIG_PCNA_PIPBox_1_M124_M164_D1_D261	261	41	ranked_2	0.8707229072699653	93.2648931462714	89.50318249789152	92.06550714244013	0.6091582064603346	2.7664592266082764	47	22	110	938	known extension	1	motif_ext + domain_ext
LIG_PCNA_PIPBox_1_M124_M164_D1_D261	261	41	ranked_3	0.8706790092163637	94.42297866496634	89.48681796680798	92.8491303264231	0.6103368278903395	2.7904696464538574	47	22	111	961	known extension	1	motif_ext + domain_ext
LIG_PCNA_PIPBox_1_M124_M164_D1_D261	261	41	ranked_4	0.8675992344700536	94.42159097844905	87.58043471626614	92.07313435113252	0.6068658022003697	2.899723529815674	44	23	104	924	known extension	1	motif_ext + domain_ext
LIG_PCNA_PIPBox_1_M124_M164_Dmin	250	41	ranked_0	0.8817681117376694	94.5935557047526	91.8057141985212	93.70651522549716	0.5971447378028749	2.468115329742432	45	21	104	912	known extension	1	motif_ext + domain_min
LIG_PCNA_PIPBox_1_M124_M164_Dmin	250	41	ranked_1	0.8814836485807019	95.07162741727608	90.7480955578032	93.65296852588654	0.6109276192267262	2.314990758895874	43	21	97	854	known extension	1	motif_ext + domain_min
LIG_PCNA_PIPBox_1_M124_M164_Dmin	250	41	ranked_2	0.8762647169142633	94.40630406918731	91.62714349655876	93.53522388970674	0.5955215746403066	2.495037078857422	46	21	102	883	known extension	1	motif_ext + domain_min
LIG_PCNA_PIPBox_1_M124_M164_Dmin	250	41	ranked_3	0.8713714522252092	94.49311116536458	92.18099994659424	93.78169232881986	0.6127302600787817	2.437556743621826	45	20	100	871	known extension	1	motif_ext + domain_min
LIG_PCNA_PIPBox_1_M124_M164_Dmin	250	41	ranked_4	0.8687377263120126	94.86162780052008	91.1428565979004	93.64140599966048	0.6035411443274122	2.5210752487182617	43	21	99	853	known extension	1	motif_ext + domain_min
LIG_PCNA_PIPBox_1_M134_M163_D1_D261	261	30	ranked_0	0.8803271400394255	94.290226762945	85.82958332697551	91.30411731495576	0.6149176551092873	2.623508930206299	44	24	107	971	known extension	1	motif_ext + domain_ext
LIG_PCNA_PIPBox_1_M134_M163_D1_D261	261	30	ranked_1	0.8758286020947049	94.0493753751119	88.87318142977628	92.42257156372072	0.6047481823543714	2.842260837554932	48	22	110	939	known extension	1	motif_ext + domain_ext
LIG_PCNA_PIPBox_1_M134_M163_D1_D261	261	30	ranked_2	0.8687359881912046	94.17130428811778	89.6590909090909	92.7114705478444	0.6086654320946123	2.7696638107299805	46	22	106	963	known extension	1	motif_ext + domain_ext
LIG_PCNA_PIPBox_1_M134_M163_D1_D261	261	30	ranked_3	0.8679070021625563	93.04636365717109	86.88347857931386	90.930746391638	0.6002331629394952	2.966012477874756	44	23	109	956	known extension	1	motif_ext + domain_ext
LIG_PCNA_PIPBox_1_M134_M163_D1_D261	261	30	ranked_4	0.8674900105870971	94.49688890245226	86.63087015566619	91.83632373809814	0.6016230880936926	2.888284206390381	45	23	108	957	known extension	1	motif_ext + domain_ext
LIG_PCNA_PIPBox_1_M134_M163_Dmin	250	30	ranked_0	0.8791049778821891	94.51204560019754	91.09523827689034	93.40815400343676	0.6061194387471017	2.5401153564453125	44	21	99	855	known extension	1	motif_ext + domain_min
LIG_PCNA_PIPBox_1_M134_M163_Dmin	250	30	ranked_1	0.8782598314581667	95.1897675270258	88.71318244934082	92.9976925776555	0.6003918331653576	2.4878687858581543	43	22	101	878	known extension	1	motif_ext + domain_min
LIG_PCNA_PIPBox_1_M134_M163_Dmin	250	30	ranked_2	0.8737118884536621	94.95325558684593	88.7290904305198	92.84661507239709	0.5983821034882751	2.590754985809326	43	22	100	869	known extension	1	motif_ext + domain_min
LIG_PCNA_PIPBox_1_M134_M163_Dmin	250	30	ranked_3	0.8729243628189683	94.3276736237282	88.00227269259366	92.18676869319036	0.5910006992683784	2.7204935550689697	43	22	103	885	known extension	1	motif_ext + domain_min
LIG_PCNA_PIPBox_1_M134_M163_Dmin	250	30	ranked_4	0.8650343522258105	94.51880936395554	88.1145454753529	92.31734365224838	0.5904203772081864	2.7662038803100586	42	22	99	867	known extension	1	motif_ext + domain_min
LIG_PCNA_PIPBox_1_M84_M164_D1_D261	261	81	ranked_0	0.8729119208338161	92.34854141871136	76.7172412214608	86.46142835740919	0.5201978885790375	3.70308780670166	48	29	124	1047	known extension	1	motif_ext + domain_ext
LIG_PCNA_PIPBox_1_M84_M164_D1_D261	261	81	ranked_1	0.867285328046569	94.29090916026722	88.741303982942	92.3858208158123	0.6081949697061804	2.650509119033813	44	23	107	954	known extension	1	motif_ext + domain_ext
LIG_PCNA_PIPBox_1_M84_M164_D1_D261	261	81	ranked_2	0.8657897655571429	93.87695660798444	90.36318172108044	92.7401470857508	0.6207301080610123	2.678083658218384	46	22	109	1002	known extension	1	motif_ext + domain_ext
LIG_PCNA_PIPBox_1_M84_M164_D1_D261	261	81	ranked_3	0.8571294724001727	94.2958695784859	90.33409049294212	93.0141175213982	0.6101905381781075	2.7928571701049805	46	22	105	914	known extension	1	motif_ext + domain_ext
LIG_PCNA_PIPBox_1_M84_M164_D1_D261	261	81	ranked_4	0.8566878044637355	92.92326073024584	86.59695633597995	90.81449259882388	0.6035599620073332	2.997683525085449	46	23	108	986	known extension	1	motif_ext + domain_ext
LIG_PCNA_PIPBox_1_M84_M164_Dmin	250	81	ranked_0	0.8650282002982635	93.39488362157068	89.43238103957404	92.09468746185304	0.5809097132107254	2.5438005924224854	43	21	100	867	known extension	1	motif_ext + domain_min
LIG_PCNA_PIPBox_1_M84_M164_Dmin	250	81	ranked_1	0.8634859013658159	94.56999969482422	92.40142822265624	93.8799996809526	0.6045530879233799	2.4869041442871094	45	21	100	894	known extension	1	motif_ext + domain_min
LIG_PCNA_PIPBox_1_M84_M164_Dmin	250	81	ranked_2	0.8626555061342044	94.74119041079568	89.20954513549805	92.83968734741212	0.600168938748917	2.464804410934448	42	22	99	893	known extension	1	motif_ext + domain_min
LIG_PCNA_PIPBox_1_M84_M164_Dmin	250	81	ranked_3	0.8601679882363972	94.1473914436672	91.42523810977028	93.29417920468458	0.596466196493005	2.653140068054199	46	21	101	873	known extension	1	motif_ext + domain_min
LIG_PCNA_PIPBox_1_M84_M164_Dmin	250	81	ranked_4	0.8556813533142095	94.2518178766424	91.78380984351747	93.45446143517128	0.602125149300641	2.484303474426269	44	21	99	881	known extension	1	motif_ext + domain_min
LIG_PCNA_PIPBox_1_MFL_Dmin	250	164	ranked_0	0.8247955029196001	88.30931836908513	64.8080646761002	78.59546684265136	0.4100677250784144	5.476062774658203	44	31	110	969	known extension	1	motif_ext + domain_min
LIG_PCNA_PIPBox_1_MFL_Dmin	250	164	ranked_1	0.805903925079477	89.27952394031342	74.82043539959452	84.16323107205905	0.4752746834215975	4.061673164367676	42	23	99	880	known extension	1	motif_ext + domain_min
LIG_PCNA_PIPBox_1_MFL_Dmin	250	164	ranked_2	0.7812853842546897	87.10641508282356	67.62696942416105	79.631744074267	0.4634875058986021	7.680897712707519	53	33	117	1052	known extension	1	motif_ext + domain_min
LIG_PCNA_PIPBox_1_MFL_Dmin	250	164	ranked_3	0.2167337454772823	81.71857179914203	41.83400001525879	65.100000222524	0.0216859756889213	24.359935760498047	7	5	8	45	known extension	1	motif_ext + domain_min
LIG_PCNA_PIPBox_1_MFL_Dmin	250	164	ranked_4	0.2038658133908887	86.92999903361003	27.785999933878585	60.04636307918664	0.0388093863590165	29.40010643005371	18	15	35	243	known extension	1	motif_ext + domain_min
LIG_PCNA_PIPBox_1_Mmin_D1_D261	261	10	ranked_0	0.9267342906968524	93.0665216860564	90.63444434271918	92.3824999332428	0.3599869009485802	2.8474879264831543	23	9	49	370	known extension	1	motif_min + domain_ext
LIG_PCNA_PIPBox_1_Mmin_D1_D261	261	10	ranked_1	0.925576158416504	92.40521737803584	90.25000084771052	91.79906272888184	0.3506379762301803	2.77252197265625	23	9	49	375	known extension	1	motif_min + domain_ext
LIG_PCNA_PIPBox_1_Mmin_D1_D261	261	10	ranked_2	0.91908102219597	91.87521727188772	88.08222198486328	90.80843734741212	0.3393562053340077	2.994916677474976	23	9	48	364	known extension	1	motif_min + domain_ext
LIG_PCNA_PIPBox_1_Mmin_D1_D261	261	10	ranked_3	0.9173440447085188	92.53318231756036	88.11222161187067	91.24967759655368	0.3348600025058932	3.0187997817993164	22	9	48	356	known extension	1	motif_min + domain_ext
LIG_PCNA_PIPBox_1_Mmin_D1_D261	261	10	ranked_4	0.8791902779365423	90.38875039418538	80.89888848198785	87.80060623631333	0.266570446806969	3.5943098068237305	24	9	50	356	known extension	1	motif_min + domain_ext
LIG_PCNA_PIPBox_1_Mmin_DFL	261	10	ranked_0	0.927828727100442	92.72739145030144	90.74888780381944	92.1709372997284	0.3566167525180659	2.7140326499938965	23	9	49	364	known extension	1	motif_min + domain_ext
LIG_PCNA_PIPBox_1_Mmin_DFL	261	10	ranked_1	0.9226279994150828	92.55434815779977	89.63444434271918	91.73312520980836	0.3497119345867014	2.959746837615967	23	9	50	372	known extension	1	motif_min + domain_ext
LIG_PCNA_PIPBox_1_Mmin_DFL	261	10	ranked_2	0.9220509543782032	93.10136378895152	89.00999874538846	91.91354813114287	0.3459430597977417	2.7882637977600098	22	9	48	362	known extension	1	motif_min + domain_ext
LIG_PCNA_PIPBox_1_Mmin_DFL	261	10	ranked_3	0.9184192007910208	91.82000035824984	88.02555423312717	90.75281238555908	0.3299328157858798	3.03792142868042	23	9	49	364	known extension	1	motif_min + domain_ext
LIG_PCNA_PIPBox_1_Mmin_DFL	261	10	ranked_4	0.9170610720313506	92.529090534557	88.07777828640408	91.23677407541582	0.3431394372507145	3.1200175285339355	22	9	47	341	known extension	1	motif_min + domain_ext
LIG_PCNA_TLS_4_M401_M870_D1_D261	261	470	ranked_0	0.5930599900657052	76.75440048217773	59.219166119893394	71.06729744576118	0.1134648876200822	8.302104949951172	25	12	52	392	known extension	1	motif_ext + domain_ext
LIG_PCNA_TLS_4_M401_M870_D1_D261	261	470	ranked_1	0.5460634230536175	82.49666674931844	63.50935499129757	75.04594947718367	0.3108349048600342	17.070255279541016	48	31	103	732	known extension	1	motif_ext + domain_ext
LIG_PCNA_TLS_4_M401_M870_D1_D261	261	470	ranked_2	0.433793763052858	77.80160079956055	50.60818169333718	69.49250051710341	0.0920384935327937	19.018665313720703	25	11	47	308	known extension	1	motif_ext + domain_ext
LIG_PCNA_TLS_4_M401_M870_D1_D261	261	470	ranked_3	0.4303021318781087	81.8057499885559	50.65923103919396	69.53590919032241	0.1650385343222978	21.51563262939453	40	26	68	420	known extension	1	motif_ext + domain_ext
LIG_PCNA_TLS_4_M401_M870_D1_D261	261	470	ranked_4	0.2422097709747739	72.03000005086263	31.371999740600582	57.50928565434048	0.0226548231380537	28.877918243408203	9	5	12	58	known extension	1	motif_ext + domain_ext
LIG_PCNA_TLS_4_M401_M870_Dmin	250	470	ranked_0	0.5582802413744514	81.54363597523083	58.00272716175426	73.69666637073864	0.127665582592135	12.113338470458984	22	11	49	298	known extension	1	motif_ext + domain_min
LIG_PCNA_TLS_4_M401_M870_Dmin	250	470	ranked_1	0.5549521764439281	83.06722227732341	41.42769219325139	65.60548385497063	0.1921594181143405	19.106475830078125	36	26	82	710	known extension	1	motif_ext + domain_min
LIG_PCNA_TLS_4_M401_M870_Dmin	250	470	ranked_2	0.5536132578395532	83.43999936030461	55.20823489918428	72.27860410823378	0.1454264447158639	15.63728141784668	26	17	55	373	known extension	1	motif_ext + domain_min
LIG_PCNA_TLS_4_M401_M870_Dmin	250	470	ranked_3	0.5484547857162898	80.22666666242812	51.436956820280656	69.00355943582825	0.1482859337683309	13.454083442687988	36	23	67	443	known extension	1	motif_ext + domain_min
LIG_PCNA_TLS_4_M401_M870_Dmin	250	470	ranked_4	0.4940750941580034	75.84702734045081	58.16393944711396	67.51071447644915	0.1233563696601105	15.579519271850586	37	33	89	717	known extension	1	motif_ext + domain_min
LIG_PCNA_TLS_4_M814_M870_D1_D261	261	57	ranked_0	0.7021167151744077	85.62047667730423	71.15454517711292	80.64781272411346	0.1811216683582034	4.282551765441895	21	11	45	378	known extension	1	motif_ext + domain_ext
LIG_PCNA_TLS_4_M814_M870_D1_D261	261	57	ranked_1	0.6717424625585815	85.79999975724654	67.44636431607333	79.68212127685547	0.1512024187889922	4.291247367858887	22	11	42	341	known extension	1	motif_ext + domain_ext
LIG_PCNA_TLS_4_M814_M870_D1_D261	261	57	ranked_2	0.6462590653961624	85.17095202491397	62.36538520226112	76.45117647507611	0.143429407602345	5.730301856994629	21	13	47	348	known extension	1	motif_ext + domain_ext
LIG_PCNA_TLS_4_M814_M870_D1_D261	261	57	ranked_3	0.6129737883826141	86.88454489274459	62.46166674296061	78.26470554576201	0.1639149578046922	4.952105522155762	22	12	44	333	known extension	1	motif_ext + domain_ext
LIG_PCNA_TLS_4_M814_M870_D1_D261	261	57	ranked_4	0.6090749709506287	89.30187511444092	55.127143314906526	78.90086978414784	0.1145218497318773	4.139500617980957	16	7	30	278	known extension	1	motif_ext + domain_ext
LIG_PCNA_TLS_4_M814_M870_Dmin	250	57	ranked_0	0.7175180814768851	90.10809544154576	77.51333279079861	86.32966664632161	0.2281287837352371	3.48452091217041	21	9	43	336	known extension	1	motif_ext + domain_min
LIG_PCNA_TLS_4_M814_M870_Dmin	250	57	ranked_1	0.6341324892777105	90.17850074768066	68.88888846503363	83.57137969444538	0.1813313005760544	4.090445518493652	20	9	40	329	known extension	1	motif_ext + domain_min
LIG_PCNA_TLS_4_M814_M870_Dmin	250	57	ranked_2	0.4819312836693524	80.27133305867513	45.41000032424927	68.14565210757048	0.0524904140752187	10.813888549804688	15	8	28	246	known extension	1	motif_ext + domain_min
LIG_PCNA_TLS_4_M814_M870_Dmin	250	57	ranked_3	0.4487165419618759	79.99125075340271	45.91600036621094	66.88538521986742	0.0530008753640981	9.029241561889648	16	10	31	239	known extension	1	motif_ext + domain_min
LIG_PCNA_TLS_4_M814_M870_Dmin	250	57	ranked_4	0.3210015100912247	85.80416647593181	39.59000000586877	69.56675663509884	0.102957346446291	13.721385955810549	24	13	44	338	known extension	1	motif_ext + domain_min
LIG_PCNA_TLS_4_M830_M870_D1_D261	261	41	ranked_0	0.687668350464206	85.65700016021728	70.27363586425781	80.19838702294135	0.1724301353557662	4.209100723266602	20	11	45	376	known extension	1	motif_ext + domain_ext
LIG_PCNA_TLS_4_M830_M870_D1_D261	261	41	ranked_1	0.6478655009913094	84.95954513549805	64.69153873737042	77.43142847333635	0.1494212534642473	4.768067836761475	22	13	45	347	known extension	1	motif_ext + domain_ext
LIG_PCNA_TLS_4_M830_M870_D1_D261	261	41	ranked_2	0.634613933413624	84.3717389314071	60.40000009536743	76.15285704476493	0.129675965422028	5.139615058898926	23	12	43	347	known extension	1	motif_ext + domain_ext
LIG_PCNA_TLS_4_M830_M870_D1_D261	261	41	ranked_3	0.6327829801798457	86.63521741784137	65.43916591008504	79.3679997580392	0.1657896669935905	4.985301971435547	23	12	47	344	known extension	1	motif_ext + domain_ext
LIG_PCNA_TLS_4_M830_M870_D1_D261	261	41	ranked_4	0.33184913871201	81.79615372877855	35.86181796680797	68.1399998535981	0.0662487106039196	10.446660995483398	26	11	39	366	known extension	1	motif_ext + domain_ext
LIG_PCNA_TLS_4_M830_M870_Dmin	250	41	ranked_0	0.6925725485981931	89.20050010681152	71.0680004119873	83.15633354187011	0.1931144955616452	3.725142478942871	20	10	40	301	known extension	1	motif_ext + domain_min
LIG_PCNA_TLS_4_M830_M870_Dmin	250	41	ranked_1	0.6745740709378878	88.6085713704427	73.57600021362305	83.75935486824282	0.2072943657278577	3.539578437805176	21	10	44	339	known extension	1	motif_ext + domain_min
LIG_PCNA_TLS_4_M830_M870_Dmin	250	41	ranked_2	0.6150406974538029	87.90099983215332	61.343635905872695	78.47741908411825	0.1522976686431347	5.123679161071777	20	11	40	345	known extension	1	motif_ext + domain_min
LIG_PCNA_TLS_4_M830_M870_Dmin	250	41	ranked_3	0.6035835007564213	87.45249938964844	66.48874950408936	81.46285656520298	0.1566613802067296	4.049930095672607	20	8	37	295	known extension	1	motif_ext + domain_min
LIG_PCNA_TLS_4_M830_M870_Dmin	250	41	ranked_4	0.4245608308081215	81.64851845635309	38.62071459633963	66.9560976261046	0.0654763735251154	14.44156265258789	27	14	50	441	known extension	1	motif_ext + domain_min
LIG_PCNA_TLS_4_M846_M870_D1_D261	261	25	ranked_0	0.7092111937222985	86.3914293561663	71.97333304087321	81.14848524151427	0.1821624428592181	3.2816128730773926	21	12	45	336	known extension	1	motif_ext + domain_ext
LIG_PCNA_TLS_4_M846_M870_D1_D261	261	25	ranked_1	0.7021829833612593	85.9590910131281	70.93727319890803	80.95181840838808	0.183731593650163	4.1229352951049805	22	11	46	372	known extension	1	motif_ext + domain_ext
LIG_PCNA_TLS_4_M846_M870_D1_D261	261	25	ranked_2	0.6938861568429192	87.58130347210428	67.52000163151668	80.33694447411432	0.1877739224796931	4.843595027923584	23	13	48	362	known extension	1	motif_ext + domain_ext
LIG_PCNA_TLS_4_M846_M870_D1_D261	261	25	ranked_3	0.6800967520080591	85.6942865280878	71.82400016784668	81.22000060542938	0.1573330041756531	4.383601665496826	21	10	42	318	known extension	1	motif_ext + domain_ext
LIG_PCNA_TLS_4_M846_M870_D1_D261	261	25	ranked_4	0.6403652440981511	85.54571442377	68.45545508644797	79.67093777656555	0.1473182291177038	4.473682403564453	21	11	45	347	known extension	1	motif_ext + domain_ext
LIG_PCNA_TLS_4_M846_M870_Dmin	250	25	ranked_0	0.6079326095327916	87.8710523906507	69.28666729397244	81.89750003814697	0.1703213403362075	4.225440502166748	19	9	38	296	known extension	1	motif_ext + domain_min
LIG_PCNA_TLS_4_M846_M870_Dmin	250	25	ranked_1	0.6002358831266136	85.9073691117136	67.78499937057495	80.53777807730215	0.1399436039234776	4.341879844665527	19	8	38	283	known extension	1	motif_ext + domain_min
LIG_PCNA_TLS_4_M846_M870_Dmin	250	25	ranked_2	0.4361085588219144	80.7731819152832	32.559375166893005	60.4726317054347	0.0530088770077555	16.04486846923828	22	16	46	383	known extension	1	motif_ext + domain_min
LIG_PCNA_TLS_4_M846_M870_Dmin	250	25	ranked_3	0.4327183188190702	80.55863536487927	37.23363650928844	66.11696907968232	0.0534530705931987	11.766901969909668	22	11	41	352	known extension	1	motif_ext + domain_min
LIG_PCNA_TLS_4_M846_M870_Dmin	250	25	ranked_4	0.425601352468595	79.19521729842477	37.91363681446422	65.83941184773164	0.0671640710225781	12.66868782043457	23	11	43	389	known extension	1	motif_ext + domain_min
LIG_PCNA_TLS_4_M854_M870_D1_D261	261	17	ranked_0	0.6862769526693204	84.29238019670758	70.14090902155095	79.4278119802475	0.1556337592798657	4.419857025146484	21	11	45	352	known extension	1	motif_ext + domain_ext
LIG_PCNA_TLS_4_M854_M870_D1_D261	261	17	ranked_1	0.6850387478196092	85.4126086027726	67.82333262761433	79.38199969700405	0.1800034976503537	4.6479926109313965	23	12	48	385	known extension	1	motif_ext + domain_ext
LIG_PCNA_TLS_4_M854_M870_D1_D261	261	17	ranked_2	0.6552375910564998	83.5415002822876	65.92818173495206	77.2916130558137	0.1360433752333324	4.649012565612793	20	11	43	347	known extension	1	motif_ext + domain_ext
LIG_PCNA_TLS_4_M854_M870_D1_D261	261	17	ranked_3	0.6515757444565213	83.91400032043457	62.89545440673828	76.45580660912299	0.1304539490246683	4.940279006958008	20	11	46	350	known extension	1	motif_ext + domain_ext
LIG_PCNA_TLS_4_M854_M870_D1_D261	261	17	ranked_4	0.6034240994672201	76.93719955444335	49.50615457388071	67.55289469267193	0.0901629005371432	10.449396133422852	25	13	53	366	known extension	1	motif_ext + domain_ext
LIG_PCNA_TLS_4_M854_M870_Dmin	250	17	ranked_0	0.7131572603665328	87.38400039672851	74.74666595458984	83.46206901813376	0.1647413160276602	3.716419219970703	20	9	42	323	known extension	1	motif_ext + domain_min
LIG_PCNA_TLS_4_M854_M870_Dmin	250	17	ranked_1	0.4610999755411439	78.896000289917	35.38461582477276	61.75515186425412	0.0465384448089667	12.285134315490724	20	13	38	371	known extension	1	motif_ext + domain_min
LIG_PCNA_TLS_4_M854_M870_Dmin	250	17	ranked_2	0.4069847293774984	80.09592663800275	32.37363676591353	66.2815795697664	0.122162444946264	14.954479217529297	27	11	74	810	known extension	1	motif_ext + domain_min
LIG_PCNA_TLS_4_M854_M870_Dmin	250	17	ranked_3	0.3740734610376652	78.87400016784667	31.82999976476033	65.4328571955363	0.1310375512957068	16.05803680419922	30	12	79	862	known extension	1	motif_ext + domain_min
LIG_PCNA_TLS_4_M854_M870_Dmin	250	17	ranked_4	0.3690630451812755	81.15269191448505	29.428333282470703	64.81868392542789	0.1223723169810268	15.253390312194824	26	12	72	786	known extension	1	motif_ext + domain_min
LIG_PCNA_TLS_4_Mmin_D1_D261	261	8	ranked_0	0.8685711685320538	87.8657889115183	75.56142915998187	84.55307667072003	0.1718048570205916	3.4650473594665527	19	7	36	276	known extension	1	motif_min + domain_ext
LIG_PCNA_TLS_4_Mmin_D1_D261	261	8	ranked_1	0.8575899318623836	87.52263079191509	75.82999856131417	84.37461442213792	0.1623258533541758	3.597465991973877	19	7	36	278	known extension	1	motif_min + domain_ext
LIG_PCNA_TLS_4_Mmin_D1_D261	261	8	ranked_2	0.8571312639503811	86.95736895109478	76.43571417672294	84.12461574261005	0.1540762847563944	3.586812734603882	19	7	37	280	known extension	1	motif_min + domain_ext
LIG_PCNA_TLS_4_Mmin_D1_D261	261	8	ranked_3	0.8437479560192371	87.81777784559462	75.36000061035156	84.32960021972656	0.1704890470233717	3.903233766555786	18	7	36	268	known extension	1	motif_min + domain_ext
LIG_PCNA_TLS_4_Mmin_D1_D261	261	8	ranked_4	0.7524627292177364	84.29799957275391	60.87428556169783	78.22518482914677	0.1196046658432266	5.735378742218018	20	7	36	282	known extension	1	motif_min + domain_ext
LIG_PCNA_TLS_4_Mmin_DFL	261	8	ranked_0	0.8697941727730124	88.15736871016652	75.85285677228656	84.84461549612192	0.1746163028780661	3.411163330078125	19	7	36	278	known extension	1	motif_min + domain_ext
LIG_PCNA_TLS_4_Mmin_DFL	261	8	ranked_1	0.8556977776722099	87.34368494937294	75.37571443830218	84.1215390425462	0.1600280399667942	3.6096811294555664	19	7	36	275	known extension	1	motif_min + domain_ext
LIG_PCNA_TLS_4_Mmin_DFL	261	8	ranked_2	0.8449878174286857	86.55722257826064	78.08833312988281	84.44000021616618	0.1476466435689752	3.717814922332764	18	6	34	273	known extension	1	motif_min + domain_ext
LIG_PCNA_TLS_4_Mmin_DFL	261	8	ranked_3	0.8438313959410362	87.56333329942491	74.99999836512974	84.04559951782227	0.1679010136463022	3.879778861999512	18	7	35	265	known extension	1	motif_min + domain_ext
LIG_PCNA_TLS_4_Mmin_DFL	261	8	ranked_4	0.7481990985643334	84.31500015258788	60.19999967302595	78.06296299121998	0.1108575979680366	5.772526741027832	20	7	36	269	known extension	1	motif_min + domain_ext
LIG_PDZ_Class_1_M1560_M1601_D1084_D1593	510	42	ranked_0	0.3128750020627642	86.69842127749794	74.33249998092651	83.03444459703233	0.182503419409289	4.300995826721191	19	8	38	327	known extension	1	motif_ext + domain_ext
LIG_PDZ_Class_1_M1560_M1601_D1084_D1593	510	42	ranked_1	0.2810874889661857	76.44950046539307	50.82555622524686	68.4972419081063	0.0917200502984589	6.621460914611816	20	9	42	363	known extension	1	motif_ext + domain_ext
LIG_PDZ_Class_1_M1560_M1601_D1084_D1593	510	42	ranked_2	0.2736221349666927	84.49476187569755	62.25	78.35827584102236	0.1753668090300566	6.521164894104004	21	8	44	382	known extension	1	motif_ext + domain_ext
LIG_PDZ_Class_1_M1560_M1601_D1084_D1593	510	42	ranked_3	0.2530801481355098	82.798965191019	42.67076976482685	70.3783332733881	0.1648765943719929	14.391036987304688	29	13	62	481	known extension	1	motif_ext + domain_ext
LIG_PDZ_Class_1_M1560_M1601_D1084_D1593	510	42	ranked_4	0.1466074140462489	89.0933329264323	22.89000002543132	72.54249970118205	0.0465756531767663	19.017528533935547	9	3	13	78	known extension	1	motif_ext + domain_ext
LIG_PDZ_Class_1_M1560_M1601_D1185_D1492	308	42	ranked_0	0.4063130798063125	91.99869603696077	64.98999964396158	81.33736851340846	0.2563485625832675	5.9000349044799805	23	15	47	387	known extension	1	motif_ext + domain_ext
LIG_PDZ_Class_1_M1560_M1601_D1185_D1492	308	42	ranked_1	0.3496979624097218	94.27636406638406	70.13153883127066	85.30828612191337	0.25100652693693	4.161725044250488	22	13	45	363	known extension	1	motif_ext + domain_ext
LIG_PDZ_Class_1_M1560_M1601_D1185_D1492	308	42	ranked_2	0.3431647980214319	92.00449962615969	80.91222212049696	88.56206867612642	0.3001908941880151	3.422753095626831	20	9	41	349	known extension	1	motif_ext + domain_ext
LIG_PDZ_Class_1_M1560_M1601_D1185_D1492	308	42	ranked_3	0.3378954672325019	94.67000017668072	85.84000015258789	92.0537038732458	0.3059324105713412	2.6665968894958496	19	8	41	352	known extension	1	motif_ext + domain_ext
LIG_PDZ_Class_1_M1560_M1601_D1185_D1492	308	42	ranked_4	0.3131976580812973	90.28333336966378	73.43777762518988	85.22966664632162	0.2658890805756794	3.714641809463501	21	9	45	381	known extension	1	motif_ext + domain_ext
LIG_PDZ_Class_1_M1560_M1601_Dmin	91	42	ranked_0	0.7439050755818588	91.40150032043456	83.36999940872192	89.10678577423096	0.2915147970065951	2.558978796005249	20	8	38	336	known extension	1	motif_ext + domain_min
LIG_PDZ_Class_1_M1560_M1601_Dmin	91	42	ranked_1	0.7260746262365922	91.51388888888889	86.271666208903	90.2033332188924	0.2780123941883861	2.07715916633606	18	6	35	333	known extension	1	motif_ext + domain_min
LIG_PDZ_Class_1_M1560_M1601_Dmin	91	42	ranked_2	0.7186945853027916	90.95999950832793	86.73999913533528	89.90499941507976	0.2580730798913936	2.2616448402404785	18	6	33	306	known extension	1	motif_ext + domain_min
LIG_PDZ_Class_1_M1560_M1601_Dmin	91	42	ranked_3	0.6502438856486716	89.66444396972656	76.85999997456868	86.46333297093709	0.2046025840965647	2.91447377204895	18	6	35	296	known extension	1	motif_ext + domain_min
LIG_PDZ_Class_1_M1560_M1601_Dmin	91	42	ranked_4	0.2135765922970967	87.29666731092665	36.99499988555908	56.67826105200726	0.0464871420969335	15.005162239074709	9	14	21	178	known extension	1	motif_ext + domain_min
LIG_PDZ_Class_1_M1572_M1601_D1084_D1593	510	30	ranked_0	0.3906380624230871	83.96238036382766	62.0269998550415	76.88645116744503	0.1758443646613622	6.44675350189209	21	10	41	331	known extension	1	motif_ext + domain_ext
LIG_PDZ_Class_1_M1572_M1601_D1084_D1593	510	30	ranked_1	0.3039149285263449	83.68368409809314	58.88285827636719	77.00653868455153	0.1256842834610547	8.427112579345703	19	7	38	294	known extension	1	motif_ext + domain_ext
LIG_PDZ_Class_1_M1572_M1601_D1084_D1593	510	30	ranked_2	0.3012238696566314	81.58666538056873	44.61777793036567	70.49599914550781	0.1124908162142037	9.000925064086914	21	9	38	324	known extension	1	motif_ext + domain_ext
LIG_PDZ_Class_1_M1572_M1601_D1084_D1593	510	30	ranked_3	0.1470406809604836	85.70000076293945	17.914999961853027	51.80750036239624	0.0182588935619795	22.1967830657959	2	2	3	10	known extension	1	motif_ext + domain_ext
LIG_PDZ_Class_1_M1572_M1601_D1084_D1593	510	30	ranked_4	0.1236131392989098	81.78499794006348	20.109999974568684	55.35285595485142	0.0222507453984083	26.32290840148925	4	3	6	82	known extension	1	motif_ext + domain_ext
LIG_PDZ_Class_1_M1572_M1601_D1185_D1492	308	30	ranked_0	0.5007869435550856	91.96714274088542	67.37142835344586	82.1288569859096	0.2472465405506964	7.414761066436768	21	14	46	378	known extension	1	motif_ext + domain_ext
LIG_PDZ_Class_1_M1572_M1601_D1185_D1492	308	30	ranked_1	0.4011526601444164	95.65047636486236	79.31333329942491	90.74933344523112	0.3017212921783933	3.0259366035461426	21	9	40	330	known extension	1	motif_ext + domain_ext
LIG_PDZ_Class_1_M1572_M1601_D1185_D1492	308	30	ranked_2	0.3880050011465043	92.35210579320004	75.66333262125652	86.98785727364677	0.2471315816582912	3.517311811447144	19	9	40	358	known extension	1	motif_ext + domain_ext
LIG_PDZ_Class_1_M1572_M1601_D1185_D1492	308	30	ranked_3	0.3829070008057395	91.34909005598588	70.55727143721147	84.41848384972775	0.2703239877835684	4.5247063636779785	22	11	43	348	known extension	1	motif_ext + domain_ext
LIG_PDZ_Class_1_M1572_M1601_D1185_D1492	308	30	ranked_4	0.3419611798589754	86.46333349318732	60.77999941507975	77.12393928296638	0.2286006408097501	7.894611835479736	21	12	40	336	known extension	1	motif_ext + domain_ext
LIG_PDZ_Class_1_M1572_M1601_Dmin	91	30	ranked_0	0.732496075138998	91.24111048380534	83.10000101725261	89.20583311716716	0.2309732618301214	2.0892722606658936	18	6	34	306	known extension	1	motif_ext + domain_min
LIG_PDZ_Class_1_M1572_M1601_Dmin	91	30	ranked_1	0.7310898085924026	90.8689482839484	78.59499979019165	87.23222280431676	0.2523003886380578	2.558213233947754	19	8	37	323	known extension	1	motif_ext + domain_min
LIG_PDZ_Class_1_M1572_M1601_Dmin	91	30	ranked_2	0.6697618652144809	90.95800018310548	77.95166778564453	87.24190521240234	0.1766302697296291	2.800386428833008	15	6	31	218	known extension	1	motif_ext + domain_min
LIG_PDZ_Class_1_M1572_M1601_Dmin	91	30	ranked_3	0.5064218226062404	88.3071425301688	65.82333310445149	81.56199970245362	0.1128752156899793	3.841911554336548	14	6	29	203	known extension	1	motif_ext + domain_min
LIG_PDZ_Class_1_M1572_M1601_Dmin	91	30	ranked_4	0.2822950083313156	87.15545515580611	35.41375017166138	65.36947410985043	0.031055190665824	12.417556762695312	11	8	15	137	known extension	1	motif_ext + domain_min
LIG_PDZ_Class_1_M1584_M1601_D1084_D1593	510	18	ranked_0	0.4255208271912123	79.44289488541453	38.74764700496898	66.86436372236771	0.145164210131402	18.77585792541504	38	17	78	601	known extension	1	motif_ext + domain_ext
LIG_PDZ_Class_1_M1584_M1601_D1084_D1593	510	18	ranked_1	0.418615716722957	83.11333306630452	37.796250343322754	69.16961530538705	0.1835078895021192	18.81171417236328	36	16	77	604	known extension	1	motif_ext + domain_ext
[truncated: 3,808 more rows]

## Sheet: AF-MMv2.3 result
prediction_name	chainA_length	chainB_length	model_id	model_confidence	chainA_intf_avg_plddt	chainB_intf_avg_plddt	intf_avg_plddt	pDockQ	iPAE	num_chainA_intf_res	num_chainB_intf_res	num_res_res_contact	num_atom_atom_contact	mutation_in_motif	label	prediction_type
[truncated: 5,310 more rows]

[truncated: 2 more sheets: AF-MMv2.2 ROC statistics, AF-MMv2.3 ROC statistics]
