# Supplementary material for: Systematic discovery of protein interaction interfaces using AlphaFold and experimental validation
Source: Mol Syst Biol. 2024 Jan 15;20(2):75–97. doi: 10.1038/s44320-023-00005-6 (PMC10883280; doi:10.1038/s44320-023-00005-6)
Supplement: Supplementary file 8 — Data Set EV6 [file 44320_2023_5_MOESM8_ESM.xlsx]

## Sheet: Legend
AF-MMv2.2 result
Result of AlphaFold prediction
Header legend
prediction_name	Name of the prediction
chainA_length	Length of predicted chain A
chainB_length	Length of predicted chain B
model_id	Identifier of the model predicted by AlphaFold
model_confidence	Model confidence output by AlphaFold
chainA_intf_avg_plddt	Average pLDDT of interface residue in chain A
chainB_intf_avg_plddt	Average pLDDT of interface residue in chain B
intf_avg_plddt	Average pLDDT of interface residue in both chains
pDockQ	pDockQ score
iPAE	iPAE score
num_chainA_intf_res	Number of residue from chain A at the interface
num_chainB_intf_res	Number of residue from chain B at the interface
num_res_res_contact	Number of residue-residue contact
num_atom_atom_contact	Number of atom-atom contact
mutation_in_motif	Category of prediction where "approved minimal DDI": approved minimal DDI and "random minimal DDI": randomly paired DDI
label	1 as positive (binding interface) and 0 as negative (non-binding interface)
AF-MMv2.3 result
Result of AlphaFold prediction
Header legend
Same as AF-MMv2.2 result
AF-MMv2.2 ROC statistics
ROC curve statistics using different prediction types as the PRS and RRS. The table reports on the optimal cutoff associated to different prediction types. Optimal cutoff is defined as the point on the ROC curve closest to the top left corner (x=0, y=1 in coordinate).
Header legend
prediction_type	Prediction type used as the PRS and RRS
metric	Metric in evaluation
optimal_cutoff	Optimal cutoff derived from finding the point in the ROC curve closest to the top left corner (x=0, y=1 in coordinate)
true_positive_rate	True positive rate associated to the optimal cutoff
false_positive_rate	False positive rate associated to the optimal cutoff
distance_to_(0,1)	Closest distance of the ROC curve to the top left corner

## Sheet: AF-MMv2.2 result
prediction_name	chainA_length	chainB_length	model_id	model_confidence	chainA_intf_avg_plddt	chainB_intf_avg_plddt	intf_avg_plddt	pDockQ	iPAE	num_chainA_intf_res	num_chainB_intf_res	num_res_res_contact	num_atom_atom_contact	num_mutation_in_motif	label
1	189	113	ranked_0	0.205861	72.4879	53.975	65.3216	0.0366829	25.3905	19	12	31	238	approved minimal DDI	1
1	189	113	ranked_1	0.203451	40.2993	56.0361	48.883	0.0324044	25.7533	15	18	44	468	approved minimal DDI	1
1	189	113	ranked_2	0.201073	50.9554	60.8929	56.1081	0.0307143	25.584	13	14	35	288	approved minimal DDI	1
1	189	113	ranked_3	0.187147	41.631	58.8808	51.3809	0.0347303	25.0112	10	13	29	299	approved minimal DDI	1
1	189	113	ranked_4	0.18661	73.52	56.462	66.4125	0.0274942	26.8715	7	5	13	132	approved minimal DDI	1
2	314	59	ranked_0	0.346743	72.9003	40.7725	60.5435	0.0806491	17.7165	32	20	67	676	approved minimal DDI	1
2	314	59	ranked_1	0.344934	66.2387	47.037	57.1432	0.0787027	17.2529	30	27	79	749	approved minimal DDI	1
2	314	59	ranked_2	0.326974	71	40.1896	59.6726	0.0997549	18.2949	43	25	96	946	approved minimal DDI	1
2	314	59	ranked_3	0.307427	64.2674	43.8905	55.0493	0.0499387	19.6888	23	19	44	268	approved minimal DDI	1
2	314	59	ranked_4	0.253709	74.2587	38.706	60.5846	0.0479173	23.4687	16	10	28	188	approved minimal DDI	1
3	116	102	ranked_0	0.894116	92.5386	94.5094	93.4482	0.403294	2.12864	21	18	53	463	approved minimal DDI	1
3	116	102	ranked_1	0.882424	95.7658	94.5659	95.1992	0.378288	2.07221	19	17	49	430	approved minimal DDI	1
3	116	102	ranked_2	0.881711	92.7615	93.27	93.0092	0.341732	2.1835	20	19	52	451	approved minimal DDI	1
3	116	102	ranked_3	0.719363	86.5245	80.9877	83.7561	0.154507	4.31867	22	22	52	375	approved minimal DDI	1
3	116	102	ranked_4	0.507772	79.0305	76.6037	77.7643	0.12883	8.96543	22	24	47	403	approved minimal DDI	1
4	238	45	ranked_0	0.929741	97.0547	96.0967	96.6954	0.621821	1.66896	30	18	73	621	approved minimal DDI	1
4	238	45	ranked_1	0.926889	97.098	95.6839	96.5677	0.610001	1.76155	30	18	72	625	approved minimal DDI	1
4	238	45	ranked_2	0.923026	97.0963	95.8683	96.6358	0.624019	1.75488	30	18	73	623	approved minimal DDI	1
4	238	45	ranked_3	0.922374	97.0418	95.2261	96.3313	0.608216	1.83345	28	18	70	558	approved minimal DDI	1
4	238	45	ranked_4	0.922019	97.1236	95.0567	96.3148	0.621332	1.81892	28	18	71	607	approved minimal DDI	1
5	80	52	ranked_0	0.397783	69.205	59.1352	64.2872	0.0873054	9.92379	22	21	46	531	approved minimal DDI	1
5	80	52	ranked_1	0.375776	68.4064	60.4679	63.3926	0.084108	8.34386	14	24	35	409	approved minimal DDI	1
5	80	52	ranked_2	0.370647	66.9136	54.8696	61.8425	0.1434	9.64076	33	24	61	415	approved minimal DDI	1
5	80	52	ranked_3	0.36567	67.8195	59.7728	63.3491	0.0732033	10.3269	20	25	50	452	approved minimal DDI	1
5	80	52	ranked_4	0.269054	56.5695	52.0274	54.0146	0.0543917	13.666	21	27	52	578	approved minimal DDI	1
6	230	151	ranked_0	0.323819	67.655	72.3456	69.7657	0.0802891	17.1739	22	18	43	407	approved minimal DDI	1
6	230	151	ranked_1	0.31047	66.755	74.8638	70.3589	0.0719368	17.1658	20	16	36	326	approved minimal DDI	1
6	230	151	ranked_2	0.29954	67.067	70.793	68.93	0.0861261	17.512	20	20	47	440	approved minimal DDI	1
6	230	151	ranked_3	0.297867	71.485	70.9441	71.2492	0.102891	19.0628	22	17	46	386	approved minimal DDI	1
6	230	151	ranked_4	0.29562	70.3667	73.276	71.6891	0.0684656	18.3021	18	15	34	237	approved minimal DDI	1
7	120	221	ranked_0	0.273582	90.4543	79.2714	84.8629	0.0219121	22.0587	7	7	11	34	approved minimal DDI	1
7	120	221	ranked_1	0.194185	88.965	54.24	77.39	0.0182589	24.7945	2	1	2	5	approved minimal DDI	1
7	120	221	ranked_2	0.189303	81.38	39.06	60.22	0.0187246	22.4273	2	2	3	16	approved minimal DDI	1
7	120	221	ranked_3	0.187653	80.975	44.99	62.9825	0.0182589	23.8603	2	2	2	5	approved minimal DDI	1
7	120	221	ranked_4	0.163946	0	0	0	0	50	0	0	0	0	approved minimal DDI	1
8	217	75	ranked_0	0.239278	55.7464	64.5069	60.4917	0.0417753	24.7172	11	13	24	181	approved minimal DDI	1
8	217	75	ranked_1	0.216099	68.1962	56.76	62.4781	0.0443209	25.1599	13	13	25	152	approved minimal DDI	1
8	217	75	ranked_2	0.213368	52.1982	61.973	56.8529	0.0479452	25.0659	11	10	30	298	approved minimal DDI	1
8	217	75	ranked_3	0.212006	50.883	61.6577	56.973	0.0305967	25.9592	10	13	20	142	approved minimal DDI	1
8	217	75	ranked_4	0.196529	68.475	51.9475	60.2112	0.0291911	26.1948	12	12	18	72	approved minimal DDI	1
9	504	196	ranked_0	0.269015	73.785	62.31	68.0475	0.0186319	27.0642	2	2	2	15	approved minimal DDI	1
9	504	196	ranked_1	0.255354	83.26	43.86	63.56	0	26.1982	1	1	1	3	approved minimal DDI	1
9	504	196	ranked_2	0.250807	85.67	42.59	64.13	0	28.7564	2	2	2	4	approved minimal DDI	1
9	504	196	ranked_3	0.249908	81.802	52.2967	70.7375	0.0192476	26.7877	5	3	6	17	approved minimal DDI	1
9	504	196	ranked_4	0.214414	86.8067	47.9967	73.87	0.0193865	30.7236	6	3	6	25	approved minimal DDI	1
10	146	94	ranked_0	0.147583	47.8979	64.9353	55.4144	0.0391161	26.336	19	15	31	337	approved minimal DDI	1
10	146	94	ranked_1	0.141482	57.3985	55.1073	56.5855	0.0315642	27.0953	20	11	33	191	approved minimal DDI	1
10	146	94	ranked_2	0.133583	37.91	55.9346	46.2786	0.0232891	25.5025	15	13	24	285	approved minimal DDI	1
10	146	94	ranked_3	0.130403	63.0327	80.6718	71.8523	0.0373304	26.8875	11	11	23	229	approved minimal DDI	1
10	146	94	ranked_4	0.128746	77.236	80.9829	79.4217	0.0330324	29.3177	5	7	11	105	approved minimal DDI	1
11	276	90	ranked_0	0.226087	75.0283	57.41	69.8465	0.0326318	23.7285	12	5	13	105	approved minimal DDI	1
11	276	90	ranked_1	0.224359	73.11	66.1754	69.6427	0.047892	24.8127	13	13	26	241	approved minimal DDI	1
11	276	90	ranked_2	0.222246	69.6678	60.1282	66.0493	0.0516798	23.6834	18	11	28	229	approved minimal DDI	1
11	276	90	ranked_3	0.213622	71.265	57.7227	65.7478	0.0397334	24.8447	16	11	26	254	approved minimal DDI	1
11	276	90	ranked_4	0.211309	64.2783	65.4029	64.9376	0.0449981	25.8263	12	17	33	401	approved minimal DDI	1
12	414	56	ranked_0	0.293982	87.9625	46.4811	70.1848	0.0509064	24.0805	12	9	22	120	approved minimal DDI	1
12	414	56	ranked_1	0.289045	87.2964	48.7967	72.2313	0.0538789	25.0444	14	9	23	131	approved minimal DDI	1
12	414	56	ranked_2	0.25573	88.5609	43.0217	72.4882	0.0251064	26.41	11	6	15	66	approved minimal DDI	1
12	414	56	ranked_3	0.249118	76.6375	58.34	67.4888	0.01878	26.7625	4	4	5	36	approved minimal DDI	1
12	414	56	ranked_4	0.231684	88.99	44.2533	68.3423	0.0233421	28.7629	7	6	11	71	approved minimal DDI	1
13	406	120	ranked_0	0.917522	95.7184	90.9628	93.8313	0.546015	2.53903	38	25	81	595	approved minimal DDI	1
13	406	120	ranked_1	0.91665	95.3005	92.7379	94.3085	0.550603	2.53944	38	24	75	567	approved minimal DDI	1
13	406	120	ranked_2	0.91491	95.5003	91.7084	94.0191	0.539275	2.70861	39	25	79	633	approved minimal DDI	1
13	406	120	ranked_3	0.912792	95.0224	91.436	93.5763	0.545644	2.70626	37	25	74	583	approved minimal DDI	1
13	406	120	ranked_4	0.910034	94.5667	90.0888	92.8175	0.535865	2.78069	39	25	77	618	approved minimal DDI	1
14	172	323	ranked_0	0.243042	59.0633	81.8671	71.3423	0.0623403	23.6307	12	14	27	222	approved minimal DDI	1
14	172	323	ranked_1	0.241996	52.9036	79.5309	66.2173	0.0328594	25.2537	11	11	20	161	approved minimal DDI	1
14	172	323	ranked_2	0.22933	65.7883	83.4767	74.6325	0.0259894	23.8662	6	6	11	115	approved minimal DDI	1
14	172	323	ranked_3	0.212527	54.8678	84.0245	70.904	0.0495648	26.611	9	11	21	140	approved minimal DDI	1
14	172	323	ranked_4	0.208457	61.2267	84.404	73.4253	0.0671205	27.1247	9	10	20	192	approved minimal DDI	1
15	95	115	ranked_0	0.227174	64.8262	35.6081	50.2172	0.0379507	22.3635	16	16	44	519	approved minimal DDI	1
15	95	115	ranked_1	0.173355	71.4762	57.1967	65.3564	0.0349244	20.9735	16	12	28	270	approved minimal DDI	1
15	95	115	ranked_2	0.152185	63.0729	61.416	62.3825	0.0261232	24.2501	7	5	13	125	approved minimal DDI	1
15	95	115	ranked_3	0.147792	75.2033	56.0083	67.5253	0.0293897	23.2168	9	6	13	156	approved minimal DDI	1
15	95	115	ranked_4	0.1438	63.9955	37.9782	50.9868	0.0368336	25.666	11	11	35	474	approved minimal DDI	1
16	111	92	ranked_0	0.843018	97.4338	96.3473	96.8047	0.187351	1.4529	8	11	24	206	approved minimal DDI	1
16	111	92	ranked_1	0.83221	97.26	96.2427	96.6711	0.186324	1.50684	8	11	25	187	approved minimal DDI	1
16	111	92	ranked_2	0.830179	96.8437	95.6982	96.1805	0.167943	1.50652	8	11	24	187	approved minimal DDI	1
16	111	92	ranked_3	0.81105	96.9712	95.4073	96.0658	0.193815	2.07663	8	11	24	201	approved minimal DDI	1
16	111	92	ranked_4	0.783784	96.1914	93.4864	94.5383	0.16901	2.18843	7	11	22	162	approved minimal DDI	1
17	98	128	ranked_0	0.503757	86.98	49.52	68.25	0.0202093	12.4322	3	3	4	24	approved minimal DDI	1
17	98	128	ranked_1	0.380991	0	0	0	0.0187408	50	0	0	0	0	approved minimal DDI	1
17	98	128	ranked_2	0.349447	85.21	68.69	76.95	0.0187386	11.6397	1	1	1	4	approved minimal DDI	1
17	98	128	ranked_3	0.338662	85.0967	51.135	71.512	0.0200919	17.7154	3	2	3	8	approved minimal DDI	1
17	98	128	ranked_4	0.235393	80.5067	73.365	77.65	0.0196907	20.042	3	2	3	13	approved minimal DDI	1
18	172	39	ranked_0	0.831423	95.2797	82.4646	89.4766	0.508986	2.80373	29	24	69	530	approved minimal DDI	1
18	172	39	ranked_1	0.824217	93.8159	77.13	85.928	0.460451	3.19121	29	26	72	533	approved minimal DDI	1
18	172	39	ranked_2	0.823187	94.419	78.4458	86.868	0.497859	3.07091	29	26	70	512	approved minimal DDI	1
18	172	39	ranked_3	0.818943	93.446	75.1352	84.7725	0.464842	3.58582	30	27	74	559	approved minimal DDI	1
18	172	39	ranked_4	0.79857	93.7308	79.0043	86.8184	0.412492	3.26968	26	23	61	462	approved minimal DDI	1
19	69	73	ranked_0	0.683347	83.2129	81.7807	82.4721	0.168214	3.40677	14	15	34	261	approved minimal DDI	1
19	69	73	ranked_1	0.661146	79.2083	84.1873	81.5896	0.15727	4.14933	12	11	31	276	approved minimal DDI	1
19	69	73	ranked_2	0.634074	77.1007	80.374	78.7938	0.126988	4.2915	14	15	34	286	approved minimal DDI	1
19	69	73	ranked_3	0.612056	79.5869	79.9967	79.8064	0.115254	4.06724	13	15	34	268	approved minimal DDI	1
19	69	73	ranked_4	0.592295	74.9069	79.3393	77.0516	0.140535	4.99958	16	15	40	352	approved minimal DDI	1
20	224	60	ranked_0	0.312752	78.146	51.5967	65.57	0.0250838	15.3936	10	9	18	153	approved minimal DDI	1
20	224	60	ranked_1	0.3037	74.2011	47.7967	60.9989	0.0261507	15.403	9	9	17	155	approved minimal DDI	1
20	224	60	ranked_2	0.276191	77.157	49.107	63.132	0.0244785	17.1625	10	10	17	142	approved minimal DDI	1
20	224	60	ranked_3	0.274832	73.342	52.9125	64.2622	0.0211107	18.6495	5	4	10	88	approved minimal DDI	1
20	224	60	ranked_4	0.244622	75.2325	50.3467	60.301	0.0201307	19.858	4	6	8	83	approved minimal DDI	1
21	84	177	ranked_0	0.125513	45.7456	43.9318	44.748	0.0206705	22.9864	9	11	14	81	approved minimal DDI	1
21	84	177	ranked_1	0.098778	31.495	36.24	34.78	0.0191153	25.8042	4	9	9	62	approved minimal DDI	1
21	84	177	ranked_2	0.0956519	48.99	42.38	45.685	0	50	1	1	1	1	approved minimal DDI	1
21	84	177	ranked_3	0.0955572	0	0	0	0	50	0	0	0	0	approved minimal DDI	1
21	84	177	ranked_4	0.0840612	0	0	0	0	50	0	0	0	0	approved minimal DDI	1
22	71	97	ranked_0	0.888569	84.0035	96.306	90.6535	0.599986	2.54929	34	40	106	949	approved minimal DDI	1
22	71	97	ranked_1	0.877146	82.7797	95.5881	89.6765	0.595314	3.09499	36	42	113	960	approved minimal DDI	1
22	71	97	ranked_2	0.875894	81.3939	95.7657	88.9391	0.592762	4.36192	38	42	115	1032	approved minimal DDI	1
22	71	97	ranked_3	0.875596	81.2658	95.115	88.5366	0.580411	3.75954	38	42	116	1016	approved minimal DDI	1
22	71	97	ranked_4	0.87464	82.5789	95.7369	89.664	0.599211	2.86354	36	42	113	1020	approved minimal DDI	1
23	65	326	ranked_0	0.945447	94.6069	96.2797	95.4973	0.601242	1.8133	29	33	83	668	approved minimal DDI	1
23	65	326	ranked_1	0.944471	95.8468	97.0022	96.463	0.609841	1.76009	28	32	82	675	approved minimal DDI	1
23	65	326	ranked_2	0.943816	95.8615	96.9164	96.4417	0.613468	1.76255	27	33	83	676	approved minimal DDI	1
23	65	326	ranked_3	0.941258	94.9079	96.4079	95.7063	0.604138	1.80328	29	33	84	678	approved minimal DDI	1
23	65	326	ranked_4	0.936271	94.4021	96.1268	95.3479	0.601878	1.91179	28	34	84	672	approved minimal DDI	1
24	107	133	ranked_0	0.68111	86.0426	90.1992	88.1733	0.622634	7.94746	58	61	147	1151	approved minimal DDI	1
24	107	133	ranked_1	0.651581	83.0248	87.4182	85.2947	0.586929	8.56317	58	62	145	1143	approved minimal DDI	1
24	107	133	ranked_2	0.631148	82.1544	86.0574	84.2068	0.543851	8.40741	55	61	137	1165	approved minimal DDI	1
24	107	133	ranked_3	0.630036	81.96	88.3035	85.2772	0.552669	8.37251	52	57	130	1124	approved minimal DDI	1
24	107	133	ranked_4	0.62494	91.6676	87.3632	89.5154	0.516628	4.51639	38	38	89	738	approved minimal DDI	1
25	192	179	ranked_0	0.210724	49.6576	73.8742	63.3452	0.231763	28.2808	50	65	153	1541	approved minimal DDI	1
25	192	179	ranked_1	0.193317	64.7712	73.1733	69.8125	0.026803	20.1384	8	12	16	99	approved minimal DDI	1
25	192	179	ranked_2	0.175831	62.78	74.3736	69.4921	0.0251521	27.1966	8	11	13	78	approved minimal DDI	1
25	192	179	ranked_3	0.16409	65.5507	67.6975	66.5415	0.040938	28.1439	14	12	23	256	approved minimal DDI	1
25	192	179	ranked_4	0.140812	71.3332	75.8207	73.0783	0.1728	27.9339	22	14	60	998	approved minimal DDI	1
26	83	154	ranked_0	0.582603	80.8383	69.6161	76.0288	0.193876	6.00073	24	18	62	733	approved minimal DDI	1
26	83	154	ranked_1	0.572836	80.8629	71.7539	76.959	0.204607	6.59067	24	18	62	748	approved minimal DDI	1
26	83	154	ranked_2	0.560208	79.6967	69.6394	75.3864	0.186109	6.70923	24	18	63	773	approved minimal DDI	1
26	83	154	ranked_3	0.511483	77.3404	66.0178	72.4879	0.149667	7.49754	24	18	62	737	approved minimal DDI	1
26	83	154	ranked_4	0.479889	73.0965	59.6188	67.3685	0.106086	8.82961	23	17	62	733	approved minimal DDI	1
27	236	124	ranked_0	0.727415	89.7562	89.3245	89.5583	0.0945367	4.94967	13	11	25	240	approved minimal DDI	1
27	236	124	ranked_1	0.430271	72.8821	48.7362	60.0043	0.0498221	17.1253	14	16	31	422	approved minimal DDI	1
27	236	124	ranked_2	0.241889	73.4276	40.8805	57.154	0.0440579	21.2921	21	21	45	321	approved minimal DDI	1
27	236	124	ranked_3	0.237955	77.991	72.3645	75.1778	0.0680223	22.6057	20	20	40	353	approved minimal DDI	1
27	236	124	ranked_4	0.22337	70.3057	56.1989	62.3706	0.0259707	20.7399	7	9	14	151	approved minimal DDI	1
28	81	48	ranked_0	0.692902	89.3679	88.376	88.9303	0.192467	2.8739	19	15	40	269	approved minimal DDI	1
28	81	48	ranked_1	0.569047	83.2878	82.2114	82.8169	0.127697	4.39736	18	14	36	265	approved minimal DDI	1
28	81	48	ranked_2	0.28083	84.2771	73.4688	78.5127	0.04573	10.9348	7	8	16	166	approved minimal DDI	1
28	81	48	ranked_3	0.270853	90.825	79.733	83.8925	0.0577582	15.8621	6	10	17	182	approved minimal DDI	1
28	81	48	ranked_4	0.248784	81.4437	73.3375	77.3906	0.0444442	13.2933	8	8	18	186	approved minimal DDI	1
29	545	79	ranked_0	0.93913	95.4536	92.415	94.2646	0.435285	2.2647	28	18	50	398	approved minimal DDI	1
29	545	79	ranked_1	0.933665	95.7289	91.8326	94.1538	0.470435	2.52412	28	19	52	411	approved minimal DDI	1
29	545	79	ranked_2	0.926942	94.2478	90.5794	92.8305	0.433406	2.38515	27	17	49	344	approved minimal DDI	1
29	545	79	ranked_3	0.926868	95.433	90.2121	93.4086	0.450132	2.75205	30	19	52	410	approved minimal DDI	1
29	545	79	ranked_4	0.921319	93.9904	90.2531	92.5998	0.408387	2.74766	27	16	48	351	approved minimal DDI	1
30	123	157	ranked_0	0.459279	71.1563	68.71	70.1596	0.0337429	8.81619	16	11	28	235	approved minimal DDI	1
30	123	157	ranked_1	0.443122	74.2889	66.27	70.887	0.0407018	9.93773	19	14	33	269	approved minimal DDI	1
30	123	157	ranked_2	0.424234	69.2482	60.53	66.0193	0.0352352	8.9369	17	10	27	232	approved minimal DDI	1
30	123	157	ranked_3	0.403833	64.9269	60.023	63.0408	0.0308373	10.4575	16	10	27	292	approved minimal DDI	1
30	123	157	ranked_4	0.361204	64.7629	56.3275	61.6955	0.0345425	14.3074	21	12	34	328	approved minimal DDI	1
31	33	123	ranked_0	0.503938	54.2811	84.855	71.0968	0.140672	11.5655	18	22	55	470	approved minimal DDI	1
31	33	123	ranked_1	0.403836	42.9567	80.765	63.5794	0.0822791	14.5218	15	18	44	329	approved minimal DDI	1
31	33	123	ranked_2	0.382175	43.2106	80.625	63.9964	0.0642738	15.7064	16	20	46	405	approved minimal DDI	1
31	33	123	ranked_3	0.35707	40.6067	84.437	65.6526	0.0951444	15.5006	15	20	42	377	approved minimal DDI	1
31	33	123	ranked_4	0.356448	50.03	84.35	71.6389	0.0860578	12.7182	10	17	28	195	approved minimal DDI	1
32	48	62	ranked_0	0.380478	60.4388	63.0011	61.7911	0.0700228	8.88578	17	19	43	361	approved minimal DDI	1
32	48	62	ranked_1	0.369113	61.6544	63.8295	62.7992	0.0816682	9.72388	18	20	51	410	approved minimal DDI	1
32	48	62	ranked_2	0.355015	63.2106	62.7475	62.9668	0.0789063	9.13235	18	20	50	407	approved minimal DDI	1
32	48	62	ranked_3	0.300008	53.7347	63.0269	58.24	0.0537456	12.1182	17	16	37	289	approved minimal DDI	1
32	48	62	ranked_4	0.217093	48.4144	56.0814	52.5428	0.0452963	15.8156	18	21	46	447	approved minimal DDI	1
33	168	172	ranked_0	0.214554	56.08	68.7817	61.1607	0.0286594	22.7804	9	6	14	65	approved minimal DDI	1
33	168	172	ranked_1	0.19522	60.7825	77.1182	68.5952	0.0577721	25.3257	12	11	25	198	approved minimal DDI	1
33	168	172	ranked_2	0.170322	50.6231	57.45	54.4917	0.0395479	27.8273	13	17	33	373	approved minimal DDI	1
33	168	172	ranked_3	0.164621	51.004	65.5729	59.5025	0.0233201	27.672	5	7	8	70	approved minimal DDI	1
33	168	172	ranked_4	0.161846	48.1022	54.2345	51.475	0.0237935	28.3857	9	11	20	171	approved minimal DDI	1
34	82	95	ranked_0	0.870161	93.513	96.3545	94.9338	0.643247	1.84478	33	33	100	1067	approved minimal DDI	1
34	82	95	ranked_1	0.864938	95.9319	96.5915	96.2769	0.647793	1.74552	31	34	102	1080	approved minimal DDI	1
34	82	95	ranked_2	0.863184	94.3891	96.7248	95.557	0.653399	1.74342	33	33	103	1055	approved minimal DDI	1
34	82	95	ranked_3	0.853734	94.4172	95.0316	94.7467	0.637372	1.88559	32	37	104	1055	approved minimal DDI	1
34	82	95	ranked_4	0.85183	92.0503	95.2853	93.6678	0.632948	2.00332	32	32	99	988	approved minimal DDI	1
35	113	86	ranked_0	0.684422	67.4625	89.113	79.043	0.264905	5.95841	20	23	60	528	approved minimal DDI	1
35	113	86	ranked_1	0.659392	70.8453	89.3439	81.482	0.260899	5.52651	17	23	55	513	approved minimal DDI	1
35	113	86	ranked_2	0.646354	72.9933	88.5682	82.2541	0.236103	4.8517	15	22	52	495	approved minimal DDI	1
35	113	86	ranked_3	0.634515	66.9778	85.5683	77.4066	0.205624	6.56756	18	23	57	540	approved minimal DDI	1
35	113	86	ranked_4	0.605095	65.0306	84.8109	76.4824	0.188305	7.20604	16	22	53	506	approved minimal DDI	1
36	40	377	ranked_0	0.917562	92.68	94.9618	93.973	0.316252	2.23009	13	17	42	327	approved minimal DDI	1
36	40	377	ranked_1	0.913546	92.0125	94.3039	93.3873	0.315588	2.29828	12	18	43	311	approved minimal DDI	1
36	40	377	ranked_2	0.912392	91.6917	94.8824	93.5621	0.311504	2.35861	12	17	40	324	approved minimal DDI	1
36	40	377	ranked_3	0.911482	91.8938	94.3022	93.2923	0.32567	2.38417	13	18	41	325	approved minimal DDI	1
36	40	377	ranked_4	0.909162	91.1743	93.9256	92.7219	0.312643	2.39367	14	18	42	310	approved minimal DDI	1
37	23	124	ranked_0	0.87566	88.0773	96.2907	92.8158	0.506653	2.9547	22	30	73	673	approved minimal DDI	1
37	23	124	ranked_1	0.872495	88.5745	96.0233	92.8719	0.50946	3.16416	22	30	71	665	approved minimal DDI	1
37	23	124	ranked_2	0.852787	85.7059	94.8177	91.0355	0.473008	3.51918	22	31	72	666	approved minimal DDI	1
37	23	124	ranked_3	0.794588	74.3114	93.5156	85.6917	0.385523	8.71554	22	32	73	644	approved minimal DDI	1
37	23	124	ranked_4	0.78551	74.9686	92.9087	85.3187	0.379854	7.88428	22	30	69	644	approved minimal DDI	1
38	98	93	ranked_0	0.657912	92.3529	91.978	92.1967	0.182095	2.20455	14	10	24	192	approved minimal DDI	1
38	98	93	ranked_1	0.608627	91.2523	88.1562	90.0729	0.151631	2.74062	13	8	23	177	approved minimal DDI	1
38	98	93	ranked_2	0.284743	64.5095	60.7443	62.9121	0.0581802	20.4069	19	14	35	268	approved minimal DDI	1
38	98	93	ranked_3	0.213888	64.6358	53.2433	60.2258	0.0467642	18.2498	19	12	34	307	approved minimal DDI	1
38	98	93	ranked_4	0.182111	65.9725	39.075	54.0181	0.0437242	21.0245	20	16	39	344	approved minimal DDI	1
39	131	191	ranked_0	0.230811	72.9515	80.7425	76.6912	0.0534516	22.3999	13	12	31	200	approved minimal DDI	1
39	131	191	ranked_1	0.23081	68.2333	72.6479	70.6104	0.0627002	20.3466	12	14	27	210	approved minimal DDI	1
39	131	191	ranked_2	0.219697	73.29	69.4494	71.0954	0.0414154	25.1804	12	16	26	153	approved minimal DDI	1
39	131	191	ranked_3	0.216765	71.896	74.2936	73.2946	0.0601619	22.4638	10	14	28	176	approved minimal DDI	1
39	131	191	ranked_4	0.213738	73.3443	77.2787	75.3793	0.041565	22.6365	14	15	30	180	approved minimal DDI	1
40	40	87	ranked_0	0.805422	75.2522	91.6052	84.2463	0.48433	4.8649	27	33	79	675	approved minimal DDI	1
40	40	87	ranked_1	0.774116	78.9	88.47	84.0772	0.503888	5.73716	28	33	86	686	approved minimal DDI	1
40	40	87	ranked_2	0.77321	76.428	89.1321	83.6562	0.46461	5.3972	25	33	83	686	approved minimal DDI	1
40	40	87	ranked_3	0.747091	77.7804	87.9885	83.3028	0.491968	5.78863	28	33	86	757	approved minimal DDI	1
40	40	87	ranked_4	0.721929	75.427	87.2794	82.0333	0.461175	6.62542	27	34	83	687	approved minimal DDI	1
41	208	221	ranked_0	0.259115	74.4214	74.6575	74.5473	0.034547	22.6087	7	8	13	132	approved minimal DDI	1
41	208	221	ranked_1	0.257412	75.8275	69.2833	73.0229	0.0196268	26.1196	4	3	5	9	approved minimal DDI	1
41	208	221	ranked_2	0.246138	82.2075	75.3483	78.092	0.0221872	27.3921	4	6	6	30	approved minimal DDI	1
41	208	221	ranked_3	0.22862	83.77	80.155	81.9625	0.0209485	23.7218	4	4	5	24	approved minimal DDI	1
41	208	221	ranked_4	0.214836	36.93	77.1227	59.036	0.0270915	28.5854	9	11	19	167	approved minimal DDI	1
42	158	57	ranked_0	0.89047	95.655	94.3333	95.1143	0.233807	2.09712	26	18	55	531	approved minimal DDI	1
42	158	57	ranked_1	0.887372	96.7888	94.3672	95.751	0.166794	2.07399	24	18	49	518	approved minimal DDI	1
42	158	57	ranked_2	0.880494	96.7829	93.8258	95.4763	0.211187	2.06195	24	19	52	511	approved minimal DDI	1
42	158	57	ranked_3	0.880162	96.4935	93.6417	95.2415	0.220927	2.13025	23	18	52	503	approved minimal DDI	1
42	158	57	ranked_4	0.87727	96.2425	93.9584	95.2333	0.16858	2.13069	24	19	54	560	approved minimal DDI	1
43	174	20	ranked_0	0.44824	81.647	45.097	70.5712	0.0715952	10.2143	23	10	42	361	approved minimal DDI	1
43	174	20	ranked_1	0.436652	81.9037	40.6692	63.4193	0.0833269	10.0934	16	13	39	310	approved minimal DDI	1
43	174	20	ranked_2	0.426036	83.6586	35.5887	63.6294	0.0858165	10.9149	21	15	44	404	approved minimal DDI	1
43	174	20	ranked_3	0.405083	80.1743	36.0292	65.0389	0.0836652	12.5779	23	12	46	376	approved minimal DDI	1
43	174	20	ranked_4	0.279766	72.6159	29.0042	54.5697	0.0389564	22.555	17	12	31	295	approved minimal DDI	1
44	65	143	ranked_0	0.799066	92.0714	93.485	92.6604	0.215735	2.43412	14	10	30	253	approved minimal DDI	1
44	65	143	ranked_1	0.787688	92.0186	93.28	92.5442	0.206325	2.47385	14	10	29	293	approved minimal DDI	1
44	65	143	ranked_2	0.785508	92.6392	93.765	93.1796	0.231779	2.32083	13	12	31	266	approved minimal DDI	1
44	65	143	ranked_3	0.77024	90.2957	92.5715	91.3915	0.210082	2.68488	14	13	33	287	approved minimal DDI	1
44	65	143	ranked_4	0.768014	89.4077	92.02	90.5435	0.193834	2.96681	13	10	29	295	approved minimal DDI	1
45	89	71	ranked_0	0.835868	97.0918	91.0792	93.5129	0.452543	1.66077	17	25	57	523	approved minimal DDI	1
45	89	71	ranked_1	0.829386	97.0588	91.59	93.8576	0.440815	1.72568	17	24	57	529	approved minimal DDI	1
45	89	71	ranked_2	0.827772	97.4282	91.36	93.939	0.456155	1.65982	17	23	52	511	approved minimal DDI	1
45	89	71	ranked_3	0.823463	97.1429	91.4946	93.8366	0.445238	1.75093	17	24	56	508	approved minimal DDI	1
45	89	71	ranked_4	0.82217	97.2888	89.8136	92.8393	0.436953	1.66144	17	25	57	520	approved minimal DDI	1
46	48	127	ranked_0	0.829284	89.8285	72.3558	81.6061	0.342824	2.47195	27	24	74	748	approved minimal DDI	1
46	48	127	ranked_1	0.820245	88.08	69.8537	79.3314	0.329077	2.80553	26	24	72	796	approved minimal DDI	1
46	48	127	ranked_2	0.81729	89.283	71.6227	80.6194	0.322692	2.84363	27	26	75	681	approved minimal DDI	1
46	48	127	ranked_3	0.817202	90.8132	67.1364	78.9748	0.317012	2.99378	28	28	85	695	approved minimal DDI	1
46	48	127	ranked_4	0.769647	86.5768	71.6517	80.7365	0.308104	3.1015	28	18	66	693	approved minimal DDI	1
47	130	174	ranked_0	0.889676	90.8432	97	93.3444	0.283528	2.03367	19	13	36	269	approved minimal DDI	1
47	130	174	ranked_1	0.882519	90.9342	96.5846	93.2297	0.257507	2.08865	19	13	35	266	approved minimal DDI	1
47	130	174	ranked_2	0.880806	90.6653	96.2308	92.9262	0.254029	2.15337	19	13	36	265	approved minimal DDI	1
47	130	174	ranked_3	0.880717	90.5421	96.28	92.8731	0.276357	2.22258	19	13	35	270	approved minimal DDI	1
47	130	174	ranked_4	0.875209	90.8458	95.8831	92.8922	0.252399	2.34309	19	13	35	271	approved minimal DDI	1
48	60	169	ranked_0	0.731821	81.655	86.2889	84.1706	0.245514	3.402	16	19	40	210	approved minimal DDI	1
48	60	169	ranked_1	0.320172	60.1867	73.9335	68.042	0.0749802	16.9651	15	20	36	208	approved minimal DDI	1
48	60	169	ranked_2	0.261113	54.0722	87.7455	77.2952	0.104975	16.3309	9	20	30	177	approved minimal DDI	1
48	60	169	ranked_3	0.249534	55.004	67.4169	60.7671	0.0492495	18.5701	15	13	35	451	approved minimal DDI	1
48	60	169	ranked_4	0.239689	55.8147	81.4707	68.2003	0.0662517	21.978	15	14	35	392	approved minimal DDI	1
1	189	59	ranked_0	0.329563	75.935	45.84	63.6234	0.0762805	19.1521	26	18	52	470	random minimal DDI	0
1	189	59	ranked_1	0.264801	70.7609	44.3925	58.4965	0.0721541	20.2392	23	20	50	479	random minimal DDI	0
1	189	59	ranked_2	0.240864	68.1404	44.8886	57.7513	0.070158	22.7033	26	21	48	423	random minimal DDI	0
1	189	59	ranked_3	0.239762	59.6741	49.6488	55.3041	0.0472258	25.6041	22	17	49	481	random minimal DDI	0
1	189	59	ranked_4	0.214215	43.5571	46.3072	45.0517	0.0385621	26.825	21	25	71	909	random minimal DDI	0
2	314	102	ranked_0	0.308289	68.3045	60.6627	65.008	0.171971	18.5033	29	22	69	515	random minimal DDI	0
2	314	102	ranked_1	0.291636	72.6897	60.5617	68.0449	0.185221	19.2496	29	18	72	621	random minimal DDI	0
2	314	102	ranked_2	0.289865	71.9674	65.587	68.9998	0.153241	20.5216	23	20	56	411	random minimal DDI	0
2	314	102	ranked_3	0.288616	75.5189	66.8763	71.9491	0.170567	20.2859	27	19	67	450	random minimal DDI	0
2	314	102	ranked_4	0.284681	69.9445	63.5637	66.9876	0.128579	20.5835	22	19	45	300	random minimal DDI	0
3	116	45	ranked_0	0.26979	81.1286	47.7443	70.0005	0.0742777	14.3056	14	7	29	381	random minimal DDI	0
3	116	45	ranked_1	0.266969	79.8325	52.1773	70.0194	0.0684878	14.5179	20	11	39	333	random minimal DDI	0
3	116	45	ranked_2	0.245878	82.8118	49.1213	72.0308	0.0827876	15.4489	17	8	30	279	random minimal DDI	0
3	116	45	ranked_3	0.244288	85.2308	48.9056	70.3705	0.0543235	16.1557	13	9	31	246	random minimal DDI	0
3	116	45	ranked_4	0.191667	85.2164	44.1075	67.9074	0.0596229	22.2039	11	8	25	239	random minimal DDI	0
4	238	52	ranked_0	0.48204	93.8997	50.8355	82.8833	0.275895	9.04715	32	11	58	486	random minimal DDI	0
4	238	52	ranked_1	0.340261	90.0753	35.251	71.1703	0.0893505	10.1867	19	10	35	313	random minimal DDI	0
4	238	52	ranked_2	0.32732	92.2755	34.317	74.1634	0.125307	9.61747	22	10	35	371	random minimal DDI	0
4	238	52	ranked_3	0.304599	92.5014	36.0082	73.0819	0.143174	12.3623	21	11	36	308	random minimal DDI	0
4	238	52	ranked_4	0.300369	91.7129	37.5682	73.1006	0.135638	11.2062	21	11	34	281	random minimal DDI	0
5	80	151	ranked_0	0.234035	51.7588	83.808	69.5639	0.0311591	19.1416	8	10	18	187	random minimal DDI	0
5	80	151	ranked_1	0.226155	52.6475	83.1088	72.955	0.0295168	19.0235	4	8	12	147	random minimal DDI	0
5	80	151	ranked_2	0.222255	58.2225	83.3108	73.2755	0.041871	19.6935	8	12	23	201	random minimal DDI	0
5	80	151	ranked_3	0.212904	54.9457	81.005	70.2747	0.0323763	19.9459	7	10	17	218	random minimal DDI	0
5	80	151	ranked_4	0.207038	54.075	87.4322	74.0893	0.028236	22.8422	6	9	15	168	random minimal DDI	0
6	230	221	ranked_0	0.193867	64.5513	35.7987	50.175	0.0284284	25.0156	8	8	19	211	random minimal DDI	0
6	230	221	ranked_1	0.183924	68.97	37.8667	50.308	0.0182589	24.1621	2	3	3	9	random minimal DDI	0
6	230	221	ranked_2	0.18229	0	0	0	0	50	0	0	0	0	random minimal DDI	0
6	230	221	ranked_3	0.177258	0	0	0	0	50	0	0	0	0	random minimal DDI	0
6	230	221	ranked_4	0.173179	64.605	32.315	48.46	0.0188608	26.7361	2	2	2	8	random minimal DDI	0
7	120	75	ranked_0	0.201176	81.0831	57.18	68.6889	0.0959739	22.2133	13	14	34	383	random minimal DDI	0
7	120	75	ranked_1	0.198076	80.5593	65.3731	73.2474	0.0723626	22.2336	14	13	31	286	random minimal DDI	0
7	120	75	ranked_2	0.184047	66.512	60.66	63.9111	0.0365249	25.1512	15	12	27	241	random minimal DDI	0
7	120	75	ranked_3	0.184014	73.8467	51.6717	66.455	0.0336064	19.9008	12	6	20	186	random minimal DDI	0
7	120	75	ranked_4	0.183888	72.4925	55.8829	64.7413	0.033478	21.1904	8	7	12	122	random minimal DDI	0
8	217	196	ranked_0	0.223612	63.3488	46.3127	55.3631	0.0306517	22.0609	17	15	37	421	random minimal DDI	0
8	217	196	ranked_1	0.209012	56.955	50.7205	53.7617	0.0397426	23.5569	20	21	53	551	random minimal DDI	0
8	217	196	ranked_2	0.203471	51.2253	47.5769	49.3423	0.0290728	22.3405	15	16	44	426	random minimal DDI	0
8	217	196	ranked_3	0.203075	58.0664	48.3679	53.2171	0.0346692	22.3489	14	14	44	505	random minimal DDI	0
8	217	196	ranked_4	0.202256	57.7307	47.9846	53.0381	0.0287849	23.4947	14	13	31	407	random minimal DDI	0
9	504	94	ranked_0	0.270575	82.2833	59.465	76.5787	0.0204195	24.7309	6	2	7	55	random minimal DDI	0
9	504	94	ranked_1	0.251923	90.61	72.12	78.2833	0	27.3437	1	2	2	7	random minimal DDI	0
9	504	94	ranked_2	0.247572	94.055	47.0433	65.848	0.0187836	28.7047	2	3	4	40	random minimal DDI	0
9	504	94	ranked_3	0.238454	91.115	64.224	78.8918	0.0284682	29.7941	6	5	12	121	random minimal DDI	0
9	504	94	ranked_4	0.227784	88.84	70.03	79.435	0	50	1	1	1	1	random minimal DDI	0
10	146	90	ranked_0	0.542368	83.9222	82.4269	83.0386	0.0630126	6.7189	9	13	23	210	random minimal DDI	0
10	146	90	ranked_1	0.417075	79.728	77.5683	78.55	0.0559039	11.6279	10	12	22	225	random minimal DDI	0
10	146	90	ranked_2	0.355308	77.3875	77.4611	77.4265	0.0529789	11.4876	8	9	18	251	random minimal DDI	0
10	146	90	ranked_3	0.338978	76.218	77.1825	76.7441	0.0457979	15.7379	10	12	20	228	random minimal DDI	0
10	146	90	ranked_4	0.244189	73.4525	74.6433	74.0829	0.0417345	18.2259	8	9	16	224	random minimal DDI	0
11	276	56	ranked_0	0.341433	67.2123	62.9044	64.9209	0.0973659	19.7776	22	25	56	537	random minimal DDI	0
11	276	56	ranked_1	0.339145	67.33	63.3591	65.3887	0.0897843	19.2552	23	22	55	500	random minimal DDI	0
11	276	56	ranked_2	0.328248	70.4145	61.8695	66.3455	0.073144	20.0342	22	20	46	468	random minimal DDI	0
11	276	56	ranked_3	0.310852	70.3633	58.1235	64.3927	0.0636682	17.7365	21	20	51	469	random minimal DDI	0
11	276	56	ranked_4	0.305529	71.2427	56.0975	64.8658	0.0687916	17.3054	22	16	47	308	random minimal DDI	0
12	414	120	ranked_0	0.260035	78.89	69.7578	74.5642	0.0382657	25.1884	10	9	16	79	random minimal DDI	0
12	414	120	ranked_1	0.235164	81.5933	34.86	62.9	0.0187151	24.8182	3	2	3	6	random minimal DDI	0
12	414	120	ranked_2	0.229762	0	0	0	0	50	0	0	0	0	random minimal DDI	0
12	414	120	ranked_3	0.215356	0	0	0	0	50	0	0	0	0	random minimal DDI	0
12	414	120	ranked_4	0.207674	0	0	0	0	50	0	0	0	0	random minimal DDI	0
13	406	323	ranked_0	0.222483	0	0	0	0	50	0	0	0	0	random minimal DDI	0
13	406	323	ranked_1	0.218233	0	0	0	0	50	0	0	0	0	random minimal DDI	0
13	406	323	ranked_2	0.213899	72.3	73.59	72.945	0	50	1	1	1	1	random minimal DDI	0
13	406	323	ranked_3	0.212751	0	0	0	0	50	0	0	0	0	random minimal DDI	0
13	406	323	ranked_4	0.204356	0	0	0	0	50	0	0	0	0	random minimal DDI	0
14	172	115	ranked_0	0.259268	57.131	60.48	58.9223	0.0476736	20.5441	20	23	42	369	random minimal DDI	0
14	172	115	ranked_1	0.20336	64.6979	38.4764	53.1604	0.0381413	23.6405	14	11	26	190	random minimal DDI	0
14	172	115	ranked_2	0.192149	63.9453	63.8073	63.8632	0.055625	27.3969	15	22	45	442	random minimal DDI	0
14	172	115	ranked_3	0.17326	61.0029	37.6772	48.2398	0.0603625	27.8905	24	29	86	830	random minimal DDI	0
14	172	115	ranked_4	0.169967	49.6056	57.1042	54.0366	0.0450121	26.4414	18	26	55	590	random minimal DDI	0
15	95	92	ranked_0	0.187887	69.3536	73.0089	70.9985	0.0617531	18.6309	11	9	23	157	random minimal DDI	0
15	95	92	ranked_1	0.168891	69.7928	61.4414	66.1391	0.0580093	21.5	18	14	42	426	random minimal DDI	0
15	95	92	ranked_2	0.15675	72.0154	57.0479	64.2544	0.0522643	22.4225	13	14	27	304	random minimal DDI	0
15	95	92	ranked_3	0.151465	71.4057	55.9742	64.2835	0.0569427	23.4214	14	12	29	273	random minimal DDI	0
15	95	92	ranked_4	0.134523	62.4555	74.2444	67.7605	0.0380988	27.9886	11	9	21	266	random minimal DDI	0
16	111	128	ranked_0	0.309345	82.5925	82.7733	82.67	0.0447492	11.4365	12	9	22	244	random minimal DDI	0
16	111	128	ranked_1	0.226121	75.82	79.2878	77.3062	0.0707889	19.676	12	9	20	140	random minimal DDI	0
16	111	128	ranked_2	0.202907	75.4767	79.7344	77.3014	0.0945135	24.3765	12	9	22	166	random minimal DDI	0
16	111	128	ranked_3	0.20159	75.9473	88.5771	80.8589	0.0260903	20.5535	11	7	19	150	random minimal DDI	0
16	111	128	ranked_4	0.182087	83.9987	87.298	85.2677	0.0401414	21.6015	8	5	15	133	random minimal DDI	0
17	98	39	ranked_0	0.298275	80.6156	38.1256	60.1877	0.108895	12.2737	27	25	74	567	random minimal DDI	0
17	98	39	ranked_1	0.253654	80.3978	35.7991	58.0985	0.102974	13.9875	23	23	58	460	random minimal DDI	0
17	98	39	ranked_2	0.247176	76.7475	36.5467	57.9871	0.0832824	13.3214	24	21	44	368	random minimal DDI	0
17	98	39	ranked_3	0.242635	74.2586	32.2892	54.0511	0.100166	17.3173	28	26	71	755	random minimal DDI	0
17	98	39	ranked_4	0.235938	78.1421	34.4914	59.8088	0.0820769	15.9789	29	21	54	439	random minimal DDI	0
18	172	73	ranked_0	0.753172	90.3137	82.2971	86.1839	0.232627	3.65068	16	17	38	256	random minimal DDI	0
18	172	73	ranked_1	0.736867	88.6856	78.0913	83.3884	0.193895	3.92726	16	16	36	259	random minimal DDI	0
18	172	73	ranked_2	0.697088	86.5735	75.8756	81.0717	0.172946	4.39384	17	18	39	268	random minimal DDI	0
18	172	73	ranked_3	0.615589	83.9335	74.4824	79.2079	0.148051	7.83361	17	17	37	256	random minimal DDI	0
18	172	73	ranked_4	0.469655	81.0773	63.505	72.7095	0.1167	15.0873	22	20	48	400	random minimal DDI	0
19	69	60	ranked_0	0.538826	70.9243	77.3354	74.0111	0.100364	5.85733	14	13	30	256	random minimal DDI	0
19	69	60	ranked_1	0.382468	62.3123	71.449	66.2848	0.0508992	9.36821	13	10	23	210	random minimal DDI	0
19	69	60	ranked_2	0.233277	56.2333	62.09	59.1617	0.0350305	11.2566	9	9	19	182	random minimal DDI	0
19	69	60	ranked_3	0.196136	54.9663	56.123	55.6089	0.0367206	13.4922	8	10	22	258	random minimal DDI	0
19	69	60	ranked_4	0.121451	51.775	53.7186	52.8215	0.0205885	19.2186	6	7	11	83	random minimal DDI	0
20	224	177	ranked_0	0.218386	71.3533	59.2778	64.108	0.0230886	20.2871	6	9	12	70	random minimal DDI	0
20	224	177	ranked_1	0.197279	66.76	70.235	69.0767	0	24.5567	1	2	2	9	random minimal DDI	0
20	224	177	ranked_2	0.175502	0	0	0	0	50	0	0	0	0	random minimal DDI	0
20	224	177	ranked_3	0.17349	70.29	69.95	70.12	0.0182589	23.7527	2	2	2	48	random minimal DDI	0
20	224	177	ranked_4	0.173031	73.2833	62.9667	68.125	0	25.8332	3	3	3	26	random minimal DDI	0
21	84	97	ranked_0	0.247384	44.1157	70.8972	59.1803	0.0447623	19.5711	14	18	28	212	random minimal DDI	0
21	84	97	ranked_1	0.212357	42.9882	75.07	61.9996	0.0687017	19.7997	11	16	35	432	random minimal DDI	0
21	84	97	ranked_2	0.209587	41.7709	73.762	60.2273	0.0327992	22.0423	11	15	24	207	random minimal DDI	0
21	84	97	ranked_3	0.203449	50.216	71.2136	62.4646	0.0446607	21.398	10	14	29	196	random minimal DDI	0
21	84	97	ranked_4	0.163648	39.5617	74.14	59.3207	0.0186421	24.0659	6	8	12	125	random minimal DDI	0
22	71	326	ranked_0	0.342888	52.2845	80.4292	66.9687	0.0439648	20.3771	11	12	22	113	random minimal DDI	0
22	71	326	ranked_1	0.342393	56.3854	79.4881	69.1317	0.0436475	22.1903	13	16	30	188	random minimal DDI	0
22	71	326	ranked_2	0.330297	42.4475	85.9429	70.1264	0.0201821	23.3265	4	7	7	23	random minimal DDI	0
22	71	326	ranked_3	0.316238	51.3175	82.718	63.3946	0.0358954	19.5089	8	5	10	50	random minimal DDI	0
22	71	326	ranked_4	0.308811	54.855	78.315	66.585	0.0207979	22.3514	8	8	13	66	random minimal DDI	0
23	65	133	ranked_0	0.156641	60.5383	68.31	64.4242	0.0225499	22.0862	6	6	9	121	random minimal DDI	0
23	65	133	ranked_1	0.142479	51.5133	66.2967	58.905	0.0224193	24.0734	9	9	17	144	random minimal DDI	0
23	65	133	ranked_2	0.124278	58.3367	67.345	61.94	0.0182589	24.3249	6	4	8	54	random minimal DDI	0
23	65	133	ranked_3	0.11756	46.845	78.7575	68.12	0.0208659	27.1879	2	4	5	80	random minimal DDI	0
23	65	133	ranked_4	0.111861	62.2471	71.7863	65.8696	0.301608	27.7884	49	30	161	2059	random minimal DDI	0
24	107	179	ranked_0	0.181845	53.949	82.0122	67.2421	0.0254177	24.1833	10	9	16	99	random minimal DDI	0
24	107	179	ranked_1	0.165904	55.3217	85.585	72.615	0.0202003	24.3413	6	8	14	103	random minimal DDI	0
24	107	179	ranked_2	0.149865	62.3823	70.2509	65.9887	0.0763012	30.6589	13	11	34	564	random minimal DDI	0
24	107	179	ranked_3	0.147983	65.924	66.496	66.21	0.0248983	29.0089	5	5	15	212	random minimal DDI	0
24	107	179	ranked_4	0.145564	62.96	63.73	63.345	0.0258507	28.198	5	5	9	87	random minimal DDI	0
25	192	154	ranked_0	0.179434	67.9944	28.0593	50.5228	0.0243632	18.0966	18	14	28	187	random minimal DDI	0
25	192	154	ranked_1	0.17281	55.6635	29.11	45.1818	0.0233609	22.1091	23	15	34	330	random minimal DDI	0
25	192	154	ranked_2	0.161146	69.7625	34.365	52.0638	0.0193853	22.7856	4	4	5	54	random minimal DDI	0
25	192	154	ranked_3	0.156653	61.802	41.1957	53.3171	0.0185807	24.2416	10	7	11	41	random minimal DDI	0
25	192	154	ranked_4	0.154514	46.8155	27.2771	39.2172	0.0197906	28.316	11	7	16	150	random minimal DDI	0
26	83	124	ranked_0	0.385874	60.1467	59.807	59.9556	0.0480089	16.4724	21	27	57	410	random minimal DDI	0
26	83	124	ranked_1	0.297772	56.1252	56.673	56.421	0.0428813	17.8597	23	27	59	500	random minimal DDI	0
26	83	124	ranked_2	0.281761	63.07	49.0312	55.2344	0.0385789	12.3876	19	24	48	474	random minimal DDI	0
26	83	124	ranked_3	0.213995	54.1911	53.1019	53.6046	0.0359236	17.9904	18	21	41	541	random minimal DDI	0
26	83	124	ranked_4	0.190041	56.9806	60.367	58.8802	0.0474975	19.7979	18	23	46	536	random minimal DDI	0
27	236	48	ranked_0	0.293623	83.209	65.97	73.8059	0.0357999	21.695	10	12	25	240	random minimal DDI	0
27	236	48	ranked_1	0.256881	86.0363	58.4083	69.4595	0.027113	23.9238	8	12	22	206	random minimal DDI	0
27	236	48	ranked_2	0.23128	87.5677	54.8422	74.18	0.0780861	26.4676	13	9	28	376	random minimal DDI	0
27	236	48	ranked_3	0.2285	86.783	57.9545	71.6824	0.0396339	25.8906	10	11	24	178	random minimal DDI	0
27	236	48	ranked_4	0.216279	87.93	60.6537	73.3827	0.0349716	27.3439	7	8	19	194	random minimal DDI	0
28	81	79	ranked_0	0.633761	79.4013	85.446	82.4237	0.165888	4.67201	15	15	28	200	random minimal DDI	0
28	81	79	ranked_1	0.377916	78.6206	61.9071	70.821	0.0533685	8.36217	16	14	33	228	random minimal DDI	0
28	81	79	ranked_2	0.215722	75.5787	67.6114	71.7324	0.0518988	14.7642	15	14	29	192	random minimal DDI	0
28	81	79	ranked_3	0.192036	73.2367	58.19	66.2507	0.0490528	16.7784	15	13	28	253	random minimal DDI	0
28	81	79	ranked_4	0.159988	81.549	58.7213	71.4033	0.0254596	19.3484	10	8	15	46	random minimal DDI	0
29	545	157	ranked_0	0.333336	76.3164	54.7417	68.7018	0.0211486	18.9379	11	6	14	103	random minimal DDI	0
29	545	157	ranked_1	0.287331	63.2533	70.56	67.4286	0.0219938	23.097	3	4	5	19	random minimal DDI	0
29	545	157	ranked_2	0.284513	47.335	63.52	55.4275	0.0186327	25.5725	2	2	3	42	random minimal DDI	0
29	545	157	ranked_3	0.279699	70.46	57.7467	64.1033	0.0191799	23.7963	3	3	3	20	random minimal DDI	0
29	545	157	ranked_4	0.27717	77.6986	52.33	67.1283	0.0190812	23.5127	7	5	8	52	random minimal DDI	0
30	123	123	ranked_0	0.302462	40.8235	79.7851	63.1785	0.124351	18.2003	26	35	81	972	random minimal DDI	0
30	123	123	ranked_1	0.291488	57.29	81.4742	70.4814	0.0352403	15.3354	10	12	26	207	random minimal DDI	0
30	123	123	ranked_2	0.290652	32.4797	76.4833	56.9261	0.0625814	23.4365	32	40	90	959	random minimal DDI	0
30	123	123	ranked_3	0.270003	40.5175	75.2547	60.3673	0.0726575	20.714	24	32	66	634	random minimal DDI	0
30	123	123	ranked_4	0.173556	52.392	74.6967	66.7307	0.0239673	23.7354	5	9	12	98	random minimal DDI	0
31	33	62	ranked_0	0.360212	49.86	66.53	58.4203	0.0585045	12.9194	18	19	43	374	random minimal DDI	0
31	33	62	ranked_1	0.283039	46.85	65.0588	55.4188	0.040305	14.0816	18	16	34	270	random minimal DDI	0
31	33	62	ranked_2	0.225905	45.925	58.5294	52.5979	0.0387566	15.1766	16	18	39	320	random minimal DDI	0
31	33	62	ranked_3	0.207271	40.5994	55.1006	47.85	0.035042	16.8451	16	16	31	228	random minimal DDI	0
31	33	62	ranked_4	0.204982	42.1185	61.7	53.541	0.0598749	16.4657	20	28	78	950	random minimal DDI	0
32	48	170	ranked_0	0.260652	50	86.2917	72.9211	0.0745872	19.2201	7	12	24	174	random minimal DDI	0
32	48	170	ranked_1	0.242713	48.8093	90.6182	71.0203	0.0918113	21.4926	15	17	32	254	random minimal DDI	0
32	48	170	ranked_2	0.240449	57.9038	87.8214	71.8653	0.0573332	18.1773	8	7	18	160	random minimal DDI	0
32	48	170	ranked_3	0.235673	54.2575	90.6029	71.2187	0.0580557	19.3978	8	7	15	143	random minimal DDI	0
32	48	170	ranked_4	0.233427	56.4833	77.7586	67.9392	0.0364681	20.924	6	7	13	57	random minimal DDI	0
33	143	95	ranked_0	0.286443	66.6244	77.4827	73.4108	0.0587034	14.8597	9	15	25	223	random minimal DDI	0
33	143	95	ranked_1	0.23859	68.1675	75.3813	71.7744	0.0376579	17.2013	8	8	15	130	random minimal DDI	0
33	143	95	ranked_2	0.211995	68.0341	53.0989	60.1517	0.0590568	19.0821	17	19	34	207	random minimal DDI	0
33	143	95	ranked_3	0.197952	69.2183	58.0985	63.436	0.0534487	16.6626	12	13	23	187	random minimal DDI	0
33	143	95	ranked_4	0.17517	71.4554	64.6364	68.33	0.0458736	20.0407	13	11	24	198	random minimal DDI	0
34	82	86	ranked_0	0.348326	52.4713	64.675	58.9467	0.0474769	16.4648	23	26	53	444	random minimal DDI	0
34	82	86	ranked_1	0.232554	43.1033	60.2558	52.2513	0.0391636	18.9818	21	24	43	410	random minimal DDI	0
34	82	86	ranked_2	0.214528	45.3658	60.8123	53.6541	0.0478749	20.703	19	22	47	533	random minimal DDI	0
34	82	86	ranked_3	0.200218	55.9887	63.9779	59.8455	0.0426631	17.1672	15	14	31	244	random minimal DDI	0
34	82	86	ranked_4	0.177046	46.4892	54.44	50.0023	0.0360554	20.6656	24	19	53	621	random minimal DDI	0
35	113	377	ranked_0	0.266642	39.5077	82.1586	63.9795	0.0679693	25.0509	26	35	60	479	random minimal DDI	0
35	113	377	ranked_1	0.240663	30.6912	82.7258	62.154	0.0403547	26.8168	17	26	39	293	random minimal DDI	0
35	113	377	ranked_2	0.235312	30.9711	91.0421	74.6591	0.035953	27.5624	9	24	30	236	random minimal DDI	0
35	113	377	ranked_3	0.225134	30.043	86.9624	65.8811	0.0338604	27.2882	10	17	26	203	random minimal DDI	0
35	113	377	ranked_4	0.220492	31.7543	82.4437	58.7887	0.0201219	28.5737	7	8	11	49	random minimal DDI	0
36	40	124	ranked_0	0.254008	72.042	89.4562	79.7817	0.0407721	18.9635	10	8	17	110	random minimal DDI	0
36	40	124	ranked_1	0.232284	65.9378	73.264	69.7937	0.0510122	20.7674	9	10	23	184	random minimal DDI	0
36	40	124	ranked_2	0.226295	64.029	87.924	75.9765	0.163455	17.0486	10	10	35	374	random minimal DDI	0
36	40	124	ranked_3	0.213731	64.2329	88.6744	77.9812	0.0630386	19.9464	7	9	21	144	random minimal DDI	0
36	40	124	ranked_4	0.212761	71.95	82.2625	76.075	0.0309738	22.0487	6	4	11	84	random minimal DDI	0
37	23	93	ranked_0	0.156173	31.2113	43.0335	37.3015	0.0232772	20.0973	16	17	38	494	random minimal DDI	0
37	23	93	ranked_1	0.134188	30.72	51.8625	41.2912	0.0195488	18.8592	4	4	4	12	random minimal DDI	0
37	23	93	ranked_2	0.129888	34.3629	51.4825	43.4933	0.0213461	20.1092	7	8	12	62	random minimal DDI	0
37	23	93	ranked_3	0.1158	31.308	47.8282	42.6656	0.0208787	20.4227	5	11	15	182	random minimal DDI	0
37	23	93	ranked_4	0.105047	24.145	50.8333	40.158	0.0189151	20.0838	2	3	3	8	random minimal DDI	0
38	98	191	ranked_0	0.410185	64.4165	73.1258	68.7712	0.151324	17.6847	26	26	65	446	random minimal DDI	0
38	98	191	ranked_1	0.296649	55.875	76.1135	66.2191	0.0806259	22.7484	22	23	55	443	random minimal DDI	0
38	98	191	ranked_2	0.29407	60.75	85.5777	72.2771	0.0958889	21.2331	15	13	31	178	random minimal DDI	0
38	98	191	ranked_3	0.265102	63.05	82.6077	71.2516	0.111935	20.787	18	13	37	361	random minimal DDI	0
38	98	191	ranked_4	0.216642	53.07	68.2643	60.9485	0.056354	26.9537	13	14	27	143	random minimal DDI	0
39	131	87	ranked_0	0.252188	81.6957	74.2967	78.2808	0.0407958	16.057	7	6	10	100	random minimal DDI	0
39	131	87	ranked_1	0.210641	84.5212	64.236	73.2517	0.062469	18.9946	8	10	18	220	random minimal DDI	0
39	131	87	ranked_2	0.200095	86.36	80.14	83.5956	0.0199779	22.95	5	4	5	43	random minimal DDI	0
39	131	87	ranked_3	0.173091	89.1825	69.3133	80.6671	0.0182589	24.3828	4	3	6	42	random minimal DDI	0
39	131	87	ranked_4	0.167973	91.87	71.31	83.646	0.0182589	24.6655	3	2	3	28	random minimal DDI	0
40	40	221	ranked_0	0.734679	74.8686	81.5282	78.6741	0.255348	6.51951	21	28	65	544	random minimal DDI	0
40	40	221	ranked_1	0.613214	54.3483	77.9075	68.0555	0.160032	14.1734	23	32	68	486	random minimal DDI	0
40	40	221	ranked_2	0.333678	37.8493	74.4041	57.2691	0.0427842	18.2704	15	17	40	453	random minimal DDI	0
40	40	221	ranked_3	0.324858	35.8795	72.6091	55.1188	0.0463405	21.1746	20	22	55	483	random minimal DDI	0
40	40	221	ranked_4	0.318812	35.2362	76.6279	54.8973	0.0614184	21.3314	21	19	51	591	random minimal DDI	0
41	208	57	ranked_0	0.24931	68.7694	66.8845	68.0545	0.043762	24.2948	18	11	28	205	random minimal DDI	0
41	208	57	ranked_1	0.245873	53.41	64.8007	58.3934	0.058711	22.4503	18	14	43	293	random minimal DDI	0
41	208	57	ranked_2	0.239274	57.1154	70.2636	63.933	0.0670394	25.0824	13	14	42	446	random minimal DDI	0
41	208	57	ranked_3	0.23525	53.42	65.9906	60.0981	0.0536167	23.4975	15	17	39	409	random minimal DDI	0
41	208	57	ranked_4	0.220131	55.892	70.5844	62.8516	0.0582916	25.7708	10	9	32	489	random minimal DDI	0
42	158	20	ranked_0	0.479655	89.5242	40.3967	70.5071	0.105761	7.71439	19	12	42	321	random minimal DDI	0
42	158	20	ranked_1	0.477852	88.2519	39.2071	68.634	0.101991	8.23518	21	14	51	401	random minimal DDI	0
42	158	20	ranked_2	0.470223	87.4535	43.9544	72.3962	0.075649	7.6794	17	9	36	333	random minimal DDI	0
42	158	20	ranked_3	0.465125	88.7387	41	68.5415	0.0746884	7.35203	15	11	30	227	random minimal DDI	0
42	158	20	ranked_4	0.45907	88.9679	41.936	72.75	0.137957	8.20315	19	10	34	253	random minimal DDI	0
43	174	143	ranked_0	0.207706	58.9562	77.6892	68.3227	0.0497496	22.9181	13	13	24	159	random minimal DDI	0
43	174	143	ranked_1	0.193385	70.1389	84.042	75.1043	0.0454384	23.8468	9	5	15	183	random minimal DDI	0
43	174	143	ranked_2	0.183157	69.936	84.2419	78.2811	0.146065	25.0456	15	21	53	629	random minimal DDI	0
43	174	143	ranked_3	0.181852	62.2367	88.28	78.0891	0.104151	25.4778	9	14	26	347	random minimal DDI	0
43	174	143	ranked_4	0.155825	77.262	86.4629	82.6292	0.0407774	28.2374	5	7	10	93	random minimal DDI	0
44	65	71	ranked_0	0.429536	80.6662	83.33	81.8243	0.082033	7.63562	13	10	24	241	random minimal DDI	0
44	65	71	ranked_1	0.408647	78.2327	84.427	81.1824	0.042687	8.86772	11	10	28	222	random minimal DDI	0
44	65	71	ranked_2	0.266954	74.0842	84.5136	79.0722	0.0697287	13.1812	12	11	24	198	random minimal DDI	0
44	65	71	ranked_3	0.253558	60.5107	80.4294	71.3755	0.0415272	17.4296	15	18	40	326	random minimal DDI	0
44	65	71	ranked_4	0.140068	46.8233	79.0808	65.2562	0.0343943	24.2107	9	12	17	229	random minimal DDI	0
45	89	127	ranked_0	0.0943116	38.5657	24.7085	31.8937	0.0201167	23.0521	14	13	25	253	random minimal DDI	0
45	89	127	ranked_1	0.0931637	36.4931	28.2189	32.1126	0.0211918	26.8504	16	18	35	430	random minimal DDI	0
45	89	127	ranked_2	0.0922702	37.4313	26.8723	32.5289	0.0208173	24.3473	15	13	27	276	random minimal DDI	0
45	89	127	ranked_3	0.0907213	32.9367	23.057	28.4459	0.0200061	24.9993	12	10	33	408	random minimal DDI	0
45	89	127	ranked_4	0.0844972	49.2186	30.735	42.4973	0.0189167	20.2007	7	4	10	87	random minimal DDI	0
46	48	174	ranked_0	0.376092	64.37	73.8427	68.9004	0.056445	13.817	12	11	28	216	random minimal DDI	0
46	48	174	ranked_1	0.321532	62.9238	73.79	68.1396	0.0707609	15.9829	13	12	29	243	random minimal DDI	0
46	48	174	ranked_2	0.300815	63.425	77.8291	70.97	0.0717789	20.1328	10	11	23	264	random minimal DDI	0
46	48	174	ranked_3	0.291621	62.2617	75.1182	68.4104	0.0582255	17.2713	12	11	27	225	random minimal DDI	0
46	48	174	ranked_4	0.287178	65.57	75.7	70.8762	0.0585353	18.7048	10	11	26	243	random minimal DDI	0
47	130	169	ranked_0	0.557691	81.3575	79.06	80.1628	0.107294	8.33111	12	13	26	131	random minimal DDI	0
47	130	169	ranked_1	0.547705	81.5977	80.44	80.9974	0.118527	9.07322	13	14	30	147	random minimal DDI	0
47	130	169	ranked_2	0.285878	66.218	73.0326	70.0262	0.0651039	15.9036	15	19	36	217	random minimal DDI	0
47	130	169	ranked_3	0.265688	66.41	75.13	70.9776	0.0438963	19.1185	10	11	18	116	random minimal DDI	0
47	130	169	ranked_4	0.234961	66.9729	76.2653	72.323	0.0818878	21.2022	14	19	32	181	random minimal DDI	0
48	60	113	ranked_0	0.298701	49.8278	73.1619	62.3923	0.0466003	16.1477	18	21	44	494	random minimal DDI	0
48	60	113	ranked_1	0.246961	54.362	76.415	66.3909	0.0331111	17.9293	10	12	19	173	random minimal DDI	0
48	60	113	ranked_2	0.211579	52.6515	72.9109	61.9371	0.0248337	18.4168	13	11	19	101	random minimal DDI	0
48	60	113	ranked_3	0.211144	50.3983	78.7988	66.6271	0.0266506	19.3038	12	16	29	402	random minimal DDI	0
48	60	113	ranked_4	0.208868	56.7025	77.4436	66.6222	0.0496755	19.4891	12	11	22	275	random minimal DDI	0

## Sheet: AF-MMv2.3 result
prediction_name	chainA_length	chainB_length	model_id	model_confidence	chainA_intf_avg_plddt	chainB_intf_avg_plddt	intf_avg_plddt	pDockQ	iPAE	num_chainA_intf_res	num_chainB_intf_res	num_res_res_contact	num_atom_atom_contact	num_mutation_in_motif	label
1	189	113	ranked_0	0.244622	74.2928	72.7335	73.5354	0.151217		18	17	45	366	approved minimal DDI	1
1	189	113	ranked_1	0.232713	77.3805	62.8217	70.4842	0.111737		20	18	42	386	approved minimal DDI	1
1	189	113	ranked_2	0.231309	57.0387	61.4538	58.8217	0.0648098		31	21	74	973	approved minimal DDI	1
1	189	113	ranked_3	0.22503	75.3117	57.9743	66.643	0.087452		23	23	54	471	approved minimal DDI	1
1	189	113	ranked_4	0.202268	66.25	61.932	64.0166	0.0373515		14	15	31	329	approved minimal DDI	1
2	314	59	ranked_0	0.38096	72.0882	37.6912	59.1893	0.165752		55	33	131	1531	approved minimal DDI	1
2	314	59	ranked_1	0.353136	69.1803	42.5175	57.8688	0.101139		38	28	97	914	approved minimal DDI	1
2	314	59	ranked_2	0.352522	73.2082	41.4737	61.3078	0.140334		45	27	109	1318	approved minimal DDI	1
2	314	59	ranked_3	0.344079	71.8362	37.3446	57.6563	0.126234		53	37	139	1158	approved minimal DDI	1
2	314	59	ranked_4	0.298853	66.3618	43.7292	56.5543	0.0803185		34	26	85	850	approved minimal DDI	1
3	116	102	ranked_0	0.895033	94.1419	96.101	95.0976	0.381611		21	20	57	481	approved minimal DDI	1
3	116	102	ranked_1	0.885951	93.6652	94.5256	94.0623	0.359695		21	18	55	454	approved minimal DDI	1
3	116	102	ranked_2	0.882736	91.7479	93.2111	92.4597	0.341278		19	18	50	457	approved minimal DDI	1
3	116	102	ranked_3	0.875757	92.0645	94.2174	93.1133	0.356732		20	19	55	473	approved minimal DDI	1
3	116	102	ranked_4	0.321736	74.2029	69.8104	71.547	0.0884829		17	26	49	445	approved minimal DDI	1
4	238	45	ranked_0	0.929091	97.5055	96.3347	97.0728	0.618797		29	17	70	546	approved minimal DDI	1
4	238	45	ranked_1	0.9266	96.8163	95.2818	96.2613	0.618656		30	17	72	556	approved minimal DDI	1
4	238	45	ranked_2	0.925466	97.3154	96.0806	96.8322	0.620457		28	18	70	583	approved minimal DDI	1
4	238	45	ranked_3	0.925245	96.8973	95.9959	96.5713	0.618439		30	17	71	554	approved minimal DDI	1
4	238	45	ranked_4	0.922824	96.6123	95.1289	96.0371	0.615254		30	19	74	599	approved minimal DDI	1
5	80	52	ranked_0	0.450306	70.5414	58.6414	65.1492	0.117398		35	29	69	603	approved minimal DDI	1
5	80	52	ranked_1	0.442034	68.4644	62.2217	65.5267	0.095581		27	24	54	473	approved minimal DDI	1
5	80	52	ranked_2	0.435307	67.3124	61.3972	64.7628	0.175188		33	25	64	503	approved minimal DDI	1
5	80	52	ranked_3	0.410474	68.1729	61.5852	64.879	0.102644		21	21	40	260	approved minimal DDI	1
5	80	52	ranked_4	0.408915	67.4225	57.8285	63.032	0.152023		32	27	59	323	approved minimal DDI	1
6	230	151	ranked_0	0.309001	68.7866	62.2857	65.7528	0.141509		32	28	76	662	approved minimal DDI	1
6	230	151	ranked_1	0.293925	72.8437	75.7555	74.151	0.177008		27	22	49	279	approved minimal DDI	1
6	230	151	ranked_2	0.288833	75.0468	72.9562	74.0924	0.0955779		25	21	46	369	approved minimal DDI	1
6	230	151	ranked_3	0.288359	73.2267	75.878	74.4318	0.135033		24	20	49	369	approved minimal DDI	1
6	230	151	ranked_4	0.281248	62.4068	68.6044	65.1736	0.111899		31	25	70	708	approved minimal DDI	1
7	120	221	ranked_0	0.5059	92.178	85.1871	89.2994	0.0661971		10	7	23	200	approved minimal DDI	1
7	120	221	ranked_1	0.462972	92	82.85	88.4417	0.0764391		11	7	23	209	approved minimal DDI	1
7	120	221	ranked_2	0.393361	90.405	80.9825	86.2172	0.0998511		10	8	26	234	approved minimal DDI	1
7	120	221	ranked_3	0.226804	92.78	69.07	80.925	0		1	1	1	1	approved minimal DDI	1
7	120	221	ranked_4	0.223633	88.96	76.635	82.7975	0.0182589		2	2	3	17	approved minimal DDI	1
8	217	75	ranked_0	0.252063	53.4195	50.9412	52.1013	0.0592356		22	25	60	675	approved minimal DDI	1
8	217	75	ranked_1	0.249623	60.6873	50.3045	55.7431	0.0704442		22	20	60	575	approved minimal DDI	1
8	217	75	ranked_2	0.248208	52.909	54.9878	53.9819	0.0953832		30	32	106	1158	approved minimal DDI	1
8	217	75	ranked_3	0.220079	66.5925	46.7054	56.789	0.0914911		36	35	117	1192	approved minimal DDI	1
8	217	75	ranked_4	0.21205	50.747	54.7233	52.7774	0.0554579		23	24	71	1033	approved minimal DDI	1
9	504	196	ranked_0	0.300483	83.7597	45.8212	67.2047	0.198148		31	24	82	919	approved minimal DDI	1
9	504	196	ranked_1	0.267307	87.0694	56.47	72.7897	0.0461739		16	14	21	131	approved minimal DDI	1
9	504	196	ranked_2	0.259834	83.1463	41.7933	68.2592	0.057499		16	9	31	415	approved minimal DDI	1
9	504	196	ranked_3	0.248114	85.702	58.3025	73.5244	0.0541191		15	12	31	196	approved minimal DDI	1
9	504	196	ranked_4	0.245604	85.5818	61.6333	74.805	0.0406971		11	9	19	156	approved minimal DDI	1
10	146	94	ranked_0	0.448319	81.455	86.0575	83.9655	0.0535784		10	12	23	211	approved minimal DDI	1
10	146	94	ranked_1	0.199723	39.2146	62.7578	49.8322	0.036157		28	23	61	614	approved minimal DDI	1
10	146	94	ranked_2	0.190909	48.693	62.5196	54.6932	0.0514183		30	23	72	816	approved minimal DDI	1
10	146	94	ranked_3	0.176971	39.8384	62.2867	52.0829	0.0437745		25	30	70	860	approved minimal DDI	1
10	146	94	ranked_4	0.160065	39.0181	63.4462	51.6023	0.0546163		32	34	84	871	approved minimal DDI	1
11	276	90	ranked_0	0.254511	71.6369	59.6956	66.7518	0.114139		26	18	54	546	approved minimal DDI	1
11	276	90	ranked_1	0.24975	75.311	60.7005	69.2949	0.145491		30	21	72	767	approved minimal DDI	1
11	276	90	ranked_2	0.230985	65.6082	66.0912	65.8602	0.11702		22	24	65	862	approved minimal DDI	1
11	276	90	ranked_3	0.23087	67.1811	67.8583	67.4998	0.138735		27	24	75	809	approved minimal DDI	1
11	276	90	ranked_4	0.226823	67.5112	69.5284	68.5624	0.242321		34	37	109	1180	approved minimal DDI	1
12	414	56	ranked_0	0.301752	86.8867	46.405	70.694	0.0193345		3	2	3	12	approved minimal DDI	1
12	414	56	ranked_1	0.276546	81.2125	37.3833	66.6028	0.0289859		12	6	20	197	approved minimal DDI	1
12	414	56	ranked_2	0.275936	80.5992	40.777	68.8868	0.0678488		24	10	54	692	approved minimal DDI	1
12	414	56	ranked_3	0.264302	90.945	37.0925	75.5586	0.0277624		10	4	10	67	approved minimal DDI	1
12	414	56	ranked_4	0.260098	74.504	44.6575	56.1369	0.0264297		5	8	15	212	approved minimal DDI	1
13	406	120	ranked_0	0.935567	97.1654	94.7881	96.2428	0.589872		41	26	80	646	approved minimal DDI	1
13	406	120	ranked_1	0.933649	97.017	94.7996	96.1234	0.579784		40	27	81	661	approved minimal DDI	1
13	406	120	ranked_2	0.933401	97.0543	95.3548	96.3694	0.580653		40	27	84	658	approved minimal DDI	1
13	406	120	ranked_3	0.932567	96.7016	95.3236	96.108	0.583828		37	28	78	593	approved minimal DDI	1
13	406	120	ranked_4	0.932124	96.8243	94.67	95.9561	0.57018		40	27	82	637	approved minimal DDI	1
14	172	323	ranked_0	0.22831	57.6545	79.8337	68.9202	0.276853		31	32	112	1308	approved minimal DDI	1
14	172	323	ranked_1	0.211864	62.4348	85.8333	74.1341	0.349872		33	33	103	1333	approved minimal DDI	1
14	172	323	ranked_2	0.20906	70.1689	83.6677	77.065	0.467089		45	47	130	1477	approved minimal DDI	1
14	172	323	ranked_3	0.196357	59.6241	83.5257	71.2604	0.328271		39	37	139	1461	approved minimal DDI	1
14	172	323	ranked_4	0.194862	62.4417	86.9255	75.6253	0.403793		36	42	138	1698	approved minimal DDI	1
15	95	115	ranked_0	0.221795	66.4046	46.331	55.4209	0.0745329		24	29	72	867	approved minimal DDI	1
15	95	115	ranked_1	0.209168	69.115	55.0756	60.6913	0.0711477		18	27	52	444	approved minimal DDI	1
15	95	115	ranked_2	0.190953	65.5461	52.5223	59.1789	0.0633761		23	22	61	535	approved minimal DDI	1
15	95	115	ranked_3	0.179941	72.2195	39.357	54.6419	0.0586439		20	23	54	426	approved minimal DDI	1
15	95	115	ranked_4	0.16069	69.4964	42.2408	56.3733	0.0367238		14	13	35	391	approved minimal DDI	1
16	111	92	ranked_0	0.838598	96.99	96.3618	96.6263	0.185559		8	11	23	173	approved minimal DDI	1
16	111	92	ranked_1	0.821463	96.3462	94.7845	95.4421	0.162488		8	11	24	192	approved minimal DDI	1
16	111	92	ranked_2	0.813386	96.4429	95.0618	95.5989	0.152068		7	11	23	176	approved minimal DDI	1
16	111	92	ranked_3	0.795127	95.3414	92.62	93.6783	0.138811		7	11	23	180	approved minimal DDI	1
16	111	92	ranked_4	0.786892	95.7025	93.2118	94.2605	0.143499		8	11	24	183	approved minimal DDI	1
17	98	128	ranked_0	0.650647	90.0133	65.26	77.6367	0.0238511		3	3	4	9	approved minimal DDI	1
17	98	128	ranked_1	0.239243	77.4843	69.0771	73.2807	0.0264668		7	7	8	18	approved minimal DDI	1
17	98	128	ranked_2	0.231477	82.42	75.876	78.7844	0.0291726		4	5	8	48	approved minimal DDI	1
17	98	128	ranked_3	0.218292	80.8782	71.8927	77.3482	0.0890527		17	11	30	171	approved minimal DDI	1
17	98	128	ranked_4	0.216993	83.1367	78.7512	80.6307	0.0301249		6	8	10	27	approved minimal DDI	1
18	172	39	ranked_0	0.826578	94.2369	78.6972	86.6194	0.461996		26	25	65	506	approved minimal DDI	1
18	172	39	ranked_1	0.81001	93.19	75.4362	84.4806	0.44536		27	26	69	549	approved minimal DDI	1
18	172	39	ranked_2	0.807104	92.7152	71.4596	82.2739	0.408746		29	28	74	572	approved minimal DDI	1
18	172	39	ranked_3	0.792751	93.503	75.6604	84.75	0.479189		27	26	71	582	approved minimal DDI	1
18	172	39	ranked_4	0.786961	93.015	70.9346	82.7634	0.43243		30	26	72	615	approved minimal DDI	1
19	69	73	ranked_0	0.648128	81.5715	79.8625	80.6286	0.11909		13	16	34	271	approved minimal DDI	1
19	69	73	ranked_1	0.609391	75.8464	75.1927	75.5083	0.120026		14	15	38	295	approved minimal DDI	1
19	69	73	ranked_2	0.606786	76.0267	80.1646	77.9479	0.109656		15	13	34	284	approved minimal DDI	1
19	69	73	ranked_3	0.586675	72.272	78.4856	75.6612	0.139271		15	18	42	345	approved minimal DDI	1
19	69	73	ranked_4	0.546245	68.3357	73.6029	70.9693	0.087656		14	14	38	327	approved minimal DDI	1
20	224	60	ranked_0	0.439345	83.1341	58.2147	70.6744	0.0688981		17	17	33	232	approved minimal DDI	1
20	224	60	ranked_1	0.327544	75.8083	46.3847	60.6989	0.0411277		18	19	38	307	approved minimal DDI	1
20	224	60	ranked_2	0.276926	72.3125	50.8923	61.174	0.0296971		12	13	25	282	approved minimal DDI	1
20	224	60	ranked_3	0.26101	72.5184	39.0638	54.9548	0.039117		19	21	41	418	approved minimal DDI	1
20	224	60	ranked_4	0.25406	75.0333	42.3342	56.3481	0.0226788		9	12	16	103	approved minimal DDI	1
21	84	177	ranked_0	0.138509	40.9293	41.2971	41.1337	0.0306064		28	35	66	656	approved minimal DDI	1
21	84	177	ranked_1	0.133505	37.6741	43.1919	40.7555	0.0334022		34	43	96	1121	approved minimal DDI	1
21	84	177	ranked_2	0.130789	31.7817	32.9544	32.3969	0.0229428		29	32	64	598	approved minimal DDI	1
21	84	177	ranked_3	0.109447	30.695	30.2433	30.424	0.0187768		2	3	4	23	approved minimal DDI	1
21	84	177	ranked_4	0.108027	34.7633	40.5171	38.2657	0.0240124		9	14	26	210	approved minimal DDI	1
22	71	97	ranked_0	0.870303	81.0128	94.5574	88.306	0.567202		36	42	116	1023	approved minimal DDI	1
22	71	97	ranked_1	0.85673	77.9068	93.6521	86.2777	0.553817		37	42	118	1000	approved minimal DDI	1
22	71	97	ranked_2	0.856225	80.1674	94.3683	87.8435	0.576409		34	40	112	1011	approved minimal DDI	1
22	71	97	ranked_3	0.850212	79.8335	93.8678	87.5056	0.563897		34	41	107	964	approved minimal DDI	1
22	71	97	ranked_4	0.848682	79.7872	92.98	86.891	0.567496		36	42	116	1072	approved minimal DDI	1
23	65	326	ranked_0	0.94164	95.2523	96.3323	95.8309	0.608771		26	30	77	641	approved minimal DDI	1
23	65	326	ranked_1	0.941422	94.5765	96.3758	95.5551	0.607065		26	31	79	623	approved minimal DDI	1
23	65	326	ranked_2	0.937165	94.4335	96.4455	95.5277	0.596334		26	31	79	607	approved minimal DDI	1
23	65	326	ranked_3	0.933198	93.1519	95.7534	94.5872	0.593961		26	32	79	610	approved minimal DDI	1
23	65	326	ranked_4	0.932839	93.6364	95.8026	94.7746	0.586057		28	31	81	607	approved minimal DDI	1
24	107	133	ranked_0	0.713947	91.1221	91.9238	91.5368	0.654708		56	60	141	1162	approved minimal DDI	1
24	107	133	ranked_1	0.698437	88.8042	88.8865	88.8474	0.634622		57	63	146	1224	approved minimal DDI	1
24	107	133	ranked_2	0.689175	87.1451	88.7874	88.0008	0.627891		57	62	143	1180	approved minimal DDI	1
24	107	133	ranked_3	0.658242	85.1183	86.3095	85.7453	0.588929		54	60	140	1093	approved minimal DDI	1
24	107	133	ranked_4	0.612336	91.3415	86.0462	88.7273	0.503106		40	39	94	751	approved minimal DDI	1
25	192	179	ranked_0	0.361092	73.279	73.16	73.2226	0.045721		10	9	19	118	approved minimal DDI	1
25	192	179	ranked_1	0.235542	48.3849	67.4577	57.6564	0.0942735		37	35	89	981	approved minimal DDI	1
25	192	179	ranked_2	0.180421	66.5214	64.4918	65.6134	0.0706836		21	17	43	431	approved minimal DDI	1
25	192	179	ranked_3	0.1612	69.0727	64.9574	67.1656	0.0748664		22	19	50	319	approved minimal DDI	1
25	192	179	ranked_4	0.157569	68.4843	68.6906	68.5749	0.130561		23	18	52	433	approved minimal DDI	1
26	83	154	ranked_0	0.729302	90.2039	88.3163	89.35	0.419882		23	19	65	744	approved minimal DDI	1
26	83	154	ranked_1	0.72864	90.3613	88.1311	89.3524	0.423791		23	19	66	695	approved minimal DDI	1
26	83	154	ranked_2	0.722008	89.8474	87.6021	88.8317	0.408073		23	19	64	719	approved minimal DDI	1
26	83	154	ranked_3	0.716778	87.6017	85.08	86.461	0.358308		23	19	66	744	approved minimal DDI	1
26	83	154	ranked_4	0.70972	88.4278	85.7858	87.2326	0.361986		23	19	66	741	approved minimal DDI	1
27	236	124	ranked_0	0.45608	78.9208	74.03	76.6792	0.0556424		13	11	23	280	approved minimal DDI	1
27	236	124	ranked_1	0.263267	78.5081	56.6687	67.4151	0.129827		31	32	79	873	approved minimal DDI	1
27	236	124	ranked_2	0.259068	80.2838	51.3	69.9324	0.258684		45	25	110	1333	approved minimal DDI	1
27	236	124	ranked_3	0.253958	80.1294	47.7611	63.7107	0.189478		34	35	115	1154	approved minimal DDI	1
27	236	124	ranked_4	0.234307	73.6797	45.8132	57.8112	0.101104		31	41	101	1116	approved minimal DDI	1
28	81	48	ranked_0	0.681999	91.1022	91.331	91.2226	0.105164		9	10	22	227	approved minimal DDI	1
28	81	48	ranked_1	0.680805	90.935	91.327	91.1528	0.105521		8	10	21	225	approved minimal DDI	1
28	81	48	ranked_2	0.67757	91.4367	91.008	91.2111	0.126049		9	10	21	206	approved minimal DDI	1
28	81	48	ranked_3	0.659329	89.829	90.4708	90.1917	0.0983939		10	13	26	285	approved minimal DDI	1
28	81	48	ranked_4	0.655568	90.6944	89.939	90.2968	0.11923		9	10	22	199	approved minimal DDI	1
29	545	79	ranked_0	0.94442	95.8696	91.8779	94.256	0.473424		28	19	51	408	approved minimal DDI	1
29	545	79	ranked_1	0.934277	95.67	92.5675	94.5156	0.430149		27	16	48	387	approved minimal DDI	1
29	545	79	ranked_2	0.932286	96.4121	92.5056	94.9916	0.438244		28	16	50	407	approved minimal DDI	1
29	545	79	ranked_3	0.924854	95.6439	90.4553	93.6838	0.417295		28	17	50	421	approved minimal DDI	1
29	545	79	ranked_4	0.896769	94.1465	85.6	90.8907	0.35723		26	16	47	379	approved minimal DDI	1
30	123	157	ranked_0	0.552789	79.7036	76.476	78.4932	0.0894021		25	15	43	321	approved minimal DDI	1
30	123	157	ranked_1	0.523335	75.6876	75.1238	75.4433	0.0543087		17	13	29	249	approved minimal DDI	1
30	123	157	ranked_2	0.49858	75.0247	76.16	75.5064	0.0466657		19	14	33	239	approved minimal DDI	1
30	123	157	ranked_3	0.491519	77.2855	74.3762	76.0605	0.0442512		22	16	34	267	approved minimal DDI	1
30	123	157	ranked_4	0.490278	74.1076	73.5029	73.8905	0.0554544		25	14	39	360	approved minimal DDI	1
31	33	123	ranked_0	0.379231	40.3456	81.1138	62.2977	0.0651542		18	21	48	414	approved minimal DDI	1
31	33	123	ranked_1	0.375205	38.8294	82.9465	64.8986	0.096797		18	26	56	535	approved minimal DDI	1
31	33	123	ranked_2	0.36919	38.2532	79.7224	61.8152	0.0720513		19	25	56	495	approved minimal DDI	1
31	33	123	ranked_3	0.35936	40.8917	79.0308	62.6855	0.0940824		18	24	49	472	approved minimal DDI	1
31	33	123	ranked_4	0.346653	33.7669	79.051	62.95	0.0686543		16	29	70	738	approved minimal DDI	1
32	48	62	ranked_0	0.367766	67.3529	63.488	65.2638	0.0820335		17	20	43	335	approved minimal DDI	1
32	48	62	ranked_1	0.367029	66.185	62.571	64.1772	0.0764109		16	20	41	337	approved minimal DDI	1
32	48	62	ranked_2	0.36221	64.1812	65.1561	64.6826	0.0777037		17	18	43	357	approved minimal DDI	1
32	48	62	ranked_3	0.331186	61.9222	64.9475	63.5145	0.0721361		18	20	43	327	approved minimal DDI	1
32	48	62	ranked_4	0.324486	60.0921	63.5816	61.8368	0.0577196		19	19	44	302	approved minimal DDI	1
33	143	170	ranked_0	0.187027	75.2169	90.7547	84.0217	0.201922		13	17	36	405	approved minimal DDI	1
33	143	170	ranked_1	0.185504	90.6	72.19	81.395	0		1	1	1	4	approved minimal DDI	1
33	143	170	ranked_2	0.180761	73.8781	84.4164	80.3039	0.152317		16	25	40	349	approved minimal DDI	1
33	143	170	ranked_3	0.177595	71.3341	86.6748	80.155	0.213404		17	23	46	405	approved minimal DDI	1
33	143	170	ranked_4	0.172943	64.9367	88.38	80.0074	0.370407		15	27	64	645	approved minimal DDI	1
34	82	95	ranked_0	0.854377	92.1419	94.3057	93.2722	0.633383		32	35	105	1083	approved minimal DDI	1
34	82	95	ranked_1	0.852776	91.2459	93.5746	92.4624	0.633319		32	35	107	1062	approved minimal DDI	1
34	82	95	ranked_2	0.849401	93.5068	94.7852	94.1659	0.637826		31	33	102	1023	approved minimal DDI	1
34	82	95	ranked_3	0.848838	93.6745	95.7082	94.7231	0.641925		31	33	100	1050	approved minimal DDI	1
34	82	95	ranked_4	0.848612	92.647	94.8633	93.7552	0.636247		33	33	102	1022	approved minimal DDI	1
35	113	86	ranked_0	0.760365	82.4754	91.2627	87.0448	0.416951		24	26	70	731	approved minimal DDI	1
35	113	86	ranked_1	0.697624	73.783	88.0462	81.8448	0.28339		20	26	65	617	approved minimal DDI	1
35	113	86	ranked_2	0.679225	69.3709	85.166	77.7726	0.247753		22	25	66	621	approved minimal DDI	1
35	113	86	ranked_3	0.657976	75.5126	85.4163	80.8606	0.331047		23	27	69	749	approved minimal DDI	1
35	113	86	ranked_4	0.633379	69.2941	84.3017	77.1241	0.224301		22	24	62	577	approved minimal DDI	1
36	40	377	ranked_0	0.92085	91.88	95.1617	93.7259	0.342216		14	18	40	315	approved minimal DDI	1
36	40	377	ranked_1	0.916881	90.492	94.6988	92.7269	0.336844		15	17	43	313	approved minimal DDI	1
36	40	377	ranked_2	0.914829	89.7813	95.0922	92.6782	0.346747		15	18	45	329	approved minimal DDI	1
36	40	377	ranked_3	0.897776	89.7362	93.3718	91.7963	0.306791		13	17	40	330	approved minimal DDI	1
36	40	377	ranked_4	0.896944	88.2243	93.6094	91.1774	0.313008		14	17	41	320	approved minimal DDI	1
37	23	124	ranked_0	0.866101	87.7595	95.9567	92.4887	0.499796		22	30	74	683	approved minimal DDI	1
37	23	124	ranked_1	0.808947	78.1657	94.1972	87.464	0.418598		21	29	64	647	approved minimal DDI	1
37	23	124	ranked_2	0.805494	78.921	94.1294	88.1034	0.437506		21	32	70	649	approved minimal DDI	1
37	23	124	ranked_3	0.802539	79.5514	94.5156	88.5864	0.449736		21	32	71	716	approved minimal DDI	1
37	23	124	ranked_4	0.79683	75.7105	94.6512	85.7853	0.396212		22	25	61	601	approved minimal DDI	1
38	98	93	ranked_0	0.607627	85.2631	84.6991	85.0333	0.1478		16	11	28	184	approved minimal DDI	1
38	98	93	ranked_1	0.595424	89.2515	90.38	89.6814	0.147379		13	8	22	173	approved minimal DDI	1
38	98	93	ranked_2	0.57733	87.6162	89.1022	88.2241	0.169696		13	9	23	157	approved minimal DDI	1
38	98	93	ranked_3	0.513265	80.0244	83.9518	81.6244	0.116861		16	11	27	186	approved minimal DDI	1
38	98	93	ranked_4	0.173845	65.8247	42.6838	54.6048	0.0520577		17	16	40	375	approved minimal DDI	1
39	131	191	ranked_0	0.259584	73.9008	70.9344	72.1784	0.0691001		13	18	37	411	approved minimal DDI	1
39	131	191	ranked_1	0.247429	75.5933	74.62	75.1278	0.0758626		12	11	26	245	approved minimal DDI	1
39	131	191	ranked_2	0.235648	74.4791	63.979	69.4677	0.184103		23	21	63	786	approved minimal DDI	1
39	131	191	ranked_3	0.232206	74.8854	73.6405	74.1463	0.144058		13	19	39	466	approved minimal DDI	1
39	131	191	ranked_4	0.22034	77.2317	71.3052	74.466	0.217834		24	21	68	863	approved minimal DDI	1
40	40	87	ranked_0	0.762842	72.6178	86.1448	80.0577	0.428028		27	33	85	717	approved minimal DDI	1
40	40	87	ranked_1	0.762558	71.9704	86.3756	79.6532	0.400204		28	32	81	624	approved minimal DDI	1
40	40	87	ranked_2	0.761859	72.4852	88.1865	80.8772	0.419371		27	31	79	682	approved minimal DDI	1
40	40	87	ranked_3	0.754143	74.2082	85.9726	80.6597	0.426194		28	34	82	718	approved minimal DDI	1
40	40	87	ranked_4	0.717099	47.2683	81.8971	65.6648	0.202133		30	34	89	724	approved minimal DDI	1
41	208	221	ranked_0	0.488002	87.66	86.22	86.9824	0.0528866		9	8	19	142	approved minimal DDI	1
41	208	221	ranked_1	0.459331	75.9769	79.7594	78.1203	0.112047		13	17	33	233	approved minimal DDI	1
41	208	221	ranked_2	0.268473	82.92	79	80.96	0.0189602		4	4	6	41	approved minimal DDI	1
41	208	221	ranked_3	0.250342	74.0691	75.2142	74.6665	0.0805459		11	12	26	233	approved minimal DDI	1
41	208	221	ranked_4	0.24724	70.7986	75.1731	73.1317	0.0801794		14	16	32	214	approved minimal DDI	1
42	158	57	ranked_0	0.888412	96.9985	94.3779	95.892	0.163214		26	19	53	512	approved minimal DDI	1
42	158	57	ranked_1	0.885156	95.1135	93.9158	94.6078	0.187066		26	19	51	519	approved minimal DDI	1
42	158	57	ranked_2	0.876729	95.6842	92.9158	94.4609	0.195996		24	19	53	501	approved minimal DDI	1
42	158	57	ranked_3	0.872983	95.8667	92.4357	94.1877	0.235174		24	23	58	535	approved minimal DDI	1
42	158	57	ranked_4	0.866502	95.6405	93.045	94.4725	0.193359		22	18	47	480	approved minimal DDI	1
43	174	20	ranked_0	0.453978	79.4337	44.8421	66.6895	0.107258		24	14	51	455	approved minimal DDI	1
43	174	20	ranked_1	0.42793	81.7471	35.4638	63.2338	0.102178		24	16	57	614	approved minimal DDI	1
43	174	20	ranked_2	0.409028	82.7828	37.2936	65.5283	0.0729525		18	11	42	467	approved minimal DDI	1
43	174	20	ranked_3	0.397715	81.8268	33.245	62.9339	0.0766022		22	14	53	485	approved minimal DDI	1
43	174	20	ranked_4	0.320104	67.5059	27.0668	48.7659	0.0571037		22	19	83	953	approved minimal DDI	1
44	65	143	ranked_0	0.772644	90.7629	92.4858	91.5581	0.243657		14	12	32	273	approved minimal DDI	1
44	65	143	ranked_1	0.745566	87.9873	89.7092	88.7868	0.194505		15	13	34	296	approved minimal DDI	1
44	65	143	ranked_2	0.720151	85.7814	89.6491	87.4832	0.180695		14	11	32	293	approved minimal DDI	1
44	65	143	ranked_3	0.713735	85.075	89.5808	87.1546	0.16503		14	12	33	302	approved minimal DDI	1
44	65	143	ranked_4	0.700942	82.425	87.0673	84.4676	0.159527		14	11	34	309	approved minimal DDI	1
45	89	71	ranked_0	0.823876	96.82	91.3792	93.5814	0.44929		17	25	57	536	approved minimal DDI	1
45	89	71	ranked_1	0.822868	95.455	91.4431	93.0843	0.432222		18	26	60	527	approved minimal DDI	1
45	89	71	ranked_2	0.822846	96.3494	91.186	93.276	0.435916		17	25	59	515	approved minimal DDI	1
45	89	71	ranked_3	0.819503	94.6429	89.8381	91.7377	0.425194		17	26	58	546	approved minimal DDI	1
45	89	71	ranked_4	0.81949	95.77	90.03	92.2993	0.453389		17	26	60	527	approved minimal DDI	1
46	48	127	ranked_0	0.828745	89.2214	67.2609	77.3411	0.365993		28	33	98	922	approved minimal DDI	1
46	48	127	ranked_1	0.805483	85.3059	66.8585	76.0822	0.27381		27	27	73	689	approved minimal DDI	1
46	48	127	ranked_2	0.799309	84.8038	66.0789	75.7757	0.27221		29	27	76	699	approved minimal DDI	1
46	48	127	ranked_3	0.793684	78.3325	61.8075	70.07	0.262795		40	40	108	927	approved minimal DDI	1
46	48	127	ranked_4	0.783467	83.5197	66.5875	75.3455	0.293779		30	28	91	1008	approved minimal DDI	1
47	130	174	ranked_0	0.902282	90.6074	97.0685	93.2322	0.284736		19	13	35	270	approved minimal DDI	1
47	130	174	ranked_1	0.900368	91.4021	97.32	93.9127	0.297368		19	14	36	279	approved minimal DDI	1
47	130	174	ranked_2	0.892596	90.7953	96.7046	93.1959	0.270289		19	13	36	265	approved minimal DDI	1
47	130	174	ranked_3	0.891994	91.8995	97.0223	93.9806	0.264721		19	13	36	252	approved minimal DDI	1
47	130	174	ranked_4	0.884038	89.2921	96.3429	92.2833	0.254003		19	14	36	285	approved minimal DDI	1
48	60	169	ranked_0	0.295634	58.6385	68.008	63.6579	0.0576626		13	15	38	448	approved minimal DDI	1
48	60	169	ranked_1	0.282962	57.9126	78.8363	70.1939	0.122024		19	27	57	538	approved minimal DDI	1
48	60	169	ranked_2	0.280378	52.2155	85.3214	69.5567	0.132421		20	22	57	668	approved minimal DDI	1
48	60	169	ranked_3	0.25525	55.63	88.0324	72.3221	0.0877787		16	17	46	515	approved minimal DDI	1
48	60	169	ranked_4	0.24568	52.2856	84.7167	69.7485	0.114323		18	21	52	573	approved minimal DDI	1
1	189	59	ranked_0	0.29868	67.4113	46.9444	58.1082	0.0695172		30	25	62	532	random minimal DDI	0
1	189	59	ranked_1	0.277785	75.7366	46.8555	63.9484	0.134255		29	20	65	766	random minimal DDI	0
1	189	59	ranked_2	0.272612	72.0979	43.5406	59.0431	0.123909		38	32	97	1024	random minimal DDI	0
1	189	59	ranked_3	0.244635	66.8641	45.4916	56.9694	0.0750001		29	25	83	967	random minimal DDI	0
1	189	59	ranked_4	0.242859	71.6069	45.8558	59.946	0.109112		29	24	108	1220	random minimal DDI	0
2	314	102	ranked_0	0.339902	72.4897	61.9012	67.4842	0.242737		29	26	78	622	random minimal DDI	0
2	314	102	ranked_1	0.287945	72.1435	64.0479	68.7253	0.129836		26	19	54	479	random minimal DDI	0
2	314	102	ranked_2	0.282743	71.9139	60.5356	65.9774	0.226836		33	36	112	1363	random minimal DDI	0
2	314	102	ranked_3	0.261977	71.2613	61.4771	67.103	0.121815		23	17	56	551	random minimal DDI	0
2	314	102	ranked_4	0.232469	87.5586	58.8077	74.256	0.398568		36	31	122	1303	random minimal DDI	0
3	116	45	ranked_0	0.333546	79.6195	61.1577	72.1194	0.0807905		19	13	37	317	random minimal DDI	0
3	116	45	ranked_1	0.263522	86.0807	54.1425	74.9717	0.142466		15	8	36	542	random minimal DDI	0
3	116	45	ranked_2	0.252061	81.7942	49.32	71.588	0.124605		24	11	49	677	random minimal DDI	0
3	116	45	ranked_3	0.242744	83.0323	49.0191	71.6945	0.141954		22	11	50	543	random minimal DDI	0
3	116	45	ranked_4	0.241209	84.0715	54.252	71.2917	0.130872		20	15	54	562	random minimal DDI	0
4	238	52	ranked_0	0.484731	94.2083	52.552	83.7942	0.321839		30	10	61	555	random minimal DDI	0
4	238	52	ranked_1	0.367257	91.2833	36.6667	74.8983	0.244914		21	9	43	423	random minimal DDI	0
4	238	52	ranked_2	0.347039	93.643	38.8344	76.6334	0.199433		20	9	41	442	random minimal DDI	0
4	238	52	ranked_3	0.338124	91.8403	34.3583	75.4169	0.228386		30	12	65	649	random minimal DDI	0
4	238	52	ranked_4	0.334639	92.5676	37.8956	74.7155	0.239693		33	16	72	815	random minimal DDI	0
5	80	151	ranked_0	0.245302	53.226	82.801	68.0135	0.0418089		10	10	21	222	random minimal DDI	0
5	80	151	ranked_1	0.242478	51.3038	86.3283	71.6406	0.0707027		13	18	34	478	random minimal DDI	0
5	80	151	ranked_2	0.238853	51.2553	85.2733	68.2643	0.0778754		15	15	40	769	random minimal DDI	0
5	80	151	ranked_3	0.236548	59.4225	85.7653	74.0574	0.0522619		12	15	30	289	random minimal DDI	0
5	80	151	ranked_4	0.217735	50.3336	86.4086	68.3711	0.0967191		14	14	50	631	random minimal DDI	0
6	230	221	ranked_0	0.282136	73.8737	72.2814	73.1307	0.0266043		8	7	11	114	random minimal DDI	0
6	230	221	ranked_1	0.233167	74.69	57.8825	65.9209	0.0400655		11	12	21	203	random minimal DDI	0
6	230	221	ranked_2	0.211466	81.9744	72.7689	77.3717	0.0386183		9	9	16	112	random minimal DDI	0
6	230	221	ranked_3	0.192644	70.978	64.4318	68.2085	0.0325026		15	11	23	221	random minimal DDI	0
6	230	221	ranked_4	0.187681	65.14	53.1867	60.0171	0.0286643		8	6	12	98	random minimal DDI	0
7	120	75	ranked_0	0.200055	78.3065	64.3705	70.9514	0.154012		17	19	46	492	random minimal DDI	0
7	120	75	ranked_1	0.197147	63.1875	63.309	63.2442	0.0872428		24	21	64	618	random minimal DDI	0
7	120	75	ranked_2	0.18957	76.0668	53.3905	64.7287	0.0889635		19	19	64	951	random minimal DDI	0
7	120	75	ranked_3	0.18935	81.5071	65.66	72.7495	0.107322		17	21	51	539	random minimal DDI	0
7	120	75	ranked_4	0.184283	77.0789	61.2344	69.1567	0.12011		18	18	51	526	random minimal DDI	0
8	217	196	ranked_0	0.262187	58.9818	47.2353	53.5108	0.0971237		39	34	109	1250	random minimal DDI	0
8	217	196	ranked_1	0.225477	60.7153	52.3975	56.4223	0.139487		30	32	163	2247	random minimal DDI	0
8	217	196	ranked_2	0.219959	55.6561	47.1893	51.4227	0.0572161		28	28	104	1180	random minimal DDI	0
8	217	196	ranked_3	0.218426	65.8078	60.4629	63.2925	0.106652		27	24	75	689	random minimal DDI	0
8	217	196	ranked_4	0.212441	55.8387	53.4583	54.6961	0.109955		39	36	170	2256	random minimal DDI	0
9	504	94	ranked_0	0.463085	85.5863	66.6531	78.9341	0.121536		24	13	43	478	random minimal DDI	0
9	504	94	ranked_1	0.315035	87.4353	53.2847	75.083	0.187495		30	17	71	911	random minimal DDI	0
9	504	94	ranked_2	0.31297	85.9589	57.8937	72.7518	0.0404539		9	8	13	97	random minimal DDI	0
9	504	94	ranked_3	0.278936	88.1618	51.4618	69.8118	0.0275219		11	11	22	178	random minimal DDI	0
9	504	94	ranked_4	0.277595	87.9033	62.66	81.5925	0.0188228		3	1	3	13	random minimal DDI	0
10	146	90	ranked_0	0.641164	84.7808	81.8956	83.5443	0.087783		12	9	21	253	random minimal DDI	0
10	146	90	ranked_1	0.540187	65.052	59.9767	62.2836	0.0249897		5	6	11	140	random minimal DDI	0
10	146	90	ranked_2	0.537551	69.615	63.5471	65.7536	0.0272799		4	7	10	102	random minimal DDI	0
10	146	90	ranked_3	0.238226	66.4229	69.7833	68.161	0.059284		14	15	41	403	random minimal DDI	0
10	146	90	ranked_4	0.167238	71.0054	62.02	66.421	0.133319		24	25	77	842	random minimal DDI	0
11	276	56	ranked_0	0.345877	69.4566	57.2	64.1694	0.0993565		29	22	65	606	random minimal DDI	0
11	276	56	ranked_1	0.344214	66.9447	54.8771	60.9109	0.0617827		17	17	47	487	random minimal DDI	0
11	276	56	ranked_2	0.329676	66.078	52.535	59.54	0.045475		15	14	39	375	random minimal DDI	0
11	276	56	ranked_3	0.322904	68.2014	60.1233	63.8313	0.132732		28	33	108	1157	random minimal DDI	0
11	276	56	ranked_4	0.313688	70.0962	60.5215	65	0.152405		29	33	112	1462	random minimal DDI	0
12	414	120	ranked_0	0.274308	75.9688	46.1414	62.0493	0.0237833		8	7	11	72	random minimal DDI	0
12	414	120	ranked_1	0.268295	78.5929	57.075	68.6615	0.0214119		7	6	12	49	random minimal DDI	0
12	414	120	ranked_2	0.261805	82.48	50.4525	68.2456	0.035868		5	4	6	40	random minimal DDI	0
12	414	120	ranked_3	0.257151	76.5925	61.324	68.11	0.0209246		4	5	6	17	random minimal DDI	0
12	414	120	ranked_4	0.22089	85.5473	52.4721	73.971	0.362005		26	14	112	1595	random minimal DDI	0
13	406	323	ranked_0	0.244855	83.3786	85.587	84.6776	0.0251627		7	10	15	86	random minimal DDI	0
13	406	323	ranked_1	0.242094	83.865	85.5644	85.0415	0.0252157		4	9	11	71	random minimal DDI	0
13	406	323	ranked_2	0.233659	91.0088	78.1675	84.5881	0.0923919		8	8	24	211	random minimal DDI	0
13	406	323	ranked_3	0.231853	89.3274	84.1962	86.4658	0.419213		23	29	87	1031	random minimal DDI	0
13	406	323	ranked_4	0.213384	88.04	87.75	87.8587	0.0323674		6	10	15	143	random minimal DDI	0
14	172	115	ranked_0	0.219727	66.0111	40.2188	52.4536	0.0982547		37	41	113	1241	random minimal DDI	0
14	172	115	ranked_1	0.199631	67.0462	51.7042	58.8803	0.133674		29	33	127	1690	random minimal DDI	0
14	172	115	ranked_2	0.196114	57.5143	48.11	52.7541	0.104302		40	41	173	2301	random minimal DDI	0
14	172	115	ranked_3	0.193494	74.6313	32.8162	57.4764	0.0753946		23	16	45	419	random minimal DDI	0
14	172	115	ranked_4	0.190488	76.34	42.6671	59.8951	0.112443		22	21	72	726	random minimal DDI	0
15	95	92	ranked_0	0.215748	74.0743	53.9835	63.5723	0.109254		21	23	63	781	random minimal DDI	0
15	95	92	ranked_1	0.179862	74.8203	59.0767	69.4532	0.199658		29	15	87	1328	random minimal DDI	0
15	95	92	ranked_2	0.167692	72.9687	50.6552	62.5558	0.077848		24	21	54	590	random minimal DDI	0
15	95	92	ranked_3	0.16282	77.347	57.027	69.219	0.14541		30	20	74	1019	random minimal DDI	0
15	95	92	ranked_4	0.15848	73.9565	44.3937	62.6945	0.0952983		26	16	63	717	random minimal DDI	0
16	111	128	ranked_0	0.250607	83.1128	83.2555	83.1669	0.110236		18	11	28	344	random minimal DDI	0
16	111	128	ranked_1	0.238293	76.1807	77.27	76.7894	0.195565		15	19	46	483	random minimal DDI	0
16	111	128	ranked_2	0.231915	75.9791	79.5833	77.5615	0.133865		23	18	53	646	random minimal DDI	0
16	111	128	ranked_3	0.228346	74.3253	81.8343	77.7165	0.142598		17	14	34	444	random minimal DDI	0
16	111	128	ranked_4	0.181146	83.871	75.9521	80.1095	0.22525		21	19	56	669	random minimal DDI	0
17	98	39	ranked_0	0.303168	71.6988	38.8226	52.795	0.0642636		17	23	44	325	random minimal DDI	0
17	98	39	ranked_1	0.294392	80.9581	32.6179	56.3485	0.133293		27	28	78	857	random minimal DDI	0
17	98	39	ranked_2	0.281813	75.5093	31.5361	53.9084	0.117221		29	28	94	972	random minimal DDI	0
17	98	39	ranked_3	0.266718	75.6805	36.9822	54.4886	0.0806777		19	23	56	540	random minimal DDI	0
17	98	39	ranked_4	0.254233	74.3422	32.4465	52.1118	0.0626853		23	26	62	556	random minimal DDI	0
18	172	73	ranked_0	0.475603	78.0412	56.9637	68.9395	0.113091		25	19	52	419	random minimal DDI	0
18	172	73	ranked_1	0.272213	78.6482	53.5648	64.7863	0.0815695		17	21	47	402	random minimal DDI	0
18	172	73	ranked_2	0.248249	81.1033	58.3278	70.5915	0.127519		21	18	50	461	random minimal DDI	0
18	172	73	ranked_3	0.244655	74.9952	51.1558	63.3188	0.0920426		25	24	68	695	random minimal DDI	0
18	172	73	ranked_4	0.222022	75.593	49.4358	62.3	0.151439		30	31	90	1036	random minimal DDI	0
19	69	60	ranked_0	0.261835	57.1486	54.4391	55.4928	0.0294988		7	11	22	222	random minimal DDI	0
19	69	60	ranked_1	0.255882	56.1209	67.7985	62.4462	0.0461052		11	13	27	242	random minimal DDI	0
19	69	60	ranked_2	0.250107	46.7146	58.4393	52.7941	0.0526685		13	14	63	939	random minimal DDI	0
19	69	60	ranked_3	0.232896	56.83	58.3975	57.5824	0.0451511		13	12	34	310	random minimal DDI	0
19	69	60	ranked_4	0.224405	57.9738	52.506	55.3281	0.0483259		16	15	42	392	random minimal DDI	0
20	224	177	ranked_0	0.682433	92.1555	93.952	93.011	0.108059		11	10	23	240	random minimal DDI	0
20	224	177	ranked_1	0.301414	76.8625	71.103	73.6628	0.0481596		8	10	19	165	random minimal DDI	0
20	224	177	ranked_2	0.241042	78.4933	59.5133	70.359	0.0311913		12	9	23	235	random minimal DDI	0
20	224	177	ranked_3	0.222665	79.6874	56.8767	69.6238	0.0556852		19	15	36	421	random minimal DDI	0
20	224	177	ranked_4	0.198319	80.4062	55.5027	70.2604	0.0542419		16	11	36	438	random minimal DDI	0
21	84	97	ranked_0	0.223216	43.6495	67.7884	55.1155	0.0624855		21	19	48	513	random minimal DDI	0
21	84	97	ranked_1	0.209676	41.5637	67.1365	54.6779	0.0397136		19	20	46	529	random minimal DDI	0
21	84	97	ranked_2	0.209136	41.0245	65.19	52.2232	0.0542746		22	19	54	732	random minimal DDI	0
21	84	97	ranked_3	0.183703	37.9906	72.0176	58.2448	0.052013		17	25	42	590	random minimal DDI	0
21	84	97	ranked_4	0.176392	40.012	65.2881	53.0577	0.03641		15	16	31	267	random minimal DDI	0
22	71	326	ranked_0	0.389635	40.9405	74.4368	59.5496	0.0728729		20	25	56	506	random minimal DDI	0
22	71	326	ranked_1	0.371634	36.7403	77.4355	56.7842	0.10393		34	33	104	1129	random minimal DDI	0
22	71	326	ranked_2	0.363703	41.6027	79.6236	60.6132	0.10207		22	22	61	689	random minimal DDI	0
22	71	326	ranked_3	0.354207	46.2322	81.6733	67.4969	0.108251		18	27	56	636	random minimal DDI	0
22	71	326	ranked_4	0.323629	59.9078	84.0387	74.9896	0.0435199		9	15	23	216	random minimal DDI	0
23	65	133	ranked_0	0.499594	76.3808	76.429	76.4027	0.0888642		12	10	24	202	random minimal DDI	0
23	65	133	ranked_1	0.473333	77.9536	75.8088	77.0505	0.0798239		11	8	23	183	random minimal DDI	0
23	65	133	ranked_2	0.412574	73.5562	71.8737	72.9152	0.0636265		13	8	22	180	random minimal DDI	0
23	65	133	ranked_3	0.159517	54.35	70.6776	63.9214	0.0735928		12	17	40	463	random minimal DDI	0
23	65	133	ranked_4	0.14129	60.1872	67.0985	63.8247	0.0933912		18	20	54	724	random minimal DDI	0
24	107	179	ranked_0	0.305683	66.8879	73.8015	70.548	0.103839		24	27	56	476	random minimal DDI	0
24	107	179	ranked_1	0.243699	58.8711	82.531	71.3237	0.027297		9	10	20	171	random minimal DDI	0
24	107	179	ranked_2	0.221595	63.2492	75.2142	69.1096	0.0748116		25	24	59	490	random minimal DDI	0
24	107	179	ranked_3	0.191507	55.9473	67.25	62.0696	0.0341985		11	13	25	186	random minimal DDI	0
24	107	179	ranked_4	0.166696	54.3396	62.9975	58.3356	0.102744		28	24	96	1510	random minimal DDI	0
25	192	154	ranked_0	0.15512	60.6035	34.6936	50.4246	0.0239098		17	11	24	262	random minimal DDI	0
25	192	154	ranked_1	0.147566	64.06	39.2257	53.8341	0.0226556		10	7	15	93	random minimal DDI	0
25	192	154	ranked_2	0.145632	56.3039	27.4987	45.0747	0.0353083		36	23	68	873	random minimal DDI	0
25	192	154	ranked_3	0.142323	0	0	0	0		0	0	0	0	random minimal DDI	0
25	192	154	ranked_4	0.139637	0	0	0	0		0	0	0	0	random minimal DDI	0
26	83	124	ranked_0	0.477468	71.667	59.2284	65.1885	0.0620588		23	25	52	431	random minimal DDI	0
26	83	124	ranked_1	0.390115	69.9659	67.2915	68.654	0.0923911		27	26	66	551	random minimal DDI	0
26	83	124	ranked_2	0.249372	63.9742	47.7123	55.0636	0.0799342		33	40	120	1530	random minimal DDI	0
26	83	124	ranked_3	0.228872	58.5848	58.6558	58.6238	0.0723914		27	33	80	940	random minimal DDI	0
26	83	124	ranked_4	0.194989	51.9485	66.588	59.7911	0.0348499		13	15	29	355	random minimal DDI	0
27	236	48	ranked_0	0.778039	94.8817	91.6285	93.19	0.0978064		12	13	28	305	random minimal DDI	0
27	236	48	ranked_1	0.40521	83.8955	74.7307	78.6081	0.0856404		11	15	33	411	random minimal DDI	0
27	236	48	ranked_2	0.285034	80.9117	63.68	72.4873	0.199735		23	22	88	1230	random minimal DDI	0
27	236	48	ranked_3	0.268352	84.9233	53.3553	68.1528	0.124628		15	17	60	780	random minimal DDI	0
27	236	48	ranked_4	0.241374	87.8636	50.0718	68.9677	0.0343764		11	11	21	216	random minimal DDI	0
28	81	79	ranked_0	0.797539	93.255	91.8175	92.5363	0.163281		12	12	29	182	random minimal DDI	0
28	81	79	ranked_1	0.265412	70.6719	67.6047	69.2997	0.112408		21	17	48	347	random minimal DDI	0
28	81	79	ranked_2	0.197861	75.7765	56.7878	64.858	0.088436		17	23	60	554	random minimal DDI	0
28	81	79	ranked_3	0.182089	82.957	63.5	74.6183	0.208436		20	15	64	717	random minimal DDI	0
28	81	79	ranked_4	0.173338	78.39	58.5977	67.6692	0.0625006		11	13	26	194	random minimal DDI	0
29	545	157	ranked_0	0.372047	78.5416	71.9081	75.5091	0.116788		19	16	37	226	random minimal DDI	0
29	545	157	ranked_1	0.354362	77.5925	57.2336	69.2094	0.0660514		20	14	33	319	random minimal DDI	0
29	545	157	ranked_2	0.332834	78.7857	53.9489	66.9882	0.0678837		21	19	41	437	random minimal DDI	0
29	545	157	ranked_3	0.315038	92.13	75.145	83.6375	0.0290809		4	4	5	29	random minimal DDI	0
29	545	157	ranked_4	0.306579	80.2688	64.1725	74.9033	0.0202835		8	4	8	39	random minimal DDI	0
30	123	123	ranked_0	0.766173	92.7913	96.5817	95.0655	0.157691		8	12	25	259	random minimal DDI	0
30	123	123	ranked_1	0.275795	39.0562	80.8845	62.8886	0.110413		37	49	110	1107	random minimal DDI	0
30	123	123	ranked_2	0.254537	36.8958	78.1047	59.0379	0.0921019		31	36	94	1141	random minimal DDI	0
30	123	123	ranked_3	0.251655	51.3029	77.1261	68.5183	0.0582016		14	28	53	545	random minimal DDI	0
30	123	123	ranked_4	0.246274	53.3467	78.8691	68.7945	0.06571		15	23	46	391	random minimal DDI	0
31	33	62	ranked_0	0.365058	52.62	68.6612	61.7343	0.0819041		19	25	55	472	random minimal DDI	0
31	33	62	ranked_1	0.345461	50.8414	66.7065	58.5805	0.0787199		21	20	58	573	random minimal DDI	0
31	33	62	ranked_2	0.273438	47.2974	63.3015	55.5046	0.0441253		19	20	35	347	random minimal DDI	0
31	33	62	ranked_3	0.222055	46.7005	62.05	54.5458	0.05686		22	23	52	486	random minimal DDI	0
31	33	62	ranked_4	0.201877	42.7243	60.4084	52.9061	0.0394987		14	19	46	463	random minimal DDI	0
32	48	170	ranked_0	0.270265	51.928	74.401	60.9172	0.0503967		15	10	29	179	random minimal DDI	0
32	48	170	ranked_1	0.248971	54.1024	75.8105	64.4137	0.120041		21	19	66	760	random minimal DDI	0
32	48	170	ranked_2	0.233041	53.8725	89.3756	75.1743	0.117773		12	18	34	238	random minimal DDI	0
32	48	170	ranked_3	0.232527	57.8878	79.7463	67.7762	0.211527		23	19	87	1292	random minimal DDI	0
32	48	170	ranked_4	0.221511	59.0106	75	64.9326	0.105126		17	10	56	823	random minimal DDI	0
33	143	95	ranked_0	0.192435	82.7712	68.886	77.6285	0.0577658		17	10	26	244	random minimal DDI	0
33	143	95	ranked_1	0.187297	78.3827	67.4881	73.7955	0.102521		22	16	47	541	random minimal DDI	0
33	143	95	ranked_2	0.17514	77.8033	59.8112	70.023	0.123144		21	16	61	749	random minimal DDI	0
33	143	95	ranked_3	0.168605	69.3587	51.3886	60.9727	0.0637834		16	14	46	412	random minimal DDI	0
33	143	95	ranked_4	0.1521	80.0548	65.6482	75.1025	0.087798		21	11	38	478	random minimal DDI	0
34	82	86	ranked_0	0.420698	51.6112	65.5086	57.9903	0.102967		33	28	76	931	random minimal DDI	0
34	82	86	ranked_1	0.28199	48.6814	60.9389	54.5038	0.0586485		21	19	47	433	random minimal DDI	0
34	82	86	ranked_2	0.239865	45.8181	67.4739	55.6906	0.119792		37	31	114	1209	random minimal DDI	0
34	82	86	ranked_3	0.229057	50.8615	59.8885	56.4821	0.0558498		20	33	69	681	random minimal DDI	0
34	82	86	ranked_4	0.209245	49.7284	61.7985	55.9956	0.0485864		25	27	62	683	random minimal DDI	0
35	113	377	ranked_0	0.338363	46.4673	91.561	76.8565	0.0809921		15	31	49	368	random minimal DDI	0
35	113	377	ranked_1	0.264444	39.9207	92.3008	72.6583	0.117908		15	25	54	565	random minimal DDI	0
35	113	377	ranked_2	0.262042	38.3542	90.4869	73.409	0.115345		19	39	71	660	random minimal DDI	0
35	113	377	ranked_3	0.247536	42.4556	91.38	73.7672	0.0415965		9	16	21	212	random minimal DDI	0
35	113	377	ranked_4	0.245331	41.0682	88.0659	72.4	0.0514878		11	22	35	338	random minimal DDI	0
36	40	124	ranked_0	0.547724	67.3219	78.5405	73.8168	0.116683		16	22	53	423	random minimal DDI	0
36	40	124	ranked_1	0.328071	60.2482	81.7665	73.3129	0.152904		11	17	52	567	random minimal DDI	0
36	40	124	ranked_2	0.3149	63.5169	75.0644	69.2906	0.100744		16	16	43	402	random minimal DDI	0
36	40	124	ranked_3	0.255493	60.7681	76.5346	69.49	0.155877		21	26	76	1095	random minimal DDI	0
36	40	124	ranked_4	0.217195	60.4167	76.488	67.7218	0.178046		24	20	78	1251	random minimal DDI	0
37	23	93	ranked_0	0.131072	33.2173	48.5841	43.4618	0.0298887		11	22	52	911	random minimal DDI	0
37	23	93	ranked_1	0.12076	33.71	56.2488	46.9224	0.0434982		12	17	53	871	random minimal DDI	0
37	23	93	ranked_2	0.116068	33.6217	48.7837	42.2857	0.0215019		6	8	10	97	random minimal DDI	0
37	23	93	ranked_3	0.109048	38.1427	51.8888	46.734	0.0374762		15	25	85	1465	random minimal DDI	0
37	23	93	ranked_4	0.0894625	32.9475	46.3879	41.5005	0.0237128		8	14	32	446	random minimal DDI	0
38	98	191	ranked_0	0.364263	55.6343	66.7383	61.3778	0.104827		28	30	74	563	random minimal DDI	0
38	98	191	ranked_1	0.335759	51.8368	68.5942	59.7367	0.115492		37	33	97	876	random minimal DDI	0
38	98	191	ranked_2	0.329903	58.9886	68.0876	63.6179	0.135139		28	29	75	614	random minimal DDI	0
38	98	191	ranked_3	0.32208	53.4638	70.7167	62.3877	0.153761		42	45	154	2038	random minimal DDI	0
38	98	191	ranked_4	0.314224	59.8137	75.6252	67.849	0.159625		30	31	81	815	random minimal DDI	0
39	131	87	ranked_0	0.299772	82.682	72.6393	77.6607	0.103308		15	15	38	398	random minimal DDI	0
39	131	87	ranked_1	0.284955	84.8067	75.9979	80.2832	0.141864		18	19	49	528	random minimal DDI	0
39	131	87	ranked_2	0.241018	84.6453	73.76	80.5633	0.0861352		15	9	24	284	random minimal DDI	0
39	131	87	ranked_3	0.217355	84.038	74.6023	79.6571	0.116189		15	13	35	382	random minimal DDI	0
39	131	87	ranked_4	0.214143	89.2156	67.6538	82.0283	0.071487		16	8	24	269	random minimal DDI	0
40	40	221	ranked_0	0.441906	40.7975	71.173	57.0449	0.0604272		20	23	54	400	random minimal DDI	0
40	40	221	ranked_1	0.434292	43.215	78.434	61.7513	0.0739991		18	20	47	395	random minimal DDI	0
40	40	221	ranked_2	0.389623	37.0226	66.6113	51.817	0.0579912		23	23	72	885	random minimal DDI	0
40	40	221	ranked_3	0.364208	35.5747	74.9143	58.195	0.0708487		17	23	63	773	random minimal DDI	0
40	40	221	ranked_4	0.343899	34.3791	71.8173	52.6822	0.0533588		23	22	58	616	random minimal DDI	0
41	208	57	ranked_0	0.261977	64.5378	63.423	63.9804	0.096075		23	23	59	554	random minimal DDI	0
41	208	57	ranked_1	0.257791	46.6039	58.0685	51.4116	0.091737		36	26	120	1817	random minimal DDI	0
41	208	57	ranked_2	0.253151	56.53	61.8772	58.8795	0.142895		37	29	120	1677	random minimal DDI	0
41	208	57	ranked_3	0.250492	66.52	62.94	65.0356	0.0481351		24	17	40	378	random minimal DDI	0
41	208	57	ranked_4	0.248173	58.8521	57.7617	58.4345	0.0741246		29	18	64	718	random minimal DDI	0
42	158	20	ranked_0	0.493874	89.1473	41.78	71.5537	0.157955		22	13	50	439	random minimal DDI	0
42	158	20	ranked_1	0.486936	86.7345	36.3381	65.515	0.113415		22	16	53	507	random minimal DDI	0
42	158	20	ranked_2	0.472578	88.855	46.4582	72.7734	0.123697		18	11	40	263	random minimal DDI	0
42	158	20	ranked_3	0.468533	89.4205	40.5867	70.5171	0.148292		19	12	42	307	random minimal DDI	0
42	158	20	ranked_4	0.427193	89.4458	33.3082	68.862	0.13231		19	11	45	479	random minimal DDI	0
43	174	143	ranked_0	0.228136	59.61	76.7887	69.741	0.149957		16	23	45	488	random minimal DDI	0
43	174	143	ranked_1	0.203644	70.9572	72.435	71.6468	0.35441		32	28	118	1608	random minimal DDI	0
43	174	143	ranked_2	0.196479	80.7521	72.0422	76.4764	0.373536		28	27	122	1715	random minimal DDI	0
43	174	143	ranked_3	0.185244	72.9814	71.0642	71.9908	0.334196		29	31	115	1510	random minimal DDI	0
43	174	143	ranked_4	0.17234	78.0131	82.1678	80.1296	0.489808		26	27	101	1470	random minimal DDI	0
44	65	71	ranked_0	0.49855	79.9233	83.44	81.4305	0.100302		12	9	26	205	random minimal DDI	0
44	65	71	ranked_1	0.478591	76.4645	82.3156	79.0975	0.063064		11	9	28	381	random minimal DDI	0
44	65	71	ranked_2	0.402655	74.7442	80.3609	77.4304	0.0871929		12	11	27	323	random minimal DDI	0
44	65	71	ranked_3	0.346388	71.2092	79.13	74.8396	0.0552304		13	11	26	275	random minimal DDI	0
44	65	71	ranked_4	0.255938	70.04	77.8662	73.123	0.0741495		20	13	37	324	random minimal DDI	0
45	89	127	ranked_0	0.156345	44.151	33.8632	38.8874	0.031632		42	44	111	1012	random minimal DDI	0
45	89	127	ranked_1	0.13033	39.2656	27.2292	33.1649	0.0224635		36	37	72	623	random minimal DDI	0
45	89	127	ranked_2	0.107727	40.7778	30.2424	35.1049	0.0215349		18	21	38	322	random minimal DDI	0
45	89	127	ranked_3	0.101254	34.88	28.1737	31.0479	0.0189545		6	8	8	68	random minimal DDI	0
45	89	127	ranked_4	0.087518	31.529	28.3441	29.7375	0.0217544		21	27	59	775	random minimal DDI	0
46	48	174	ranked_0	0.333888	55.8153	73.4254	63.4463	0.061458		17	13	36	363	random minimal DDI	0
46	48	174	ranked_1	0.305657	58.8569	79.6622	69.8715	0.120205		16	18	48	587	random minimal DDI	0
46	48	174	ranked_2	0.287695	57.888	76.2819	67.3816	0.0832507		15	16	40	386	random minimal DDI	0
46	48	174	ranked_3	0.264742	54.1767	76.085	66.1267	0.0909828		15	18	52	461	random minimal DDI	0
46	48	174	ranked_4	0.258045	53.7009	78.4095	65.7679	0.151574		22	21	79	1133	random minimal DDI	0
47	130	169	ranked_0	0.686027	83.5371	83.7762	83.6522	0.143829		14	13	27	158	random minimal DDI	0
47	130	169	ranked_1	0.484584	74.1118	83.8436	78.9777	0.105438		11	11	25	143	random minimal DDI	0
47	130	169	ranked_2	0.239399	69.7867	83.5117	76.9611	0.22649		21	23	66	763	random minimal DDI	0
47	130	169	ranked_3	0.214368	76.5586	79.7928	78.0559	0.415142		29	25	118	1628	random minimal DDI	0
47	130	169	ranked_4	0.188781	74.6462	81.049	77.7968	0.412		32	31	102	1230	random minimal DDI	0
48	60	113	ranked_0	0.270838	59.0138	72.2078	65.9107	0.0700957		21	23	60	771	random minimal DDI	0
48	60	113	ranked_1	0.228032	54.2836	79.2306	68.3163	0.0636138		14	18	41	392	random minimal DDI	0
48	60	113	ranked_2	0.218466	53.0348	68.6495	60.6517	0.0472263		21	20	49	464	random minimal DDI	0
48	60	113	ranked_3	0.212648	56.915	69.6304	63.414	0.0579864		22	23	55	545	random minimal DDI	0
48	60	113	ranked_4	0.199536	48.7743	54.4848	51.8778	0.055546		21	25	72	1067	random minimal DDI	0

## Sheet: AF-MMv2.2 ROC statistics
prediction_type	metric	optimal_cutoff	true_positive_rate	false_positive_rate	distance_to_(0,1)
approved minimal DDI+random minimal DDI	model_confidence	0.380478	0.645833	0.229167	0.421843
approved minimal DDI+random minimal DDI	chainA_intf_avg_plddt	0.81655	0.583333	0.1875	0.456911
approved minimal DDI+random minimal DDI	chainB_intf_avg_plddt	0.824646	0.520833	0.229167	0.531148
approved minimal DDI+random minimal DDI	intf_avg_plddt	0.746325	0.645833	0.270833	0.445853
approved minimal DDI+random minimal DDI	pDockQ	0.140672	0.5625	0.1875	0.475986

## Sheet: AF-MMv2.3 ROC statistics
prediction_type	metric	optimal_cutoff	true_positive_rate	false_positive_rate	distance_to_(0,1)
approved minimal DDI+random minimal DDI	model_confidence	0.439345	0.666667	0.3125	0.456911
approved minimal DDI+random minimal DDI	chainA_intf_avg_plddt	0.870694	0.520833	0.229167	0.531148
approved minimal DDI+random minimal DDI	chainB_intf_avg_plddt	0.851871	0.541667	0.166667	0.487696
approved minimal DDI+random minimal DDI	intf_avg_plddt	0.77065	0.625	0.333333	0.501733
approved minimal DDI+random minimal DDI	pDockQ	0.165752	0.625	0.270833	0.462575
