# Supplementary material for: Systematic discovery of protein interaction interfaces using AlphaFold and experimental validation
Source: Mol Syst Biol. 2024 Jan 15;20(2):75–97. doi: 10.1038/s44320-023-00005-6 (PMC10883280; doi:10.1038/s44320-023-00005-6)
Supplement: Supplementary file 9 — Data Set EV7 [file 44320_2023_5_MOESM9_ESM.xlsx]

## Sheet: Legend
AUROC AP MMv2.2 v2.3
Area under Receiver Operating Characteristics curve and Average Precision of different metrics in AF v2.2 and v2.3
Header legend
RRS_type	Random reference set used
metric	Metric to be tested for performance
AP_v2.2	Average Precision in AF-MM v2.2
AP_v2.3	Average Precision in AF-MM v2.3
AUROC_v2.2	Area under Receiver Operating Characteristics curve in AF-MM v2.2
AUROC_v2.3	Area under Receiver Operating Characteristics curve in AF-MM v2.3

## Sheet: AUROC AP MMv2.2 v2.3
RRS_type	metric	AP_v2.2	AP_v2.3	AUROC_v2.2	AUROC_v2.3
1 mutation	model_confidence	0.65201	0.667269	0.648815	0.668734
1 mutation	chainA_intf_avg_plddt	0.591959	0.624912	0.57534	0.615123
1 mutation	chainB_intf_avg_plddt	0.681242	0.70641	0.658253	0.697103
1 mutation	intf_avg_plddt	0.671492	0.705034	0.644151	0.685086
1 mutation	pDockQ	0.583571	0.597897	0.609526	0.626536
1 mutation	num_res_res_contact	0.528287	0.526301	0.551882	0.511798
1 mutation	num_atom_atom_contact	0.52521	0.516988	0.547712	0.498409
2 mutations	model_confidence	0.828541	0.828007	0.802952	0.813213
2 mutations	chainA_intf_avg_plddt	0.651786	0.720624	0.641736	0.702316
2 mutations	chainB_intf_avg_plddt	0.835457	0.858443	0.804928	0.837083
2 mutations	intf_avg_plddt	0.818125	0.842265	0.785832	0.824846
2 mutations	pDockQ	0.716057	0.70042	0.735678	0.708571
2 mutations	num_res_res_contact	0.556671	0.517483	0.590951	0.485815
2 mutations	num_atom_atom_contact	0.539529	0.446416	0.584175	0.410448
Randomly paired DMI	model_confidence	0.886514	0.894101	0.856942	0.882029
Randomly paired DMI	chainA_intf_avg_plddt	0.652967	0.75845	0.643923	0.748324
Randomly paired DMI	chainB_intf_avg_plddt	0.87069	0.895728	0.840668	0.884245
Randomly paired DMI	intf_avg_plddt	0.846357	0.870318	0.821313	0.869485
Randomly paired DMI	pDockQ	0.794991	0.791816	0.771356	0.784386
Randomly paired DMI	num_res_res_contact	0.607775	0.532729	0.630839	0.536873
Randomly paired DMI	num_atom_atom_contact	0.583725	0.478652	0.636354	0.507677
Randomly paired DDI	model_confidence	0.801518	0.778933	0.734375	0.727431
Randomly paired DDI	chainA_intf_avg_plddt	0.766106	0.69822	0.744792	0.684462
Randomly paired DDI	chainB_intf_avg_plddt	0.745301	0.695227	0.673611	0.676649
Randomly paired DDI	intf_avg_plddt	0.790128	0.729844	0.728299	0.700087
Randomly paired DDI	pDockQ	0.755791	0.723385	0.673611	0.665365
Randomly paired DDI	num_res_res_contact	0.574629	0.422947	0.575087	0.388672
Randomly paired DDI	num_atom_atom_contact	0.537651	0.364559	0.537977	0.267795
