# Supplementary material for: Systematic discovery of protein interaction interfaces using AlphaFold and experimental validation
Source: Mol Syst Biol. 2024 Jan 15;20(2):75–97. doi: 10.1038/s44320-023-00005-6 (PMC10883280; doi:10.1038/s44320-023-00005-6)
Supplement: Supplementary file 10 — Data Set EV8 [file 44320_2023_5_MOESM10_ESM.xlsx]

## Sheet: Legend
Benchmark_fragmentation_RRS
20 DMIs were selected from the extended PRS and the fragmentation approach was applied on them.
Header legend
uniprot_motif	UniProt ID of the motif protein
uniprot_domain	UniProt ID of the domain protein
uniprot_domain_random	UniProt ID of a random protein
UniProt to HGNC
Mapping of UniProt ID to HGNC gene symbol
Header legend
UniProt_ID	UniProt ID
HGNC_symbol	HGNC symbol
RRS Prediction result
Prediction result of the RRS paired fragments using AlphaFold Multimer v2.2.0
Header legend
prediction_name	Name of prediction
model_confidence	Model confidence output by AlphaFold
chainA_intf_avg_plddt	Average pLDDT of interface residue in chain A / 100
chainB_intf_avg_plddt	Average pLDDT of interface residue in chain B / 100
uniprotA	UniProt ID of protein A
fragment_typeA	Type of fragment from protein A. "O" stands for ordered fragment and "D" stands for disordered fragment.
startA	Start of the fragment in protein A
endA	End of the fragment in protein A
uniprotB	UniProt ID of protein B
fragment_typeB	Type of fragment from protein B. "O" stands for ordered fragment and "D" stands for disordered fragment.
startB	Start of the fragment in protein B
endB	End of the fragment in protein B
prediction_type	Ordered-ordered (DDI) or ordered-disordered (DMI) prediction
RRS Prediction statistics
General statistics on the prediction carried out for the random protein pair
Header legend
uniprotA	UniProt ID of protein A in the random pair
uniprotB	UniProt ID of protein B in the random pair
prediction_count	Number of prediction (paired fragments) for the random pair
prediction_above_threshold	Number of prediction above the threshold. Model confidence ≥ 0.7 for ordered-ordered predictions; for ordered-disordered preedictions, chainA_intf_avg_plddt ≥ 0.7 if fragment A is disordered, chainB_intf_avg_plddt ≥ 0.7 if fragment B is disordered
fraction_above_threshold	Fraction of prediction above threshold
PRS Prediction result
Prediction result of the PRS paired fragments using AlphaFold Multimer v2.2.0
Header legend
prediction_name	Name of prediction
model_confidence	Model confidence output by AlphaFold
chainA_intf_avg_plddt	Average pLDDT of interface residue in chain A / 100
chainB_intf_avg_plddt	Average pLDDT of interface residue in chain B / 100
intf_avg_plddt	Average pLDDT of the interface residue from chain A and B
uniprotA	UniProt ID of protein A
fragment_typeA	Type of fragment from protein A. "O" stands for ordered fragment and "D" stands for disordered fragment.
startA	Start of the fragment in protein A
endA	End of the fragment in protein A
uniprotB	UniProt ID of protein B
fragment_typeB	Type of fragment from protein B. "O" stands for ordered fragment and "D" stands for disordered fragment.
startB	Start of the fragment in protein B
endB	End of the fragment in protein B
prediction_type	Ordered-ordered (DDI) or ordered-disordered (DMI) prediction
dmi_type	Name of the DMI type
RMSD_domain	RMSD from aligning the predicted and template domain
RMSD_backbone_peptide	backbone RMSD of predicted and template peptide after alignment on domain
RMSD_all_atom_peptide	all atom RMSD of predicted and template peptide after alignment on domain
PRS longest extensions
Superimposition metric of the PRS in their longest extensions that was computed for extension benchmark
dmi_type	Name of the DMI type
prediction_name	Prediction name
RMSD_all_atom_peptide	RMSD from aligning the predicted and template domain
RMSD_backbone_peptide	backbone RMSD of predicted and template peptide after alignment on domain
DockQ	all atom RMSD of predicted and template peptide after alignment on domain
domain_ext_index	Domain extension index
motif_ext_index	Motif extension index

## Sheet: Benchmark fragmentation
uniprot_motif	uniprot_domain	uniprot_domain_random
Q14596	Q9H0R8	O75581
O94907	O75581	Q9UHX1
Q96AE4	Q9UHX1	P03372
Q15596	P03372	O75381
P50542	O75381	O75340
Q8WUM4	O75340	O95400
P06729	O95400	Q12834
O60566	Q12834	Q14145
Q16236	Q14145	Q00987
P04637	Q00987	Q9H2K2
Q07820	Q9H2K2	Q93009
Q00987	Q93009	P98170
P55211	P98170	A5YKK6
Q8WY41	A5YKK6	Q01968
Q8N4B1	Q01968	P11940
Q9BPZ3	P11940	P12004
Q9UBT6	P12004	P26368
Q15637	P26368	P63010
Q5SW96	P63010	P53779
O60239	P53779	Q9H0R8

## Sheet: UniProt to HGNC
UniProt_ID	HGNC_symbol
Q5SW96	LDLRAP1
Q12834	CDC20
O94907	DKK1
Q9H2K2	TNKS2
O95400	CD2BP2
P12004	PCNA
O75381	PEX14
P55211	CASP9
P06729	CD2
Q96AE4	FUBP1
Q07820	MCL1
Q8WY41	NANOS1
Q15637	SF1
O75581	LRP6
Q9H0R8	GABARAPL1
P50542	PEX5
Q00987	MDM2
Q8N4B1	PHETA1
O60566	BUB1B
A5YKK6	CNOT1
Q93009	USP7
P63010	AP2B1
Q14596	NBR1
P04637	TP53
P26368	U2AF2
Q14145	KEAP1
Q16236	NFE2L2
Q8WUM4	PDCD6IP
O60239	SH3BP5
P53779	MAPK10
O75340	PDCD6
Q9BPZ3	PAIP2
Q9UBT6	POLK
P03372	ESR1
Q15596	NCOA2
Q9UHX1	PUF60
P11940	PABPC1
Q01968	OCRL
P98170	XIAP

## Sheet: RRS Prediction result
prediction_name	model_confidence	chainA_intf_avg_plddt	chainB_intf_avg_plddt	uniprotA	fragment_typeA	startA	endA	uniprotB	fragment_typeB	startB	endB	prediction_type
P06729_D_235_245.Q12834_O_166_475	0.5854949818256874	0.502362494468689	0.9594285801478795	P06729	D	235	245	Q12834	O	166	475	ordered-disordered
P06729_D_235_255.Q12834_O_166_475	0.5252454758265688	0.447162504196167	0.9177058769674862	P06729	D	235	255	Q12834	O	166	475	ordered-disordered
P06729_D_235_265.Q12834_O_166_475	0.4403378347532791	0.3893142863682338	0.9064950027465819	P06729	D	235	265	Q12834	O	166	475	ordered-disordered
P06729_D_235_351.Q12834_O_166_475	0.2753926235581332	0.289953848031851	0.9651315749318976	P06729	D	235	351	Q12834	O	166	475	ordered-disordered
P06729_D_240_250.Q12834_O_166_475	0.6085029949036667	0.5126999950408936	0.9380550041198732	P06729	D	240	250	Q12834	O	166	475	ordered-disordered
P06729_D_245_255.Q12834_O_166_475	0.6480881132011325	0.49831428527832033	0.9343235330020679	P06729	D	245	255	Q12834	O	166	475	ordered-disordered
P06729_D_245_265.Q12834_O_166_475	0.4632401141370514	0.4357800025939942	0.9227909157492898	P06729	D	245	265	Q12834	O	166	475	ordered-disordered
P06729_D_250_260.Q12834_O_166_475	0.5898398866105385	0.48518571853637693	0.957524995803833	P06729	D	250	260	Q12834	O	166	475	ordered-disordered
P06729_D_250_280.Q12834_O_166_475	0.4855082672266246	0.4608312463760376	0.9485285786220004	P06729	D	250	280	Q12834	O	166	475	ordered-disordered
P06729_D_255_265.Q12834_O_166_475	0.4727689599729042	0.32700909007679335	0.9404333284166124	P06729	D	255	265	Q12834	O	166	475	ordered-disordered
P06729_D_255_275.Q12834_O_166_475	0.4799683685784436	0.4617363652316007	0.93571999613444	P06729	D	255	275	Q12834	O	166	475	ordered-disordered
P06729_D_260_270.Q12834_O_166_475	0.4246339846101253	0.2662285695757185	0.9506166648864746	P06729	D	260	270	Q12834	O	166	475	ordered-disordered
P06729_D_265_275.Q12834_O_166_475	0.3860655191706164	0.2730142838614327	0.9616125106811524	P06729	D	265	275	Q12834	O	166	475	ordered-disordered
P06729_D_265_285.Q12834_O_166_475	0.4265367772049124	0.30343636252663353	0.9678999964396159	P06729	D	265	285	Q12834	O	166	475	ordered-disordered
P06729_D_265_295.Q12834_O_166_475	0.373820411349716	0.2987374997138977	0.9533874988555908	P06729	D	265	295	Q12834	O	166	475	ordered-disordered
P06729_D_270_280.Q12834_O_166_475	0.4519588182962087	0.2894599990844726	0.9556615389310396	P06729	D	270	280	Q12834	O	166	475	ordered-disordered
P06729_D_275_285.Q12834_O_166_475	0.4450760452674996	0.3199749970436096	0.9701999969482422	P06729	D	275	285	Q12834	O	166	475	ordered-disordered
P06729_D_275_295.Q12834_O_166_475	0.4350873423342108	0.2906588240230785	0.93259999443503	P06729	D	275	295	Q12834	O	166	475	ordered-disordered
P06729_D_280_290.Q12834_O_166_475	0.4334213008332837	0.2802874994277954	0.9597166760762532	P06729	D	280	290	Q12834	O	166	475	ordered-disordered
P06729_D_280_310.Q12834_O_166_475	0.3425984951749697	0.2670142868586949	0.9462227249145507	P06729	D	280	310	Q12834	O	166	475	ordered-disordered
P06729_D_285_295.Q12834_O_166_475	0.4726863107334014	0.38383332782321505	0.9601999969482422	P06729	D	285	295	Q12834	O	166	475	ordered-disordered
P06729_D_285_305.Q12834_O_166_475	0.4280194599948294	0.2839562487602234	0.9391304314654806	P06729	D	285	305	Q12834	O	166	475	ordered-disordered
P06729_D_290_300.Q12834_O_166_475	0.4010574519948117	0.27552000045776365	0.9645800018310549	P06729	D	290	300	Q12834	O	166	475	ordered-disordered
P06729_D_295_305.Q12834_O_166_475	0.4495583741035555	0.34092221366034614	0.9528249867757159	P06729	D	295	305	Q12834	O	166	475	ordered-disordered
P06729_D_295_315.Q12834_O_166_475	0.3738990755320174	0.268266667260064	0.9494833310445148	P06729	D	295	315	Q12834	O	166	475	ordered-disordered
P06729_D_295_325.Q12834_O_166_475	0.3611191237288159	0.3113666725158692	0.9547999974300988	P06729	D	295	325	Q12834	O	166	475	ordered-disordered
P06729_D_300_310.Q12834_O_166_475	0.38134368044734	0.26234999974568685	0.9643714250837054	P06729	D	300	310	Q12834	O	166	475	ordered-disordered
P06729_D_305_315.Q12834_O_166_475	0.3810560331480361	0.2960142844063895	0.959533348083496	P06729	D	305	315	Q12834	O	166	475	ordered-disordered
P06729_D_305_325.Q12834_O_166_475	0.4318455511969982	0.345060001373291	0.951350005013602	P06729	D	305	325	Q12834	O	166	475	ordered-disordered
P06729_D_310_320.Q12834_O_166_475	0.4155460211010818	0.2634363642605868	0.9593375015258787	P06729	D	310	320	Q12834	O	166	475	ordered-disordered
P06729_D_310_340.Q12834_O_166_475	0.3306693048326095	0.2820428562164306	0.9380333243476019	P06729	D	310	340	Q12834	O	166	475	ordered-disordered
P06729_D_315_325.Q12834_O_166_475	0.5174984716401293	0.4008999983469645	0.9434999999999999	P06729	D	315	325	Q12834	O	166	475	ordered-disordered
P06729_D_315_335.Q12834_O_166_475	0.3822806929164062	0.291208332379659	0.9400849952697754	P06729	D	315	335	Q12834	O	166	475	ordered-disordered
P06729_D_320_330.Q12834_O_166_475	0.4507525284006308	0.2730272743918679	0.9457117641673368	P06729	D	320	330	Q12834	O	166	475	ordered-disordered
P06729_D_325_335.Q12834_O_166_475	0.4021760775328253	0.2890333324008518	0.9553400039672851	P06729	D	325	335	Q12834	O	166	475	ordered-disordered
P06729_D_325_345.Q12834_O_166_475	0.3824039231830069	0.2678062462806702	0.9464333301120333	P06729	D	325	345	Q12834	O	166	475	ordered-disordered
P06729_D_330_340.Q12834_O_166_475	0.509895655451343	0.5276285716465542	0.9502916717529295	P06729	D	330	340	Q12834	O	166	475	ordered-disordered
P06729_D_335_345.Q12834_O_166_475	0.6699249677139403	0.5484000100029839	0.9320624923706056	P06729	D	335	345	Q12834	O	166	475	ordered-disordered
P06729_D_340_350.Q12834_O_166_475	0.7059666554260605	0.6631222152709961	0.955456247329712	P06729	D	340	350	Q12834	O	166	475	ordered-disordered
O60566_D_10_27.Q14145_O_324_613	0.5761483196447486	0.3977333323160807	0.9386600006103517	O60566	D	10	27	Q14145	O	324	613	ordered-disordered
O60566_D_10_27.Q14145_O_55_311	0.4401012402392011	0.39127857208251954	0.8242599983215332	O60566	D	10	27	Q14145	O	55	311	ordered-disordered
O60566_D_13_30.Q14145_O_324_613	0.577965045075679	0.39002222696940103	0.9355863709883256	O60566	D	13	30	Q14145	O	324	613	ordered-disordered
O60566_D_13_30.Q14145_O_55_311	0.5213837270247044	0.4704000032865084	0.8418583234151203	O60566	D	13	30	Q14145	O	55	311	ordered-disordered
O60566_D_16_33.Q14145_O_324_613	0.6242277573975484	0.5088111114501953	0.9368499973842076	O60566	D	16	33	Q14145	O	324	613	ordered-disordered
O60566_D_16_33.Q14145_O_55_311	0.3989219754877244	0.3294307650052584	0.8559142848423549	O60566	D	16	33	Q14145	O	55	311	ordered-disordered
O60566_D_18_35.Q14145_O_324_613	0.6148376019296536	0.4939600028991699	0.9387739098590352	O60566	D	18	35	Q14145	O	324	613	ordered-disordered
O60566_D_18_35.Q14145_O_55_311	0.4214392258521689	0.37855384826660166	0.8683149948120118	O60566	D	18	35	Q14145	O	55	311	ordered-disordered
O60566_D_1_10.Q14145_O_324_613	0.7300487212674227	0.5458250045776367	0.9648799934387208	O60566	D	1	10	Q14145	O	324	613	ordered-disordered
O60566_D_1_10.Q14145_O_55_311	0.764557079378707	0.7763999993460519	0.928094114415786	O60566	D	1	10	Q14145	O	55	311	ordered-disordered
O60566_D_1_13.Q14145_O_324_613	0.6987909806774695	0.5204800033569336	0.9568473695453844	O60566	D	1	13	Q14145	O	324	613	ordered-disordered
O60566_D_1_13.Q14145_O_55_311	0.5396100525002235	0.49072857448032925	0.8802733357747395	O60566	D	1	13	Q14145	O	55	311	ordered-disordered
O60566_D_1_16.Q14145_O_324_613	0.6177401604739372	0.42284999529520667	0.929450007351962	O60566	D	1	16	Q14145	O	324	613	ordered-disordered
O60566_D_1_16.Q14145_O_55_311	0.5224386718406729	0.4642307692307692	0.8732749938964843	O60566	D	1	16	Q14145	O	55	311	ordered-disordered
O60566_D_1_18.Q14145_O_324_613	0.5993296269605592	0.3583666658401489	0.9167925968876592	O60566	D	1	18	Q14145	O	324	613	ordered-disordered
O60566_D_1_18.Q14145_O_55_311	0.4623763414347447	0.3872555541992188	0.8489411791633157	O60566	D	1	18	Q14145	O	55	311	ordered-disordered
O60566_D_1_35.Q14145_O_324_613	0.4609573033213744	0.35635714394705637	0.9240039978027345	O60566	D	1	35	Q14145	O	324	613	ordered-disordered
O60566_D_1_35.Q14145_O_55_311	0.4791254801801491	0.4076999967748469	0.8412805620829265	O60566	D	1	35	Q14145	O	55	311	ordered-disordered
O60566_D_1_7.Q14145_O_324_613	0.6684534131212709	0.39147142682756686	0.9688875007629396	O60566	D	1	7	Q14145	O	324	613	ordered-disordered
O60566_D_1_7.Q14145_O_55_311	0.7486852630685267	0.6553285707746234	0.9148285620553152	O60566	D	1	7	Q14145	O	55	311	ordered-disordered
O60566_D_203_213.Q14145_O_324_613	0.6397165612858441	0.3796624994277954	0.942843478658925	O60566	D	203	213	Q14145	O	324	613	ordered-disordered
O60566_D_203_213.Q14145_O_55_311	0.5588582070180047	0.47136667039659286	0.8602214322771344	O60566	D	203	213	Q14145	O	55	311	ordered-disordered
O60566_D_203_223.Q14145_O_324_613	0.5645862830162376	0.38063636779785165	0.9189181795987216	O60566	D	203	223	Q14145	O	324	613	ordered-disordered
O60566_D_203_223.Q14145_O_55_311	0.4798253079592826	0.4062200012207031	0.8377608655846638	O60566	D	203	223	Q14145	O	55	311	ordered-disordered
O60566_D_203_233.Q14145_O_324_613	0.4793180240871415	0.37724000295003257	0.9118499984741212	O60566	D	203	233	Q14145	O	324	613	ordered-disordered
O60566_D_203_233.Q14145_O_55_311	0.4014173418747888	0.33510833263397216	0.8538521808126699	O60566	D	203	233	Q14145	O	55	311	ordered-disordered
O60566_D_203_410.Q14145_O_324_613	0.5763011126279451	0.5676636401089755	0.9886571393694196	O60566	D	203	410	Q14145	O	324	613	ordered-disordered
O60566_D_203_410.Q14145_O_55_311	0.5139860552652485	0.4666305579079522	0.950734037034055	O60566	D	203	410	Q14145	O	55	311	ordered-disordered
O60566_D_208_218.Q14145_O_324_613	0.6578927945592471	0.47028334299723307	0.9396058834300323	O60566	D	208	218	Q14145	O	324	613	ordered-disordered
O60566_D_208_218.Q14145_O_55_311	0.7609379863945334	0.7887750005722046	0.9306000010172528	O60566	D	208	218	Q14145	O	55	311	ordered-disordered
O60566_D_213_223.Q14145_O_324_613	0.6413245342237982	0.3762100009918213	0.9399666680230035	O60566	D	213	223	Q14145	O	324	613	ordered-disordered
O60566_D_213_223.Q14145_O_55_311	0.8075839577042404	0.7443899955749512	0.9297521773628569	O60566	D	213	223	Q14145	O	55	311	ordered-disordered
O60566_D_213_233.Q14145_O_324_613	0.4999215352801956	0.29349285670689174	0.930965513032058	O60566	D	213	233	Q14145	O	324	613	ordered-disordered
O60566_D_213_233.Q14145_O_55_311	0.3093710705691067	0.2938545435125178	0.8807769247201773	O60566	D	213	233	Q14145	O	55	311	ordered-disordered
O60566_D_218_228.Q14145_O_324_613	0.6457176880322407	0.36073000717163084	0.9543333362397693	O60566	D	218	228	Q14145	O	324	613	ordered-disordered
O60566_D_218_228.Q14145_O_55_311	0.3474376813073481	0.2868999998910087	0.8989500122070312	O60566	D	218	228	Q14145	O	55	311	ordered-disordered
O60566_D_218_248.Q14145_O_324_613	0.3689983570306876	0.2570350017547608	0.9348953477726428	O60566	D	218	248	Q14145	O	324	613	ordered-disordered
O60566_D_218_248.Q14145_O_55_311	0.4701532194232207	0.432757142384847	0.8887161328715664	O60566	D	218	248	Q14145	O	55	311	ordered-disordered
O60566_D_21_35.Q14145_O_324_613	0.6539836815280009	0.5264499969482422	0.9522095271519252	O60566	D	21	35	Q14145	O	324	613	ordered-disordered
O60566_D_21_35.Q14145_O_55_311	0.3968099290777588	0.3152583297093709	0.8622363593361594	O60566	D	21	35	Q14145	O	55	311	ordered-disordered
O60566_D_223_233.Q14145_O_324_613	0.6273108568041843	0.41676666259765627	0.955847618466332	O60566	D	223	233	Q14145	O	324	613	ordered-disordered
O60566_D_223_233.Q14145_O_55_311	0.5501480017853386	0.44988888634575736	0.8914214324951172	O60566	D	223	233	Q14145	O	55	311	ordered-disordered
O60566_D_223_243.Q14145_O_324_613	0.4443207998404925	0.28048333326975505	0.9511809539794922	O60566	D	223	243	Q14145	O	324	613	ordered-disordered
O60566_D_223_243.Q14145_O_55_311	0.4507914972871255	0.34533157750179894	0.877262068123653	O60566	D	223	243	Q14145	O	55	311	ordered-disordered
O60566_D_228_238.Q14145_O_324_613	0.6097846330139814	0.3276099967956543	0.948395840326945	O60566	D	228	238	Q14145	O	324	613	ordered-disordered
O60566_D_228_238.Q14145_O_55_311	0.40028464178613	0.3026399993896484	0.8719461529071515	O60566	D	228	238	Q14145	O	55	311	ordered-disordered
O60566_D_233_243.Q14145_O_324_613	0.5963393641901273	0.4241000080108643	0.9643176449046416	O60566	D	233	243	Q14145	O	324	613	ordered-disordered
O60566_D_233_243.Q14145_O_55_311	0.380589219977425	0.2930857140677316	0.9141400146484376	O60566	D	233	243	Q14145	O	55	311	ordered-disordered
O60566_D_233_253.Q14145_O_324_613	0.4996543899742484	0.36298750042915345	0.9448461547264688	O60566	D	233	253	Q14145	O	324	613	ordered-disordered
O60566_D_233_253.Q14145_O_55_311	0.3331917101207304	0.27019499874114994	0.8872076885516827	O60566	D	233	253	Q14145	O	55	311	ordered-disordered
O60566_D_233_263.Q14145_O_324_613	0.441534276384603	0.3227583328882853	0.9513052622477214	O60566	D	233	263	Q14145	O	324	613	ordered-disordered
O60566_D_233_263.Q14145_O_55_311	0.3147281592090437	0.26073636488481	0.9168041674296061	O60566	D	233	263	Q14145	O	55	311	ordered-disordered
O60566_D_238_248.Q14145_O_324_613	0.6317560614875022	0.42217499256134033	0.9475000040154709	O60566	D	238	248	Q14145	O	324	613	ordered-disordered
O60566_D_238_248.Q14145_O_55_311	0.4858093435025217	0.39033333672417536	0.8738142830984933	O60566	D	238	248	Q14145	O	55	311	ordered-disordered
O60566_D_243_253.Q14145_O_324_613	0.6281249731221467	0.33442222595214843	0.9494294155345244	O60566	D	243	253	Q14145	O	324	613	ordered-disordered
O60566_D_243_253.Q14145_O_55_311	0.4118236225428241	0.27147777769300674	0.8900250053405762	O60566	D	243	253	Q14145	O	55	311	ordered-disordered
O60566_D_243_263.Q14145_O_324_613	0.5723094420166663	0.46138888888888885	0.938791659673055	O60566	D	243	263	Q14145	O	324	613	ordered-disordered
O60566_D_243_263.Q14145_O_55_311	0.2703966297046769	0.2403692289499136	0.9042499923706057	O60566	D	243	263	Q14145	O	55	311	ordered-disordered
O60566_D_248_258.Q14145_O_324_613	0.6382539466505475	0.36485556072658964	0.9533909121426667	O60566	D	248	258	Q14145	O	324	613	ordered-disordered
O60566_D_248_258.Q14145_O_55_311	0.3928750634578548	0.31357777913411455	0.8950937557220459	O60566	D	248	258	Q14145	O	55	311	ordered-disordered
O60566_D_248_278.Q14145_O_324_613	0.4053705983806411	0.3716499996185303	0.9579199981689451	O60566	D	248	278	Q14145	O	324	613	ordered-disordered
O60566_D_248_278.Q14145_O_55_311	0.34070740203211	0.39294167359670007	0.8524777857462565	O60566	D	248	278	Q14145	O	55	311	ordered-disordered
O60566_D_24_35.Q14145_O_324_613	0.6101863303461841	0.39018571036202565	0.9582750002543132	O60566	D	24	35	Q14145	O	324	613	ordered-disordered
O60566_D_24_35.Q14145_O_55_311	0.4313921987064409	0.3053750038146973	0.8916444566514756	O60566	D	24	35	Q14145	O	55	311	ordered-disordered
O60566_D_253_263.Q14145_O_324_613	0.6436350041783104	0.4214166704813639	0.9554473716334292	O60566	D	253	263	Q14145	O	324	613	ordered-disordered
O60566_D_253_263.Q14145_O_55_311	0.3704270307637414	0.33817142486572266	0.9006529325597427	O60566	D	253	263	Q14145	O	55	311	ordered-disordered
O60566_D_253_273.Q14145_O_324_613	0.5659089674077616	0.3087266642252604	0.9292942919049944	O60566	D	253	273	Q14145	O	324	613	ordered-disordered
O60566_D_253_273.Q14145_O_55_311	0.3933280556855458	0.31378823224235985	0.885423085139348	O60566	D	253	273	Q14145	O	55	311	ordered-disordered
O60566_D_258_268.Q14145_O_324_613	0.6523532056666663	0.3808888859219022	0.9481925907841436	O60566	D	258	268	Q14145	O	324	613	ordered-disordered
O60566_D_258_268.Q14145_O_55_311	0.4454987953454674	0.3160625004768372	0.7985071427481515	O60566	D	258	268	Q14145	O	55	311	ordered-disordered
O60566_D_263_273.Q14145_O_324_613	0.6420092978684198	0.3606200046539307	0.9488518524169922	O60566	D	263	273	Q14145	O	324	613	ordered-disordered
O60566_D_263_273.Q14145_O_55_311	0.5546219320270158	0.5344750022888184	0.8936500004359654	O60566	D	263	273	Q14145	O	55	311	ordered-disordered
O60566_D_263_283.Q14145_O_324_613	0.5753273853954668	0.4648454562100497	0.941480956304641	O60566	D	263	283	Q14145	O	324	613	ordered-disordered
O60566_D_263_283.Q14145_O_55_311	0.4484815421290875	0.3862714304242815	0.8341823533002067	O60566	D	263	283	Q14145	O	55	311	ordered-disordered
O60566_D_263_293.Q14145_O_324_613	0.4912006568443919	0.4411545424027877	0.942833331072772	O60566	D	263	293	Q14145	O	324	613	ordered-disordered
O60566_D_263_293.Q14145_O_55_311	0.4001511266298098	0.37954999923706056	0.8545649948120118	O60566	D	263	293	Q14145	O	55	311	ordered-disordered
O60566_D_268_278.Q14145_O_324_613	0.6388569184649412	0.3921999994913737	0.9536142876034692	O60566	D	268	278	Q14145	O	324	613	ordered-disordered
O60566_D_268_278.Q14145_O_55_311	0.5260619325142922	0.4213600044250488	0.8641941339829389	O60566	D	268	278	Q14145	O	55	311	ordered-disordered
O60566_D_273_283.Q14145_O_324_613	0.6375548313559918	0.3598888863457574	0.9419045396284623	O60566	D	273	283	Q14145	O	324	613	ordered-disordered
O60566_D_273_283.Q14145_O_55_311	0.5996943238895487	0.489466658698188	0.8653615452693059	O60566	D	273	283	Q14145	O	55	311	ordered-disordered
O60566_D_273_293.Q14145_O_324_613	0.5642149323951393	0.34922501087188723	0.9237624994913736	O60566	D	273	293	Q14145	O	324	613	ordered-disordered
O60566_D_273_293.Q14145_O_55_311	0.4647438331202722	0.3341611131032308	0.8456333301685475	O60566	D	273	293	Q14145	O	55	311	ordered-disordered
O60566_D_278_288.Q14145_O_324_613	0.652137755905744	0.39024286542619974	0.9445421038175884	O60566	D	278	288	Q14145	O	324	613	ordered-disordered
O60566_D_278_288.Q14145_O_55_311	0.6348392507640571	0.5779250049591065	0.889673329671224	O60566	D	278	288	Q14145	O	55	311	ordered-disordered
O60566_D_278_308.Q14145_O_324_613	0.4383085523104635	0.3297200012207031	0.9257192318256083	O60566	D	278	308	Q14145	O	324	613	ordered-disordered
O60566_D_278_308.Q14145_O_55_311	0.2647467706404249	0.34168462019700274	0.8490579022859273	O60566	D	278	308	Q14145	O	55	311	ordered-disordered
O60566_D_27_35.Q14145_O_324_613	0.6620222441664294	0.38816666497124563	0.9565249919891357	O60566	D	27	35	Q14145	O	324	613	ordered-disordered
O60566_D_27_35.Q14145_O_55_311	0.4800001141659401	0.40557500123977663	0.8961470570283778	O60566	D	27	35	Q14145	O	55	311	ordered-disordered
O60566_D_283_293.Q14145_O_324_613	0.6190090538196846	0.3613875031471253	0.9505500030517579	O60566	D	283	293	Q14145	O	324	613	ordered-disordered
O60566_D_283_293.Q14145_O_55_311	0.4574843168198933	0.353310001373291	0.8861437463760375	O60566	D	283	293	Q14145	O	55	311	ordered-disordered
O60566_D_283_303.Q14145_O_324_613	0.4534900030559463	0.3390692314734826	0.9328862104744746	O60566	D	283	303	Q14145	O	324	613	ordered-disordered
O60566_D_283_303.Q14145_O_55_311	0.2834311124633019	0.2803416665395101	0.900933338512074	O60566	D	283	303	Q14145	O	55	311	ordered-disordered
O60566_D_288_298.Q14145_O_324_613	0.6099803494196068	0.40671428135463167	0.9580684220163443	O60566	D	288	298	Q14145	O	324	613	ordered-disordered
O60566_D_288_298.Q14145_O_55_311	0.3968710889285263	0.2937000036239624	0.8791357094900948	O60566	D	288	298	Q14145	O	55	311	ordered-disordered
O60566_D_293_303.Q14145_O_324_613	0.6258995460054837	0.40488571711948945	0.9554818136041814	O60566	D	293	303	Q14145	O	324	613	ordered-disordered
O60566_D_293_303.Q14145_O_55_311	0.3860773212147577	0.29151818015358666	0.9037499891008648	O60566	D	293	303	Q14145	O	55	311	ordered-disordered
O60566_D_293_313.Q14145_O_324_613	0.5233072607308514	0.3667272741144354	0.916590909090909	O60566	D	293	313	Q14145	O	324	613	ordered-disordered
O60566_D_293_313.Q14145_O_55_311	0.2949943331987756	0.3128076890798716	0.8083642741612026	O60566	D	293	313	Q14145	O	55	311	ordered-disordered
O60566_D_293_323.Q14145_O_324_613	0.5139382777220864	0.4558454565568404	0.9229486455144109	O60566	D	293	323	Q14145	O	324	613	ordered-disordered
O60566_D_293_323.Q14145_O_55_311	0.3238660548942305	0.2962304330908734	0.8412608602772589	O60566	D	293	323	Q14145	O	55	311	ordered-disordered
O60566_D_298_308.Q14145_O_324_613	0.6415195543640095	0.40996666272481286	0.942566662742978	O60566	D	298	308	Q14145	O	324	613	ordered-disordered
O60566_D_298_308.Q14145_O_55_311	0.5128906028868667	0.44327999877929686	0.8911173978059188	O60566	D	298	308	Q14145	O	55	311	ordered-disordered
O60566_D_303_313.Q14145_O_324_613	0.6526089941877807	0.3939750003814697	0.9494304358440896	O60566	D	303	313	Q14145	O	324	613	ordered-disordered
O60566_D_303_313.Q14145_O_55_311	0.5116125636743365	0.4157454577359286	0.8880217311693275	O60566	D	303	313	Q14145	O	55	311	ordered-disordered
O60566_D_303_323.Q14145_O_324_613	0.5476025102930069	0.35190000013871625	0.928202943240895	O60566	D	303	323	Q14145	O	324	613	ordered-disordered
O60566_D_303_323.Q14145_O_55_311	0.3229759378262896	0.2686722246805827	0.8707857077462333	O60566	D	303	323	Q14145	O	55	311	ordered-disordered
O60566_D_308_318.Q14145_O_324_613	0.6482247207189308	0.3952333365546333	0.9570699920654296	O60566	D	308	318	Q14145	O	324	613	ordered-disordered
O60566_D_308_318.Q14145_O_55_311	0.3765495353165958	0.2682124972343445	0.9299666748046874	O60566	D	308	318	Q14145	O	55	311	ordered-disordered
O60566_D_308_338.Q14145_O_324_613	0.4667221351241477	0.32458181901411576	0.9402079925537108	O60566	D	308	338	Q14145	O	324	613	ordered-disordered
O60566_D_308_338.Q14145_O_55_311	0.3254656808191412	0.2623000017801921	0.8851349983215332	O60566	D	308	338	Q14145	O	55	311	ordered-disordered
O60566_D_30_35.Q14145_O_324_613	0.8234044498624121	0.6439599990844727	0.9807789491352285	O60566	D	30	35	Q14145	O	324	613	ordered-disordered
O60566_D_30_35.Q14145_O_55_311	0.6113053297979233	0.4844000015258789	0.9089933268229169	O60566	D	30	35	Q14145	O	55	311	ordered-disordered
O60566_D_313_323.Q14145_O_324_613	0.6292535042185321	0.3310999997456869	0.951380002339681	O60566	D	313	323	Q14145	O	324	613	ordered-disordered
O60566_D_313_323.Q14145_O_55_311	0.3964123793331294	0.26257999992370606	0.9570999908447265	O60566	D	313	323	Q14145	O	55	311	ordered-disordered
O60566_D_313_333.Q14145_O_324_613	0.5741886940356986	0.3136533330281576	0.9348272670399059	O60566	D	313	333	Q14145	O	324	613	ordered-disordered
O60566_D_313_333.Q14145_O_55_311	0.3622901724608293	0.37219999585832875	0.9129312562942503	O60566	D	313	333	Q14145	O	55	311	ordered-disordered
O60566_D_318_328.Q14145_O_324_613	0.6274782895385274	0.34927777820163297	0.9500272750854493	O60566	D	318	328	Q14145	O	324	613	ordered-disordered
O60566_D_318_328.Q14145_O_55_311	0.5586206134959699	0.49305000305175783	0.9084375047683716	O60566	D	318	328	Q14145	O	55	311	ordered-disordered
O60566_D_323_333.Q14145_O_324_613	0.6266218108727705	0.41565000534057617	0.966549998692104	O60566	D	323	333	Q14145	O	324	613	ordered-disordered
O60566_D_323_333.Q14145_O_55_311	0.5129635902534521	0.45937500476837156	0.884008337656657	O60566	D	323	333	Q14145	O	55	311	ordered-disordered
O60566_D_323_343.Q14145_O_324_613	0.5227649758711413	0.3278749974568685	0.9403423074575571	O60566	D	323	343	Q14145	O	324	613	ordered-disordered
O60566_D_323_343.Q14145_O_55_311	0.3305839448307855	0.2833833328882853	0.8526583353678386	O60566	D	323	343	Q14145	O	55	311	ordered-disordered
O60566_D_323_353.Q14145_O_324_613	0.4475721722070619	0.3922454556551847	0.9395714278448196	O60566	D	323	353	Q14145	O	324	613	ordered-disordered
O60566_D_323_353.Q14145_O_55_311	0.2744635469616963	0.303146666208903	0.8585642896379743	O60566	D	323	353	Q14145	O	55	311	ordered-disordered
O60566_D_328_338.Q14145_O_324_613	0.6360937278865577	0.36208888583713106	0.9509849967956544	O60566	D	328	338	Q14145	O	324	613	ordered-disordered
O60566_D_328_338.Q14145_O_55_311	0.4580772539736278	0.33704444249471033	0.8857058760699104	O60566	D	328	338	Q14145	O	55	311	ordered-disordered
O60566_D_333_343.Q14145_O_324_613	0.6234932185939046	0.3156700057983398	0.9502107075282504	O60566	D	333	343	Q14145	O	324	613	ordered-disordered
O60566_D_333_343.Q14145_O_55_311	0.4233962724954875	0.310518179806796	0.8791999951530906	O60566	D	333	343	Q14145	O	55	311	ordered-disordered
O60566_D_333_353.Q14145_O_324_613	0.5313375814875505	0.38074444240993927	0.9380777825249568	O60566	D	333	353	Q14145	O	324	613	ordered-disordered
O60566_D_333_353.Q14145_O_55_311	0.3205425455254597	0.3031846119807317	0.8667181951349431	O60566	D	333	353	Q14145	O	55	311	ordered-disordered
O60566_D_338_348.Q14145_O_324_613	0.6302936367751812	0.3780375051498413	0.9453458404541015	O60566	D	338	348	Q14145	O	324	613	ordered-disordered
O60566_D_338_348.Q14145_O_55_311	0.4132305750259599	0.32859999847412114	0.8630769230769231	O60566	D	338	348	Q14145	O	55	311	ordered-disordered
O60566_D_338_368.Q14145_O_324_613	0.484347220613725	0.31973636627197266	0.9095081102525866	O60566	D	338	368	Q14145	O	324	613	ordered-disordered
O60566_D_338_368.Q14145_O_55_311	0.5347284734194503	0.3633476175580706	0.853258619637325	O60566	D	338	368	Q14145	O	55	311	ordered-disordered
O60566_D_343_353.Q14145_O_324_613	0.6367413172033545	0.34001000213623045	0.9406523822602771	O60566	D	343	353	Q14145	O	324	613	ordered-disordered
O60566_D_343_353.Q14145_O_55_311	0.4811691861483663	0.40617000007629395	0.9126749992370604	O60566	D	343	353	Q14145	O	55	311	ordered-disordered
O60566_D_343_363.Q14145_O_324_613	0.5545770662714622	0.31824999945504323	0.9294000018084491	O60566	D	343	363	Q14145	O	324	613	ordered-disordered
O60566_D_343_363.Q14145_O_55_311	0.3042594211296252	0.2862500023841858	0.8878928484235492	O60566	D	343	363	Q14145	O	55	311	ordered-disordered
O60566_D_348_358.Q14145_O_324_613	0.6329296739133892	0.3900666681925456	0.9518857138497487	O60566	D	348	358	Q14145	O	324	613	ordered-disordered
O60566_D_348_358.Q14145_O_55_311	0.3684560491629524	0.31056249856948853	0.9024294056611905	O60566	D	348	358	Q14145	O	55	311	ordered-disordered
O60566_D_353_363.Q14145_O_324_613	0.6262651691144545	0.37933749675750733	0.94941052487022	O60566	D	353	363	Q14145	O	324	613	ordered-disordered
O60566_D_353_363.Q14145_O_55_311	0.44894959873742	0.37096000099182125	0.8727384596604567	O60566	D	353	363	Q14145	O	55	311	ordered-disordered
O60566_D_353_373.Q14145_O_324_613	0.518413123501667	0.2914538456843449	0.9417400029500324	O60566	D	353	373	Q14145	O	324	613	ordered-disordered
O60566_D_353_373.Q14145_O_55_311	0.3449999343521473	0.25672352959127986	0.8665269235464242	O60566	D	353	373	Q14145	O	55	311	ordered-disordered
O60566_D_353_383.Q14145_O_324_613	0.5090002084019154	0.3012650003433228	0.9051090910940459	O60566	D	353	383	Q14145	O	324	613	ordered-disordered
O60566_D_353_383.Q14145_O_55_311	0.6435910849258442	0.5618521748418392	0.8838146330670612	O60566	D	353	383	Q14145	O	55	311	ordered-disordered
O60566_D_358_368.Q14145_O_324_613	0.6494681045003878	0.3648111089070638	0.9489666684468588	O60566	D	358	368	Q14145	O	324	613	ordered-disordered
O60566_D_358_368.Q14145_O_55_311	0.777432010550214	0.7106625032424927	0.8606124973297119	O60566	D	358	368	Q14145	O	55	311	ordered-disordered
O60566_D_363_373.Q14145_O_324_613	0.6403745700886071	0.3875285720825195	0.9594349975585937	O60566	D	363	373	Q14145	O	324	613	ordered-disordered
O60566_D_363_373.Q14145_O_55_311	0.4284606786745796	0.3530222193400065	0.89958749294281	O60566	D	363	373	Q14145	O	55	311	ordered-disordered
O60566_D_363_383.Q14145_O_324_613	0.5725958983075908	0.3478923093355619	0.9209531211853027	O60566	D	363	383	Q14145	O	324	613	ordered-disordered
O60566_D_363_383.Q14145_O_55_311	0.324969963021646	0.28510000055486506	0.885784209401984	O60566	D	363	383	Q14145	O	55	311	ordered-disordered
O60566_D_368_378.Q14145_O_324_613	0.6317823383040606	0.4008285685947963	0.9504565164317256	O60566	D	368	378	Q14145	O	324	613	ordered-disordered
O60566_D_368_378.Q14145_O_55_311	0.5911036283606667	0.4938000022040473	0.8985529462028953	O60566	D	368	378	Q14145	O	55	311	ordered-disordered
O60566_D_368_398.Q14145_O_324_613	0.5192334436868218	0.43075000127156576	0.927293337504069	O60566	D	368	398	Q14145	O	324	613	ordered-disordered
O60566_D_368_398.Q14145_O_55_311	0.344609837580576	0.34279285703386575	0.9147249984741213	O60566	D	368	398	Q14145	O	55	311	ordered-disordered
O60566_D_373_383.Q14145_O_324_613	0.6685018744912936	0.4340700035095215	0.9479719970703124	O60566	D	373	383	Q14145	O	324	613	ordered-disordered
O60566_D_373_383.Q14145_O_55_311	0.7409897693663642	0.721999994913737	0.9204235256419464	O60566	D	373	383	Q14145	O	55	311	ordered-disordered
O60566_D_373_393.Q14145_O_324_613	0.5477106659778476	0.421675001780192	0.9264099985758465	O60566	D	373	393	Q14145	O	324	613	ordered-disordered
O60566_D_373_393.Q14145_O_55_311	0.7679073217474175	0.6452999962700738	0.9043190474737258	O60566	D	373	393	Q14145	O	55	311	ordered-disordered
O60566_D_378_388.Q14145_O_324_613	0.6389698878412582	0.3884749984741211	0.9509833441840275	O60566	D	378	388	Q14145	O	324	613	ordered-disordered
O60566_D_378_388.Q14145_O_55_311	0.6551253296041957	0.6536749887466431	0.9001000010172525	O60566	D	378	388	Q14145	O	55	311	ordered-disordered
O60566_D_383_393.Q14145_O_324_613	0.645319180803122	0.3714999961853027	0.9465083281199138	O60566	D	383	393	Q14145	O	324	613	ordered-disordered
O60566_D_383_393.Q14145_O_55_311	0.3424458009812384	0.2854375004768372	0.959900016784668	O60566	D	383	393	Q14145	O	55	311	ordered-disordered
O60566_D_383_403.Q14145_O_324_613	0.524351409023807	0.38956999969482425	0.937533336215549	O60566	D	383	403	Q14145	O	324	613	ordered-disordered
O60566_D_383_403.Q14145_O_55_311	0.399317784682183	0.433990005493164	0.8691600006103516	O60566	D	383	403	Q14145	O	55	311	ordered-disordered
O60566_D_388_398.Q14145_O_324_613	0.6804968530688823	0.4812200088500977	0.9528833304511175	O60566	D	388	398	Q14145	O	324	613	ordered-disordered
O60566_D_388_398.Q14145_O_55_311	0.4754701301729179	0.42463333129882813	0.8955230771578274	O60566	D	388	398	Q14145	O	55	311	ordered-disordered
O60566_D_393_403.Q14145_O_324_613	0.6221627056338077	0.4427714211600168	0.9533874956766764	O60566	D	393	403	Q14145	O	324	613	ordered-disordered
O60566_D_393_403.Q14145_O_55_311	0.6793494635937442	0.6370333353678386	0.8933809516543434	O60566	D	393	403	Q14145	O	55	311	ordered-disordered
O60566_D_393_410.Q14145_O_324_613	0.5327794036441281	0.33666666666666667	0.914010004679362	O60566	D	393	410	Q14145	O	324	613	ordered-disordered
O60566_D_393_410.Q14145_O_55_311	0.3567464834287414	0.3250133310953776	0.8333758571230132	O60566	D	393	410	Q14145	O	55	311	ordered-disordered
O60566_D_398_408.Q14145_O_324_613	0.7082296168028471	0.4515777842203776	0.9481807708740234	O60566	D	398	408	Q14145	O	324	613	ordered-disordered
O60566_D_398_408.Q14145_O_55_311	0.4515039127537976	0.32428749799728396	0.8637153860238882	O60566	D	398	408	Q14145	O	55	311	ordered-disordered
O60566_D_465_475.Q14145_O_324_613	0.6430630511557148	0.41085714612688334	0.9496541627248127	O60566	D	465	475	Q14145	O	324	613	ordered-disordered
O60566_D_465_475.Q14145_O_55_311	0.6069602979370008	0.5197000037299262	0.8867250108718872	O60566	D	465	475	Q14145	O	55	311	ordered-disordered
O60566_D_465_485.Q14145_O_324_613	0.578459645499938	0.32058000310262047	0.9212133382161458	O60566	D	465	485	Q14145	O	324	613	ordered-disordered
O60566_D_465_485.Q14145_O_55_311	0.3599674663416929	0.34071110831366647	0.8369285637991769	O60566	D	465	485	Q14145	O	55	311	ordered-disordered
O60566_D_465_495.Q14145_O_324_613	0.4666736481475433	0.3314800052642822	0.9256416702270508	O60566	D	465	495	Q14145	O	324	613	ordered-disordered
O60566_D_465_495.Q14145_O_55_311	0.3514098803356643	0.2732176477768842	0.81482271714644	O60566	D	465	495	Q14145	O	55	311	ordered-disordered
O60566_D_465_719.Q14145_O_324_613	0.3400014825376984	0.34753333727518715	0.9832874917984007	O60566	D	465	719	Q14145	O	324	613	ordered-disordered
O60566_D_465_719.Q14145_O_55_311	0.4797927415880301	0.44180000517103407	0.9385187482833862	O60566	D	465	719	Q14145	O	55	311	ordered-disordered
O60566_D_470_480.Q14145_O_324_613	0.6323175461918835	0.3545444424947103	0.9534823473762064	O60566	D	470	480	Q14145	O	324	613	ordered-disordered
O60566_D_470_480.Q14145_O_55_311	0.583905036841515	0.6029142761230468	0.8861615342360277	O60566	D	470	480	Q14145	O	55	311	ordered-disordered
O60566_D_475_485.Q14145_O_324_613	0.6368045147210682	0.39778571537562774	0.9547600059509276	O60566	D	475	485	Q14145	O	324	613	ordered-disordered
O60566_D_475_485.Q14145_O_55_311	0.5214417818929815	0.40193000411987306	0.8766499982561383	O60566	D	475	485	Q14145	O	55	311	ordered-disordered
O60566_D_475_495.Q14145_O_324_613	0.546268748771158	0.3592583322525024	0.9198371429443359	O60566	D	475	495	Q14145	O	324	613	ordered-disordered
O60566_D_475_495.Q14145_O_55_311	0.3667008551813118	0.25819375157356267	0.8297999974300987	O60566	D	475	495	Q14145	O	55	311	ordered-disordered
O60566_D_480_490.Q14145_O_324_613	0.6311482586275337	0.4006833267211914	0.9440888849894207	O60566	D	480	490	Q14145	O	324	613	ordered-disordered
O60566_D_480_490.Q14145_O_55_311	0.5584118549443788	0.4386428615025112	0.902133331298828	O60566	D	480	490	Q14145	O	55	311	ordered-disordered
O60566_D_480_510.Q14145_O_324_613	0.5564141683664792	0.34115263186003036	0.9310333353678384	O60566	D	480	510	Q14145	O	324	613	ordered-disordered
O60566_D_480_510.Q14145_O_55_311	0.3412802933869171	0.27688235451193416	0.830889996846517	O60566	D	480	510	Q14145	O	55	311	ordered-disordered
O60566_D_485_495.Q14145_O_324_613	0.6756639979741781	0.4544899997711182	0.9510166645050048	O60566	D	485	495	Q14145	O	324	613	ordered-disordered
O60566_D_485_495.Q14145_O_55_311	0.4477870896954833	0.31383749961853025	0.8622642953055245	O60566	D	485	495	Q14145	O	55	311	ordered-disordered
O60566_D_485_505.Q14145_O_324_613	0.5700612362306976	0.38616428239004963	0.9519702132204746	O60566	D	485	505	Q14145	O	324	613	ordered-disordered
O60566_D_485_505.Q14145_O_55_311	0.3691973512869488	0.30026363546198065	0.8619136394153942	O60566	D	485	505	Q14145	O	55	311	ordered-disordered
O60566_D_490_500.Q14145_O_324_613	0.6662971902860675	0.4245777829488119	0.9609105320980674	O60566	D	490	500	Q14145	O	324	613	ordered-disordered
O60566_D_490_500.Q14145_O_55_311	0.4754621391585025	0.3749100017547608	0.8814470537971048	O60566	D	490	500	Q14145	O	55	311	ordered-disordered
O60566_D_495_505.Q14145_O_324_613	0.6372947585480537	0.4147857175554548	0.9546437501907349	O60566	D	495	505	Q14145	O	324	613	ordered-disordered
O60566_D_495_505.Q14145_O_55_311	0.5424780897847054	0.4493800048828125	0.8781000137329101	O60566	D	495	505	Q14145	O	55	311	ordered-disordered
O60566_D_495_515.Q14145_O_324_613	0.5653627924825214	0.3358727264404297	0.9223100026448569	O60566	D	495	515	Q14145	O	324	613	ordered-disordered
O60566_D_495_515.Q14145_O_55_311	0.4156135600513226	0.32359166781107584	0.837526317395662	O60566	D	495	515	Q14145	O	55	311	ordered-disordered
O60566_D_495_525.Q14145_O_324_613	0.5130098694710749	0.3632857091086252	0.9147413793103447	O60566	D	495	525	Q14145	O	324	613	ordered-disordered
O60566_D_495_525.Q14145_O_55_311	0.3542231143037043	0.2757526307356985	0.8589777798122831	O60566	D	495	525	Q14145	O	55	311	ordered-disordered
O60566_D_4_21.Q14145_O_324_613	0.6102827018284028	0.37904999542236323	0.9226545437899505	O60566	D	4	21	Q14145	O	324	613	ordered-disordered
O60566_D_4_21.Q14145_O_55_311	0.4265257478788405	0.30337333552042645	0.8379636383056641	O60566	D	4	21	Q14145	O	55	311	ordered-disordered
O60566_D_500_510.Q14145_O_324_613	0.652363163741394	0.38290000067816843	0.9509047553652807	O60566	D	500	510	Q14145	O	324	613	ordered-disordered
O60566_D_500_510.Q14145_O_55_311	0.4027474710130076	0.28513999938964846	0.9073823592242072	O60566	D	500	510	Q14145	O	55	311	ordered-disordered
O60566_D_505_515.Q14145_O_324_613	0.6418395843356127	0.44072857175554553	0.9540642820085796	O60566	D	505	515	Q14145	O	324	613	ordered-disordered
O60566_D_505_515.Q14145_O_55_311	0.4236630214625175	0.3226000001695421	0.8822105247096012	O60566	D	505	515	Q14145	O	55	311	ordered-disordered
O60566_D_505_525.Q14145_O_324_613	0.5562096321063437	0.3766249990463257	0.9242849922180176	O60566	D	505	525	Q14145	O	324	613	ordered-disordered
O60566_D_505_525.Q14145_O_55_311	0.368739438453353	0.3035333315531413	0.8395428612118675	O60566	D	505	525	Q14145	O	55	311	ordered-disordered
O60566_D_510_520.Q14145_O_324_613	0.6285615863927585	0.3762714304242815	0.946378571646554	O60566	D	510	520	Q14145	O	324	613	ordered-disordered
O60566_D_510_520.Q14145_O_55_311	0.4415849301626845	0.32271428516932893	0.8863999938964844	O60566	D	510	520	Q14145	O	55	311	ordered-disordered
O60566_D_510_540.Q14145_O_324_613	0.523575879363184	0.35439231285682093	0.9054833374023435	O60566	D	510	540	Q14145	O	324	613	ordered-disordered
O60566_D_510_540.Q14145_O_55_311	0.3831267298664197	0.3060749983787537	0.8351458263397217	O60566	D	510	540	Q14145	O	55	311	ordered-disordered
O60566_D_515_525.Q14145_O_324_613	0.6172706344532441	0.3608375024795532	0.9578347811491593	O60566	D	515	525	Q14145	O	324	613	ordered-disordered
O60566_D_515_525.Q14145_O_55_311	0.4590152239894941	0.3647363662719727	0.8904649963378907	O60566	D	515	525	Q14145	O	55	311	ordered-disordered
O60566_D_515_535.Q14145_O_324_613	0.5541187135868608	0.3359750000635783	0.9298600006103516	O60566	D	515	535	Q14145	O	324	613	ordered-disordered
O60566_D_515_535.Q14145_O_55_311	0.3810454966618659	0.32603750109672547	0.8355624993642171	O60566	D	515	535	Q14145	O	55	311	ordered-disordered
O60566_D_520_530.Q14145_O_324_613	0.6111873433574971	0.4022000058492025	0.9619941172880284	O60566	D	520	530	Q14145	O	324	613	ordered-disordered
O60566_D_520_530.Q14145_O_55_311	0.4653333619177027	0.4066142817905971	0.8806357247488839	O60566	D	520	530	Q14145	O	55	311	ordered-disordered
O60566_D_525_535.Q14145_O_324_613	0.6563822920869726	0.4651374959945679	0.952554553638805	O60566	D	525	535	Q14145	O	324	613	ordered-disordered
O60566_D_525_535.Q14145_O_55_311	0.449218141326135	0.3698699989318848	0.8590875053405762	O60566	D	525	535	Q14145	O	55	311	ordered-disordered
O60566_D_525_545.Q14145_O_324_613	0.5509118950480062	0.39705555809868714	0.9313347758417544	O60566	D	525	545	Q14145	O	324	613	ordered-disordered
O60566_D_525_545.Q14145_O_55_311	0.3642205858935583	0.3161599998474121	0.8512500114440918	O60566	D	525	545	Q14145	O	55	311	ordered-disordered
O60566_D_525_555.Q14145_O_324_613	0.4890840044032341	0.4400666618347168	0.9521631542005037	O60566	D	525	555	Q14145	O	324	613	ordered-disordered
O60566_D_525_555.Q14145_O_55_311	0.4362932422040761	0.4252352927712833	0.882848385226342	O60566	D	525	555	Q14145	O	55	311	ordered-disordered
O60566_D_530_540.Q14145_O_324_613	0.644449978248695	0.3915833346048991	0.95194347879161	O60566	D	530	540	Q14145	O	324	613	ordered-disordered
O60566_D_530_540.Q14145_O_55_311	0.5063987883998622	0.4282111146714952	0.8499841991223787	O60566	D	530	540	Q14145	O	55	311	ordered-disordered
O60566_D_535_545.Q14145_O_324_613	0.6146450037711584	0.47296000671386723	0.960852939381319	O60566	D	535	545	Q14145	O	324	613	ordered-disordered
O60566_D_535_545.Q14145_O_55_311	0.4080235181733759	0.4059400024414062	0.9123384622427132	O60566	D	535	545	Q14145	O	55	311	ordered-disordered
O60566_D_535_555.Q14145_O_324_613	0.5321052444458602	0.3459333377414279	0.932145830790202	O60566	D	535	555	Q14145	O	324	613	ordered-disordered
O60566_D_535_555.Q14145_O_55_311	0.3165345584155173	0.3220799961090088	0.8560533345540365	O60566	D	535	555	Q14145	O	55	311	ordered-disordered
O60566_D_540_550.Q14145_O_324_613	0.640719324344095	0.3937000012397766	0.9566124963760376	O60566	D	540	550	Q14145	O	324	613	ordered-disordered
O60566_D_540_550.Q14145_O_55_311	0.4912136041345767	0.46632857186453675	0.9009684231406765	O60566	D	540	550	Q14145	O	55	311	ordered-disordered
O60566_D_540_570.Q14145_O_324_613	0.4743595304834227	0.2874750065803528	0.9538263240613436	O60566	D	540	570	Q14145	O	324	613	ordered-disordered
O60566_D_540_570.Q14145_O_55_311	0.2953877871156798	0.2884499979019165	0.8567500066757202	O60566	D	540	570	Q14145	O	55	311	ordered-disordered
O60566_D_545_555.Q14145_O_324_613	0.6319054616979625	0.3830222299363878	0.9502279968261721	O60566	D	545	555	Q14145	O	324	613	ordered-disordered
O60566_D_545_555.Q14145_O_55_311	0.4400403676134971	0.39350000381469724	0.8868562555313111	O60566	D	545	555	Q14145	O	55	311	ordered-disordered
O60566_D_545_565.Q14145_O_324_613	0.574707200456084	0.30571249723434446	0.9310041586558024	O60566	D	545	565	Q14145	O	324	613	ordered-disordered
O60566_D_545_565.Q14145_O_55_311	0.3233682526795933	0.2492727279663086	0.8964280044555665	O60566	D	545	565	Q14145	O	55	311	ordered-disordered
O60566_D_550_560.Q14145_O_324_613	0.6062947950625458	0.49594000244140624	0.9664055506388348	O60566	D	550	560	Q14145	O	324	613	ordered-disordered
O60566_D_550_560.Q14145_O_55_311	0.329653074653113	0.3511600036621094	0.9042928641183036	O60566	D	550	560	Q14145	O	55	311	ordered-disordered
O60566_D_555_565.Q14145_O_324_613	0.6270155180467771	0.35907777786254885	0.9584736834074321	O60566	D	555	565	Q14145	O	324	613	ordered-disordered
O60566_D_555_565.Q14145_O_55_311	0.4550979455845026	0.35593333774142794	0.8803099975585937	O60566	D	555	565	Q14145	O	55	311	ordered-disordered
O60566_D_555_575.Q14145_O_324_613	0.5565934172529641	0.31739999771118166	0.9275769160344051	O60566	D	555	575	Q14145	O	324	613	ordered-disordered
O60566_D_555_575.Q14145_O_55_311	0.3962145222763871	0.3013733380635579	0.886740005493164	O60566	D	555	575	Q14145	O	55	311	ordered-disordered
O60566_D_555_585.Q14145_O_324_613	0.6386310328820738	0.5954923101571891	0.9552000075120192	O60566	D	555	585	Q14145	O	324	613	ordered-disordered
O60566_D_555_585.Q14145_O_55_311	0.4212888194608177	0.37011110800283925	0.9126571473621187	O60566	D	555	585	Q14145	O	55	311	ordered-disordered
O60566_D_560_570.Q14145_O_324_613	0.6256206903284207	0.34471110661824544	0.9539277733696833	O60566	D	560	570	Q14145	O	324	613	ordered-disordered
O60566_D_560_570.Q14145_O_55_311	0.4238176460193036	0.4123999945322672	0.8757400054931641	O60566	D	560	570	Q14145	O	55	311	ordered-disordered
O60566_D_565_575.Q14145_O_324_613	0.6358669872831311	0.40107142312186106	0.9473045487837358	O60566	D	565	575	Q14145	O	324	613	ordered-disordered
O60566_D_565_575.Q14145_O_55_311	0.6005333077269346	0.4815181836214933	0.8975	O60566	D	565	575	Q14145	O	55	311	ordered-disordered
O60566_D_565_585.Q14145_O_324_613	0.56806997682101	0.39110768978412336	0.9219250052315848	O60566	D	565	585	Q14145	O	324	613	ordered-disordered
O60566_D_565_585.Q14145_O_55_311	0.4231400751433076	0.3074785763876779	0.8265058719410615	O60566	D	565	585	Q14145	O	55	311	ordered-disordered
O60566_D_570_580.Q14145_O_324_613	0.6444798488689049	0.374028570992606	0.9461583360036214	O60566	D	570	580	Q14145	O	324	613	ordered-disordered
O60566_D_570_580.Q14145_O_55_311	0.3780115335119722	0.30111666361490885	0.8809111022949219	O60566	D	570	580	Q14145	O	55	311	ordered-disordered
O60566_D_570_600.Q14145_O_324_613	0.5296557296045844	0.36548749804496766	0.902109375	O60566	D	570	600	Q14145	O	324	613	ordered-disordered
O60566_D_570_600.Q14145_O_55_311	0.3890457987214409	0.3401428558712914	0.830389996846517	O60566	D	570	600	Q14145	O	55	311	ordered-disordered
O60566_D_575_585.Q14145_O_324_613	0.700115422289298	0.5148499917984009	0.955726318359375	O60566	D	575	585	Q14145	O	324	613	ordered-disordered
O60566_D_575_585.Q14145_O_55_311	0.4933244206507814	0.34743636738170275	0.8708062505722046	O60566	D	575	585	Q14145	O	55	311	ordered-disordered
O60566_D_575_595.Q14145_O_324_613	0.5854797929753417	0.37199286324637276	0.9099567598909943	O60566	D	575	595	Q14145	O	324	613	ordered-disordered
O60566_D_575_595.Q14145_O_55_311	0.3994225692350897	0.3404230763362004	0.8552368404990749	O60566	D	575	595	Q14145	O	55	311	ordered-disordered
O60566_D_580_590.Q14145_O_324_613	0.6368616778328591	0.3782200012207032	0.94387407373499	O60566	D	580	590	Q14145	O	324	613	ordered-disordered
O60566_D_580_590.Q14145_O_55_311	0.4423972798202054	0.3400666724310981	0.865760004679362	O60566	D	580	590	Q14145	O	55	311	ordered-disordered
O60566_D_585_595.Q14145_O_324_613	0.6549120311856637	0.38742857524326874	0.9422181875055486	O60566	D	585	595	Q14145	O	324	613	ordered-disordered
O60566_D_585_595.Q14145_O_55_311	0.6203190840609405	0.48613999938964847	0.8613200073242188	O60566	D	585	595	Q14145	O	55	311	ordered-disordered
O60566_D_585_605.Q14145_O_324_613	0.5732441186078894	0.3178399988810221	0.9016437458992005	O60566	D	585	605	Q14145	O	324	613	ordered-disordered
O60566_D_585_605.Q14145_O_55_311	0.4335092678825464	0.3923538457430326	0.8300290359989289	O60566	D	585	605	Q14145	O	55	311	ordered-disordered
O60566_D_585_615.Q14145_O_324_613	0.5211502460433838	0.305526314785606	0.8636926883604468	O60566	D	585	615	Q14145	O	324	613	ordered-disordered
O60566_D_585_615.Q14145_O_55_311	0.3624982136663435	0.32197777854071724	0.8419250025068011	O60566	D	585	615	Q14145	O	55	311	ordered-disordered
O60566_D_590_600.Q14145_O_324_613	0.6540009001696199	0.3890749955177307	0.9455652154010277	O60566	D	590	600	Q14145	O	324	613	ordered-disordered
O60566_D_590_600.Q14145_O_55_311	0.516232091449295	0.41557777828640413	0.8733684339021381	O60566	D	590	600	Q14145	O	55	311	ordered-disordered
O60566_D_595_605.Q14145_O_324_613	0.6323951691227523	0.3953166770935059	0.9514714268275669	O60566	D	595	605	Q14145	O	324	613	ordered-disordered
O60566_D_595_605.Q14145_O_55_311	0.4261585673007273	0.33761250019073485	0.8723299942016601	O60566	D	595	605	Q14145	O	55	311	ordered-disordered
O60566_D_595_615.Q14145_O_324_613	0.5548282058424965	0.352576467850629	0.8980633392333985	O60566	D	595	615	Q14145	O	324	613	ordered-disordered
O60566_D_595_615.Q14145_O_55_311	0.3666276609242079	0.2984263139022024	0.8374277708265516	O60566	D	595	615	Q14145	O	55	311	ordered-disordered
O60566_D_600_610.Q14145_O_324_613	0.7066364761738051	0.4845545404607599	0.9547299995422364	O60566	D	600	610	Q14145	O	324	613	ordered-disordered
O60566_D_600_610.Q14145_O_55_311	0.6582701878924794	0.5727200050354004	0.8833266652425131	O60566	D	600	610	Q14145	O	55	311	ordered-disordered
O60566_D_600_630.Q14145_O_324_613	0.508011830497334	0.328864704580868	0.8860149993896484	O60566	D	600	630	Q14145	O	324	613	ordered-disordered
O60566_D_600_630.Q14145_O_55_311	0.3346471179741228	0.290254547812722	0.848302092552185	O60566	D	600	630	Q14145	O	55	311	ordered-disordered
O60566_D_605_615.Q14145_O_324_613	0.6565412411397413	0.38873000144958497	0.9443090959028764	O60566	D	605	615	Q14145	O	324	613	ordered-disordered
O60566_D_605_615.Q14145_O_55_311	0.4912576484308772	0.3780333349439833	0.8836631614283512	O60566	D	605	615	Q14145	O	55	311	ordered-disordered
O60566_D_605_625.Q14145_O_324_613	0.5704672427555101	0.3189071423666818	0.9070424995422364	O60566	D	605	625	Q14145	O	324	613	ordered-disordered
O60566_D_605_625.Q14145_O_55_311	0.3961846670603413	0.34007499933242796	0.8357947299354954	O60566	D	605	625	Q14145	O	55	311	ordered-disordered
O60566_D_610_620.Q14145_O_324_613	0.6546014085497929	0.36373635898936885	0.9483049926757812	O60566	D	610	620	Q14145	O	324	613	ordered-disordered
O60566_D_610_620.Q14145_O_55_311	0.4353898486258002	0.2969333330790202	0.8711937522888183	O60566	D	610	620	Q14145	O	55	311	ordered-disordered
O60566_D_615_625.Q14145_O_324_613	0.6330420335896367	0.4561124968528748	0.9556190490722656	O60566	D	615	625	Q14145	O	324	613	ordered-disordered
O60566_D_615_625.Q14145_O_55_311	0.4196967970909744	0.32898888693915473	0.8973600006103516	O60566	D	615	625	Q14145	O	55	311	ordered-disordered
O60566_D_615_635.Q14145_O_324_613	0.5536995293375421	0.31119333394368487	0.918596669514974	O60566	D	615	635	Q14145	O	324	613	ordered-disordered
O60566_D_615_635.Q14145_O_55_311	0.3945801296304066	0.2851812505722046	0.8457454612038352	O60566	D	615	635	Q14145	O	55	311	ordered-disordered
O60566_D_615_645.Q14145_O_324_613	0.5453413669137414	0.376894441180759	0.9125575718735205	O60566	D	615	645	Q14145	O	324	613	ordered-disordered
O60566_D_615_645.Q14145_O_55_311	0.3716841198348087	0.2939600009918213	0.8490285746256511	O60566	D	615	645	Q14145	O	55	311	ordered-disordered
O60566_D_620_630.Q14145_O_324_613	0.645021570831516	0.3671375012397766	0.9443624909718832	O60566	D	620	630	Q14145	O	324	613	ordered-disordered
O60566_D_620_630.Q14145_O_55_311	0.4906502641010717	0.3384555498758952	0.8566923112135667	O60566	D	620	630	Q14145	O	55	311	ordered-disordered
O60566_D_625_635.Q14145_O_324_613	0.6244849894467436	0.3604500007629394	0.9436294061997356	O60566	D	625	635	Q14145	O	324	613	ordered-disordered
O60566_D_625_635.Q14145_O_55_311	0.4651325147151058	0.3773874998092651	0.8921083323160808	O60566	D	625	635	Q14145	O	55	311	ordered-disordered
O60566_D_625_645.Q14145_O_324_613	0.546540133816846	0.3631733360290527	0.9242814777515552	O60566	D	625	645	Q14145	O	324	613	ordered-disordered
O60566_D_625_645.Q14145_O_55_311	0.4304412968883532	0.31630625128746037	0.8425666724310981	O60566	D	625	645	Q14145	O	55	311	ordered-disordered
O60566_D_630_640.Q14145_O_324_613	0.6397619264799888	0.418266658782959	0.9454652106243633	O60566	D	630	640	Q14145	O	324	613	ordered-disordered
O60566_D_630_640.Q14145_O_55_311	0.6561530704313688	0.5395300025939942	0.8729000011243317	O60566	D	630	640	Q14145	O	55	311	ordered-disordered
O60566_D_630_660.Q14145_O_324_613	0.5046326214315932	0.350386666615804	0.907413330078125	O60566	D	630	660	Q14145	O	324	613	ordered-disordered
O60566_D_630_660.Q14145_O_55_311	0.4057654552419139	0.30829565131145975	0.8171238127208892	O60566	D	630	660	Q14145	O	55	311	ordered-disordered
O60566_D_635_645.Q14145_O_324_613	0.654864738999094	0.3947750067710876	0.9424079986572264	O60566	D	635	645	Q14145	O	324	613	ordered-disordered
O60566_D_635_645.Q14145_O_55_311	0.4559449045567706	0.36221999931335447	0.8566399993896485	O60566	D	635	645	Q14145	O	55	311	ordered-disordered
O60566_D_635_655.Q14145_O_324_613	0.5742168818867461	0.34888461479773886	0.9179703719527632	O60566	D	635	655	Q14145	O	324	613	ordered-disordered
O60566_D_635_655.Q14145_O_55_311	0.4082769574071895	0.34192857197352816	0.847021050704153	O60566	D	635	655	Q14145	O	55	311	ordered-disordered
O60566_D_640_650.Q14145_O_324_613	0.6251877320502691	0.3733222198486328	0.946749995838512	O60566	D	640	650	Q14145	O	324	613	ordered-disordered
O60566_D_640_650.Q14145_O_55_311	0.5765082558084063	0.4823888905843099	0.8674437570571899	O60566	D	640	650	Q14145	O	55	311	ordered-disordered
O60566_D_645_655.Q14145_O_324_613	0.644788415243537	0.38141249656677245	0.9456473661723888	O60566	D	645	655	Q14145	O	324	613	ordered-disordered
O60566_D_645_655.Q14145_O_55_311	0.6248869390348798	0.5303600006103515	0.8901727364280008	O60566	D	645	655	Q14145	O	55	311	ordered-disordered
O60566_D_645_665.Q14145_O_324_613	0.6221809497157276	0.39545555432637536	0.9491263178775183	O60566	D	645	665	Q14145	O	324	613	ordered-disordered
O60566_D_645_665.Q14145_O_55_311	0.3868370347740762	0.3175818148526279	0.8574058801987592	O60566	D	645	665	Q14145	O	55	311	ordered-disordered
O60566_D_645_675.Q14145_O_324_613	0.4684914929138521	0.3826111115349664	0.9298963023998119	O60566	D	645	675	Q14145	O	324	613	ordered-disordered
O60566_D_645_675.Q14145_O_55_311	0.3118832163304639	0.2718250017166138	0.8426959960937501	O60566	D	645	675	Q14145	O	55	311	ordered-disordered
O60566_D_650_660.Q14145_O_324_613	0.6624932723917322	0.39775000762939455	0.9422320007324219	O60566	D	650	660	Q14145	O	324	613	ordered-disordered
O60566_D_650_660.Q14145_O_55_311	0.489114239494526	0.40761249780654907	0.8825916608174641	O60566	D	650	660	Q14145	O	55	311	ordered-disordered
O60566_D_655_665.Q14145_O_324_613	0.6380060631508839	0.3574999923706055	0.9676638323195438	O60566	D	655	665	Q14145	O	324	613	ordered-disordered
O60566_D_655_665.Q14145_O_55_311	0.4852462049904244	0.3747599983215332	0.881094118006089	O60566	D	655	665	Q14145	O	55	311	ordered-disordered
O60566_D_655_675.Q14145_O_324_613	0.5387426480160326	0.37967000007629403	0.9346629672580297	O60566	D	655	675	Q14145	O	324	613	ordered-disordered
O60566_D_655_675.Q14145_O_55_311	0.3277159755310874	0.2687941180958468	0.8546349983215332	O60566	D	655	675	Q14145	O	55	311	ordered-disordered
O60566_D_660_670.Q14145_O_324_613	0.6070647891313256	0.310670000076294	0.9609300053914389	O60566	D	660	670	Q14145	O	324	613	ordered-disordered
O60566_D_660_670.Q14145_O_55_311	0.4790740852866942	0.3890888934665256	0.8671000003814697	O60566	D	660	670	Q14145	O	55	311	ordered-disordered
O60566_D_660_690.Q14145_O_324_613	0.4725743322719358	0.35806999397277833	0.9308148080331309	O60566	D	660	690	Q14145	O	324	613	ordered-disordered
O60566_D_660_690.Q14145_O_55_311	0.3193879228576086	0.28742307369525616	0.8789153876671425	O60566	D	660	690	Q14145	O	55	311	ordered-disordered
O60566_D_665_675.Q14145_O_324_613	0.6176790949847708	0.4175199966430664	0.9452500067816839	O60566	D	665	675	Q14145	O	324	613	ordered-disordered
O60566_D_665_675.Q14145_O_55_311	0.4250553171410839	0.2903299961090088	0.8661277813381619	O60566	D	665	675	Q14145	O	55	311	ordered-disordered
O60566_D_665_685.Q14145_O_324_613	0.5383839484903675	0.3788555547926161	0.9388999938964844	O60566	D	665	685	Q14145	O	324	613	ordered-disordered
O60566_D_665_685.Q14145_O_55_311	0.3258217904795578	0.31515000104904173	0.890942113775956	O60566	D	665	685	Q14145	O	55	311	ordered-disordered
O60566_D_670_680.Q14145_O_324_613	0.6478651296594158	0.43862500667572024	0.948442858741397	O60566	D	670	680	Q14145	O	324	613	ordered-disordered
O60566_D_670_680.Q14145_O_55_311	0.521550088759086	0.4591249990463257	0.8826916567484538	O60566	D	670	680	Q14145	O	55	311	ordered-disordered
O60566_D_675_685.Q14145_O_324_613	0.6378429476344329	0.3484400043487549	0.95521666208903	O60566	D	675	685	Q14145	O	324	613	ordered-disordered
O60566_D_675_685.Q14145_O_55_311	0.735694209068716	0.6832555474175348	0.9113105332223992	O60566	D	675	685	Q14145	O	55	311	ordered-disordered
O60566_D_675_695.Q14145_O_324_613	0.5587425037823677	0.33006428582327707	0.9518195674730384	O60566	D	675	695	Q14145	O	324	613	ordered-disordered
O60566_D_675_695.Q14145_O_55_311	0.4016637578871909	0.32145714623587474	0.8702649993896485	O60566	D	675	695	Q14145	O	55	311	ordered-disordered
O60566_D_675_705.Q14145_O_324_613	0.4528872291191081	0.3001500004529953	0.9487964248657228	O60566	D	675	705	Q14145	O	324	613	ordered-disordered
O60566_D_675_705.Q14145_O_55_311	0.325066975752357	0.3626111094156901	0.8655105189273232	O60566	D	675	705	Q14145	O	55	311	ordered-disordered
O60566_D_680_690.Q14145_O_324_613	0.6460786445529699	0.3692700023651123	0.9588571457635788	O60566	D	680	690	Q14145	O	324	613	ordered-disordered
O60566_D_680_690.Q14145_O_55_311	0.3866030253633259	0.2628888893127441	0.9134000015258787	O60566	D	680	690	Q14145	O	55	311	ordered-disordered
O60566_D_685_695.Q14145_O_324_613	0.6402964317656854	0.3583750057220459	0.9578631672106291	O60566	D	685	695	Q14145	O	324	613	ordered-disordered
O60566_D_685_695.Q14145_O_55_311	0.4720205338973722	0.40603749752044677	0.8564499982198079	O60566	D	685	695	Q14145	O	55	311	ordered-disordered
O60566_D_685_705.Q14145_O_324_613	0.5007863230105749	0.35468888176812063	0.9421040039062499	O60566	D	685	705	Q14145	O	324	613	ordered-disordered
O60566_D_685_705.Q14145_O_55_311	0.3516413094165236	0.269516667260064	0.8421545514193448	O60566	D	685	705	Q14145	O	55	311	ordered-disordered
O60566_D_690_700.Q14145_O_324_613	0.6339898264226665	0.3781666649712456	0.961411765603458	O60566	D	690	700	Q14145	O	324	613	ordered-disordered
O60566_D_690_700.Q14145_O_55_311	0.4827227262136602	0.4076428604125977	0.8774769181471604	O60566	D	690	700	Q14145	O	55	311	ordered-disordered
O60566_D_690_719.Q14145_O_324_613	0.4691127488286665	0.3646166674296061	0.9436142839704241	O60566	D	690	719	Q14145	O	324	613	ordered-disordered
O60566_D_690_719.Q14145_O_55_311	0.3677518117354273	0.3648499992915562	0.845933329264323	O60566	D	690	719	Q14145	O	55	311	ordered-disordered
O60566_D_695_705.Q14145_O_324_613	0.6299332390529421	0.3929600028991699	0.9544272682883523	O60566	D	695	705	Q14145	O	324	613	ordered-disordered
O60566_D_695_705.Q14145_O_55_311	0.4177890795321398	0.3228400020599365	0.8656999921798706	O60566	D	695	705	Q14145	O	55	311	ordered-disordered
O60566_D_695_715.Q14145_O_324_613	0.54247311393339	0.3444153829721304	0.921207408198604	O60566	D	695	715	Q14145	O	324	613	ordered-disordered
O60566_D_695_715.Q14145_O_55_311	0.3863425036501343	0.2645615372290978	0.8314043592370075	O60566	D	695	715	Q14145	O	55	311	ordered-disordered
O60566_D_700_710.Q14145_O_324_613	0.6484671465519672	0.3770777765909831	0.9410079986572264	O60566	D	700	710	Q14145	O	324	613	ordered-disordered
O60566_D_700_710.Q14145_O_55_311	0.440272880984616	0.3093857138497489	0.8513615358792819	O60566	D	700	710	Q14145	O	55	311	ordered-disordered
O60566_D_705_715.Q14145_O_324_613	0.6337454783497468	0.3425700035095215	0.942427993774414	O60566	D	705	715	Q14145	O	324	613	ordered-disordered
O60566_D_705_715.Q14145_O_55_311	0.5162948287851996	0.4493875026702881	0.8728727375377308	O60566	D	705	715	Q14145	O	55	311	ordered-disordered
O60566_D_710_719.Q14145_O_324_613	0.6650797267294531	0.43664443969726563	0.9574210558439556	O60566	D	710	719	Q14145	O	324	613	ordered-disordered
O60566_D_710_719.Q14145_O_55_311	0.3521584051096151	0.2774250030517578	0.9649500274658205	O60566	D	710	719	Q14145	O	55	311	ordered-disordered
O60566_D_7_24.Q14145_O_324_613	0.5811282504047781	0.34861818140203304	0.9243370338722512	O60566	D	7	24	Q14145	O	324	613	ordered-disordered
O60566_D_7_24.Q14145_O_55_311	0.502191093265723	0.49536999893188477	0.8574952370779855	O60566	D	7	24	Q14145	O	55	311	ordered-disordered
O60566_O_36_202.Q14145_D_11_21	0.586268080326265	0.9033928516932896	0.5066222254435221	O60566	O	36	202	Q14145	D	11	21	ordered-disordered
O60566_O_36_202.Q14145_D_11_31	0.4083239964383039	0.8768733317057291	0.4153199996948242	O60566	O	36	202	Q14145	D	11	31	ordered-disordered
O60566_O_36_202.Q14145_D_16_26	0.5405651470323243	0.8973833338419597	0.48632500171661375	O60566	O	36	202	Q14145	D	16	26	ordered-disordered
O60566_O_36_202.Q14145_D_16_46	0.395919401446781	0.8293000030517578	0.3479947351154528	O60566	O	36	202	Q14145	D	16	46	ordered-disordered
O60566_O_36_202.Q14145_D_1_11	0.4331346988084119	0.9529500122070311	0.37860000610351563	O60566	O	36	202	Q14145	D	1	11	ordered-disordered
O60566_O_36_202.Q14145_D_1_21	0.4344791444608691	0.8773875093460083	0.4091777801513672	O60566	O	36	202	Q14145	D	1	21	ordered-disordered
O60566_O_36_202.Q14145_D_1_31	0.3547155669239434	0.8815642820085797	0.41523636557839133	O60566	O	36	202	Q14145	D	1	31	ordered-disordered
O60566_O_36_202.Q14145_D_1_54	0.3350714630302724	0.8786533253987631	0.349023076570951	O60566	O	36	202	Q14145	D	1	54	ordered-disordered
O60566_O_36_202.Q14145_D_21_31	0.5614490098237075	0.914373326619466	0.4851857212611607	O60566	O	36	202	Q14145	D	21	31	ordered-disordered
O60566_O_36_202.Q14145_D_21_41	0.473571035653714	0.8464866638183594	0.3691909113797274	O60566	O	36	202	Q14145	D	21	41	ordered-disordered
O60566_O_36_202.Q14145_D_26_36	0.5361212246111438	0.90222500483195	0.4245888921949599	O60566	O	36	202	Q14145	D	26	36	ordered-disordered
O60566_O_36_202.Q14145_D_312_316	0.5277387639539989	0.9633333333333332	0.43473333994547514	O60566	O	36	202	Q14145	D	312	316	ordered-disordered
O60566_O_36_202.Q14145_D_312_317	0.6324697214990713	0.9288545365767044	0.5439000034332275	O60566	O	36	202	Q14145	D	312	317	ordered-disordered
O60566_O_36_202.Q14145_D_312_318	0.5499510487338117	0.9281416638692219	0.4074499988555908	O60566	O	36	202	Q14145	D	312	318	ordered-disordered
O60566_O_36_202.Q14145_D_312_323	0.5778995160024988	0.8998437595367431	0.5566142817905971	O60566	O	36	202	Q14145	D	312	323	ordered-disordered
O60566_O_36_202.Q14145_D_313_319	0.6554202584603535	0.9304214314052036	0.6306249904632568	O60566	O	36	202	Q14145	D	313	319	ordered-disordered
O60566_O_36_202.Q14145_D_314_320	0.7054606868007024	0.9309769204946664	0.6565499877929688	O60566	O	36	202	Q14145	D	314	320	ordered-disordered
O60566_O_36_202.Q14145_D_315_321	0.7221541370542465	0.9201294124827666	0.6321857179914202	O60566	O	36	202	Q14145	D	315	321	ordered-disordered
O60566_O_36_202.Q14145_D_316_322	0.687608420565123	0.9167666575113933	0.6089000102451869	O60566	O	36	202	Q14145	D	316	322	ordered-disordered
O60566_O_36_202.Q14145_D_317_323	0.6698247887012435	0.9303000086004084	0.6099333381652832	O60566	O	36	202	Q14145	D	317	323	ordered-disordered
O60566_O_36_202.Q14145_D_318_323	0.6025374625017678	0.9188249969482422	0.45697500228881843	O60566	O	36	202	Q14145	D	318	323	ordered-disordered
O60566_O_36_202.Q14145_D_319_323	0.5893090511032795	0.9306199951171876	0.4868600006103516	O60566	O	36	202	Q14145	D	319	323	ordered-disordered
O60566_O_36_202.Q14145_D_31_41	0.4810530608365914	0.9003437519073486	0.398037497997284	O60566	O	36	202	Q14145	D	31	41	ordered-disordered
O60566_O_36_202.Q14145_D_31_51	0.4045546270981264	0.873135295194738	0.3621999982198079	O60566	O	36	202	Q14145	D	31	51	ordered-disordered
O60566_O_36_202.Q14145_D_36_46	0.5936090497562245	0.9101692317082332	0.4230125045776367	O60566	O	36	202	Q14145	D	36	46	ordered-disordered
O60566_O_36_202.Q14145_D_41_51	0.4528832501482387	0.9371333397759333	0.37440000534057616	O60566	O	36	202	Q14145	D	41	51	ordered-disordered
O60566_O_36_202.Q14145_D_46_54	0.5262404702679335	0.9372799911499023	0.4213249969482422	O60566	O	36	202	Q14145	D	46	54	ordered-disordered
O60566_O_36_202.Q14145_D_614_618	0.3742106134019033	0.9414166768391928	0.31489999294281007	O60566	O	36	202	Q14145	D	614	618	ordered-disordered
O60566_O_36_202.Q14145_D_614_619	0.3840697703582119	0.9429857199532644	0.3334800071716309	O60566	O	36	202	Q14145	D	614	619	ordered-disordered
O60566_O_36_202.Q14145_D_614_624	0.4738356831612311	0.9148214285714286	0.34868749856948855	O60566	O	36	202	Q14145	D	614	624	ordered-disordered
O60566_O_36_202.Q14145_D_615_620	0.3339404978924992	0.9539833450317384	0.28537500381469727	O60566	O	36	202	Q14145	D	615	620	ordered-disordered
O60566_O_36_202.Q14145_D_616_621	0.2932611002647212	0.9808999633789063	0.28950000762939454	O60566	O	36	202	Q14145	D	616	621	ordered-disordered
O60566_O_36_202.Q14145_D_617_622	0.5226289212607106	0.9303777737087674	0.45472499847412107	O60566	O	36	202	Q14145	D	617	622	ordered-disordered
O60566_O_36_202.Q14145_D_618_623	0.4620606150144729	0.9236199951171876	0.34013999938964845	O60566	O	36	202	Q14145	D	618	623	ordered-disordered
O60566_O_36_202.Q14145_D_619_624	0.4707422365591134	0.9361499913533529	0.42119999885559084	O60566	O	36	202	Q14145	D	619	624	ordered-disordered
O60566_O_36_202.Q14145_D_620_624	0.4555533618504422	0.9317142813546316	0.3064666557312012	O60566	O	36	202	Q14145	D	620	624	ordered-disordered
O60566_O_36_202.Q14145_D_6_16	0.5378500737744962	0.9110666720072428	0.4802125024795532	O60566	O	36	202	Q14145	D	6	16	ordered-disordered
O60566_O_36_202.Q14145_O_324_613	0.2862150406162315	0.7469555494520399	0.8832470523609834	O60566	O	36	202	Q14145	O	324	613	ordered-ordered
O60566_O_36_202.Q14145_O_55_311	0.2391232788360524	0.7597333323160806	0.7185499936884099	O60566	O	36	202	Q14145	O	55	311	ordered-ordered
O60566_O_411_464.Q14145_D_11_21	0.127899690334699			O60566	O	411	464	Q14145	D	11	21	ordered-disordered
O60566_O_411_464.Q14145_D_11_31	0.1497059324008401	0.8784499994913737	0.33733999633789064	O60566	O	411	464	Q14145	D	11	31	ordered-disordered
O60566_O_411_464.Q14145_D_16_26	0.1193822895260977			O60566	O	411	464	Q14145	D	16	26	ordered-disordered
O60566_O_411_464.Q14145_D_16_46	0.2102000869175387	0.923385707310268	0.43543333689371744	O60566	O	411	464	Q14145	D	16	46	ordered-disordered
O60566_O_411_464.Q14145_D_1_11	0.1445140003135032	0.9525	0.3045499992370605	O60566	O	411	464	Q14145	D	1	11	ordered-disordered
O60566_O_411_464.Q14145_D_1_21	0.117826393045173	0.9422000122070312	0.23729999542236327	O60566	O	411	464	Q14145	D	1	21	ordered-disordered
O60566_O_411_464.Q14145_D_1_31	0.1339578730836456	0.9433000183105468	0.3364454529502175	O60566	O	411	464	Q14145	D	1	31	ordered-disordered
O60566_O_411_464.Q14145_D_1_54	0.1394285193797097	0.9771500015258787	0.33772500038146974	O60566	O	411	464	Q14145	D	1	54	ordered-disordered
O60566_O_411_464.Q14145_D_21_31	0.1339032723770041			O60566	O	411	464	Q14145	D	21	31	ordered-disordered
O60566_O_411_464.Q14145_D_21_41	0.166990426567626	0.8077166748046875	0.5445400085449219	O60566	O	411	464	Q14145	D	21	41	ordered-disordered
O60566_O_411_464.Q14145_D_26_36	0.1312441508668766			O60566	O	411	464	Q14145	D	26	36	ordered-disordered
O60566_O_411_464.Q14145_D_312_316	0.1232671695661894			O60566	O	411	464	Q14145	D	312	316	ordered-disordered
O60566_O_411_464.Q14145_D_312_317	0.1192928162574437			O60566	O	411	464	Q14145	D	312	317	ordered-disordered
O60566_O_411_464.Q14145_D_312_318	0.1205546137003081			O60566	O	411	464	Q14145	D	312	318	ordered-disordered
O60566_O_411_464.Q14145_D_312_323	0.1179265656916125			O60566	O	411	464	Q14145	D	312	323	ordered-disordered
O60566_O_411_464.Q14145_D_313_319	0.1199454737749276			O60566	O	411	464	Q14145	D	313	319	ordered-disordered
O60566_O_411_464.Q14145_D_314_320	0.1206228008499751			O60566	O	411	464	Q14145	D	314	320	ordered-disordered
O60566_O_411_464.Q14145_D_315_321	0.1206627919451315			O60566	O	411	464	Q14145	D	315	321	ordered-disordered
O60566_O_411_464.Q14145_D_316_322	0.1183542776364205			O60566	O	411	464	Q14145	D	316	322	ordered-disordered
O60566_O_411_464.Q14145_D_317_323	0.118803692161751			O60566	O	411	464	Q14145	D	317	323	ordered-disordered
O60566_O_411_464.Q14145_D_318_323	0.1203637110689243			O60566	O	411	464	Q14145	D	318	323	ordered-disordered
O60566_O_411_464.Q14145_D_319_323	0.1227808814745029			O60566	O	411	464	Q14145	D	319	323	ordered-disordered
O60566_O_411_464.Q14145_D_31_41	0.1360960707645206	0.9188999938964844	0.3491999816894531	O60566	O	411	464	Q14145	D	31	41	ordered-disordered
O60566_O_411_464.Q14145_D_31_51	0.202777533865934	0.9650799865722657	0.43496665954589836	O60566	O	411	464	Q14145	D	31	51	ordered-disordered
O60566_O_411_464.Q14145_D_36_46	0.130667230276153			O60566	O	411	464	Q14145	D	36	46	ordered-disordered
O60566_O_411_464.Q14145_D_41_51	0.114742387685736			O60566	O	411	464	Q14145	D	41	51	ordered-disordered
O60566_O_411_464.Q14145_D_46_54	0.1166781723266628			O60566	O	411	464	Q14145	D	46	54	ordered-disordered
O60566_O_411_464.Q14145_D_614_618	0.1206606914823136			O60566	O	411	464	Q14145	D	614	618	ordered-disordered
O60566_O_411_464.Q14145_D_614_619	0.1198154726218047			O60566	O	411	464	Q14145	D	614	619	ordered-disordered
O60566_O_411_464.Q14145_D_614_624	0.1384315076141539			O60566	O	411	464	Q14145	D	614	624	ordered-disordered
O60566_O_411_464.Q14145_D_615_620	0.1187533587047644			O60566	O	411	464	Q14145	D	615	620	ordered-disordered
O60566_O_411_464.Q14145_D_616_621	0.1200990054414896			O60566	O	411	464	Q14145	D	616	621	ordered-disordered
O60566_O_411_464.Q14145_D_617_622	0.1246793498252381			O60566	O	411	464	Q14145	D	617	622	ordered-disordered
O60566_O_411_464.Q14145_D_618_623	0.1240875461974751			O60566	O	411	464	Q14145	D	618	623	ordered-disordered
O60566_O_411_464.Q14145_D_619_624	0.1312632246757882			O60566	O	411	464	Q14145	D	619	624	ordered-disordered
O60566_O_411_464.Q14145_D_620_624	0.1356001673039282			O60566	O	411	464	Q14145	D	620	624	ordered-disordered
O60566_O_411_464.Q14145_D_6_16	0.1128896014902862			O60566	O	411	464	Q14145	D	6	16	ordered-disordered
O60566_O_411_464.Q14145_O_324_613	0.3445211927466128	0.5066400032043457	0.9597999928792318	O60566	O	411	464	Q14145	O	324	613	ordered-ordered
O60566_O_411_464.Q14145_O_55_311	0.5516043832446336	0.7316624975204468	0.8710624980926513	O60566	O	411	464	Q14145	O	55	311	ordered-ordered
O60566_O_720_1050.Q14145_D_11_21	0.8184118379573878	0.9044099960327148	0.6410909028486772	O60566	O	720	1050	Q14145	D	11	21	ordered-disordered
O60566_O_720_1050.Q14145_D_11_31	0.4301973536222594	0.743172230190701	0.3173562490940094	O60566	O	720	1050	Q14145	D	11	31	ordered-disordered
O60566_O_720_1050.Q14145_D_16_26	0.4644311871045086	0.6559749946594238	0.31936363567005505	O60566	O	720	1050	Q14145	D	16	26	ordered-disordered
O60566_O_720_1050.Q14145_D_16_46	0.3839047682213513	0.7973684150294253	0.3170166699091593	O60566	O	720	1050	Q14145	D	16	46	ordered-disordered
O60566_O_720_1050.Q14145_D_1_11	0.3308539957802553	0.6669500160217285	0.2744799995422364	O60566	O	720	1050	Q14145	D	1	11	ordered-disordered
O60566_O_720_1050.Q14145_D_1_21	0.5199984185771636	0.8724045458706943	0.3456899995803833	O60566	O	720	1050	Q14145	D	1	21	ordered-disordered
O60566_O_720_1050.Q14145_D_1_31	0.3318610658606243	0.6835916678110759	0.29261818278919566	O60566	O	720	1050	Q14145	D	1	31	ordered-disordered
O60566_O_720_1050.Q14145_D_1_54	0.356024329733554	0.8911384641207181	0.3896999975351187	O60566	O	720	1050	Q14145	D	1	54	ordered-disordered
O60566_O_720_1050.Q14145_D_21_31	0.4136787852035661	0.8559000015258789	0.3006000010172526	O60566	O	720	1050	Q14145	D	21	31	ordered-disordered
O60566_O_720_1050.Q14145_D_21_41	0.4480141877401189	0.8344789565236945	0.27701764723833866	O60566	O	720	1050	Q14145	D	21	41	ordered-disordered
O60566_O_720_1050.Q14145_D_26_36	0.475775206841983	0.8090266672770183	0.29863333596123587	O60566	O	720	1050	Q14145	D	26	36	ordered-disordered
O60566_O_720_1050.Q14145_D_312_316	0.4244171495274361	0.9126200027465821	0.2710999997456868	O60566	O	720	1050	Q14145	D	312	316	ordered-disordered
O60566_O_720_1050.Q14145_D_312_317	0.4613192882258757	0.9088769179124099	0.2966749954223633	O60566	O	720	1050	Q14145	D	312	317	ordered-disordered
O60566_O_720_1050.Q14145_D_312_318	0.4308255794256808	0.8962999954223634	0.2952999954223633	O60566	O	720	1050	Q14145	D	312	318	ordered-disordered
O60566_O_720_1050.Q14145_D_312_323	0.5298579880118236	0.8527187466621399	0.3460333357916938	O60566	O	720	1050	Q14145	D	312	323	ordered-disordered
O60566_O_720_1050.Q14145_D_313_319	0.4147252756674411	0.8242571367536273	0.33727999877929693	O60566	O	720	1050	Q14145	D	313	319	ordered-disordered
O60566_O_720_1050.Q14145_D_314_320	0.3671144856980768	0.8595999908447266	0.2865499973297119	O60566	O	720	1050	Q14145	D	314	320	ordered-disordered
O60566_O_720_1050.Q14145_D_315_321	0.3507610867573867	0.7169333394368489	0.2634750032424927	O60566	O	720	1050	Q14145	D	315	321	ordered-disordered
O60566_O_720_1050.Q14145_D_316_322	0.6111603861324052	0.8699133326212565	0.45306666056315104	O60566	O	720	1050	Q14145	D	316	322	ordered-disordered
O60566_O_720_1050.Q14145_D_317_323	0.5219636622212938	0.8548749923706055	0.3881800003051758	O60566	O	720	1050	Q14145	D	317	323	ordered-disordered
O60566_O_720_1050.Q14145_D_318_323	0.4590714163826742	0.8407499923706055	0.3144199981689453	O60566	O	720	1050	Q14145	D	318	323	ordered-disordered
O60566_O_720_1050.Q14145_D_319_323	0.3014528541949704	0.8658999633789063	0.22059999465942381	O60566	O	720	1050	Q14145	D	319	323	ordered-disordered
O60566_O_720_1050.Q14145_D_31_41	0.4387314455150646	0.7871000289916992	0.28758750200271604	O60566	O	720	1050	Q14145	D	31	41	ordered-disordered
O60566_O_720_1050.Q14145_D_31_51	0.3526510437224181	0.8160058818143956	0.275862500667572	O60566	O	720	1050	Q14145	D	31	51	ordered-disordered
O60566_O_720_1050.Q14145_D_36_46	0.6160282085635022	0.8750571441650391	0.4795700035095215	O60566	O	720	1050	Q14145	D	36	46	ordered-disordered
O60566_O_720_1050.Q14145_D_41_51	0.3423597406958285	0.7079666519165039	0.23954999923706052	O60566	O	720	1050	Q14145	D	41	51	ordered-disordered
O60566_O_720_1050.Q14145_D_46_54	0.3792508052938318	0.7029999987284343	0.23632500171661378	O60566	O	720	1050	Q14145	D	46	54	ordered-disordered
O60566_O_720_1050.Q14145_D_614_618	0.3526527946583753	0.768700008392334	0.2514000002543132	O60566	O	720	1050	Q14145	D	614	618	ordered-disordered
O60566_O_720_1050.Q14145_D_614_619	0.3508014472585563	0.7136499977111816	0.2559749984741211	O60566	O	720	1050	Q14145	D	614	619	ordered-disordered
O60566_O_720_1050.Q14145_D_614_624	0.41669330524951	0.8644600067138671	0.30174999237060546	O60566	O	720	1050	Q14145	D	614	624	ordered-disordered
O60566_O_720_1050.Q14145_D_615_620	0.3439841781897708	0.6838599853515624	0.249375	O60566	O	720	1050	Q14145	D	615	620	ordered-disordered
O60566_O_720_1050.Q14145_D_616_621	0.3372507348559844	0.827400016784668	0.25940000534057617	O60566	O	720	1050	Q14145	D	616	621	ordered-disordered
O60566_O_720_1050.Q14145_D_617_622	0.4581212081381988	0.8819000053405762	0.2991499996185303	O60566	O	720	1050	Q14145	D	617	622	ordered-disordered
O60566_O_720_1050.Q14145_D_618_623	0.545066693074976	0.8898600006103515	0.39274999141693123	O60566	O	720	1050	Q14145	D	618	623	ordered-disordered
O60566_O_720_1050.Q14145_D_619_624	0.4382957075876936	0.8920800018310547	0.2943000094095866	O60566	O	720	1050	Q14145	D	619	624	ordered-disordered
O60566_O_720_1050.Q14145_D_620_624	0.438623725014383	0.8942000007629395	0.29543333053588866	O60566	O	720	1050	Q14145	D	620	624	ordered-disordered
O60566_O_720_1050.Q14145_D_6_16	0.3644801737220517	0.7893666776021321	0.2305625009536743	O60566	O	720	1050	Q14145	D	6	16	ordered-disordered
O60566_O_720_1050.Q14145_O_324_613	0.3459732488713777	0.5355199947357178	0.7878125047683716	O60566	O	720	1050	Q14145	O	324	613	ordered-ordered
O60566_O_720_1050.Q14145_O_55_311	0.2965499113058744	0.5710083293914795	0.8320499877929687	O60566	O	720	1050	Q14145	O	55	311	ordered-ordered
Q00987_D_111_121.Q16236_O_455_568	0.3324592669146076	0.3586999969482422	0.9607500021798271	Q00987	D	111	121	Q16236	O	455	568	ordered-disordered
Q00987_D_111_131.Q16236_O_455_568	0.3964669765492639	0.39844285692487447	0.9343312501907348	Q00987	D	111	131	Q16236	O	455	568	ordered-disordered
Q00987_D_111_141.Q16236_O_455_568	0.3564484966434502	0.4036142866952078	0.9359937524795532	Q00987	D	111	141	Q16236	O	455	568	ordered-disordered
Q00987_D_111_301.Q16236_O_455_568	0.2488410492777866	0.4572571400233677	0.9270500055948894	Q00987	D	111	301	Q16236	O	455	568	ordered-disordered
Q00987_D_116_126.Q16236_O_455_568	0.2922132211701762	0.3234999974568685	0.964414302280971	Q00987	D	116	126	Q16236	O	455	568	ordered-disordered
Q00987_D_11_24.Q16236_O_455_568	0.3349449946328804	0.4028000005086263	0.9475444454616972	Q00987	D	11	24	Q16236	O	455	568	ordered-disordered
Q00987_D_121_131.Q16236_O_455_568	0.4371212179079791	0.4390499973297119	0.932028568812779	Q00987	D	121	131	Q16236	O	455	568	ordered-disordered
Q00987_D_121_141.Q16236_O_455_568	0.4175242143332686	0.4288833300272624	0.9150533243815104	Q00987	D	121	141	Q16236	O	455	568	ordered-disordered
Q00987_D_126_136.Q16236_O_455_568	0.5142884210004995	0.5300249910354614	0.9414300003051759	Q00987	D	126	136	Q16236	O	455	568	ordered-disordered
Q00987_D_126_156.Q16236_O_455_568	0.3425624935141589	0.4119307694068322	0.926592307457557	Q00987	D	126	156	Q16236	O	455	568	ordered-disordered
Q00987_D_131_141.Q16236_O_455_568	0.3668645172017168	0.414483331044515	0.9299909071488814	Q00987	D	131	141	Q16236	O	455	568	ordered-disordered
Q00987_D_131_151.Q16236_O_455_568	0.3827217942382468	0.4676636401089755	0.9249166679382325	Q00987	D	131	151	Q16236	O	455	568	ordered-disordered
Q00987_D_136_146.Q16236_O_455_568	0.4155626222268141	0.508149995803833	0.9113222249348958	Q00987	D	136	146	Q16236	O	455	568	ordered-disordered
Q00987_D_141_151.Q16236_O_455_568	0.3645397946258015	0.41625000953674324	0.9516125011444092	Q00987	D	141	151	Q16236	O	455	568	ordered-disordered
Q00987_D_141_161.Q16236_O_455_568	0.2720856022770974	0.39753332773844396	0.968149995803833	Q00987	D	141	161	Q16236	O	455	568	ordered-disordered
Q00987_D_141_171.Q16236_O_455_568	0.2861489801180671	0.41915999603271487	0.9709250068664552	Q00987	D	141	171	Q16236	O	455	568	ordered-disordered
Q00987_D_146_156.Q16236_O_455_568	0.2519729616301552	0.31190000534057616	0.9735400085449218	Q00987	D	146	156	Q16236	O	455	568	ordered-disordered
Q00987_D_14_26.Q16236_O_455_568	0.3164103256805227	0.40196666717529295	0.9490999984741212	Q00987	D	14	26	Q16236	O	455	568	ordered-disordered
Q00987_D_151_161.Q16236_O_455_568	0.2625235078710328	0.3475999959309896	0.9721999969482422	Q00987	D	151	161	Q16236	O	455	568	ordered-disordered
Q00987_D_151_171.Q16236_O_455_568	0.3209541187702429	0.5888166618347168	0.9656999969482422	Q00987	D	151	171	Q16236	O	455	568	ordered-disordered
Q00987_D_156_166.Q16236_O_455_568	0.231039532031267	0.32930000305175783	0.9681999969482422	Q00987	D	156	166	Q16236	O	455	568	ordered-disordered
Q00987_D_156_186.Q16236_O_455_568	0.3075892475060361	0.4487750053405762	0.9739000193277997	Q00987	D	156	186	Q16236	O	455	568	ordered-disordered
Q00987_D_161_171.Q16236_O_455_568	0.3135027819174519	0.46186665852864583	0.9536571502685548	Q00987	D	161	171	Q16236	O	455	568	ordered-disordered
Q00987_D_161_181.Q16236_O_455_568	0.3621105948547121	0.47263333214653863	0.9596875	Q00987	D	161	181	Q16236	O	455	568	ordered-disordered
Q00987_D_166_176.Q16236_O_455_568	0.3335308986798447	0.4333000055948893	0.9524714224679129	Q00987	D	166	176	Q16236	O	455	568	ordered-disordered
Q00987_D_16_26.Q16236_O_455_568	0.3236875217335717	0.3786400032043457	0.951614270891462	Q00987	D	16	26	Q16236	O	455	568	ordered-disordered
Q00987_D_171_181.Q16236_O_455_568	0.3002077046174171	0.3416400032043457	0.9680999755859376	Q00987	D	171	181	Q16236	O	455	568	ordered-disordered
Q00987_D_171_191.Q16236_O_455_568	0.270343996718666	0.44003334045410164	0.9709000015258787	Q00987	D	171	191	Q16236	O	455	568	ordered-disordered
Q00987_D_171_201.Q16236_O_455_568	0.355904607373701	0.4286000061035156	0.949499969482422	Q00987	D	171	201	Q16236	O	455	568	ordered-disordered
Q00987_D_176_186.Q16236_O_455_568	0.2609560895876904	0.3763000106811523	0.9791999816894532	Q00987	D	176	186	Q16236	O	455	568	ordered-disordered
Q00987_D_181_191.Q16236_O_455_568	0.2870167418852789	0.37427499771118156	0.9657000122070312	Q00987	D	181	191	Q16236	O	455	568	ordered-disordered
Q00987_D_181_201.Q16236_O_455_568	0.3181072920139297	0.3985999965667725	0.934199999295748	Q00987	D	181	201	Q16236	O	455	568	ordered-disordered
Q00987_D_186_196.Q16236_O_455_568	0.2738798660596439	0.4861750030517578	0.955533332824707	Q00987	D	186	196	Q16236	O	455	568	ordered-disordered
Q00987_D_186_216.Q16236_O_455_568	0.402963728156451	0.6117299995422364	0.883120002746582	Q00987	D	186	216	Q16236	O	455	568	ordered-disordered
Q00987_D_18_26.Q16236_O_455_568	0.345414176257906	0.3923333358764648	0.9569285583496093	Q00987	D	18	26	Q16236	O	455	568	ordered-disordered
Q00987_D_191_201.Q16236_O_455_568	0.460092785824925	0.4934199981689453	0.9276600036621092	Q00987	D	191	201	Q16236	O	455	568	ordered-disordered
Q00987_D_191_211.Q16236_O_455_568	0.608916881008437	0.7657250118255615	0.9121777767605252	Q00987	D	191	211	Q16236	O	455	568	ordered-disordered
Q00987_D_196_206.Q16236_O_455_568	0.4077302570000085	0.4998666508992513	0.927183329264323	Q00987	D	196	206	Q16236	O	455	568	ordered-disordered
Q00987_D_1_11.Q16236_O_455_568	0.4688663601293892	0.4859099941253662	0.9455846111591046	Q00987	D	1	11	Q16236	O	455	568	ordered-disordered
Q00987_D_1_14.Q16236_O_455_568	0.4503281134543559	0.4143222257826064	0.9522799835205078	Q00987	D	1	14	Q16236	O	455	568	ordered-disordered
Q00987_D_1_26.Q16236_O_455_568	0.3583891659246248	0.42013750314712534	0.9538166745503744	Q00987	D	1	26	Q16236	O	455	568	ordered-disordered
Q00987_D_1_5.Q16236_O_455_568	0.5107520840138974	0.4757666651407877	0.961966667175293	Q00987	D	1	5	Q16236	O	455	568	ordered-disordered
Q00987_D_1_7.Q16236_O_455_568	0.5231281246666336	0.5273399887084961	0.9564374923706056	Q00987	D	1	7	Q16236	O	455	568	ordered-disordered
Q00987_D_1_9.Q16236_O_455_568	0.5636195943013693	0.5590125036239624	0.9475	Q00987	D	1	9	Q16236	O	455	568	ordered-disordered
Q00987_D_201_211.Q16236_O_455_568	0.3563498464722541	0.4013249969482422	0.9484250068664553	Q00987	D	201	211	Q16236	O	455	568	ordered-disordered
Q00987_D_201_221.Q16236_O_455_568	0.3457139859394514	0.475759994506836	0.9534999847412109	Q00987	D	201	221	Q16236	O	455	568	ordered-disordered
Q00987_D_201_231.Q16236_O_455_568	0.2607456063217763	0.34625	0.96625	Q00987	D	201	231	Q16236	O	455	568	ordered-disordered
Q00987_D_206_216.Q16236_O_455_568	0.3899748251574986	0.404240005493164	0.9665833409627278	Q00987	D	206	216	Q16236	O	455	568	ordered-disordered
Q00987_D_20_26.Q16236_O_455_568	0.3111234120490376	0.36635000705718995	0.9521600189208983	Q00987	D	20	26	Q16236	O	455	568	ordered-disordered
Q00987_D_211_221.Q16236_O_455_568	0.2034866378684104			Q00987	D	211	221	Q16236	O	455	568	ordered-disordered
Q00987_D_211_231.Q16236_O_455_568	0.292833485180104	0.3549599990844727	0.9637833277384441	Q00987	D	211	231	Q16236	O	455	568	ordered-disordered
Q00987_D_216_226.Q16236_O_455_568	0.3075124775307309	0.39333333333333337	0.9570428466796876	Q00987	D	216	226	Q16236	O	455	568	ordered-disordered
Q00987_D_216_246.Q16236_O_455_568	0.2920321951414527	0.37541999816894533	0.9520874977111816	Q00987	D	216	246	Q16236	O	455	568	ordered-disordered
Q00987_D_221_231.Q16236_O_455_568	0.324747023286082	0.3599599990844727	0.9502222103542752	Q00987	D	221	231	Q16236	O	455	568	ordered-disordered
Q00987_D_221_241.Q16236_O_455_568	0.3327312157236999	0.35525555504692924	0.9267500019073487	Q00987	D	221	241	Q16236	O	455	568	ordered-disordered
Q00987_D_226_236.Q16236_O_455_568	0.3183353705066308	0.40086666107177726	0.9710833231608071	Q00987	D	226	236	Q16236	O	455	568	ordered-disordered
Q00987_D_22_26.Q16236_O_455_568	0.3276938982764524	0.3713000011444092	0.9568666839599609	Q00987	D	22	26	Q16236	O	455	568	ordered-disordered
Q00987_D_231_241.Q16236_O_455_568	0.3239405586379533	0.3459999942779541	0.9416499996185305	Q00987	D	231	241	Q16236	O	455	568	ordered-disordered
Q00987_D_231_251.Q16236_O_455_568	0.2934212531113778	0.3687999963760376	0.9418153792161208	Q00987	D	231	251	Q16236	O	455	568	ordered-disordered
Q00987_D_231_261.Q16236_O_455_568	0.2878065012157783	0.38292222552829325	0.910239990234375	Q00987	D	231	261	Q16236	O	455	568	ordered-disordered
Q00987_D_236_246.Q16236_O_455_568	0.3520789957183288	0.38309999465942385	0.9491000175476074	Q00987	D	236	246	Q16236	O	455	568	ordered-disordered
Q00987_D_241_251.Q16236_O_455_568	0.3217556278008659	0.3952499961853027	0.9278199920654296	Q00987	D	241	251	Q16236	O	455	568	ordered-disordered
Q00987_D_241_261.Q16236_O_455_568	0.2791385397334074	0.38848888609144416	0.9076727364280007	Q00987	D	241	261	Q16236	O	455	568	ordered-disordered
Q00987_D_246_256.Q16236_O_455_568	0.3174231575862386	0.4435499954223633	0.9442285701206753	Q00987	D	246	256	Q16236	O	455	568	ordered-disordered
Q00987_D_246_276.Q16236_O_455_568	0.3040905182442683	0.37869999694824213	0.940009994506836	Q00987	D	246	276	Q16236	O	455	568	ordered-disordered
Q00987_D_251_261.Q16236_O_455_568	0.3913244990486554	0.41815714154924666	0.9545799865722655	Q00987	D	251	261	Q16236	O	455	568	ordered-disordered
Q00987_D_251_271.Q16236_O_455_568	0.3994616785109719	0.4163071414402553	0.8955625057220459	Q00987	D	251	271	Q16236	O	455	568	ordered-disordered
Q00987_D_256_266.Q16236_O_455_568	0.3345796379224811	0.3555000114440918	0.9752999877929688	Q00987	D	256	266	Q16236	O	455	568	ordered-disordered
Q00987_D_261_271.Q16236_O_455_568	0.3468691465276376	0.3750199966430664	0.9291666666666668	Q00987	D	261	271	Q16236	O	455	568	ordered-disordered
Q00987_D_261_281.Q16236_O_455_568	0.3562336205459805	0.38907777574327257	0.8768428639003208	Q00987	D	261	281	Q16236	O	455	568	ordered-disordered
Q00987_D_261_291.Q16236_O_455_568	0.3510146847796564	0.4443499984741211	0.8822249984741211	Q00987	D	261	291	Q16236	O	455	568	ordered-disordered
Q00987_D_266_276.Q16236_O_455_568	0.3543178069010244	0.3713125014305115	0.9266357149396625	Q00987	D	266	276	Q16236	O	455	568	ordered-disordered
Q00987_D_271_281.Q16236_O_455_568	0.4616324593676945	0.41206000137329096	0.9265818301114167	Q00987	D	271	281	Q16236	O	455	568	ordered-disordered
Q00987_D_271_291.Q16236_O_455_568	0.3106411754994085	0.434042854309082	0.9007250118255616	Q00987	D	271	291	Q16236	O	455	568	ordered-disordered
Q00987_D_276_286.Q16236_O_455_568	0.3142295219796968	0.4486800003051758	0.9388249969482422	Q00987	D	276	286	Q16236	O	455	568	ordered-disordered
Q00987_D_276_301.Q16236_O_455_568	0.2886971383615778	0.4115000038146973	0.9099846179668719	Q00987	D	276	301	Q16236	O	455	568	ordered-disordered
Q00987_D_281_291.Q16236_O_455_568	0.3739580111877208	0.36458888583713106	0.960028566632952	Q00987	D	281	291	Q16236	O	455	568	ordered-disordered
Q00987_D_281_301.Q16236_O_455_568	0.3892332731589691	0.43002307451688315	0.9169599965413413	Q00987	D	281	301	Q16236	O	455	568	ordered-disordered
Q00987_D_286_296.Q16236_O_455_568	0.298847610868802	0.3447999954223633	0.9493125057220461	Q00987	D	286	296	Q16236	O	455	568	ordered-disordered
Q00987_D_291_301.Q16236_O_455_568	0.3882785955802637	0.42667500019073484	0.9257222154405382	Q00987	D	291	301	Q16236	O	455	568	ordered-disordered
Q00987_D_296_301.Q16236_O_455_568	0.3853808532049306	0.38820000330607085	0.9542000071207685	Q00987	D	296	301	Q16236	O	455	568	ordered-disordered
Q00987_D_327_337.Q16236_O_455_568	0.3774261562719804	0.4150888866848416	0.9395599975585938	Q00987	D	327	337	Q16236	O	455	568	ordered-disordered
Q00987_D_327_347.Q16236_O_455_568	0.2834341881469551	0.34704999923706054	0.9318124961853027	Q00987	D	327	347	Q16236	O	455	568	ordered-disordered
Q00987_D_327_357.Q16236_O_455_568	0.2622815742697961	0.47045999908447267	0.947459991455078	Q00987	D	327	357	Q16236	O	455	568	ordered-disordered
Q00987_D_327_435.Q16236_O_455_568	0.1985991612236873	0.42955714089529856	0.964599996294294	Q00987	D	327	435	Q16236	O	455	568	ordered-disordered
Q00987_D_332_342.Q16236_O_455_568	0.3507514886155574	0.3154874992370605	0.9446363691850143	Q00987	D	332	342	Q16236	O	455	568	ordered-disordered
Q00987_D_337_347.Q16236_O_455_568	0.3272125667230167	0.339199997584025	0.9559499740600585	Q00987	D	337	347	Q16236	O	455	568	ordered-disordered
Q00987_D_337_357.Q16236_O_455_568	0.3000148037096261	0.39364166259765626	0.9486375045776368	Q00987	D	337	357	Q16236	O	455	568	ordered-disordered
Q00987_D_342_352.Q16236_O_455_568	0.3367642314569026	0.43893333435058596	0.9594199981689454	Q00987	D	342	352	Q16236	O	455	568	ordered-disordered
Q00987_D_342_372.Q16236_O_455_568	0.3630240466488532	0.46552222357855905	0.9351937484741213	Q00987	D	342	372	Q16236	O	455	568	ordered-disordered
Q00987_D_347_357.Q16236_O_455_568	0.339474126209751	0.3249749898910522	0.9432000017166138	Q00987	D	347	357	Q16236	O	455	568	ordered-disordered
Q00987_D_347_367.Q16236_O_455_568	0.3886170401855291	0.4734666612413194	0.9162357112339563	Q00987	D	347	367	Q16236	O	455	568	ordered-disordered
Q00987_D_352_362.Q16236_O_455_568	0.4411124270097349	0.4474333318074544	0.9128461573674127	Q00987	D	352	362	Q16236	O	455	568	ordered-disordered
Q00987_D_357_367.Q16236_O_455_568	0.4397321352378008	0.45680000305175783	0.9221124935150147	Q00987	D	357	367	Q16236	O	455	568	ordered-disordered
Q00987_D_357_377.Q16236_O_455_568	0.338335854103861	0.4740666707356771	0.9392000045776367	Q00987	D	357	377	Q16236	O	455	568	ordered-disordered
Q00987_D_357_387.Q16236_O_455_568	0.3395748266544808	0.3708357129778181	0.9480818176269533	Q00987	D	357	387	Q16236	O	455	568	ordered-disordered
Q00987_D_362_372.Q16236_O_455_568	0.4703884995596113	0.5007666693793403	0.9376076918381913	Q00987	D	362	372	Q16236	O	455	568	ordered-disordered
Q00987_D_367_377.Q16236_O_455_568	0.3995946264881617	0.4408833312988281	0.9306363608620384	Q00987	D	367	377	Q16236	O	455	568	ordered-disordered
Q00987_D_367_387.Q16236_O_455_568	0.4058914135689265	0.480555551317003	0.9271142796107701	Q00987	D	367	387	Q16236	O	455	568	ordered-disordered
Q00987_D_372_382.Q16236_O_455_568	0.4746329345598876	0.47128000259399405	0.9269642857142856	Q00987	D	372	382	Q16236	O	455	568	ordered-disordered
Q00987_D_372_402.Q16236_O_455_568	0.3452339432071485	0.4435266723632813	0.9444461529071516	Q00987	D	372	402	Q16236	O	455	568	ordered-disordered
Q00987_D_377_387.Q16236_O_455_568	0.3158808701412589	0.36568000030517583	0.9546800079345704	Q00987	D	377	387	Q16236	O	455	568	ordered-disordered
Q00987_D_377_397.Q16236_O_455_568	0.3425881708898628	0.3996250009536743	0.9314999875155362	Q00987	D	377	397	Q16236	O	455	568	ordered-disordered
Q00987_D_382_392.Q16236_O_455_568	0.3470887178319767	0.33779998779296877	0.9506875133514404	Q00987	D	382	392	Q16236	O	455	568	ordered-disordered
Q00987_D_387_397.Q16236_O_455_568	0.3325992217438683	0.3546833292643229	0.94695556640625	Q00987	D	387	397	Q16236	O	455	568	ordered-disordered
Q00987_D_387_407.Q16236_O_455_568	0.3022892330384191	0.36066001129150393	0.9552999877929688	Q00987	D	387	407	Q16236	O	455	568	ordered-disordered
Q00987_D_387_417.Q16236_O_455_568	0.3368289799748243	0.35664285932268414	0.9372555457221137	Q00987	D	387	417	Q16236	O	455	568	ordered-disordered
Q00987_D_392_402.Q16236_O_455_568	0.3208401629108297	0.38594999313354494	0.9586000061035156	Q00987	D	392	402	Q16236	O	455	568	ordered-disordered
Q00987_D_397_407.Q16236_O_455_568	0.3495255434528632	0.33596666653951013	0.9652499771118164	Q00987	D	397	407	Q16236	O	455	568	ordered-disordered
Q00987_D_397_417.Q16236_O_455_568	0.3365490344736248	0.37557141985212056	0.9286000061035157	Q00987	D	397	417	Q16236	O	455	568	ordered-disordered
Q00987_D_3_16.Q16236_O_455_568	0.2841506536950734	0.3411833381652832	0.9631999969482422	Q00987	D	3	16	Q16236	O	455	568	ordered-disordered
Q00987_D_402_412.Q16236_O_455_568	0.3592865397826386	0.38483332316080726	0.9505299911499024	Q00987	D	402	412	Q16236	O	455	568	ordered-disordered
Q00987_D_402_432.Q16236_O_455_568	0.3783034162086495	0.5374799995422364	0.9241733347574868	Q00987	D	402	432	Q16236	O	455	568	ordered-disordered
Q00987_D_407_417.Q16236_O_455_568	0.3727799059528497	0.4642799987792969	0.9242428588867188	Q00987	D	407	417	Q16236	O	455	568	ordered-disordered
Q00987_D_407_427.Q16236_O_455_568	0.438073326163229	0.558000005086263	0.893008321126302	Q00987	D	407	427	Q16236	O	455	568	ordered-disordered
Q00987_D_412_422.Q16236_O_455_568	0.3824170248880429	0.4050999984741211	0.9246888902452255	Q00987	D	412	422	Q16236	O	455	568	ordered-disordered
Q00987_D_417_427.Q16236_O_455_568	0.3554278590578826	0.3843625020980835	0.9257833353678386	Q00987	D	417	427	Q16236	O	455	568	ordered-disordered
Q00987_D_417_435.Q16236_O_455_568	0.3230715319869253	0.3593777783711751	0.949925022125244	Q00987	D	417	435	Q16236	O	455	568	ordered-disordered
Q00987_D_422_432.Q16236_O_455_568	0.3245908721344575	0.3744999961853027	0.9487857055664063	Q00987	D	422	432	Q16236	O	455	568	ordered-disordered
Q00987_D_5_18.Q16236_O_455_568	0.2659757398436215	0.32666666666666666	0.9669750022888184	Q00987	D	5	18	Q16236	O	455	568	ordered-disordered
Q00987_D_7_20.Q16236_O_455_568	0.2523405086325017	0.3230000019073486	0.9769000244140623	Q00987	D	7	20	Q16236	O	455	568	ordered-disordered
Q00987_D_9_22.Q16236_O_455_568	0.2682054720952723	0.3144714273725237	0.9632500076293944	Q00987	D	9	22	Q16236	O	455	568	ordered-disordered
Q00987_O_27_110.Q16236_D_101_111	0.4062130198649762	0.9309066721598307	0.3895142827715193	Q00987	O	27	110	Q16236	D	101	111	ordered-disordered
Q00987_O_27_110.Q16236_D_101_121	0.344925588042689	0.8940812587738037	0.39689999667080966	Q00987	O	27	110	Q16236	D	101	121	ordered-disordered
Q00987_O_27_110.Q16236_D_106_116	0.4193287034552608	0.9288714272635324	0.4189714322771345	Q00987	O	27	110	Q16236	D	106	116	ordered-disordered
Q00987_O_27_110.Q16236_D_106_136	0.3647968978664693	0.8475857180640811	0.4883133341471354	Q00987	O	27	110	Q16236	D	106	136	ordered-disordered
Q00987_O_27_110.Q16236_D_111_121	0.6118021097445212	0.9295529399198643	0.6184624958038331	Q00987	O	27	110	Q16236	D	111	121	ordered-disordered
Q00987_O_27_110.Q16236_D_111_131	0.4227467376980714	0.8877277713351779	0.5648846112764798	Q00987	O	27	110	Q16236	D	111	131	ordered-disordered
Q00987_O_27_110.Q16236_D_116_126	0.4941568949172681	0.9088071496146064	0.5289000034332275	Q00987	O	27	110	Q16236	D	116	126	ordered-disordered
Q00987_O_27_110.Q16236_D_11_21	0.4232438683965637	0.9208866678873696	0.4286666658189561	Q00987	O	27	110	Q16236	D	11	21	ordered-disordered
Q00987_O_27_110.Q16236_D_11_31	0.4018327075805585	0.8796777767605252	0.5196384576650765	Q00987	O	27	110	Q16236	D	11	31	ordered-disordered
Q00987_O_27_110.Q16236_D_121_131	0.8025626900135883	0.9453846212533804	0.5926000001695421	Q00987	O	27	110	Q16236	D	121	131	ordered-disordered
Q00987_O_27_110.Q16236_D_121_141	0.4723427511601331	0.9387111070421008	0.6093125009536743	Q00987	O	27	110	Q16236	D	121	141	ordered-disordered
Q00987_O_27_110.Q16236_D_121_151	0.3722418422350881	0.9173947384482937	0.42512726870450107	Q00987	O	27	110	Q16236	D	121	151	ordered-disordered
Q00987_O_27_110.Q16236_D_126_136	0.4305625640388272	0.937326670328776	0.5591600036621094	Q00987	O	27	110	Q16236	D	126	136	ordered-disordered
Q00987_O_27_110.Q16236_D_131_141	0.4489129430820863	0.9489428492954799	0.4816714314052037	Q00987	O	27	110	Q16236	D	131	141	ordered-disordered
Q00987_O_27_110.Q16236_D_131_151	0.3886123826100877	0.9302875089645386	0.503674996693929	Q00987	O	27	110	Q16236	D	131	151	ordered-disordered
Q00987_O_27_110.Q16236_D_136_146	0.5621510092029931	0.9376533203124999	0.6249700088500977	Q00987	O	27	110	Q16236	D	136	146	ordered-disordered
Q00987_O_27_110.Q16236_D_136_166	0.3636475150742039	0.8998869555929433	0.37175999959309897	Q00987	O	27	110	Q16236	D	136	166	ordered-disordered
Q00987_O_27_110.Q16236_D_141_151	0.5326216564191794	0.943499994277954	0.6143571472167969	Q00987	O	27	110	Q16236	D	141	151	ordered-disordered
Q00987_O_27_110.Q16236_D_141_161	0.3588054297646015	0.9272764632281136	0.3992899971008301	Q00987	O	27	110	Q16236	D	141	161	ordered-disordered
Q00987_O_27_110.Q16236_D_146_156	0.4180040906276279	0.9489499991280692	0.5382200012207032	Q00987	O	27	110	Q16236	D	146	156	ordered-disordered
Q00987_O_27_110.Q16236_D_151_161	0.4644847836132306	0.9246250025431315	0.46118571690150667	Q00987	O	27	110	Q16236	D	151	161	ordered-disordered
Q00987_O_27_110.Q16236_D_151_171	0.3649153208088931	0.9210857118879047	0.44818888982137045	Q00987	O	27	110	Q16236	D	151	171	ordered-disordered
Q00987_O_27_110.Q16236_D_151_181	0.3574087764130797	0.9315058809168199	0.42092500368754066	Q00987	O	27	110	Q16236	D	151	181	ordered-disordered
Q00987_O_27_110.Q16236_D_156_166	0.4107112633851206	0.9394199905395508	0.4321999931335449	Q00987	O	27	110	Q16236	D	156	166	ordered-disordered
Q00987_O_27_110.Q16236_D_161_171	0.3592034656421613	0.9472454487193714	0.38087777031792525	Q00987	O	27	110	Q16236	D	161	171	ordered-disordered
Q00987_O_27_110.Q16236_D_161_181	0.3306425475645452	0.9223142787388392	0.3540999950062145	Q00987	O	27	110	Q16236	D	161	181	ordered-disordered
Q00987_O_27_110.Q16236_D_166_176	0.404130806983962	0.9341307772122895	0.3959111107720269	Q00987	O	27	110	Q16236	D	166	176	ordered-disordered
Q00987_O_27_110.Q16236_D_166_196	0.5633925703329017	0.8892809440976097	0.6606199951171875	Q00987	O	27	110	Q16236	D	166	196	ordered-disordered
Q00987_O_27_110.Q16236_D_16_26	0.5322090294939019	0.9008157910798724	0.5734444427490234	Q00987	O	27	110	Q16236	D	16	26	ordered-disordered
Q00987_O_27_110.Q16236_D_16_46	0.3306459220537541	0.8337684229800576	0.4671666685740153	Q00987	O	27	110	Q16236	D	16	46	ordered-disordered
Q00987_O_27_110.Q16236_D_171_181	0.5933856633910366	0.9402066650390626	0.6572625017166138	Q00987	O	27	110	Q16236	D	171	181	ordered-disordered
Q00987_O_27_110.Q16236_D_171_191	0.6843003548166932	0.9216473750064247	0.6192333316802978	Q00987	O	27	110	Q16236	D	171	191	ordered-disordered
Q00987_O_27_110.Q16236_D_176_186	0.7116285421790901	0.9509352919634653	0.7262333382500543	Q00987	O	27	110	Q16236	D	176	186	ordered-disordered
Q00987_O_27_110.Q16236_D_181_191	0.8403989603456443	0.9751549949645997	0.8904888831244574	Q00987	O	27	110	Q16236	D	181	191	ordered-disordered
Q00987_O_27_110.Q16236_D_181_201	0.8220283884495128	0.9578999996185305	0.8288428551810127	Q00987	O	27	110	Q16236	D	181	201	ordered-disordered
Q00987_O_27_110.Q16236_D_181_211	0.7764216729990334	0.9343272781372071	0.8048153774554914	Q00987	O	27	110	Q16236	D	181	211	ordered-disordered
Q00987_O_27_110.Q16236_D_186_196	0.6595306484772712	0.9379055616590712	0.6877222188313802	Q00987	O	27	110	Q16236	D	186	196	ordered-disordered
Q00987_O_27_110.Q16236_D_191_201	0.6012355519419725	0.910806245803833	0.4842874956130981	Q00987	O	27	110	Q16236	D	191	201	ordered-disordered
Q00987_O_27_110.Q16236_D_191_211	0.5737780436440107	0.884240000406901	0.477053847679725	Q00987	O	27	110	Q16236	D	191	211	ordered-disordered
Q00987_O_27_110.Q16236_D_196_206	0.4748930926839564	0.91860666402181	0.42457499980926516	Q00987	O	27	110	Q16236	D	196	206	ordered-disordered
Q00987_O_27_110.Q16236_D_196_226	0.3990220903059246	0.8833526330245168	0.4305625009536743	Q00987	O	27	110	Q16236	D	196	226	ordered-disordered
Q00987_O_27_110.Q16236_D_1_11	0.4523089722409824	0.9368470629523782	0.5477888870239258	Q00987	O	27	110	Q16236	D	1	11	ordered-disordered
Q00987_O_27_110.Q16236_D_1_21	0.5012629466108582	0.9342687559127808	0.6032750034332275	Q00987	O	27	110	Q16236	D	1	21	ordered-disordered
Q00987_O_27_110.Q16236_D_1_31	0.3110176552776899	0.8415045339410955	0.48126363580877135	Q00987	O	27	110	Q16236	D	1	31	ordered-disordered
Q00987_O_27_110.Q16236_D_1_454	0.2726136956563374	0.869272724498402	0.429011107550727	Q00987	O	27	110	Q16236	D	1	454	ordered-disordered
Q00987_O_27_110.Q16236_D_201_211	0.4198497762004013	0.9256600036621094	0.43980000257492075	Q00987	O	27	110	Q16236	D	201	211	ordered-disordered
Q00987_O_27_110.Q16236_D_201_221	0.3867495222171962	0.9278625059127807	0.4163076914273776	Q00987	O	27	110	Q16236	D	201	221	ordered-disordered
Q00987_O_27_110.Q16236_D_206_216	0.4532732743790424	0.9308444425794814	0.5037750101089478	Q00987	O	27	110	Q16236	D	206	216	ordered-disordered
Q00987_O_27_110.Q16236_D_211_221	0.3679635551243655	0.9542153813288762	0.3944333330790202	Q00987	O	27	110	Q16236	D	211	221	ordered-disordered
Q00987_O_27_110.Q16236_D_211_231	0.3792273197424583	0.9253249979019164	0.44531818043101923	Q00987	O	27	110	Q16236	D	211	231	ordered-disordered
Q00987_O_27_110.Q16236_D_211_241	0.4035160770623877	0.9251181723854758	0.5326857130868095	Q00987	O	27	110	Q16236	D	211	241	ordered-disordered
Q00987_O_27_110.Q16236_D_216_226	0.43700483464702	0.9412357112339563	0.4483600006103516	Q00987	O	27	110	Q16236	D	216	226	ordered-disordered
Q00987_O_27_110.Q16236_D_21_31	0.4616713177042055	0.9065684228194388	0.49761250495910647	Q00987	O	27	110	Q16236	D	21	31	ordered-disordered
Q00987_O_27_110.Q16236_D_21_41	0.4031257009641381	0.8997499956403461	0.39704999787466866	Q00987	O	27	110	Q16236	D	21	41	ordered-disordered
Q00987_O_27_110.Q16236_D_221_231	0.490822223281907	0.9286315797504626	0.5160222244262695	Q00987	O	27	110	Q16236	D	221	231	ordered-disordered
Q00987_O_27_110.Q16236_D_221_241	0.4435243113685674	0.9342428661528088	0.5174272745305841	Q00987	O	27	110	Q16236	D	221	241	ordered-disordered
Q00987_O_27_110.Q16236_D_226_236	0.5067134574196102	0.942711769552792	0.5293400001525879	Q00987	O	27	110	Q16236	D	226	236	ordered-disordered
Q00987_O_27_110.Q16236_D_226_256	0.472734039970149	0.901905268618935	0.5301461527897762	Q00987	O	27	110	Q16236	D	226	256	ordered-disordered
Q00987_O_27_110.Q16236_D_231_241	0.4066359644954024	0.9219411737778609	0.4206500005722046	Q00987	O	27	110	Q16236	D	231	241	ordered-disordered
Q00987_O_27_110.Q16236_D_231_251	0.4018214319430181	0.9059111150105794	0.4652500025431315	Q00987	O	27	110	Q16236	D	231	251	ordered-disordered
Q00987_O_27_110.Q16236_D_236_246	0.315895020976158	0.9538999938964844	0.3975	Q00987	O	27	110	Q16236	D	236	246	ordered-disordered
Q00987_O_27_110.Q16236_D_241_251	0.52805926107879	0.9245875120162964	0.5703142874581473	Q00987	O	27	110	Q16236	D	241	251	ordered-disordered
Q00987_O_27_110.Q16236_D_241_261	0.5448078128402446	0.903984210365697	0.6161249987284342	Q00987	O	27	110	Q16236	D	241	261	ordered-disordered
Q00987_O_27_110.Q16236_D_241_271	0.4213696841964168	0.8708352885526769	0.5446000061035157	Q00987	O	27	110	Q16236	D	241	271	ordered-disordered
Q00987_O_27_110.Q16236_D_246_256	0.8222078510149858	0.9623937511444092	0.5919624948501587	Q00987	O	27	110	Q16236	D	246	256	ordered-disordered
Q00987_O_27_110.Q16236_D_251_261	0.6550511840590589	0.9339705882352941	0.6338700065612793	Q00987	O	27	110	Q16236	D	251	261	ordered-disordered
Q00987_O_27_110.Q16236_D_251_271	0.4275906383983353	0.9342999957856678	0.513849999109904	Q00987	O	27	110	Q16236	D	251	271	ordered-disordered
Q00987_O_27_110.Q16236_D_256_266	0.4727243742330353	0.9412411723417393	0.554414291381836	Q00987	O	27	110	Q16236	D	256	266	ordered-disordered
Q00987_O_27_110.Q16236_D_256_286	0.3379642425677159	0.9076700019836426	0.37003332901000974	Q00987	O	27	110	Q16236	D	256	286	ordered-disordered
Q00987_O_27_110.Q16236_D_261_271	0.6746873931326763	0.9509533335367838	0.8139999989100865	Q00987	O	27	110	Q16236	D	261	271	ordered-disordered
Q00987_O_27_110.Q16236_D_261_281	0.3672709677327435	0.9266058888154872	0.41492500146230066	Q00987	O	27	110	Q16236	D	261	281	ordered-disordered
Q00987_O_27_110.Q16236_D_266_276	0.4180513885756959	0.933164291381836	0.45475714274815154	Q00987	O	27	110	Q16236	D	266	276	ordered-disordered
Q00987_O_27_110.Q16236_D_26_36	0.5003557779740095	0.9295785685947964	0.5809714181082589	Q00987	O	27	110	Q16236	D	26	36	ordered-disordered
Q00987_O_27_110.Q16236_D_271_281	0.3838083124302422	0.9438928440638951	0.3724249935150146	Q00987	O	27	110	Q16236	D	271	281	ordered-disordered
Q00987_O_27_110.Q16236_D_271_291	0.7841649140753227	0.9592764686135683	0.762961534353403	Q00987	O	27	110	Q16236	D	271	291	ordered-disordered
Q00987_O_27_110.Q16236_D_271_301	0.368216951127034	0.9089900016784668	0.5495500030517578	Q00987	O	27	110	Q16236	D	271	301	ordered-disordered
Q00987_O_27_110.Q16236_D_276_286	0.4935684414111039	0.9297249921162924	0.5180250024795532	Q00987	O	27	110	Q16236	D	276	286	ordered-disordered
Q00987_O_27_110.Q16236_D_281_291	0.7573947219918857	0.9414470672607422	0.7814624881744385	Q00987	O	27	110	Q16236	D	281	291	ordered-disordered
Q00987_O_27_110.Q16236_D_281_301	0.4732756724378387	0.914419994354248	0.6189000015258789	Q00987	O	27	110	Q16236	D	281	301	ordered-disordered
Q00987_O_27_110.Q16236_D_286_296	0.4472904550070188	0.9356249936421712	0.4746333376566569	Q00987	O	27	110	Q16236	D	286	296	ordered-disordered
Q00987_O_27_110.Q16236_D_286_316	0.3763752736353524	0.8964353000416474	0.507923079270583	Q00987	O	27	110	Q16236	D	286	316	ordered-disordered
Q00987_O_27_110.Q16236_D_291_301	0.425876846076487	0.9430187559127807	0.49493749618530275	Q00987	O	27	110	Q16236	D	291	301	ordered-disordered
Q00987_O_27_110.Q16236_D_291_311	0.3591230848996648	0.9207476189022973	0.4668750031789144	Q00987	O	27	110	Q16236	D	291	311	ordered-disordered
Q00987_O_27_110.Q16236_D_296_306	0.4266782091933439	0.9426133321126302	0.4524249982833862	Q00987	O	27	110	Q16236	D	296	306	ordered-disordered
Q00987_O_27_110.Q16236_D_301_311	0.6359766005664623	0.9281066640218099	0.692922214931912	Q00987	O	27	110	Q16236	D	301	311	ordered-disordered
Q00987_O_27_110.Q16236_D_301_321	0.3931474648197305	0.9078210529528168	0.503240005493164	Q00987	O	27	110	Q16236	D	301	321	ordered-disordered
Q00987_O_27_110.Q16236_D_301_331	0.4050446075071618	0.8592818138816141	0.39814000447591147	Q00987	O	27	110	Q16236	D	301	331	ordered-disordered
Q00987_O_27_110.Q16236_D_306_316	0.8075537589792692	0.9427133178710938	0.5904111056857639	Q00987	O	27	110	Q16236	D	306	316	ordered-disordered
Q00987_O_27_110.Q16236_D_311_321	0.4417161713289408	0.925046163705679	0.4382249975204468	Q00987	O	27	110	Q16236	D	311	321	ordered-disordered
Q00987_O_27_110.Q16236_D_311_331	0.3959300715009883	0.8910999976264106	0.4128545379638672	Q00987	O	27	110	Q16236	D	311	331	ordered-disordered
Q00987_O_27_110.Q16236_D_316_326	0.4889003255006383	0.916657131740025	0.47496666802300347	Q00987	O	27	110	Q16236	D	316	326	ordered-disordered
Q00987_O_27_110.Q16236_D_316_346	0.4040292536051265	0.9077928488595144	0.4511166636149088	Q00987	O	27	110	Q16236	D	316	346	ordered-disordered
Q00987_O_27_110.Q16236_D_31_41	0.4512363086702478	0.9212733205159503	0.49851111094156897	Q00987	O	27	110	Q16236	D	31	41	ordered-disordered
Q00987_O_27_110.Q16236_D_31_51	0.528983130241124	0.9171812534332275	0.6114777713351779	Q00987	O	27	110	Q16236	D	31	51	ordered-disordered
Q00987_O_27_110.Q16236_D_31_61	0.4311260272503877	0.8904294092514935	0.5792799987792968	Q00987	O	27	110	Q16236	D	31	61	ordered-disordered
Q00987_O_27_110.Q16236_D_321_331	0.554684218840906	0.910768747329712	0.5604749965667725	Q00987	O	27	110	Q16236	D	321	331	ordered-disordered
Q00987_O_27_110.Q16236_D_321_341	0.4035447091434917	0.8985722223917644	0.5038000064425998	Q00987	O	27	110	Q16236	D	321	341	ordered-disordered
Q00987_O_27_110.Q16236_D_326_336	0.4051234505977427	0.9515500095912388	0.4955749988555908	Q00987	O	27	110	Q16236	D	326	336	ordered-disordered
Q00987_O_27_110.Q16236_D_331_341	0.5046801843593645	0.9441999951530906	0.5856124925613403	Q00987	O	27	110	Q16236	D	331	341	ordered-disordered
Q00987_O_27_110.Q16236_D_331_351	0.3909531541945825	0.9535100021362304	0.4519222259521485	Q00987	O	27	110	Q16236	D	331	351	ordered-disordered
Q00987_O_27_110.Q16236_D_331_361	0.3045983469431726	0.9426000213623048	0.3865833346048991	Q00987	O	27	110	Q16236	D	331	361	ordered-disordered
Q00987_O_27_110.Q16236_D_336_346	0.3907855503792857	0.948127274946733	0.47502856663295195	Q00987	O	27	110	Q16236	D	336	346	ordered-disordered
Q00987_O_27_110.Q16236_D_341_351	0.48063025943367	0.9398933308919273	0.5477714320591518	Q00987	O	27	110	Q16236	D	341	351	ordered-disordered
Q00987_O_27_110.Q16236_D_341_361	0.3171367787463883	0.973857149396624	0.3957545401833274	Q00987	O	27	110	Q16236	D	341	361	ordered-disordered
Q00987_O_27_110.Q16236_D_346_356	0.5248617402641224	0.949292847769601	0.6852200088500976	Q00987	O	27	110	Q16236	D	346	356	ordered-disordered
Q00987_O_27_110.Q16236_D_346_376	0.3554055790413768	0.9386722225613064	0.46908999252319333	Q00987	O	27	110	Q16236	D	346	376	ordered-disordered
Q00987_O_27_110.Q16236_D_351_361	0.3653293244447424	0.953849998474121	0.40504000091552733	Q00987	O	27	110	Q16236	D	351	361	ordered-disordered
Q00987_O_27_110.Q16236_D_351_371	0.4717365196060772	0.9555769230769231	0.6308333460489909	Q00987	O	27	110	Q16236	D	351	371	ordered-disordered
Q00987_O_27_110.Q16236_D_356_366	0.3639304045456282	0.9557875061035156	0.3627000013987223	Q00987	O	27	110	Q16236	D	356	366	ordered-disordered
Q00987_O_27_110.Q16236_D_361_371	0.4839638640202771	0.9509285627092632	0.5306999969482422	Q00987	O	27	110	Q16236	D	361	371	ordered-disordered
Q00987_O_27_110.Q16236_D_361_381	0.4671087574667635	0.9258833312988279	0.5075153849675105	Q00987	O	27	110	Q16236	D	361	381	ordered-disordered
Q00987_O_27_110.Q16236_D_361_391	0.3892177764233787	0.9316266632080078	0.483849999109904	Q00987	O	27	110	Q16236	D	361	391	ordered-disordered
Q00987_O_27_110.Q16236_D_366_376	0.5259228682970463	0.9298125028610229	0.5587375116348267	Q00987	O	27	110	Q16236	D	366	376	ordered-disordered
Q00987_O_27_110.Q16236_D_36_46	0.5688792436822254	0.9479249906539916	0.714959991455078	Q00987	O	27	110	Q16236	D	36	46	ordered-disordered
Q00987_O_27_110.Q16236_D_371_381	0.4353524198797557	0.9313266754150391	0.49344285692487444	Q00987	O	27	110	Q16236	D	371	381	ordered-disordered
Q00987_O_27_110.Q16236_D_371_391	0.3612686506335836	0.9559249941507976	0.5335499954223633	Q00987	O	27	110	Q16236	D	371	391	ordered-disordered
Q00987_O_27_110.Q16236_D_376_386	0.516100360074671	0.9457117596794578	0.5753333324856229	Q00987	O	27	110	Q16236	D	376	386	ordered-disordered
Q00987_O_27_110.Q16236_D_376_406	0.2187936877924488	0.972800013224284	0.4053499984741211	Q00987	O	27	110	Q16236	D	376	406	ordered-disordered
Q00987_O_27_110.Q16236_D_381_391	0.4083811322152256	0.9602538475623495	0.46493333180745444	Q00987	O	27	110	Q16236	D	381	391	ordered-disordered
Q00987_O_27_110.Q16236_D_381_401	0.3647328526241522	0.959333330790202	0.4453499984741211	Q00987	O	27	110	Q16236	D	381	401	ordered-disordered
Q00987_O_27_110.Q16236_D_386_396	0.4091525994851557	0.9508499908447265	0.5319333330790201	Q00987	O	27	110	Q16236	D	386	396	ordered-disordered
Q00987_O_27_110.Q16236_D_391_401	0.3507984169518693	0.9460571398053852	0.4231833330790202	Q00987	O	27	110	Q16236	D	391	401	ordered-disordered
Q00987_O_27_110.Q16236_D_391_411	0.2699280191105628	0.9652999877929688	0.4088833300272624	Q00987	O	27	110	Q16236	D	391	411	ordered-disordered
Q00987_O_27_110.Q16236_D_391_421	0.2209790250668942	0.9697249984741212	0.4062833340962728	Q00987	O	27	110	Q16236	D	391	421	ordered-disordered
Q00987_O_27_110.Q16236_D_396_406	0.338861464307473	0.9488538477971004	0.3813777754041884	Q00987	O	27	110	Q16236	D	396	406	ordered-disordered
Q00987_O_27_110.Q16236_D_401_411	0.5946884698750725	0.9473812484741212	0.6503222232394748	Q00987	O	27	110	Q16236	D	401	411	ordered-disordered
Q00987_O_27_110.Q16236_D_401_421	0.2817519561803737	0.964392312856821	0.44464286259242464	Q00987	O	27	110	Q16236	D	401	421	ordered-disordered
Q00987_O_27_110.Q16236_D_406_416	0.4287411878282672	0.9693199996948242	0.6668333180745443	Q00987	O	27	110	Q16236	D	406	416	ordered-disordered
Q00987_O_27_110.Q16236_D_406_436	0.2966458222408366	0.9474545426802201	0.3676100006103516	Q00987	O	27	110	Q16236	D	406	436	ordered-disordered
Q00987_O_27_110.Q16236_D_411_421	0.3697217883075001	0.951910011291504	0.4465374994277954	Q00987	O	27	110	Q16236	D	411	421	ordered-disordered
Q00987_O_27_110.Q16236_D_411_431	0.3427835323127384	0.9504363597523084	0.3873499984741211	Q00987	O	27	110	Q16236	D	411	431	ordered-disordered
Q00987_O_27_110.Q16236_D_416_426	0.3885300668745066	0.9487181854248048	0.3333500003814697	Q00987	O	27	110	Q16236	D	416	426	ordered-disordered
Q00987_O_27_110.Q16236_D_41_51	0.4702512056088081	0.9338000052315849	0.4641000039236887	Q00987	O	27	110	Q16236	D	41	51	ordered-disordered
Q00987_O_27_110.Q16236_D_41_61	0.2149733510049086	0.9454666815863716	0.5665250015258789	Q00987	O	27	110	Q16236	D	41	61	ordered-disordered
Q00987_O_27_110.Q16236_D_421_431	0.5731104806986309	0.9375125074386597	0.6141250038146973	Q00987	O	27	110	Q16236	D	421	431	ordered-disordered
Q00987_O_27_110.Q16236_D_421_441	0.3047206732844074	0.942376931997446	0.3684749984741211	Q00987	O	27	110	Q16236	D	421	441	ordered-disordered
Q00987_O_27_110.Q16236_D_421_451	0.357621509381582	0.9290538435715896	0.4230111100938585	Q00987	O	27	110	Q16236	D	421	451	ordered-disordered
Q00987_O_27_110.Q16236_D_426_436	0.3957899052830135	0.938056254386902	0.4954777717590332	Q00987	O	27	110	Q16236	D	426	436	ordered-disordered
Q00987_O_27_110.Q16236_D_431_441	0.3681273515430731	0.9661999893188477	0.48005000114440916	Q00987	O	27	110	Q16236	D	431	441	ordered-disordered
Q00987_O_27_110.Q16236_D_431_451	0.3570392157065819	0.9520999972025553	0.4575833320617676	Q00987	O	27	110	Q16236	D	431	451	ordered-disordered
Q00987_O_27_110.Q16236_D_436_446	0.5311249347873577	0.950425001780192	0.6433166758219402	Q00987	O	27	110	Q16236	D	436	446	ordered-disordered
Q00987_O_27_110.Q16236_D_436_454	0.4340839612316544	0.9506333329942492	0.4574874973297119	Q00987	O	27	110	Q16236	D	436	454	ordered-disordered
Q00987_O_27_110.Q16236_D_441_451	0.3595712622516153	0.955822228325738	0.4686333338419596	Q00987	O	27	110	Q16236	D	441	451	ordered-disordered
Q00987_O_27_110.Q16236_D_446_454	0.6518211749747929	0.9452066650390626	0.5471124982833863	Q00987	O	27	110	Q16236	D	446	454	ordered-disordered
Q00987_O_27_110.Q16236_D_46_56	0.5793607564173376	0.9228882329604204	0.6238124990463256	Q00987	O	27	110	Q16236	D	46	56	ordered-disordered
Q00987_O_27_110.Q16236_D_46_76	0.7271331696262497	0.9366529442282284	0.8547625064849853	Q00987	O	27	110	Q16236	D	46	76	ordered-disordered
Q00987_O_27_110.Q16236_D_51_61	0.3194079699474126	0.9653750038146973	0.40862500190734863	Q00987	O	27	110	Q16236	D	51	61	ordered-disordered
Q00987_O_27_110.Q16236_D_51_71	0.4691857113008325	0.9275399932861328	0.6530833435058594	Q00987	O	27	110	Q16236	D	51	71	ordered-disordered
Q00987_O_27_110.Q16236_D_569_575	0.1837542374324497			Q00987	O	27	110	Q16236	D	569	575	ordered-disordered
Q00987_O_27_110.Q16236_D_569_578	0.3173598595901327	0.9597249984741212	0.3857999928792318	Q00987	O	27	110	Q16236	D	569	578	ordered-disordered
Q00987_O_27_110.Q16236_D_569_581	0.3388582757904329	0.9480333201090496	0.45589999516805013	Q00987	O	27	110	Q16236	D	569	581	ordered-disordered
Q00987_O_27_110.Q16236_D_569_584	0.3893522375518221	0.9108428410121373	0.4665888892279731	Q00987	O	27	110	Q16236	D	569	584	ordered-disordered
Q00987_O_27_110.Q16236_D_569_587	0.3777830245421106	0.9145111168755427	0.46518181887539956	Q00987	O	27	110	Q16236	D	569	587	ordered-disordered
Q00987_O_27_110.Q16236_D_569_605	0.3456999541323884	0.8522124910354614	0.5432800025939941	Q00987	O	27	110	Q16236	D	569	605	ordered-disordered
Q00987_O_27_110.Q16236_D_56_66	0.4188618976333799	0.9566333262125651	0.48175714765276234	Q00987	O	27	110	Q16236	D	56	66	ordered-disordered
Q00987_O_27_110.Q16236_D_572_590	0.4413336571551707	0.9199312400817873	0.5298624992370605	Q00987	O	27	110	Q16236	D	572	590	ordered-disordered
Q00987_O_27_110.Q16236_D_575_593	0.3679098686397113	0.8978944439358182	0.40378999900817875	Q00987	O	27	110	Q16236	D	575	593	ordered-disordered
Q00987_O_27_110.Q16236_D_578_596	0.3983976259532158	0.8667562484741211	0.48493332862854	Q00987	O	27	110	Q16236	D	578	596	ordered-disordered
Q00987_O_27_110.Q16236_D_581_599	0.4193154326911658	0.8895529488956226	0.5111454564874823	Q00987	O	27	110	Q16236	D	581	599	ordered-disordered
Q00987_O_27_110.Q16236_D_584_602	0.3495842320821322	0.9247999866192156	0.47219000244140624	Q00987	O	27	110	Q16236	D	584	602	ordered-disordered
Q00987_O_27_110.Q16236_D_587_605	0.3793096137053086	0.9307857131958008	0.48158750057220456	Q00987	O	27	110	Q16236	D	587	605	ordered-disordered
Q00987_O_27_110.Q16236_D_590_605	0.3856010292982106	0.9315538553091196	0.5178375053405762	Q00987	O	27	110	Q16236	D	590	605	ordered-disordered
Q00987_O_27_110.Q16236_D_593_605	0.4477019152599837	0.9542999961159444	0.5749600067138672	Q00987	O	27	110	Q16236	D	593	605	ordered-disordered
Q00987_O_27_110.Q16236_D_596_605	0.305958046667617	0.9422599945068361	0.38640000343322756	Q00987	O	27	110	Q16236	D	596	605	ordered-disordered
Q00987_O_27_110.Q16236_D_599_605	0.4333119520588723	0.9603333536783856	0.47920000076293945	Q00987	O	27	110	Q16236	D	599	605	ordered-disordered
Q00987_O_27_110.Q16236_D_61_71	0.4777266005917866	0.9152785764421736	0.5369624948501587	Q00987	O	27	110	Q16236	D	61	71	ordered-disordered
Q00987_O_27_110.Q16236_D_61_81	0.6973101083276255	0.9375052682976974	0.7804333284166124	Q00987	O	27	110	Q16236	D	61	81	ordered-disordered
Q00987_O_27_110.Q16236_D_61_91	0.3291950901183104	0.8476199989318848	0.4933611128065321	Q00987	O	27	110	Q16236	D	61	91	ordered-disordered
Q00987_O_27_110.Q16236_D_66_76	0.7718816620240906	0.9489199981689452	0.7940111117892795	Q00987	O	27	110	Q16236	D	66	76	ordered-disordered
Q00987_O_27_110.Q16236_D_6_16	0.4275259959525772	0.9470066731770834	0.46825000000000006	Q00987	O	27	110	Q16236	D	6	16	ordered-disordered
Q00987_O_27_110.Q16236_D_71_81	0.4187864530383589	0.9288615417480467	0.49237499713897703	Q00987	O	27	110	Q16236	D	71	81	ordered-disordered
Q00987_O_27_110.Q16236_D_71_91	0.3714738889248938	0.8924380929129464	0.49113077310415415	Q00987	O	27	110	Q16236	D	71	91	ordered-disordered
Q00987_O_27_110.Q16236_D_76_106	0.3135085075644465	0.9258294139188878	0.40817692096416763	Q00987	O	27	110	Q16236	D	76	106	ordered-disordered
Q00987_O_27_110.Q16236_D_76_86	0.4216309280598599	0.9083866678873695	0.4518299999237061	Q00987	O	27	110	Q16236	D	76	86	ordered-disordered
Q00987_O_27_110.Q16236_D_81_101	0.3467971498338897	0.9372636274857956	0.4423727295615456	Q00987	O	27	110	Q16236	D	81	101	ordered-disordered
Q00987_O_27_110.Q16236_D_81_91	0.4197706477405871	0.932312502861023	0.47416666242811417	Q00987	O	27	110	Q16236	D	81	91	ordered-disordered
Q00987_O_27_110.Q16236_D_86_96	0.3922787250327864	0.938892311683068	0.3985249948501587	Q00987	O	27	110	Q16236	D	86	96	ordered-disordered
Q00987_O_27_110.Q16236_D_91_101	0.3008806912196304	0.9594800033569336	0.3607749938964844	Q00987	O	27	110	Q16236	D	91	101	ordered-disordered
Q00987_O_27_110.Q16236_D_91_111	0.3774772669581995	0.9345333404541016	0.44098181811246007	Q00987	O	27	110	Q16236	D	91	111	ordered-disordered
Q00987_O_27_110.Q16236_D_91_121	0.3281528552790598	0.8971647150376263	0.4258428546360561	Q00987	O	27	110	Q16236	D	91	121	ordered-disordered
Q00987_O_27_110.Q16236_D_96_106	0.394363963492534	0.9314600016276041	0.3479499983787537	Q00987	O	27	110	Q16236	D	96	106	ordered-disordered
Q00987_O_27_110.Q16236_O_455_568	0.1609169872300282	0.8476999975133824	0.7269999694824218	Q00987	O	27	110	Q16236	O	455	568	ordered-ordered
Q00987_O_302_326.Q16236_D_101_111	0.1806023642163849	0.865791670481364	0.4562399978637696	Q00987	O	302	326	Q16236	D	101	111	ordered-disordered
Q00987_O_302_326.Q16236_D_101_121	0.1594683028984374	0.8423142787388394	0.43756667455037435	Q00987	O	302	326	Q16236	D	101	121	ordered-disordered
Q00987_O_302_326.Q16236_D_106_116	0.1902918101331939	0.887549991607666	0.4757999928792318	Q00987	O	302	326	Q16236	D	106	116	ordered-disordered
Q00987_O_302_326.Q16236_D_106_136	0.1792189289406917	0.7780428641183036	0.5808428519112723	Q00987	O	302	326	Q16236	D	106	136	ordered-disordered
Q00987_O_302_326.Q16236_D_111_121	0.1747284661715107	0.9479500198364258	0.4563399963378906	Q00987	O	302	326	Q16236	D	111	121	ordered-disordered
Q00987_O_302_326.Q16236_D_111_131	0.2418328680219191	0.8098888821072049	0.663266658782959	Q00987	O	302	326	Q16236	D	111	131	ordered-disordered
Q00987_O_302_326.Q16236_D_116_126	0.2018435767693411	0.8672749900817871	0.5424749946594238	Q00987	O	302	326	Q16236	D	116	126	ordered-disordered
Q00987_O_302_326.Q16236_D_11_21	0.1906027017523249	0.8642200012207032	0.4932666714986166	Q00987	O	302	326	Q16236	D	11	21	ordered-disordered
Q00987_O_302_326.Q16236_D_11_31	0.1889609755192202	0.8131999969482422	0.627849998474121	Q00987	O	302	326	Q16236	D	11	31	ordered-disordered
Q00987_O_302_326.Q16236_D_121_131	0.1898245550010392	0.8865750122070313	0.48218000030517577	Q00987	O	302	326	Q16236	D	121	131	ordered-disordered
Q00987_O_302_326.Q16236_D_121_141	0.1508289804577133	0.9064500045776369	0.41350000381469726	Q00987	O	302	326	Q16236	D	121	141	ordered-disordered
Q00987_O_302_326.Q16236_D_121_151	0.1251209005877843	0.8886833190917969	0.38237500190734863	Q00987	O	302	326	Q16236	D	121	151	ordered-disordered
Q00987_O_302_326.Q16236_D_126_136	0.1660348999999303	0.9120000076293944	0.4690666707356771	Q00987	O	302	326	Q16236	D	126	136	ordered-disordered
Q00987_O_302_326.Q16236_D_131_141	0.176212934917129	0.8834500122070312	0.4412142889840262	Q00987	O	302	326	Q16236	D	131	141	ordered-disordered
Q00987_O_302_326.Q16236_D_131_151	0.1417720445781487	0.8665999984741211	0.42390000343322753	Q00987	O	302	326	Q16236	D	131	151	ordered-disordered
Q00987_O_302_326.Q16236_D_136_146	0.1880729269389757	0.9076999664306641	0.5136000061035156	Q00987	O	302	326	Q16236	D	136	146	ordered-disordered
Q00987_O_302_326.Q16236_D_136_166	0.1528838565099971	0.8778250122070312	0.4352333323160807	Q00987	O	302	326	Q16236	D	136	166	ordered-disordered
Q00987_O_302_326.Q16236_D_141_151	0.1722948004963049	0.8643499946594239	0.5089333216349284	Q00987	O	302	326	Q16236	D	141	151	ordered-disordered
Q00987_O_302_326.Q16236_D_141_161	0.1540866903614736	0.8924666595458984	0.43262499809265137	Q00987	O	302	326	Q16236	D	141	161	ordered-disordered
Q00987_O_302_326.Q16236_D_146_156	0.1878170395438822	0.8477333323160807	0.5114599990844727	Q00987	O	302	326	Q16236	D	146	156	ordered-disordered
Q00987_O_302_326.Q16236_D_151_161	0.1893088679286089	0.8744250106811523	0.4820199966430664	Q00987	O	302	326	Q16236	D	151	161	ordered-disordered
Q00987_O_302_326.Q16236_D_151_171	0.1869260504811869	0.8419750118255616	0.47300000508626305	Q00987	O	302	326	Q16236	D	151	171	ordered-disordered
Q00987_O_302_326.Q16236_D_151_181	0.1116522982983853	0.8683999633789062	0.40934999465942384	Q00987	O	302	326	Q16236	D	151	181	ordered-disordered
Q00987_O_302_326.Q16236_D_156_166	0.1647703996705899	0.8865000152587891	0.4416000061035156	Q00987	O	302	326	Q16236	D	156	166	ordered-disordered
Q00987_O_302_326.Q16236_D_161_171	0.1827162848730963	0.8869333394368489	0.48647500038146974	Q00987	O	302	326	Q16236	D	161	171	ordered-disordered
Q00987_O_302_326.Q16236_D_161_181	0.1676696279260969	0.8523222096761067	0.4593833351135254	Q00987	O	302	326	Q16236	D	161	181	ordered-disordered
Q00987_O_302_326.Q16236_D_166_176	0.1688721428068699	0.8628000183105469	0.48716250419616697	Q00987	O	302	326	Q16236	D	166	176	ordered-disordered
Q00987_O_302_326.Q16236_D_166_196	0.1604760950695086	0.7920599975585938	0.6355999984741211	Q00987	O	302	326	Q16236	D	166	196	ordered-disordered
Q00987_O_302_326.Q16236_D_16_26	0.1763306404932309	0.8908666737874349	0.4833666610717773	Q00987	O	302	326	Q16236	D	16	26	ordered-disordered
Q00987_O_302_326.Q16236_D_16_46	0.1942278024461463	0.7496777937147353	0.5529250001907349	Q00987	O	302	326	Q16236	D	16	46	ordered-disordered
Q00987_O_302_326.Q16236_D_171_181	0.157697720986004	0.8531999778747559	0.4633600006103516	Q00987	O	302	326	Q16236	D	171	181	ordered-disordered
Q00987_O_302_326.Q16236_D_171_191	0.1696583407376979	0.8190499877929688	0.5567000024968928	Q00987	O	302	326	Q16236	D	171	191	ordered-disordered
Q00987_O_302_326.Q16236_D_176_186	0.2174686915904093	0.8700833384195964	0.6111750030517578	Q00987	O	302	326	Q16236	D	176	186	ordered-disordered
Q00987_O_302_326.Q16236_D_181_191	0.209169986610479	0.8623999977111816	0.5675874948501587	Q00987	O	302	326	Q16236	D	181	191	ordered-disordered
Q00987_O_302_326.Q16236_D_181_201	0.2669895039910925	0.8140818162397905	0.6749666595458984	Q00987	O	302	326	Q16236	D	181	201	ordered-disordered
Q00987_O_302_326.Q16236_D_181_211	0.1949698184874237	0.7390538494403546	0.6296900062561035	Q00987	O	302	326	Q16236	D	181	211	ordered-disordered
Q00987_O_302_326.Q16236_D_186_196	0.1869058863519598	0.8600599975585937	0.5452999973297119	Q00987	O	302	326	Q16236	D	186	196	ordered-disordered
Q00987_O_302_326.Q16236_D_191_201	0.1781663646447572	0.8352250003814697	0.5309599990844727	Q00987	O	302	326	Q16236	D	191	201	ordered-disordered
Q00987_O_302_326.Q16236_D_191_211	0.210921890998172	0.7942000034877232	0.6296500078837076	Q00987	O	302	326	Q16236	D	191	211	ordered-disordered
Q00987_O_302_326.Q16236_D_196_206	0.1827836610542656	0.8094874858856201	0.4961999947684152	Q00987	O	302	326	Q16236	D	196	206	ordered-disordered
Q00987_O_302_326.Q16236_D_196_226	0.1631985889540589	0.7963999938964844	0.5447249984741211	Q00987	O	302	326	Q16236	D	196	226	ordered-disordered
Q00987_O_302_326.Q16236_D_1_11	0.2132079284785668	0.8506666564941406	0.5517714364188059	Q00987	O	302	326	Q16236	D	1	11	ordered-disordered
Q00987_O_302_326.Q16236_D_1_21	0.1967536027798197	0.8336750030517578	0.5236599960327148	Q00987	O	302	326	Q16236	D	1	21	ordered-disordered
Q00987_O_302_326.Q16236_D_1_31	0.1849452578319361	0.787471433367048	0.6167400016784668	Q00987	O	302	326	Q16236	D	1	31	ordered-disordered
Q00987_O_302_326.Q16236_D_1_454	0.198045814386556	0.7888249969482422	0.6770500055948894	Q00987	O	302	326	Q16236	D	1	454	ordered-disordered
Q00987_O_302_326.Q16236_D_201_211	0.187398775475863	0.8505400085449218	0.5295999984741211	Q00987	O	302	326	Q16236	D	201	211	ordered-disordered
Q00987_O_302_326.Q16236_D_201_221	0.1420277707101045	0.8161750030517578	0.4560874938964844	Q00987	O	302	326	Q16236	D	201	221	ordered-disordered
Q00987_O_302_326.Q16236_D_206_216	0.1726578544572022	0.8329714202880859	0.4881333351135254	Q00987	O	302	326	Q16236	D	206	216	ordered-disordered
Q00987_O_302_326.Q16236_D_211_221	0.1779976841227605	0.8488599853515625	0.5267600021362305	Q00987	O	302	326	Q16236	D	211	221	ordered-disordered
Q00987_O_302_326.Q16236_D_211_231	0.1424724218782539	0.8738666534423828	0.5627799987792969	Q00987	O	302	326	Q16236	D	211	231	ordered-disordered
Q00987_O_302_326.Q16236_D_211_241	0.1558331827228252	0.8471272693980824	0.5709625053405761	Q00987	O	302	326	Q16236	D	211	241	ordered-disordered
Q00987_O_302_326.Q16236_D_216_226	0.1378910937211498	0.8598250007629394	0.426299991607666	Q00987	O	302	326	Q16236	D	216	226	ordered-disordered
Q00987_O_302_326.Q16236_D_21_31	0.1837538260711647	0.8610571398053851	0.47095999908447267	Q00987	O	302	326	Q16236	D	21	31	ordered-disordered
Q00987_O_302_326.Q16236_D_21_41	0.1934097842486433	0.8149285670689175	0.5034200057983399	Q00987	O	302	326	Q16236	D	21	41	ordered-disordered
Q00987_O_302_326.Q16236_D_221_231	0.1558330627322829	0.9276999664306641	0.514900016784668	Q00987	O	302	326	Q16236	D	221	231	ordered-disordered
Q00987_O_302_326.Q16236_D_221_241	0.1546060378598946	0.865977766248915	0.49458570752825054	Q00987	O	302	326	Q16236	D	221	241	ordered-disordered
Q00987_O_302_326.Q16236_D_226_236	0.1552881283637761	0.9227000045776369	0.4411666615804037	Q00987	O	302	326	Q16236	D	226	236	ordered-disordered
Q00987_O_302_326.Q16236_D_226_256	0.1677526456298215	0.821487512588501	0.500966665479872	Q00987	O	302	326	Q16236	D	226	256	ordered-disordered
Q00987_O_302_326.Q16236_D_231_241	0.1643096994983673	0.8329249954223633	0.4788500022888184	Q00987	O	302	326	Q16236	D	231	241	ordered-disordered
Q00987_O_302_326.Q16236_D_231_251	0.160579838018377	0.7955384767972506	0.4741000069512261	Q00987	O	302	326	Q16236	D	231	251	ordered-disordered
Q00987_O_302_326.Q16236_D_236_246	0.1797776638379709	0.8554999847412109	0.46837499618530276	Q00987	O	302	326	Q16236	D	236	246	ordered-disordered
Q00987_O_302_326.Q16236_D_241_251	0.1855550192863859	0.8768600006103516	0.4653833325703939	Q00987	O	302	326	Q16236	D	241	251	ordered-disordered
Q00987_O_302_326.Q16236_D_241_261	0.2103819180893302	0.8353599853515625	0.6213500022888184	Q00987	O	302	326	Q16236	D	241	261	ordered-disordered
Q00987_O_302_326.Q16236_D_241_271	0.1564070636931343	0.8151142883300782	0.6080500078201294	Q00987	O	302	326	Q16236	D	241	271	ordered-disordered
Q00987_O_302_326.Q16236_D_246_256	0.167754535268685	0.9222000122070313	0.5767000007629395	Q00987	O	302	326	Q16236	D	246	256	ordered-disordered
Q00987_O_302_326.Q16236_D_251_261	0.1716338238525708	0.9243000030517579	0.5540000152587891	Q00987	O	302	326	Q16236	D	251	261	ordered-disordered
Q00987_O_302_326.Q16236_D_251_271	0.1734988583953258	0.8956999816894532	0.49676249504089365	Q00987	O	302	326	Q16236	D	251	271	ordered-disordered
Q00987_O_302_326.Q16236_D_256_266	0.1643833963986763	0.8894857243129185	0.4906999969482422	Q00987	O	302	326	Q16236	D	256	266	ordered-disordered
Q00987_O_302_326.Q16236_D_256_286	0.1469628305302898	0.8776599884033203	0.3999666595458984	Q00987	O	302	326	Q16236	D	256	286	ordered-disordered
Q00987_O_302_326.Q16236_D_261_271	0.1717540118171702	0.8698428562709263	0.46604000091552733	Q00987	O	302	326	Q16236	D	261	271	ordered-disordered
Q00987_O_302_326.Q16236_D_261_281	0.1950878503661469	0.8743124866485595	0.519	Q00987	O	302	326	Q16236	D	261	281	ordered-disordered
Q00987_O_302_326.Q16236_D_266_276	0.1783015781963862	0.889699993133545	0.44059999942779543	Q00987	O	302	326	Q16236	D	266	276	ordered-disordered
Q00987_O_302_326.Q16236_D_26_36	0.1864086380383574	0.8135800018310547	0.5051500129699708	Q00987	O	302	326	Q16236	D	26	36	ordered-disordered
Q00987_O_302_326.Q16236_D_271_281	0.1598597463587528	0.9050000127156577	0.3975666681925456	Q00987	O	302	326	Q16236	D	271	281	ordered-disordered
Q00987_O_302_326.Q16236_D_271_291	0.1728027820231852	0.8695599975585938	0.4798714338030134	Q00987	O	302	326	Q16236	D	271	291	ordered-disordered
Q00987_O_302_326.Q16236_D_271_301	0.1590522459834589	0.8133333587646484	0.563260009765625	Q00987	O	302	326	Q16236	D	271	301	ordered-disordered
Q00987_O_302_326.Q16236_D_276_286	0.1616211596623494	0.9328499984741212	0.43362500190734865	Q00987	O	302	326	Q16236	D	276	286	ordered-disordered
Q00987_O_302_326.Q16236_D_281_291	0.183620160998482	0.8934500122070312	0.5498249959945679	Q00987	O	302	326	Q16236	D	281	291	ordered-disordered
Q00987_O_302_326.Q16236_D_281_301	0.1599796405768115	0.9306999969482422	0.542400016784668	Q00987	O	302	326	Q16236	D	281	301	ordered-disordered
Q00987_O_302_326.Q16236_D_286_296	0.157869923421048	0.8942333221435547	0.46947500228881844	Q00987	O	302	326	Q16236	D	286	296	ordered-disordered
Q00987_O_302_326.Q16236_D_286_316	0.1447191466306975	0.8734833399454753	0.4943142754690988	Q00987	O	302	326	Q16236	D	286	316	ordered-disordered
Q00987_O_302_326.Q16236_D_291_301	0.1638832753483678	0.8834749794006348	0.4753999938964844	Q00987	O	302	326	Q16236	D	291	301	ordered-disordered
Q00987_O_302_326.Q16236_D_291_311	0.1796134297427533	0.9114333343505859	0.46760000228881843	Q00987	O	302	326	Q16236	D	291	311	ordered-disordered
Q00987_O_302_326.Q16236_D_296_306	0.1660681062443363	0.8793666585286458	0.5092200012207032	Q00987	O	302	326	Q16236	D	296	306	ordered-disordered
Q00987_O_302_326.Q16236_D_301_311	0.160495699668299	0.904000015258789	0.4067000071207682	Q00987	O	302	326	Q16236	D	301	311	ordered-disordered
Q00987_O_302_326.Q16236_D_301_321	0.1809030204168072	0.8598999977111816	0.5596999931335449	Q00987	O	302	326	Q16236	D	301	321	ordered-disordered
Q00987_O_302_326.Q16236_D_301_331	0.4020742484331099	0.8198857116699219	0.6616714314052037	Q00987	O	302	326	Q16236	D	301	331	ordered-disordered
Q00987_O_302_326.Q16236_D_306_316	0.1955872462592862	0.8710166676839193	0.47013333002726243	Q00987	O	302	326	Q16236	D	306	316	ordered-disordered
Q00987_O_302_326.Q16236_D_311_321	0.1894344954383232	0.8683000074114118	0.4865999984741211	Q00987	O	302	326	Q16236	D	311	321	ordered-disordered
Q00987_O_302_326.Q16236_D_311_331	0.4028589391941894	0.8323777770996094	0.6873166656494141	Q00987	O	302	326	Q16236	D	311	331	ordered-disordered
Q00987_O_302_326.Q16236_D_316_326	0.1941555300469875	0.8433666737874348	0.4561800003051758	Q00987	O	302	326	Q16236	D	316	326	ordered-disordered
Q00987_O_302_326.Q16236_D_316_346	0.364163215615431	0.805575008392334	0.661437497138977	Q00987	O	302	326	Q16236	D	316	346	ordered-disordered
Q00987_O_302_326.Q16236_D_31_41	0.1668816819733149	0.9145499801635742	0.4645249938964844	Q00987	O	302	326	Q16236	D	31	41	ordered-disordered
Q00987_O_302_326.Q16236_D_31_51	0.3885638093590962	0.8409299926757812	0.761020004272461	Q00987	O	302	326	Q16236	D	31	51	ordered-disordered
Q00987_O_302_326.Q16236_D_31_61	0.4173517544168508	0.848283322652181	0.7599500036239624	Q00987	O	302	326	Q16236	D	31	61	ordered-disordered
Q00987_O_302_326.Q16236_D_321_331	0.1984188899975115	0.8328125095367431	0.556483325958252	Q00987	O	302	326	Q16236	D	321	331	ordered-disordered
Q00987_O_302_326.Q16236_D_321_341	0.2592679269575629	0.8398428453717913	0.6005499966939291	Q00987	O	302	326	Q16236	D	321	341	ordered-disordered
Q00987_O_302_326.Q16236_D_326_336	0.1746262183573397	0.8598600006103516	0.457760009765625	Q00987	O	302	326	Q16236	D	326	336	ordered-disordered
Q00987_O_302_326.Q16236_D_331_341	0.1603382026948971	0.8833999633789062	0.43322500228881844	Q00987	O	302	326	Q16236	D	331	341	ordered-disordered
Q00987_O_302_326.Q16236_D_331_351	0.1590798033953618	0.8603285871233258	0.38013333638509117	Q00987	O	302	326	Q16236	D	331	351	ordered-disordered
Q00987_O_302_326.Q16236_D_331_361	0.1147954697791809	0.8912333424886068	0.39881999969482423	Q00987	O	302	326	Q16236	D	331	361	ordered-disordered
Q00987_O_302_326.Q16236_D_336_346	0.1787555476190436	0.9270999908447266	0.43900001525878907	Q00987	O	302	326	Q16236	D	336	346	ordered-disordered
Q00987_O_302_326.Q16236_D_341_351	0.1761176763681846	0.8917833073933918	0.45804443783230253	Q00987	O	302	326	Q16236	D	341	351	ordered-disordered
Q00987_O_302_326.Q16236_D_341_361	0.1162414502755243	0.9008499908447266	0.4134000015258789	Q00987	O	302	326	Q16236	D	341	361	ordered-disordered
Q00987_O_302_326.Q16236_D_346_356	0.1576190001193902	0.8779399871826172	0.43452499389648436	Q00987	O	302	326	Q16236	D	346	356	ordered-disordered
Q00987_O_302_326.Q16236_D_346_376	0.1858754188745862	0.8435166676839192	0.48334999720255534	Q00987	O	302	326	Q16236	D	346	376	ordered-disordered
Q00987_O_302_326.Q16236_D_351_361	0.1650275649047271	0.8803888871934679	0.47819999694824217	Q00987	O	302	326	Q16236	D	351	361	ordered-disordered
Q00987_O_302_326.Q16236_D_351_371	0.1339482644962711	0.9244000244140623	0.37096666971842446	Q00987	O	302	326	Q16236	D	351	371	ordered-disordered
Q00987_O_302_326.Q16236_D_356_366	0.1590580340018024	0.9289750099182128	0.4381666692097982	Q00987	O	302	326	Q16236	D	356	366	ordered-disordered
Q00987_O_302_326.Q16236_D_361_371	0.1656283278172179	0.9214999961853028	0.4531800003051758	Q00987	O	302	326	Q16236	D	361	371	ordered-disordered
Q00987_O_302_326.Q16236_D_361_381	0.1761275464401806	0.8790143040248326	0.4386399993896484	Q00987	O	302	326	Q16236	D	361	381	ordered-disordered
Q00987_O_302_326.Q16236_D_361_391	0.1637836594527574	0.8392500019073487	0.4034166590372721	Q00987	O	302	326	Q16236	D	361	391	ordered-disordered
Q00987_O_302_326.Q16236_D_366_376	0.1824497845176359	0.9221600036621092	0.4150624990463257	Q00987	O	302	326	Q16236	D	366	376	ordered-disordered
Q00987_O_302_326.Q16236_D_36_46	0.1755797497670902	0.88021666208903	0.5345800094604491	Q00987	O	302	326	Q16236	D	36	46	ordered-disordered
Q00987_O_302_326.Q16236_D_371_381	0.2014365433967197	0.870533332824707	0.5096999969482422	Q00987	O	302	326	Q16236	D	371	381	ordered-disordered
Q00987_O_302_326.Q16236_D_371_391	0.1529873692617492	0.8946500015258789	0.431274995803833	Q00987	O	302	326	Q16236	D	371	391	ordered-disordered
Q00987_O_302_326.Q16236_D_376_386	0.1665638082717281	0.884499994913737	0.4411499977111816	Q00987	O	302	326	Q16236	D	376	386	ordered-disordered
Q00987_O_302_326.Q16236_D_376_406	0.1568633042401142	0.9040749931335448	0.4582124996185303	Q00987	O	302	326	Q16236	D	376	406	ordered-disordered
Q00987_O_302_326.Q16236_D_381_391	0.1668344397466759	0.8629499816894531	0.5264333343505859	Q00987	O	302	326	Q16236	D	381	391	ordered-disordered
Q00987_O_302_326.Q16236_D_381_401	0.1961672419578278	0.8481999969482422	0.49309999847412106	Q00987	O	302	326	Q16236	D	381	401	ordered-disordered
Q00987_O_302_326.Q16236_D_386_396	0.1713490497490367	0.839474983215332	0.4990666707356771	Q00987	O	302	326	Q16236	D	386	396	ordered-disordered
Q00987_O_302_326.Q16236_D_391_401	0.1680362559190691	0.8799400024414062	0.44514999389648435	Q00987	O	302	326	Q16236	D	391	401	ordered-disordered
Q00987_O_302_326.Q16236_D_391_411	0.1598480099546436	0.8854000091552734	0.4985000076293945	Q00987	O	302	326	Q16236	D	391	411	ordered-disordered
Q00987_O_302_326.Q16236_D_391_421	0.1448970905697265	0.9196666717529296	0.48104999542236326	Q00987	O	302	326	Q16236	D	391	421	ordered-disordered
Q00987_O_302_326.Q16236_D_396_406	0.1691664124067768	0.9135999755859376	0.44106666564941405	Q00987	O	302	326	Q16236	D	396	406	ordered-disordered
Q00987_O_302_326.Q16236_D_401_411	0.1967343669543271	0.8587166595458985	0.5319250011444092	Q00987	O	302	326	Q16236	D	401	411	ordered-disordered
Q00987_O_302_326.Q16236_D_401_421	0.1641563748593294	0.8849400024414062	0.47886249542236325	Q00987	O	302	326	Q16236	D	401	421	ordered-disordered
Q00987_O_302_326.Q16236_D_406_416	0.1625572149288249	0.9000999908447266	0.4685500049591064	Q00987	O	302	326	Q16236	D	406	416	ordered-disordered
Q00987_O_302_326.Q16236_D_406_436	0.198109553207269	0.8216999986436632	0.4687099990844727	Q00987	O	302	326	Q16236	D	406	436	ordered-disordered
Q00987_O_302_326.Q16236_D_411_421	0.1700529582537048	0.8985500049591064	0.3958499972025553	Q00987	O	302	326	Q16236	D	411	421	ordered-disordered
Q00987_O_302_326.Q16236_D_411_431	0.1862822563400392	0.8204874897003174	0.4643125009536743	Q00987	O	302	326	Q16236	D	411	431	ordered-disordered
Q00987_O_302_326.Q16236_D_416_426	0.1832753720544879	0.8404999923706055	0.415	Q00987	O	302	326	Q16236	D	416	426	ordered-disordered
Q00987_O_302_326.Q16236_D_41_51	0.227316219043711	0.8855999908447265	0.7045999908447266	Q00987	O	302	326	Q16236	D	41	51	ordered-disordered
Q00987_O_302_326.Q16236_D_41_61	0.3222140562069157	0.905049991607666	0.9059999847412109	Q00987	O	302	326	Q16236	D	41	61	ordered-disordered
Q00987_O_302_326.Q16236_D_421_431	0.1716914883674263	0.825316670735677	0.5041999912261963	Q00987	O	302	326	Q16236	D	421	431	ordered-disordered
Q00987_O_302_326.Q16236_D_421_441	0.206197751521371	0.9041666666666669	0.5160999997456869	Q00987	O	302	326	Q16236	D	421	441	ordered-disordered
Q00987_O_302_326.Q16236_D_421_451	0.2411451176982424	0.8847000122070312	0.5287249946594238	Q00987	O	302	326	Q16236	D	421	451	ordered-disordered
Q00987_O_302_326.Q16236_D_426_436	0.1707619975594663	0.8548571450369699	0.4770285742623465	Q00987	O	302	326	Q16236	D	426	436	ordered-disordered
Q00987_O_302_326.Q16236_D_431_441	0.1475545391822874	0.8656700057983399	0.49735999298095707	Q00987	O	302	326	Q16236	D	431	441	ordered-disordered
Q00987_O_302_326.Q16236_D_431_451	0.1801329610922881	0.8724166742960613	0.48767499923706054	Q00987	O	302	326	Q16236	D	431	451	ordered-disordered
Q00987_O_302_326.Q16236_D_436_446	0.1599305094698055	0.8675999959309896	0.5066250038146972	Q00987	O	302	326	Q16236	D	436	446	ordered-disordered
Q00987_O_302_326.Q16236_D_436_454	0.1806508301136793	0.8723999786376954	0.498033332824707	Q00987	O	302	326	Q16236	D	436	454	ordered-disordered
Q00987_O_302_326.Q16236_D_441_451	0.1516166728990086	0.8888800048828125	0.4386333338419596	Q00987	O	302	326	Q16236	D	441	451	ordered-disordered
Q00987_O_302_326.Q16236_D_446_454	0.1619862348890851	0.8931666564941406	0.44994999567667643	Q00987	O	302	326	Q16236	D	446	454	ordered-disordered
Q00987_O_302_326.Q16236_D_46_56	0.1907376884335423	0.8428199768066407	0.6003666687011718	Q00987	O	302	326	Q16236	D	46	56	ordered-disordered
Q00987_O_302_326.Q16236_D_46_76	0.3672878202394796	0.8944999694824218	0.8142166646321614	Q00987	O	302	326	Q16236	D	46	76	ordered-disordered
Q00987_O_302_326.Q16236_D_51_61	0.1904191226753626	0.8928249931335449	0.6083249950408937	Q00987	O	302	326	Q16236	D	51	61	ordered-disordered
Q00987_O_302_326.Q16236_D_51_71	0.3751080608008404	0.8931999969482421	0.9380333201090497	Q00987	O	302	326	Q16236	D	51	71	ordered-disordered
Q00987_O_302_326.Q16236_D_569_575	0.1452951413773131	0.908479995727539	0.43113334019978844	Q00987	O	302	326	Q16236	D	569	575	ordered-disordered
Q00987_O_302_326.Q16236_D_569_578	0.1503048199591148	0.8558333333333333	0.4921500015258789	Q00987	O	302	326	Q16236	D	569	578	ordered-disordered
Q00987_O_302_326.Q16236_D_569_581	0.1465104894199715	0.8264500045776367	0.5674200057983398	Q00987	O	302	326	Q16236	D	569	581	ordered-disordered
Q00987_O_302_326.Q16236_D_569_584	0.1541547904444746	0.8393000030517578	0.5252799987792969	Q00987	O	302	326	Q16236	D	569	584	ordered-disordered
Q00987_O_302_326.Q16236_D_569_587	0.1735655025970726	0.8587333297729492	0.5320750045776367	Q00987	O	302	326	Q16236	D	569	587	ordered-disordered
Q00987_O_302_326.Q16236_D_569_605	0.3433812137415953	0.76108888414171	0.7356545430963689	Q00987	O	302	326	Q16236	D	569	605	ordered-disordered
Q00987_O_302_326.Q16236_D_56_66	0.2135240141456965	0.8731999969482422	0.6423000049591064	Q00987	O	302	326	Q16236	D	56	66	ordered-disordered
Q00987_O_302_326.Q16236_D_572_590	0.1513772672528011	0.8525	0.5548499965667725	Q00987	O	302	326	Q16236	D	572	590	ordered-disordered
Q00987_O_302_326.Q16236_D_575_593	0.1448270007944133	0.9073714338030132	0.5228333409627279	Q00987	O	302	326	Q16236	D	575	593	ordered-disordered
Q00987_O_302_326.Q16236_D_578_596	0.1757422344051898	0.8218166605631511	0.6668199996948242	Q00987	O	302	326	Q16236	D	578	596	ordered-disordered
Q00987_O_302_326.Q16236_D_581_599	0.1811841211681484	0.7975333150227865	0.670049991607666	Q00987	O	302	326	Q16236	D	581	599	ordered-disordered
Q00987_O_302_326.Q16236_D_584_602	0.1522383362707887	0.8476666768391926	0.4769600067138672	Q00987	O	302	326	Q16236	D	584	602	ordered-disordered
Q00987_O_302_326.Q16236_D_587_605	0.1802998693293421	0.8506833267211914	0.5052000045776367	Q00987	O	302	326	Q16236	D	587	605	ordered-disordered
Q00987_O_302_326.Q16236_D_590_605	0.1791306870173306	0.8444750022888183	0.48477499961853027	Q00987	O	302	326	Q16236	D	590	605	ordered-disordered
Q00987_O_302_326.Q16236_D_593_605	0.2093701410607795	0.8499749946594238	0.5513000052315848	Q00987	O	302	326	Q16236	D	593	605	ordered-disordered
Q00987_O_302_326.Q16236_D_596_605	0.1847469656973851	0.8702333577473957	0.5466200027465821	Q00987	O	302	326	Q16236	D	596	605	ordered-disordered
Q00987_O_302_326.Q16236_D_599_605	0.1395022522150634	0.9266000366210938	0.49770000457763675	Q00987	O	302	326	Q16236	D	599	605	ordered-disordered
Q00987_O_302_326.Q16236_D_61_71	0.2373204062949044	0.8789166768391926	0.6245428521292551	Q00987	O	302	326	Q16236	D	61	71	ordered-disordered
Q00987_O_302_326.Q16236_D_61_81	0.253605012413181	0.8251624965667724	0.7081999969482422	Q00987	O	302	326	Q16236	D	61	81	ordered-disordered
Q00987_O_302_326.Q16236_D_61_91	0.2467759329402254	0.7576249885559082	0.6495750045776367	Q00987	O	302	326	Q16236	D	61	91	ordered-disordered
Q00987_O_302_326.Q16236_D_66_76	0.2418642225101353	0.8761999893188477	0.6724285670689174	Q00987	O	302	326	Q16236	D	66	76	ordered-disordered
Q00987_O_302_326.Q16236_D_6_16	0.1685807209211894	0.8448399963378906	0.5193000030517578	Q00987	O	302	326	Q16236	D	6	16	ordered-disordered
Q00987_O_302_326.Q16236_D_71_81	0.2003438633914764	0.8997333526611329	0.5486600036621094	Q00987	O	302	326	Q16236	D	71	81	ordered-disordered
Q00987_O_302_326.Q16236_D_71_91	0.2108774262084262	0.8047666676839192	0.6615000098092216	Q00987	O	302	326	Q16236	D	71	91	ordered-disordered
Q00987_O_302_326.Q16236_D_76_106	0.1452504426135852	0.8749799804687499	0.45329999923706055	Q00987	O	302	326	Q16236	D	76	106	ordered-disordered
Q00987_O_302_326.Q16236_D_76_86	0.2177075549288013	0.8851499938964844	0.6226400070190429	Q00987	O	302	326	Q16236	D	76	86	ordered-disordered
Q00987_O_302_326.Q16236_D_81_101	0.1614347764873738	0.8690999984741211	0.4877874994277954	Q00987	O	302	326	Q16236	D	81	101	ordered-disordered
Q00987_O_302_326.Q16236_D_81_91	0.1887832955101509	0.8543600006103516	0.5353000030517578	Q00987	O	302	326	Q16236	D	81	91	ordered-disordered
Q00987_O_302_326.Q16236_D_86_96	0.1883305436367633	0.8919333394368489	0.49943333307902016	Q00987	O	302	326	Q16236	D	86	96	ordered-disordered
Q00987_O_302_326.Q16236_D_91_101	0.1590237377797877	0.8837833404541016	0.3961333338419596	Q00987	O	302	326	Q16236	D	91	101	ordered-disordered
Q00987_O_302_326.Q16236_D_91_111	0.1623964913172731	0.8674833424886067	0.4633599853515625	Q00987	O	302	326	Q16236	D	91	111	ordered-disordered
Q00987_O_302_326.Q16236_D_91_121	0.1448101477692494	0.8325875091552735	0.40904285430908205	Q00987	O	302	326	Q16236	D	91	121	ordered-disordered
Q00987_O_302_326.Q16236_D_96_106	0.1697359886591573	0.898700008392334	0.4281666692097982	Q00987	O	302	326	Q16236	D	96	106	ordered-disordered
Q00987_O_302_326.Q16236_O_455_568	0.2524486031057781	0.679871439252581	0.914528568812779	Q00987	O	302	326	Q16236	O	455	568	ordered-ordered
Q00987_O_436_491.Q16236_D_101_111	0.5680015970292526	0.9146285792759489	0.6375900039672852	Q00987	O	436	491	Q16236	D	101	111	ordered-disordered
Q00987_O_436_491.Q16236_D_101_121	0.3154319315589159	0.8470000076293945	0.42656999588012695	Q00987	O	436	491	Q16236	D	101	121	ordered-disordered
Q00987_O_436_491.Q16236_D_106_116	0.6558741050633731	0.8949071393694196	0.7596874952316284	Q00987	O	436	491	Q16236	D	106	116	ordered-disordered
Q00987_O_436_491.Q16236_D_106_136	0.2814156484705662	0.7838523810250418	0.45030588262221394	Q00987	O	436	491	Q16236	D	106	136	ordered-disordered
Q00987_O_436_491.Q16236_D_111_121	0.6128932446451112	0.8922058913286994	0.681870002746582	Q00987	O	436	491	Q16236	D	111	121	ordered-disordered
Q00987_O_436_491.Q16236_D_111_131	0.2793680568044999	0.8046882449879366	0.4845083300272624	Q00987	O	436	491	Q16236	D	111	131	ordered-disordered
Q00987_O_436_491.Q16236_D_116_126	0.6108060724466412	0.8988153897798977	0.7064285605294365	Q00987	O	436	491	Q16236	D	116	126	ordered-disordered
Q00987_O_436_491.Q16236_D_11_21	0.3453655017624354	0.8936272777210583	0.3896428516932896	Q00987	O	436	491	Q16236	D	11	21	ordered-disordered
Q00987_O_436_491.Q16236_D_11_31	0.3492457556088584	0.847240005493164	0.5528416633605957	Q00987	O	436	491	Q16236	D	11	31	ordered-disordered
Q00987_O_436_491.Q16236_D_121_131	0.673560499943812	0.9166875076293944	0.765400001525879	Q00987	O	436	491	Q16236	D	121	131	ordered-disordered
Q00987_O_436_491.Q16236_D_121_141	0.6425863672202128	0.8904777759975857	0.7192363600297408	Q00987	O	436	491	Q16236	D	121	141	ordered-disordered
Q00987_O_436_491.Q16236_D_121_151	0.6650086270004115	0.8668631643997996	0.7021181904185901	Q00987	O	436	491	Q16236	D	121	151	ordered-disordered
Q00987_O_436_491.Q16236_D_126_136	0.4956688354927529	0.8973399963378906	0.5735444429185655	Q00987	O	436	491	Q16236	D	126	136	ordered-disordered
Q00987_O_436_491.Q16236_D_131_141	0.3366308779196366	0.8987857110159737	0.45066000366210934	Q00987	O	436	491	Q16236	D	131	141	ordered-disordered
Q00987_O_436_491.Q16236_D_131_151	0.3218447747193779	0.8648187398910523	0.4341000014085036	Q00987	O	436	491	Q16236	D	131	151	ordered-disordered
Q00987_O_436_491.Q16236_D_136_146	0.4701262336387284	0.9287818215110086	0.5992499971389771	Q00987	O	436	491	Q16236	D	136	146	ordered-disordered
Q00987_O_436_491.Q16236_D_136_166	0.3856682957438482	0.8431083424886068	0.5335249996185303	Q00987	O	436	491	Q16236	D	136	166	ordered-disordered
Q00987_O_436_491.Q16236_D_141_151	0.5527042672921342	0.933235718863351	0.6962249946594238	Q00987	O	436	491	Q16236	D	141	151	ordered-disordered
Q00987_O_436_491.Q16236_D_141_161	0.3311451956649813	0.8730999990609977	0.47108749985694887	Q00987	O	436	491	Q16236	D	141	161	ordered-disordered
Q00987_O_436_491.Q16236_D_146_156	0.3660547012052005	0.8668692486102765	0.4262909091602672	Q00987	O	436	491	Q16236	D	146	156	ordered-disordered
Q00987_O_436_491.Q16236_D_151_161	0.621086475985748	0.9474142837524414	0.7507999992370605	Q00987	O	436	491	Q16236	D	151	161	ordered-disordered
Q00987_O_436_491.Q16236_D_151_171	0.5817793427741563	0.9196350021362304	0.6063214247567312	Q00987	O	436	491	Q16236	D	151	171	ordered-disordered
Q00987_O_436_491.Q16236_D_151_181	0.2821408655828338	0.8339857183183942	0.4117000024968928	Q00987	O	436	491	Q16236	D	151	181	ordered-disordered
Q00987_O_436_491.Q16236_D_156_166	0.3669726996949316	0.8572071429661342	0.4700699996948242	Q00987	O	436	491	Q16236	D	156	166	ordered-disordered
Q00987_O_436_491.Q16236_D_161_171	0.5629754221923562	0.9322714178902765	0.6518500099182128	Q00987	O	436	491	Q16236	D	161	171	ordered-disordered
Q00987_O_436_491.Q16236_D_161_181	0.3754066621151614	0.8790100059509277	0.4851600011189779	Q00987	O	436	491	Q16236	D	161	181	ordered-disordered
Q00987_O_436_491.Q16236_D_166_176	0.5612293616375196	0.9210666656494141	0.6911499977111817	Q00987	O	436	491	Q16236	D	166	176	ordered-disordered
Q00987_O_436_491.Q16236_D_166_196	0.3199011588868806	0.8167499923706054	0.5411428533281599	Q00987	O	436	491	Q16236	D	166	196	ordered-disordered
Q00987_O_436_491.Q16236_D_16_26	0.3608083503016231	0.887463642467152	0.4913499959309896	Q00987	O	436	491	Q16236	D	16	26	ordered-disordered
Q00987_O_436_491.Q16236_D_16_46	0.2835321244356222	0.8272083282470704	0.5435692332341121	Q00987	O	436	491	Q16236	D	16	46	ordered-disordered
Q00987_O_436_491.Q16236_D_171_181	0.6480054909380657	0.933627270785245	0.8007624816894531	Q00987	O	436	491	Q16236	D	171	181	ordered-disordered
Q00987_O_436_491.Q16236_D_171_191	0.3833298923927157	0.8770125007629395	0.5855066655476888	Q00987	O	436	491	Q16236	D	171	191	ordered-disordered
Q00987_O_436_491.Q16236_D_176_186	0.3731362126435632	0.9167333390977648	0.5001000022888185	Q00987	O	436	491	Q16236	D	176	186	ordered-disordered
Q00987_O_436_491.Q16236_D_181_191	0.579044427332779	0.8831666717529296	0.7091624927520752	Q00987	O	436	491	Q16236	D	181	191	ordered-disordered
Q00987_O_436_491.Q16236_D_181_201	0.2649022743618716	0.8149533284505209	0.494	Q00987	O	436	491	Q16236	D	181	201	ordered-disordered
Q00987_O_436_491.Q16236_D_181_211	0.4961596409156765	0.8525999913896832	0.6387526401720549	Q00987	O	436	491	Q16236	D	181	211	ordered-disordered
Q00987_O_436_491.Q16236_D_186_196	0.3408398939833155	0.9036615342360276	0.49262857164655416	Q00987	O	436	491	Q16236	D	186	196	ordered-disordered
Q00987_O_436_491.Q16236_D_191_201	0.520584541002532	0.914653335571289	0.6428625059127807	Q00987	O	436	491	Q16236	D	191	201	ordered-disordered
Q00987_O_436_491.Q16236_D_191_211	0.5154353219793558	0.8354437446594238	0.6211333401997884	Q00987	O	436	491	Q16236	D	191	211	ordered-disordered
Q00987_O_436_491.Q16236_D_196_206	0.4579164699613463	0.8635833326975505	0.5497333272298177	Q00987	O	436	491	Q16236	D	196	206	ordered-disordered
Q00987_O_436_491.Q16236_D_196_226	0.5172217444983611	0.8134304345172384	0.496881251335144	Q00987	O	436	491	Q16236	D	196	226	ordered-disordered
Q00987_O_436_491.Q16236_D_1_11	0.374776521369743	0.9066750001907349	0.5059285736083984	Q00987	O	436	491	Q16236	D	1	11	ordered-disordered
Q00987_O_436_491.Q16236_D_1_21	0.2783092094539565	0.8563076899601864	0.41447692284217247	Q00987	O	436	491	Q16236	D	1	21	ordered-disordered
Q00987_O_436_491.Q16236_D_1_31	0.2626661280738196	0.8073090848055753	0.5369250011444092	Q00987	O	436	491	Q16236	D	1	31	ordered-disordered
Q00987_O_436_491.Q16236_D_1_454	0.2360878064563788	0.8166600011189779	0.44855834007263184	Q00987	O	436	491	Q16236	D	1	454	ordered-disordered
Q00987_O_436_491.Q16236_D_201_211	0.3751283972354021	0.8719000009390023	0.4777899971008301	Q00987	O	436	491	Q16236	D	201	211	ordered-disordered
Q00987_O_436_491.Q16236_D_201_221	0.3570967566485551	0.8484095219203404	0.4755705867094152	Q00987	O	436	491	Q16236	D	201	221	ordered-disordered
Q00987_O_436_491.Q16236_D_206_216	0.3939707151324096	0.8803199920654297	0.4533545476740057	Q00987	O	436	491	Q16236	D	206	216	ordered-disordered
Q00987_O_436_491.Q16236_D_211_221	0.463071290770137	0.9232499885559082	0.6154000049167209	Q00987	O	436	491	Q16236	D	211	221	ordered-disordered
Q00987_O_436_491.Q16236_D_211_231	0.3765256926624732	0.9012526381643196	0.4974769181471605	Q00987	O	436	491	Q16236	D	211	231	ordered-disordered
Q00987_O_436_491.Q16236_D_211_241	0.252287729850241	0.8393400039672853	0.4328583367665609	Q00987	O	436	491	Q16236	D	211	241	ordered-disordered
Q00987_O_436_491.Q16236_D_216_226	0.2975623970614782	0.8780357142857143	0.3824428503853934	Q00987	O	436	491	Q16236	D	216	226	ordered-disordered
Q00987_O_436_491.Q16236_D_21_31	0.4225350774714298	0.8736941169289981	0.5360111067030165	Q00987	O	436	491	Q16236	D	21	31	ordered-disordered
Q00987_O_436_491.Q16236_D_21_41	0.2306135346150176	0.8581923088660607	0.3881699962615967	Q00987	O	436	491	Q16236	D	21	41	ordered-disordered
Q00987_O_436_491.Q16236_D_221_231	0.4825052151035773	0.9180142756870816	0.6296857179914201	Q00987	O	436	491	Q16236	D	221	231	ordered-disordered
Q00987_O_436_491.Q16236_D_221_241	0.2933348681465645	0.8737529462926529	0.38707142966134206	Q00987	O	436	491	Q16236	D	221	241	ordered-disordered
Q00987_O_436_491.Q16236_D_226_236	0.3854716329210818	0.9136363705721767	0.4254000037057059	Q00987	O	436	491	Q16236	D	226	236	ordered-disordered
Q00987_O_436_491.Q16236_D_226_256	0.3119191026242232	0.8400000025431315	0.46830667114257807	Q00987	O	436	491	Q16236	D	226	256	ordered-disordered
Q00987_O_436_491.Q16236_D_231_241	0.5509267649755847	0.9188937568664552	0.6440777757432725	Q00987	O	436	491	Q16236	D	231	241	ordered-disordered
Q00987_O_436_491.Q16236_D_231_251	0.3043418139432036	0.8420749998092651	0.41471429007393973	Q00987	O	436	491	Q16236	D	231	251	ordered-disordered
Q00987_O_436_491.Q16236_D_236_246	0.5370227321535904	0.8808500099182129	0.6032727224176581	Q00987	O	436	491	Q16236	D	236	246	ordered-disordered
Q00987_O_436_491.Q16236_D_241_251	0.4667519718635583	0.8932692249004657	0.5434166717529297	Q00987	O	436	491	Q16236	D	241	251	ordered-disordered
Q00987_O_436_491.Q16236_D_241_261	0.2604324029475025	0.837614277430943	0.48011818452314897	Q00987	O	436	491	Q16236	D	241	261	ordered-disordered
Q00987_O_436_491.Q16236_D_241_271	0.443914526729559	0.8612157881887336	0.5411764683442957	Q00987	O	436	491	Q16236	D	241	271	ordered-disordered
Q00987_O_436_491.Q16236_D_246_256	0.3759332618384736	0.9391444396972656	0.4604374980926514	Q00987	O	436	491	Q16236	D	246	256	ordered-disordered
Q00987_O_436_491.Q16236_D_251_261	0.406716211940792	0.9218076970027045	0.5037874984741211	Q00987	O	436	491	Q16236	D	251	261	ordered-disordered
Q00987_O_436_491.Q16236_D_251_271	0.5990198695243387	0.888125	0.5514714322771345	Q00987	O	436	491	Q16236	D	251	271	ordered-disordered
Q00987_O_436_491.Q16236_D_256_266	0.3657541595957181	0.9088142776489258	0.46756665971544054	Q00987	O	436	491	Q16236	D	256	266	ordered-disordered
Q00987_O_436_491.Q16236_D_256_286	0.5038375415532514	0.8441880004882814	0.541985711597261	Q00987	O	436	491	Q16236	D	256	286	ordered-disordered
Q00987_O_436_491.Q16236_D_261_271	0.6008643334247872	0.9484833272298177	0.78885000705719	Q00987	O	436	491	Q16236	D	261	271	ordered-disordered
Q00987_O_436_491.Q16236_D_261_281	0.6225153641070448	0.8751749992370605	0.7071733373006185	Q00987	O	436	491	Q16236	D	261	281	ordered-disordered
Q00987_O_436_491.Q16236_D_266_276	0.498728857089294	0.9282923008845404	0.5862699966430663	Q00987	O	436	491	Q16236	D	266	276	ordered-disordered
Q00987_O_436_491.Q16236_D_26_36	0.5153895895204231	0.9090250078837075	0.5637800025939941	Q00987	O	436	491	Q16236	D	26	36	ordered-disordered
Q00987_O_436_491.Q16236_D_271_281	0.6671209915123679	0.938193339029948	0.7314000015258789	Q00987	O	436	491	Q16236	D	271	281	ordered-disordered
Q00987_O_436_491.Q16236_D_271_291	0.453967444445191	0.8693117657829734	0.5276133295694987	Q00987	O	436	491	Q16236	D	271	291	ordered-disordered
Q00987_O_436_491.Q16236_D_271_301	0.2781002915487934	0.8531615447998047	0.4090928595406668	Q00987	O	436	491	Q16236	D	271	301	ordered-disordered
Q00987_O_436_491.Q16236_D_276_286	0.5418791432208608	0.9146249961853027	0.6235000010899135	Q00987	O	436	491	Q16236	D	276	286	ordered-disordered
Q00987_O_436_491.Q16236_D_281_291	0.3165581884008535	0.8851818223433061	0.4131428609575544	Q00987	O	436	491	Q16236	D	281	291	ordered-disordered
Q00987_O_436_491.Q16236_D_281_301	0.2916724497263091	0.8970199966430664	0.39365454933860083	Q00987	O	436	491	Q16236	D	281	301	ordered-disordered
Q00987_O_436_491.Q16236_D_286_296	0.3669122135018412	0.899699986775716	0.5182000017166137	Q00987	O	436	491	Q16236	D	286	296	ordered-disordered
Q00987_O_436_491.Q16236_D_286_316	0.4155528851475937	0.8319823568007526	0.5619000021616618	Q00987	O	436	491	Q16236	D	286	316	ordered-disordered
Q00987_O_436_491.Q16236_D_291_301	0.6309593345455669	0.9280399932861328	0.7210999976264105	Q00987	O	436	491	Q16236	D	291	301	ordered-disordered
Q00987_O_436_491.Q16236_D_291_311	0.3261192584409177	0.8710888926188152	0.4619384677593525	Q00987	O	436	491	Q16236	D	291	311	ordered-disordered
Q00987_O_436_491.Q16236_D_296_306	0.3232506341457049	0.8878769184992863	0.4356888877020942	Q00987	O	436	491	Q16236	D	296	306	ordered-disordered
Q00987_O_436_491.Q16236_D_301_311	0.5832755520482358	0.9368285805838448	0.6592444441053602	Q00987	O	436	491	Q16236	D	301	311	ordered-disordered
Q00987_O_436_491.Q16236_D_301_321	0.6017825606383	0.9011999867757161	0.658525002002716	Q00987	O	436	491	Q16236	D	301	321	ordered-disordered
Q00987_O_436_491.Q16236_D_301_331	0.5562689596231406	0.8476857067289807	0.5339368398565995	Q00987	O	436	491	Q16236	D	301	331	ordered-disordered
Q00987_O_436_491.Q16236_D_306_316	0.6491570476930585	0.9059166717529296	0.7555142865862164	Q00987	O	436	491	Q16236	D	306	316	ordered-disordered
Q00987_O_436_491.Q16236_D_311_321	0.537432303557556	0.8817307633620043	0.6730750036239624	Q00987	O	436	491	Q16236	D	311	321	ordered-disordered
Q00987_O_436_491.Q16236_D_311_331	0.6008581379609835	0.8474913041487985	0.6250636291503906	Q00987	O	436	491	Q16236	D	311	331	ordered-disordered
Q00987_O_436_491.Q16236_D_316_326	0.6306551384157001	0.9137249946594238	0.7398111173841688	Q00987	O	436	491	Q16236	D	316	326	ordered-disordered
Q00987_O_436_491.Q16236_D_316_346	0.4378126991405808	0.8123454527421431	0.4729833369784885	Q00987	O	436	491	Q16236	D	316	346	ordered-disordered
Q00987_O_436_491.Q16236_D_31_41	0.5546639278971903	0.8900437498092652	0.6203727236661044	Q00987	O	436	491	Q16236	D	31	41	ordered-disordered
Q00987_O_436_491.Q16236_D_31_51	0.5355772159906923	0.8661058852251838	0.6689818191528321	Q00987	O	436	491	Q16236	D	31	51	ordered-disordered
Q00987_O_436_491.Q16236_D_31_61	0.5021219488041229	0.8681500053405762	0.6529666731092665	Q00987	O	436	491	Q16236	D	31	61	ordered-disordered
Q00987_O_436_491.Q16236_D_321_331	0.7033263712440404	0.9035733286539714	0.5869000080653599	Q00987	O	436	491	Q16236	D	321	331	ordered-disordered
Q00987_O_436_491.Q16236_D_321_341	0.4221643474019715	0.829587504863739	0.5172230793879582	Q00987	O	436	491	Q16236	D	321	341	ordered-disordered
Q00987_O_436_491.Q16236_D_326_336	0.3607454861505625	0.895566660563151	0.49485714503696987	Q00987	O	436	491	Q16236	D	326	336	ordered-disordered
Q00987_O_436_491.Q16236_D_331_341	0.6155381232716514	0.9249923001802884	0.7105777910020616	Q00987	O	436	491	Q16236	D	331	341	ordered-disordered
Q00987_O_436_491.Q16236_D_331_351	0.2735328731245736	0.8785699920654296	0.3927888827853732	Q00987	O	436	491	Q16236	D	331	351	ordered-disordered
Q00987_O_436_491.Q16236_D_331_361	0.2992138218297654	0.8610888926188152	0.4528083356221517	Q00987	O	436	491	Q16236	D	331	361	ordered-disordered
Q00987_O_436_491.Q16236_D_336_346	0.4523115676514644	0.9111333211263021	0.5824375009536743	Q00987	O	436	491	Q16236	D	336	346	ordered-disordered
Q00987_O_436_491.Q16236_D_341_351	0.3580470499938666	0.9143083318074544	0.47099000167846683	Q00987	O	436	491	Q16236	D	341	351	ordered-disordered
Q00987_O_436_491.Q16236_D_341_361	0.3766929557786764	0.8783399912516276	0.4718000016893659	Q00987	O	436	491	Q16236	D	341	361	ordered-disordered
Q00987_O_436_491.Q16236_D_346_356	0.4849755395031748	0.9134812498092652	0.5396090836958453	Q00987	O	436	491	Q16236	D	346	356	ordered-disordered
Q00987_O_436_491.Q16236_D_346_376	0.3143781416920552	0.8888095274425689	0.40902307070218596	Q00987	O	436	491	Q16236	D	346	376	ordered-disordered
Q00987_O_436_491.Q16236_D_351_361	0.3773802003531876	0.9132666676839192	0.4579333368937174	Q00987	O	436	491	Q16236	D	351	361	ordered-disordered
Q00987_O_436_491.Q16236_D_351_371	0.2983432563501309	0.9060111067030163	0.4438714218139648	Q00987	O	436	491	Q16236	D	351	371	ordered-disordered
Q00987_O_436_491.Q16236_D_356_366	0.5514838998654996	0.9321307607797477	0.6245499992370606	Q00987	O	436	491	Q16236	D	356	366	ordered-disordered
Q00987_O_436_491.Q16236_D_361_371	0.3582926307378838	0.9398999938964845	0.3980777804056803	Q00987	O	436	491	Q16236	D	361	371	ordered-disordered
Q00987_O_436_491.Q16236_D_361_381	0.3403931523322343	0.8995999839089133	0.4357466646830241	Q00987	O	436	491	Q16236	D	361	381	ordered-disordered
Q00987_O_436_491.Q16236_D_361_391	0.329647705458674	0.8746733398437501	0.43590769254244294	Q00987	O	436	491	Q16236	D	361	391	ordered-disordered
Q00987_O_436_491.Q16236_D_366_376	0.5029103310917626	0.9249071339198519	0.5950888909233941	Q00987	O	436	491	Q16236	D	366	376	ordered-disordered
Q00987_O_436_491.Q16236_D_36_46	0.4625426092038435	0.8945545612681995	0.5868000094095865	Q00987	O	436	491	Q16236	D	36	46	ordered-disordered
Q00987_O_436_491.Q16236_D_371_381	0.3535560524735052	0.9066923112135667	0.46831110636393225	Q00987	O	436	491	Q16236	D	371	381	ordered-disordered
Q00987_O_436_491.Q16236_D_371_391	0.3216946927980882	0.892379997253418	0.4854333337148031	Q00987	O	436	491	Q16236	D	371	391	ordered-disordered
Q00987_O_436_491.Q16236_D_376_386	0.2986721493089875	0.9181000102650035	0.4618500010172526	Q00987	O	436	491	Q16236	D	376	386	ordered-disordered
Q00987_O_436_491.Q16236_D_376_406	0.2851785573156802	0.8996999904087611	0.40946000289917	Q00987	O	436	491	Q16236	D	376	406	ordered-disordered
Q00987_O_436_491.Q16236_D_381_391	0.5568025491792582	0.9255538470928484	0.6892125034332275	Q00987	O	436	491	Q16236	D	381	391	ordered-disordered
Q00987_O_436_491.Q16236_D_381_401	0.4558135611203084	0.9027235367718863	0.5279636348377574	Q00987	O	436	491	Q16236	D	381	401	ordered-disordered
Q00987_O_436_491.Q16236_D_386_396	0.4315952234086165	0.8930071367536273	0.47052999496459963	Q00987	O	436	491	Q16236	D	386	396	ordered-disordered
Q00987_O_436_491.Q16236_D_391_401	0.4796250480098234	0.8890374946594238	0.5835099983215332	Q00987	O	436	491	Q16236	D	391	401	ordered-disordered
Q00987_O_436_491.Q16236_D_391_411	0.433199570648609	0.9249625015258788	0.5320666673448351	Q00987	O	436	491	Q16236	D	391	411	ordered-disordered
Q00987_O_436_491.Q16236_D_391_421	0.3847662231729251	0.9178399963378908	0.5378999996185303	Q00987	O	436	491	Q16236	D	391	421	ordered-disordered
Q00987_O_436_491.Q16236_D_396_406	0.489910971650921	0.9146500015258787	0.572485716683524	Q00987	O	436	491	Q16236	D	396	406	ordered-disordered
Q00987_O_436_491.Q16236_D_401_411	0.467498318317155	0.9090999984741213	0.5854666646321615	Q00987	O	436	491	Q16236	D	401	411	ordered-disordered
Q00987_O_436_491.Q16236_D_401_421	0.2836001892004131	0.8820083363850911	0.43134285518101284	Q00987	O	436	491	Q16236	D	401	421	ordered-disordered
Q00987_O_436_491.Q16236_D_406_416	0.3943939329307926	0.9146142850603376	0.4825666724310981	Q00987	O	436	491	Q16236	D	406	416	ordered-disordered
Q00987_O_436_491.Q16236_D_406_436	0.3236176262331518	0.8545333201090495	0.5226636331731622	Q00987	O	436	491	Q16236	D	406	436	ordered-disordered
Q00987_O_436_491.Q16236_D_411_421	0.5411268308754918	0.927025006612142	0.619569995880127	Q00987	O	436	491	Q16236	D	411	421	ordered-disordered
Q00987_O_436_491.Q16236_D_411_431	0.5988678283320793	0.8768826128088909	0.6149000007227847	Q00987	O	436	491	Q16236	D	411	431	ordered-disordered
Q00987_O_436_491.Q16236_D_416_426	0.6578226518043185	0.9234400126139325	0.7043999966708097	Q00987	O	436	491	Q16236	D	416	426	ordered-disordered
Q00987_O_436_491.Q16236_D_41_51	0.2943376367452269	0.9176666641235351	0.4700999927520752	Q00987	O	436	491	Q16236	D	41	51	ordered-disordered
Q00987_O_436_491.Q16236_D_41_61	0.3269085033596208	0.9070000076293944	0.7615499877929688	Q00987	O	436	491	Q16236	D	41	61	ordered-disordered
Q00987_O_436_491.Q16236_D_421_431	0.444856692940159	0.8986153763991136	0.5976249933242798	Q00987	O	436	491	Q16236	D	421	431	ordered-disordered
Q00987_O_436_491.Q16236_D_421_441	0.2712073494893946	0.8759999999999999	0.4947333335876465	Q00987	O	436	491	Q16236	D	421	441	ordered-disordered
Q00987_O_436_491.Q16236_D_421_451	0.322505210771182	0.8883300094604492	0.48635555267333985	Q00987	O	436	491	Q16236	D	421	451	ordered-disordered
Q00987_O_436_491.Q16236_D_426_436	0.5952191746716772	0.9199799957275393	0.7091857201712471	Q00987	O	436	491	Q16236	D	426	436	ordered-disordered
Q00987_O_436_491.Q16236_D_431_441	0.5291684933782097	0.8901500034332276	0.5985600128173828	Q00987	O	436	491	Q16236	D	431	441	ordered-disordered
Q00987_O_436_491.Q16236_D_431_451	0.3526689519570463	0.8834666697184246	0.479609992980957	Q00987	O	436	491	Q16236	D	431	451	ordered-disordered
Q00987_O_436_491.Q16236_D_436_446	0.4348172219614796	0.8919857243129186	0.5150799942016602	Q00987	O	436	491	Q16236	D	436	446	ordered-disordered
Q00987_O_436_491.Q16236_D_436_454	0.379564012151673	0.8913909218528054	0.46619000244140624	Q00987	O	436	491	Q16236	D	436	454	ordered-disordered
Q00987_O_436_491.Q16236_D_441_451	0.4604740275597808	0.9361799926757811	0.5086000022888184	Q00987	O	436	491	Q16236	D	441	451	ordered-disordered
Q00987_O_436_491.Q16236_D_446_454	0.5894414187157873	0.9153922975980321	0.6326777776082357	Q00987	O	436	491	Q16236	D	446	454	ordered-disordered
Q00987_O_436_491.Q16236_D_46_56	0.3030273466873935	0.914142859322684	0.5570200042724609	Q00987	O	436	491	Q16236	D	46	56	ordered-disordered
Q00987_O_436_491.Q16236_D_46_76	0.3416986359805298	0.8521000061035156	0.653640007019043	Q00987	O	436	491	Q16236	D	46	76	ordered-disordered
Q00987_O_436_491.Q16236_D_51_61	0.2867278538774757	0.8993249988555908	0.4837600021362304	Q00987	O	436	491	Q16236	D	51	61	ordered-disordered
Q00987_O_436_491.Q16236_D_51_71	0.4223796007520394	0.8673000335693359	0.7191000366210938	Q00987	O	436	491	Q16236	D	51	71	ordered-disordered
Q00987_O_436_491.Q16236_D_569_575	0.2536505565060437	0.9476374912261964	0.393125	Q00987	O	436	491	Q16236	D	569	575	ordered-disordered
Q00987_O_436_491.Q16236_D_569_578	0.2838653258770479	0.9339999847412108	0.4330833371480306	Q00987	O	436	491	Q16236	D	569	578	ordered-disordered
Q00987_O_436_491.Q16236_D_569_581	0.2457277526056303	0.8888833491007487	0.4639600028991699	Q00987	O	436	491	Q16236	D	569	581	ordered-disordered
Q00987_O_436_491.Q16236_D_569_584	0.4814152847369225	0.8670529399198643	0.636311115688748	Q00987	O	436	491	Q16236	D	569	584	ordered-disordered
Q00987_O_436_491.Q16236_D_569_587	0.6624811644347608	0.8975041739145915	0.7797500006357829	Q00987	O	436	491	Q16236	D	569	587	ordered-disordered
Q00987_O_436_491.Q16236_D_569_605	0.3189620962177022	0.8204333368937174	0.6298714256286622	Q00987	O	436	491	Q16236	D	569	605	ordered-disordered
Q00987_O_436_491.Q16236_D_56_66	0.3421912972403533	0.9117555491129558	0.564975004196167	Q00987	O	436	491	Q16236	D	56	66	ordered-disordered
Q00987_O_436_491.Q16236_D_572_590	0.5618963333577494	0.8756947427046926	0.6238692356989933	Q00987	O	436	491	Q16236	D	572	590	ordered-disordered
Q00987_O_436_491.Q16236_D_575_593	0.3269447735567213	0.8281933212280274	0.4878833325703939	Q00987	O	436	491	Q16236	D	575	593	ordered-disordered
Q00987_O_436_491.Q16236_D_578_596	0.567163572331589	0.8595666758219401	0.7490249967575073	Q00987	O	436	491	Q16236	D	578	596	ordered-disordered
Q00987_O_436_491.Q16236_D_581_599	0.5632680128616625	0.8944272752241654	0.7578428649902343	Q00987	O	436	491	Q16236	D	581	599	ordered-disordered
Q00987_O_436_491.Q16236_D_584_602	0.4656084510298013	0.8559466705322265	0.6220083300272624	Q00987	O	436	491	Q16236	D	584	602	ordered-disordered
Q00987_O_436_491.Q16236_D_587_605	0.4498597019131565	0.8654928588867188	0.6121555582682291	Q00987	O	436	491	Q16236	D	587	605	ordered-disordered
Q00987_O_436_491.Q16236_D_590_605	0.4890974162158112	0.9029846074030949	0.6514444393581814	Q00987	O	436	491	Q16236	D	590	605	ordered-disordered
Q00987_O_436_491.Q16236_D_593_605	0.3867919072952982	0.860207143511091	0.45665555742051867	Q00987	O	436	491	Q16236	D	593	605	ordered-disordered
Q00987_O_436_491.Q16236_D_596_605	0.2955288152136339	0.9168499908447264	0.38297142573765347	Q00987	O	436	491	Q16236	D	596	605	ordered-disordered
Q00987_O_436_491.Q16236_D_599_605	0.3693044269364893	0.9282416534423829	0.4890666707356771	Q00987	O	436	491	Q16236	D	599	605	ordered-disordered
Q00987_O_436_491.Q16236_D_61_71	0.3554096647834331	0.8938444434271918	0.4820499928792318	Q00987	O	436	491	Q16236	D	61	71	ordered-disordered
Q00987_O_436_491.Q16236_D_61_81	0.4806203482027583	0.9011454495516691	0.7465000076293946	Q00987	O	436	491	Q16236	D	61	81	ordered-disordered
Q00987_O_436_491.Q16236_D_61_91	0.5073106149336644	0.822475004196167	0.7307333437601726	Q00987	O	436	491	Q16236	D	61	91	ordered-disordered
Q00987_O_436_491.Q16236_D_66_76	0.3423636009225058	0.8687583287556966	0.4220444446139865	Q00987	O	436	491	Q16236	D	66	76	ordered-disordered
Q00987_O_436_491.Q16236_D_6_16	0.5996194357080076	0.887422226799859	0.5916375017166138	Q00987	O	436	491	Q16236	D	6	16	ordered-disordered
Q00987_O_436_491.Q16236_D_71_81	0.5256755057773805	0.8997416623433431	0.6246900062561035	Q00987	O	436	491	Q16236	D	71	81	ordered-disordered
Q00987_O_436_491.Q16236_D_71_91	0.6632788436945926	0.9047000098228456	0.864888899061415	Q00987	O	436	491	Q16236	D	71	91	ordered-disordered
Q00987_O_436_491.Q16236_D_76_106	0.2830847597704906	0.8291749954223633	0.412707143511091	Q00987	O	436	491	Q16236	D	76	106	ordered-disordered
Q00987_O_436_491.Q16236_D_76_86	0.3037410023728086	0.9127571432931084	0.49852499961853025	Q00987	O	436	491	Q16236	D	76	86	ordered-disordered
Q00987_O_436_491.Q16236_D_81_101	0.261139851884432	0.8185749912261963	0.468066660563151	Q00987	O	436	491	Q16236	D	81	101	ordered-disordered
Q00987_O_436_491.Q16236_D_81_91	0.4085046754183075	0.8939199981689453	0.497544436984592	Q00987	O	436	491	Q16236	D	81	91	ordered-disordered
Q00987_O_436_491.Q16236_D_86_96	0.4378351008496261	0.8986357171194893	0.557088885837131	Q00987	O	436	491	Q16236	D	86	96	ordered-disordered
Q00987_O_436_491.Q16236_D_91_101	0.4955625498693542	0.9205999973842076	0.5536300029754639	Q00987	O	436	491	Q16236	D	91	101	ordered-disordered
Q00987_O_436_491.Q16236_D_91_111	0.335411285369307	0.8646357127598354	0.4384142902919224	Q00987	O	436	491	Q16236	D	91	111	ordered-disordered
Q00987_O_436_491.Q16236_D_91_121	0.396083968828832	0.8649799957275391	0.46872727134011005	Q00987	O	436	491	Q16236	D	91	121	ordered-disordered
Q00987_O_436_491.Q16236_D_96_106	0.3649892049274871	0.8911437559127807	0.44472000312805177	Q00987	O	436	491	Q16236	D	96	106	ordered-disordered
Q00987_O_436_491.Q16236_O_455_568	0.2082808848543118	0.8657250022888183	0.7369000053405762	Q00987	O	436	491	Q16236	O	455	568	ordered-ordered
P04637_D_11_21.Q9H2K2_O_21_485	0.5110244691147456	0.2817571422031948	0.9325	P04637	D	11	21	Q9H2K2	O	21	485	ordered-disordered
P04637_D_11_21.Q9H2K2_O_491_798	0.5052683286198854	0.2939000015258789	0.9510470581054687	P04637	D	11	21	Q9H2K2	O	491	798	ordered-disordered
P04637_D_11_21.Q9H2K2_O_876_935	0.3335493833030458	0.4702750015258789	0.9746750068664553	P04637	D	11	21	Q9H2K2	O	876	935	ordered-disordered
P04637_D_11_21.Q9H2K2_O_951_1166	0.568664224707054	0.40676363858309655	0.8710527759128146	P04637	D	11	21	Q9H2K2	O	951	1166	ordered-disordered
P04637_D_11_31.Q9H2K2_O_21_485	0.5991751061754877	0.4341769262460562	0.9175399932861328	P04637	D	11	31	Q9H2K2	O	21	485	ordered-disordered
P04637_D_11_31.Q9H2K2_O_491_798	0.5758648356355055	0.5145454545454545	0.9240789473684212	P04637	D	11	31	Q9H2K2	O	491	798	ordered-disordered
P04637_D_11_31.Q9H2K2_O_876_935	0.2491422310579281	0.46893333435058593	0.9037666702270508	P04637	D	11	31	Q9H2K2	O	876	935	ordered-disordered
P04637_D_11_31.Q9H2K2_O_951_1166	0.3947420928727602	0.3196599998474121	0.9250272785533558	P04637	D	11	31	Q9H2K2	O	951	1166	ordered-disordered
P04637_D_16_26.Q9H2K2_O_21_485	0.5687119034434541	0.34518888897365996	0.9429166793823243	P04637	D	16	26	Q9H2K2	O	21	485	ordered-disordered
P04637_D_16_26.Q9H2K2_O_491_798	0.6247905678269732	0.37136666615804037	0.940520004272461	P04637	D	16	26	Q9H2K2	O	491	798	ordered-disordered
P04637_D_16_26.Q9H2K2_O_876_935	0.7037941077830177	0.7659666697184245	0.957388899061415	P04637	D	16	26	Q9H2K2	O	876	935	ordered-disordered
P04637_D_16_26.Q9H2K2_O_951_1166	0.4588382162107642	0.4151714352199009	0.9587545429576528	P04637	D	16	26	Q9H2K2	O	951	1166	ordered-disordered
P04637_D_16_46.Q9H2K2_O_21_485	0.3862450471744748	0.3408428600856236	0.9276600036621092	P04637	D	16	46	Q9H2K2	O	21	485	ordered-disordered
P04637_D_16_46.Q9H2K2_O_491_798	0.3332755329154373	0.3138277774386936	0.9307499980926514	P04637	D	16	46	Q9H2K2	O	491	798	ordered-disordered
P04637_D_16_46.Q9H2K2_O_876_935	0.2516766039333534	0.4684000015258789	0.9040875053405761	P04637	D	16	46	Q9H2K2	O	876	935	ordered-disordered
P04637_D_16_46.Q9H2K2_O_951_1166	0.3255239506053715	0.3174272745305841	0.9066652181874152	P04637	D	16	46	Q9H2K2	O	951	1166	ordered-disordered
P04637_D_1_11.Q9H2K2_O_21_485	0.5512450134642409	0.33821428298950196	0.9429666595458984	P04637	D	1	11	Q9H2K2	O	21	485	ordered-disordered
P04637_D_1_11.Q9H2K2_O_491_798	0.5454024758965932	0.33935999679565426	0.9398812437057497	P04637	D	1	11	Q9H2K2	O	491	798	ordered-disordered
P04637_D_1_11.Q9H2K2_O_876_935	0.3249388459484718	0.39757143293108255	0.9824000040690105	P04637	D	1	11	Q9H2K2	O	876	935	ordered-disordered
P04637_D_1_11.Q9H2K2_O_951_1166	0.555714321233597	0.4131000022888183	0.8615281343460083	P04637	D	1	11	Q9H2K2	O	951	1166	ordered-disordered
P04637_D_1_21.Q9H2K2_O_21_485	0.4317883197657463	0.33314999898274744	0.9545374965667724	P04637	D	1	21	Q9H2K2	O	21	485	ordered-disordered
P04637_D_1_21.Q9H2K2_O_491_798	0.440733924090859	0.33326999855041506	0.9396579019646896	P04637	D	1	21	Q9H2K2	O	491	798	ordered-disordered
P04637_D_1_21.Q9H2K2_O_876_935	0.2860966672334875	0.4338374996185303	0.9584285736083984	P04637	D	1	21	Q9H2K2	O	876	935	ordered-disordered
P04637_D_1_21.Q9H2K2_O_951_1166	0.3959843666482441	0.3371999979019165	0.9657750034332275	P04637	D	1	21	Q9H2K2	O	951	1166	ordered-disordered
P04637_D_1_31.Q9H2K2_O_21_485	0.499701114172648	0.4090333366394043	0.9287187528610229	P04637	D	1	31	Q9H2K2	O	21	485	ordered-disordered
P04637_D_1_31.Q9H2K2_O_491_798	0.3856967480348652	0.3306666660308838	0.9393888854980468	P04637	D	1	31	Q9H2K2	O	491	798	ordered-disordered
P04637_D_1_31.Q9H2K2_O_876_935	0.2726641698718043	0.4597777769300673	0.8772750091552735	P04637	D	1	31	Q9H2K2	O	876	935	ordered-disordered
P04637_D_1_31.Q9H2K2_O_951_1166	0.3230100194324292	0.31302856717790883	0.926594985961914	P04637	D	1	31	Q9H2K2	O	951	1166	ordered-disordered
P04637_D_1_95.Q9H2K2_O_21_485	0.3341224808857094	0.378899997364391	0.9521107128688269	P04637	D	1	95	Q9H2K2	O	21	485	ordered-disordered
P04637_D_1_95.Q9H2K2_O_491_798	0.2511122803998423	0.37256000137329104	0.9677533365885417	P04637	D	1	95	Q9H2K2	O	491	798	ordered-disordered
P04637_D_1_95.Q9H2K2_O_876_935	0.1931660349110497	0.4886142839704241	0.8839166768391926	P04637	D	1	95	Q9H2K2	O	876	935	ordered-disordered
P04637_D_1_95.Q9H2K2_O_951_1166	0.3456878604784341	0.3507912984101669	0.9104828622000558	P04637	D	1	95	Q9H2K2	O	951	1166	ordered-disordered
P04637_D_21_31.Q9H2K2_O_21_485	0.5319864610251932	0.3074111133151584	0.9445454545454544	P04637	D	21	31	Q9H2K2	O	21	485	ordered-disordered
P04637_D_21_31.Q9H2K2_O_491_798	0.5590633669376357	0.33779999923706056	0.9373842058683697	P04637	D	21	31	Q9H2K2	O	491	798	ordered-disordered
P04637_D_21_31.Q9H2K2_O_876_935	0.2918036722796142	0.41303333282470706	0.961557148524693	P04637	D	21	31	Q9H2K2	O	876	935	ordered-disordered
P04637_D_21_31.Q9H2K2_O_951_1166	0.4835838689073991	0.3081000067970969	0.8443468737602234	P04637	D	21	31	Q9H2K2	O	951	1166	ordered-disordered
P04637_D_21_41.Q9H2K2_O_21_485	0.4279236235823867	0.2975200042724609	0.9292625045776368	P04637	D	21	41	Q9H2K2	O	21	485	ordered-disordered
P04637_D_21_41.Q9H2K2_O_491_798	0.4551483752467192	0.3004733352661133	0.9075666605631509	P04637	D	21	41	Q9H2K2	O	491	798	ordered-disordered
P04637_D_21_41.Q9H2K2_O_876_935	0.2768719535012236	0.4526727294921875	0.9116666666666668	P04637	D	21	41	Q9H2K2	O	876	935	ordered-disordered
P04637_D_21_41.Q9H2K2_O_951_1166	0.351281312352433	0.270015382033128	0.9377727231112394	P04637	D	21	41	Q9H2K2	O	951	1166	ordered-disordered
P04637_D_26_36.Q9H2K2_O_21_485	0.5388214921150953	0.3553142874581473	0.9299499893188476	P04637	D	26	36	Q9H2K2	O	21	485	ordered-disordered
P04637_D_26_36.Q9H2K2_O_491_798	0.5634526264838483	0.43972856521606446	0.9426736771432976	P04637	D	26	36	Q9H2K2	O	491	798	ordered-disordered
P04637_D_26_36.Q9H2K2_O_876_935	0.2814393589296391	0.42620000566755023	0.9778714316231865	P04637	D	26	36	Q9H2K2	O	876	935	ordered-disordered
P04637_D_26_36.Q9H2K2_O_951_1166	0.5344035778460453	0.3616799983978272	0.860356669108073	P04637	D	26	36	Q9H2K2	O	951	1166	ordered-disordered
P04637_D_290_300.Q9H2K2_O_21_485	0.5503187069711043	0.29181999969482425	0.9202916685740152	P04637	D	290	300	Q9H2K2	O	21	485	ordered-disordered
P04637_D_290_300.Q9H2K2_O_491_798	0.5192027195440903	0.30369000434875487	0.9320045471191406	P04637	D	290	300	Q9H2K2	O	491	798	ordered-disordered
P04637_D_290_300.Q9H2K2_O_876_935	0.2276965883204506	0.3839571353367397	0.982760009765625	P04637	D	290	300	Q9H2K2	O	876	935	ordered-disordered
P04637_D_290_300.Q9H2K2_O_951_1166	0.4471860948296993	0.3464166673024496	0.972433327568902	P04637	D	290	300	Q9H2K2	O	951	1166	ordered-disordered
P04637_D_290_310.Q9H2K2_O_21_485	0.4473196601697611	0.2864363618330522	0.9265642874581473	P04637	D	290	310	Q9H2K2	O	21	485	ordered-disordered
P04637_D_290_310.Q9H2K2_O_491_798	0.4316872466882767	0.2971722221374512	0.9461866658528646	P04637	D	290	310	Q9H2K2	O	491	798	ordered-disordered
P04637_D_290_310.Q9H2K2_O_876_935	0.2232703673359066	0.4239833386739095	0.9614857155936104	P04637	D	290	310	Q9H2K2	O	876	935	ordered-disordered
P04637_D_290_310.Q9H2K2_O_951_1166	0.3840451845503989	0.2834500010808309	0.9626049995422364	P04637	D	290	310	Q9H2K2	O	951	1166	ordered-disordered
P04637_D_290_320.Q9H2K2_O_21_485	0.4033950914654478	0.2666357149396624	0.9310052570543792	P04637	D	290	320	Q9H2K2	O	21	485	ordered-disordered
P04637_D_290_320.Q9H2K2_O_491_798	0.3883324754665038	0.3320230777447041	0.9317766596476236	P04637	D	290	320	Q9H2K2	O	491	798	ordered-disordered
P04637_D_290_320.Q9H2K2_O_876_935	0.22876787227285	0.41831427982875286	0.9566571371895928	P04637	D	290	320	Q9H2K2	O	876	935	ordered-disordered
P04637_D_290_320.Q9H2K2_O_951_1166	0.4389505900403503	0.4503999972343445	0.9591038425152117	P04637	D	290	320	Q9H2K2	O	951	1166	ordered-disordered
P04637_D_290_393.Q9H2K2_O_21_485	0.250741168112798	0.3882200050354004	0.9748571450369699	P04637	D	290	393	Q9H2K2	O	21	485	ordered-disordered
P04637_D_290_393.Q9H2K2_O_491_798	0.2583935733651384	0.4113000043233236	0.9622400029500323	P04637	D	290	393	Q9H2K2	O	491	798	ordered-disordered
P04637_D_290_393.Q9H2K2_O_876_935	0.222372089962188	0.7499499893188477	0.922566655476888	P04637	D	290	393	Q9H2K2	O	876	935	ordered-disordered
P04637_D_290_393.Q9H2K2_O_951_1166	0.273220878327734	0.7181999969482422	0.9333666610717772	P04637	D	290	393	Q9H2K2	O	951	1166	ordered-disordered
P04637_D_295_305.Q9H2K2_O_21_485	0.6022475327351905	0.3564000053405762	0.9300999959309896	P04637	D	295	305	Q9H2K2	O	21	485	ordered-disordered
P04637_D_295_305.Q9H2K2_O_491_798	0.55482948605008	0.3300818200544877	0.9436250038146972	P04637	D	295	305	Q9H2K2	O	491	798	ordered-disordered
P04637_D_295_305.Q9H2K2_O_876_935	0.2902430284081636	0.5139750003814697	0.979375	P04637	D	295	305	Q9H2K2	O	876	935	ordered-disordered
P04637_D_295_305.Q9H2K2_O_951_1166	0.5686776599877962	0.4156111102634006	0.8632970607981963	P04637	D	295	305	Q9H2K2	O	951	1166	ordered-disordered
P04637_D_300_310.Q9H2K2_O_21_485	0.561320382928993	0.34768888897365996	0.935753854604868	P04637	D	300	310	Q9H2K2	O	21	485	ordered-disordered
P04637_D_300_310.Q9H2K2_O_491_798	0.5001022134121577	0.287560001373291	0.946260009765625	P04637	D	300	310	Q9H2K2	O	491	798	ordered-disordered
P04637_D_300_310.Q9H2K2_O_876_935	0.2433331329845496	0.36235000228881836	0.9814749908447266	P04637	D	300	310	Q9H2K2	O	876	935	ordered-disordered
P04637_D_300_310.Q9H2K2_O_951_1166	0.4772696617994426	0.32526999664306644	0.9514863621104849	P04637	D	300	310	Q9H2K2	O	951	1166	ordered-disordered
P04637_D_300_320.Q9H2K2_O_21_485	0.4863900947560025	0.2947941163006951	0.9404176465202779	P04637	D	300	320	Q9H2K2	O	21	485	ordered-disordered
P04637_D_300_320.Q9H2K2_O_491_798	0.448002383488256	0.2834250009059906	0.9201518532081888	P04637	D	300	320	Q9H2K2	O	491	798	ordered-disordered
P04637_D_300_320.Q9H2K2_O_876_935	0.2372311956182395	0.39417143140520366	0.97172855922154	P04637	D	300	320	Q9H2K2	O	876	935	ordered-disordered
P04637_D_300_320.Q9H2K2_O_951_1166	0.5129449384424594	0.4435750019550324	0.9618928527832032	P04637	D	300	320	Q9H2K2	O	951	1166	ordered-disordered
P04637_D_305_315.Q9H2K2_O_21_485	0.5620072090664302	0.3786249995231629	0.9477461653489333	P04637	D	305	315	Q9H2K2	O	21	485	ordered-disordered
P04637_D_305_315.Q9H2K2_O_491_798	0.5647045854717542	0.42188570840018136	0.9631176533418544	P04637	D	305	315	Q9H2K2	O	491	798	ordered-disordered
P04637_D_305_315.Q9H2K2_O_876_935	0.2953649131968436	0.4282571411132812	0.9758555518256291	P04637	D	305	315	Q9H2K2	O	876	935	ordered-disordered
P04637_D_305_315.Q9H2K2_O_951_1166	0.5564111541204636	0.39913999557495117	0.9679466756184896	P04637	D	305	315	Q9H2K2	O	951	1166	ordered-disordered
P04637_D_305_335.Q9H2K2_O_21_485	0.3722361235964846	0.41551111433241106	0.9446571459089007	P04637	D	305	335	Q9H2K2	O	21	485	ordered-disordered
P04637_D_305_335.Q9H2K2_O_491_798	0.3532444205647653	0.2808312511444092	0.9481416702270508	P04637	D	305	335	Q9H2K2	O	491	798	ordered-disordered
P04637_D_305_335.Q9H2K2_O_876_935	0.2294488961216915	0.5109500122070313	0.9596500015258788	P04637	D	305	335	Q9H2K2	O	876	935	ordered-disordered
P04637_D_305_335.Q9H2K2_O_951_1166	0.3361468836868366	0.3374076931293194	0.9428642981392996	P04637	D	305	335	Q9H2K2	O	951	1166	ordered-disordered
P04637_D_310_320.Q9H2K2_O_21_485	0.5437544633949962	0.34791111416286896	0.9273222266303168	P04637	D	310	320	Q9H2K2	O	21	485	ordered-disordered
P04637_D_310_320.Q9H2K2_O_491_798	0.5511404626928614	0.34296250104904175	0.9522476268949964	P04637	D	310	320	Q9H2K2	O	491	798	ordered-disordered
P04637_D_310_320.Q9H2K2_O_876_935	0.3018399171211123	0.43040000438690185	0.983824977874756	P04637	D	310	320	Q9H2K2	O	876	935	ordered-disordered
P04637_D_310_320.Q9H2K2_O_951_1166	0.577985897192782	0.44781250953674323	0.8820441212373622	P04637	D	310	320	Q9H2K2	O	951	1166	ordered-disordered
P04637_D_310_330.Q9H2K2_O_21_485	0.3956781759270676	0.2897624969482422	0.958725004196167	P04637	D	310	330	Q9H2K2	O	21	485	ordered-disordered
P04637_D_310_330.Q9H2K2_O_491_798	0.422531758769093	0.27704736508821187	0.9332038497924805	P04637	D	310	330	Q9H2K2	O	491	798	ordered-disordered
P04637_D_310_330.Q9H2K2_O_876_935	0.2330411141736512	0.43204999923706056	0.959900016784668	P04637	D	310	330	Q9H2K2	O	876	935	ordered-disordered
P04637_D_310_330.Q9H2K2_O_951_1166	0.3756264558122313	0.3948874950408936	0.8977800048828125	P04637	D	310	330	Q9H2K2	O	951	1166	ordered-disordered
P04637_D_315_325.Q9H2K2_O_21_485	0.5309861792386973	0.3202799968719482	0.9441062450408936	P04637	D	315	325	Q9H2K2	O	21	485	ordered-disordered
P04637_D_315_325.Q9H2K2_O_491_798	0.5178025278872346	0.33833000183105466	0.9323000014455696	P04637	D	315	325	Q9H2K2	O	491	798	ordered-disordered
P04637_D_315_325.Q9H2K2_O_876_935	0.2304984014112009	0.3801500129699707	0.9804250144958496	P04637	D	315	325	Q9H2K2	O	876	935	ordered-disordered
P04637_D_315_325.Q9H2K2_O_951_1166	0.4904509223819865	0.347509089383212	0.8737193544449344	P04637	D	315	325	Q9H2K2	O	951	1166	ordered-disordered
P04637_D_31_41.Q9H2K2_O_21_485	0.4958796558912265	0.29396250009536745	0.9460588208366844	P04637	D	31	41	Q9H2K2	O	21	485	ordered-disordered
P04637_D_31_41.Q9H2K2_O_491_798	0.5117787260006943	0.3074200019836426	0.9402058769674863	P04637	D	31	41	Q9H2K2	O	491	798	ordered-disordered
P04637_D_31_41.Q9H2K2_O_876_935	0.2673663719750636	0.3774199981689453	0.9842000071207684	P04637	D	31	41	Q9H2K2	O	876	935	ordered-disordered
P04637_D_31_41.Q9H2K2_O_951_1166	0.5625575416596633	0.36960909236561174	0.8707636376583215	P04637	D	31	41	Q9H2K2	O	951	1166	ordered-disordered
P04637_D_31_51.Q9H2K2_O_21_485	0.4491844289000246	0.3184111065334744	0.9171526296515213	P04637	D	31	51	Q9H2K2	O	21	485	ordered-disordered
P04637_D_31_51.Q9H2K2_O_491_798	0.4245811371088021	0.2902214268275669	0.9146136370572177	P04637	D	31	51	Q9H2K2	O	491	798	ordered-disordered
P04637_D_31_51.Q9H2K2_O_876_935	0.2704077236644024	0.429988890753852	0.954885711669922	P04637	D	31	51	Q9H2K2	O	876	935	ordered-disordered
P04637_D_31_51.Q9H2K2_O_951_1166	0.4724671559420905	0.34012353111715876	0.9130052707069798	P04637	D	31	51	Q9H2K2	O	951	1166	ordered-disordered
P04637_D_31_61.Q9H2K2_O_21_485	0.4223934865492696	0.30370000105637773	0.92546875	P04637	D	31	61	Q9H2K2	O	21	485	ordered-disordered
P04637_D_31_61.Q9H2K2_O_491_798	0.3310357675876295	0.24863333257039388	0.9079615372877856	P04637	D	31	61	Q9H2K2	O	491	798	ordered-disordered
P04637_D_31_61.Q9H2K2_O_876_935	0.2715899854430255	0.4812666702270508	0.9226285770961217	P04637	D	31	61	Q9H2K2	O	876	935	ordered-disordered
P04637_D_31_61.Q9H2K2_O_951_1166	0.3719490848385313	0.3649764678057503	0.8927566731770834	P04637	D	31	61	Q9H2K2	O	951	1166	ordered-disordered
P04637_D_320_330.Q9H2K2_O_21_485	0.593120923284058	0.31031999588012693	0.935520004272461	P04637	D	320	330	Q9H2K2	O	21	485	ordered-disordered
P04637_D_320_330.Q9H2K2_O_491_798	0.4855409499099511	0.2874899978637695	0.9489842143811675	P04637	D	320	330	Q9H2K2	O	491	798	ordered-disordered
P04637_D_320_330.Q9H2K2_O_876_935	0.2506826460885749	0.4034333292643229	0.9753249931335448	P04637	D	320	330	Q9H2K2	O	876	935	ordered-disordered
P04637_D_320_330.Q9H2K2_O_951_1166	0.5365484051950706	0.4011799926757813	0.8565913092571756	P04637	D	320	330	Q9H2K2	O	951	1166	ordered-disordered
P04637_D_320_340.Q9H2K2_O_21_485	0.3251936598258588	0.4433000183105469	0.9690333302815756	P04637	D	320	340	Q9H2K2	O	21	485	ordered-disordered
P04637_D_320_340.Q9H2K2_O_491_798	0.3476408974055263	0.4153125	0.9557999928792316	P04637	D	320	340	Q9H2K2	O	491	798	ordered-disordered
P04637_D_320_340.Q9H2K2_O_876_935	0.2686274723063439	0.3548749923706055	0.947125005722046	P04637	D	320	340	Q9H2K2	O	876	935	ordered-disordered
P04637_D_320_340.Q9H2K2_O_951_1166	0.3826682461895621	0.3280499962397984	0.8035962931315105	P04637	D	320	340	Q9H2K2	O	951	1166	ordered-disordered
P04637_D_320_350.Q9H2K2_O_21_485	0.3529300073547738	0.49709999084472656	0.9802499771118164	P04637	D	320	350	Q9H2K2	O	21	485	ordered-disordered
P04637_D_320_350.Q9H2K2_O_491_798	0.3367664240669877	0.42725714547293525	0.9209166717529296	P04637	D	320	350	Q9H2K2	O	491	798	ordered-disordered
P04637_D_320_350.Q9H2K2_O_876_935	0.5380197360461453	0.7070666631062825	0.9174699935913084	P04637	D	320	350	Q9H2K2	O	876	935	ordered-disordered
P04637_D_320_350.Q9H2K2_O_951_1166	0.3082577129057479	0.5794666608174642	0.8458250109354656	P04637	D	320	350	Q9H2K2	O	951	1166	ordered-disordered
P04637_D_325_335.Q9H2K2_O_21_485	0.538326666675802	0.3095249938964844	0.9298944515652129	P04637	D	325	335	Q9H2K2	O	21	485	ordered-disordered
P04637_D_325_335.Q9H2K2_O_491_798	0.5173481945373679	0.3003900012969971	0.93798888736301	P04637	D	325	335	Q9H2K2	O	491	798	ordered-disordered
P04637_D_325_335.Q9H2K2_O_876_935	0.5440307566590491	0.49702500343322753	0.9720000021798271	P04637	D	325	335	Q9H2K2	O	876	935	ordered-disordered
P04637_D_325_335.Q9H2K2_O_951_1166	0.4908621797138174	0.33363636710427025	0.9631399993896484	P04637	D	325	335	Q9H2K2	O	951	1166	ordered-disordered
P04637_D_330_340.Q9H2K2_O_21_485	0.4681075578440581	0.3723000030517578	0.9473999786376952	P04637	D	330	340	Q9H2K2	O	21	485	ordered-disordered
P04637_D_330_340.Q9H2K2_O_491_798	0.4516538380589243	0.2629375028610229	0.947207145690918	P04637	D	330	340	Q9H2K2	O	491	798	ordered-disordered
P04637_D_330_340.Q9H2K2_O_876_935	0.2248316315486739	0.3279750061035156	0.9813666534423828	P04637	D	330	340	Q9H2K2	O	876	935	ordered-disordered
P04637_D_330_340.Q9H2K2_O_951_1166	0.49107006501257	0.3075374984741211	0.953693339029948	P04637	D	330	340	Q9H2K2	O	951	1166	ordered-disordered
P04637_D_330_350.Q9H2K2_O_21_485	0.532701150100503	0.6238499895731607	0.9326285770961217	P04637	D	330	350	Q9H2K2	O	21	485	ordered-disordered
P04637_D_330_350.Q9H2K2_O_491_798	0.375356275888966	0.5623499965667724	0.9660499954223631	P04637	D	330	350	Q9H2K2	O	491	798	ordered-disordered
P04637_D_330_350.Q9H2K2_O_876_935	0.70681064428572	0.8155600051879882	0.9299307720477763	P04637	D	330	350	Q9H2K2	O	876	935	ordered-disordered
P04637_D_330_350.Q9H2K2_O_951_1166	0.3804392864863649	0.5327857153756278	0.9129777950710719	P04637	D	330	350	Q9H2K2	O	951	1166	ordered-disordered
P04637_D_335_345.Q9H2K2_O_21_485	0.6192449595460964	0.3756874966621399	0.9300352926815257	P04637	D	335	345	Q9H2K2	O	21	485	ordered-disordered
P04637_D_335_345.Q9H2K2_O_491_798	0.5565009566256993	0.31196666293674047	0.9440620632829337	P04637	D	335	345	Q9H2K2	O	491	798	ordered-disordered
P04637_D_335_345.Q9H2K2_O_876_935	0.6086009643214585	0.7208833312988281	0.9368749936421712	P04637	D	335	345	Q9H2K2	O	876	935	ordered-disordered
P04637_D_335_345.Q9H2K2_O_951_1166	0.682383540094009	0.5423375034332275	0.9561636317859995	P04637	D	335	345	Q9H2K2	O	951	1166	ordered-disordered
P04637_D_335_365.Q9H2K2_O_21_485	0.3204632610078446	0.46163333892822267	0.9576000213623048	P04637	D	335	365	Q9H2K2	O	21	485	ordered-disordered
P04637_D_335_365.Q9H2K2_O_491_798	0.4092192564781713	0.5492999982833863	0.944426309685958	P04637	D	335	365	Q9H2K2	O	491	798	ordered-disordered
P04637_D_335_365.Q9H2K2_O_876_935	0.6042114286708841	0.8878750038146973	0.9535714285714286	P04637	D	335	365	Q9H2K2	O	876	935	ordered-disordered
P04637_D_335_365.Q9H2K2_O_951_1166	0.2840819051655774	0.4119083372751872	0.9447562503814696	P04637	D	335	365	Q9H2K2	O	951	1166	ordered-disordered
P04637_D_340_350.Q9H2K2_O_21_485	0.5480967629320072	0.3067399978637696	0.9458600006103517	P04637	D	340	350	Q9H2K2	O	21	485	ordered-disordered
P04637_D_340_350.Q9H2K2_O_491_798	0.486905279815701	0.2900272750854492	0.9440850067138672	P04637	D	340	350	Q9H2K2	O	491	798	ordered-disordered
P04637_D_340_350.Q9H2K2_O_876_935	0.3207472201168912	0.5308250045776367	0.9610000101725259	P04637	D	340	350	Q9H2K2	O	876	935	ordered-disordered
P04637_D_340_350.Q9H2K2_O_951_1166	0.6029426209647689	0.49286250829696654	0.9581384570781999	P04637	D	340	350	Q9H2K2	O	951	1166	ordered-disordered
P04637_D_340_360.Q9H2K2_O_21_485	0.4316354071065063	0.3813999938964844	0.9403125	P04637	D	340	360	Q9H2K2	O	21	485	ordered-disordered
P04637_D_340_360.Q9H2K2_O_491_798	0.3720589517183942	0.2949428585597447	0.9521235297707951	P04637	D	340	360	Q9H2K2	O	491	798	ordered-disordered
P04637_D_340_360.Q9H2K2_O_876_935	0.4661865738805706	0.7602285548618862	0.956889991760254	P04637	D	340	360	Q9H2K2	O	876	935	ordered-disordered
P04637_D_340_360.Q9H2K2_O_951_1166	0.4389555295046223	0.4993111080593533	0.952168745994568	P04637	D	340	360	Q9H2K2	O	951	1166	ordered-disordered
P04637_D_345_355.Q9H2K2_O_21_485	0.5287889488944235	0.2924899997711181	0.9407285744803292	P04637	D	345	355	Q9H2K2	O	21	485	ordered-disordered
P04637_D_345_355.Q9H2K2_O_491_798	0.5269637339301092	0.297810001373291	0.9380750036239625	P04637	D	345	355	Q9H2K2	O	491	798	ordered-disordered
P04637_D_345_355.Q9H2K2_O_876_935	0.4932242841564032	0.6773999977111816	0.9393857029506139	P04637	D	345	355	Q9H2K2	O	876	935	ordered-disordered
P04637_D_345_355.Q9H2K2_O_951_1166	0.4696456203822997	0.306955557929145	0.8342916711171467	P04637	D	345	355	Q9H2K2	O	951	1166	ordered-disordered
P04637_D_350_360.Q9H2K2_O_21_485	0.5295188819561665	0.26847777472602	0.9180666732788086	P04637	D	350	360	Q9H2K2	O	21	485	ordered-disordered
P04637_D_350_360.Q9H2K2_O_491_798	0.5254488011085725	0.2989200019836425	0.941455005645752	P04637	D	350	360	Q9H2K2	O	491	798	ordered-disordered
P04637_D_350_360.Q9H2K2_O_876_935	0.4576321861048906	0.5537714276994978	0.9764749908447266	P04637	D	350	360	Q9H2K2	O	876	935	ordered-disordered
P04637_D_350_360.Q9H2K2_O_951_1166	0.745338913934662	0.6116699981689453	0.910125714983259	P04637	D	350	360	Q9H2K2	O	951	1166	ordered-disordered
P04637_D_350_370.Q9H2K2_O_21_485	0.503978873656982	0.28652727127075195	0.9264250087738035	P04637	D	350	370	Q9H2K2	O	21	485	ordered-disordered
P04637_D_350_370.Q9H2K2_O_491_798	0.4837479721307515	0.2810176445456112	0.9365480041503906	P04637	D	350	370	Q9H2K2	O	491	798	ordered-disordered
P04637_D_350_370.Q9H2K2_O_876_935	0.1955184630747312	0.3000625014305115	0.981899995803833	P04637	D	350	370	Q9H2K2	O	876	935	ordered-disordered
P04637_D_350_370.Q9H2K2_O_951_1166	0.4357838366909268	0.3009333356221517	0.9618999950702374	P04637	D	350	370	Q9H2K2	O	951	1166	ordered-disordered
P04637_D_350_380.Q9H2K2_O_21_485	0.3801828891395385	0.2835999989509583	0.96208823260139	P04637	D	350	380	Q9H2K2	O	21	485	ordered-disordered
P04637_D_350_380.Q9H2K2_O_491_798	0.4198478280922099	0.3079250001907349	0.9472782566236413	P04637	D	350	380	Q9H2K2	O	491	798	ordered-disordered
P04637_D_350_380.Q9H2K2_O_876_935	0.2295958207434963	0.37008888244628907	0.9793000030517578	P04637	D	350	380	Q9H2K2	O	876	935	ordered-disordered
P04637_D_350_380.Q9H2K2_O_951_1166	0.3101190082992759	0.33009999465942386	0.8946249885559082	P04637	D	350	380	Q9H2K2	O	951	1166	ordered-disordered
P04637_D_355_365.Q9H2K2_O_21_485	0.585194272838561	0.3335888904995389	0.95042498588562	P04637	D	355	365	Q9H2K2	O	21	485	ordered-disordered
P04637_D_355_365.Q9H2K2_O_491_798	0.5672896736040854	0.33361999893188476	0.9482117731430952	P04637	D	355	365	Q9H2K2	O	491	798	ordered-disordered
P04637_D_355_365.Q9H2K2_O_876_935	0.222415790208178	0.3821999969482422	0.9834999847412109	P04637	D	355	365	Q9H2K2	O	876	935	ordered-disordered
P04637_D_355_365.Q9H2K2_O_951_1166	0.62428760005247	0.4470909135991877	0.8631999989044972	P04637	D	355	365	Q9H2K2	O	951	1166	ordered-disordered
P04637_D_360_370.Q9H2K2_O_21_485	0.571518590667005	0.3263999962806702	0.954358336130778	P04637	D	360	370	Q9H2K2	O	21	485	ordered-disordered
P04637_D_360_370.Q9H2K2_O_491_798	0.5436961319886341	0.3338200092315674	0.952094997406006	P04637	D	360	370	Q9H2K2	O	491	798	ordered-disordered
P04637_D_360_370.Q9H2K2_O_876_935	0.2869347156765936	0.36790000152587893	0.9801625061035156	P04637	D	360	370	Q9H2K2	O	876	935	ordered-disordered
P04637_D_360_370.Q9H2K2_O_951_1166	0.4941678974913165	0.3201363684914329	0.8479846103374774	P04637	D	360	370	Q9H2K2	O	951	1166	ordered-disordered
P04637_D_360_380.Q9H2K2_O_21_485	0.4923234575105094	0.2803714288984026	0.9462500063578289	P04637	D	360	380	Q9H2K2	O	21	485	ordered-disordered
P04637_D_360_380.Q9H2K2_O_491_798	0.472774047496826	0.29308823641608744	0.9638454541293058	P04637	D	360	380	Q9H2K2	O	491	798	ordered-disordered
P04637_D_360_380.Q9H2K2_O_876_935	0.2750302891959895	0.410966665479872	0.9818714359828404	P04637	D	360	380	Q9H2K2	O	876	935	ordered-disordered
P04637_D_360_380.Q9H2K2_O_951_1166	0.4400465615491701	0.3571625018119812	0.9735272771661931	P04637	D	360	380	Q9H2K2	O	951	1166	ordered-disordered
P04637_D_365_375.Q9H2K2_O_21_485	0.5722742278060733	0.36881110933091904	0.9413000030517579	P04637	D	365	375	Q9H2K2	O	21	485	ordered-disordered
P04637_D_365_375.Q9H2K2_O_491_798	0.5235212223977074	0.30870000294276645	0.9438350105285644	P04637	D	365	375	Q9H2K2	O	491	798	ordered-disordered
P04637_D_365_375.Q9H2K2_O_876_935	0.3430623642777115	0.479483331044515	0.9658999824523926	P04637	D	365	375	Q9H2K2	O	876	935	ordered-disordered
P04637_D_365_375.Q9H2K2_O_951_1166	0.4727402739115227	0.31808888753255204	0.9724181712757458	P04637	D	365	375	Q9H2K2	O	951	1166	ordered-disordered
P04637_D_365_393.Q9H2K2_O_21_485	0.403138089049846	0.29411250114440923	0.9396200065612793	P04637	D	365	393	Q9H2K2	O	21	485	ordered-disordered
P04637_D_365_393.Q9H2K2_O_491_798	0.3762036698548614	0.2798785700116838	0.9549500066583806	P04637	D	365	393	Q9H2K2	O	491	798	ordered-disordered
P04637_D_365_393.Q9H2K2_O_876_935	0.3243543490532993	0.4741846172626202	0.9390800018310549	P04637	D	365	393	Q9H2K2	O	876	935	ordered-disordered
P04637_D_365_393.Q9H2K2_O_951_1166	0.3591723605556237	0.3736249923706055	0.9793375015258787	P04637	D	365	393	Q9H2K2	O	951	1166	ordered-disordered
P04637_D_36_46.Q9H2K2_O_21_485	0.5877906228778168	0.3902750015258789	0.9449875068664553	P04637	D	36	46	Q9H2K2	O	21	485	ordered-disordered
P04637_D_36_46.Q9H2K2_O_491_798	0.5351507976271022	0.37117778354220915	0.9373722245958116	P04637	D	36	46	Q9H2K2	O	491	798	ordered-disordered
P04637_D_36_46.Q9H2K2_O_876_935	0.2392907885176205	0.3983833249409994	0.977133331298828	P04637	D	36	46	Q9H2K2	O	876	935	ordered-disordered
P04637_D_36_46.Q9H2K2_O_951_1166	0.5382931717219511	0.38424444410536024	0.8577821404593331	P04637	D	36	46	Q9H2K2	O	951	1166	ordered-disordered
P04637_D_370_380.Q9H2K2_O_21_485	0.5584955908509217	0.31682999992370603	0.9368533274332682	P04637	D	370	380	Q9H2K2	O	21	485	ordered-disordered
P04637_D_370_380.Q9H2K2_O_491_798	0.5531538845736819	0.3431555536058214	0.9516157812821239	P04637	D	370	380	Q9H2K2	O	491	798	ordered-disordered
P04637_D_370_380.Q9H2K2_O_876_935	0.233861990493017	0.3533142852783203	0.9848333231608072	P04637	D	370	380	Q9H2K2	O	876	935	ordered-disordered
P04637_D_370_380.Q9H2K2_O_951_1166	0.5817985549949145	0.4269000015258789	0.8778857176644462	P04637	D	370	380	Q9H2K2	O	951	1166	ordered-disordered
P04637_D_370_390.Q9H2K2_O_21_485	0.4647184404290632	0.27933333184984	0.9355333285861543	P04637	D	370	390	Q9H2K2	O	21	485	ordered-disordered
P04637_D_370_390.Q9H2K2_O_491_798	0.4758405167683742	0.295070587606991	0.9341656231880188	P04637	D	370	390	Q9H2K2	O	491	798	ordered-disordered
P04637_D_370_390.Q9H2K2_O_876_935	0.3115972206742589	0.46478571210588726	0.9564000034332275	P04637	D	370	390	Q9H2K2	O	876	935	ordered-disordered
P04637_D_370_390.Q9H2K2_O_951_1166	0.5018234178160674	0.45493333180745443	0.960950002670288	P04637	D	370	390	Q9H2K2	O	951	1166	ordered-disordered
P04637_D_375_385.Q9H2K2_O_21_485	0.6146185151006254	0.4268285751342773	0.9353125047683716	P04637	D	375	385	Q9H2K2	O	21	485	ordered-disordered
P04637_D_375_385.Q9H2K2_O_491_798	0.5474656417211299	0.39122857230050223	0.941911112467448	P04637	D	375	385	Q9H2K2	O	491	798	ordered-disordered
P04637_D_375_385.Q9H2K2_O_876_935	0.3836504192197864	0.5481166648864746	0.9643454464999113	P04637	D	375	385	Q9H2K2	O	876	935	ordered-disordered
P04637_D_375_385.Q9H2K2_O_951_1166	0.414297971115045	0.30620000076293946	0.8841611099243164	P04637	D	375	385	Q9H2K2	O	951	1166	ordered-disordered
P04637_D_380_390.Q9H2K2_O_21_485	0.5146706351175461	0.2780300006866455	0.9137666702270508	P04637	D	380	390	Q9H2K2	O	21	485	ordered-disordered
P04637_D_380_390.Q9H2K2_O_491_798	0.5256605489727655	0.3074600028991699	0.94211666531033	P04637	D	380	390	Q9H2K2	O	491	798	ordered-disordered
P04637_D_380_390.Q9H2K2_O_876_935	0.2714879164073557	0.39697500228881843	0.9638142939976284	P04637	D	380	390	Q9H2K2	O	876	935	ordered-disordered
P04637_D_380_390.Q9H2K2_O_951_1166	0.5411976082131394	0.4061900005340576	0.9614823509665097	P04637	D	380	390	Q9H2K2	O	951	1166	ordered-disordered
P04637_D_380_393.Q9H2K2_O_21_485	0.4740078907509304	0.32863334019978846	0.9327857208251952	P04637	D	380	393	Q9H2K2	O	21	485	ordered-disordered
P04637_D_380_393.Q9H2K2_O_491_798	0.4536533855728847	0.2985999981562297	0.9340736830861944	P04637	D	380	393	Q9H2K2	O	491	798	ordered-disordered
P04637_D_380_393.Q9H2K2_O_876_935	0.2391501553765543	0.40779998779296883	0.9811000061035157	P04637	D	380	393	Q9H2K2	O	876	935	ordered-disordered
P04637_D_380_393.Q9H2K2_O_951_1166	0.4574182776705544	0.32251817876642397	0.9612357166835239	P04637	D	380	393	Q9H2K2	O	951	1166	ordered-disordered
P04637_D_385_393.Q9H2K2_O_21_485	0.4961665017532784	0.3050999975204468	0.9508999633789063	P04637	D	385	393	Q9H2K2	O	21	485	ordered-disordered
P04637_D_385_393.Q9H2K2_O_491_798	0.6051914725339527	0.4378749990463257	0.9501571437290736	P04637	D	385	393	Q9H2K2	O	491	798	ordered-disordered
P04637_D_385_393.Q9H2K2_O_876_935	0.2373024528434441	0.35280000305175785	0.9822999827067058	P04637	D	385	393	Q9H2K2	O	876	935	ordered-disordered
P04637_D_385_393.Q9H2K2_O_951_1166	0.5622532100332343	0.3630857140677316	0.8782551653631802	P04637	D	385	393	Q9H2K2	O	951	1166	ordered-disordered
P04637_D_41_51.Q9H2K2_O_21_485	0.498677652212847	0.2941000027126736	0.9426399917602539	P04637	D	41	51	Q9H2K2	O	21	485	ordered-disordered
P04637_D_41_51.Q9H2K2_O_491_798	0.4944470019029539	0.3062099952697754	0.9315666580200195	P04637	D	41	51	Q9H2K2	O	491	798	ordered-disordered
P04637_D_41_51.Q9H2K2_O_876_935	0.3442879722354681	0.48848332722981774	0.9634600067138672	P04637	D	41	51	Q9H2K2	O	876	935	ordered-disordered
P04637_D_41_51.Q9H2K2_O_951_1166	0.504872745740242	0.3448499984741211	0.8365379254571323	P04637	D	41	51	Q9H2K2	O	951	1166	ordered-disordered
P04637_D_41_61.Q9H2K2_O_21_485	0.4881242766634318	0.3035727275501598	0.9269562482833862	P04637	D	41	61	Q9H2K2	O	21	485	ordered-disordered
P04637_D_41_61.Q9H2K2_O_491_798	0.4334975748660452	0.30069333521525066	0.9315400047302247	P04637	D	41	61	Q9H2K2	O	491	798	ordered-disordered
P04637_D_41_61.Q9H2K2_O_876_935	0.2461005081474558	0.4941166687011719	0.9175166702270507	P04637	D	41	61	Q9H2K2	O	876	935	ordered-disordered
P04637_D_41_61.Q9H2K2_O_951_1166	0.3929360202965005	0.3547083330154419	0.7715884634164664	P04637	D	41	61	Q9H2K2	O	951	1166	ordered-disordered
P04637_D_46_56.Q9H2K2_O_21_485	0.7413518878054525	0.49235556284586585	0.9106277762518988	P04637	D	46	56	Q9H2K2	O	21	485	ordered-disordered
P04637_D_46_56.Q9H2K2_O_491_798	0.4783796080735029	0.28580000135633676	0.9585642896379745	P04637	D	46	56	Q9H2K2	O	491	798	ordered-disordered
P04637_D_46_56.Q9H2K2_O_876_935	0.2635625378551717	0.4522285679408482	0.963999989827474	P04637	D	46	56	Q9H2K2	O	876	935	ordered-disordered
P04637_D_46_56.Q9H2K2_O_951_1166	0.5148600514161785	0.4709142848423549	0.9505777825249568	P04637	D	46	56	Q9H2K2	O	951	1166	ordered-disordered
P04637_D_46_76.Q9H2K2_O_21_485	0.3732386227152595	0.2963750028610229	0.9339500045776369	P04637	D	46	76	Q9H2K2	O	21	485	ordered-disordered
P04637_D_46_76.Q9H2K2_O_491_798	0.3505644314449522	0.27976154033954326	0.9274066772460938	P04637	D	46	76	Q9H2K2	O	491	798	ordered-disordered
P04637_D_46_76.Q9H2K2_O_876_935	0.3194249143499637	0.4942083422342936	0.9113000011444092	P04637	D	46	76	Q9H2K2	O	876	935	ordered-disordered
P04637_D_46_76.Q9H2K2_O_951_1166	0.3557855740122673	0.31319999807021204	0.7706833299001058	P04637	D	46	76	Q9H2K2	O	951	1166	ordered-disordered
P04637_D_51_61.Q9H2K2_O_21_485	0.5012637993706884	0.2903099994659424	0.9354923072228064	P04637	D	51	61	Q9H2K2	O	21	485	ordered-disordered
P04637_D_51_61.Q9H2K2_O_491_798	0.5279546058423874	0.3094111061096192	0.9494076890211841	P04637	D	51	61	Q9H2K2	O	491	798	ordered-disordered
P04637_D_51_61.Q9H2K2_O_876_935	0.3596440923249624	0.50125	0.9594799957275391	P04637	D	51	61	Q9H2K2	O	876	935	ordered-disordered
P04637_D_51_61.Q9H2K2_O_951_1166	0.5929928871161165	0.4134909092296254	0.8691394846062912	P04637	D	51	61	Q9H2K2	O	951	1166	ordered-disordered
P04637_D_51_71.Q9H2K2_O_21_485	0.465461444771495	0.3282199993133545	0.9317272810502486	P04637	D	51	71	Q9H2K2	O	21	485	ordered-disordered
P04637_D_51_71.Q9H2K2_O_491_798	0.4030225276082466	0.2732473684612073	0.9150214276994976	P04637	D	51	71	Q9H2K2	O	491	798	ordered-disordered
P04637_D_51_71.Q9H2K2_O_876_935	0.2702828297474559	0.4151199989318848	0.9650666809082032	P04637	D	51	71	Q9H2K2	O	876	935	ordered-disordered
P04637_D_51_71.Q9H2K2_O_951_1166	0.4375337454893037	0.3189333327611288	0.8040923074575571	P04637	D	51	71	Q9H2K2	O	951	1166	ordered-disordered
P04637_D_56_66.Q9H2K2_O_21_485	0.5768442844356204	0.37205555386013456	0.9508222198486328	P04637	D	56	66	Q9H2K2	O	21	485	ordered-disordered
P04637_D_56_66.Q9H2K2_O_491_798	0.4657306401000647	0.3100000038146973	0.949480957757859	P04637	D	56	66	Q9H2K2	O	491	798	ordered-disordered
P04637_D_56_66.Q9H2K2_O_876_935	0.322756207765139	0.49614000701904293	0.978259994506836	P04637	D	56	66	Q9H2K2	O	876	935	ordered-disordered
P04637_D_56_66.Q9H2K2_O_951_1166	0.5522498565806765	0.4252699966430664	0.8784151481859612	P04637	D	56	66	Q9H2K2	O	951	1166	ordered-disordered
P04637_D_61_71.Q9H2K2_O_21_485	0.4945636285667124	0.27413749933242804	0.9346562528610229	P04637	D	61	71	Q9H2K2	O	21	485	ordered-disordered
P04637_D_61_71.Q9H2K2_O_491_798	0.530492874152522	0.29136666615804035	0.9356449966430663	P04637	D	61	71	Q9H2K2	O	491	798	ordered-disordered
P04637_D_61_71.Q9H2K2_O_876_935	0.2591917573780625	0.3735750007629395	0.9768599853515625	P04637	D	61	71	Q9H2K2	O	876	935	ordered-disordered
P04637_D_61_71.Q9H2K2_O_951_1166	0.5028394871792421	0.33438181963833896	0.92375	P04637	D	61	71	Q9H2K2	O	951	1166	ordered-disordered
P04637_D_61_81.Q9H2K2_O_21_485	0.4568268260864326	0.2803923064011794	0.9321176506491269	P04637	D	61	81	Q9H2K2	O	21	485	ordered-disordered
P04637_D_61_81.Q9H2K2_O_491_798	0.434612467635438	0.2804277780320909	0.914123077392578	P04637	D	61	81	Q9H2K2	O	491	798	ordered-disordered
P04637_D_61_81.Q9H2K2_O_876_935	0.2573543490563046	0.47646000671386723	0.9393166732788086	P04637	D	61	81	Q9H2K2	O	876	935	ordered-disordered
P04637_D_61_81.Q9H2K2_O_951_1166	0.3999539438231973	0.31979375004768373	0.8196344809696592	P04637	D	61	81	Q9H2K2	O	951	1166	ordered-disordered
P04637_D_61_91.Q9H2K2_O_21_485	0.3637295578542703	0.25438420647069027	0.9291888936360677	P04637	D	61	91	Q9H2K2	O	21	485	ordered-disordered
P04637_D_61_91.Q9H2K2_O_491_798	0.354995333783231	0.2654705911524156	0.9168391318943188	P04637	D	61	91	Q9H2K2	O	491	798	ordered-disordered
P04637_D_61_91.Q9H2K2_O_876_935	0.2417607643520077	0.49770000457763675	0.9371799926757812	P04637	D	61	91	Q9H2K2	O	876	935	ordered-disordered
P04637_D_61_91.Q9H2K2_O_951_1166	0.3649883496488293	0.30080476215907503	0.9290909125588156	P04637	D	61	91	Q9H2K2	O	951	1166	ordered-disordered
P04637_D_66_76.Q9H2K2_O_21_485	0.5582130563948825	0.33111000251770023	0.9076391303020976	P04637	D	66	76	Q9H2K2	O	21	485	ordered-disordered
P04637_D_66_76.Q9H2K2_O_491_798	0.542125413171489	0.3026444392734104	0.937121043958162	P04637	D	66	76	Q9H2K2	O	491	798	ordered-disordered
P04637_D_66_76.Q9H2K2_O_876_935	0.341682560216555	0.5594599990844726	0.9748571450369699	P04637	D	66	76	Q9H2K2	O	876	935	ordered-disordered
P04637_D_66_76.Q9H2K2_O_951_1166	0.5889636397806988	0.40700909354469994	0.8730406284332275	P04637	D	66	76	Q9H2K2	O	951	1166	ordered-disordered
P04637_D_6_16.Q9H2K2_O_21_485	0.5025980658479556	0.290499997820173	0.9392666562398274	P04637	D	6	16	Q9H2K2	O	21	485	ordered-disordered
P04637_D_6_16.Q9H2K2_O_491_798	0.5621315994553265	0.3277363586425781	0.9390277735392252	P04637	D	6	16	Q9H2K2	O	491	798	ordered-disordered
P04637_D_6_16.Q9H2K2_O_876_935	0.4177881222153127	0.6739799804687501	0.9696428680419922	P04637	D	6	16	Q9H2K2	O	876	935	ordered-disordered
P04637_D_6_16.Q9H2K2_O_951_1166	0.5477277001016048	0.41761250019073487	0.8813285718645367	P04637	D	6	16	Q9H2K2	O	951	1166	ordered-disordered
P04637_D_71_81.Q9H2K2_O_21_485	0.532392320158459	0.2702499980926514	0.9391818237304688	P04637	D	71	81	Q9H2K2	O	21	485	ordered-disordered
P04637_D_71_81.Q9H2K2_O_491_798	0.5263193985365009	0.3052749991416931	0.9386611048380534	P04637	D	71	81	Q9H2K2	O	491	798	ordered-disordered
P04637_D_71_81.Q9H2K2_O_876_935	0.2569773241248604	0.430514292035784	0.9768833287556966	P04637	D	71	81	Q9H2K2	O	876	935	ordered-disordered
P04637_D_71_81.Q9H2K2_O_951_1166	0.5584601579441361	0.38288751125335696	0.8702222244827835	P04637	D	71	81	Q9H2K2	O	951	1166	ordered-disordered
P04637_D_71_91.Q9H2K2_O_21_485	0.4648959939949892	0.2594999991522895	0.9044200032552083	P04637	D	71	91	Q9H2K2	O	21	485	ordered-disordered
P04637_D_71_91.Q9H2K2_O_491_798	0.4353173850829436	0.2847166681289673	0.9149272745305842	P04637	D	71	91	Q9H2K2	O	491	798	ordered-disordered
P04637_D_71_91.Q9H2K2_O_876_935	0.2598598514644308	0.48477999114990233	0.9559500122070312	P04637	D	71	91	Q9H2K2	O	876	935	ordered-disordered
P04637_D_71_91.Q9H2K2_O_951_1166	0.4946627768586222	0.3190599950154622	0.9341842129355985	P04637	D	71	91	Q9H2K2	O	951	1166	ordered-disordered
P04637_D_76_86.Q9H2K2_O_21_485	0.5297827123119065	0.2967000028822157	0.9481999969482422	P04637	D	76	86	Q9H2K2	O	21	485	ordered-disordered
P04637_D_76_86.Q9H2K2_O_491_798	0.5257184692164898	0.33530908584594726	0.9548722161187068	P04637	D	76	86	Q9H2K2	O	491	798	ordered-disordered
P04637_D_76_86.Q9H2K2_O_876_935	0.2374993766330321	0.3726499970753988	0.9808249855041504	P04637	D	76	86	Q9H2K2	O	876	935	ordered-disordered
P04637_D_76_86.Q9H2K2_O_951_1166	0.538640824333077	0.3693200035095215	0.8870200042724609	P04637	D	76	86	Q9H2K2	O	951	1166	ordered-disordered
P04637_D_76_95.Q9H2K2_O_21_485	0.4340618810974459	0.285959997177124	0.9452000068215765	P04637	D	76	95	Q9H2K2	O	21	485	ordered-disordered
P04637_D_76_95.Q9H2K2_O_491_798	0.4181588592820633	0.2790692300062913	0.932958329518636	P04637	D	76	95	Q9H2K2	O	491	798	ordered-disordered
P04637_D_76_95.Q9H2K2_O_876_935	0.3140715699102688	0.5070714296613421	0.9222000122070313	P04637	D	76	95	Q9H2K2	O	876	935	ordered-disordered
P04637_D_76_95.Q9H2K2_O_951_1166	0.3342944561068275	0.2762181802229448	0.9633615405742938	P04637	D	76	95	Q9H2K2	O	951	1166	ordered-disordered
P04637_D_81_91.Q9H2K2_O_21_485	0.5243008796496034	0.2776333363850912	0.9390888934665256	P04637	D	81	91	Q9H2K2	O	21	485	ordered-disordered
P04637_D_81_91.Q9H2K2_O_491_798	0.5323709423586104	0.29600909493186256	0.9499352937586168	P04637	D	81	91	Q9H2K2	O	491	798	ordered-disordered
P04637_D_81_91.Q9H2K2_O_876_935	0.2136517409605285	0.3807999928792318	0.9687555525037977	P04637	D	81	91	Q9H2K2	O	876	935	ordered-disordered
P04637_D_81_91.Q9H2K2_O_951_1166	0.5140700202733557	0.38503332985772026	0.8627678598676409	P04637	D	81	91	Q9H2K2	O	951	1166	ordered-disordered
P04637_D_86_95.Q9H2K2_O_21_485	0.5972542985578262	0.3461749982833862	0.9312615497295673	P04637	D	86	95	Q9H2K2	O	21	485	ordered-disordered
P04637_D_86_95.Q9H2K2_O_491_798	0.5585192978141356	0.3031100006103516	0.952658821554745	P04637	D	86	95	Q9H2K2	O	491	798	ordered-disordered
P04637_D_86_95.Q9H2K2_O_876_935	0.2181414066997263	0.36051666577657066	0.9712333297729492	P04637	D	86	95	Q9H2K2	O	876	935	ordered-disordered
P04637_D_86_95.Q9H2K2_O_951_1166	0.5398522296758236	0.37645999336242675	0.9561733347574869	P04637	D	86	95	Q9H2K2	O	951	1166	ordered-disordered
P04637_O_96_289.Q9H2K2_D_11_20	0.6570024912758128	0.9456687545776369	0.4465699996948242	P04637	O	96	289	Q9H2K2	D	11	20	ordered-disordered
P04637_O_96_289.Q9H2K2_D_11_21	0.6449257934294859	0.939693751335144	0.4205899925231934	P04637	O	96	289	Q9H2K2	D	11	21	ordered-disordered
P04637_O_96_289.Q9H2K2_D_13_20	0.7165684727657449	0.955331244468689	0.4872625017166138	P04637	O	96	289	Q9H2K2	D	13	20	ordered-disordered
P04637_O_96_289.Q9H2K2_D_15_20	0.5583346846607765	0.9614363583651456	0.38151666959126795	P04637	O	96	289	Q9H2K2	D	15	20	ordered-disordered
P04637_O_96_289.Q9H2K2_D_1_11	0.6477157880821223	0.9536363497647372	0.5246222178141275	P04637	O	96	289	Q9H2K2	D	1	11	ordered-disordered
P04637_O_96_289.Q9H2K2_D_1_20	0.5703660708916257	0.9179187488555908	0.47825384433452894	P04637	O	96	289	Q9H2K2	D	1	20	ordered-disordered
P04637_O_96_289.Q9H2K2_D_1_5	0.3919504239239451	0.9769833374023438	0.2919000053405762	P04637	O	96	289	Q9H2K2	D	1	5	ordered-disordered
P04637_O_96_289.Q9H2K2_D_1_7	0.5398245238306345	0.9640833155314128	0.38137499332427977	P04637	O	96	289	Q9H2K2	D	1	7	ordered-disordered
P04637_O_96_289.Q9H2K2_D_1_9	0.6377645171243863	0.9485466664632162	0.5564400024414062	P04637	O	96	289	Q9H2K2	D	1	9	ordered-disordered
P04637_O_96_289.Q9H2K2_D_3_13	0.717802302217772	0.9341909096457742	0.5232499961853027	P04637	O	96	289	Q9H2K2	D	3	13	ordered-disordered
P04637_O_96_289.Q9H2K2_D_486_490	0.6239986224596672	0.9764454512162642	0.4070600051879883	P04637	O	96	289	Q9H2K2	D	486	490	ordered-disordered
P04637_O_96_289.Q9H2K2_D_5_15	0.7428548567379225	0.9383230884258564	0.5780363637750799	P04637	O	96	289	Q9H2K2	D	5	15	ordered-disordered
P04637_O_96_289.Q9H2K2_D_799_809	0.5413465811186934	0.9306142861502512	0.43564285823277066	P04637	O	96	289	Q9H2K2	D	799	809	ordered-disordered
P04637_O_96_289.Q9H2K2_D_799_819	0.4506353336560141	0.9246647015739891	0.4658999967575073	P04637	O	96	289	Q9H2K2	D	799	819	ordered-disordered
P04637_O_96_289.Q9H2K2_D_799_829	0.3653704706753149	0.9509370365849249	0.3205499958992004	P04637	O	96	289	Q9H2K2	D	799	829	ordered-disordered
P04637_O_96_289.Q9H2K2_D_799_875	0.2207103040388898	0.9785499827067058	0.3441499900817871	P04637	O	96	289	Q9H2K2	D	799	875	ordered-disordered
P04637_O_96_289.Q9H2K2_D_7_17	0.5775535147275545	0.9489636369185014	0.4257285690307617	P04637	O	96	289	Q9H2K2	D	7	17	ordered-disordered
P04637_O_96_289.Q9H2K2_D_804_814	0.5776169090938044	0.9373050041198732	0.4283300018310547	P04637	O	96	289	Q9H2K2	D	804	814	ordered-disordered
P04637_O_96_289.Q9H2K2_D_809_819	0.4783353949667949	0.9314428601946148	0.3210857118879046	P04637	O	96	289	Q9H2K2	D	809	819	ordered-disordered
P04637_O_96_289.Q9H2K2_D_809_829	0.4690202286133615	0.9356000010172528	0.33448571341378347	P04637	O	96	289	Q9H2K2	D	809	829	ordered-disordered
P04637_O_96_289.Q9H2K2_D_814_824	0.5199286788467712	0.952256245613098	0.40966249465942384	P04637	O	96	289	Q9H2K2	D	814	824	ordered-disordered
P04637_O_96_289.Q9H2K2_D_814_844	0.3772359545619296	0.9709800059000651	0.40544285365513405	P04637	O	96	289	Q9H2K2	D	814	844	ordered-disordered
P04637_O_96_289.Q9H2K2_D_819_829	0.5301783924188366	0.9482866719563802	0.40954999446868895	P04637	O	96	289	Q9H2K2	D	819	829	ordered-disordered
P04637_O_96_289.Q9H2K2_D_819_839	0.5360556613415778	0.9591705950568703	0.5118416690826416	P04637	O	96	289	Q9H2K2	D	819	839	ordered-disordered
P04637_O_96_289.Q9H2K2_D_824_834	0.5229590858830067	0.9559176501105812	0.3750909077037465	P04637	O	96	289	Q9H2K2	D	824	834	ordered-disordered
P04637_O_96_289.Q9H2K2_D_829_839	0.4868272719934439	0.9703214372907368	0.3220222282409668	P04637	O	96	289	Q9H2K2	D	829	839	ordered-disordered
P04637_O_96_289.Q9H2K2_D_829_849	0.4478927347467658	0.9654619126092819	0.3493642807006836	P04637	O	96	289	Q9H2K2	D	829	849	ordered-disordered
P04637_O_96_289.Q9H2K2_D_829_859	0.400357864008122	0.9085054036733269	0.3552799940109253	P04637	O	96	289	Q9H2K2	D	829	859	ordered-disordered
P04637_O_96_289.Q9H2K2_D_834_844	0.4915043078892109	0.9604071371895928	0.315933337741428	P04637	O	96	289	Q9H2K2	D	834	844	ordered-disordered
P04637_O_96_289.Q9H2K2_D_839_849	0.5029584000080338	0.9444909182461824	0.3244111103481717	P04637	O	96	289	Q9H2K2	D	839	849	ordered-disordered
P04637_O_96_289.Q9H2K2_D_839_859	0.4410728002137082	0.8777714266095843	0.31265999857584637	P04637	O	96	289	Q9H2K2	D	839	859	ordered-disordered
P04637_O_96_289.Q9H2K2_D_844_854	0.4921129413115425	0.950750003390842	0.3325857162475586	P04637	O	96	289	Q9H2K2	D	844	854	ordered-disordered
P04637_O_96_289.Q9H2K2_D_844_874	0.3867087171466211	0.9663444406014903	0.3446357100350516	P04637	O	96	289	Q9H2K2	D	844	874	ordered-disordered
P04637_O_96_289.Q9H2K2_D_849_859	0.4750441593861381	0.9524142946515763	0.32871427808489123	P04637	O	96	289	Q9H2K2	D	849	859	ordered-disordered
P04637_O_96_289.Q9H2K2_D_849_869	0.6117017153585446	0.9539533386230468	0.594140007019043	P04637	O	96	289	Q9H2K2	D	849	869	ordered-disordered
P04637_O_96_289.Q9H2K2_D_854_864	0.4954080315827135	0.9577799987792968	0.33282857349940703	P04637	O	96	289	Q9H2K2	D	854	864	ordered-disordered
P04637_O_96_289.Q9H2K2_D_859_869	0.5817151520802544	0.9594499921798706	0.4278199996948242	P04637	O	96	289	Q9H2K2	D	859	869	ordered-disordered
P04637_O_96_289.Q9H2K2_D_864_874	0.502693715202952	0.9439266560872396	0.419044435289171	P04637	O	96	289	Q9H2K2	D	864	874	ordered-disordered
P04637_O_96_289.Q9H2K2_D_936_940	0.519536343072889	0.9767666625976562	0.35390000661214194	P04637	O	96	289	Q9H2K2	D	936	940	ordered-disordered
P04637_O_96_289.Q9H2K2_D_936_941	0.5477925790158321	0.97084166208903	0.3794199981689453	P04637	O	96	289	Q9H2K2	D	936	941	ordered-disordered
P04637_O_96_289.Q9H2K2_D_936_943	0.5244569693666277	0.9653611034817167	0.3298249959945679	P04637	O	96	289	Q9H2K2	D	936	943	ordered-disordered
P04637_O_96_289.Q9H2K2_D_936_950	0.4969384377139448	0.9478058938419116	0.35495454441417346	P04637	O	96	289	Q9H2K2	D	936	950	ordered-disordered
P04637_O_96_289.Q9H2K2_D_937_944	0.5333011671515087	0.9496200052897136	0.3624875068664551	P04637	O	96	289	Q9H2K2	D	937	944	ordered-disordered
P04637_O_96_289.Q9H2K2_D_938_945	0.5390329598109593	0.9519200019836425	0.374399995803833	P04637	O	96	289	Q9H2K2	D	938	945	ordered-disordered
P04637_O_96_289.Q9H2K2_D_939_946	0.5471612856143985	0.94934999193464	0.3574499988555908	P04637	O	96	289	Q9H2K2	D	939	946	ordered-disordered
P04637_O_96_289.Q9H2K2_D_940_947	0.5218811541115022	0.9535999952043803	0.3589142908368792	P04637	O	96	289	Q9H2K2	D	940	947	ordered-disordered
P04637_O_96_289.Q9H2K2_D_941_948	0.4979694647863885	0.959264281136649	0.3542333253224691	P04637	O	96	289	Q9H2K2	D	941	948	ordered-disordered
P04637_O_96_289.Q9H2K2_D_943_950	0.4865448477154315	0.9727153778076172	0.2921749973297119	P04637	O	96	289	Q9H2K2	D	943	950	ordered-disordered
P04637_O_96_289.Q9H2K2_D_944_950	0.4737726015740066	0.9609818198464132	0.3178499937057495	P04637	O	96	289	Q9H2K2	D	944	950	ordered-disordered
P04637_O_96_289.Q9H2K2_D_945_950	0.5140096779373586	0.9760399932861329	0.353766663869222	P04637	O	96	289	Q9H2K2	D	945	950	ordered-disordered
P04637_O_96_289.Q9H2K2_D_946_950	0.521411746461494	0.9660000038146973	0.3649600028991699	P04637	O	96	289	Q9H2K2	D	946	950	ordered-disordered
P04637_O_96_289.Q9H2K2_D_9_19	0.6623091251004569	0.9445777765909833	0.4689599990844727	P04637	O	96	289	Q9H2K2	D	9	19	ordered-disordered
P04637_O_96_289.Q9H2K2_O_21_485	0.276790600777926	0.7465166727701823	0.9225999995640346	P04637	O	96	289	Q9H2K2	O	21	485	ordered-ordered
P04637_O_96_289.Q9H2K2_O_491_798	0.4727762363794414	0.881000002347506	0.9144374847412109	P04637	O	96	289	Q9H2K2	O	491	798	ordered-ordered
P04637_O_96_289.Q9H2K2_O_876_935	0.2410401509590546	0.8074499893188477	0.8608999633789063	P04637	O	96	289	Q9H2K2	O	876	935	ordered-ordered
P04637_O_96_289.Q9H2K2_O_951_1166	0.6063614043919665	0.8623384681114784	0.9382833290100098	P04637	O	96	289	Q9H2K2	O	951	1166	ordered-ordered
Q07820_D_101_111.Q93009_O_206_532	0.4704399703469538	0.33980909000743525	0.902027289650657	Q07820	D	101	111	Q93009	O	206	532	ordered-disordered
Q07820_D_101_111.Q93009_O_563_793	0.6727787883123254	0.6264600009918213	0.9439307697002703	Q07820	D	101	111	Q93009	O	563	793	ordered-disordered
Q07820_D_101_111.Q93009_O_563_889	0.5891316718377279	0.5228099975585938	0.9524600105285644	Q07820	D	101	111	Q93009	O	563	889	ordered-disordered
Q07820_D_101_111.Q93009_O_67_198	0.7176970220821011	0.7176300048828125	0.9337000020345052	Q07820	D	101	111	Q93009	O	67	198	ordered-disordered
Q07820_D_101_111.Q93009_O_794_889	0.3715027151684353	0.4227500057220459	0.9073375129699709	Q07820	D	101	111	Q93009	O	794	889	ordered-disordered
Q07820_D_101_111.Q93009_O_891_1084	0.7292311400233604	0.5761818140203302	0.9072416655222575	Q07820	D	101	111	Q93009	O	891	1084	ordered-disordered
Q07820_D_101_121.Q93009_O_206_532	0.4675385841642364	0.33956470377304976	0.8486449909210205	Q07820	D	101	121	Q93009	O	206	532	ordered-disordered
Q07820_D_101_121.Q93009_O_563_793	0.4052756918850261	0.4133999967575073	0.9309916623433431	Q07820	D	101	121	Q93009	O	563	793	ordered-disordered
Q07820_D_101_121.Q93009_O_563_889	0.4757302813611186	0.38858571597508024	0.9604047575451079	Q07820	D	101	121	Q93009	O	563	889	ordered-disordered
Q07820_D_101_121.Q93009_O_67_198	0.790308625897263	0.7515916728973389	0.918984210365697	Q07820	D	101	121	Q93009	O	67	198	ordered-disordered
Q07820_D_101_121.Q93009_O_794_889	0.4527772340386458	0.46480000087193085	0.8911133321126301	Q07820	D	101	121	Q93009	O	794	889	ordered-disordered
Q07820_D_101_121.Q93009_O_891_1084	0.4404054240630782	0.3934833272298177	0.8640933329264322	Q07820	D	101	121	Q93009	O	891	1084	ordered-disordered
Q07820_D_106_116.Q93009_O_206_532	0.3616475158665519	0.243471429007394	0.6501384647075946	Q07820	D	106	116	Q93009	O	206	532	ordered-disordered
Q07820_D_106_116.Q93009_O_563_793	0.7825384780073211	0.8284999974568684	0.9572999954223631	Q07820	D	106	116	Q93009	O	563	793	ordered-disordered
Q07820_D_106_116.Q93009_O_563_889	0.7153279270065873	0.6412444517347548	0.9302923055795524	Q07820	D	106	116	Q93009	O	563	889	ordered-disordered
Q07820_D_106_116.Q93009_O_67_198	0.7663640786592526	0.7384599990844727	0.9513666661580404	Q07820	D	106	116	Q93009	O	67	198	ordered-disordered
Q07820_D_106_116.Q93009_O_794_889	0.397702393757523	0.38678333918253577	0.8825363714044744	Q07820	D	106	116	Q93009	O	794	889	ordered-disordered
Q07820_D_106_116.Q93009_O_891_1084	0.4532246933247917	0.35434285300118584	0.8563857133047921	Q07820	D	106	116	Q93009	O	891	1084	ordered-disordered
Q07820_D_106_136.Q93009_O_206_532	0.3691366051864215	0.2999333318074544	0.6906076974135179	Q07820	D	106	136	Q93009	O	206	532	ordered-disordered
Q07820_D_106_136.Q93009_O_563_793	0.5884364931571213	0.5985199966430664	0.9471666717529296	Q07820	D	106	136	Q93009	O	563	793	ordered-disordered
Q07820_D_106_136.Q93009_O_563_889	0.4377510294916318	0.46542499542236326	0.9301055441962347	Q07820	D	106	136	Q93009	O	563	889	ordered-disordered
Q07820_D_106_136.Q93009_O_67_198	0.4165296565303704	0.3906066665649414	0.8835529462028953	Q07820	D	106	136	Q93009	O	67	198	ordered-disordered
Q07820_D_106_136.Q93009_O_794_889	0.4362414684473288	0.4629416656494141	0.8938133443196615	Q07820	D	106	136	Q93009	O	794	889	ordered-disordered
Q07820_D_106_136.Q93009_O_891_1084	0.444050989898604	0.4311285718282064	0.8513719940185547	Q07820	D	106	136	Q93009	O	891	1084	ordered-disordered
Q07820_D_111_121.Q93009_O_206_532	0.3865257101069483	0.2738750004768372	0.9025555589463976	Q07820	D	111	121	Q93009	O	206	532	ordered-disordered
Q07820_D_111_121.Q93009_O_563_793	0.6539161097460738	0.5601599998474122	0.9270499965122768	Q07820	D	111	121	Q93009	O	563	793	ordered-disordered
Q07820_D_111_121.Q93009_O_563_889	0.555539232020034	0.4142500019073486	0.9144555409749349	Q07820	D	111	121	Q93009	O	563	889	ordered-disordered
Q07820_D_111_121.Q93009_O_67_198	0.7657753136899401	0.7476799964904786	0.9645312547683715	Q07820	D	111	121	Q93009	O	67	198	ordered-disordered
Q07820_D_111_121.Q93009_O_794_889	0.3384587663214592	0.36576000213623044	0.9109444427490234	Q07820	D	111	121	Q93009	O	794	889	ordered-disordered
Q07820_D_111_121.Q93009_O_891_1084	0.4698340653415891	0.3628714261736189	0.8867250061035157	Q07820	D	111	121	Q93009	O	891	1084	ordered-disordered
Q07820_D_111_131.Q93009_O_206_532	0.3663493210935062	0.27404374957084654	0.8824611070421007	Q07820	D	111	131	Q93009	O	206	532	ordered-disordered
Q07820_D_111_131.Q93009_O_563_793	0.5825303607860997	0.6260714394705637	0.9369125032424929	Q07820	D	111	131	Q93009	O	563	793	ordered-disordered
Q07820_D_111_131.Q93009_O_563_889	0.4826396367923885	0.45804445054796006	0.9169076948899487	Q07820	D	111	131	Q93009	O	563	889	ordered-disordered
Q07820_D_111_131.Q93009_O_67_198	0.471801872569935	0.40026667277018224	0.897137508392334	Q07820	D	111	131	Q93009	O	67	198	ordered-disordered
Q07820_D_111_131.Q93009_O_794_889	0.4627972405820186	0.4655777782864041	0.8937363572554154	Q07820	D	111	131	Q93009	O	794	889	ordered-disordered
Q07820_D_111_131.Q93009_O_891_1084	0.4600736693092672	0.4028272750160911	0.831025013923645	Q07820	D	111	131	Q93009	O	891	1084	ordered-disordered
Q07820_D_116_126.Q93009_O_206_532	0.4727650771338425	0.3392777739630805	0.8813500050136021	Q07820	D	116	126	Q93009	O	206	532	ordered-disordered
Q07820_D_116_126.Q93009_O_563_793	0.757189132154842	0.7414857046944755	0.9550999920184796	Q07820	D	116	126	Q93009	O	563	793	ordered-disordered
Q07820_D_116_126.Q93009_O_563_889	0.6740118279738213	0.6385500081380209	0.9231750043233237	Q07820	D	116	126	Q93009	O	563	889	ordered-disordered
Q07820_D_116_126.Q93009_O_67_198	0.7707430766886953	0.8215624952316284	0.9642333306206597	Q07820	D	116	126	Q93009	O	67	198	ordered-disordered
Q07820_D_116_126.Q93009_O_794_889	0.3854064564983106	0.3995285742623465	0.8993090959028764	Q07820	D	116	126	Q93009	O	794	889	ordered-disordered
Q07820_D_116_126.Q93009_O_891_1084	0.4629385334604275	0.4365666643778483	0.8589176492130055	Q07820	D	116	126	Q93009	O	891	1084	ordered-disordered
Q07820_D_11_21.Q93009_O_206_532	0.4823671621189893	0.2994727273420854	0.7048777813381619	Q07820	D	11	21	Q93009	O	206	532	ordered-disordered
Q07820_D_11_21.Q93009_O_563_793	0.510717552585069	0.3895888900756836	0.9198230860783504	Q07820	D	11	21	Q93009	O	563	793	ordered-disordered
Q07820_D_11_21.Q93009_O_563_889	0.481658013115838	0.3135400047302246	0.9258636335893112	Q07820	D	11	21	Q93009	O	563	889	ordered-disordered
Q07820_D_11_21.Q93009_O_67_198	0.5827228981383664	0.5637333255343967	0.9396666666666669	Q07820	D	11	21	Q93009	O	67	198	ordered-disordered
Q07820_D_11_21.Q93009_O_794_889	0.3542652006601998	0.4187999979654948	0.8101250044504802	Q07820	D	11	21	Q93009	O	794	889	ordered-disordered
Q07820_D_11_21.Q93009_O_891_1084	0.5577971217604991	0.5068833351135253	0.9030611165364584	Q07820	D	11	21	Q93009	O	891	1084	ordered-disordered
Q07820_D_11_31.Q93009_O_206_532	0.4130901151468359	0.282518178766424	0.753456244468689	Q07820	D	11	31	Q93009	O	206	532	ordered-disordered
Q07820_D_11_31.Q93009_O_563_793	0.3658598734263823	0.33393333223130967	0.9308722262912326	Q07820	D	11	31	Q93009	O	563	793	ordered-disordered
Q07820_D_11_31.Q93009_O_563_889	0.4211978519737793	0.41296666675143767	0.9090807723999024	Q07820	D	11	31	Q93009	O	563	889	ordered-disordered
Q07820_D_11_31.Q93009_O_67_198	0.457645163513451	0.3626285702841623	0.8986388821072049	Q07820	D	11	31	Q93009	O	67	198	ordered-disordered
Q07820_D_11_31.Q93009_O_794_889	0.3060179385120372	0.373466673956977	0.7762285614013672	Q07820	D	11	31	Q93009	O	794	889	ordered-disordered
Q07820_D_11_31.Q93009_O_891_1084	0.4272254705558909	0.35019999504089355	0.892484215184262	Q07820	D	11	31	Q93009	O	891	1084	ordered-disordered
Q07820_D_121_131.Q93009_O_206_532	0.3688494510499176	0.2611400012969971	0.866899995803833	Q07820	D	121	131	Q93009	O	206	532	ordered-disordered
Q07820_D_121_131.Q93009_O_563_793	0.3949856641728524	0.32610000292460123	0.924899999445135	Q07820	D	121	131	Q93009	O	563	793	ordered-disordered
Q07820_D_121_131.Q93009_O_563_889	0.4416386529136298	0.3378428568158831	0.9301285770961216	Q07820	D	121	131	Q93009	O	563	889	ordered-disordered
Q07820_D_121_131.Q93009_O_67_198	0.5171398277344097	0.5058142852783203	0.9293307729867789	Q07820	D	121	131	Q93009	O	67	198	ordered-disordered
Q07820_D_121_131.Q93009_O_794_889	0.3071612543451443	0.4239999866485596	0.894836356423118	Q07820	D	121	131	Q93009	O	794	889	ordered-disordered
Q07820_D_121_131.Q93009_O_891_1084	0.4992645379306699	0.3886166636149088	0.8717133331298829	Q07820	D	121	131	Q93009	O	891	1084	ordered-disordered
Q07820_D_121_141.Q93009_O_206_532	0.3510327174053181	0.2665333340962728	0.8882750002543132	Q07820	D	121	141	Q93009	O	206	532	ordered-disordered
Q07820_D_121_141.Q93009_O_563_793	0.8125020058783857	0.8863124990463257	0.970158817066866	Q07820	D	121	141	Q93009	O	563	793	ordered-disordered
Q07820_D_121_141.Q93009_O_563_889	0.7020272451007405	0.8001250123977661	0.953618745803833	Q07820	D	121	141	Q93009	O	563	889	ordered-disordered
Q07820_D_121_141.Q93009_O_67_198	0.7914627530297194	0.6874428612845285	0.9190411735983456	Q07820	D	121	141	Q93009	O	67	198	ordered-disordered
Q07820_D_121_141.Q93009_O_794_889	0.4189623435215869	0.4456384600125826	0.8004823572495404	Q07820	D	121	141	Q93009	O	794	889	ordered-disordered
Q07820_D_121_141.Q93009_O_891_1084	0.423924983496343	0.37277692061204176	0.8655703650580512	Q07820	D	121	141	Q93009	O	891	1084	ordered-disordered
Q07820_D_121_151.Q93009_O_206_532	0.3696959891750943	0.28206315592715614	0.6884343814849854	Q07820	D	121	151	Q93009	O	206	532	ordered-disordered
Q07820_D_121_151.Q93009_O_563_793	0.79198600983585	0.8889624977111816	0.9648749971389771	Q07820	D	121	151	Q93009	O	563	793	ordered-disordered
Q07820_D_121_151.Q93009_O_563_889	0.6793253929458186	0.7619333267211914	0.9466437578201294	Q07820	D	121	151	Q93009	O	563	889	ordered-disordered
Q07820_D_121_151.Q93009_O_67_198	0.741126378830475	0.6081647087545956	0.8996619088309151	Q07820	D	121	151	Q93009	O	67	198	ordered-disordered
Q07820_D_121_151.Q93009_O_794_889	0.4314408526064621	0.4571999994913737	0.8038538477971003	Q07820	D	121	151	Q93009	O	794	889	ordered-disordered
Q07820_D_121_151.Q93009_O_891_1084	0.453555028179502	0.39137058819041537	0.8655914306640625	Q07820	D	121	151	Q93009	O	891	1084	ordered-disordered
Q07820_D_126_136.Q93009_O_206_532	0.3857560600966363	0.2381500021616618	0.922484612098107	Q07820	D	126	136	Q93009	O	206	532	ordered-disordered
Q07820_D_126_136.Q93009_O_563_793	0.7634500669716694	0.9273999786376952	0.9739307697002704	Q07820	D	126	136	Q93009	O	563	793	ordered-disordered
Q07820_D_126_136.Q93009_O_563_889	0.6133434539224424	0.7088799896240235	0.9497999983567458	Q07820	D	126	136	Q93009	O	563	889	ordered-disordered
Q07820_D_126_136.Q93009_O_67_198	0.8427725886838069	0.8473599891662598	0.9647055604722765	Q07820	D	126	136	Q93009	O	67	198	ordered-disordered
Q07820_D_126_136.Q93009_O_794_889	0.2842811757440698	0.36075000127156576	0.851528560093471	Q07820	D	126	136	Q93009	O	794	889	ordered-disordered
Q07820_D_126_136.Q93009_O_891_1084	0.4565349831583068	0.3871500034332276	0.8801636418429288	Q07820	D	126	136	Q93009	O	891	1084	ordered-disordered
Q07820_D_131_141.Q93009_O_206_532	0.4365436725309602	0.2800199966430664	0.8944722239176432	Q07820	D	131	141	Q93009	O	206	532	ordered-disordered
Q07820_D_131_141.Q93009_O_563_793	0.9048241979250332	0.8980499935150147	0.9742374992370604	Q07820	D	131	141	Q93009	O	563	793	ordered-disordered
Q07820_D_131_141.Q93009_O_563_889	0.8238712855998324	0.7948374938964844	0.9573312520980837	Q07820	D	131	141	Q93009	O	563	889	ordered-disordered
Q07820_D_131_141.Q93009_O_67_198	0.6319186901588631	0.6361222245958116	0.9458111063639323	Q07820	D	131	141	Q93009	O	67	198	ordered-disordered
Q07820_D_131_141.Q93009_O_794_889	0.2866096718708683	0.32532857622419087	0.8795000076293945	Q07820	D	131	141	Q93009	O	794	889	ordered-disordered
Q07820_D_131_141.Q93009_O_891_1084	0.6124293123571752	0.5718555535210504	0.9401647096521714	Q07820	D	131	141	Q93009	O	891	1084	ordered-disordered
Q07820_D_131_151.Q93009_O_206_532	0.4103127744555068	0.2846642889295305	0.7330950012207031	Q07820	D	131	151	Q93009	O	206	532	ordered-disordered
Q07820_D_131_151.Q93009_O_563_793	0.8490652679024118	0.9213749885559082	0.9740937614440918	Q07820	D	131	151	Q93009	O	563	793	ordered-disordered
Q07820_D_131_151.Q93009_O_563_889	0.6069062530388972	0.6573222351074218	0.936856245994568	Q07820	D	131	151	Q93009	O	563	889	ordered-disordered
Q07820_D_131_151.Q93009_O_67_198	0.6771616216176327	0.7092666625976562	0.9416500006781683	Q07820	D	131	151	Q93009	O	67	198	ordered-disordered
Q07820_D_131_151.Q93009_O_794_889	0.3428297506317977	0.3897750043869019	0.8420090970126065	Q07820	D	131	151	Q93009	O	794	889	ordered-disordered
Q07820_D_131_151.Q93009_O_891_1084	0.3810407124000272	0.34821538778451777	0.878340000152588	Q07820	D	131	151	Q93009	O	891	1084	ordered-disordered
Q07820_D_136_146.Q93009_O_206_532	0.4534880336695703	0.2994666692945692	0.7012157881887336	Q07820	D	136	146	Q93009	O	206	532	ordered-disordered
Q07820_D_136_146.Q93009_O_563_793	0.680405822930685	0.6330714253016879	0.937349993387858	Q07820	D	136	146	Q93009	O	563	793	ordered-disordered
Q07820_D_136_146.Q93009_O_563_889	0.4389184908879688	0.39303333282470704	0.9387714385986328	Q07820	D	136	146	Q93009	O	563	889	ordered-disordered
Q07820_D_136_146.Q93009_O_67_198	0.6210473112377741	0.6687374925613403	0.9252058814553653	Q07820	D	136	146	Q93009	O	67	198	ordered-disordered
Q07820_D_136_146.Q93009_O_794_889	0.2913002604360311	0.3567500019073486	0.9176285879952567	Q07820	D	136	146	Q93009	O	794	889	ordered-disordered
Q07820_D_136_146.Q93009_O_891_1084	0.6831232153120605	0.627074990272522	0.8882764681647806	Q07820	D	136	146	Q93009	O	891	1084	ordered-disordered
Q07820_D_136_166.Q93009_O_206_532	0.4303600808963089	0.2851043493851371	0.7180400009155273	Q07820	D	136	166	Q93009	O	206	532	ordered-disordered
Q07820_D_136_166.Q93009_O_563_793	0.6362646358092844	0.6904466629028321	0.9466899948120115	Q07820	D	136	166	Q93009	O	563	793	ordered-disordered
Q07820_D_136_166.Q93009_O_563_889	0.3150783624475124	0.3599874997138977	0.9370705907485063	Q07820	D	136	166	Q93009	O	563	889	ordered-disordered
Q07820_D_136_166.Q93009_O_67_198	0.7969109169440926	0.5873562526702881	0.9267407452618636	Q07820	D	136	166	Q93009	O	67	198	ordered-disordered
Q07820_D_136_166.Q93009_O_794_889	0.2886748229324019	0.4141874980926514	0.8883600158691407	Q07820	D	136	166	Q93009	O	794	889	ordered-disordered
Q07820_D_136_166.Q93009_O_891_1084	0.3647476098266304	0.3660066655476888	0.9233500012484464	Q07820	D	136	166	Q93009	O	891	1084	ordered-disordered
Q07820_D_141_151.Q93009_O_206_532	0.4424062579111831	0.3140818179737438	0.9112555525037977	Q07820	D	141	151	Q93009	O	206	532	ordered-disordered
Q07820_D_141_151.Q93009_O_563_793	0.8692130804479467	0.80828181180087	0.9509588174258959	Q07820	D	141	151	Q93009	O	563	793	ordered-disordered
Q07820_D_141_151.Q93009_O_563_889	0.8558550043344415	0.7880818245627664	0.9487944454616972	Q07820	D	141	151	Q93009	O	563	889	ordered-disordered
Q07820_D_141_151.Q93009_O_67_198	0.5970565015078977	0.6195125007629394	0.9470928573608398	Q07820	D	141	151	Q93009	O	67	198	ordered-disordered
Q07820_D_141_151.Q93009_O_794_889	0.3180220277787144	0.371620002746582	0.8986666615804036	Q07820	D	141	151	Q93009	O	794	889	ordered-disordered
Q07820_D_141_151.Q93009_O_891_1084	0.4269537077359713	0.3374833393096924	0.9162769258939304	Q07820	D	141	151	Q93009	O	891	1084	ordered-disordered
Q07820_D_141_161.Q93009_O_206_532	0.3803192739977948	0.2826764712614172	0.7847500107505105	Q07820	D	141	161	Q93009	O	206	532	ordered-disordered
Q07820_D_141_161.Q93009_O_563_793	0.6706514751320618	0.7227250003814697	0.948950008392334	Q07820	D	141	161	Q93009	O	563	793	ordered-disordered
Q07820_D_141_161.Q93009_O_563_889	0.5841806607165032	0.7372999954223632	0.9365999984741212	Q07820	D	141	161	Q93009	O	563	889	ordered-disordered
Q07820_D_141_161.Q93009_O_67_198	0.4292292156920668	0.3679500023523966	0.9211611133151584	Q07820	D	141	161	Q93009	O	67	198	ordered-disordered
Q07820_D_141_161.Q93009_O_794_889	0.2907210596869747	0.3505400009155274	0.8876400070190429	Q07820	D	141	161	Q93009	O	794	889	ordered-disordered
Q07820_D_141_161.Q93009_O_891_1084	0.381322162351578	0.3816714259556362	0.8906833330790203	Q07820	D	141	161	Q93009	O	891	1084	ordered-disordered
Q07820_D_146_156.Q93009_O_206_532	0.4180473679568653	0.2722999954223633	0.9068499755859376	Q07820	D	146	156	Q93009	O	206	532	ordered-disordered
Q07820_D_146_156.Q93009_O_563_793	0.5973488169070581	0.6083714348929269	0.9432727189497514	Q07820	D	146	156	Q93009	O	563	793	ordered-disordered
Q07820_D_146_156.Q93009_O_563_889	0.5015230589048914	0.4498142787388393	0.9426833343505859	Q07820	D	146	156	Q93009	O	563	889	ordered-disordered
Q07820_D_146_156.Q93009_O_67_198	0.7022545256898277	0.7669625091552734	0.9695333353678386	Q07820	D	146	156	Q93009	O	67	198	ordered-disordered
Q07820_D_146_156.Q93009_O_794_889	0.2411283693591378	0.3267000007629395	0.8848999938964843	Q07820	D	146	156	Q93009	O	794	889	ordered-disordered
Q07820_D_146_156.Q93009_O_891_1084	0.3985426518745119	0.33179998874664307	0.9294285692487443	Q07820	D	146	156	Q93009	O	891	1084	ordered-disordered
Q07820_D_151_161.Q93009_O_206_532	0.3587697221277093	0.25262856892177044	0.9174625110626221	Q07820	D	151	161	Q93009	O	206	532	ordered-disordered
Q07820_D_151_161.Q93009_O_563_793	0.7251520229197761	0.619436368075284	0.9497166760762532	Q07820	D	151	161	Q93009	O	563	793	ordered-disordered
Q07820_D_151_161.Q93009_O_563_889	0.4906845626343067	0.3783000016212464	0.9487384620079627	Q07820	D	151	161	Q93009	O	563	889	ordered-disordered
Q07820_D_151_161.Q93009_O_67_198	0.5426011972996672	0.5368777762518989	0.9364142772129604	Q07820	D	151	161	Q93009	O	67	198	ordered-disordered
Q07820_D_151_161.Q93009_O_794_889	0.1956547837329956	0.3284000015258789	0.9241666666666668	Q07820	D	151	161	Q93009	O	794	889	ordered-disordered
Q07820_D_151_161.Q93009_O_891_1084	0.421423508712738	0.409439998626709	0.8914250087738037	Q07820	D	151	161	Q93009	O	891	1084	ordered-disordered
Q07820_D_151_170.Q93009_O_206_532	0.3724226284217136	0.3073538486774151	0.8933049926757812	Q07820	D	151	170	Q93009	O	206	532	ordered-disordered
Q07820_D_151_170.Q93009_O_563_793	0.4191101551461238	0.3963499984741211	0.9499615419827976	Q07820	D	151	170	Q93009	O	563	793	ordered-disordered
Q07820_D_151_170.Q93009_O_563_889	0.3715630136618352	0.30104166666666665	0.941875	Q07820	D	151	170	Q93009	O	563	889	ordered-disordered
Q07820_D_151_170.Q93009_O_67_198	0.7994992295262564	0.7613692268958459	0.9539615455040564	Q07820	D	151	170	Q93009	O	67	198	ordered-disordered
Q07820_D_151_170.Q93009_O_794_889	0.3488354888717855	0.41638000106811524	0.8858499908447266	Q07820	D	151	170	Q93009	O	794	889	ordered-disordered
Q07820_D_151_170.Q93009_O_891_1084	0.4699990635155253	0.5673833274841309	0.9005944357977973	Q07820	D	151	170	Q93009	O	891	1084	ordered-disordered
Q07820_D_156_166.Q93009_O_206_532	0.4260621489363933	0.31499999788072375	0.9336571393694196	Q07820	D	156	166	Q93009	O	206	532	ordered-disordered
Q07820_D_156_166.Q93009_O_563_793	0.3998092082525228	0.370957145690918	0.9408166567484538	Q07820	D	156	166	Q93009	O	563	793	ordered-disordered
Q07820_D_156_166.Q93009_O_563_889	0.4277841641566322	0.3470000004768372	0.9361499977111817	Q07820	D	156	166	Q93009	O	563	889	ordered-disordered
Q07820_D_156_166.Q93009_O_67_198	0.875275297418953	0.8933500061035156	0.9690785816737584	Q07820	D	156	166	Q93009	O	67	198	ordered-disordered
Q07820_D_156_166.Q93009_O_794_889	0.2980508675642084	0.3867833296457926	0.9077000088161893	Q07820	D	156	166	Q93009	O	794	889	ordered-disordered
Q07820_D_156_166.Q93009_O_891_1084	0.3709356844485829	0.3238624978065491	0.9126352871165555	Q07820	D	156	166	Q93009	O	891	1084	ordered-disordered
Q07820_D_161_170.Q93009_O_206_532	0.454164495413294	0.34160000271267366	0.893015377338116	Q07820	D	161	170	Q93009	O	206	532	ordered-disordered
Q07820_D_161_170.Q93009_O_563_793	0.3870835262883432	0.3170428630283901	0.942425012588501	Q07820	D	161	170	Q93009	O	563	793	ordered-disordered
Q07820_D_161_170.Q93009_O_563_889	0.3990491548254583	0.3551857158115932	0.9589500045776369	Q07820	D	161	170	Q93009	O	563	889	ordered-disordered
Q07820_D_161_170.Q93009_O_67_198	0.5340380764639524	0.44520999908447273	0.9319944381713868	Q07820	D	161	170	Q93009	O	67	198	ordered-disordered
Q07820_D_161_170.Q93009_O_794_889	0.3995018963122951	0.4624142837524414	0.9091909096457742	Q07820	D	161	170	Q93009	O	794	889	ordered-disordered
Q07820_D_161_170.Q93009_O_891_1084	0.4076735368753647	0.33098000335693356	0.9064153935359074	Q07820	D	161	170	Q93009	O	891	1084	ordered-disordered
Q07820_D_166_170.Q93009_O_206_532	0.4211481876796228	0.2743333371480306	0.9046000126429966	Q07820	D	166	170	Q93009	O	206	532	ordered-disordered
Q07820_D_166_170.Q93009_O_563_793	0.3635259521763881	0.29854999542236327	0.9650999832153321	Q07820	D	166	170	Q93009	O	563	793	ordered-disordered
Q07820_D_166_170.Q93009_O_563_889	0.3398482141672577	0.2251000022888184	0.9581999969482422	Q07820	D	166	170	Q93009	O	563	889	ordered-disordered
Q07820_D_166_170.Q93009_O_67_198	0.800522441920428	0.7740599975585937	0.9732357025146484	Q07820	D	166	170	Q93009	O	67	198	ordered-disordered
Q07820_D_166_170.Q93009_O_794_889	0.3469607293458025	0.36714999198913567	0.9270999908447266	Q07820	D	166	170	Q93009	O	794	889	ordered-disordered
Q07820_D_166_170.Q93009_O_891_1084	0.4346483400330105	0.30712500095367434	0.9396200103759766	Q07820	D	166	170	Q93009	O	891	1084	ordered-disordered
Q07820_D_16_26.Q93009_O_206_532	0.4361533280872012	0.2644444465637207	0.7273899974822998	Q07820	D	16	26	Q93009	O	206	532	ordered-disordered
Q07820_D_16_26.Q93009_O_563_793	0.4421852663209075	0.3423400039672852	0.942600000554865	Q07820	D	16	26	Q93009	O	563	793	ordered-disordered
Q07820_D_16_26.Q93009_O_563_889	0.4409415364524112	0.3319142832074846	0.9251700057983401	Q07820	D	16	26	Q93009	O	563	889	ordered-disordered
Q07820_D_16_26.Q93009_O_67_198	0.6941176701134565	0.7329500007629395	0.9700083287556965	Q07820	D	16	26	Q93009	O	67	198	ordered-disordered
Q07820_D_16_26.Q93009_O_794_889	0.3899896768349048	0.5288666661580403	0.88603333791097	Q07820	D	16	26	Q93009	O	794	889	ordered-disordered
Q07820_D_16_26.Q93009_O_891_1084	0.6020404584728853	0.4373818224126642	0.9196692481407751	Q07820	D	16	26	Q93009	O	891	1084	ordered-disordered
Q07820_D_16_46.Q93009_O_206_532	0.3929870017116093	0.2784600009918213	0.8255947353965358	Q07820	D	16	46	Q93009	O	206	532	ordered-disordered
Q07820_D_16_46.Q93009_O_563_793	0.4681991888159287	0.474975004196167	0.9275640075683594	Q07820	D	16	46	Q93009	O	563	793	ordered-disordered
Q07820_D_16_46.Q93009_O_563_889	0.4052843710975212	0.3530250024795532	0.9076304294752038	Q07820	D	16	46	Q93009	O	563	889	ordered-disordered
Q07820_D_16_46.Q93009_O_67_198	0.4363067695966192	0.3654666646321615	0.9133833397759332	Q07820	D	16	46	Q93009	O	67	198	ordered-disordered
Q07820_D_16_46.Q93009_O_794_889	0.3442671973651303	0.5259000015258789	0.8892157946134869	Q07820	D	16	46	Q93009	O	794	889	ordered-disordered
Q07820_D_16_46.Q93009_O_891_1084	0.4895191883537874	0.5083777681986491	0.9511769280066856	Q07820	D	16	46	Q93009	O	891	1084	ordered-disordered
Q07820_D_1_11.Q93009_O_206_532	0.3996550875954954	0.26873333401150173	0.7253466593424478	Q07820	D	1	11	Q93009	O	206	532	ordered-disordered
Q07820_D_1_11.Q93009_O_563_793	0.4955403472569249	0.2940818179737438	0.9089176492130057	Q07820	D	1	11	Q93009	O	563	793	ordered-disordered
Q07820_D_1_11.Q93009_O_563_889	0.5054761823414207	0.3586454530195756	0.9349666595458984	Q07820	D	1	11	Q93009	O	563	889	ordered-disordered
Q07820_D_1_11.Q93009_O_67_198	0.5077747396533214	0.4047285679408482	0.9241058753518496	Q07820	D	1	11	Q93009	O	67	198	ordered-disordered
Q07820_D_1_11.Q93009_O_794_889	0.2874544149808906	0.36024999618530273	0.8578083229064941	Q07820	D	1	11	Q93009	O	794	889	ordered-disordered
Q07820_D_1_11.Q93009_O_891_1084	0.5206044015567008	0.35408888498942054	0.9047333229912653	Q07820	D	1	11	Q93009	O	891	1084	ordered-disordered
Q07820_D_1_170.Q93009_O_206_532	0.31951143741345	0.36608999824523925	0.8321241365630051	Q07820	D	1	170	Q93009	O	206	532	ordered-disordered
Q07820_D_1_170.Q93009_O_563_793	0.4531976354656389	0.4811749998728434	0.9696750005086264	Q07820	D	1	170	Q93009	O	563	793	ordered-disordered
Q07820_D_1_170.Q93009_O_563_889	0.680074334999432	0.7432200012207031	0.9688761974516368	Q07820	D	1	170	Q93009	O	563	889	ordered-disordered
Q07820_D_1_170.Q93009_O_67_198	0.5183098290428991	0.6424307720477764	0.9542357145036968	Q07820	D	1	170	Q93009	O	67	198	ordered-disordered
Q07820_D_1_170.Q93009_O_794_889	0.1705542743710107	0.3455999946594238	0.9021900024414065	Q07820	D	1	170	Q93009	O	794	889	ordered-disordered
Q07820_D_1_170.Q93009_O_891_1084	0.2884160702444953	0.36459090666337446	0.9365599975585935	Q07820	D	1	170	Q93009	O	891	1084	ordered-disordered
Q07820_D_1_21.Q93009_O_206_532	0.4454222347151602	0.2796142850603376	0.6888160018920898	Q07820	D	1	21	Q93009	O	206	532	ordered-disordered
Q07820_D_1_21.Q93009_O_563_793	0.5571143107448819	0.4230333312352499	0.8888526274028576	Q07820	D	1	21	Q93009	O	563	793	ordered-disordered
Q07820_D_1_21.Q93009_O_563_889	0.396853151064787	0.2891769233116737	0.8733142852783203	Q07820	D	1	21	Q93009	O	563	889	ordered-disordered
Q07820_D_1_21.Q93009_O_67_198	0.4310847527439175	0.35070833683013924	0.8916749992370606	Q07820	D	1	21	Q93009	O	67	198	ordered-disordered
Q07820_D_1_21.Q93009_O_794_889	0.3077872084949056	0.3802111117045085	0.8706692387507512	Q07820	D	1	21	Q93009	O	794	889	ordered-disordered
Q07820_D_1_21.Q93009_O_891_1084	0.4716926357002385	0.3801583321889242	0.8541719970703124	Q07820	D	1	21	Q93009	O	891	1084	ordered-disordered
Q07820_D_1_31.Q93009_O_206_532	0.3872570282247661	0.3068846174386832	0.7187875048319499	Q07820	D	1	31	Q93009	O	206	532	ordered-disordered
Q07820_D_1_31.Q93009_O_563_793	0.4139915020602331	0.4050866673787435	0.9190888849894207	Q07820	D	1	31	Q93009	O	563	793	ordered-disordered
Q07820_D_1_31.Q93009_O_563_889	0.4044213395748099	0.35605333201090494	0.8943558816348804	Q07820	D	1	31	Q93009	O	563	889	ordered-disordered
Q07820_D_1_31.Q93009_O_67_198	0.3981383007812886	0.32575833479563393	0.8934166717529297	Q07820	D	1	31	Q93009	O	67	198	ordered-disordered
Q07820_D_1_31.Q93009_O_794_889	0.3499606522876252	0.4444124984741211	0.8644083309173584	Q07820	D	1	31	Q93009	O	794	889	ordered-disordered
Q07820_D_1_31.Q93009_O_891_1084	0.3781451270970705	0.3530545442754572	0.8760083325703938	Q07820	D	1	31	Q93009	O	891	1084	ordered-disordered
Q07820_D_21_31.Q93009_O_206_532	0.4134674355246504	0.25045000267028805	0.9150444454616973	Q07820	D	21	31	Q93009	O	206	532	ordered-disordered
Q07820_D_21_31.Q93009_O_563_793	0.6532700773038205	0.5069750022888184	0.9326181723854758	Q07820	D	21	31	Q93009	O	563	793	ordered-disordered
Q07820_D_21_31.Q93009_O_563_889	0.4550706499287985	0.3128000092506409	0.9414692159799429	Q07820	D	21	31	Q93009	O	563	889	ordered-disordered
Q07820_D_21_31.Q93009_O_67_198	0.6947608779862078	0.8209166781107585	0.9650500052315849	Q07820	D	21	31	Q93009	O	67	198	ordered-disordered
Q07820_D_21_31.Q93009_O_794_889	0.2409598337299117	0.29507142748151505	0.9496444447835286	Q07820	D	21	31	Q93009	O	794	889	ordered-disordered
Q07820_D_21_31.Q93009_O_891_1084	0.4769358505768718	0.4301714324951172	0.9526428440638951	Q07820	D	21	31	Q93009	O	891	1084	ordered-disordered
Q07820_D_21_41.Q93009_O_206_532	0.418950175476046	0.3043928582327706	0.9024457092285156	Q07820	D	21	41	Q93009	O	206	532	ordered-disordered
Q07820_D_21_41.Q93009_O_563_793	0.4885181701066442	0.388000001040372	0.922268971410291	Q07820	D	21	41	Q93009	O	563	793	ordered-disordered
Q07820_D_21_41.Q93009_O_563_889	0.4919270543654803	0.41422308114858775	0.9031576890211841	Q07820	D	21	41	Q93009	O	563	889	ordered-disordered
Q07820_D_21_41.Q93009_O_67_198	0.7591798054222431	0.6661545562744141	0.9249944517347548	Q07820	D	21	41	Q93009	O	67	198	ordered-disordered
Q07820_D_21_41.Q93009_O_794_889	0.3809850644738853	0.3615846149738018	0.8809866689046224	Q07820	D	21	41	Q93009	O	794	889	ordered-disordered
Q07820_D_21_41.Q93009_O_891_1084	0.6160658532993177	0.5382818152687766	0.9301000014595364	Q07820	D	21	41	Q93009	O	891	1084	ordered-disordered
Q07820_D_26_36.Q93009_O_206_532	0.4326476578123381	0.2820000028610229	0.7478000026279026	Q07820	D	26	36	Q93009	O	206	532	ordered-disordered
Q07820_D_26_36.Q93009_O_563_793	0.5626783582222308	0.41837777879503035	0.9242449951171876	Q07820	D	26	36	Q93009	O	563	793	ordered-disordered
Q07820_D_26_36.Q93009_O_563_889	0.7312410453317167	0.5653545518354935	0.9302619025820777	Q07820	D	26	36	Q93009	O	563	889	ordered-disordered
Q07820_D_26_36.Q93009_O_67_198	0.7750750985886858	0.8018444485134549	0.963899999346052	Q07820	D	26	36	Q93009	O	67	198	ordered-disordered
Q07820_D_26_36.Q93009_O_794_889	0.2543895143086674	0.3050199966430664	0.9001857103620258	Q07820	D	26	36	Q93009	O	794	889	ordered-disordered
Q07820_D_26_36.Q93009_O_891_1084	0.7101877408406942	0.6676166725158691	0.93646666208903	Q07820	D	26	36	Q93009	O	891	1084	ordered-disordered
Q07820_D_31_41.Q93009_O_206_532	0.5947344366032576	0.44275	0.8728833389282227	Q07820	D	31	41	Q93009	O	206	532	ordered-disordered
Q07820_D_31_41.Q93009_O_563_793	0.7988075006030808	0.761469997406006	0.9531681823730467	Q07820	D	31	41	Q93009	O	563	793	ordered-disordered
Q07820_D_31_41.Q93009_O_563_889	0.6566903791786387	0.5430111100938585	0.9266304447339928	Q07820	D	31	41	Q93009	O	563	889	ordered-disordered
Q07820_D_31_41.Q93009_O_67_198	0.6727311697540663	0.778057141985212	0.9628916613260904	Q07820	D	31	41	Q93009	O	67	198	ordered-disordered
Q07820_D_31_41.Q93009_O_794_889	0.3654254388450415	0.3775375008583069	0.8999750137329101	Q07820	D	31	41	Q93009	O	794	889	ordered-disordered
Q07820_D_31_41.Q93009_O_891_1084	0.4823418778532294	0.44284285409109936	0.9336928612845284	Q07820	D	31	41	Q93009	O	891	1084	ordered-disordered
Q07820_D_31_51.Q93009_O_206_532	0.3980519841321227	0.28542857306344166	0.8570533345540364	Q07820	D	31	51	Q93009	O	206	532	ordered-disordered
Q07820_D_31_51.Q93009_O_563_793	0.596754491807016	0.5959333324432373	0.9295192307692308	Q07820	D	31	51	Q93009	O	563	793	ordered-disordered
Q07820_D_31_51.Q93009_O_563_889	0.479053297445682	0.3535307678809533	0.8906931015540813	Q07820	D	31	51	Q93009	O	563	889	ordered-disordered
Q07820_D_31_51.Q93009_O_67_198	0.4341535677695434	0.4984499979019165	0.9103000116348268	Q07820	D	31	51	Q93009	O	67	198	ordered-disordered
Q07820_D_31_51.Q93009_O_794_889	0.3370493684703489	0.41731428418840677	0.8567399902343751	Q07820	D	31	51	Q93009	O	794	889	ordered-disordered
Q07820_D_31_51.Q93009_O_891_1084	0.42281627126114	0.42583749771118157	0.9299799957275393	Q07820	D	31	51	Q93009	O	891	1084	ordered-disordered
Q07820_D_31_61.Q93009_O_206_532	0.4375682824185682	0.28348999977111816	0.8499100036621094	Q07820	D	31	61	Q93009	O	206	532	ordered-disordered
Q07820_D_31_61.Q93009_O_563_793	0.6609935236900581	0.660140007019043	0.9439269315279446	Q07820	D	31	61	Q93009	O	563	793	ordered-disordered
Q07820_D_31_61.Q93009_O_563_889	0.4211881950701053	0.40570908979936077	0.9196580677647743	Q07820	D	31	61	Q93009	O	563	889	ordered-disordered
Q07820_D_31_61.Q93009_O_67_198	0.4318969982434083	0.3318470562205595	0.8811777793036566	Q07820	D	31	61	Q93009	O	67	198	ordered-disordered
Q07820_D_31_61.Q93009_O_794_889	0.3727473836020393	0.3903421000430458	0.8883666674296061	Q07820	D	31	61	Q93009	O	794	889	ordered-disordered
Q07820_D_31_61.Q93009_O_891_1084	0.7274899429240804	0.614981821233576	0.9150272716175428	Q07820	D	31	61	Q93009	O	891	1084	ordered-disordered
Q07820_D_321_325.Q93009_O_206_532	0.3846982325451294	0.2669499969482422	0.9485000228881836	Q07820	D	321	325	Q93009	O	206	532	ordered-disordered
Q07820_D_321_325.Q93009_O_563_793	0.4688415907373304	0.4092749977111816	0.9489399871826172	Q07820	D	321	325	Q93009	O	563	793	ordered-disordered
Q07820_D_321_325.Q93009_O_563_889	0.4165058773722799	0.32646666844685873	0.9554500198364257	Q07820	D	321	325	Q93009	O	563	889	ordered-disordered
Q07820_D_321_325.Q93009_O_67_198	0.6254488052982725	0.5394400024414063	0.9643499984741212	Q07820	D	321	325	Q93009	O	67	198	ordered-disordered
Q07820_D_321_325.Q93009_O_794_889	0.3548074289568553	0.4192500114440918	0.9400999959309896	Q07820	D	321	325	Q93009	O	794	889	ordered-disordered
Q07820_D_321_325.Q93009_O_891_1084	0.4563660972292721	0.3936250019073486	0.8988222249348958	Q07820	D	321	325	Q93009	O	891	1084	ordered-disordered
Q07820_D_321_326.Q93009_O_206_532	0.3628639250671103	0.22717499732971191	0.950433349609375	Q07820	D	321	326	Q93009	O	206	532	ordered-disordered
Q07820_D_321_326.Q93009_O_563_793	0.4890696097198524	0.39915999603271485	0.9454999966091581	Q07820	D	321	326	Q93009	O	563	793	ordered-disordered
Q07820_D_321_326.Q93009_O_563_889	0.5078783297093814	0.4048199920654297	0.9520500183105467	Q07820	D	321	326	Q93009	O	563	889	ordered-disordered
Q07820_D_321_326.Q93009_O_67_198	0.6497475852871052	0.6540199966430664	0.9640083376566569	Q07820	D	321	326	Q93009	O	67	198	ordered-disordered
Q07820_D_321_326.Q93009_O_794_889	0.3354432165769891	0.40003334045410166	0.9080599975585938	Q07820	D	321	326	Q93009	O	794	889	ordered-disordered
Q07820_D_321_326.Q93009_O_891_1084	0.4724625188321375	0.3422249984741211	0.8882769305889423	Q07820	D	321	326	Q93009	O	891	1084	ordered-disordered
Q07820_D_321_330.Q93009_O_206_532	0.3299045175261012	0.2132000011867947	0.7252363586425781	Q07820	D	321	330	Q93009	O	206	532	ordered-disordered
Q07820_D_321_330.Q93009_O_563_793	0.5845864144770816	0.4517857197352818	0.9187111070421008	Q07820	D	321	330	Q93009	O	563	793	ordered-disordered
Q07820_D_321_330.Q93009_O_563_889	0.5441774553152016	0.43676666577657064	0.9261727281050248	Q07820	D	321	330	Q93009	O	563	889	ordered-disordered
Q07820_D_321_330.Q93009_O_67_198	0.7833339934490573	0.7776111178927951	0.9696933339436847	Q07820	D	321	330	Q93009	O	67	198	ordered-disordered
Q07820_D_321_330.Q93009_O_794_889	0.2678897023066748	0.3830499966939291	0.8916888851589627	Q07820	D	321	330	Q93009	O	794	889	ordered-disordered
Q07820_D_321_330.Q93009_O_891_1084	0.5670485686059283	0.446075005531311	0.903656244277954	Q07820	D	321	330	Q93009	O	891	1084	ordered-disordered
Q07820_D_321_338.Q93009_O_206_532	0.4844374887789328	0.33611666997273765	0.6683333365122478	Q07820	D	321	338	Q93009	O	206	532	ordered-disordered
Q07820_D_321_338.Q93009_O_563_793	0.5149714430341126	0.4557666609022353	0.8939722188313801	Q07820	D	321	338	Q93009	O	563	793	ordered-disordered
Q07820_D_321_338.Q93009_O_563_889	0.5026470116639059	0.4292909102006392	0.9031285694667273	Q07820	D	321	338	Q93009	O	563	889	ordered-disordered
Q07820_D_321_338.Q93009_O_67_198	0.7373262255470766	0.7575923098050632	0.9367111163669162	Q07820	D	321	338	Q93009	O	67	198	ordered-disordered
Q07820_D_321_338.Q93009_O_794_889	0.349513272432411	0.4452571432931082	0.805800006866455	Q07820	D	321	338	Q93009	O	794	889	ordered-disordered
Q07820_D_321_338.Q93009_O_891_1084	0.4750669658665202	0.41004999923706054	0.860636003112793	Q07820	D	321	338	Q93009	O	891	1084	ordered-disordered
Q07820_D_322_331.Q93009_O_206_532	0.3742096729589937	0.2486374998092652	0.704110008239746	Q07820	D	322	331	Q93009	O	206	532	ordered-disordered
Q07820_D_322_331.Q93009_O_563_793	0.634144541811508	0.5505999946594238	0.9351333300272624	Q07820	D	322	331	Q93009	O	563	793	ordered-disordered
Q07820_D_322_331.Q93009_O_563_889	0.5570281244652526	0.420499997820173	0.9568090959028764	Q07820	D	322	331	Q93009	O	563	889	ordered-disordered
Q07820_D_322_331.Q93009_O_67_198	0.7541188168147153	0.7241333346896701	0.964500002179827	Q07820	D	322	331	Q93009	O	67	198	ordered-disordered
Q07820_D_322_331.Q93009_O_794_889	0.4034329652072168	0.4510888820224338	0.9288666687011718	Q07820	D	322	331	Q93009	O	794	889	ordered-disordered
Q07820_D_322_331.Q93009_O_891_1084	0.5038172797889415	0.4771142905099051	0.9260999997456868	Q07820	D	322	331	Q93009	O	891	1084	ordered-disordered
Q07820_D_323_332.Q93009_O_206_532	0.4703324028875899	0.3014899997711182	0.8986615342360277	Q07820	D	323	332	Q93009	O	206	532	ordered-disordered
Q07820_D_323_332.Q93009_O_563_793	0.5657962529045082	0.46848571232387004	0.925452948177562	Q07820	D	323	332	Q93009	O	563	793	ordered-disordered
Q07820_D_323_332.Q93009_O_563_889	0.5711830940676383	0.45902499437332156	0.9302499989100863	Q07820	D	323	332	Q93009	O	563	889	ordered-disordered
Q07820_D_323_332.Q93009_O_67_198	0.7915023293166699	0.7769888983832465	0.9641000014085036	Q07820	D	323	332	Q93009	O	67	198	ordered-disordered
Q07820_D_323_332.Q93009_O_794_889	0.2612121464792958	0.3851166661580404	0.8285714176722935	Q07820	D	323	332	Q93009	O	794	889	ordered-disordered
Q07820_D_323_332.Q93009_O_891_1084	0.4585591455141797	0.466816660563151	0.9175333319769965	Q07820	D	323	332	Q93009	O	891	1084	ordered-disordered
Q07820_D_324_333.Q93009_O_206_532	0.450633248504602	0.27219999737209744	0.7266615412785457	Q07820	D	324	333	Q93009	O	206	532	ordered-disordered
Q07820_D_324_333.Q93009_O_563_793	0.4719009548598399	0.37771250009536744	0.9392444483439129	Q07820	D	324	333	Q93009	O	563	793	ordered-disordered
Q07820_D_324_333.Q93009_O_563_889	0.5464231347597233	0.41242856706891745	0.9299687576293943	Q07820	D	324	333	Q93009	O	563	889	ordered-disordered
Q07820_D_324_333.Q93009_O_67_198	0.7759887488248287	0.7500900077819824	0.9592687416076661	Q07820	D	324	333	Q93009	O	67	198	ordered-disordered
Q07820_D_324_333.Q93009_O_794_889	0.2980588178166445	0.41834999084472657	0.8967749977111816	Q07820	D	324	333	Q93009	O	794	889	ordered-disordered
Q07820_D_324_333.Q93009_O_891_1084	0.5375374567189106	0.43200000047683723	0.8963421108848171	Q07820	D	324	333	Q93009	O	891	1084	ordered-disordered
Q07820_D_325_334.Q93009_O_206_532	0.4656706332576474	0.3195599994659424	0.7174850025177002	Q07820	D	325	334	Q93009	O	206	532	ordered-disordered
Q07820_D_325_334.Q93009_O_563_793	0.7212439461292466	0.7447714287894113	0.9357083320617676	Q07820	D	325	334	Q93009	O	563	793	ordered-disordered
Q07820_D_325_334.Q93009_O_563_889	0.5754568657236695	0.4552333323160807	0.9185230724628155	Q07820	D	325	334	Q93009	O	563	889	ordered-disordered
Q07820_D_325_334.Q93009_O_67_198	0.7538130647573	0.740533332824707	0.9606999969482422	Q07820	D	325	334	Q93009	O	67	198	ordered-disordered
Q07820_D_325_334.Q93009_O_794_889	0.2926922577313722	0.3997999954223633	0.9168111165364584	Q07820	D	325	334	Q93009	O	794	889	ordered-disordered
Q07820_D_325_334.Q93009_O_891_1084	0.5177633356144817	0.37908999633789064	0.9005473689029091	Q07820	D	325	334	Q93009	O	891	1084	ordered-disordered
Q07820_D_326_335.Q93009_O_206_532	0.657454898054842	0.4783222198486328	0.8092904808407738	Q07820	D	326	335	Q93009	O	206	532	ordered-disordered
Q07820_D_326_335.Q93009_O_563_793	0.473489294017481	0.31586250305175784	0.9266312503814695	Q07820	D	326	335	Q93009	O	563	793	ordered-disordered
Q07820_D_326_335.Q93009_O_563_889	0.650526511487268	0.5936142785208566	0.9281857081821988	Q07820	D	326	335	Q93009	O	563	889	ordered-disordered
Q07820_D_326_335.Q93009_O_67_198	0.7242779129281837	0.7275333234998915	0.9427294069177964	Q07820	D	326	335	Q93009	O	67	198	ordered-disordered
Q07820_D_326_335.Q93009_O_794_889	0.2984608014950346	0.34920000076293944	0.8541600036621094	Q07820	D	326	335	Q93009	O	794	889	ordered-disordered
Q07820_D_326_335.Q93009_O_891_1084	0.4962815975356435	0.3747333335876465	0.9007071467808315	Q07820	D	326	335	Q93009	O	891	1084	ordered-disordered
Q07820_D_330_338.Q93009_O_206_532	0.4574212915166291	0.282233329349094	0.6890750007629394	Q07820	D	330	338	Q93009	O	206	532	ordered-disordered
Q07820_D_330_338.Q93009_O_563_793	0.6410345016840941	0.5458624982833862	0.9267294266644646	Q07820	D	330	338	Q93009	O	563	793	ordered-disordered
Q07820_D_330_338.Q93009_O_563_889	0.6314129649921223	0.5727285712105887	0.9338230837308444	Q07820	D	330	338	Q93009	O	563	889	ordered-disordered
Q07820_D_330_338.Q93009_O_67_198	0.5702523738865479	0.5409124970436097	0.9396857125418526	Q07820	D	330	338	Q93009	O	67	198	ordered-disordered
Q07820_D_330_338.Q93009_O_794_889	0.295628125824293	0.35192000198364254	0.907999984741211	Q07820	D	330	338	Q93009	O	794	889	ordered-disordered
Q07820_D_330_338.Q93009_O_891_1084	0.5826930208953245	0.41016666624281145	0.9057300033569337	Q07820	D	330	338	Q93009	O	891	1084	ordered-disordered
Q07820_D_331_338.Q93009_O_206_532	0.4786356450852791	0.3384749984741211	0.730114284697033	Q07820	D	331	338	Q93009	O	206	532	ordered-disordered
Q07820_D_331_338.Q93009_O_563_793	0.5789877626859357	0.4695428575788225	0.9251818223433059	Q07820	D	331	338	Q93009	O	563	793	ordered-disordered
Q07820_D_331_338.Q93009_O_563_889	0.6706364605979714	0.4924374914169312	0.9301181931929157	Q07820	D	331	338	Q93009	O	563	889	ordered-disordered
Q07820_D_331_338.Q93009_O_67_198	0.5918632476117768	0.5478714261736188	0.949982349171358	Q07820	D	331	338	Q93009	O	67	198	ordered-disordered
Q07820_D_331_338.Q93009_O_794_889	0.2949736103567182	0.40310001373291016	0.9265500068664552	Q07820	D	331	338	Q93009	O	794	889	ordered-disordered
Q07820_D_331_338.Q93009_O_891_1084	0.5467092922331264	0.4193999998910086	0.9053200073242188	Q07820	D	331	338	Q93009	O	891	1084	ordered-disordered
Q07820_D_332_338.Q93009_O_206_532	0.5067902444489895	0.34574286052158903	0.7027333297729492	Q07820	D	332	338	Q93009	O	206	532	ordered-disordered
Q07820_D_332_338.Q93009_O_563_793	0.6793241512548754	0.5587142944335938	0.9436599985758464	Q07820	D	332	338	Q93009	O	563	793	ordered-disordered
Q07820_D_332_338.Q93009_O_563_889	0.6307962726639079	0.4798857116699219	0.9372083282470705	Q07820	D	332	338	Q93009	O	563	889	ordered-disordered
Q07820_D_332_338.Q93009_O_67_198	0.7959732543520619	0.7888857160295758	0.9686000119722806	Q07820	D	332	338	Q93009	O	67	198	ordered-disordered
Q07820_D_332_338.Q93009_O_794_889	0.2600225830102207	0.3996000099182129	0.9342749977111816	Q07820	D	332	338	Q93009	O	794	889	ordered-disordered
Q07820_D_332_338.Q93009_O_891_1084	0.6764800766718406	0.5114285659790039	0.9246588269402	Q07820	D	332	338	Q93009	O	891	1084	ordered-disordered
Q07820_D_333_338.Q93009_O_206_532	0.4649468226779402	0.3126399955749512	0.7449933293660481	Q07820	D	333	338	Q93009	O	206	532	ordered-disordered
Q07820_D_333_338.Q93009_O_563_793	0.6214552990921739	0.4595333353678385	0.9339333470662434	Q07820	D	333	338	Q93009	O	563	793	ordered-disordered
Q07820_D_333_338.Q93009_O_563_889	0.582277408872413	0.4214400024414063	0.9381999900124288	Q07820	D	333	338	Q93009	O	563	889	ordered-disordered
Q07820_D_333_338.Q93009_O_67_198	0.7736758769291584	0.7753666687011719	0.9698857171194893	Q07820	D	333	338	Q93009	O	67	198	ordered-disordered
Q07820_D_333_338.Q93009_O_794_889	0.2402639932644321	0.4272999954223633	0.9246500015258787	Q07820	D	333	338	Q93009	O	794	889	ordered-disordered
Q07820_D_333_338.Q93009_O_891_1084	0.5232618673950926	0.36338333765665687	0.919022216796875	Q07820	D	333	338	Q93009	O	891	1084	ordered-disordered
Q07820_D_334_338.Q93009_O_206_532	0.4139895296724514	0.24994000625610352	0.7078636377507991	Q07820	D	334	338	Q93009	O	206	532	ordered-disordered
Q07820_D_334_338.Q93009_O_563_793	0.4718671510961502	0.3187799949645996	0.9489769275371844	Q07820	D	334	338	Q93009	O	563	793	ordered-disordered
Q07820_D_334_338.Q93009_O_563_889	0.5470704264617215	0.36484000396728516	0.9512111070421008	Q07820	D	334	338	Q93009	O	563	889	ordered-disordered
Q07820_D_334_338.Q93009_O_67_198	0.7521842907683758	0.7440799942016603	0.9689363653009587	Q07820	D	334	338	Q93009	O	67	198	ordered-disordered
Q07820_D_334_338.Q93009_O_794_889	0.229802796156061	0.45220001220703127	0.9376999664306641	Q07820	D	334	338	Q93009	O	794	889	ordered-disordered
Q07820_D_334_338.Q93009_O_891_1084	0.6280024070746628	0.4506399993896484	0.9146714292253766	Q07820	D	334	338	Q93009	O	891	1084	ordered-disordered
Q07820_D_339_343.Q93009_O_206_532	0.3664338993684465	0.2290499973297119	0.9486000061035156	Q07820	D	339	343	Q93009	O	206	532	ordered-disordered
Q07820_D_339_343.Q93009_O_563_793	0.5476554044776418	0.3880749940872192	0.947462511062622	Q07820	D	339	343	Q93009	O	563	793	ordered-disordered
Q07820_D_339_343.Q93009_O_563_889	0.4174459134457411	0.26410000228881836	0.9569400024414062	Q07820	D	339	343	Q93009	O	563	889	ordered-disordered
Q07820_D_339_343.Q93009_O_67_198	0.8615738755462423	0.8766000061035156	0.9796181834827771	Q07820	D	339	343	Q93009	O	67	198	ordered-disordered
Q07820_D_339_343.Q93009_O_794_889	0.2385169506063917	0.355	0.9546666717529295	Q07820	D	339	343	Q93009	O	794	889	ordered-disordered
Q07820_D_339_343.Q93009_O_891_1084	0.6779228129489324	0.4946399993896485	0.9264090936834163	Q07820	D	339	343	Q93009	O	891	1084	ordered-disordered
Q07820_D_339_344.Q93009_O_206_532	0.4242730499960186	0.26718333244323733	0.895388895670573	Q07820	D	339	344	Q93009	O	206	532	ordered-disordered
Q07820_D_339_344.Q93009_O_563_793	0.5257380930103865	0.42551999664306644	0.9404999923706057	Q07820	D	339	344	Q93009	O	563	793	ordered-disordered
Q07820_D_339_344.Q93009_O_563_889	0.5303256979523838	0.4151199951171875	0.9513375091552735	Q07820	D	339	344	Q93009	O	563	889	ordered-disordered
Q07820_D_339_344.Q93009_O_67_198	0.8809811996245466	0.8845833206176758	0.9798363633589312	Q07820	D	339	344	Q93009	O	67	198	ordered-disordered
Q07820_D_339_344.Q93009_O_794_889	0.2351524206562993	0.2925666745503744	0.9571666717529296	Q07820	D	339	344	Q93009	O	794	889	ordered-disordered
Q07820_D_339_344.Q93009_O_891_1084	0.591750419876081	0.41034998893737795	0.9140714263916015	Q07820	D	339	344	Q93009	O	891	1084	ordered-disordered
Q07820_D_339_345.Q93009_O_206_532	0.4305169449630311	0.25064999898274737	0.9218000030517578	Q07820	D	339	345	Q93009	O	206	532	ordered-disordered
Q07820_D_339_345.Q93009_O_563_793	0.4251028824051811	0.2730400009155273	0.9314200057983401	Q07820	D	339	345	Q93009	O	563	793	ordered-disordered
Q07820_D_339_345.Q93009_O_563_889	0.4609611752274981	0.3284599990844727	0.9460500106811525	Q07820	D	339	345	Q93009	O	563	889	ordered-disordered
Q07820_D_339_345.Q93009_O_67_198	0.8749191784899637	0.8800714329310826	0.97774545842951	Q07820	D	339	345	Q93009	O	67	198	ordered-disordered
Q07820_D_339_345.Q93009_O_794_889	0.2442384406193177	0.2909000015258789	0.950533332824707	Q07820	D	339	345	Q93009	O	794	889	ordered-disordered
Q07820_D_339_345.Q93009_O_891_1084	0.4942058891414657	0.3468571417672293	0.9428799896240234	Q07820	D	339	345	Q93009	O	891	1084	ordered-disordered
Q07820_D_339_350.Q93009_O_206_532	0.5321733278281742	0.3498181828585538	0.7658450107574463	Q07820	D	339	350	Q93009	O	206	532	ordered-disordered
Q07820_D_339_350.Q93009_O_563_793	0.4676958261742921	0.3330111122131348	0.9087409071488814	Q07820	D	339	350	Q93009	O	563	793	ordered-disordered
Q07820_D_339_350.Q93009_O_563_889	0.633642373793784	0.5791142817905971	0.9177533416748048	Q07820	D	339	350	Q93009	O	563	889	ordered-disordered
Q07820_D_339_350.Q93009_O_67_198	0.7144245914990823	0.7178090910478072	0.9339400075276691	Q07820	D	339	350	Q93009	O	67	198	ordered-disordered
Q07820_D_339_350.Q93009_O_794_889	0.2943588288027366	0.33050000508626304	0.8857857077462333	Q07820	D	339	350	Q93009	O	794	889	ordered-disordered
Q07820_D_339_350.Q93009_O_891_1084	0.6360030963352785	0.5870000076293945	0.9062076862041767	Q07820	D	339	350	Q93009	O	891	1084	ordered-disordered
Q07820_D_340_346.Q93009_O_206_532	0.4055760480275797	0.2488428579057966	0.93195554945204	Q07820	D	340	346	Q93009	O	206	532	ordered-disordered
Q07820_D_340_346.Q93009_O_563_793	0.475625098144765	0.31664285932268416	0.9341249974568684	Q07820	D	340	346	Q93009	O	563	793	ordered-disordered
Q07820_D_340_346.Q93009_O_563_889	0.4284138849165578	0.30889999771118165	0.9457900009155271	Q07820	D	340	346	Q93009	O	563	889	ordered-disordered
Q07820_D_340_346.Q93009_O_67_198	0.8129998055163086	0.8308666674296061	0.9754099960327147	Q07820	D	340	346	Q93009	O	67	198	ordered-disordered
Q07820_D_340_346.Q93009_O_794_889	0.2210165701440747	0.3410499954223633	0.938325023651123	Q07820	D	340	346	Q93009	O	794	889	ordered-disordered
Q07820_D_340_346.Q93009_O_891_1084	0.5828868911545961	0.41760000228881844	0.9311187553405762	Q07820	D	340	346	Q93009	O	891	1084	ordered-disordered
Q07820_D_341_347.Q93009_O_206_532	0.4192327085136965	0.25598333358764647	0.7906999969482422	Q07820	D	341	347	Q93009	O	206	532	ordered-disordered
Q07820_D_341_347.Q93009_O_563_793	0.5940675036670813	0.46459999901907784	0.9348909204656428	Q07820	D	341	347	Q93009	O	563	793	ordered-disordered
Q07820_D_341_347.Q93009_O_563_889	0.5797669950129054	0.41437142508370534	0.9429250049591065	Q07820	D	341	347	Q93009	O	563	889	ordered-disordered
Q07820_D_341_347.Q93009_O_67_198	0.6279296719642267	0.5600285720825195	0.9600249926249188	Q07820	D	341	347	Q93009	O	67	198	ordered-disordered
Q07820_D_341_347.Q93009_O_794_889	0.2370050654099156	0.33244999885559084	0.9339500045776369	Q07820	D	341	347	Q93009	O	794	889	ordered-disordered
Q07820_D_341_347.Q93009_O_891_1084	0.5349683199564731	0.3862500095367432	0.9373476191929409	Q07820	D	341	347	Q93009	O	891	1084	ordered-disordered
Q07820_D_342_348.Q93009_O_206_532	0.4554681041586423	0.2910142871311733	0.7017374968528748	Q07820	D	342	348	Q93009	O	206	532	ordered-disordered
Q07820_D_342_348.Q93009_O_563_793	0.6629717687272275	0.520942862374442	0.9336461463341348	Q07820	D	342	348	Q93009	O	563	793	ordered-disordered
Q07820_D_342_348.Q93009_O_563_889	0.6082200732542995	0.4823800048828125	0.935438455434946	Q07820	D	342	348	Q93009	O	563	889	ordered-disordered
Q07820_D_342_348.Q93009_O_67_198	0.5820023127897793	0.48208333333333336	0.9467416763305664	Q07820	D	342	348	Q93009	O	67	198	ordered-disordered
Q07820_D_342_348.Q93009_O_794_889	0.2502824470966517	0.3509999847412109	0.8602000045776367	Q07820	D	342	348	Q93009	O	794	889	ordered-disordered
Q07820_D_342_348.Q93009_O_891_1084	0.7362831496985006	0.6562833340962727	0.946576919555664	Q07820	D	342	348	Q93009	O	891	1084	ordered-disordered
Q07820_D_343_349.Q93009_O_206_532	0.4719778775401035	0.3009499994913737	0.7179727311567826	Q07820	D	343	349	Q93009	O	206	532	ordered-disordered
Q07820_D_343_349.Q93009_O_563_793	0.849355796172172	0.7675142887660436	0.9589769216684196	Q07820	D	343	349	Q93009	O	563	793	ordered-disordered
Q07820_D_343_349.Q93009_O_563_889	0.8443100222875086	0.7574000058855329	0.9586538520226112	Q07820	D	343	349	Q93009	O	563	889	ordered-disordered
Q07820_D_343_349.Q93009_O_67_198	0.6182437629022416	0.5491714368547712	0.9520500019618444	Q07820	D	343	349	Q93009	O	67	198	ordered-disordered
Q07820_D_343_349.Q93009_O_794_889	0.2658575625235725	0.37190000534057616	0.9283749961853027	Q07820	D	343	349	Q93009	O	794	889	ordered-disordered
Q07820_D_343_349.Q93009_O_891_1084	0.6141767227738995	0.5341857147216796	0.9196294088924633	Q07820	D	343	349	Q93009	O	891	1084	ordered-disordered
Q07820_D_344_350.Q93009_O_206_532	0.5525583045692295	0.3820500055948893	0.8172384584867038	Q07820	D	344	350	Q93009	O	206	532	ordered-disordered
Q07820_D_344_350.Q93009_O_563_793	0.8790355347207617	0.8456000061035156	0.9542230694110576	Q07820	D	344	350	Q93009	O	563	793	ordered-disordered
Q07820_D_344_350.Q93009_O_563_889	0.8521274151507873	0.7679500071207683	0.9581692387507512	Q07820	D	344	350	Q93009	O	563	889	ordered-disordered
Q07820_D_344_350.Q93009_O_67_198	0.6871778478596767	0.6891000039236885	0.9578400014241537	Q07820	D	344	350	Q93009	O	67	198	ordered-disordered
Q07820_D_344_350.Q93009_O_794_889	0.2654822457044987	0.40875	0.9299000091552736	Q07820	D	344	350	Q93009	O	794	889	ordered-disordered
Q07820_D_344_350.Q93009_O_891_1084	0.6561428323522569	0.4884428514753069	0.9172421063874896	Q07820	D	344	350	Q93009	O	891	1084	ordered-disordered
Q07820_D_345_350.Q93009_O_206_532	0.5613059444237039	0.3228600006103515	0.9282833353678386	Q07820	D	345	350	Q93009	O	206	532	ordered-disordered
Q07820_D_345_350.Q93009_O_563_793	0.903598312227364	0.8365166854858398	0.965307148524693	Q07820	D	345	350	Q93009	O	563	793	ordered-disordered
Q07820_D_345_350.Q93009_O_563_889	0.8621915722342168	0.8094599914550781	0.9611922983022836	Q07820	D	345	350	Q93009	O	563	889	ordered-disordered
Q07820_D_345_350.Q93009_O_67_198	0.7076796525500131	0.6964499918619792	0.9657999979654949	Q07820	D	345	350	Q93009	O	67	198	ordered-disordered
Q07820_D_345_350.Q93009_O_794_889	0.2674938225427216	0.4543666585286459	0.934375	Q07820	D	345	350	Q93009	O	794	889	ordered-disordered
Q07820_D_345_350.Q93009_O_891_1084	0.5789028215916184	0.373766663869222	0.9139476194835844	Q07820	D	345	350	Q93009	O	891	1084	ordered-disordered
Q07820_D_346_350.Q93009_O_206_532	0.4463301478505144	0.264680004119873	0.7316777801513672	Q07820	D	346	350	Q93009	O	206	532	ordered-disordered
Q07820_D_346_350.Q93009_O_563_793	0.7731715410870461	0.6483200073242188	0.9532846128023589	Q07820	D	346	350	Q93009	O	563	793	ordered-disordered
Q07820_D_346_350.Q93009_O_563_889	0.8474598473042224	0.7981500053405761	0.9614800033569335	Q07820	D	346	350	Q93009	O	563	889	ordered-disordered
Q07820_D_346_350.Q93009_O_67_198	0.7031988294323787	0.6638199920654297	0.9646769244854266	Q07820	D	346	350	Q93009	O	67	198	ordered-disordered
Q07820_D_346_350.Q93009_O_794_889	0.2427995706997414	0.44944999694824217	0.9294333394368488	Q07820	D	346	350	Q93009	O	794	889	ordered-disordered
Q07820_D_346_350.Q93009_O_891_1084	0.5733701899033723	0.4430500030517578	0.921252939560834	Q07820	D	346	350	Q93009	O	891	1084	ordered-disordered
Q07820_D_36_46.Q93009_O_206_532	0.4062055087071925	0.26401111390855575	0.9384428514753069	Q07820	D	36	46	Q93009	O	206	532	ordered-disordered
Q07820_D_36_46.Q93009_O_563_793	0.6798395145701963	0.5133110978868272	0.9238526274028576	Q07820	D	36	46	Q93009	O	563	793	ordered-disordered
Q07820_D_36_46.Q93009_O_563_889	0.5053317469201761	0.33383749961853026	0.9362200012207031	Q07820	D	36	46	Q93009	O	563	889	ordered-disordered
Q07820_D_36_46.Q93009_O_67_198	0.7693547710129435	0.8474125003814698	0.9613263140226664	Q07820	D	36	46	Q93009	O	67	198	ordered-disordered
Q07820_D_36_46.Q93009_O_794_889	0.321793209016573	0.4086333401997884	0.9398600006103516	Q07820	D	36	46	Q93009	O	794	889	ordered-disordered
Q07820_D_36_46.Q93009_O_891_1084	0.4613289420693969	0.35288571493966236	0.8904454526034269	Q07820	D	36	46	Q93009	O	891	1084	ordered-disordered
Q07820_D_41_51.Q93009_O_206_532	0.428512531522448	0.25995555453830294	0.9148789496170848	Q07820	D	41	51	Q93009	O	206	532	ordered-disordered
Q07820_D_41_51.Q93009_O_563_793	0.5789432365218972	0.4660999952043806	0.9181562519073486	Q07820	D	41	51	Q93009	O	563	793	ordered-disordered
Q07820_D_41_51.Q93009_O_563_889	0.473705233725393	0.32837143216814313	0.9264133351643881	Q07820	D	41	51	Q93009	O	563	889	ordered-disordered
Q07820_D_41_51.Q93009_O_67_198	0.7019890974326772	0.7698375034332275	0.9605933329264325	Q07820	D	41	51	Q93009	O	67	198	ordered-disordered
Q07820_D_41_51.Q93009_O_794_889	0.2811272811950259	0.3174166742960612	0.9035999965667725	Q07820	D	41	51	Q93009	O	794	889	ordered-disordered
Q07820_D_41_51.Q93009_O_891_1084	0.5396006866695165	0.4583222198486328	0.9220900039672852	Q07820	D	41	51	Q93009	O	891	1084	ordered-disordered
Q07820_D_41_61.Q93009_O_206_532	0.4163007860075125	0.2821764710370232	0.859470001220703	Q07820	D	41	61	Q93009	O	206	532	ordered-disordered
Q07820_D_41_61.Q93009_O_563_793	0.4578105622271303	0.357560001373291	0.9197083314259848	Q07820	D	41	61	Q93009	O	563	793	ordered-disordered
Q07820_D_41_61.Q93009_O_563_889	0.4817580895044159	0.3467733306884766	0.9151555548773872	Q07820	D	41	61	Q93009	O	563	889	ordered-disordered
Q07820_D_41_61.Q93009_O_67_198	0.4561430132941619	0.35841428756713867	0.8933071517944335	Q07820	D	41	61	Q93009	O	67	198	ordered-disordered
Q07820_D_41_61.Q93009_O_794_889	0.3874770186276842	0.37693571363176614	0.8445036979957864	Q07820	D	41	61	Q93009	O	794	889	ordered-disordered
Q07820_D_41_61.Q93009_O_891_1084	0.4777164899600267	0.48470000457763684	0.9275384580172025	Q07820	D	41	61	Q93009	O	891	1084	ordered-disordered
Q07820_D_46_56.Q93009_O_206_532	0.3975202873913588	0.2400999975204468	0.909263617775657	Q07820	D	46	56	Q93009	O	206	532	ordered-disordered
Q07820_D_46_56.Q93009_O_563_793	0.5057591470977243	0.3728199996948242	0.9243714178176154	Q07820	D	46	56	Q93009	O	563	793	ordered-disordered
Q07820_D_46_56.Q93009_O_563_889	0.4774935983114651	0.45475000381469727	0.9320846088115984	Q07820	D	46	56	Q93009	O	563	889	ordered-disordered
Q07820_D_46_56.Q93009_O_67_198	0.7505332832028558	0.7007555643717448	0.9605857140677315	Q07820	D	46	56	Q93009	O	67	198	ordered-disordered
Q07820_D_46_56.Q93009_O_794_889	0.3053178839595111	0.3253400001525879	0.904057148524693	Q07820	D	46	56	Q93009	O	794	889	ordered-disordered
Q07820_D_46_56.Q93009_O_891_1084	0.6122119216134917	0.47463332706027556	0.9017600021362304	Q07820	D	46	56	Q93009	O	891	1084	ordered-disordered
Q07820_D_46_76.Q93009_O_206_532	0.4044467252386587	0.2743476195562453	0.809956525719684	Q07820	D	46	76	Q93009	O	206	532	ordered-disordered
Q07820_D_46_76.Q93009_O_563_793	0.5436853187333555	0.5078347819784413	0.9510058907901541	Q07820	D	46	76	Q93009	O	563	793	ordered-disordered
Q07820_D_46_76.Q93009_O_563_889	0.3535031487067813	0.30895000321524485	0.948076911339393	Q07820	D	46	76	Q93009	O	563	889	ordered-disordered
Q07820_D_46_76.Q93009_O_67_198	0.3863910280298772	0.37759333546956375	0.9177499880109516	Q07820	D	46	76	Q93009	O	67	198	ordered-disordered
Q07820_D_46_76.Q93009_O_794_889	0.3626932554366324	0.3811647056130802	0.9140100021362304	Q07820	D	46	76	Q93009	O	794	889	ordered-disordered
Q07820_D_46_76.Q93009_O_891_1084	0.3984715048465901	0.4383083311716715	0.9081705878762638	Q07820	D	46	76	Q93009	O	891	1084	ordered-disordered
Q07820_D_51_61.Q93009_O_206_532	0.500184645167823	0.3701400012969971	0.8766166750590006	Q07820	D	51	61	Q93009	O	206	532	ordered-disordered
Q07820_D_51_61.Q93009_O_563_793	0.6742830241932352	0.5556333372328016	0.9332461547851563	Q07820	D	51	61	Q93009	O	563	793	ordered-disordered
Q07820_D_51_61.Q93009_O_563_889	0.6009737259486314	0.46864286150251117	0.9240083249409992	Q07820	D	51	61	Q93009	O	563	889	ordered-disordered
Q07820_D_51_61.Q93009_O_67_198	0.708857451064644	0.7018499970436096	0.9540866699218751	Q07820	D	51	61	Q93009	O	67	198	ordered-disordered
Q07820_D_51_61.Q93009_O_794_889	0.2979148347101173	0.3286285727364676	0.9106555599636502	Q07820	D	51	61	Q93009	O	794	889	ordered-disordered
Q07820_D_51_61.Q93009_O_891_1084	0.6806844360567964	0.61303999710083	0.9247111172146267	Q07820	D	51	61	Q93009	O	891	1084	ordered-disordered
Q07820_D_51_71.Q93009_O_206_532	0.4646742949918168	0.3194562518596649	0.8823150062561035	Q07820	D	51	71	Q93009	O	206	532	ordered-disordered
Q07820_D_51_71.Q93009_O_563_793	0.5204594457718784	0.5408153856717623	0.9155600013732912	Q07820	D	51	71	Q93009	O	563	793	ordered-disordered
Q07820_D_51_71.Q93009_O_563_889	0.6165364476406867	0.5234166611565484	0.9111296279342086	Q07820	D	51	71	Q93009	O	563	889	ordered-disordered
Q07820_D_51_71.Q93009_O_67_198	0.6975532782707232	0.7005285699026925	0.95138334274292	Q07820	D	51	71	Q93009	O	67	198	ordered-disordered
Q07820_D_51_71.Q93009_O_794_889	0.3441888132542899	0.3673699989318848	0.8868181818181818	Q07820	D	51	71	Q93009	O	794	889	ordered-disordered
Q07820_D_51_71.Q93009_O_891_1084	0.4716024624252317	0.44650714329310826	0.9245600077311198	Q07820	D	51	71	Q93009	O	891	1084	ordered-disordered
Q07820_D_56_66.Q93009_O_206_532	0.4490683918556412	0.28102999877929685	0.7744999906751845	Q07820	D	56	66	Q93009	O	206	532	ordered-disordered
Q07820_D_56_66.Q93009_O_563_793	0.4482338669797506	0.3107428550720215	0.9365500005086264	Q07820	D	56	66	Q93009	O	563	793	ordered-disordered
Q07820_D_56_66.Q93009_O_563_889	0.5636395998380239	0.3920900058746338	0.9219733327229818	Q07820	D	56	66	Q93009	O	563	889	ordered-disordered
Q07820_D_56_66.Q93009_O_67_198	0.7171976550768014	0.8361285727364677	0.9666666603088381	Q07820	D	56	66	Q93009	O	67	198	ordered-disordered
Q07820_D_56_66.Q93009_O_794_889	0.2553824932773079	0.3147857202802385	0.9126769139216496	Q07820	D	56	66	Q93009	O	794	889	ordered-disordered
Q07820_D_56_66.Q93009_O_891_1084	0.586554758598326	0.4451100006103516	0.9298187494277954	Q07820	D	56	66	Q93009	O	891	1084	ordered-disordered
Q07820_D_61_71.Q93009_O_206_532	0.4581982550218778	0.32388182206587357	0.7681470534380744	Q07820	D	61	71	Q93009	O	206	532	ordered-disordered
Q07820_D_61_71.Q93009_O_563_793	0.423606856498618	0.3947200012207031	0.9292818173495206	Q07820	D	61	71	Q93009	O	563	793	ordered-disordered
Q07820_D_61_71.Q93009_O_563_889	0.4752634031746608	0.40293332735697435	0.932290899103338	Q07820	D	61	71	Q93009	O	563	889	ordered-disordered
Q07820_D_61_71.Q93009_O_67_198	0.7700284905241195	0.7366727274114436	0.9441266632080079	Q07820	D	61	71	Q93009	O	67	198	ordered-disordered
Q07820_D_61_71.Q93009_O_794_889	0.2911885129932424	0.3402999941507975	0.9038749980926514	Q07820	D	61	71	Q93009	O	794	889	ordered-disordered
Q07820_D_61_71.Q93009_O_891_1084	0.4230450248489024	0.41532000732421875	0.9337666575113931	Q07820	D	61	71	Q93009	O	891	1084	ordered-disordered
Q07820_D_61_81.Q93009_O_206_532	0.4171859118651629	0.2666941193973317	0.8682645145539314	Q07820	D	61	81	Q93009	O	206	532	ordered-disordered
Q07820_D_61_81.Q93009_O_563_793	0.4234477531982177	0.40807499885559084	0.9266666698455811	Q07820	D	61	81	Q93009	O	563	793	ordered-disordered
Q07820_D_61_81.Q93009_O_563_889	0.3358259302612139	0.2768222215440538	0.9441404204672956	Q07820	D	61	81	Q93009	O	563	889	ordered-disordered
Q07820_D_61_81.Q93009_O_67_198	0.460456116788438	0.40329999923706056	0.903069995880127	Q07820	D	61	81	Q93009	O	67	198	ordered-disordered
Q07820_D_61_81.Q93009_O_794_889	0.2568549465362612	0.340988892449273	0.7928812527656555	Q07820	D	61	81	Q93009	O	794	889	ordered-disordered
Q07820_D_61_81.Q93009_O_891_1084	0.5584131853029031	0.5496133359273275	0.9352250027656557	Q07820	D	61	81	Q93009	O	891	1084	ordered-disordered
Q07820_D_61_91.Q93009_O_206_532	0.3662611060254415	0.375085710797991	0.7711147027857163	Q07820	D	61	91	Q93009	O	206	532	ordered-disordered
Q07820_D_61_91.Q93009_O_563_793	0.3803098112450297	0.4369499969482422	0.9223148119891132	Q07820	D	61	91	Q93009	O	563	793	ordered-disordered
Q07820_D_61_91.Q93009_O_563_889	0.3206270694187104	0.2874166663487752	0.9219294110466453	Q07820	D	61	91	Q93009	O	563	889	ordered-disordered
Q07820_D_61_91.Q93009_O_67_198	0.3831532885046274	0.3998533363342285	0.9107454473322087	Q07820	D	61	91	Q93009	O	67	198	ordered-disordered
Q07820_D_61_91.Q93009_O_794_889	0.3619529688930735	0.49704999605814615	0.9037642778669084	Q07820	D	61	91	Q93009	O	794	889	ordered-disordered
Q07820_D_61_91.Q93009_O_891_1084	0.4169804238934925	0.5065250047047933	0.9336368440326892	Q07820	D	61	91	Q93009	O	891	1084	ordered-disordered
Q07820_D_66_76.Q93009_O_206_532	0.4350382243863749	0.2621333334181044	0.9271583366394044	Q07820	D	66	76	Q93009	O	206	532	ordered-disordered
Q07820_D_66_76.Q93009_O_563_793	0.5304920806051459	0.4223833338419596	0.9327733306884763	Q07820	D	66	76	Q93009	O	563	793	ordered-disordered
Q07820_D_66_76.Q93009_O_563_889	0.4077164326804425	0.31774285997663226	0.9462624979019164	Q07820	D	66	76	Q93009	O	563	889	ordered-disordered
Q07820_D_66_76.Q93009_O_67_198	0.549538604892473	0.5652111095852321	0.9467812490463255	Q07820	D	66	76	Q93009	O	67	198	ordered-disordered
Q07820_D_66_76.Q93009_O_794_889	0.2683879887249892	0.3256857136317662	0.8533571297781808	Q07820	D	66	76	Q93009	O	794	889	ordered-disordered
Q07820_D_66_76.Q93009_O_891_1084	0.635332129196526	0.5391545451771129	0.941094109030331	Q07820	D	66	76	Q93009	O	891	1084	ordered-disordered
Q07820_D_6_16.Q93009_O_206_532	0.4577246995402642	0.31088000106811525	0.7317304395592731	Q07820	D	6	16	Q93009	O	206	532	ordered-disordered
Q07820_D_6_16.Q93009_O_563_793	0.4289475375759149	0.2751090899380771	0.8944857079642159	Q07820	D	6	16	Q93009	O	563	793	ordered-disordered
Q07820_D_6_16.Q93009_O_563_889	0.5193413252875043	0.4436888970269097	0.9337874937057496	Q07820	D	6	16	Q93009	O	563	889	ordered-disordered
Q07820_D_6_16.Q93009_O_67_198	0.5683572049618147	0.5571699943542481	0.9424764700496898	Q07820	D	6	16	Q93009	O	67	198	ordered-disordered
Q07820_D_6_16.Q93009_O_794_889	0.4299125526415238	0.45636000061035165	0.8879100112915039	Q07820	D	6	16	Q93009	O	794	889	ordered-disordered
Q07820_D_6_16.Q93009_O_891_1084	0.5031263018150718	0.3687400016784668	0.8668421072708934	Q07820	D	6	16	Q93009	O	891	1084	ordered-disordered
Q07820_D_71_81.Q93009_O_206_532	0.4030456282541965	0.27924999809265133	0.9194499969482421	Q07820	D	71	81	Q93009	O	206	532	ordered-disordered
Q07820_D_71_81.Q93009_O_563_793	0.5493095082980175	0.4384499979019165	0.9222749900817873	Q07820	D	71	81	Q93009	O	563	793	ordered-disordered
Q07820_D_71_81.Q93009_O_563_889	0.4819663933697227	0.33384999990463254	0.9077947395726254	Q07820	D	71	81	Q93009	O	563	889	ordered-disordered
Q07820_D_71_81.Q93009_O_67_198	0.5547634613140876	0.5075111050075956	0.9346285683768136	Q07820	D	71	81	Q93009	O	67	198	ordered-disordered
Q07820_D_71_81.Q93009_O_794_889	0.2682214355218892	0.33411249876022336	0.8246200002034506	Q07820	D	71	81	Q93009	O	794	889	ordered-disordered
Q07820_D_71_81.Q93009_O_891_1084	0.5002534413252857	0.3483111169603136	0.9311307701697715	Q07820	D	71	81	Q93009	O	891	1084	ordered-disordered
Q07820_D_71_91.Q93009_O_206_532	0.4086033273052495	0.35553636204112654	0.741426927126371	Q07820	D	71	91	Q93009	O	206	532	ordered-disordered
Q07820_D_71_91.Q93009_O_563_793	0.4447404870605647	0.3416300029754639	0.9048692380464992	Q07820	D	71	91	Q93009	O	563	793	ordered-disordered
Q07820_D_71_91.Q93009_O_563_889	0.3947828539523812	0.30321999740600586	0.930816666285197	Q07820	D	71	91	Q93009	O	563	889	ordered-disordered
Q07820_D_71_91.Q93009_O_67_198	0.4461635597670967	0.44656666225857206	0.9060666614108617	Q07820	D	71	91	Q93009	O	67	198	ordered-disordered
Q07820_D_71_91.Q93009_O_794_889	0.3957811894203153	0.450330005645752	0.8943533325195312	Q07820	D	71	91	Q93009	O	794	889	ordered-disordered
Q07820_D_71_91.Q93009_O_891_1084	0.5057851171137021	0.4423789496170847	0.922970374778465	Q07820	D	71	91	Q93009	O	891	1084	ordered-disordered
Q07820_D_76_106.Q93009_O_206_532	0.3875640906428775	0.3668399982452392	0.7571807699937086	Q07820	D	76	106	Q93009	O	206	532	ordered-disordered
Q07820_D_76_106.Q93009_O_563_793	0.4091419758736522	0.3367916679382324	0.9337269269503081	Q07820	D	76	106	Q93009	O	563	793	ordered-disordered
Q07820_D_76_106.Q93009_O_563_889	0.3709632640897351	0.3065199947357178	0.9305421126516242	Q07820	D	76	106	Q93009	O	563	889	ordered-disordered
Q07820_D_76_106.Q93009_O_67_198	0.3874253992967343	0.4888444391886393	0.9251863618330521	Q07820	D	76	106	Q93009	O	67	198	ordered-disordered
Q07820_D_76_106.Q93009_O_794_889	0.3754531295409182	0.4601444498697917	0.8913846059945914	Q07820	D	76	106	Q93009	O	794	889	ordered-disordered
Q07820_D_76_106.Q93009_O_891_1084	0.3742852343713153	0.35997499465942384	0.8819923048753004	Q07820	D	76	106	Q93009	O	891	1084	ordered-disordered
Q07820_D_76_86.Q93009_O_206_532	0.5968143157298927	0.4676636331731623	0.7704318167946554	Q07820	D	76	86	Q93009	O	206	532	ordered-disordered
Q07820_D_76_86.Q93009_O_563_793	0.4479501627989297	0.3064899959564209	0.9238277901543512	Q07820	D	76	86	Q93009	O	563	793	ordered-disordered
Q07820_D_76_86.Q93009_O_563_889	0.4560394344370673	0.32298181707208806	0.9221375036239624	Q07820	D	76	86	Q93009	O	563	889	ordered-disordered
Q07820_D_76_86.Q93009_O_67_198	0.5230608139715884	0.4571250009536743	0.9237666659884982	Q07820	D	76	86	Q93009	O	67	198	ordered-disordered
Q07820_D_76_86.Q93009_O_794_889	0.3258163685139982	0.38952856881277903	0.8994272682883523	Q07820	D	76	86	Q93009	O	794	889	ordered-disordered
Q07820_D_76_86.Q93009_O_891_1084	0.4182885549624487	0.356728572845459	0.9225590827248312	Q07820	D	76	86	Q93009	O	891	1084	ordered-disordered
Q07820_D_81_101.Q93009_O_206_532	0.4441097145228877	0.27420000076293943	0.7041541687647502	Q07820	D	81	101	Q93009	O	206	532	ordered-disordered
Q07820_D_81_101.Q93009_O_563_793	0.3679119641158969	0.32869090513749555	0.928922225104438	Q07820	D	81	101	Q93009	O	563	793	ordered-disordered
Q07820_D_81_101.Q93009_O_563_889	0.4418462548741808	0.28026666641235354	0.867887511253357	Q07820	D	81	101	Q93009	O	563	889	ordered-disordered
Q07820_D_81_101.Q93009_O_67_198	0.4515102784508458	0.4116499977111816	0.9068899917602541	Q07820	D	81	101	Q93009	O	67	198	ordered-disordered
Q07820_D_81_101.Q93009_O_794_889	0.4357507434036475	0.4926230797400841	0.8869399973551433	Q07820	D	81	101	Q93009	O	794	889	ordered-disordered
[truncated: 9,045 more rows]

## Sheet: RRS Prediction statistics
uniprotA	uniprotB	prediction_count	prediction_above_threshold	fraction_above_threshold
P06729	Q12834	39	0.0	0.0
Q01968	Q8WY41	359	1.0	0.002785515320334262
P03372	Q96AE4	704	6.0	0.008522727272727272
O60566	Q14145	477	5.0	0.010482180293501049
P63010	Q15637	798	10.0	0.012531328320802004
O75581	Q14596	2149	36.0	0.01675197766402978
P04637	Q9H2K2	336	8.0	0.023809523809523808
P11940	Q8N4B1	357	11.0	0.03081232492997199
O60239	Q9H0R8	85	3.0	0.03529411764705882
O75340	P50542	144	6.0	0.041666666666666664
A5YKK6	P55211	488	21.0	0.0430327868852459
O95400	Q8WUM4	429	19.0	0.04428904428904429
P26368	Q9UBT6	867	44.0	0.05074971164936563
O75381	Q15596	1115	59.0	0.05291479820627803
O94907	Q9UHX1	392	21.0	0.05357142857142857
Q00987	Q16236	668	45.0	0.06736526946107785
P12004	Q9BPZ3	45	4.0	0.08888888888888889
P53779	Q5SW96	110	12.0	0.10909090909090909
Q07820	Q93009	632	71.0	0.11234177215189874
P98170	Q00987	850	134.0	0.15764705882352942

## Sheet: PRS Prediction result
prediction_name	model_id	model_confidence	chainA_intf_avg_plddt	chainB_intf_avg_plddt	intf_avg_plddt	uniprotA	fragment_typeA	startA	endA	uniprotB	fragment_typeB	startB	endB	prediction_type	dmi_type	RMSD_domain	RMSD_backbone_peptide	RMSD_all_atom_peptide
run132_P63010_O_707_937.Q5SW96_D_246_266	ranked_0	0.83065	0.971287	0.92798	95.4631	P63010	O	707	937	Q5SW96	D	246	266	ordered-disordered	TRG_AP2beta_CARGO_1	0.882232	0.52108	1.20736
run132_P63010_O_707_937.Q5SW96_D_236_266	ranked_1	0.822181	0.971362	0.926282	95.2996	P63010	O	707	937	Q5SW96	D	236	266	ordered-disordered	TRG_AP2beta_CARGO_1	0.874058	0.418923	1.21555
run132_P63010_O_707_937.Q5SW96_D_256_276	ranked_0	0.822185	0.969329	0.913227	94.7289	P63010	O	707	937	Q5SW96	D	256	276	ordered-disordered	TRG_AP2beta_CARGO_1	0.8715	0.419086	1.24801
run132_P63010_O_707_937.Q5SW96_D_251_281	ranked_2	0.828727	0.964872	0.907	94.0603	P63010	O	707	937	Q5SW96	D	251	281	ordered-disordered	TRG_AP2beta_CARGO_1	0.884654	0.483135	1.26754
run132_P63010_O_707_937.Q5SW96_D_256_266	ranked_0	0.898926	0.964343	0.857087	92.5341	P63010	O	707	937	Q5SW96	D	256	266	ordered-disordered	TRG_AP2beta_CARGO_1	0.874827	0.919931	1.66707
run132_P63010_O_707_937.Q5SW96_D_176_308	ranked_2	0.811725	0.960405	0.7211	84.3986	P63010	O	707	937	Q5SW96	D	176	308	ordered-disordered	TRG_AP2beta_CARGO_1	0.885177	0.564676	1.35145
run123_P04637_D_16_26.Q00987_O_27_110	ranked_1	0.880452	0.948911	0.983528	97.1989	P04637	D	16	26	Q00987	O	27	110	ordered-disordered	DEG_MDM2_SWIB_1	1.28402	0.673004	0.971619
run123_P04637_D_11_31.Q00987_O_27_110	ranked_0	0.852546	0.867953	0.966942	92.8869	P04637	D	11	31	Q00987	O	27	110	ordered-disordered	DEG_MDM2_SWIB_1	1.3081	0.892072	1.19816
run123_P04637_D_16_46.Q00987_O_27_110	ranked_2	0.852766	0.8398	0.968483	92.1074	P04637	D	16	46	Q00987	O	27	110	ordered-disordered	DEG_MDM2_SWIB_1	1.3093	1.01917	1.21228
run123_P04637_D_1_31.Q00987_O_27_110	ranked_1	0.821315	0.8263	0.95425	91.16	P04637	D	1	31	Q00987	O	27	110	ordered-disordered	DEG_MDM2_SWIB_1	1.26067	0.884912	1.16729
run117_P03372_O_305_550.Q15596_D_687_697	ranked_0	0.914258	0.950237	0.88063	92.3465	P03372	O	305	550	Q15596	D	687	697	ordered-disordered	LIG_NRBOX	1.01673	0.3993	1.43297
run117_P03372_O_305_550.Q15596_D_377_1464	ranked_2	0.807291	0.9039	0.840458	87.7648	P03372	O	305	550	Q15596	D	377	1464	ordered-disordered	LIG_NRBOX	0.973026	41.9526	42.652
run117_P03372_O_305_550.Q15596_D_677_697	ranked_0	0.838906	0.898506	0.802667	86.017	P03372	O	305	550	Q15596	D	677	697	ordered-disordered	LIG_NRBOX	0.996774	0.464018	1.29717
run117_P03372_O_305_550.Q15596_D_687_707	ranked_3	0.821208	0.907485	0.727786	83.3491	P03372	O	305	550	Q15596	D	687	707	ordered-disordered	LIG_NRBOX	1.00032	0.45597	1.35927
run117_P03372_O_305_550.Q15596_D_677_707	ranked_1	0.836791	0.89842	0.712112	81.5617	P03372	O	305	550	Q15596	D	677	707	ordered-disordered	LIG_NRBOX	1.0004	0.582011	1.37833
run128_Q01968_O_562_901.Q8N4B1_D_223_249	ranked_0	0.926087	0.946626	0.94202	94.4981	Q01968	O	562	901	Q8N4B1	D	223	249	ordered-disordered	LIG_OCRL_FandH_1	1.44318	1.43869	2.37298
run128_Q01968_O_562_901.Q8N4B1_D_218_238	ranked_3	0.848789	0.928173	0.87975	91.1082	Q01968	O	562	901	Q8N4B1	D	218	238	ordered-disordered	LIG_OCRL_FandH_1	1.47582	1.56061	2.36808
run128_Q01968_O_562_901.Q8N4B1_D_118_249	ranked_1	0.823829	0.898179	0.86347	88.5081	Q01968	O	562	901	Q8N4B1	D	118	249	ordered-disordered	LIG_OCRL_FandH_1	1.45459	1.48673	2.37435
run128_Q01968_O_562_901.Q8N4B1_D_208_238	ranked_3	0.811993	0.883013	0.836957	86.5586	Q01968	O	562	901	Q8N4B1	D	208	238	ordered-disordered	LIG_OCRL_FandH_1	1.48232	1.52447	2.39397
run129_P11940_O_545_614.Q9BPZ3_D_107_128	ranked_4	0.751111	0.935911	0.864185	90.6772	P11940	O	545	614	Q9BPZ3	D	107	128	ordered-disordered	LIG_PAM2_1	5.84859	8.21013	8.3304
run129_P11940_O_545_614.Q9BPZ3_D_102_122	ranked_1	0.733137	0.941289	0.827036	89.2818	P11940	O	545	614	Q9BPZ3	D	102	122	ordered-disordered	LIG_PAM2_1	5.8063	7.97212	8.18621
run129_P11940_O_545_614.Q9BPZ3_D_92_122	ranked_0	0.688945	0.931689	0.822769	88.7441	P11940	O	545	614	Q9BPZ3	D	92	122	ordered-disordered	LIG_PAM2_1	5.60241	7.35973	7.59432
run129_P11940_O_545_614.Q9BPZ3_D_2_128	ranked_0	0.729786	0.924921	0.811421	87.677	P11940	O	545	614	Q9BPZ3	D	2	128	ordered-disordered	LIG_PAM2_1	5.71451	7.919	8.12401
run126_P55211_D_290_336.P98170_O_256_342	ranked_0	0.770454	0.8445	0.95454	91.6265	P55211	D	290	336	P98170	O	256	342	ordered-disordered	LIG_BIR_III_2	1.30058	0.795354	1.26587
run126_P55211_D_306_329.P98170_O_256_342	ranked_1	0.780875	0.8383	0.955975	91.675	P55211	D	306	329	P98170	O	256	342	ordered-disordered	LIG_BIR_III_2	1.21253	0.745279	1.23238
run126_P55211_D_298_321.P98170_O_256_342	ranked_3	0.77355	0.83455	0.957365	91.8064	P55211	D	298	321	P98170	O	256	342	ordered-disordered	LIG_BIR_III_2	1.1197	0.731174	1.22299
run126_P55211_D_302_325.P98170_O_256_342	ranked_0	0.782209	0.831175	0.95564	91.2348	P55211	D	302	325	P98170	O	256	342	ordered-disordered	LIG_BIR_III_2	1.14885	0.686976	1.19603
run126_P55211_D_310_333.P98170_O_256_342	ranked_0	0.77048	0.829612	0.951056	91.0575	P55211	D	310	333	P98170	O	256	342	ordered-disordered	LIG_BIR_III_2	1.22239	0.828609	1.26994
run126_P55211_D_313_336.P98170_O_256_342	ranked_4	0.758856	0.828375	0.953687	91.01	P55211	D	313	336	P98170	O	256	342	ordered-disordered	LIG_BIR_III_2	1.18829	0.780877	1.25694
run131_P26368_O_374_475.Q15637_D_1_23	ranked_0	0.779671	0.966683	0.820912	92.1831	P26368	O	374	475	Q15637	D	1	23	ordered-disordered	LIG_ULM_U2AF65_1	2.56172	3.90197	5.94685
run131_P26368_O_374_475.Q15637_D_5_27	ranked_0	0.774339	0.955767	0.782611	89.8048	P26368	O	374	475	Q15637	D	5	27	ordered-disordered	LIG_ULM_U2AF65_1	2.57279	4.13097	5.95958
run131_P26368_O_374_475.Q15637_D_13_35	ranked_1	0.660795	0.9198	0.712244	84.7954	P26368	O	374	475	Q15637	D	13	35	ordered-disordered	LIG_ULM_U2AF65_1	2.59001	4.94548	6.8426
run121_O60566_D_18_35.Q12834_O_166_475	ranked_0	0.845917	0.840678	0.960378	92.0478	O60566	D	18	35	Q12834	O	166	475	ordered-disordered	DEG_APCC_KENBOX_2	0.90607	0.662484	0.9934
run121_O60566_D_16_33.Q12834_O_166_475	ranked_1	0.81282	0.835678	0.963033	92.0581	O60566	D	16	33	Q12834	O	166	475	ordered-disordered	DEG_APCC_KENBOX_2	0.971997	0.699536	1.01316
run121_O60566_D_21_35.Q12834_O_166_475	ranked_0	0.820034	0.8197	0.96025	91.34	O60566	D	21	35	Q12834	O	166	475	ordered-disordered	DEG_APCC_KENBOX_2	0.922589	0.635857	0.965928
run121_O60566_D_13_30.Q12834_O_166_475	ranked_0	0.786386	0.804543	0.955989	91.5215	O60566	D	13	30	Q12834	O	166	475	ordered-disordered	DEG_APCC_KENBOX_2	0.912977	0.592227	0.915136
run121_O60566_D_24_35.Q12834_O_166_475	ranked_2	0.751523	0.757125	0.954083	89.3481	O60566	D	24	35	Q12834	O	166	475	ordered-disordered	DEG_APCC_KENBOX_2	0.925181	0.515455	0.820771
run122_Q14145_O_324_613.Q16236_D_71_91	ranked_2	0.885813	0.979424	0.9167	95.7863	Q14145	O	324	613	Q16236	D	71	91	ordered-disordered	DEG_Kelch_Keap1_1	0.893584	0.39511	0.85828
run122_Q14145_O_324_613.Q16236_D_61_91	ranked_0	0.898796	0.975658	0.914192	95.5169	Q14145	O	324	613	Q16236	D	61	91	ordered-disordered	DEG_Kelch_Keap1_1	0.871715	0.423781	0.87754
run122_Q14145_O_324_613.Q16236_D_1_454	ranked_2	0.856007	0.979645	0.914175	95.6538	Q14145	O	324	613	Q16236	D	1	454	ordered-disordered	DEG_Kelch_Keap1_1	0.88849	0.475432	0.783529
run122_Q14145_O_324_613.Q16236_D_76_106	ranked_2	0.866426	0.982026	0.88844	94.9755	Q14145	O	324	613	Q16236	D	76	106	ordered-disordered	DEG_Kelch_Keap1_1	0.887879	0.383909	0.881689
run122_Q14145_O_324_613.Q16236_D_76_86	ranked_2	0.897362	0.982195	0.86781	94.4067	Q14145	O	324	613	Q16236	D	76	86	ordered-disordered	DEG_Kelch_Keap1_1	0.891903	0.308971	0.882395
run124_Q07820_D_61_91.Q9H2K2_O_491_798	ranked_0	0.749701	0.912208	0.98213	95.8157	Q07820	D	61	91	Q9H2K2	O	491	798	ordered-disordered	DOC_ANK_TNKS_1	1.37796	0.994783	1.16796
run124_Q07820_D_71_91.Q9H2K2_O_491_798	ranked_0	0.770586	0.899708	0.980586	95.2041	Q07820	D	71	91	Q9H2K2	O	491	798	ordered-disordered	DOC_ANK_TNKS_1	1.35988	0.970198	1.15239
run124_Q07820_D_76_86.Q9H2K2_O_491_798	ranked_0	0.915381	0.897336	0.980365	95.0903	Q07820	D	76	86	Q9H2K2	O	491	798	ordered-disordered	DOC_ANK_TNKS_1	1.36462	0.914541	1.08723
run124_Q07820_D_76_106.Q9H2K2_O_491_798	ranked_3	0.655881	0.8537	0.980452	93.6881	Q07820	D	76	106	Q9H2K2	O	491	798	ordered-disordered	DOC_ANK_TNKS_1	1.35603	0.982077	1.15307
run125_Q00987_D_392_402.Q93009_O_67_198	ranked_0	0.837498	0.873589	0.966321	93.0035	Q00987	D	392	402	Q93009	O	67	198	ordered-disordered	DOC_USP7_MATH_1	1.49683	5.97375	6.63958
run125_Q00987_D_387_407.Q93009_O_67_198	ranked_2	0.837414	0.817445	0.928306	88.4754	Q00987	D	387	407	Q93009	O	67	198	ordered-disordered	DOC_USP7_MATH_1	1.51239	0.438742	0.601054
run125_Q00987_D_387_417.Q93009_O_67_198	ranked_3	0.830137	0.732542	0.924494	84.2229	Q00987	D	387	417	Q93009	O	67	198	ordered-disordered	DOC_USP7_MATH_1	1.48255	5.99161	6.67856
run130_P12004_O_1_254.Q9UBT6_D_859_869	ranked_2	0.780123	0.887333	0.794417	86.4104	P12004	O	1	254	Q9UBT6	D	859	869	ordered-disordered	LIG_PCNA_TLS_4	1.26296	1.42701	3.52246
run130_P12004_O_1_254.Q9UBT6_D_804_870	ranked_1	0.70982	0.90903	0.793878	87.3293	P12004	O	1	254	Q9UBT6	D	804	870	ordered-disordered	LIG_PCNA_TLS_4	1.29316	1.12753	1.87929
run130_P12004_O_1_254.Q9UBT6_D_849_870	ranked_0	0.715162	0.89649	0.763556	85.5234	P12004	O	1	254	Q9UBT6	D	849	870	ordered-disordered	LIG_PCNA_TLS_4	1.25303	1.03733	1.76344
run130_P12004_O_1_254.Q9UBT6_D_854_870	ranked_0	0.687132	0.891768	0.728367	83.9246	P12004	O	1	254	Q9UBT6	D	854	870	ordered-disordered	LIG_PCNA_TLS_4	1.23488	1.12717	1.64532
run133_O60239_D_338_358.P53779_O_47_407	ranked_3	0.757463	0.7821	0.937865	88.5944	O60239	D	338	358	P53779	O	47	407	ordered-disordered	DOC_MAPK_JIP1_4	4.46285	1.30896	1.55475
run133_O60239_D_343_353.P53779_O_47_407	ranked_1	0.841525	0.74873	0.930595	86.7883	O60239	D	343	353	P53779	O	47	407	ordered-disordered	DOC_MAPK_JIP1_4	4.46379	2.24393	2.65993
run119_O75340_O_24_191.Q8WUM4_D_796_816	ranked_1	0.73588	0.919986	0.744513	84.6872	O75340	O	24	191	Q8WUM4	D	796	816	ordered-disordered	LIG_EF_ALG2_ABM_1	1.40065	0.871692	1.09893

## Sheet: PRS longest extensions
dmi_type	prediction_name	RMSD_all_atom_peptide	RMSD_backbone_peptide	DockQ	domain_ext_index	motif_ext_index
DOC_ANK_TNKS_1	run39_DOC_ANK_TNKS_1_M1_M322_D391_D742	1.39714	1.29212	0.931	2	5
TRG_AP2beta_CARGO_1	run40_TRG_AP2beta_CARGO_1_M38_M308_D4_D937	1.53046	0.907298	0.938	2	5
LIG_ULM_U2AF65_1	run39_LIG_ULM_U2AF65_1_M1_M140_D251_D475	6.12336	4.16889	0.625	2	5
DOC_USP7_MATH_1	run39_DOC_USP7_MATH_1_M290_M491_D1_D528	107.076	106.919	0.003	2	5
LIG_BIR_III_2	run39_LIG_BIR_III_2_M151_M416_D156_D497	37.3596	37.1137	0.023	2	5
DEG_MDM2_SWIB_1	run39_DEG_MDM2_SWIB_1_M1_M298_D1_D337	0.944391	0.573825	0.949	2	5
LIG_OCRL_FandH_1	run40_LIG_OCRL_FandH_1_M12_M249_D235_D901	2.24749	1.58166	0.892	2	5
DEG_Kelch_Keap1_1	run40_DEG_Kelch_Keap1_1_M1_M568_D175_D624	0.863355	0.465606	0.969	2	5
LIG_PAM2_1	run39_LIG_PAM2_1_M1_M127_D286_D636	8.44955	8.271	0.395	2	5
LIG_NRBOX	run39_LIG_NRBOX_M453_M826_D174_D595	17.629	17.0326	0.088	2	5
LIG_PCNA_TLS_4	run39_LIG_PCNA_TLS_4_M401_M870_D1_D261	13.1012	12.4539	0.139	1	5
DOC_MAPK_JIP1_4	run40_DOC_MAPK_JIP1_4_M29_M455_D1_D464	63.0286	61.74	0.008	1	5
LIG_EF_ALG2_ABM_1	run39_LIG_EF_ALG2_ABM_1_M403_M868_D1_D191	38.4623	36.8777	0.022	1	5
DEG_APCC_KENBOX_2	run39_DEG_APCC_KENBOX_2_M1_M189_D1_D499	0.972427	0.80788	0.953	1	5
