# Supplementary material for: Systematic discovery of protein interaction interfaces using AlphaFold and experimental validation
Source: Mol Syst Biol. 2024 Jan 15;20(2):75–97. doi: 10.1038/s44320-023-00005-6 (PMC10883280; doi:10.1038/s44320-023-00005-6)
Supplement: Supplementary file 11 — Data Set EV9 [file 44320_2023_5_MOESM11_ESM.xlsx]

## Sheet: Legend
Prediction summary
62 interactions mediated exclusively by NDD-risk proteins were selected for interaction interface prediction via the fragmentation approach.
For ease of access, all fragment pairs of a protein pair were grouped into different runs and that information is annotated in this table.
Header legend
uniprotA	UniProt ID of protein A in the interaction
uniprotB	UniProt ID of protein B in the interaction
symbolA	HGNC symbol of protein A in the interaction
symbolB	HGNC symbol of protein B in the interaction
run_id	An identifier given to a prediction run where all fragment pairs of a protein pair is stored in
AF_outcome	A short description of the outcome of AlphaFold prediction after manual inspection of the prediction result
Prediction result
The fragment pairs produced from fragmentation approach were predicted using AlphaFold Multimer v2.2.0.
Due to storage limit, we retained only the prediction result pickle file of ranked_0 model. Therefore, only the iPAE matrix (calculated from information from pickle file) of ranked_0 model was calculated.
Header legend
prediction_name	Prediction name of a fragment pair is formed by concatenating the name of two fragments with a ".". The fragments of a protein is labelled with the following convention: "UniProt_ID"_"O/D"_"Start"_"End", where "O" denotes ordered fragment and "D" denotes disordered fragment
run_id	An identifier given to a run folder
chainA_length	Length of predicted chain A
chainB_length	Length of predicted chain B
model_id	Identifier of the model predicted by AlphaFold
model_confidence	Model confidence output by AlphaFold
chainA_intf_avg_plddt	Average pLDDT of interface residue in chain A
chainB_intf_avg_plddt	Average pLDDT of interface residue in chain B
intf_avg_plddt	Average pLDDT of interface residue in both chains
pDockQ	pDockQ score
iPAE	iPAE score
num_chainA_intf_res	Number of residue from chain A at the interface
num_chainB_intf_res	Number of residue from chain B at the interface
num_res_res_contact	Number of residue-residue contact
num_atom_atom_contact	Number of atom-atom contact

## Sheet: Prediction summary
uniprotA	uniprotB	symbolA	symbolB	run_id	AF_outcome
P60201	Q9GZY8	PLP1	MFF	run14	likely wrong
P26367	P68400	PAX6	CSNK2A1	run17	questionable
P26367	Q01105	PAX6	SET	run18	questionable
P26367	Q86UE8	PAX6	TLK2	run19	likely wrong
P26367	Q96IV0	PAX6	NGLY1	run20	questionable
P26367	P62508	PAX6	ESRRG	run21	questionable
P26367	Q2TAL8	PAX6	QRICH1	run22	potential de novo
P26367	Q96MP8	PAX6	KCTD7	run23	questionable
Q6DKK2	P07954	TTC19	FH	run24	no prediction
P56589	Q9Y5Y5	PEX3	PEX16	run25	potential de novo
P56589	P40855	PEX3	PEX19	run26	true positive
P60520	Q9GZZ9	GABARAPL2	UBA5	run27	false positive
P60520	Q8N653	GABARAPL2	LZTR1	run28	questionable
Q13618	Q96MP8	CUL3	KCTD7	run29	likely wrong
Q96T60	P08247	PNKP	SYP	run30	likely wrong
Q96T60	O94972	PNKP	TRIM37	run31	potential de novo
Q96T60	Q13426	PNKP	XRCC4	run32	false positive
Q9Y5L0	P30793	TNPO3	GCH1	run33	potential de novo
Q9Y5L0	Q13555	TNPO3	CAMK2G	run34	no prediction
P08754	P81274	GNAI3	GPSM2	run35	true positive
P21579	P30301	SYT1	MIP	run36	likely wrong
Q9UET6	Q9Y5P4	FTSJ1	CERT1	run37	questionable
Q9UQM7	P35711	CAMK2A	SOX5	run38	likely wrong
Q9UQM7	Q13555	CAMK2A	CAMK2G	run39	questionable
P60709	P63261	ACTB	ACTG1	run40	potential de novo
P10826	P62195	RARB	PSMC5	run41	potential de novo
O43602	Q8TD16	DCX	BICD2	run42	likely wrong
O43602	Q96DT7	DCX	ZBTB10	run43	questionable
P62195	P62508	PSMC5	ESRRG	run44	potential de novo
P62195	Q92753	PSMC5	RORB	run45	potential de novo
Q9BTA9	Q16236	WAC	NFE2L2	run46	likely wrong
Q9BTA9	Q13875	WAC	MOBP	run47	no prediction
P61266	Q9NVF7	STX1B	FBXO28	run48	questionable
P61266	Q8N4V1	STX1B	MMGT1	run49	no prediction
P61266	P63027	STX1B	VAMP2	run50	potential de novo
P68400	P67870	CSNK2A1	CSNK2B	run51	true positive
Q9H4W6	Q9HAK2	EBF3	EBF2	run52	true positive
O00623	Q9NSU2	PEX12	TREX1	run53	likely wrong
P10644	P31321	PRKAR1A	PRKAR1B	run54	true positive
Q9Y294	P62805	ASF1A	H4C8	run55	false positive
P54136	Q96NT0	RARS1	CCDC115	run56	likely wrong
Q05086	P17735	UBE3A	TAT	run57	likely wrong
O75379	Q9GZY8	VAMP4	MFF	run58	potential de novo
Q9Y5Y5	Q8N4V1	PEX16	MMGT1	run59	no prediction
P60201	P36021	PLP1	SLC16A2	run60	no prediction
P14678	O75420	SNRPB	GIGYF1	run62	potential de novo
O43307	Q14119	ARHGEF9	VEZF1	run63	likely wrong
P30301	Q9GZY8	MIP	MFF	run64	no prediction
Q14119	P31321	VEZF1	PRKAR1B	run65	no prediction
Q14119	Q96MP8	VEZF1	KCTD7	run66	questionable
Q7Z2E3	Q8NFF5	APTX	FLAD1	run67	questionable
Q9NVF7	P17980	FBXO28	PSMC3	run68	questionable
Q13555	P62508	CAMK2G	ESRRG	run69	questionable
Q13426	P49917	XRCC4	LIG4	run70	true positive
Q96Q45	Q9GZY8	TMEM237	MFF	run71	likely wrong
P61978	P07101	HNRNPK	TH	run72	potential de novo
P32243	P62854	OTX2	RPS26	run73	no prediction
Q9GZY8	Q8N4V1	MFF	MMGT1	run74	no prediction
Q9UHX1	P07101	PUF60	TH	run75	questionable
Q9UHX1	Q2TAL8	PUF60	QRICH1	run76	questionable
Q9Y586	P56377	MAB21L2	AP1S2	run77	no prediction
P31321	Q2TAL8	PRKAR1B	QRICH1	run78	likely wrong

## Sheet: Prediction result
prediction_name	run_id	chainA_length	chainB_length	model_id	model_confidence	chainA_intf_avg_plddt	chainB_intf_avg_plddt	intf_avg_plddt	pDockQ	iPAE	num_chainA_intf_res	num_chainB_intf_res	num_res_res_contact	num_atom_atom_contact
run14_P60201_O_15_277.Q9GZY8_D_101_111	run14	263	11	ranked_0	0.3856237175096673	92.15166600545248	29.082857404436385	58.19153829721304	0.0237076798909191	12.138147354125977	6	7	13	91
run14_P60201_O_15_277.Q9GZY8_D_101_111	run14	263	11	ranked_1	0.3063220348105314	78.74399871826172	23.619999567667644	58.07249903678894	0.0225553043534819		5	3	6	13
run14_P60201_O_15_277.Q9GZY8_D_101_111	run14	263	11	ranked_2	0.2691266547591961	65.88499927520752	26.850000381469727	49.15571403503418	0.0188781704248033		4	3	4	19
run14_P60201_O_15_277.Q9GZY8_D_101_111	run14	263	11	ranked_3	0.2544175230489308	63.89000129699707	20.99499988555908	42.44250059127808	0.0201202239220055		2	2	2	29
run14_P60201_O_15_277.Q9GZY8_D_101_111	run14	263	11	ranked_4	0.1978147552942932				0		0	0	0	0
run14_P60201_O_15_277.Q9GZY8_D_101_121	run14	263	21	ranked_0	0.3691679768243486	63.358460939847504	28.342222425672745	49.03363609313965	0.0264041124303539	14.0910062789917	13	9	23	216
run14_P60201_O_15_277.Q9GZY8_D_101_121	run14	263	21	ranked_1	0.3134984819565067	81.54857090541294	27.424999713897705	61.86727229031649	0.0224847483751982		7	4	8	77
run14_P60201_O_15_277.Q9GZY8_D_101_121	run14	263	21	ranked_2	0.2494812829240968	78.61000061035156	29.664999961853027	54.137500286102295	0.0191318647168639		2	2	2	4
run14_P60201_O_15_277.Q9GZY8_D_101_121	run14	263	21	ranked_3	0.2386930281746084				0		0	0	0	0
run14_P60201_O_15_277.Q9GZY8_D_101_121	run14	263	21	ranked_4	0.2181051487109122				0		0	0	0	0
run14_P60201_O_15_277.Q9GZY8_D_106_116	run14	263	11	ranked_0	0.2778688433128603	90.41999816894533	21.593333562215168	60.9228561946324	0.0229676211509046	18.57605743408203	4	3	6	64
run14_P60201_O_15_277.Q9GZY8_D_106_116	run14	263	11	ranked_1	0.249943407576448				0		0	0	0	0
run14_P60201_O_15_277.Q9GZY8_D_106_116	run14	263	11	ranked_2	0.2431415118608588	53.34857068743025	21.41333262125651	43.767999267578126	0.0206718362624199		7	3	10	137
run14_P60201_O_15_277.Q9GZY8_D_106_116	run14	263	11	ranked_3	0.2372066419655981				0		0	0	0	0
run14_P60201_O_15_277.Q9GZY8_D_106_116	run14	263	11	ranked_4	0.2163944207569066				0		0	0	0	0
run14_P60201_O_15_277.Q9GZY8_D_106_136	run14	263	31	ranked_0	0.319574359850501	68.93000030517578	34.88666788736979	59.6454551003196	0.0202975281624067	17.869949340820312	8	3	9	27
run14_P60201_O_15_277.Q9GZY8_D_106_136	run14	263	31	ranked_1	0.3165552139339259	78.71500015258789	32.45666631062826	58.88999993460519	0.0190278458288639		4	3	4	6
run14_P60201_O_15_277.Q9GZY8_D_106_136	run14	263	31	ranked_2	0.3045907704559375	59.07000054253472	27.639999707539875	46.49800020853679	0.0213708355212683		9	6	13	142
run14_P60201_O_15_277.Q9GZY8_D_106_136	run14	263	31	ranked_3	0.291049028444619	72.66666666666667	31.69999885559082	52.183332761128746	0.0202560112464418		3	3	4	57
run14_P60201_O_15_277.Q9GZY8_D_106_136	run14	263	31	ranked_4	0.242093018432787	56.61499977111816	24.38000011444092	40.49749994277954	0.0185424094479943		2	2	2	6
run14_P60201_O_15_277.Q9GZY8_D_111_121	run14	263	11	ranked_0	0.2856329417853422	82.7433344523112	23.80500030517578	59.16800079345703	0.0197866831286734	16.729473114013672	3	2	4	24
run14_P60201_O_15_277.Q9GZY8_D_111_121	run14	263	11	ranked_1	0.2454609459420847	78.52999877929688	22.03499984741211	55.93199920654297	0.0194342798458168		3	2	4	23
run14_P60201_O_15_277.Q9GZY8_D_111_121	run14	263	11	ranked_2	0.229937386284677				0		0	0	0	0
run14_P60201_O_15_277.Q9GZY8_D_111_121	run14	263	11	ranked_3	0.1945894596298623				0		0	0	0	0
run14_P60201_O_15_277.Q9GZY8_D_111_121	run14	263	11	ranked_4	0.1716386258690071				0		0	0	0	0
run14_P60201_O_15_277.Q9GZY8_D_111_131	run14	263	21	ranked_0	0.3014594436115303	82.95750045776367	28.894999504089355	64.9366668065389	0.0197935222639465	16.40094757080078	4	2	4	11
run14_P60201_O_15_277.Q9GZY8_D_111_131	run14	263	21	ranked_1	0.299490928695146	70.92799911499023	28.09000062942505	51.88888867696127	0.0201172578406984		5	4	6	27
run14_P60201_O_15_277.Q9GZY8_D_111_131	run14	263	21	ranked_2	0.275722870278442	78.34666697184245	25.63500022888184	57.262000274658206	0.0182588935619795		3	2	3	7
run14_P60201_O_15_277.Q9GZY8_D_111_131	run14	263	21	ranked_3	0.2642570297014764				0		0	0	0	0
run14_P60201_O_15_277.Q9GZY8_D_111_131	run14	263	21	ranked_4	0.2607128312292787	74.6500015258789	25.929999351501465	42.170000076293945	0.0182588935619795		1	2	2	3
run14_P60201_O_15_277.Q9GZY8_D_116_126	run14	263	11	ranked_0	0.3788705871710237	65.92090884121981	24.794444613986546	47.41399993896484	0.0291044159069599	15.120956420898438	11	9	21	219
run14_P60201_O_15_277.Q9GZY8_D_116_126	run14	263	11	ranked_1	0.2893848311187601	81.53399963378907	21.7524995803833	54.96444405449761	0.0267491180432829		5	4	9	147
run14_P60201_O_15_277.Q9GZY8_D_116_126	run14	263	11	ranked_2	0.2608104298261262	77.4800033569336	24.920000076293945	51.20000171661377	0.0184969952794756		1	1	1	1
run14_P60201_O_15_277.Q9GZY8_D_116_126	run14	263	11	ranked_3	0.2565693219977147	57.287058661965766	18.03666708204481	43.70038465353159	0.0267742232878425		17	9	30	394
run14_P60201_O_15_277.Q9GZY8_D_116_126	run14	263	11	ranked_4	0.255764790706537	45.76666641235352	22.114999771118164	32.2514283316476	0.0186872734899949		3	4	5	66
run14_P60201_O_15_277.Q9GZY8_D_11_21	run14	263	11	ranked_0	0.321068893580086	88.84666697184245	23.68999989827474	56.268333435058594	0.0185887306239998	15.74910831451416	3	3	4	10
run14_P60201_O_15_277.Q9GZY8_D_11_21	run14	263	11	ranked_1	0.2415282769418822	68.48499870300293	21.854999542236328	45.16999912261963	0.0196764273844644		2	2	2	5
run14_P60201_O_15_277.Q9GZY8_D_11_21	run14	263	11	ranked_2	0.2218274654050847				0		0	0	0	0
run14_P60201_O_15_277.Q9GZY8_D_11_21	run14	263	11	ranked_3	0.1902673476264634	70.18666712443034	18.64999961853028	57.30250024795532	0.0186346714964251		3	1	3	8
run14_P60201_O_15_277.Q9GZY8_D_11_21	run14	263	11	ranked_4	0.1860157091608301				0		0	0	0	0
run14_P60201_O_15_277.Q9GZY8_D_11_31	run14	263	21	ranked_0	0.3739863309384617	83.54545454545455	33.50750041007996	62.476842277928405	0.0352321932990347	13.439064025878906	11	8	21	122
run14_P60201_O_15_277.Q9GZY8_D_11_31	run14	263	21	ranked_1	0.3220658609673462	79.53499984741211	37.14833386739095	61.36928585597447	0.044140817586121		8	6	13	70
run14_P60201_O_15_277.Q9GZY8_D_11_31	run14	263	21	ranked_2	0.2973930640493564	74.70333353678386	31.478333791097004	53.09083366394043	0.0253420589935212		6	6	13	46
run14_P60201_O_15_277.Q9GZY8_D_11_31	run14	263	21	ranked_3	0.2951646616819572	78.04499912261963	33.22125029563904	55.63312470912933	0.0358630916627299		8	8	15	116
run14_P60201_O_15_277.Q9GZY8_D_11_31	run14	263	21	ranked_4	0.2589602790986949	91.52250099182127	25.27428572518485	60.60666720072428	0.0427185394885142		8	7	19	248
run14_P60201_O_15_277.Q9GZY8_D_121_131	run14	263	11	ranked_0	0.3110504448555282	79.68666712443034	27.06000010172526	62.14444478352865	0.0225181618284385	17.970510482788086	6	3	7	39
run14_P60201_O_15_277.Q9GZY8_D_121_131	run14	263	11	ranked_1	0.3014203240025436	87.85499954223633	27.96666653951009	51.92199974060058	0.0232915488467897		2	3	3	25
run14_P60201_O_15_277.Q9GZY8_D_121_131	run14	263	11	ranked_2	0.2799311510840125	62.38750123977661	24.044999599456787	49.606667359670006	0.0197250205009437		8	4	8	32
run14_P60201_O_15_277.Q9GZY8_D_121_131	run14	263	11	ranked_3	0.2618745184080498	63.80999946594238	22.054999351501465	42.93249940872192	0		2	2	2	2
run14_P60201_O_15_277.Q9GZY8_D_121_131	run14	263	11	ranked_4	0.2452858032757075				0		0	0	0	0
run14_P60201_O_15_277.Q9GZY8_D_121_141	run14	263	21	ranked_0	0.3035746294906363	74.66000111897786	30.459999084472656	56.98000030517578	0.0201167799317834	14.742445945739746	3	2	4	38
run14_P60201_O_15_277.Q9GZY8_D_121_141	run14	263	21	ranked_1	0.2920001755041482	63.82111061943902	32.54666678110758	51.31133308410645	0.0234708902462185		9	6	14	101
run14_P60201_O_15_277.Q9GZY8_D_121_141	run14	263	21	ranked_2	0.2852496354990353	90.32999801635742	28.15999984741211	59.244998931884766	0.0208209852238124		2	2	3	9
run14_P60201_O_15_277.Q9GZY8_D_121_141	run14	263	21	ranked_3	0.284146165192376	84.03333282470703	30.38500022888184	62.57399978637695	0.0191280020674673		3	2	3	5
run14_P60201_O_15_277.Q9GZY8_D_121_141	run14	263	21	ranked_4	0.2325253477848867	62.28999964396159	27.08499956130981	42.17285673958914	0.019468809603075		3	4	7	96
run14_P60201_O_15_277.Q9GZY8_D_121_151	run14	263	31	ranked_0	0.2459003867804292	80.97000122070312	28.88333320617676	54.92666721343994	0.0189815745536864	17.008468627929688	3	3	3	10
run14_P60201_O_15_277.Q9GZY8_D_121_151	run14	263	31	ranked_1	0.2392124803503706	76.85999806722005	30.296667098999023	53.578332583109535	0.0186000255250139		3	3	3	7
run14_P60201_O_15_277.Q9GZY8_D_121_151	run14	263	31	ranked_2	0.2375185264674567	65.72500038146973	33.5649995803833	49.644999980926514	0		2	2	2	24
run14_P60201_O_15_277.Q9GZY8_D_121_151	run14	263	31	ranked_3	0.1871296964745506				0		0	0	0	0
run14_P60201_O_15_277.Q9GZY8_D_121_151	run14	263	31	ranked_4	0.1771742214359728				0		0	0	0	0
run14_P60201_O_15_277.Q9GZY8_D_126_136	run14	263	11	ranked_0	0.4962275578541886	86.7863637750799	41.76875019073486	67.83157910798725	0.0420870703392752	9.653923988342283	11	8	22	233
run14_P60201_O_15_277.Q9GZY8_D_126_136	run14	263	11	ranked_1	0.3062871255907324	62.82111146714952	23.77333323160808	47.20200017293294	0.0242617037983144		9	6	15	166
run14_P60201_O_15_277.Q9GZY8_D_126_136	run14	263	11	ranked_2	0.299405496698446	71.90428379603794	25.995999908447267	52.775832176208496	0.0230096858976754		7	5	10	60
run14_P60201_O_15_277.Q9GZY8_D_126_136	run14	263	11	ranked_3	0.2794100123494212	74.20999972025554	26.72499990463257	55.21599979400635	0.0193672057302577		6	4	7	30
run14_P60201_O_15_277.Q9GZY8_D_126_136	run14	263	11	ranked_4	0.2174742897012426				0		0	0	0	0
run14_P60201_O_15_277.Q9GZY8_D_131_141	run14	263	11	ranked_0	0.3212032955770013	78.0633316040039	29.93000030517578	66.02999877929688	0.0197727458318375	16.80243682861328	3	1	3	34
run14_P60201_O_15_277.Q9GZY8_D_131_141	run14	263	11	ranked_1	0.292421943896004	87.22500101725261	26.31999969482422	66.92333390977647	0.0209710775487517		6	3	6	34
run14_P60201_O_15_277.Q9GZY8_D_131_141	run14	263	11	ranked_2	0.2849270312947677	72.2466672261556	33.42666753133138	59.30666732788086	0.0234232056877044		6	3	7	46
run14_P60201_O_15_277.Q9GZY8_D_131_141	run14	263	11	ranked_3	0.1842221165772107				0		0	0	0	0
run14_P60201_O_15_277.Q9GZY8_D_131_141	run14	263	11	ranked_4	0.1813873533735767				0		0	0	0	0
run14_P60201_O_15_277.Q9GZY8_D_131_151	run14	263	21	ranked_0	0.3269439283029194	75.39124870300293	32.94400062561035	59.06538405785194	0.0241440669863758	14.294153213500977	8	5	9	36
run14_P60201_O_15_277.Q9GZY8_D_131_151	run14	263	21	ranked_1	0.2859220980213874	57.80799942016601	32.61800003051758	45.2129997253418	0.0191896690953575		5	5	7	34
run14_P60201_O_15_277.Q9GZY8_D_131_151	run14	263	21	ranked_2	0.2793934510659369	60.81499989827474	32.4228572845459	45.5269231062669	0.0205900754130265		6	7	10	79
run14_P60201_O_15_277.Q9GZY8_D_131_151	run14	263	21	ranked_3	0.2587557544462932	54.99250030517578	31.847500324249268	43.42000031471253	0.0184998736278314		4	4	4	39
run14_P60201_O_15_277.Q9GZY8_D_131_151	run14	263	21	ranked_4	0.2525606132262092	81.77999877929688	24.059999465942383	52.91999912261963	0.0182588935619795		1	1	1	2
run14_P60201_O_15_277.Q9GZY8_D_136_146	run14	263	11	ranked_0	0.3706402377549365	81.75999908447265	30.77666664123535	62.64124941825867	0.0212518525550443	12.90754508972168	5	3	6	37
run14_P60201_O_15_277.Q9GZY8_D_136_146	run14	263	11	ranked_1	0.3376432391472598	77.64500045776367	25.80750036239624	51.72625041007996	0.0219980811616973		4	4	6	36
run14_P60201_O_15_277.Q9GZY8_D_136_146	run14	263	11	ranked_2	0.2557343674024916	58.040000915527344	31.924999237060547	40.62999979654948	0.0182588935619795		1	2	2	7
run14_P60201_O_15_277.Q9GZY8_D_136_146	run14	263	11	ranked_3	0.1960306832256407				0		0	0	0	0
run14_P60201_O_15_277.Q9GZY8_D_136_146	run14	263	11	ranked_4	0.1772074406495621				0		0	0	0	0
run14_P60201_O_15_277.Q9GZY8_D_136_166	run14	263	31	ranked_0	0.2855867690914883	63.329999923706055	47.03250026702881	56.81100006103516	0.0205719594174448	18.030759811401367	6	4	7	66
run14_P60201_O_15_277.Q9GZY8_D_136_166	run14	263	31	ranked_1	0.1751127244900009				0		0	0	0	0
run14_P60201_O_15_277.Q9GZY8_D_136_166	run14	263	31	ranked_2	0.167748386342497				0		0	0	0	0
run14_P60201_O_15_277.Q9GZY8_D_136_166	run14	263	31	ranked_3	0.1672523360300833				0		0	0	0	0
run14_P60201_O_15_277.Q9GZY8_D_136_166	run14	263	31	ranked_4	0.1660359879418894				0		0	0	0	0
run14_P60201_O_15_277.Q9GZY8_D_141_151	run14	263	11	ranked_0	0.3260358913919865	55.81583340962728	23.7400000890096	45.12388896942139	0.0233599177411684	18.7441349029541	12	6	18	111
run14_P60201_O_15_277.Q9GZY8_D_141_151	run14	263	11	ranked_1	0.3203255052336914	63.922000885009766	27.337999725341795	45.63000030517578	0.0200505968987962		5	5	8	51
run14_P60201_O_15_277.Q9GZY8_D_141_151	run14	263	11	ranked_2	0.3093564192639779	44.87125062942505	23.329999446868896	37.690833568573	0.0194786614833782		8	4	9	84
run14_P60201_O_15_277.Q9GZY8_D_141_151	run14	263	11	ranked_3	0.2621360158322123	59.98999977111816	25.07999992370605	42.53499984741211	0.0185036607519745		2	2	2	5
run14_P60201_O_15_277.Q9GZY8_D_141_151	run14	263	11	ranked_4	0.2591886039746243	71.95499992370605	25.12999979654948	43.85999984741211	0.0182588935619795		2	3	3	17
run14_P60201_O_15_277.Q9GZY8_D_141_161	run14	263	21	ranked_0	0.2787675605751791	62.18833351135254	40.80833371480306	51.4983336130778	0.0214301158668797	18.926965713500977	6	6	9	29
run14_P60201_O_15_277.Q9GZY8_D_141_161	run14	263	21	ranked_1	0.2276385928285788	46.35999991677024	31.62555609809028	39.729500198364256	0.0211679757630443		11	9	22	257
run14_P60201_O_15_277.Q9GZY8_D_141_161	run14	263	21	ranked_2	0.2188378398875463				0		0	0	0	0
run14_P60201_O_15_277.Q9GZY8_D_141_161	run14	263	21	ranked_3	0.2136544441575304	69.9800033569336	31.09000015258789	50.53500175476074	0.0182588935619795		1	1	1	1
run14_P60201_O_15_277.Q9GZY8_D_141_161	run14	263	21	ranked_4	0.2135909624193883				0		0	0	0	0
run14_P60201_O_15_277.Q9GZY8_D_146_156	run14	263	11	ranked_0	0.3631440617256541	64.5033327738444	31.20500087738037	45.47571454729353	0.0225653981577696	15.22133445739746	3	4	6	64
run14_P60201_O_15_277.Q9GZY8_D_146_156	run14	263	11	ranked_1	0.284018135402924	75.19000244140625	28.600000381469727	51.89500141143799	0.0190764061816156		1	1	1	8
run14_P60201_O_15_277.Q9GZY8_D_146_156	run14	263	11	ranked_2	0.247889239058593				0		0	0	0	0
run14_P60201_O_15_277.Q9GZY8_D_146_156	run14	263	11	ranked_3	0.2137667161816144				0		0	0	0	0
run14_P60201_O_15_277.Q9GZY8_D_146_156	run14	263	11	ranked_4	0.1620540952329837				0		0	0	0	0
run14_P60201_O_15_277.Q9GZY8_D_151_161	run14	263	11	ranked_0	0.3816157280097556	80.75800018310547	30.50749969482422	58.424444410536026	0.0201911034307312	12.601797103881836	5	4	7	24
run14_P60201_O_15_277.Q9GZY8_D_151_161	run14	263	11	ranked_1	0.326044745469122	76.95333353678386	26.33333333333333	51.643333435058594	0.019725562257802		3	3	5	28
run14_P60201_O_15_277.Q9GZY8_D_151_161	run14	263	11	ranked_2	0.3256556053015976	63.32444381713867	27.413333257039387	48.95999959309896	0.0234612343759105		9	6	14	79
run14_P60201_O_15_277.Q9GZY8_D_151_161	run14	263	11	ranked_3	0.2140258964562895	56.59999847412109	31.65999984741211	44.1299991607666	0		1	1	1	4
run14_P60201_O_15_277.Q9GZY8_D_151_161	run14	263	11	ranked_4	0.171144831667844				0		0	0	0	0
run14_P60201_O_15_277.Q9GZY8_D_151_171	run14	263	21	ranked_0	0.2296179592406183	80.76000213623047	29.3700008392334	55.065001487731934	0.0185902981054389	23.54029083251953	1	1	1	2
run14_P60201_O_15_277.Q9GZY8_D_151_171	run14	263	21	ranked_1	0.1937705981801117	73.80000305175781	39.65999984741211	56.73000144958496	0.0197557513057608		1	1	1	2
run14_P60201_O_15_277.Q9GZY8_D_151_171	run14	263	21	ranked_2	0.1741595039857325				0		0	0	0	0
run14_P60201_O_15_277.Q9GZY8_D_151_171	run14	263	21	ranked_3	0.1679851801128977				0		0	0	0	0
run14_P60201_O_15_277.Q9GZY8_D_151_171	run14	263	21	ranked_4	0.166830981586294				0		0	0	0	0
run14_P60201_O_15_277.Q9GZY8_D_151_181	run14	263	31	ranked_0	0.3094322594763994	67.79142924717495	35.52499961853027	50.58266677856445	0.0264186415376623	16.297264099121094	7	8	15	85
run14_P60201_O_15_277.Q9GZY8_D_151_181	run14	263	31	ranked_1	0.2381106785145218	71.2433344523112	39.202500343322754	52.934286390032085	0.0234956749965525		3	4	7	42
run14_P60201_O_15_277.Q9GZY8_D_151_181	run14	263	31	ranked_2	0.2343456256762014	69.90999984741211	31.15000057220459	54.4060001373291	0.0185340746653089		3	2	3	9
run14_P60201_O_15_277.Q9GZY8_D_151_181	run14	263	31	ranked_3	0.1684461107826038				0		0	0	0	0
run14_P60201_O_15_277.Q9GZY8_D_151_181	run14	263	31	ranked_4	0.1661866034026833				0		0	0	0	0
run14_P60201_O_15_277.Q9GZY8_D_156_166	run14	263	11	ranked_0	0.3480232296148651	81.48200073242188	26.13333384195964	60.726250648498535	0.0226425800926268	13.776721954345703	5	3	6	40
run14_P60201_O_15_277.Q9GZY8_D_156_166	run14	263	11	ranked_1	0.303323014774396	81.2750015258789	27.020000457763672	48.72200088500976	0.0213042643091231		2	3	3	10
run14_P60201_O_15_277.Q9GZY8_D_156_166	run14	263	11	ranked_2	0.2317457298839833	82.28500366210938	20.280000686645508	61.61666933695475	0		2	1	2	5
run14_P60201_O_15_277.Q9GZY8_D_156_166	run14	263	11	ranked_3	0.1897997508684537				0		0	0	0	0
run14_P60201_O_15_277.Q9GZY8_D_156_166	run14	263	11	ranked_4	0.1855635890049068				0		0	0	0	0
run14_P60201_O_15_277.Q9GZY8_D_161_171	run14	263	11	ranked_0	0.3245872268716167	78.54999923706055	27.093333562215168	47.67599983215332	0.0197091640954312	17.152076721191406	2	3	3	7
run14_P60201_O_15_277.Q9GZY8_D_161_171	run14	263	11	ranked_1	0.3035973037358802	81.73333231608073	23.479999542236328	67.16999912261963	0.0197486430378327		3	1	3	23
run14_P60201_O_15_277.Q9GZY8_D_161_171	run14	263	11	ranked_2	0.2360714965169972	53.816250801086426	20.00833320617676	39.32714326041086	0.0207091307258138		8	6	18	172
run14_P60201_O_15_277.Q9GZY8_D_161_171	run14	263	11	ranked_3	0.222354544384163	80.13999938964844	19.09000015258789	49.61499977111816	0.0182588935619795		1	1	1	4
run14_P60201_O_15_277.Q9GZY8_D_161_171	run14	263	11	ranked_4	0.1690873153458636				0		0	0	0	0
run14_P60201_O_15_277.Q9GZY8_D_161_181	run14	263	21	ranked_0	0.2855388370152036	59.17999903361002	23.320000330607098	41.24999968210856	0.0207932095566344	23.2854232788086	3	3	3	11
run14_P60201_O_15_277.Q9GZY8_D_161_181	run14	263	21	ranked_1	0.2350218537885859	80.20333353678386	22.299999237060547	65.72749996185303	0.018985290382178		6	2	7	69
run14_P60201_O_15_277.Q9GZY8_D_161_181	run14	263	21	ranked_2	0.2242456914050653	61.730000813802086	23.085000038146973	46.27200050354004	0.0194920528530585		3	2	3	11
run14_P60201_O_15_277.Q9GZY8_D_161_181	run14	263	21	ranked_3	0.1850608965622833				0		0	0	0	0
run14_P60201_O_15_277.Q9GZY8_D_161_181	run14	263	21	ranked_4	0.1810431943687944				0		0	0	0	0
run14_P60201_O_15_277.Q9GZY8_D_166_176	run14	263	11	ranked_0	0.2935121021679592	79.07000122070312	26.36000061035156	64.01000104631696	0.0238738425802069	18.63277816772461	5	2	5	29
run14_P60201_O_15_277.Q9GZY8_D_166_176	run14	263	11	ranked_1	0.291547434989491	54.75250053405762	21.51666641235352	40.50857162475586	0.0198668824856566		4	3	5	57
run14_P60201_O_15_277.Q9GZY8_D_166_176	run14	263	11	ranked_2	0.214075296304481				0		0	0	0	0
run14_P60201_O_15_277.Q9GZY8_D_166_176	run14	263	11	ranked_3	0.206245063890375				0		0	0	0	0
run14_P60201_O_15_277.Q9GZY8_D_166_176	run14	263	11	ranked_4	0.1973527769704005				0		0	0	0	0
run14_P60201_O_15_277.Q9GZY8_D_166_196	run14	263	31	ranked_0	0.2457274187820061	63.295000076293945	24.6233336130778	40.09200019836426	0.0185199107675375	21.74533462524414	2	3	3	51
run14_P60201_O_15_277.Q9GZY8_D_166_196	run14	263	31	ranked_1	0.2316638438025206	68.00666809082031	26.83333333333333	47.42000071207682	0		3	3	3	18
run14_P60201_O_15_277.Q9GZY8_D_166_196	run14	263	31	ranked_2	0.1723070779378125				0		0	0	0	0
run14_P60201_O_15_277.Q9GZY8_D_166_196	run14	263	31	ranked_3	0.1701048369369329				0		0	0	0	0
run14_P60201_O_15_277.Q9GZY8_D_166_196	run14	263	31	ranked_4	0.1700714342656834				0		0	0	0	0
run14_P60201_O_15_277.Q9GZY8_D_16_26	run14	263	11	ranked_0	0.3937027372750282	90.5044453938802	31.05285726274763	64.4943755865097	0.0281700990126458	11.836122512817385	9	7	17	164
run14_P60201_O_15_277.Q9GZY8_D_16_26	run14	263	11	ranked_1	0.3009451280277951	87.46000099182129	25.4375	56.448750495910645	0.0245350922712163		4	4	7	24
run14_P60201_O_15_277.Q9GZY8_D_16_26	run14	263	11	ranked_2	0.2970376401516912	93.197142464774	22.89800033569336	63.90583324432373	0.0227952911004872		7	5	11	124
run14_P60201_O_15_277.Q9GZY8_D_16_26	run14	263	11	ranked_3	0.2634764410667516	75.39500045776367	27.049999237060547	59.28000005086263	0.0182588935619795		2	1	2	24
run14_P60201_O_15_277.Q9GZY8_D_16_26	run14	263	11	ranked_4	0.1846334901582456				0		0	0	0	0
run14_P60201_O_15_277.Q9GZY8_D_16_46	run14	263	31	ranked_0	0.4089852886848719	73.96555540296767	56.27100028991699	64.65263165925678	0.0445931579333096	11.237382888793944	9	10	17	163
run14_P60201_O_15_277.Q9GZY8_D_16_46	run14	263	31	ranked_1	0.360586807213497	73.3109085776589	48.84333335028754	62.300499725341794	0.0442479068281948		11	9	19	151
run14_P60201_O_15_277.Q9GZY8_D_16_46	run14	263	31	ranked_2	0.3601195151765436	48.902142660958425	46.903333028157554	47.868275609509695	0.0273186166026269		14	15	26	165
run14_P60201_O_15_277.Q9GZY8_D_16_46	run14	263	31	ranked_3	0.3439139051508343	59.7484617966872	43.186666329701744	51.79879997253418	0.0326551794918441		13	12	24	201
run14_P60201_O_15_277.Q9GZY8_D_16_46	run14	263	31	ranked_4	0.3438589704537775	66.3241934007214	41.87000009748671	57.34102035055355	0.0977779781754424		31	18	81	917
run14_P60201_O_15_277.Q9GZY8_D_171_181	run14	263	11	ranked_0	0.272597397347793	73.54000091552734	23.100000381469727	48.320000648498535	0.0204285629449856	21.44832801818848	1	1	1	5
run14_P60201_O_15_277.Q9GZY8_D_171_181	run14	263	11	ranked_1	0.2699964412485896	86.60500030517578	23.320000330607098	72.00076954181378	0.0291880456118944		10	3	14	111
run14_P60201_O_15_277.Q9GZY8_D_171_181	run14	263	11	ranked_2	0.1903377434038147				0		0	0	0	0
run14_P60201_O_15_277.Q9GZY8_D_171_181	run14	263	11	ranked_3	0.1815038879778602				0		0	0	0	0
run14_P60201_O_15_277.Q9GZY8_D_171_181	run14	263	11	ranked_4	0.1674199074649197				0		0	0	0	0
run14_P60201_O_15_277.Q9GZY8_D_171_191	run14	263	21	ranked_0	0.2839533099831652	71.06333414713542	24.77666664123535	47.92000039418539	0.0191460909988849	19.32413482666016	3	3	3	35
run14_P60201_O_15_277.Q9GZY8_D_171_191	run14	263	21	ranked_1	0.2811420601496175	71.63000106811523	28.82000064849853	59.398572376796174	0		5	2	5	29
run14_P60201_O_15_277.Q9GZY8_D_171_191	run14	263	21	ranked_2	0.2089006617724841				0		0	0	0	0
run14_P60201_O_15_277.Q9GZY8_D_171_191	run14	263	21	ranked_3	0.2046010292494241				0		0	0	0	0
run14_P60201_O_15_277.Q9GZY8_D_171_191	run14	263	21	ranked_4	0.1899663258007748				0		0	0	0	0
run14_P60201_O_15_277.Q9GZY8_D_176_186	run14	263	11	ranked_0	0.3193692316217159	88.69399871826172	21.85333315531413	63.62874913215637	0.0217862871909202	17.491159439086914	5	3	7	32
run14_P60201_O_15_277.Q9GZY8_D_176_186	run14	263	11	ranked_1	0.2511136479952283				0.0182588935619795		0	0	0	0
run14_P60201_O_15_277.Q9GZY8_D_176_186	run14	263	11	ranked_2	0.1767651714686537				0		0	0	0	0
run14_P60201_O_15_277.Q9GZY8_D_176_186	run14	263	11	ranked_3	0.175720784579675				0		0	0	0	0
run14_P60201_O_15_277.Q9GZY8_D_176_186	run14	263	11	ranked_4	0.1675428362690759				0		0	0	0	0
run14_P60201_O_15_277.Q9GZY8_D_181_191	run14	263	11	ranked_0	0.2854778578794062	81.92900047302246	23.41599998474121	62.42466697692871	0.0226547266109372	18.429935455322266	10	5	13	85
run14_P60201_O_15_277.Q9GZY8_D_181_191	run14	263	11	ranked_1	0.2641186378519735				0.0182588935619795		0	0	0	0
run14_P60201_O_15_277.Q9GZY8_D_181_191	run14	263	11	ranked_2	0.1921520441203221				0		0	0	0	0
run14_P60201_O_15_277.Q9GZY8_D_181_191	run14	263	11	ranked_3	0.1842897534535915				0		0	0	0	0
run14_P60201_O_15_277.Q9GZY8_D_181_191	run14	263	11	ranked_4	0.1637151660173218				0		0	0	0	0
run14_P60201_O_15_277.Q9GZY8_D_181_201	run14	263	21	ranked_0	0.3384354579988614	83.36222245958116	28.146249771118164	57.378235312069165	0.0305715998290531	12.940655	9	8	20	135
run14_P60201_O_15_277.Q9GZY8_D_181_201	run14	263	21	ranked_1	0.3005670891424304	80.07333289252387	27.33600006103516	61.23857116699219	0.0226197053111597		9	5	12	72
run14_P60201_O_15_277.Q9GZY8_D_181_201	run14	263	21	ranked_2	0.2888672205924352	84.38374900817871	24.882500171661377	64.54999939600627	0.0225559907278308		8	4	9	84
run14_P60201_O_15_277.Q9GZY8_D_181_201	run14	263	21	ranked_3	0.2830751126819815	82.12999979654948	30.163333574930828	56.14666668574015	0.0230870058326974		6	6	10	68
run14_P60201_O_15_277.Q9GZY8_D_181_201	run14	263	21	ranked_4	0.2529195507706236	76.53499857584636	25.72333335876465	59.59777683681912	0.0191006749544181		6	3	7	21
run14_P60201_O_15_277.Q9GZY8_D_181_211	run14	263	31	ranked_0	0.2764647301318403	75.16300010681152	28.979999542236328	61.96785708836147	0.0208486929089152	15.953936576843262	10	4	12	107
run14_P60201_O_15_277.Q9GZY8_D_181_211	run14	263	31	ranked_1	0.2451083132762788	73.54000091552734	23.68000030517578	48.61000061035156	0.0182588935619795		1	1	1	3
run14_P60201_O_15_277.Q9GZY8_D_181_211	run14	263	31	ranked_2	0.2352711545881147	63.42999839782715	25.739999771118164	50.866665522257485	0		2	1	2	22
run14_P60201_O_15_277.Q9GZY8_D_181_211	run14	263	31	ranked_3	0.2346008832717525	89.08000183105469	32.779998779296875	60.93000030517578	0		1	1	1	1
run14_P60201_O_15_277.Q9GZY8_D_181_211	run14	263	31	ranked_4	0.2165499588163175				0		0	0	0	0
run14_P60201_O_15_277.Q9GZY8_D_186_196	run14	263	11	ranked_0	0.3948483515398823	80.9971422467913	31.318000411987303	60.29749981562296	0.0275224907286438	11.894566535949709	7	5	8	38
run14_P60201_O_15_277.Q9GZY8_D_186_196	run14	263	11	ranked_1	0.3285696168128697	74.4839988708496	28.112000274658204	51.29799957275391	0.0218913473104953		5	5	8	30
run14_P60201_O_15_277.Q9GZY8_D_186_196	run14	263	11	ranked_2	0.2811026615495418	65.25500106811523	28.25666681925456	43.056000518798825	0.0182588935619795		2	3	3	7
run14_P60201_O_15_277.Q9GZY8_D_186_196	run14	263	11	ranked_3	0.2001519723369389				0		0	0	0	0
run14_P60201_O_15_277.Q9GZY8_D_186_196	run14	263	11	ranked_4	0.1935275042665987				0		0	0	0	0
run14_P60201_O_15_277.Q9GZY8_D_191_201	run14	263	11	ranked_0	0.4435783269091212	88.30874919891357	31.18874955177307	59.74874937534332	0.0328896572387209	10.105015754699709	8	8	16	151
run14_P60201_O_15_277.Q9GZY8_D_191_201	run14	263	11	ranked_1	0.3519031013561775	63.37866719563802	23.03500008583069	49.34608733135721	0.0338021147507165		15	8	30	299
run14_P60201_O_15_277.Q9GZY8_D_191_201	run14	263	11	ranked_2	0.3056780429275529	86.07285744803292	26.800000190734863	72.90111139085558	0.0239944121119948		7	2	8	38
run14_P60201_O_15_277.Q9GZY8_D_191_201	run14	263	11	ranked_3	0.2793985013601233	75.71499919891357	29.803333282470703	56.03857094900949	0.0201013793763625		4	3	4	11
run14_P60201_O_15_277.Q9GZY8_D_191_201	run14	263	11	ranked_4	0.2775874257690927				0		0	0	0	0
run14_P60201_O_15_277.Q9GZY8_D_191_211	run14	263	21	ranked_0	0.3200599278105908	71.07666651407878	31.90200004577637	53.26999993757768	0.0246619907816286	16.309993743896484	6	5	7	57
run14_P60201_O_15_277.Q9GZY8_D_191_211	run14	263	21	ranked_1	0.311349607070718	75.84166653951009	26.42400016784668	53.37909091602672	0.0250653102607198		6	5	10	80
run14_P60201_O_15_277.Q9GZY8_D_191_211	run14	263	21	ranked_2	0.2733839271200316	73.34333165486653	28.47000026702881	55.393999099731445	0.0251572071710515		3	2	3	56
run14_P60201_O_15_277.Q9GZY8_D_191_211	run14	263	21	ranked_3	0.2683917503126392	77.03200073242188	31.850000381469727	60.08875060081482	0.0241231016494943		5	3	5	32
run14_P60201_O_15_277.Q9GZY8_D_191_211	run14	263	21	ranked_4	0.2563183460390904	63.35749912261963	25.02499993642171	40.35799961090088	0.0193552314986867		4	6	8	41
run14_P60201_O_15_277.Q9GZY8_D_196_206	run14	263	11	ranked_0	0.3571253732285866	78.52166493733723	29.33199996948242	56.16272631558505	0.0251827270052274	14.416434288024902	6	5	9	37
run14_P60201_O_15_277.Q9GZY8_D_196_206	run14	263	11	ranked_1	0.3260247273823996	64.82799987792968	25.733333587646484	50.167500019073486	0.0228328732654659		5	3	5	27
run14_P60201_O_15_277.Q9GZY8_D_196_206	run14	263	11	ranked_2	0.3118026003461063	58.2913330078125	20.344999885559083	43.11279975891113	0.0288648475758772		15	10	32	294
run14_P60201_O_15_277.Q9GZY8_D_196_206	run14	263	11	ranked_3	0.2822696172410655	70.65499877929688	29.354999542236328	50.0049991607666	0.0197862688508034		2	2	3	28
run14_P60201_O_15_277.Q9GZY8_D_196_206	run14	263	11	ranked_4	0.2382621998693331	71.08999633789062	23.88999938964844	47.48999786376953	0		1	1	1	3
run14_P60201_O_15_277.Q9GZY8_D_196_226	run14	263	31	ranked_0	0.2456416697787462	72.65499973297119	30.019999504089355	58.44333299001058	0	17.580650329589844	4	2	4	25
run14_P60201_O_15_277.Q9GZY8_D_196_226	run14	263	31	ranked_1	0.1983053597065582				0		0	0	0	0
run14_P60201_O_15_277.Q9GZY8_D_196_226	run14	263	31	ranked_2	0.1943835417917657				0		0	0	0	0
run14_P60201_O_15_277.Q9GZY8_D_196_226	run14	263	31	ranked_3	0.1865055329117034				0		0	0	0	0
run14_P60201_O_15_277.Q9GZY8_D_196_226	run14	263	31	ranked_4	0.1791060258798404				0		0	0	0	0
run14_P60201_O_15_277.Q9GZY8_D_1_11	run14	263	11	ranked_0	0.3091896069071277	72.03399887084962	24.125	50.741110483805336	0.0212930577982979	17.898672103881836	5	4	6	30
run14_P60201_O_15_277.Q9GZY8_D_1_11	run14	263	11	ranked_1	0.2912705457943723	74.45000076293945	23.479999542236328	57.460000356038414	0.0205157787839987		2	1	2	8
run14_P60201_O_15_277.Q9GZY8_D_1_11	run14	263	11	ranked_2	0.1960526122449501	82.62999725341797	15.670000076293944	49.14999866485596	0		1	1	1	1
run14_P60201_O_15_277.Q9GZY8_D_1_11	run14	263	11	ranked_3	0.1928694629270454				0		0	0	0	0
run14_P60201_O_15_277.Q9GZY8_D_1_11	run14	263	11	ranked_4	0.1648282477896267				0		0	0	0	0
run14_P60201_O_15_277.Q9GZY8_D_1_21	run14	263	21	ranked_0	0.3066613111492873	82.86833063761394	21.763999938964844	55.09363486550071	0.0241332916243751	14.745515823364258	6	5	10	51
run14_P60201_O_15_277.Q9GZY8_D_1_21	run14	263	21	ranked_1	0.2775580362016263	65.09600067138672	21.747142791748047	39.80916690826416	0.0243180204862887		5	7	13	101
run14_P60201_O_15_277.Q9GZY8_D_1_21	run14	263	21	ranked_2	0.2466386962898498	57.30333307054308	18.86642864772252	33.90695646534795	0.0240651992096803		9	14	25	272
run14_P60201_O_15_277.Q9GZY8_D_1_21	run14	263	21	ranked_3	0.2406504606570786	79.48124933242798	22.530000305175783	57.576922783484825	0.0232368271052156		8	5	11	135
run14_P60201_O_15_277.Q9GZY8_D_1_21	run14	263	21	ranked_4	0.2273786000833046	90.42222256130644	21.390000207083567	60.22062528133392	0.0246093863632451		9	7	13	127
run14_P60201_O_15_277.Q9GZY8_D_1_31	run14	263	31	ranked_0	0.3395007807463597	81.21250025431316	32.10299949645996	58.88999990983443	0.0336546051893495	12.964061737060549	12	10	20	136
run14_P60201_O_15_277.Q9GZY8_D_1_31	run14	263	31	ranked_1	0.2921851547100194	71.5492316025954	32.11363636363637	53.47458378473917	0.0294366770456303		13	11	24	173
run14_P60201_O_15_277.Q9GZY8_D_1_31	run14	263	31	ranked_2	0.2822326851393628	76.16222169664171	32.88249969482422	62.84538415762094	0.0236930596537936		9	4	9	89
run14_P60201_O_15_277.Q9GZY8_D_1_31	run14	263	31	ranked_3	0.267691586005143	75.43999938964843	32.99799995422363	61.29266624450683	0.0243282617667082		10	5	11	52
run14_P60201_O_15_277.Q9GZY8_D_1_31	run14	263	31	ranked_4	0.2580690178949946	82.80916595458984	27.520999908447266	57.6781813881614	0.0314793135964832		12	10	22	149
run14_P60201_O_15_277.Q9GZY8_D_1_322	run14	263	322	ranked_0	0.1851283655804756	46.5536840338456	56.84058828914867	51.41138882107205	0.0328346609486451	23.765674591064453	19	17	43	443
run14_P60201_O_15_277.Q9GZY8_D_1_322	run14	263	322	ranked_1	0.1809430308562589	29.679999351501465	67.46000099182129	54.86666711171468	0.0198976246944694		2	4	6	70
run14_P60201_O_15_277.Q9GZY8_D_1_322	run14	263	322	ranked_2	0.1790895612766331				0		0	0	0	0
run14_P60201_O_15_277.Q9GZY8_D_1_322	run14	263	322	ranked_3	0.1764550881061428	46.08666737874349	42.53499984741211	44.66600036621094	0.0184550250438949		3	2	3	16
run14_P60201_O_15_277.Q9GZY8_D_1_322	run14	263	322	ranked_4	0.1591348477827964	85.2699966430664	39.400001525878906	62.334999084472656	0.0182588935619795		1	1	1	9
run14_P60201_O_15_277.Q9GZY8_D_201_211	run14	263	11	ranked_0	0.327398556215688	83.0066655476888	24.22666613260905	53.616665840148926	0.0186836502197635	15.317338943481444	3	3	4	25
run14_P60201_O_15_277.Q9GZY8_D_201_211	run14	263	11	ranked_1	0.3051504954971769	78.97857230050224	28.800000190734863	60.73181880604137	0.0216734249558393		7	4	9	45
run14_P60201_O_15_277.Q9GZY8_D_201_211	run14	263	11	ranked_2	0.2817867016490107	73.19250011444092	33.01833311716715	49.08799991607666	0.0214262629878697		4	6	6	21
run14_P60201_O_15_277.Q9GZY8_D_201_211	run14	263	11	ranked_3	0.2025462900259778				0		0	0	0	0
run14_P60201_O_15_277.Q9GZY8_D_201_211	run14	263	11	ranked_4	0.1927394426790157				0		0	0	0	0
run14_P60201_O_15_277.Q9GZY8_D_201_221	run14	263	21	ranked_0	0.3095863922858884	80.13399963378906	31.490000406901043	61.892499923706055	0.0192778933388564	13.58241367340088	5	3	5	35
run14_P60201_O_15_277.Q9GZY8_D_201_221	run14	263	21	ranked_1	0.2945498442886959	67.47571563720703	30.419999599456787	54.00090980529785	0.0228781981348212		7	4	9	40
run14_P60201_O_15_277.Q9GZY8_D_201_221	run14	263	21	ranked_2	0.2655580893086819	55.60000038146973	26.39249992370605	36.12833340962728	0.0188148485836184		2	4	5	28
run14_P60201_O_15_277.Q9GZY8_D_201_221	run14	263	21	ranked_3	0.2396208368666585	65.71333440144856	27.56000022888184	41.86750054359436	0.0192695567485329		3	5	5	64
run14_P60201_O_15_277.Q9GZY8_D_201_221	run14	263	21	ranked_4	0.1868098746307095	51.93000030517578	25.940000534057617	38.9350004196167	0.0182588935619795		1	1	1	7
run14_P60201_O_15_277.Q9GZY8_D_206_216	run14	263	11	ranked_0	0.3038981416042902	59.13666661580404	25.15750026702881	48.68153850848858	0.0263263179186606	17.24114227294922	9	4	15	87
run14_P60201_O_15_277.Q9GZY8_D_206_216	run14	263	11	ranked_1	0.299917430121115	53.90333239237467	20.07166639963786	36.98749939600626	0.0215148551024114		6	6	10	58
run14_P60201_O_15_277.Q9GZY8_D_206_216	run14	263	11	ranked_2	0.2904768760678887	61.630001068115234	35.06999969482422	48.35000038146973	0		1	1	1	2
run14_P60201_O_15_277.Q9GZY8_D_206_216	run14	263	11	ranked_3	0.192090696205511				0		0	0	0	0
run14_P60201_O_15_277.Q9GZY8_D_206_216	run14	263	11	ranked_4	0.1692621450307164				0		0	0	0	0
run14_P60201_O_15_277.Q9GZY8_D_211_221	run14	263	11	ranked_0	0.3753569174208441	82.0625	29.690000534057617	64.60500017801921	0.0191127813444521	12.753158569335938	4	2	4	42
run14_P60201_O_15_277.Q9GZY8_D_211_221	run14	263	11	ranked_1	0.3490414657818357	72.91250038146973	29.168000411987304	48.610000398423935	0.0230180061708609		4	5	7	49
run14_P60201_O_15_277.Q9GZY8_D_211_221	run14	263	11	ranked_2	0.3041277071749086	71.74800033569336	25.00800018310547	48.37800025939941	0.0240422209032977		5	5	9	34
run14_P60201_O_15_277.Q9GZY8_D_211_221	run14	263	11	ranked_3	0.2779043127698034	74.40499973297119	25.540000438690186	49.97250008583069	0.0247553022511539		4	4	7	57
run14_P60201_O_15_277.Q9GZY8_D_211_221	run14	263	11	ranked_4	0.2108745172189788	48.7599983215332	16.739999771118164	32.749999046325684	0		1	1	1	1
run14_P60201_O_15_277.Q9GZY8_D_211_231	run14	263	21	ranked_0	0.3745664638667675	94.05090886896306	39.55000008477105	69.52549991607665	0.0462097500918251	13.995506286621094	11	9	21	102
run14_P60201_O_15_277.Q9GZY8_D_211_231	run14	263	21	ranked_1	0.3634076178446122	89.23999962439903	34.670999908447264	65.51434757398522	0.066978143876789		13	10	25	141
run14_P60201_O_15_277.Q9GZY8_D_211_231	run14	263	21	ranked_2	0.3361527137200336	91.6875	36.78625059127808	69.72700023651123	0.0502705686641577		12	8	19	86
run14_P60201_O_15_277.Q9GZY8_D_211_231	run14	263	21	ranked_3	0.3165419647266336	65.21349964141845	31.111666520436604	52.42531222105026	0.0458565726143523		20	12	43	478
run14_P60201_O_15_277.Q9GZY8_D_211_231	run14	263	21	ranked_4	0.2685729740850234	90.73375034332275	25.07624983787537	57.90500009059906	0.0338846875888471		8	8	16	84
run14_P60201_O_15_277.Q9GZY8_D_211_241	run14	263	31	ranked_0	0.2494600365541255	68.5773333231608	29.05625009536743	54.830869591754414	0.0294533558415576	22.752471923828125	15	8	24	206
run14_P60201_O_15_277.Q9GZY8_D_211_241	run14	263	31	ranked_1	0.2164304010653334				0		0	0	0	0
run14_P60201_O_15_277.Q9GZY8_D_211_241	run14	263	31	ranked_2	0.2131345312490583	83.78999982561383	33.776666429307724	55.65749979019165	0.0235806484831573		7	9	16	156
run14_P60201_O_15_277.Q9GZY8_D_211_241	run14	263	31	ranked_3	0.1818021462033991				0		0	0	0	0
run14_P60201_O_15_277.Q9GZY8_D_211_241	run14	263	31	ranked_4	0.1717474151940336				0		0	0	0	0
run14_P60201_O_15_277.Q9GZY8_D_216_226	run14	263	11	ranked_0	0.3691761492545046	66.896666208903	26.330000400543213	43.71571431841169	0.0218902540597473	15.719247817993164	3	4	5	33
run14_P60201_O_15_277.Q9GZY8_D_216_226	run14	263	11	ranked_1	0.3224009836437497	68.5250015258789	29.55666732788086	51.824286869594026	0.0199165208181685		4	3	5	32
run14_P60201_O_15_277.Q9GZY8_D_216_226	run14	263	11	ranked_2	0.3002304138496339	59.26250076293945	21.479999542236328	43.070000239780974	0.0208693313517779		4	3	5	18
run14_P60201_O_15_277.Q9GZY8_D_216_226	run14	263	11	ranked_3	0.2631452203289516	71.33999862670899	22.85999965667725	57.48857034955706	0.024021487419776		5	2	5	30
run14_P60201_O_15_277.Q9GZY8_D_216_226	run14	263	11	ranked_4	0.1751005396932675				0		0	0	0	0
run14_P60201_O_15_277.Q9GZY8_D_21_31	run14	263	11	ranked_0	0.4695729204558425	76.5939998626709	42.736666997273765	63.89750003814697	0.0423294599835842	11.166009902954102	10	6	14	79
run14_P60201_O_15_277.Q9GZY8_D_21_31	run14	263	11	ranked_1	0.41865747288235	68.36199951171875	32.37999939918518	52.36999946170383	0.0374611475758963		10	8	21	171
run14_P60201_O_15_277.Q9GZY8_D_21_31	run14	263	11	ranked_2	0.4024207754893922	62.04411742266487	28.21909072182396	48.755714075905935	0.0398177942437281		17	11	33	308
run14_P60201_O_15_277.Q9GZY8_D_21_31	run14	263	11	ranked_3	0.3456269665522045	63.14157887508995	25.6263639276678	49.38600006103516	0.0464419589816934		19	11	42	401
run14_P60201_O_15_277.Q9GZY8_D_21_31	run14	263	11	ranked_4	0.3141187419535824	77.67499923706055	29.26499938964844	53.46999931335449	0.0239362944323406		2	2	2	19
run14_P60201_O_15_277.Q9GZY8_D_21_41	run14	263	21	ranked_0	0.4547824918439153	76.12250010172527	54.47700004577637	66.2836364399303	0.061546081826809	11.925909996032717	12	10	21	148
run14_P60201_O_15_277.Q9GZY8_D_21_41	run14	263	21	ranked_1	0.4022407482054285	79.59888882107205	51.304999351501465	66.28411730598	0.0672230795374608		9	8	20	158
run14_P60201_O_15_277.Q9GZY8_D_21_41	run14	263	21	ranked_2	0.3977549130285119	71.25733311971028	45.98499997456869	60.02518505520291	0.0512222572397187		15	12	36	328
run14_P60201_O_15_277.Q9GZY8_D_21_41	run14	263	21	ranked_3	0.3924803064800438	71.76899948120118	50.56874990463257	62.34666633605957	0.0345148010874795		10	8	19	154
run14_P60201_O_15_277.Q9GZY8_D_21_41	run14	263	21	ranked_4	0.3637691541146322	61.13541618982951	39.30058838339413	52.081951001795325	0.080402370623873		24	17	67	695
run14_P60201_O_15_277.Q9GZY8_D_221_231	run14	263	11	ranked_0	0.5687008814331292	93.5899991122159	51.25750017166138	75.76578903198242	0.0758740597149141	8.662698745727539	11	8	21	95
run14_P60201_O_15_277.Q9GZY8_D_221_231	run14	263	11	ranked_1	0.4103598020375213	94.23100051879882	32.77333323160807	71.1843752861023	0.0515021290083081		10	6	17	132
run14_P60201_O_15_277.Q9GZY8_D_221_231	run14	263	11	ranked_2	0.3742633131737002	92.077144077846	31.70800018310547	66.9233341217041	0.0473134950781238		7	5	11	79
run14_P60201_O_15_277.Q9GZY8_D_221_231	run14	263	11	ranked_3	0.3289457483943856	66.28555552164714	25.003333621554905	45.64444457160102	0.0259877554595178		9	9	18	168
run14_P60201_O_15_277.Q9GZY8_D_221_231	run14	263	11	ranked_4	0.2624006824177705	91.7471422467913	22.96166642506917	59.99999955984262	0.0281732425259509		7	6	11	95
run14_P60201_O_15_277.Q9GZY8_D_221_241	run14	263	21	ranked_0	0.3431839608079335	92.52615415132962	37.88142858232771	73.40050020217896	0.0625454784350756	15.262478828430176	13	7	21	168
run14_P60201_O_15_277.Q9GZY8_D_221_241	run14	263	21	ranked_1	0.309064487019584	70.83411744061638	33.2927268635143	56.08571399961199	0.0620808493363089		17	11	48	480
run14_P60201_O_15_277.Q9GZY8_D_221_241	run14	263	21	ranked_2	0.2810330328759913	90.1989990234375	35.53166675567627	69.69874942302704	0.0499904182085996		10	6	12	80
run14_P60201_O_15_277.Q9GZY8_D_221_241	run14	263	21	ranked_3	0.2388901342920743	83.41583315531413	29.86555544535319	60.46571413675944	0.0284793420259579		12	9	21	229
run14_P60201_O_15_277.Q9GZY8_D_221_241	run14	263	21	ranked_4	0.2383132621914078	80.39916706085205	27.71399955749512	56.45136365023527	0.0297736722180558		12	10	22	265
run14_P60201_O_15_277.Q9GZY8_D_226_236	run14	263	11	ranked_0	0.4308586564000827	71.44749959309895	34.12125015258789	56.51699981689453	0.0368372260200914	12.4310302734375	12	8	21	126
run14_P60201_O_15_277.Q9GZY8_D_226_236	run14	263	11	ranked_1	0.4051190441437949	67.53800048828126	33.002000427246095	50.27000045776367	0.0228658420460734		5	5	7	51
run14_P60201_O_15_277.Q9GZY8_D_226_236	run14	263	11	ranked_2	0.3103452036039559	73.17714255196708	25.222000122070312	53.19583320617676	0.0289618147483165		7	5	9	97
run14_P60201_O_15_277.Q9GZY8_D_226_236	run14	263	11	ranked_3	0.2789148260862678	62.90900077819824	28.47400016784668	51.43066724141439	0.0236112806150242		10	5	16	117
run14_P60201_O_15_277.Q9GZY8_D_226_236	run14	263	11	ranked_4	0.251748952792223	64.80571365356445	22.27200012207032	47.083333015441895	0.0216190212869946		7	5	10	58
run14_P60201_O_15_277.Q9GZY8_D_226_256	run14	263	31	ranked_0	0.3331682034984553	60.193333307902016	53.01545437899503	56.76043468972911	0.0310047220228901	16.617420196533203	12	11	23	175
run14_P60201_O_15_277.Q9GZY8_D_226_256	run14	263	31	ranked_1	0.320746531692814	60.79444440205892	45.09375	53.40588233050178	0.0465824327430641		18	16	37	361
run14_P60201_O_15_277.Q9GZY8_D_226_256	run14	263	31	ranked_2	0.2575049387462272	56.518749713897705	42.84111107720269	49.27764690623564	0.0237529650793248		8	9	16	119
run14_P60201_O_15_277.Q9GZY8_D_226_256	run14	263	31	ranked_3	0.2523879227065926	86.14250055948894	44.56285640171596	70.82368429083573	0.0302581822370584		12	7	19	128
run14_P60201_O_15_277.Q9GZY8_D_226_256	run14	263	31	ranked_4	0.1929759896791812				0		0	0	0	0
run14_P60201_O_15_277.Q9GZY8_D_231_241	run14	263	11	ranked_0	0.3086719942629712	88.2400016784668	21.97000026702881	55.1050009727478	0.0182588935619795	18.74978828430176	2	2	2	11
run14_P60201_O_15_277.Q9GZY8_D_231_241	run14	263	11	ranked_1	0.2679286289693611	84.4000015258789	25.57999992370605	54.99000072479248	0.0201864579052906		1	1	1	6
run14_P60201_O_15_277.Q9GZY8_D_231_241	run14	263	11	ranked_2	0.2217190830217379	54.4900016784668	18.88999938964844	36.69000053405762	0		1	1	1	2
run14_P60201_O_15_277.Q9GZY8_D_231_241	run14	263	11	ranked_3	0.1848738189381784				0		0	0	0	0
run14_P60201_O_15_277.Q9GZY8_D_231_241	run14	263	11	ranked_4	0.1645200703815628				0		0	0	0	0
run14_P60201_O_15_277.Q9GZY8_D_231_251	run14	263	21	ranked_0	0.3973892025629079	76.84928512573242	49.03125047683716	66.73363616249777	0.0409711381838029	14.418255805969238	14	8	23	228
run14_P60201_O_15_277.Q9GZY8_D_231_251	run14	263	21	ranked_1	0.3710317947813479	70.0466677347819	52.304999351501465	59.90857151576451	0.0201532467196544		3	4	5	58
run14_P60201_O_15_277.Q9GZY8_D_231_251	run14	263	21	ranked_2	0.3666240182879531	92.80500030517578	42.74428612845285	69.44333368937174	0.0215260699099522		8	7	12	105
run14_P60201_O_15_277.Q9GZY8_D_231_251	run14	263	21	ranked_3	0.3001450175608954	66.833749294281	39.8379997253418	56.45076869084285	0.0221371739250437		8	5	10	51
run14_P60201_O_15_277.Q9GZY8_D_231_251	run14	263	21	ranked_4	0.2706840089464127	84.45099868774415	38.40500036875407	67.18374931812286	0.0206247313493838		10	6	14	105
run14_P60201_O_15_277.Q9GZY8_D_236_246	run14	263	11	ranked_0	0.7485107724385142	95.67900009155274	67.5749994913737	85.1399998664856	0.108663842547536	4.430851936340332	10	6	17	98
run14_P60201_O_15_277.Q9GZY8_D_236_246	run14	263	11	ranked_1	0.6488874601895767	95.07999928792316	61.55833371480306	81.67133305867513	0.0887495826517628		9	6	16	104
run14_P60201_O_15_277.Q9GZY8_D_236_246	run14	263	11	ranked_2	0.5357771758019043	93.05999984741212	45.96333312988281	75.39874982833862	0.0711298618290078		10	6	16	99
run14_P60201_O_15_277.Q9GZY8_D_236_246	run14	263	11	ranked_3	0.5130301235586934	86.5987491607666	41.289999280657085	65.45466588338216	0.0383298791699238		8	7	16	217
run14_P60201_O_15_277.Q9GZY8_D_236_246	run14	263	11	ranked_4	0.3375690510352257	93.1977776421441	30.08599967956543	70.65785694122314	0.0345193766236153		9	5	14	87
run14_P60201_O_15_277.Q9GZY8_D_241_251	run14	263	11	ranked_0	0.4192219561718452	68.18777804904514	33.614999771118164	54.35866673787435	0.0322949650000432	14.021846771240234	9	6	14	111
run14_P60201_O_15_277.Q9GZY8_D_241_251	run14	263	11	ranked_1	0.3756075507862659	61.25846217228816	29.1271424974714	50.012500286102295	0.0261569499642475		13	7	19	207
run14_P60201_O_15_277.Q9GZY8_D_241_251	run14	263	11	ranked_2	0.3227985221678148	68.2000002179827	25.51000022888184	50.41250022252401	0.021752366393428		7	5	11	90
run14_P60201_O_15_277.Q9GZY8_D_241_251	run14	263	11	ranked_3	0.3045376933382185	55.02444415622287	25.541666984558105	43.23133328755696	0.0212874396076246		9	6	15	106
run14_P60201_O_15_277.Q9GZY8_D_241_251	run14	263	11	ranked_4	0.2229588005123959	81.04000091552734	24.335000038146973	52.68750047683716	0.0186758193339248		2	2	3	15
run14_P60201_O_15_277.Q9GZY8_D_241_261	run14	263	21	ranked_0	0.3435099541883448	79.8933334350586	34.41399917602539	63.65071405683245	0.0285709221719915	13.257816314697266	9	5	11	77
run14_P60201_O_15_277.Q9GZY8_D_241_261	run14	263	21	ranked_1	0.3117153726366494	72.36249923706055	29.41199989318848	48.50111071268717	0.0221058677354664		4	5	8	63
run14_P60201_O_15_277.Q9GZY8_D_241_261	run14	263	21	ranked_2	0.284756358178187	62.651248931884766	28.55333360036214	48.0378566469465	0.0242980850442672		8	6	14	154
run14_P60201_O_15_277.Q9GZY8_D_241_261	run14	263	21	ranked_3	0.230679413294009	66.69750022888184	22.25999927520752	51.8849999109904	0.0207398775260288		4	2	5	22
run14_P60201_O_15_277.Q9GZY8_D_241_261	run14	263	21	ranked_4	0.1934654318037687	62.34000015258789	18.3799991607666	40.359999656677246	0.0185997987696812		1	1	1	1
run14_P60201_O_15_277.Q9GZY8_D_241_271	run14	263	31	ranked_0	0.2271811176554802	82.50142887660435	26.809999465942383	62.25	0.0267426537656459	18.46895980834961	7	4	14	135
run14_P60201_O_15_277.Q9GZY8_D_241_271	run14	263	31	ranked_1	0.1984418071281362				0		0	0	0	0
run14_P60201_O_15_277.Q9GZY8_D_241_271	run14	263	31	ranked_2	0.1725739312041078				0		0	0	0	0
run14_P60201_O_15_277.Q9GZY8_D_241_271	run14	263	31	ranked_3	0.1678847874033165				0		0	0	0	0
run14_P60201_O_15_277.Q9GZY8_D_241_271	run14	263	31	ranked_4	0.1596450747866728				0		0	0	0	0
run14_P60201_O_15_277.Q9GZY8_D_246_256	run14	263	11	ranked_0	0.3055859242754024	75.23999786376953	24.040000915527344	58.17333221435547	0.0192717488674668	22.961688995361328	2	1	2	8
run14_P60201_O_15_277.Q9GZY8_D_246_256	run14	263	11	ranked_1	0.3018594942882356	71.23249816894531	23.12999979654948	50.61714172363281	0.0195856775490683		4	3	5	48
run14_P60201_O_15_277.Q9GZY8_D_246_256	run14	263	11	ranked_2	0.2133890193528793	63.165000915527344	20.11000061035156	48.81333414713541	0.0182588935619795		2	1	2	9
run14_P60201_O_15_277.Q9GZY8_D_246_256	run14	263	11	ranked_3	0.1824372246102796				0		0	0	0	0
run14_P60201_O_15_277.Q9GZY8_D_246_256	run14	263	11	ranked_4	0.1676215676310777				0		0	0	0	0
run14_P60201_O_15_277.Q9GZY8_D_251_261	run14	263	11	ranked_0	0.347324275117056	76.27000045776367	24.47249984741211	50.37125015258789	0.019926109152321	13.8169527053833	4	4	5	17
run14_P60201_O_15_277.Q9GZY8_D_251_261	run14	263	11	ranked_1	0.3002659850969472	74.24833424886067	24.46875	45.802857535226	0.0237787637645576		6	8	12	66
run14_P60201_O_15_277.Q9GZY8_D_251_261	run14	263	11	ranked_2	0.1909930264511959				0		0	0	0	0
run14_P60201_O_15_277.Q9GZY8_D_251_261	run14	263	11	ranked_3	0.1889303381456545				0		0	0	0	0
run14_P60201_O_15_277.Q9GZY8_D_251_261	run14	263	11	ranked_4	0.1653965689438195				0		0	0	0	0
run14_P60201_O_15_277.Q9GZY8_D_251_271	run14	263	21	ranked_0	0.2247165056580397				0	50	0	0	0	0
run14_P60201_O_15_277.Q9GZY8_D_251_271	run14	263	21	ranked_1	0.1816250217505572	67.7249984741211	18.950000762939453	51.46666590372721	0		2	1	2	12
run14_P60201_O_15_277.Q9GZY8_D_251_271	run14	263	21	ranked_2	0.1718642015672623				0		0	0	0	0
run14_P60201_O_15_277.Q9GZY8_D_251_271	run14	263	21	ranked_3	0.1679939443565713				0		0	0	0	0
run14_P60201_O_15_277.Q9GZY8_D_251_271	run14	263	21	ranked_4	0.1626712836122015				0		0	0	0	0
run14_P60201_O_15_277.Q9GZY8_D_256_266	run14	263	11	ranked_0	0.3511446140656575	84.8075008392334	24.10199966430664	51.082222408718536	0.0336467082301286	13.747276306152344	4	5	8	81
run14_P60201_O_15_277.Q9GZY8_D_256_266	run14	263	11	ranked_1	0.2836422723715759	80.38333384195964	25.42599983215332	46.03500008583069	0.0228079693126564		3	5	8	41
run14_P60201_O_15_277.Q9GZY8_D_256_266	run14	263	11	ranked_2	0.2077393090721981				0.0189399808357613		0	0	0	0
run14_P60201_O_15_277.Q9GZY8_D_256_266	run14	263	11	ranked_3	0.2001249893471111				0.0182588935619795		0	0	0	0
run14_P60201_O_15_277.Q9GZY8_D_256_266	run14	263	11	ranked_4	0.1811054509764018				0		0	0	0	0
run14_P60201_O_15_277.Q9GZY8_D_256_286	run14	263	31	ranked_0	0.2701617633791878	63.52222145928277	28.21374988555908	46.906470130471625	0.0227219290633242	15.582382202148438	9	8	17	196
run14_P60201_O_15_277.Q9GZY8_D_256_286	run14	263	31	ranked_1	0.2481934329311818	75.24749946594238	28.52500009536743	51.88624978065491	0.0210183240355036		4	4	8	28
run14_P60201_O_15_277.Q9GZY8_D_256_286	run14	263	31	ranked_2	0.2300823042645585	65.11499977111816	23.066666920979817	51.09888882107205	0.0202496500485898		6	3	7	24
run14_P60201_O_15_277.Q9GZY8_D_256_286	run14	263	31	ranked_3	0.1959627376027251	85.97000122070312	23.34000015258789	54.65500068664551	0		1	1	1	1
run14_P60201_O_15_277.Q9GZY8_D_256_286	run14	263	31	ranked_4	0.1760228821595711				0		0	0	0	0
run14_P60201_O_15_277.Q9GZY8_D_261_271	run14	263	11	ranked_0	0.2693228824625996	79.02999877929688	21.9499994913737	36.21999931335449	0.0196519864945213	22.63618469238281	1	3	3	23
run14_P60201_O_15_277.Q9GZY8_D_261_271	run14	263	11	ranked_1	0.1771924640115698				0		0	0	0	0
run14_P60201_O_15_277.Q9GZY8_D_261_271	run14	263	11	ranked_2	0.1727449690042987				0		0	0	0	0
run14_P60201_O_15_277.Q9GZY8_D_261_271	run14	263	11	ranked_3	0.168617516867963				0		0	0	0	0
run14_P60201_O_15_277.Q9GZY8_D_261_271	run14	263	11	ranked_4	0.1656157129578486				0		0	0	0	0
run14_P60201_O_15_277.Q9GZY8_D_261_281	run14	263	21	ranked_0	0.3122645017395851	68.6899994744195	27.94000005722046	56.151538115281326	0.0216936755653689	15.742695808410645	9	4	14	124
run14_P60201_O_15_277.Q9GZY8_D_261_281	run14	263	21	ranked_1	0.2813417132528942	86.14454650878906	25.56750011444092	69.99066747029623	0.0264355021460636		11	4	16	160
run14_P60201_O_15_277.Q9GZY8_D_261_281	run14	263	21	ranked_2	0.2734133557094454	72.82333310445149	23.59000015258789	56.41222212049696	0.0246239699568943		6	3	8	65
run14_P60201_O_15_277.Q9GZY8_D_261_281	run14	263	21	ranked_3	0.2436297040595023	66.90999984741211	26.77499961853028	46.84249973297119	0.019923045085579		2	2	2	2
run14_P60201_O_15_277.Q9GZY8_D_261_281	run14	263	21	ranked_4	0.2184382784171085	75.81800155639648	20.804000473022462	48.31100101470948	0.0209747388016714		5	5	7	86
run14_P60201_O_15_277.Q9GZY8_D_266_276	run14	263	11	ranked_0	0.3068492522480353	84.01500066121419	23.94799995422364	56.71181852167303	0.0261359400966972	16.152385711669922	6	5	11	93
run14_P60201_O_15_277.Q9GZY8_D_266_276	run14	263	11	ranked_1	0.3012329820793269	82.8499984741211	24.75	53.79999923706055	0.0190874488553784		1	1	1	1
run14_P60201_O_15_277.Q9GZY8_D_266_276	run14	263	11	ranked_2	0.2187337200604304	50.23099975585937	18.20699977874756	34.218999767303465	0.0200460264355345		10	10	18	214
run14_P60201_O_15_277.Q9GZY8_D_266_276	run14	263	11	ranked_3	0.2146100570878476				0		0	0	0	0
run14_P60201_O_15_277.Q9GZY8_D_266_276	run14	263	11	ranked_4	0.2110072732137836				0		0	0	0	0
run14_P60201_O_15_277.Q9GZY8_D_26_36	run14	263	11	ranked_0	0.4369659810118074	61.144285292852494	34.668889151679146	53.20166645050049	0.0312211621317422	14.204889297485352	21	9	33	335
run14_P60201_O_15_277.Q9GZY8_D_26_36	run14	263	11	ranked_1	0.3860986474660658	82.05300064086914	32.202000045776366	65.43600044250488	0.0280348730525758		10	5	12	62
run14_P60201_O_15_277.Q9GZY8_D_26_36	run14	263	11	ranked_2	0.3483680921862366	79.6109992980957	32.43500073750814	61.919999837875366	0.024210447325216		10	6	13	98
run14_P60201_O_15_277.Q9GZY8_D_26_36	run14	263	11	ranked_3	0.3349275261928145	74.35571452549526	33.88800048828125	57.49416700998942	0.0204600592175949		7	5	7	45
run14_P60201_O_15_277.Q9GZY8_D_26_36	run14	263	11	ranked_4	0.321157697376685	55.70562434196472	26.321999740600585	48.70952324640183	0.0225090731419924		16	5	19	178
run14_P60201_O_15_277.Q9GZY8_D_271_281	run14	263	11	ranked_0	0.3960261929050822	66.20062446594238	28.35625028610229	53.58583307266235	0.0344431496351956	11.92759132385254	16	8	32	227
run14_P60201_O_15_277.Q9GZY8_D_271_281	run14	263	11	ranked_1	0.3537525840815919	67.82363579489969	25.26000022888184	49.902105030260586	0.0320734265737939		11	8	25	272
run14_P60201_O_15_277.Q9GZY8_D_271_281	run14	263	11	ranked_2	0.31399802437803	68.28416792551677	23.076666514078777	53.215000788370766	0.0279095905551228		12	6	19	175
run14_P60201_O_15_277.Q9GZY8_D_271_281	run14	263	11	ranked_3	0.2599314954763184	64.71250057220459	17.453333536783855	44.45857184273856	0.022678707138792		8	6	13	97
run14_P60201_O_15_277.Q9GZY8_D_271_281	run14	263	11	ranked_4	0.2048597375465417	87.06999969482422	19.350000381469727	53.21000003814697	0.0186886219004858		1	1	1	20
run14_P60201_O_15_277.Q9GZY8_D_271_291	run14	263	21	ranked_0	0.3289211231853642	78.96285683768136	24.461666742960613	53.80846140934871	0.0268607490003256	12.528669357299805	7	6	12	60
run14_P60201_O_15_277.Q9GZY8_D_271_291	run14	263	21	ranked_1	0.2718047547173511	65.47249984741211	20.727142878941127	44.59133326212565	0.0240110770427222		8	7	15	85
run14_P60201_O_15_277.Q9GZY8_D_271_291	run14	263	21	ranked_2	0.2468462040206312	81.79000091552734	20.790000915527344	51.290000915527344	0.0189138001991295		1	1	1	5
run14_P60201_O_15_277.Q9GZY8_D_271_291	run14	263	21	ranked_3	0.2354638000144346	65.09066619873047	20.51250012715657	45.27814794469763	0.0307060373642393		15	12	31	397
run14_P60201_O_15_277.Q9GZY8_D_271_291	run14	263	21	ranked_4	0.1841043833043836	65.70428575788226	18.38000011444092	55.18777783711752	0.0213913658881842		7	2	11	110
run14_P60201_O_15_277.Q9GZY8_D_271_301	run14	263	31	ranked_0	0.3116195661384047	63.71500015258789	30.55555555555556	48.00789481715152	0.0248675305233082	15.589406967163086	10	9	17	86
run14_P60201_O_15_277.Q9GZY8_D_271_301	run14	263	31	ranked_1	0.3041899910190384	68.28800010681152	29.80888832939996	50.06105242277447	0.0282305288928509		10	9	17	146
run14_P60201_O_15_277.Q9GZY8_D_271_301	run14	263	31	ranked_2	0.2709981051538702	68.58666737874348	33.95666631062826	51.27166684468588	0.018922940509375		3	3	3	7
run14_P60201_O_15_277.Q9GZY8_D_271_301	run14	263	31	ranked_3	0.26036283210692	85.96999740600586	23.710000038146973	54.839998722076416	0.0220612311899338		2	2	2	5
run14_P60201_O_15_277.Q9GZY8_D_271_301	run14	263	31	ranked_4	0.2592969226953887	67.59333419799805	27.27222230699327	43.40066706339518	0.025284610878467		6	9	16	117
run14_P60201_O_15_277.Q9GZY8_D_276_286	run14	263	11	ranked_0	0.3473277945266489	83.13999938964844	23.039999961853027	59.09999961853028	0.0283880957319432	13.74132251739502	6	4	11	98
run14_P60201_O_15_277.Q9GZY8_D_276_286	run14	263	11	ranked_1	0.2973760855055558	79.94750022888184	23.09333324432373	45.83500003814697	0.0202219571543141		4	6	9	31
run14_P60201_O_15_277.Q9GZY8_D_276_286	run14	263	11	ranked_2	0.2618106356070411	83.21333567301433	23.043333053588867	53.1283343633016	0.0240533118652249		3	3	7	58
run14_P60201_O_15_277.Q9GZY8_D_276_286	run14	263	11	ranked_3	0.258761871666512	75.82999928792317	21.795000076293945	54.21599960327149	0.0198914816590654		3	2	4	15
run14_P60201_O_15_277.Q9GZY8_D_276_286	run14	263	11	ranked_4	0.227109335613363	83.18333180745442	20.85333315531413	52.01833248138428	0.0200268868127286		3	3	5	21
run14_P60201_O_15_277.Q9GZY8_D_281_291	run14	263	11	ranked_0	0.4049424725351667	61.2106249332428	28.145999908447266	53.33809516543434	0.0337691147151755	10.788376808166504	16	5	26	187
run14_P60201_O_15_277.Q9GZY8_D_281_291	run14	263	11	ranked_1	0.3484936584552008	57.90111181471083	23.78299961090088	45.71607174192156	0.0321471462381698		18	10	35	373
run14_P60201_O_15_277.Q9GZY8_D_281_291	run14	263	11	ranked_2	0.3313631386822111	63.50799992879232	24.40750002861023	49.90782605046811	0.0333804717245976		15	8	23	184
run14_P60201_O_15_277.Q9GZY8_D_281_291	run14	263	11	ranked_3	0.2947558389313485	74.6266663869222	26.58166662851969	50.60416650772095	0.0230134280206876		6	6	9	46
run14_P60201_O_15_277.Q9GZY8_D_281_291	run14	263	11	ranked_4	0.2796912380057815	74.72999954223633	24.1850004196167	41.03333346048991	0.0199998181651184		2	4	5	11
run14_P60201_O_15_277.Q9GZY8_D_281_301	run14	263	21	ranked_0	0.3873838848505929	60.77888884367766	32.10357175554548	50.98731715504716	0.0433099775253194	14.843825340270996	27	14	47	399
run14_P60201_O_15_277.Q9GZY8_D_281_301	run14	263	21	ranked_1	0.367785645305749	58.23222223917643	32.78307665311373	47.55999989663401	0.0291379326030619		18	13	31	276
run14_P60201_O_15_277.Q9GZY8_D_281_301	run14	263	21	ranked_2	0.3671215083820981	58.72454539212313	31.75812494754792	47.37026309967041	0.0383713241489436		22	16	56	579
run14_P60201_O_15_277.Q9GZY8_D_281_301	run14	263	21	ranked_3	0.338849189657633	54.4466667175293	31.164167245229084	42.80541698137919	0.0247487060051266		12	12	23	150
run14_P60201_O_15_277.Q9GZY8_D_281_301	run14	263	21	ranked_4	0.3352708291845121	71.67923120351938	36.28125023841858	58.19428607395717	0.0341792942890455		13	8	21	142
run14_P60201_O_15_277.Q9GZY8_D_286_296	run14	263	11	ranked_0	0.4587743893378565	66.3494114595301	28.19545451077548	51.36035694394793	0.042891726512636	11.695013046264648	17	11	34	237
run14_P60201_O_15_277.Q9GZY8_D_286_296	run14	263	11	ranked_1	0.4123294583748805	63.476154620830826	27.36999988555908	47.77782647506051	0.039223682969531		13	10	28	249
run14_P60201_O_15_277.Q9GZY8_D_286_296	run14	263	11	ranked_2	0.3722499064155004	60.54937529563904	24.505454670299184	45.86481504087095	0.0350679805453243		16	11	31	206
run14_P60201_O_15_277.Q9GZY8_D_286_296	run14	263	11	ranked_3	0.3362309301480747	77.90249919891357	24.90333366394043	55.18857111249651	0.0261854915421122		8	6	13	134
run14_P60201_O_15_277.Q9GZY8_D_286_296	run14	263	11	ranked_4	0.3173707876873915	69.33166758219402	29.63999938964844	53.45500030517578	0.0244905648727912		6	4	8	76
run14_P60201_O_15_277.Q9GZY8_D_286_316	run14	263	31	ranked_0	0.3947644592452175	50.80500030517578	61.848571232387	57.83272725885565	0.022594426252357	20.07464599609375	4	7	10	82
run14_P60201_O_15_277.Q9GZY8_D_286_316	run14	263	31	ranked_1	0.3638560569441229	51.527333450317386	46.8423080444336	49.35214308329991	0.0314165842286469		15	13	26	203
run14_P60201_O_15_277.Q9GZY8_D_286_316	run14	263	31	ranked_2	0.339777793829539	54.46090923656117	40.77117661868824	48.49358989030887	0.0444397014435226		22	17	54	495
run14_P60201_O_15_277.Q9GZY8_D_286_316	run14	263	31	ranked_3	0.3376458607266337	60.02999925613403	48.1036359613592	53.12526261179071	0.0267532919352656		8	11	17	157
run14_P60201_O_15_277.Q9GZY8_D_286_316	run14	263	31	ranked_4	0.2229574580740596	45.6283327738444	49.86333338419596	47.74583307902018	0.0240337403029951		6	6	15	108
run14_P60201_O_15_277.Q9GZY8_D_291_301	run14	263	11	ranked_0	0.3841541892045109	65.42199935913087	29.58874988555908	49.49611070421007	0.0266898489828148	15.5261869430542	10	8	17	162
run14_P60201_O_15_277.Q9GZY8_D_291_301	run14	263	11	ranked_1	0.3118578804781479	60.18142809186663	23.12199993133545	44.7399996916453	0.0277994310978674		14	10	33	366
run14_P60201_O_15_277.Q9GZY8_D_291_301	run14	263	11	ranked_2	0.307595398843294	49.89266688028972	23.77999992370605	39.44760009765625	0.0244509088673648		15	10	27	251
run14_P60201_O_15_277.Q9GZY8_D_291_301	run14	263	11	ranked_3	0.2985315817609324	84.1433334350586	25.95499992370605	60.86800003051758	0.0197371032867245		3	2	3	11
run14_P60201_O_15_277.Q9GZY8_D_291_301	run14	263	11	ranked_4	0.2440289954203134	57.119998931884766	19.645000457763672	32.13666661580404	0		1	2	2	6
run14_P60201_O_15_277.Q9GZY8_D_291_311	run14	263	21	ranked_0	0.4090596450522687	50.1749997820173	47.879999680952594	49.165199737548825	0.0265331509067455	17.940832138061523	14	11	23	144
run14_P60201_O_15_277.Q9GZY8_D_291_311	run14	263	21	ranked_1	0.3776611877087074	52.14789500989412	36.98285715920584	45.71424258839	0.0258516650876851		19	14	30	244
run14_P60201_O_15_277.Q9GZY8_D_291_311	run14	263	21	ranked_2	0.3730324762053128	64.0024995803833	40.30500030517578	53.84642846243722	0.0246161090802181		8	6	12	100
run14_P60201_O_15_277.Q9GZY8_D_291_311	run14	263	21	ranked_3	0.2990551132084714	46.85799942016602	38.27375078201294	43.04277780320909	0.0203373685847685		10	8	16	130
run14_P60201_O_15_277.Q9GZY8_D_291_311	run14	263	21	ranked_4	0.2819734186331522	94.5749969482422	37.29500102996826	75.48166497548421	0.0182588935619795		4	2	4	9
run14_P60201_O_15_277.Q9GZY8_D_296_306	run14	263	11	ranked_0	0.3088635130607721	49.04999923706055	29.20250034332276	39.12624979019165	0.0191958640431658	19.82114028930664	4	4	5	11
run14_P60201_O_15_277.Q9GZY8_D_296_306	run14	263	11	ranked_1	0.2682701626373527	65.27000122070312	19.56999969482422	52.21285792759487	0.0187968543535343		5	2	5	33
run14_P60201_O_15_277.Q9GZY8_D_296_306	run14	263	11	ranked_2	0.2593065962254275	63.934000396728514	24.11750030517578	46.23777813381619	0.0192172833775353		5	4	6	18
run14_P60201_O_15_277.Q9GZY8_D_296_306	run14	263	11	ranked_3	0.2497661598085475	82.05999755859375	22.1200008392334	52.08999919891357	0		1	1	1	2
run14_P60201_O_15_277.Q9GZY8_D_296_306	run14	263	11	ranked_4	0.2411874893025246	60.09000015258789	35.560001373291016	47.82500076293945	0		1	1	1	2
run14_P60201_O_15_277.Q9GZY8_D_301_311	run14	263	11	ranked_0	0.3477340874557264	58.63727257468484	27.1150000890096	47.511764638564166	0.0228103225599439	17.113719940185547	11	6	18	128
run14_P60201_O_15_277.Q9GZY8_D_301_311	run14	263	11	ranked_1	0.2906611535350373	48.66111119588216	24.089999834696453	38.83266665140788	0.0211406620160787		9	6	13	71
run14_P60201_O_15_277.Q9GZY8_D_301_311	run14	263	11	ranked_2	0.2702535927790043	56.60333251953125	27.900000254313152	42.2516663869222	0.0188025622275447		3	3	3	25
run14_P60201_O_15_277.Q9GZY8_D_301_311	run14	263	11	ranked_3	0.2571770440708956	73.41666793823242	24.324999809265137	53.78000068664551	0		3	2	3	34
run14_P60201_O_15_277.Q9GZY8_D_301_311	run14	263	11	ranked_4	0.2557773861576651	58.67499923706055	24.15000057220459	41.41249990463257	0.0182588935619795		2	2	2	12
run14_P60201_O_15_277.Q9GZY8_D_301_321	run14	263	21	ranked_0	0.4351429590881113	67.64200019836426	57.77571487426758	63.57941212373621	0.0290520177584345	13.133234977722168	10	7	18	149
run14_P60201_O_15_277.Q9GZY8_D_301_321	run14	263	21	ranked_1	0.3348973195085006	53.49722120496962	39.89300003051758	48.63857078552246	0.0313543610706772		18	10	34	368
run14_P60201_O_15_277.Q9GZY8_D_301_321	run14	263	21	ranked_2	0.3326300488004803	71.15285655430385	48.43000030517578	61.684999783833824	0.0206692545790717		7	5	11	53
run14_P60201_O_15_277.Q9GZY8_D_301_321	run14	263	21	ranked_3	0.3021476985444951	75.13166681925456	43.85999870300293	62.62299957275391	0		6	4	8	32
run14_P60201_O_15_277.Q9GZY8_D_301_321	run14	263	21	ranked_4	0.2847342229651019	75.48800048828124	53.90000025431315	67.39250040054321	0.024693225216083		5	3	6	34
run14_P60201_O_15_277.Q9GZY8_D_306_316	run14	263	11	ranked_0	0.3852961804393635	61.03624963760376	33.948333422342934	53.64863612435081	0.0231974720104573	15.407955169677734	16	6	19	99
run14_P60201_O_15_277.Q9GZY8_D_306_316	run14	263	11	ranked_1	0.3231152780629077	68.19250106811523	37.62499904632568	52.90875005722046	0.0193039773452416		4	4	5	26
run14_P60201_O_15_277.Q9GZY8_D_306_316	run14	263	11	ranked_2	0.26669807586946	68.625	27.825000762939453	48.22500038146973	0.0185923096415883		2	2	2	6
run14_P60201_O_15_277.Q9GZY8_D_306_316	run14	263	11	ranked_3	0.2562461431286165	47.19250011444092	25.51333300272624	37.901428495134624	0.019128920212217		4	3	4	26
run14_P60201_O_15_277.Q9GZY8_D_306_316	run14	263	11	ranked_4	0.2401113280692412	42.58000183105469	29.07999992370605	35.83000087738037	0		1	1	1	4
run14_P60201_O_15_277.Q9GZY8_D_311_321	run14	263	11	ranked_0	0.3592874245872002	78.09000142415364	36.68000030517578	67.73750114440918	0.0187296038291461	14.104127883911133	3	1	3	43
run14_P60201_O_15_277.Q9GZY8_D_311_321	run14	263	11	ranked_1	0.239977057773526				0		0	0	0	0
run14_P60201_O_15_277.Q9GZY8_D_311_321	run14	263	11	ranked_2	0.1980126969545404	43.80000114440918	22.299999237060547	36.63333384195963	0.0184592442611584		2	1	2	33
run14_P60201_O_15_277.Q9GZY8_D_311_321	run14	263	11	ranked_3	0.1861408121235984				0		0	0	0	0
run14_P60201_O_15_277.Q9GZY8_D_311_321	run14	263	11	ranked_4	0.1758936783508824				0		0	0	0	0
run14_P60201_O_15_277.Q9GZY8_D_311_322	run14	263	12	ranked_0	0.386282796480908	80.75333150227864	39.35000038146973	64.19199905395507	0.0192902605997596	14.243542671203612	3	2	3	18
run14_P60201_O_15_277.Q9GZY8_D_311_322	run14	263	12	ranked_1	0.2262876289817659				0		0	0	0	0
run14_P60201_O_15_277.Q9GZY8_D_311_322	run14	263	12	ranked_2	0.2168091968493081				0		0	0	0	0
run14_P60201_O_15_277.Q9GZY8_D_311_322	run14	263	12	ranked_3	0.2022721512050342	37.78499984741211	30.934999465942383	33.21833292643229	0.0186293403443625		2	4	5	35
run14_P60201_O_15_277.Q9GZY8_D_311_322	run14	263	12	ranked_4	0.1850269959898303				0		0	0	0	0
run14_P60201_O_15_277.Q9GZY8_D_316_322	run14	263	7	ranked_0	0.3184490226599403	87.87000274658203	24.39999961853028	56.13500118255615	0.0182588935619795	50	1	1	1	1
run14_P60201_O_15_277.Q9GZY8_D_316_322	run14	263	7	ranked_1	0.2701593268804692				0		0	0	0	0
run14_P60201_O_15_277.Q9GZY8_D_316_322	run14	263	7	ranked_2	0.1909466353199844				0		0	0	0	0
run14_P60201_O_15_277.Q9GZY8_D_316_322	run14	263	7	ranked_3	0.1792102053128567				0		0	0	0	0
run14_P60201_O_15_277.Q9GZY8_D_316_322	run14	263	7	ranked_4	0.1659382865803808				0		0	0	0	0
run14_P60201_O_15_277.Q9GZY8_D_31_41	run14	263	11	ranked_0	0.3891677430133382	56.243749380111694	32.37833340962728	49.73499956997958	0.0230816384987392	16.04878044128418	16	6	21	174
run14_P60201_O_15_277.Q9GZY8_D_31_41	run14	263	11	ranked_1	0.33669909163267	52.30249977111816	30.90000057220459	41.60125017166138	0.0192000013131788		4	4	5	7
run14_P60201_O_15_277.Q9GZY8_D_31_41	run14	263	11	ranked_2	0.3171068585160738	76.80500030517578	34.46250009536743	55.633750200271606	0.0182588935619795		4	4	6	27
run14_P60201_O_15_277.Q9GZY8_D_31_41	run14	263	11	ranked_3	0.3130962710344026	54.3466665479872	30.117499828338623	46.89153832655687	0.019583549833594		9	4	11	74
run14_P60201_O_15_277.Q9GZY8_D_31_41	run14	263	11	ranked_4	0.2279452311791232				0		0	0	0	0
run14_P60201_O_15_277.Q9GZY8_D_31_51	run14	263	21	ranked_0	0.3817540764131389	48.65545446222479	43.28125	46.39263153076172	0.0219040533838469	19.599828720092773	11	8	15	108
run14_P60201_O_15_277.Q9GZY8_D_31_51	run14	263	21	ranked_1	0.3630536640935465	51.65166632334391	39.5060001373291	46.13090896606445	0.0237935777113432		12	10	20	106
run14_P60201_O_15_277.Q9GZY8_D_31_51	run14	263	21	ranked_2	0.3501621160608988	49.654375076293945	37.60222244262695	45.31560012817383	0.0229215683840831		16	9	24	246
run14_P60201_O_15_277.Q9GZY8_D_31_51	run14	263	21	ranked_3	0.3068642729085604	53.48071425301688	37.59200038909912	46.86041680971781	0.026919538178746		14	10	28	243
run14_P60201_O_15_277.Q9GZY8_D_31_51	run14	263	21	ranked_4	0.2791203957424922	53.66599960327149	40.19000053405762	46.31545465642756	0.019136095519639		5	6	7	23
run14_P60201_O_15_277.Q9GZY8_D_31_61	run14	263	31	ranked_0	0.3682814913775482	75.90750026702881	51.08714294433594	64.32466684977213	0.0483926657362219	12.65243911743164	8	7	14	95
run14_P60201_O_15_277.Q9GZY8_D_31_61	run14	263	31	ranked_1	0.2978297648895759	69.91249990463257	40.75000063578288	57.41428593226841	0.028380495717416		8	6	14	82
run14_P60201_O_15_277.Q9GZY8_D_31_61	run14	263	31	ranked_2	0.2944272688642491	65.42555491129558	42.61666679382324	56.30199966430664	0.0212507218727647		9	6	12	48
run14_P60201_O_15_277.Q9GZY8_D_31_61	run14	263	31	ranked_3	0.2844707011675416	73.02222230699327	48.24714224679129	62.18312478065491	0.0260158479683323		9	7	14	154
run14_P60201_O_15_277.Q9GZY8_D_31_61	run14	263	31	ranked_4	0.2347134971958504	78.87800064086915	46.199999491373696	66.62375020980835	0.0187654243001679		5	3	5	25
run14_P60201_O_15_277.Q9GZY8_D_36_46	run14	263	11	ranked_0	0.3864252452762885	68.11249923706055	31.045000076293945	55.75666618347168	0.0202525148982142	11.038092613220217	4	2	4	6
run14_P60201_O_15_277.Q9GZY8_D_36_46	run14	263	11	ranked_1	0.3322900817265477	62.879999433244976	28.73599967956543	48.65333286921183	0.0207976157112499		7	5	9	67
run14_P60201_O_15_277.Q9GZY8_D_36_46	run14	263	11	ranked_2	0.297409483059164	59.49499956766764	28.11333274841309	49.03444396124946	0.0198068194288083		6	3	6	52
run14_P60201_O_15_277.Q9GZY8_D_36_46	run14	263	11	ranked_3	0.2839242154341613	69.2249984741211	36.40500068664551	52.8149995803833	0.0185772191638719		2	2	2	14
run14_P60201_O_15_277.Q9GZY8_D_36_46	run14	263	11	ranked_4	0.2577124428281095	57.23199996948242	22.394999504089355	47.2785712650844	0.0189897156821511		5	2	6	54
run14_P60201_O_15_277.Q9GZY8_D_41_51	run14	263	11	ranked_0	0.3390768170360352	83.72375106811523	32.30999946594238	69.70181881297718	0.025865875004757	13.659992218017578	8	3	10	106
run14_P60201_O_15_277.Q9GZY8_D_41_51	run14	263	11	ranked_1	0.2976013693826566	76.11666615804036	31.210000038146973	58.153999710083006	0.0197501728621202		3	2	4	21
run14_P60201_O_15_277.Q9GZY8_D_41_51	run14	263	11	ranked_2	0.2154926018453363				0		0	0	0	0
run14_P60201_O_15_277.Q9GZY8_D_41_51	run14	263	11	ranked_3	0.2097342576864667				0		0	0	0	0
run14_P60201_O_15_277.Q9GZY8_D_41_51	run14	263	11	ranked_4	0.1993482254475905				0		0	0	0	0
run14_P60201_O_15_277.Q9GZY8_D_41_61	run14	263	21	ranked_0	0.3621263911926343	75.44000026157924	34.02999941507975	56.32769217857948	0.0214052099445662	12.60452651977539	7	6	10	48
run14_P60201_O_15_277.Q9GZY8_D_41_61	run14	263	21	ranked_1	0.3120072155410773	72.28500048319499	31.39499998092652	55.9290002822876	0.0201905450600336		6	4	7	20
run14_P60201_O_15_277.Q9GZY8_D_41_61	run14	263	21	ranked_2	0.2984121936521536	76.14800033569335	32.500000381469725	54.32400035858154	0.0238214702694529		5	5	9	46
run14_P60201_O_15_277.Q9GZY8_D_41_61	run14	263	21	ranked_3	0.2756451656206994	85.41000366210938	26.14999961853028	55.780001640319824	0.0186103663893554		1	1	1	4
run14_P60201_O_15_277.Q9GZY8_D_41_61	run14	263	21	ranked_4	0.1832877993406789				0		0	0	0	0
run14_P60201_O_15_277.Q9GZY8_D_46_56	run14	263	11	ranked_0	0.3377876110650957	56.577272935347125	25.55999978383382	45.63000005834243	0.0247665189324466	16.722503662109375	11	6	17	139
run14_P60201_O_15_277.Q9GZY8_D_46_56	run14	263	11	ranked_1	0.3147196135711846	63.54999923706055	32.989999771118164	48.26999950408936	0.0186072954358124		2	2	2	3
run14_P60201_O_15_277.Q9GZY8_D_46_56	run14	263	11	ranked_2	0.2650800641985915	55.97833251953125	21.434999465942383	47.34249925613403	0.0201941201754761		6	2	8	79
run14_P60201_O_15_277.Q9GZY8_D_46_56	run14	263	11	ranked_3	0.2383207509718617				0		0	0	0	0
run14_P60201_O_15_277.Q9GZY8_D_46_56	run14	263	11	ranked_4	0.2236981958154268				0		0	0	0	0
run14_P60201_O_15_277.Q9GZY8_D_46_76	run14	263	31	ranked_0	0.3106472862066995	78.81600036621094	34.21571486336844	52.79916715621948	0.0233213298924567	13.037817001342772	5	7	12	64
run14_P60201_O_15_277.Q9GZY8_D_46_76	run14	263	31	ranked_1	0.2855165772702976	82.18999862670898	32.75	57.46999931335449	0.0221566257325876		4	4	4	16
run14_P60201_O_15_277.Q9GZY8_D_46_76	run14	263	31	ranked_2	0.2799061794677775	67.32285744803292	31.65999984741211	54.35454559326172	0.0223541644698955		7	4	9	67
run14_P60201_O_15_277.Q9GZY8_D_46_76	run14	263	31	ranked_3	0.2242159357362923	75.24000040690105	28.22666676839193	51.73333358764648	0.0228942275997468		3	3	6	25
run14_P60201_O_15_277.Q9GZY8_D_46_76	run14	263	31	ranked_4	0.1964648235597308	25.15999984741211	31.89666684468587	30.21250009536743	0.0185476297050116		1	3	3	24
run14_P60201_O_15_277.Q9GZY8_D_51_61	run14	263	11	ranked_0	0.3688365640054361	79.13500086466472	28.56000010172526	62.27666727701823	0.0280565025733349	12.280268669128418	6	3	8	38
run14_P60201_O_15_277.Q9GZY8_D_51_61	run14	263	11	ranked_1	0.3456690690328025	79.96399993896485	31.90499973297119	66.23285702296666	0.02375498683617		5	2	7	48
run14_P60201_O_15_277.Q9GZY8_D_51_61	run14	263	11	ranked_2	0.3393292647537185	65.38199996948242	31.71666717529297	52.75750017166138	0.0239843462779118		5	3	6	19
run14_P60201_O_15_277.Q9GZY8_D_51_61	run14	263	11	ranked_3	0.3241707136952174	72.60333506266277	26.79750061035156	46.42857251848493	0.0220520678170298		3	4	4	29
run14_P60201_O_15_277.Q9GZY8_D_51_61	run14	263	11	ranked_4	0.2847790030563677	55.790000915527344	29.299999237060547	42.545000076293945	0		1	1	1	3
run14_P60201_O_15_277.Q9GZY8_D_51_71	run14	263	21	ranked_0	0.4154547675504089	82.40166600545247	36.88899974822998	61.71409043398771	0.0478429745917415	12.103708267211914	12	10	23	258
run14_P60201_O_15_277.Q9GZY8_D_51_71	run14	263	21	ranked_1	0.3430481472332121	67.08888922797308	35.93111101786295	51.51000012291802	0.0354705463973135		9	9	18	147
run14_P60201_O_15_277.Q9GZY8_D_51_71	run14	263	21	ranked_2	0.3401095440746168	69.47923014714168	35.28999996185303	56.45476150512695	0.0360079724020103		13	8	23	160
run14_P60201_O_15_277.Q9GZY8_D_51_71	run14	263	21	ranked_3	0.3249389885391064	67.8461541395921	29.926000022888186	51.3591306105904	0.0288338092615126		13	10	22	168
run14_P60201_O_15_277.Q9GZY8_D_51_71	run14	263	21	ranked_4	0.2939902224807182	75.72142900739398	28.085000038146973	58.39909120039506	0.0232582871419486		7	4	9	92
run14_P60201_O_15_277.Q9GZY8_D_56_66	run14	263	11	ranked_0	0.3446208030207554	73.65599899291992	26.14999961853028	49.902999305725096	0.0208238404074424	16.086366653442383	5	5	7	35
run14_P60201_O_15_277.Q9GZY8_D_56_66	run14	263	11	ranked_1	0.3413190128489511	83.6716677347819	26.04000015258789	57.475455197420985	0.0319409439929816		6	5	10	42
run14_P60201_O_15_277.Q9GZY8_D_56_66	run14	263	11	ranked_2	0.3205852538024973	72.74166679382324	29.87833340962728	51.31000010172526	0.0266136248049287		6	6	11	99
run14_P60201_O_15_277.Q9GZY8_D_56_66	run14	263	11	ranked_3	0.2820896954897059	69.39555570814345	25.56999969482422	55.91076924250676	0.027031893209024		9	4	14	58
run14_P60201_O_15_277.Q9GZY8_D_56_66	run14	263	11	ranked_4	0.2303063668206553	60.20666694641113	20.30500030517578	50.231250286102295	0.0206237909651523		6	2	6	90
run14_P60201_O_15_277.Q9GZY8_D_61_71	run14	263	11	ranked_0	0.5500932521251145	84.6469233586238	42.05374956130981	68.42095238821847	0.0494912249506991	7.756453990936279	13	8	22	263
run14_P60201_O_15_277.Q9GZY8_D_61_71	run14	263	11	ranked_1	0.3801193966702468	67.80882330501781	25.82999992370605	53.277692134563736	0.0396479963490558		17	9	36	331
run14_P60201_O_15_277.Q9GZY8_D_61_71	run14	263	11	ranked_2	0.3601180273635501	86.39818156849255	30.94833374023437	66.82764704087201	0.0285437351752246		11	6	21	158
run14_P60201_O_15_277.Q9GZY8_D_61_71	run14	263	11	ranked_3	0.3114759300261026	72.97799987792969	30.592000579833982	51.78500022888184	0.0221302962585229		5	5	8	90
run14_P60201_O_15_277.Q9GZY8_D_61_71	run14	263	11	ranked_4	0.2667245741367435	66.01499938964844	21.446666717529297	39.27399978637696	0.0185285824756548		2	3	3	13
run14_P60201_O_15_277.Q9GZY8_D_61_81	run14	263	21	ranked_0	0.3647373047570522	72.37249994277954	31.11999988555908	54.69285706111363	0.0267330045913768	13.292335510253906	8	6	13	89
run14_P60201_O_15_277.Q9GZY8_D_61_81	run14	263	21	ranked_1	0.300911888648685	64.64923037015475	29.81083313624064	47.92679969787598	0.0311129316894752		13	12	29	218
run14_P60201_O_15_277.Q9GZY8_D_61_81	run14	263	21	ranked_2	0.2991923106680454	72.43428639003209	25.812857219151088	49.12357180459159	0.0335521026540931		7	7	12	60
run14_P60201_O_15_277.Q9GZY8_D_61_81	run14	263	21	ranked_3	0.2991416118205757	65.07416756947835	27.528000259399413	54.03117718416102	0.0208225247771356		12	5	14	78
run14_P60201_O_15_277.Q9GZY8_D_61_81	run14	263	21	ranked_4	0.2710771013265743	72.72399940490723	30.98999929428101	60.79999937329973	0.0235454658676641		10	4	12	102
run14_P60201_O_15_277.Q9GZY8_D_61_91	run14	263	31	ranked_0	0.313702148625405	78.90999984741211	32.4485718863351	57.22800013224284	0.0306586915440036	11.781970977783203	8	7	15	104
run14_P60201_O_15_277.Q9GZY8_D_61_91	run14	263	31	ranked_1	0.2882501512874448	66.20600051879883	28.843999481201173	47.525	0.0212017270774516		5	5	8	53
run14_P60201_O_15_277.Q9GZY8_D_61_91	run14	263	31	ranked_2	0.2853883518533435	60.74000040690104	26.664999961853027	47.11000022888184	0.0206312699809711		3	2	3	22
run14_P60201_O_15_277.Q9GZY8_D_61_91	run14	263	31	ranked_3	0.2572959639012022	77.50999941144671	27.741666475931805	54.539999595055214	0.0272609061894211		7	6	12	111
run14_P60201_O_15_277.Q9GZY8_D_61_91	run14	263	31	ranked_4	0.2363016711997022	60.88999938964844	26.65166727701823	43.770833333333336	0.0216084078917362		6	6	10	38
run14_P60201_O_15_277.Q9GZY8_D_66_76	run14	263	11	ranked_0	0.4019344783235765	64.20875000953674	24.82249975204468	51.079999923706055	0.0315362400214501	13.118188858032228	16	8	26	201
run14_P60201_O_15_277.Q9GZY8_D_66_76	run14	263	11	ranked_1	0.3178414763547054	79.79666646321614	26.25166670481364	53.02416658401489	0.0236987522911146		6	6	10	43
run14_P60201_O_15_277.Q9GZY8_D_66_76	run14	263	11	ranked_2	0.3111764839913923	57.522857211885	19.00181805003773	44.28125	0.0339239308832961		21	11	47	537
run14_P60201_O_15_277.Q9GZY8_D_66_76	run14	263	11	ranked_3	0.2845509648489707	69.01000022888184	23.50333340962728	41.7060001373291	0.0188998315015164		2	3	3	5
run14_P60201_O_15_277.Q9GZY8_D_66_76	run14	263	11	ranked_4	0.2465796134147787	65.34375047683716	17.87749981880188	49.52166692415873	0.0209879983120497		8	4	11	61
run14_P60201_O_15_277.Q9GZY8_D_6_16	run14	263	11	ranked_0	0.2859038183783072	78.06800079345703	20.88000043233236	56.62250065803528	0.0283589725055475	18.048688888549805	5	3	8	62
run14_P60201_O_15_277.Q9GZY8_D_6_16	run14	263	11	ranked_1	0.2832948092621244	72.45333353678386	22.87333297729492	47.66333325703939	0.0215577286928633		3	3	6	36
run14_P60201_O_15_277.Q9GZY8_D_6_16	run14	263	11	ranked_2	0.1943748996999819				0		0	0	0	0
run14_P60201_O_15_277.Q9GZY8_D_6_16	run14	263	11	ranked_3	0.1733086475793776				0		0	0	0	0
run14_P60201_O_15_277.Q9GZY8_D_6_16	run14	263	11	ranked_4	0.170755764287592				0		0	0	0	0
run14_P60201_O_15_277.Q9GZY8_D_71_81	run14	263	11	ranked_0	0.4493720326222327	87.69624996185303	29.88857105800084	60.71933314005534	0.0273161751397438	9.527336120605469	8	7	15	129
run14_P60201_O_15_277.Q9GZY8_D_71_81	run14	263	11	ranked_1	0.4101221868922848	66.69307708740234	27.58874988555908	51.7961905343192	0.0298529003710264		13	8	23	177
run14_P60201_O_15_277.Q9GZY8_D_71_81	run14	263	11	ranked_2	0.3764520870945174	73.41363594748758	27.402857099260604	55.52055528428819	0.0304296340589417		11	7	15	87
run14_P60201_O_15_277.Q9GZY8_D_71_81	run14	263	11	ranked_3	0.3244137926370432	74.73199920654297	28.818000030517577	51.77499961853027	0.0269349680656503		5	5	9	41
run14_P60201_O_15_277.Q9GZY8_D_71_81	run14	263	11	ranked_4	0.2799077839969739	55.630001068115234	31.09000015258789	43.36000061035156	0.0182588935619795		1	1	1	1
run14_P60201_O_15_277.Q9GZY8_D_71_91	run14	263	21	ranked_0	0.3695757736574895	80.67615391657903	31.33249974250793	61.87857137407576	0.0367551759028701	12.53955078125	13	8	24	156
run14_P60201_O_15_277.Q9GZY8_D_71_91	run14	263	21	ranked_1	0.3673959930524973	71.5075011253357	32.89666620890299	54.96000044686453	0.0291277941702725		8	6	12	88
run14_P60201_O_15_277.Q9GZY8_D_71_91	run14	263	21	ranked_2	0.3295036591173809	73.27249972025554	31.801428386143275	57.9936839655826	0.0346232524453943		12	7	24	170
run14_P60201_O_15_277.Q9GZY8_D_71_91	run14	263	21	ranked_3	0.3214001105368921	59.63818220658736	28.03499952952067	48.48411773232853	0.0249204542170593		11	6	18	129
run14_P60201_O_15_277.Q9GZY8_D_71_91	run14	263	21	ranked_4	0.227738508818698	56.19142859322684	24.997499465942383	44.84818163785067	0.0214302957083541		7	4	12	128
run14_P60201_O_15_277.Q9GZY8_D_76_106	run14	263	31	ranked_0	0.3022001250470196	61.92499923706055	27.650000190734865	46.34545421600342	0.0275729469096427	16.761089324951172	12	10	21	141
run14_P60201_O_15_277.Q9GZY8_D_76_106	run14	263	31	ranked_1	0.3005018847461049	83.96166610717773	29.31333287556966	65.74555502997504	0.0311757734185917		6	3	8	54
run14_P60201_O_15_277.Q9GZY8_D_76_106	run14	263	31	ranked_2	0.2844834525727698	68.84333165486653	26.84249973297119	52.0429988861084	0.0203304734495746		6	4	8	71
run14_P60201_O_15_277.Q9GZY8_D_76_106	run14	263	31	ranked_3	0.2334030435381704	62.56000052558051	28.93199958801269	50.55000019073486	0.024256160268568		9	5	14	218
run14_P60201_O_15_277.Q9GZY8_D_76_106	run14	263	31	ranked_4	0.2148194171518268	74.86500072479248	27.62833309173584	46.523000144958495	0.0271885684354445		4	6	9	68
run14_P60201_O_15_277.Q9GZY8_D_76_86	run14	263	11	ranked_0	0.3789141556645958	56.34357125418527	26.285714285714285	46.32428559802828	0.0238778898893428	15.014671325683594	14	7	22	185
run14_P60201_O_15_277.Q9GZY8_D_76_86	run14	263	11	ranked_1	0.37159437343095	63.3	25.71428598676409	51.340909177606754	0.031092839372075		15	7	21	173
run14_P60201_O_15_277.Q9GZY8_D_76_86	run14	263	11	ranked_2	0.2611432319796725	89.83000183105469	23.489999771118164	56.660000801086426	0.0182588935619795		1	1	1	10
run14_P60201_O_15_277.Q9GZY8_D_76_86	run14	263	11	ranked_3	0.242088063083619				0.0182588935619795		0	0	0	0
run14_P60201_O_15_277.Q9GZY8_D_76_86	run14	263	11	ranked_4	0.1972693330998921				0		0	0	0	0
run14_P60201_O_15_277.Q9GZY8_D_81_101	run14	263	21	ranked_0	0.3133380301250095	61.03999938964844	26.40999984741211	43.72499961853028	0.0240760436215885	18.588537216186523	5	5	9	36
run14_P60201_O_15_277.Q9GZY8_D_81_101	run14	263	21	ranked_1	0.3120987207752208	75.27125072479248	26.13999993460519	52.34333368937175	0.0356832346734037		8	7	16	143
run14_P60201_O_15_277.Q9GZY8_D_81_101	run14	263	21	ranked_2	0.2985781634889766	51.790000915527344	24.076000213623047	36.39333385891385	0.0190827251757549		4	5	8	61
run14_P60201_O_15_277.Q9GZY8_D_81_101	run14	263	21	ranked_3	0.2740346360194904	65.08833312988281	26.422500133514404	49.62199993133545	0.0210548865848333		6	4	10	50
run14_P60201_O_15_277.Q9GZY8_D_81_101	run14	263	21	ranked_4	0.2578532759053387	54.68000030517578	25.36000061035156	40.02000045776367	0.0188773004055725		1	1	1	1
run14_P60201_O_15_277.Q9GZY8_D_81_91	run14	263	11	ranked_0	0.4278522258206946	75.75100059509278	30.864285605294363	57.26823559929343	0.0327537826307487	11.766454696655272	10	7	17	115
run14_P60201_O_15_277.Q9GZY8_D_81_91	run14	263	11	ranked_1	0.3824268983775386	74.52000122070312	32.6983331044515	58.836875677108765	0.0292590644483606		10	6	18	84
run14_P60201_O_15_277.Q9GZY8_D_81_91	run14	263	11	ranked_2	0.3617971986645115	75.52714320591518	29.01000022888184	54.05769260113056	0.0272998247634641		7	6	13	88
run14_P60201_O_15_277.Q9GZY8_D_81_91	run14	263	11	ranked_3	0.3059176072807156	62.8250002179827	19.39714268275669	48.3490477062407	0.0319288866918534		14	7	31	347
run14_P60201_O_15_277.Q9GZY8_D_81_91	run14	263	11	ranked_4	0.3056781987019662	66.91000111897786	27.605000495910645	51.18800086975098	0.0216802965930307		3	2	3	20
run14_P60201_O_15_277.Q9GZY8_D_86_96	run14	263	11	ranked_0	0.3459063461993459	78.83499908447266	25.004000091552733	48.92888853285048	0.0220749249821188	13.004502296447754	4	5	7	55
run14_P60201_O_15_277.Q9GZY8_D_86_96	run14	263	11	ranked_1	0.2917909666057696	79.21999867757161	23.085000038146973	56.76599922180176	0.0203222232321615		3	2	3	13
run14_P60201_O_15_277.Q9GZY8_D_86_96	run14	263	11	ranked_2	0.2273626455971639				0		0	0	0	0
run14_P60201_O_15_277.Q9GZY8_D_86_96	run14	263	11	ranked_3	0.217327150387469				0		0	0	0	0
run14_P60201_O_15_277.Q9GZY8_D_86_96	run14	263	11	ranked_4	0.212704924434831				0.0182588935619795		0	0	0	0
run14_P60201_O_15_277.Q9GZY8_D_91_101	run14	263	11	ranked_0	0.3298614420272825	85.7050011952718	23.01000022888184	67.26529502868652	0.038799357357391	14.88923454284668	12	5	21	320
run14_P60201_O_15_277.Q9GZY8_D_91_101	run14	263	11	ranked_1	0.2951542773771613	83.56499862670898	26.209999084472656	64.44666544596355	0.0194612855187467		2	1	2	14
run14_P60201_O_15_277.Q9GZY8_D_91_101	run14	263	11	ranked_2	0.2321139105429578				0		0	0	0	0
run14_P60201_O_15_277.Q9GZY8_D_91_101	run14	263	11	ranked_3	0.1958868283236942				0		0	0	0	0
run14_P60201_O_15_277.Q9GZY8_D_91_101	run14	263	11	ranked_4	0.1851637815015109				0		0	0	0	0
run14_P60201_O_15_277.Q9GZY8_D_91_111	run14	263	21	ranked_0	0.3617111747696793	58.41649990081787	29.31818164478649	48.0912901970648	0.0343871456855126	13.790241241455078	20	11	38	311
run14_P60201_O_15_277.Q9GZY8_D_91_111	run14	263	21	ranked_1	0.2917751047974745	78.17333221435547	27.83750009536743	58.03899936676025	0.0192958179555083		6	4	8	19
run14_P60201_O_15_277.Q9GZY8_D_91_111	run14	263	21	ranked_2	0.2871390544984483	64.43695698613706	24.18090924349698	51.4129415399888	0.0403444518000305		23	11	56	781
run14_P60201_O_15_277.Q9GZY8_D_91_111	run14	263	21	ranked_3	0.252294348954983	54.5499996609158	24.593571254185267	36.31565193507982	0.020643070153051		9	14	20	179
run14_P60201_O_15_277.Q9GZY8_D_91_111	run14	263	21	ranked_4	0.2186506993521966				0		0	0	0	0
run14_P60201_O_15_277.Q9GZY8_D_91_121	run14	263	31	ranked_0	0.2648445195569293	51.313332875569664	32.40499925613403	40.50857080732073	0.0192123812167877	21.01349449157715	3	4	5	25
run14_P60201_O_15_277.Q9GZY8_D_91_121	run14	263	31	ranked_1	0.2518563934057746	68.8759994506836	32.1120002746582	50.4939998626709	0.0198528159790376		5	5	6	22
run14_P60201_O_15_277.Q9GZY8_D_91_121	run14	263	31	ranked_2	0.2498980234248958	61.83000087738037	29.020000457763672	45.42500066757202	0.0194993784200455		4	4	6	18
run14_P60201_O_15_277.Q9GZY8_D_91_121	run14	263	31	ranked_3	0.2454867957661832	62.36285781860352	29.82000045776368	48.80333391825358	0.0229597603609645		7	5	12	76
run14_P60201_O_15_277.Q9GZY8_D_91_121	run14	263	31	ranked_4	0.1641399029928005				0		0	0	0	0
run14_P60201_O_15_277.Q9GZY8_D_96_106	run14	263	11	ranked_0	0.3990305206205775	58.5244443681505	27.13444413079156	48.06111095569752	0.0307333703536559	12.548925399780272	18	9	35	364
run14_P60201_O_15_277.Q9GZY8_D_96_106	run14	263	11	ranked_1	0.3806456670493285	63.87692260742188	26.50500011444092	49.63999975295294	0.0298815094256119		13	8	27	278
run14_P60201_O_15_277.Q9GZY8_D_96_106	run14	263	11	ranked_2	0.3210125343593099	77.88999938964844	26.1433334350586	52.01666641235352	0.0207145309345259		3	3	3	6
run14_P60201_O_15_277.Q9GZY8_D_96_106	run14	263	11	ranked_3	0.2791232562525543	81.9800033569336	29.94500064849853	47.29000155131022	0.0186258086350706		1	2	2	5
run14_P60201_O_15_277.Q9GZY8_D_96_106	run14	263	11	ranked_4	0.1968615291279563				0		0	0	0	0
run17_P26367_D_133_143.P68400_O_1_334	run17	11	334	ranked_0	0.5163488356390995	36.17499923706055	88.88809567406064	74.34655182937095	0.0556156550943585	16.57837677001953	8	21	39	343
run17_P26367_D_133_143.P68400_O_1_334	run17	11	334	ranked_1	0.4911340554501069	34.547499895095825	87.67235251034008	70.67239967346191	0.0574037586129002		8	17	29	233
run17_P26367_D_133_143.P68400_O_1_334	run17	11	334	ranked_2	0.4826239214891388	32.852500200271606	87.2066665649414	68.30086956853452	0.0379748673501167		8	15	25	250
run17_P26367_D_133_143.P68400_O_1_334	run17	11	334	ranked_3	0.4787488383086989	30.14799976348877	86.95823534797219	65.91740735371907	0.0424894200127431		10	17	32	322
run17_P26367_D_133_143.P68400_O_1_334	run17	11	334	ranked_4	0.4461690031737088	31.33333312140571	86.65944459703233	68.21740743849013	0.0361390908759604		9	18	31	295
run17_P26367_D_133_153.P68400_O_1_334	run17	21	334	ranked_0	0.4730780279248658	40.027777989705406	87.91000007180607	71.3353847356943	0.04752301650346	16.842723846435547	9	17	27	210
run17_P26367_D_133_153.P68400_O_1_334	run17	21	334	ranked_1	0.4527166227336133	37.31642872946603	87.81125020980835	72.44326106361721	0.087289787785905		14	32	60	513
run17_P26367_D_133_153.P68400_O_1_334	run17	21	334	ranked_2	0.4351474953023823	36.41399993896484	88.8652940637925	69.43888883237486	0.0535214433388174		10	17	30	242
run17_P26367_D_133_153.P68400_O_1_334	run17	21	334	ranked_3	0.4101150349822332	31.114999771118164	87.21235252829159	66.43555521081996	0.0461090290310527		10	17	29	217
run17_P26367_D_133_153.P68400_O_1_334	run17	21	334	ranked_4	0.4015647367850792	33.92100009918213	89.5999995640346	71.63903199472735	0.0688194265962496		10	21	36	282
run17_P26367_D_133_163.P68400_O_1_334	run17	31	334	ranked_0	0.4509585956383586	35.18352912454044	86.77279968261719	65.89142826625279	0.0643225524336314	18.8942985534668	17	25	56	576
run17_P26367_D_133_163.P68400_O_1_334	run17	31	334	ranked_1	0.4245298067870199	33.023888481987846	83.55758588067417	64.20425496202834	0.064385157063573		18	29	65	563
run17_P26367_D_133_163.P68400_O_1_334	run17	31	334	ranked_2	0.3979179532184904	30.694375038146973	85.72272768887606	62.55289499383224	0.0511354962566845		16	22	46	514
run17_P26367_D_133_163.P68400_O_1_334	run17	31	334	ranked_3	0.3855629315270146	31.04769207881047	86.7159257111726	68.6237497806549	0.0556360490931499		13	27	49	541
run17_P26367_D_133_163.P68400_O_1_334	run17	31	334	ranked_4	0.3824916675801171	30.216153658353367	87.91642788478306	69.62121898371998	0.0524741804503088		13	28	53	468
run17_P26367_D_133_217.P68400_O_1_334	run17	85	334	ranked_0	0.6560660278132675	63.36714308602469	91.81111088505496	82.0985365146544	0.3048224285373063	12.458062171936035	14	27	61	414
run17_P26367_D_133_217.P68400_O_1_334	run17	85	334	ranked_1	0.2993341741151777	30.08249998092652	89.88352921429802	70.74719985961914	0.0396042070982071		8	17	27	275
run17_P26367_D_133_217.P68400_O_1_334	run17	85	334	ranked_2	0.2625423701375627	33.270000245836044	91.80066680908205	69.85166684786479	0.0367152359336293		9	15	23	230
run17_P26367_D_133_217.P68400_O_1_334	run17	85	334	ranked_3	0.2591183610329409	31.85272771661932	91.88866628011068	66.48884611863356	0.0346684945161416		11	15	27	311
run17_P26367_D_133_217.P68400_O_1_334	run17	85	334	ranked_4	0.2560817339039738	29.96666653951009	91.30555470784503	66.76999944051107	0.022202310578593		6	9	10	91
run17_P26367_D_138_148.P68400_O_1_334	run17	11	334	ranked_0	0.439694023619302	30.380000250680105	91.22444534301758	74.18800071716309	0.0858768841677146	16.358928680419922	7	18	29	283
run17_P26367_D_138_148.P68400_O_1_334	run17	11	334	ranked_1	0.4140971095698035	25.209000205993654	86.32642800467355	60.86083308855692	0.0414908579420271		10	14	30	353
run17_P26367_D_138_148.P68400_O_1_334	run17	11	334	ranked_2	0.409233924391257	30.19714328220912	91.77266693115234	72.18045486103405	0.0813056000439359		7	15	24	257
run17_P26367_D_138_148.P68400_O_1_334	run17	11	334	ranked_3	0.3765466650014071	23.01500034332276	89.92150001525879	74.48153855250432	0.0950793615526447		6	20	33	381
run17_P26367_D_138_148.P68400_O_1_334	run17	11	334	ranked_4	0.3623688248221075	24.946666717529297	91.21058879179112	73.92434825067934	0.0514963872903093		6	17	21	174
run17_P26367_D_143_153.P68400_O_1_334	run17	11	334	ranked_0	0.5210762999573597	40.41714286804199	89.8141165340648	75.40666588147481	0.075219792508477	14.49654769897461	7	17	26	191
run17_P26367_D_143_153.P68400_O_1_334	run17	11	334	ranked_1	0.470149748717302	33.05375003814697	90.85555521647136	73.07038439237155	0.0693556629225829		8	18	33	266
run17_P26367_D_143_153.P68400_O_1_334	run17	11	334	ranked_2	0.4616137611379939	33.041666984558105	90.87000039907602	72.60842142607036	0.0643164911971684		6	13	24	160
run17_P26367_D_143_153.P68400_O_1_334	run17	11	334	ranked_3	0.4465493617660337	29.73874974250793	90.89176492130056	71.32280006408692	0.0689205512576544		8	17	29	242
run17_P26367_D_143_153.P68400_O_1_334	run17	11	334	ranked_4	0.4119771491995387	27.138750314712524	91.20210587350944	72.22037089312518	0.0650588977249542		8	19	28	200
run17_P26367_D_143_163.P68400_O_1_334	run17	21	334	ranked_0	0.6045259855446418	49.19600041707357	87.92071396963937	74.41209296293037	0.1670875406523862	14.89024543762207	15	28	57	555
run17_P26367_D_143_163.P68400_O_1_334	run17	21	334	ranked_1	0.4685173475354846	34.25	88.95708338419597	71.76342860630581	0.1018796458598336		11	24	47	440
run17_P26367_D_143_163.P68400_O_1_334	run17	21	334	ranked_2	0.4562758759074147	31.82428591591972	88.40500024648813	68.60175023078918	0.0513653561237597		14	26	51	531
run17_P26367_D_143_163.P68400_O_1_334	run17	21	334	ranked_3	0.4135712477555468	31.00624990463257	87.27464267185756	66.8134089383212	0.0710903452243543		16	28	53	551
run17_P26367_D_143_163.P68400_O_1_334	run17	21	334	ranked_4	0.410489787152011	30.877692442673904	89.52263159500926	65.69812506437302	0.0705904323833681		13	19	37	320
run17_P26367_D_148_158.P68400_O_1_334	run17	11	334	ranked_0	0.4286454857032765	27.809999639337715	89.42095220656623	68.24218726158142	0.0852898933273723	18.57118034362793	11	21	41	362
run17_P26367_D_148_158.P68400_O_1_334	run17	11	334	ranked_1	0.4118459455377391	27.06100006103516	90.10150032043455	69.0880002339681	0.0510414057221057		10	20	34	265
run17_P26367_D_148_158.P68400_O_1_334	run17	11	334	ranked_2	0.3872523869239483	25.316666497124565	88.4037504196167	65.69240020751953	0.0403423280606428		9	16	29	274
run17_P26367_D_148_158.P68400_O_1_334	run17	11	334	ranked_3	0.3862908623821128	27.447777642144096	88.19199981689454	65.41291650136311	0.048293630770186		9	15	30	256
run17_P26367_D_148_158.P68400_O_1_334	run17	11	334	ranked_4	0.378770037037528	24.672999954223634	90.32944446139864	66.88071428026471	0.0457329699507872		10	18	30	230
run17_P26367_D_148_178.P68400_O_1_334	run17	31	334	ranked_0	0.4268404058348407	31.87705915114459	90.78526346307052	72.57727303938432	0.1042838414743233	20.99239158630371	17	38	71	625
run17_P26367_D_148_178.P68400_O_1_334	run17	31	334	ranked_1	0.3867944228110197	43.92500019073486	93.43375015258788	83.53200016021728	0.0857723638905041		4	16	20	210
run17_P26367_D_148_178.P68400_O_1_334	run17	31	334	ranked_2	0.3778028494621763	31.97928551265172	90.08904847644624	66.84514329092843	0.056046047402109		14	21	48	364
run17_P26367_D_148_178.P68400_O_1_334	run17	31	334	ranked_3	0.3625899962154436	28.479047411964054	86.61041609446208	59.48244404262967	0.0512440834897208		21	24	55	565
run17_P26367_D_148_178.P68400_O_1_334	run17	31	334	ranked_4	0.3552049508641919	27.80444463094076	91.55269211989184	75.16028562273299	0.056426861944767		9	26	37	505
run17_P26367_D_153_163.P68400_O_1_334	run17	11	334	ranked_0	0.4713180887472293	35.83363637057218	89.31149978637696	70.33548373560751	0.064998617782693	17.0380859375	11	20	35	390
run17_P26367_D_153_163.P68400_O_1_334	run17	11	334	ranked_1	0.4442239265284166	39.51599922180176	87.25538459190956	73.99444421132405	0.0459301669858491		5	13	24	250
run17_P26367_D_153_163.P68400_O_1_334	run17	11	334	ranked_2	0.428772497767761	32.02799987792969	89.63618977864583	71.05290271389869	0.0632657841007526		10	21	36	347
run17_P26367_D_153_163.P68400_O_1_334	run17	11	334	ranked_3	0.4245352400850081	30.464444478352863	89.28476170131138	71.63866653442383	0.0563896325496937		9	21	35	326
run17_P26367_D_153_163.P68400_O_1_334	run17	11	334	ranked_4	0.3818098693859518	27.767142704554967	88.75058791216682	70.96374972661336	0.0469022595965392		7	17	30	271
run17_P26367_D_153_173.P68400_O_1_334	run17	21	334	ranked_0	0.4501036762971581	36.01777797275119	91.42555575900607	72.95629649692111	0.06712286333854	16.81415367126465	9	18	24	229
run17_P26367_D_153_173.P68400_O_1_334	run17	21	334	ranked_1	0.4479725868297678	40.24285725184849	90.91100044250489	77.77481517085323	0.0682668113464067		7	20	28	240
run17_P26367_D_153_173.P68400_O_1_334	run17	21	334	ranked_2	0.4192605375604459	28.237999979654948	88.70333353678386	65.4474360148112	0.0518024994570455		15	24	39	337
run17_P26367_D_153_173.P68400_O_1_334	run17	21	334	ranked_3	0.3879479680211403	31.96999979019165	90.45	73.74142851148333	0.045418667349163		8	20	25	250
run17_P26367_D_153_173.P68400_O_1_334	run17	21	334	ranked_4	0.3745722155284534	28.48285729544504	92.63111072116428	74.66959976196289	0.0518597623697975		7	18	30	380
run17_P26367_D_158_168.P68400_O_1_334	run17	11	334	ranked_0	0.5346592917940878	40.02142878941128	91.48399963378908	75.10954527421431	0.0594600299690614	14.527830123901367	7	15	21	198
run17_P26367_D_158_168.P68400_O_1_334	run17	11	334	ranked_1	0.5132537213129507	37.13857160295759	91.77095286051431	78.11285754612514	0.0861007346654836		7	21	30	273
run17_P26367_D_158_168.P68400_O_1_334	run17	11	334	ranked_2	0.4981870327943768	37.08833408355713	91.93647003173828	77.6282606539519	0.0632001665803046		6	17	23	211
run17_P26367_D_158_168.P68400_O_1_334	run17	11	334	ranked_3	0.4332061945906259	30.96571431841169	91.19705873377184	73.6295832792918	0.0544001610108438		7	17	24	217
run17_P26367_D_158_168.P68400_O_1_334	run17	11	334	ranked_4	0.3769503590367472	27.49499988555908	92.81538449800932	77.44588223625632	0.0510710959880995		4	13	17	199
run17_P26367_D_163_173.P68400_O_1_334	run17	11	334	ranked_0	0.440441380103215	25.43090889670632	90.1526312577097	66.42133305867513	0.0427982150688732	19.35826873779297	11	19	36	415
run17_P26367_D_163_173.P68400_O_1_334	run17	11	334	ranked_1	0.4314942566413288	25.31624984741211	90.58428628104072	66.85045485063033	0.0585553731549132		8	14	31	288
run17_P26367_D_163_173.P68400_O_1_334	run17	11	334	ranked_2	0.4118895346476957	27.03857149396624	91.11312437057497	71.61217349508534	0.0724017906527014		7	16	30	170
run17_P26367_D_163_173.P68400_O_1_334	run17	11	334	ranked_3	0.3559111934759962	25.791666348775227	90.86222161187068	64.83399950663248	0.0471575321451028		6	9	18	110
run17_P26367_D_163_173.P68400_O_1_334	run17	11	334	ranked_4	0.3552502970019536	22.575	88.22125053405762	51.75111134847005	0.0295721239355103		10	8	20	160
run17_P26367_D_163_183.P68400_O_1_334	run17	21	334	ranked_0	0.4795122284316839	28.232499885559083	90.02181821880919	66.70509431946952	0.1604943155037113	19.682836532592773	20	33	68	539
run17_P26367_D_163_183.P68400_O_1_334	run17	21	334	ranked_1	0.4327146718651792	27.02333335876465	90.17476218087332	63.86166683832804	0.0633760924048344		15	21	48	475
run17_P26367_D_163_183.P68400_O_1_334	run17	21	334	ranked_2	0.4206764736174485	27.357894797074167	88.72120025634766	62.22340926257047	0.0641138509439786		19	25	52	412
run17_P26367_D_163_183.P68400_O_1_334	run17	21	334	ranked_3	0.3832601702413631	25.66666656070285	87.68500010172527	56.67583333121406	0.0414144257193516		18	18	41	435
run17_P26367_D_163_183.P68400_O_1_334	run17	21	334	ranked_4	0.3727081300497751	24.909999656677247	89.59166632758246	66.49107108797345	0.0354811101678609		10	18	29	297
run17_P26367_D_163_193.P68400_O_1_334	run17	31	334	ranked_0	0.4399282917861695	26.344285556248256	89.15884634164664	56.58833334181044	0.0902229747567927	21.29818725585937	28	26	71	585
run17_P26367_D_163_193.P68400_O_1_334	run17	31	334	ranked_1	0.4322655437204721	27.92181821302934	88.2260610407049	64.10436390963467	0.115298802588186		22	33	81	844
run17_P26367_D_163_193.P68400_O_1_334	run17	31	334	ranked_2	0.4023563425336544	31.176363511519	92.67625093460084	67.62074124371564	0.0505719663363454		11	16	34	307
run17_P26367_D_163_193.P68400_O_1_334	run17	31	334	ranked_3	0.401777581114453	28.71222188737657	91.84999951449308	63.43799958229065	0.0582390666518964		18	22	46	386
run17_P26367_D_163_193.P68400_O_1_334	run17	31	334	ranked_4	0.3544526560290297	25.31000022888184	91.27949981689451	63.00685713631766	0.0480473128922629		15	20	41	325
run17_P26367_D_168_178.P68400_O_1_334	run17	11	334	ranked_0	0.4746156670682089	27.84909092296253	90.28842163085938	67.3940003712972	0.0748454619865527	18.06176376342773	11	19	42	305
run17_P26367_D_168_178.P68400_O_1_334	run17	11	334	ranked_1	0.46896326294303	27.90750002861023	89.19700164794922	61.957223150465225	0.0389747217933775		8	10	24	228
run17_P26367_D_168_178.P68400_O_1_334	run17	11	334	ranked_2	0.4673685964931025	28.10555542839898	89.6469227717473	64.47090885855935	0.0467019528765689		9	13	27	303
run17_P26367_D_168_178.P68400_O_1_334	run17	11	334	ranked_3	0.4538107166201499	26.657999992370605	89.08333396911621	60.708182161504574	0.0386566869382057		10	12	27	175
run17_P26367_D_168_178.P68400_O_1_334	run17	11	334	ranked_4	0.4026431647105067	24.64555549621582	86.81199951171875	57.36473655700684	0.0239922036314878		9	10	21	179
run17_P26367_D_173_183.P68400_O_1_334	run17	11	334	Prediction failed
run17_P26367_D_173_193.P68400_O_1_334	run17	21	334	ranked_0	0.4621478000273472	31.145000049046107	90.93839935302736	69.4741021669828	0.0822430116318355	17.47040557861328	14	25	45	412
run17_P26367_D_173_193.P68400_O_1_334	run17	21	334	ranked_1	0.4499585180583536	27.451765060424805	88.11043449070142	62.33049998283386	0.0827353355991443		17	23	55	474
run17_P26367_D_173_193.P68400_O_1_334	run17	21	334	ranked_2	0.4363919030267266	27.58199984232585	89.78400039672852	63.12600015912737	0.0557787977555704		15	20	41	458
run17_P26367_D_173_193.P68400_O_1_334	run17	21	334	ranked_3	0.426082996720873	27.483846077552208	88.68846189058743	58.086153984069824	0.0355120414257952		13	13	29	295
run17_P26367_D_173_193.P68400_O_1_334	run17	21	334	ranked_4	0.4046628329106135	27.07562494277954	91.42111121283637	61.14088237986845	0.0763439283869563		16	18	46	423
run17_P26367_D_178_188.P68400_O_1_334	run17	11	334	ranked_0	0.5790803201593303	34.96700038909912	89.88105251914577	70.9451724743021	0.0775636195364146	14.49372100830078	10	19	36	186
run17_P26367_D_178_188.P68400_O_1_334	run17	11	334	ranked_1	0.5390032030134189	34.68444463941786	89.81437492370605	69.9676000213623	0.0572093322535309		9	16	34	196
run17_P26367_D_178_188.P68400_O_1_334	run17	11	334	ranked_2	0.5289802092000315	34.40909090909091	89.91133371988933	66.42961560762845	0.0696098260607596		11	15	35	226
run17_P26367_D_178_188.P68400_O_1_334	run17	11	334	ranked_3	0.5258248037650384	28.882727189497515	90.80312538146973	65.57629648844402	0.048837806379212		11	16	34	229
run17_P26367_D_178_188.P68400_O_1_334	run17	11	334	ranked_4	0.4972784140608554	29.91699981689453	91.13062381744383	67.58692227877103	0.04792626567724		10	16	35	279
run17_P26367_D_178_208.P68400_O_1_334	run17	31	334	ranked_0	0.3443523087314	31.699999703301323	86.92785808018276	65.31695697618568	0.0433040549974276	20.01241683959961	9	14	26	224
run17_P26367_D_178_208.P68400_O_1_334	run17	31	334	ranked_1	0.3241300268993991	30.49222225613064	93.17124891281128	70.60679931640625	0.0944794031764204		9	16	33	211
run17_P26367_D_178_208.P68400_O_1_334	run17	31	334	ranked_2	0.3084404980597702	32.02666727701823	93.3306660970052	75.81523786272321	0.0698664167102561		6	15	24	180
run17_P26367_D_178_208.P68400_O_1_334	run17	31	334	ranked_3	0.3069986677366104	30.04300003051758	91.8611764346852	68.96555554425275	0.1152540587994242		10	17	38	255
run17_P26367_D_178_208.P68400_O_1_334	run17	31	334	ranked_4	0.3041854502171168	29.632857186453684	91.9023536233341	73.74041716257732	0.1004988420309129		7	17	32	253
run17_P26367_D_183_193.P68400_O_1_334	run17	11	334	ranked_0	0.4440620743828793	28.815000534057617	91.47117659624884	68.26518546210394	0.0429856503061079	17.596694946289062	10	17	31	271
run17_P26367_D_183_193.P68400_O_1_334	run17	11	334	ranked_1	0.4151073537216236	26.261111153496635	91.07789491352284	70.24392870494297	0.0711854986987205		9	19	34	325
run17_P26367_D_183_193.P68400_O_1_334	run17	11	334	ranked_2	0.3979674289224342	26.203749895095825	90.99499969482422	62.19888867272271	0.0440255651457331		8	10	26	319
run17_P26367_D_183_193.P68400_O_1_334	run17	11	334	ranked_3	0.3937924338369688	26.952727057717063	89.60312604904175	64.0788894229465	0.0500211928337658		11	16	34	369
run17_P26367_D_183_193.P68400_O_1_334	run17	11	334	ranked_4	0.3428243741943871	24.93166700998942	92.8990908536044	68.91058832056382	0.0705025540097007		6	11	18	143
run17_P26367_D_183_203.P68400_O_1_334	run17	21	334	ranked_0	0.3971260584902203	33.492222256130646	91.49785723005024	68.80000006634256	0.0567054266640511	16.75628662109375	9	14	28	332
run17_P26367_D_183_203.P68400_O_1_334	run17	21	334	ranked_1	0.390081924165527	33.44999954917214	91.67125034332275	67.9514815012614	0.0522377968811462		11	16	31	249
run17_P26367_D_183_203.P68400_O_1_334	run17	21	334	ranked_2	0.3834989741225258	31.966249465942383	89.21142850603376	68.39499976418234	0.0446049145183325		8	14	29	308
run17_P26367_D_183_203.P68400_O_1_334	run17	21	334	ranked_3	0.3355978407187256	28.020000457763672	90.71000010172526	72.79857163202195	0.0546746348663122		6	15	24	272
run17_P26367_D_183_203.P68400_O_1_334	run17	21	334	ranked_4	0.295597513438866	24.46666653951009	92.2749993460519	71.93249950408935	0.0617540040574438		6	14	31	385
run17_P26367_D_188_198.P68400_O_1_334	run17	11	334	ranked_0	0.5804734507105489	35.59636410799894	90.77592581289784	74.8028947930587	0.1827955404164259	15.3871488571167	11	27	54	284
run17_P26367_D_188_198.P68400_O_1_334	run17	11	334	ranked_1	0.5665979089889871	36.55090886896307	90.93307700523964	74.76540539715741	0.1277768745735698		11	26	55	320
run17_P26367_D_188_198.P68400_O_1_334	run17	11	334	ranked_2	0.4802046228178298	30.688000297546388	90.7259994506836	66.7107997894287	0.0699034387837099		10	15	31	208
run17_P26367_D_188_198.P68400_O_1_334	run17	11	334	ranked_3	0.4712466285399212	28.95909118652344	91.14000059428967	68.34033381144205	0.0561119901719294		11	19	37	336
run17_P26367_D_188_198.P68400_O_1_334	run17	11	334	ranked_4	0.4320309991022265	28.71666653951009	92.38124990463255	75.01818171414462	0.039336877528822		6	16	21	245
run17_P26367_D_193_203.P68400_O_1_334	run17	11	334	ranked_0	0.5348994965343499	33.237273476340555	88.11562538146973	65.7577783090097	0.0595188839823472	15.910232543945312	11	16	34	437
run17_P26367_D_193_203.P68400_O_1_334	run17	11	334	ranked_1	0.5091528282422276	29.09799976348877	89.40700035095215	69.30400015513102	0.0539229128506963		10	20	38	357
run17_P26367_D_193_203.P68400_O_1_334	run17	11	334	ranked_2	0.5077740125498393	32.93666691250272	89.30210474917763	71.18464258738926	0.0495234482434386		9	19	35	337
run17_P26367_D_193_203.P68400_O_1_334	run17	11	334	ranked_3	0.5008803216475682	31.59090891751376	89.00882361916935	66.4517857006618	0.058098388225809		11	17	32	327
run17_P26367_D_193_203.P68400_O_1_334	run17	11	334	ranked_4	0.4605533756326351	29.05363672429865	87.90812397003174	63.93036990695529	0.0365970065534715		11	16	32	285
run17_P26367_D_193_213.P68400_O_1_334	run17	21	334	ranked_0	0.7239548798293453	75.84699935913086	93.82476261683873	88.02548414661038	0.2976218848847406	5.143641948699951	10	21	45	350
run17_P26367_D_193_213.P68400_O_1_334	run17	21	334	ranked_1	0.6074260826545397	65.92599945068359	89.35904766264416	81.7999998523343	0.2230130352900521		10	21	41	351
run17_P26367_D_193_213.P68400_O_1_334	run17	21	334	ranked_2	0.4520603110872879	49.25699996948242	87.08823574290557	73.07666693793402	0.1067276558632218		10	17	32	252
run17_P26367_D_193_213.P68400_O_1_334	run17	21	334	ranked_3	0.3951593877344407	43.28833262125651	85.99727214466442	70.92352878346162	0.0415166469337987		6	11	19	187
run17_P26367_D_193_213.P68400_O_1_334	run17	21	334	ranked_4	0.3252223106328138	41.96333249409994	91.01999941739167	73.7058816797593	0.0370121940469725		6	11	15	101
run17_P26367_D_198_208.P68400_O_1_334	run17	11	334	ranked_0	0.4662127990340223	31.184444639417865	89.18352957332836	69.10692325005165	0.0695975106634717	16.041454315185547	9	17	32	263
run17_P26367_D_198_208.P68400_O_1_334	run17	11	334	ranked_1	0.4553382858104687	29.8025004863739	91.00199940999347	69.71521717569102	0.0644302054477858		8	15	31	237
run17_P26367_D_198_208.P68400_O_1_334	run17	11	334	ranked_2	0.4397574732992466	30.22624969482422	88.8352939381319	70.08039978027344	0.0680921831058693		8	17	36	226
run17_P26367_D_198_208.P68400_O_1_334	run17	11	334	ranked_3	0.4227574004243738	27.611110899183487	86.49066467285157	64.41083200772603	0.048529571044506		9	15	29	268
run17_P26367_D_198_208.P68400_O_1_334	run17	11	334	ranked_4	0.3995379902001299	27.421249628067017	88.26461615929237	65.08619081406366	0.0438396520984566		8	13	27	211
run17_P26367_D_1_5.P68400_O_1_334	run17	5	334	ranked_0	0.4475012445464471	36.74749946594238	96.04333241780598	77.7984607403095	0.0434702591601943	17.18857192993164	4	9	12	58
run17_P26367_D_1_5.P68400_O_1_334	run17	5	334	ranked_1	0.369515409066683	20.33666610717773	93.53000068664552	62.16142872401646	0.019734733260468		3	4	5	40
run17_P26367_D_1_5.P68400_O_1_334	run17	5	334	ranked_2	0.3519760044131582	22.175000190734863	90.37999725341795	44.909999211629234	0.0195408934882968		2	1	2	17
run17_P26367_D_1_5.P68400_O_1_334	run17	5	334	ranked_3	0.351430227001919	22.07000064849853	90.6500015258789	44.93000094095866	0.0198147385737328		2	1	2	18
run17_P26367_D_1_5.P68400_O_1_334	run17	5	334	ranked_4	0.2964431732265941	19.89999961853028	90.48000081380208	72.83500051498413	0.0182588935619795		1	3	3	9
run17_P26367_D_203_213.P68400_O_1_334	run17	11	334	ranked_0	0.928819294730482	89.83110894097223	95.91105330617803	93.95678547450474	0.3836705621967454	2.752995252609253	9	19	42	358
run17_P26367_D_203_213.P68400_O_1_334	run17	11	334	ranked_1	0.92679875867402	89.69555409749348	95.8915786743164	93.8999993460519	0.3819298502388986		9	19	41	339
run17_P26367_D_203_213.P68400_O_1_334	run17	11	334	ranked_2	0.9155676028638664	87.49110921223958	95.77684141460216	93.11357034955708	0.3711680875102086		9	19	41	353
run17_P26367_D_203_213.P68400_O_1_334	run17	11	334	ranked_3	0.4371869194194309	30.30571392604283	90.5849996294294	70.49190439496722	0.0539300059709074		7	14	24	142
run17_P26367_D_203_213.P68400_O_1_334	run17	11	334	ranked_4	0.4195215482847935	30.56250023841858	89.44428471156529	68.03272672133012	0.0542702222425459		8	14	21	99
run17_P26367_D_203_217.P68400_O_1_334	run17	15	334	ranked_0	0.864545178510412	79.47384643554688	93.87535749162946	89.30902471774962	0.4476729749004377	6.077322006225586	13	28	61	585
run17_P26367_D_203_217.P68400_O_1_334	run17	15	334	ranked_1	0.8557177145310372	77.26538467407227	93.887586396316	88.7426191965739	0.4417531814110418		13	29	63	568
run17_P26367_D_203_217.P68400_O_1_334	run17	15	334	ranked_2	0.8201720346468944	71.36461492685171	92.24444467050058	85.45850000381469	0.3419877754750507		13	27	59	460
run17_P26367_D_203_217.P68400_O_1_334	run17	15	334	ranked_3	0.8109885005807788	69.8500014085036	92.69692318256084	85.08128259120843	0.3407288511316617		13	26	58	470
run17_P26367_D_203_217.P68400_O_1_334	run17	15	334	ranked_4	0.3203763293492645	22.83749961853028	90.65428488595144	75.58388815985785	0.0591879108519434		4	14	22	329
run17_P26367_D_208_217.P68400_O_1_334	run17	10	334	ranked_0	0.4051595645620724	28.9879997253418	92.62071446010044	75.87526321411133	0.0557781218006465	18.192916870117188	5	14	17	203
run17_P26367_D_208_217.P68400_O_1_334	run17	10	334	ranked_1	0.3991569014515107	30.013999938964844	90.627272865989	71.68562507629395	0.0416425727711839		5	11	14	104
run17_P26367_D_208_217.P68400_O_1_334	run17	10	334	ranked_2	0.3965480936073703	26.75874972343445	90.41750081380208	64.95400037765503	0.0457034338271712		8	12	23	227
run17_P26367_D_208_217.P68400_O_1_334	run17	10	334	ranked_3	0.3642377889899248	25.845999908447265	90.95600128173828	74.67850093841552	0.0591335105486041		5	15	19	213
run17_P26367_D_208_217.P68400_O_1_334	run17	10	334	ranked_4	0.3431988330027243	27.539999771118165	91.8153330485026	75.7464997291565	0.0598049235474944		5	15	18	192
run17_P26367_D_269_279.P68400_O_1_334	run17	11	334	ranked_0	0.5826193192676339	47.13000052315848	91.47500010899137	76.6933335803804	0.0840583901198509	14.60383129119873	7	14	22	147
run17_P26367_D_269_279.P68400_O_1_334	run17	11	334	ranked_1	0.4521830928617043	35.15857233319964	90.56749979654948	70.15368441531533	0.0345575449575477		7	12	15	111
run17_P26367_D_269_279.P68400_O_1_334	run17	11	334	ranked_2	0.4481364198558094	35.102856499808176	91.20199940999348	73.35227212038907	0.0689953339775279		7	15	20	161
run17_P26367_D_269_279.P68400_O_1_334	run17	11	334	ranked_3	0.4054332892909831	35.09999942779541	92.81615389310396	74.58999985142758	0.0656480046287162		6	13	21	142
run17_P26367_D_269_279.P68400_O_1_334	run17	11	334	ranked_4	0.3679046988347064	30.771666208903	90.04363597523083	69.12411723417394	0.044413339166716		6	11	15	127
run17_P26367_D_269_289.P68400_O_1_334	run17	21	334	ranked_0	0.3723626152594878	32.56428609575544	93.33999985914964	72.06850004196167	0.0771600610631139	21.011016845703125	7	13	22	178
run17_P26367_D_269_289.P68400_O_1_334	run17	21	334	ranked_1	0.3453164705247133	30.24800052642822	92.13764684340534	69.2155556148953	0.0744649303386747		10	17	29	209
run17_P26367_D_269_289.P68400_O_1_334	run17	21	334	ranked_2	0.3234517516963026	30.0862500667572	90.38300094604492	63.58444499969482	0.0288185110035735		8	10	18	118
run17_P26367_D_269_289.P68400_O_1_334	run17	21	334	ranked_3	0.3066662100871715	27.52999992370605	92.4088880750868	69.23785659245083	0.0293898419839049		5	9	14	84
run17_P26367_D_269_289.P68400_O_1_334	run17	21	334	ranked_4	0.2874221813774469	27.61999988555908	92.63500022888184	70.96333344777425	0.0349110741047325		4	8	11	104
run17_P26367_D_269_299.P68400_O_1_334	run17	31	334	ranked_0	0.5882450517308846	62.53941165699678	92.9577778003834	81.20522724498402	0.3099373493166383	11.569093704223633	17	27	64	593
run17_P26367_D_269_299.P68400_O_1_334	run17	31	334	ranked_1	0.4605707980581641	47.29888916015625	91.61363636363636	78.74806459488407	0.1777175298556185		9	22	40	392
run17_P26367_D_269_299.P68400_O_1_334	run17	31	334	ranked_2	0.3851263452997099	34.71599998474121	91.2174997329712	69.48615367595966	0.1089257735095636		15	24	52	457
run17_P26367_D_269_299.P68400_O_1_334	run17	31	334	ranked_3	0.3615861916411472	32.05909104780717	92.49850006103516	71.05225815311555	0.088768135391998		11	20	32	283
run17_P26367_D_269_299.P68400_O_1_334	run17	31	334	ranked_4	0.3287405710465527	29.245555877685547	93.4259994506836	69.35833311080933	0.0465912313927611		9	15	20	174
run17_P26367_D_269_422.P68400_O_1_334	run17	154	334	ranked_0	0.5959424005487461	47.47200012207031	93.34454484419388	79.00937461853027	0.0450928070093118	9.165770530700684	5	11	18	151
run17_P26367_D_269_422.P68400_O_1_334	run17	154	334	ranked_1	0.3876675318913408	49.929999669392906	97.26400044759114	83.74000022524879	0.0487003748094553		6	15	26	213
run17_P26367_D_269_422.P68400_O_1_334	run17	154	334	ranked_2	0.3191319411332676	42.52333386739095	96.71799977620442	81.23380951654343	0.0550083048472899		6	15	24	233
run17_P26367_D_269_422.P68400_O_1_334	run17	154	334	ranked_3	0.2294780032162015	29.36333401997884	95.7372720891779	81.51428536006382	0.0447194281951584		3	11	15	205
run17_P26367_D_269_422.P68400_O_1_334	run17	154	334	ranked_4	0.2145513521891693				0		0	0	0	0
run17_P26367_D_274_284.P68400_O_1_334	run17	11	334	ranked_0	0.406796597262875	27.70285715375628	89.55250072479248	60.68933372497558	0.0360266850586582	19.916240692138672	7	8	18	205
run17_P26367_D_274_284.P68400_O_1_334	run17	11	334	ranked_1	0.3546579168186285	26.56444443596734	91.06600036621094	60.5126317676745	0.0453810707780667		9	10	16	137
run17_P26367_D_274_284.P68400_O_1_334	run17	11	334	ranked_2	0.3187512669993133	24.08999991416931	89.70166651407878	52.2092855998448	0.021915613821154		8	6	14	68
run17_P26367_D_274_284.P68400_O_1_334	run17	11	334	ranked_3	0.2991250788420559	23.65333302815755	88.03799896240234	63.89374923706055	0.0237538593048118		3	5	6	101
run17_P26367_D_274_284.P68400_O_1_334	run17	11	334	ranked_4	0.298304507899776	21.44250011444092	90.05333201090495	50.84714235578264	0.0238235721217387		4	3	5	38
run17_P26367_D_279_289.P68400_O_1_334	run17	11	334	ranked_0	0.4387352987940195	33.955714089529856	91.05874919891356	73.67956460040548	0.0773679487954044	16.75713348388672	7	16	27	253
run17_P26367_D_279_289.P68400_O_1_334	run17	11	334	ranked_1	0.4145731503969895	31.83571461268834	90.42285701206752	70.8938095456078	0.0851509921245328		7	14	24	190
run17_P26367_D_279_289.P68400_O_1_334	run17	11	334	ranked_2	0.4082477787212597	33.19714273725237	91.73500061035156	72.2223813193185	0.0687959348176769		7	14	23	185
run17_P26367_D_279_289.P68400_O_1_334	run17	11	334	ranked_3	0.3991052497502234	32.7000002179827	91.45307746300332	70.88950042724609	0.0665496200631453		7	13	22	159
run17_P26367_D_279_289.P68400_O_1_334	run17	11	334	ranked_4	0.396063204795345	29.64000010490417	90.81055535210504	71.988846045274	0.0778773477987205		8	18	28	220
run17_P26367_D_279_299.P68400_O_1_334	run17	21	334	ranked_0	0.6412011012592229	58.32352974835564	92.62652156663978	78.04775004386902	0.222078139152576	11.237556457519531	17	23	52	473
run17_P26367_D_279_299.P68400_O_1_334	run17	21	334	ranked_1	0.4383854090780005	30.773636037653144	88.55863709883256	69.29697007843943	0.0884329669985733		11	22	41	456
run17_P26367_D_279_299.P68400_O_1_334	run17	21	334	ranked_2	0.4085978867628743	35.08083327611288	88.34428551083519	68.97575742548162	0.0887713987977081		12	21	34	344
run17_P26367_D_279_299.P68400_O_1_334	run17	21	334	ranked_3	0.4044738004735563	27.81000001089913	86.41652215045431	64.24108134089289	0.0751407498845308		14	23	43	369
run17_P26367_D_279_299.P68400_O_1_334	run17	21	334	ranked_4	0.3730129691697248	28.4383331934611	87.86181987415661	66.8888245750876	0.1020569943209946		12	22	47	439
run17_P26367_D_284_294.P68400_O_1_334	run17	11	334	ranked_0	0.8044516340663777	73.68444315592448	93.25610987345378	86.73222096761067	0.2475748595177967	6.126021385192871	9	18	34	278
run17_P26367_D_284_294.P68400_O_1_334	run17	11	334	ranked_1	0.7754073242464357	69.3020004272461	92.79368390535052	84.69310339565935	0.2419221276265394		10	19	36	274
run17_P26367_D_284_294.P68400_O_1_334	run17	11	334	ranked_2	0.7557031923218519	64.70874977111816	92.85750102996826	83.47458394368489	0.210626667751592		8	16	32	263
run17_P26367_D_284_294.P68400_O_1_334	run17	11	334	ranked_3	0.7303211642984566	62.96699981689453	92.27842150236432	82.17103471427129	0.2167203043296661		10	19	35	264
run17_P26367_D_284_294.P68400_O_1_334	run17	11	334	ranked_4	0.5408665003238676	43.79444482591417	91.06949958801268	76.39793086874074	0.1471386195216704		9	20	32	285
run17_P26367_D_284_314.P68400_O_1_334	run17	31	334	ranked_0	0.5443373655815194	56.443076793964096	92.51818188753997	79.11885713849749	0.2075150619405476	12.484016418457031	13	22	48	409
run17_P26367_D_284_314.P68400_O_1_334	run17	31	334	ranked_1	0.4132460938691854	43.28818199851296	91.70954582907936	75.56909121889056	0.1492296735117762		11	22	42	387
run17_P26367_D_284_314.P68400_O_1_334	run17	31	334	ranked_2	0.3405072837835439	29.63384613623986	91.77285693940662	68.01382339701934	0.0949912977641576		13	21	50	469
run17_P26367_D_284_314.P68400_O_1_334	run17	31	334	ranked_3	0.3322326521179795	28.540768990149864	90.19000038733849	69.64025658827562	0.0838427276072435		13	26	49	606
run17_P26367_D_284_314.P68400_O_1_334	run17	31	334	ranked_4	0.3120886200413613	27.74499988555908	91.25272716175428	68.83823518192067	0.0624851192207775		12	22	33	339
run17_P26367_D_289_299.P68400_O_1_334	run17	11	334	ranked_0	0.4393264753349766	29.445999908447263	91.2012495994568	76.497618720645	0.1226307939773462	16.59421157836914	5	16	24	223
run17_P26367_D_289_299.P68400_O_1_334	run17	11	334	ranked_1	0.4076886731720909	29.65999984741211	92.00058836095474	75.73782614003058	0.0987943521245855		6	17	31	273
run17_P26367_D_289_299.P68400_O_1_334	run17	11	334	ranked_2	0.3833568551693711	26.43111080593533	89.52899971008301	69.94689625707166	0.0572614053346348		9	20	28	313
run17_P26367_D_289_299.P68400_O_1_334	run17	11	334	ranked_3	0.3678797123171075	23.43571390424456	89.15529453053193	69.98708351453145	0.068024214446743		7	17	31	328
run17_P26367_D_289_299.P68400_O_1_334	run17	11	334	ranked_4	0.3652342559235395	22.537500381469727	88.67266642252604	74.74947357177734	0.044854926647173		4	15	21	302
run17_P26367_D_289_309.P68400_O_1_334	run17	21	334	ranked_0	0.362527786802977	26.79888852437337	88.89166641235352	68.1940737830268	0.046910608735184	20.49666786193848	9	18	34	300
run17_P26367_D_289_309.P68400_O_1_334	run17	21	334	ranked_1	0.3526204695616578	23.012727564031422	90.69545433738016	68.13454541293058	0.0595633128714704		11	22	42	439
run17_P26367_D_289_309.P68400_O_1_334	run17	21	334	ranked_2	0.3376179417580742	30.244444529215496	88.38071387154716	65.63173891150433	0.0574397598960999		9	14	30	402
run17_P26367_D_289_309.P68400_O_1_334	run17	21	334	ranked_3	0.3333009843875893	31.34666697184245	90.97764677159928	70.33615376399113	0.0827472105105581		9	17	37	363
run17_P26367_D_289_309.P68400_O_1_334	run17	21	334	ranked_4	0.3298969214347962	26.51999988555908	90.2055549621582	67.4607138633728	0.0746436032378269		10	18	39	532
run17_P26367_D_294_304.P68400_O_1_334	run17	11	334	ranked_0	0.4434408941249418	35.568750619888306	89.12187480926514	71.2708334128062	0.0650113217363627	16.876399993896484	8	16	29	272
run17_P26367_D_294_304.P68400_O_1_334	run17	11	334	ranked_1	0.4141345970645717	33.256666607326935	89.52764802820542	70.04923138251671	0.0625272016070511		9	17	31	267
run17_P26367_D_294_304.P68400_O_1_334	run17	11	334	ranked_2	0.4046037425111606	31.20777787102593	89.9800002154182	69.6357694038978	0.0594544459832765		9	17	30	258
run17_P26367_D_294_304.P68400_O_1_334	run17	11	334	ranked_3	0.3955068777253372	33.14375066757202	88.83777787950304	71.70115412198581	0.0688858941628594		8	18	33	293
run17_P26367_D_294_304.P68400_O_1_334	run17	11	334	ranked_4	0.3493142476494453	22.798333168029785	91.21176461612475	73.36478249923043	0.1094974826524115		6	17	33	382
run17_P26367_D_299_309.P68400_O_1_334	run17	11	334	ranked_0	0.4122178619009441	27.544999758402508	91.38388951619466	75.42416707674663	0.061365543308498	17.98248	6	18	24	220
run17_P26367_D_299_309.P68400_O_1_334	run17	11	334	ranked_1	0.4047490954345146	27.9212498664856	91.47944513956706	71.9230773632343	0.0763015431908333		8	18	32	284
run17_P26367_D_299_309.P68400_O_1_334	run17	11	334	ranked_2	0.4036599929123322	28.086666742960613	90.01166661580403	74.53041664759319	0.0969094781654187		6	18	34	384
run17_P26367_D_299_309.P68400_O_1_334	run17	11	334	ranked_3	0.3880053796057743	27.772500038146973	93.09470591825595	72.1916000366211	0.0710130912324772		8	17	27	254
run17_P26367_D_299_309.P68400_O_1_334	run17	11	334	ranked_4	0.3813185365077125	27.047142846243723	90.25263133801911	73.2357690517719	0.1054460932267284		7	19	32	334
run17_P26367_D_299_319.P68400_O_1_334	run17	21	334	ranked_0	0.3768685231023145	25.15466677347819	89.23888962357132	66.35166717710949	0.0997284685517419	21.10245132446289	15	27	51	534
run17_P26367_D_299_319.P68400_O_1_334	run17	21	334	ranked_1	0.3717308528649002	23.35461528484638	90.10333288283576	64.58176438948688	0.0614866348496137		13	21	44	528
run17_P26367_D_299_319.P68400_O_1_334	run17	21	334	ranked_2	0.3713544916677398	28.72909112410112	91.5442099320261	68.51199970245361	0.0725411911257438		11	19	32	287
run17_P26367_D_299_319.P68400_O_1_334	run17	21	334	ranked_3	0.3611360119714627	25.93833335240682	89.72190493629093	66.52787890578762	0.0874675310293848		12	21	47	433
run17_P26367_D_299_319.P68400_O_1_334	run17	21	334	ranked_4	0.360598113468745	26.608999824523927	90.06058816348805	66.55999988979764	0.0891905223886061		10	17	38	321
run17_P26367_D_299_329.P68400_O_1_334	run17	31	334	ranked_0	0.4076050806935433	34.4939998626709	87.29964338030133	68.87907006019769	0.1081562191695863	19.61272621154785	15	28	62	585
run17_P26367_D_299_329.P68400_O_1_334	run17	31	334	ranked_1	0.3911501896985599	31.388571194240026	88.67827632509429	70.02581418946733	0.1027156151458277		14	29	58	498
run17_P26367_D_299_329.P68400_O_1_334	run17	31	334	ranked_2	0.3762959045980062	27.44928591591972	86.56999938964844	65.34717916830992	0.1004733687903837		14	25	60	610
run17_P26367_D_299_329.P68400_O_1_334	run17	31	334	ranked_3	0.3506036498399911	27.63142871856689	86.92629637541594	66.67926839502846	0.1090598480380087		14	27	60	539
run17_P26367_D_299_329.P68400_O_1_334	run17	31	334	ranked_4	0.3220335260556634	24.102000045776368	85.99740741871021	63.89190478551956	0.0706054093945281		15	27	67	752
run17_P26367_D_304_314.P68400_O_1_334	run17	11	334	ranked_0	0.4383847342226311	33.61857141767229	91.98461503248949	71.55649976730346	0.0658723510702117	16.717329025268555	7	13	23	172
run17_P26367_D_304_314.P68400_O_1_334	run17	11	334	ranked_1	0.4080152740372773	28.796666145324707	91.27888827853732	66.28599942525229	0.0637365476203411		6	9	17	133
run17_P26367_D_304_314.P68400_O_1_334	run17	11	334	ranked_2	0.3839113779031343	26.481428146362305	93.5480000813802	72.20863628387451	0.0907417377092169		7	15	26	228
run17_P26367_D_304_314.P68400_O_1_334	run17	11	334	ranked_3	0.3795833741096111	23.96666653951009	92.14117745792164	68.54230829385611	0.0878765639388541		9	17	30	235
run17_P26367_D_304_314.P68400_O_1_334	run17	11	334	ranked_4	0.3724495635980887	24.435714176722936	91.85333353678384	70.40227283130993	0.0906871488050647		7	15	26	251
run17_P26367_D_309_319.P68400_O_1_334	run17	11	334	ranked_0	0.4553226574467021	39.14750099182129	93.41416676839192	79.84750032424927	0.0562519489961393	13.787742614746094	4	12	16	125
run17_P26367_D_309_319.P68400_O_1_334	run17	11	334	ranked_1	0.4154185984823497	32.00428581237793	94.10769301194412	72.37150049209595	0.0675200070701176		7	13	20	165
run17_P26367_D_309_319.P68400_O_1_334	run17	11	334	ranked_2	0.401583975349432	26.328570774623326	92.03705866196576	72.87208302815755	0.0603191689429295		7	17	24	170
run17_P26367_D_309_319.P68400_O_1_334	run17	11	334	ranked_3	0.3988936042127001	27.238000106811523	93.20785685947963	75.84736824035645	0.0730138885403192		5	14	22	217
run17_P26367_D_309_319.P68400_O_1_334	run17	11	334	ranked_4	0.3794498232860251	25.20666662851969	92.64500045776369	74.25272759524259	0.0607901067492587		6	16	21	157
run17_P26367_D_309_329.P68400_O_1_334	run17	21	334	ranked_0	0.3901343886943513	27.348461591280422	88.39666716257732	66.94729763752706	0.0852629963993225	20.23153686523437	13	24	55	569
run17_P26367_D_309_329.P68400_O_1_334	run17	21	334	ranked_1	0.3761926487372702	28.24454567649148	89.3342302762545	71.17243215200064	0.0776717561077078		11	26	46	413
run17_P26367_D_309_329.P68400_O_1_334	run17	21	334	ranked_2	0.373342193582425	28.037000274658205	90.25199966430664	69.51366653442383	0.1067364528799018		10	20	40	333
run17_P26367_D_309_329.P68400_O_1_334	run17	21	334	ranked_3	0.3605367760623787	25.048999977111816	87.73263148257607	66.11758613586426	0.0632166424434406		10	19	38	287
run17_P26367_D_309_329.P68400_O_1_334	run17	21	334	ranked_4	0.3576954554578753	22.798461547264687	89.40344817062905	68.78761897768292	0.1018533873921486		13	29	52	458
run17_P26367_D_314_324.P68400_O_1_334	run17	11	334	ranked_0	0.4033299491144163	28.309999465942383	91.58941246481504	75.08173950858738	0.0694317136151699	19.67546463012696	6	17	23	171
run17_P26367_D_314_324.P68400_O_1_334	run17	11	334	ranked_1	0.396210410049655	25.455454566261984	88.25357110159737	60.62239982604981	0.0475167174613695		11	14	32	343
run17_P26367_D_314_324.P68400_O_1_334	run17	11	334	ranked_2	0.378287456038853	27.303333282470703	91.14400024414064	72.90380968366351	0.0566627150039415		6	15	23	173
run17_P26367_D_314_324.P68400_O_1_334	run17	11	334	ranked_3	0.3775172781803995	27.794545607133344	89.22600021362305	67.42774212744928	0.0562464391850745		11	20	33	175
run17_P26367_D_314_324.P68400_O_1_334	run17	11	334	ranked_4	0.3363723841082875	21.304000091552734	89.64999898274739	58.58363585038619	0.0259536582874011		5	6	7	61
run17_P26367_D_314_344.P68400_O_1_334	run17	31	334	ranked_0	0.4308776139877978	36.69166670905219	87.08833281199138	65.48976162501744	0.1106296339607626	18.194549560546875	18	24	51	445
run17_P26367_D_314_344.P68400_O_1_334	run17	31	334	ranked_1	0.3723145202937221	32.03176487193388	88.72708320617676	65.21926828710045	0.092387308452346		17	24	57	576
run17_P26367_D_314_344.P68400_O_1_334	run17	31	334	ranked_2	0.3449700704576626	27.6888235877542	83.67318240079013	59.26974394382575	0.0443501448640019		17	22	56	576
run17_P26367_D_314_344.P68400_O_1_334	run17	31	334	ranked_3	0.3384457184264273	27.687692348773663	87.9189473202354	63.44999998807907	0.0492515369606913		13	19	36	444
run17_P26367_D_314_344.P68400_O_1_334	run17	31	334	ranked_4	0.3363916182142669	27.59000015258789	88.04210462068257	68.61107104165214	0.0454110709144366		9	19	32	279
run17_P26367_D_319_329.P68400_O_1_334	run17	11	334	ranked_0	0.4163280802997624	25.501818223433062	87.50000036330451	66.1881252527237	0.082571634090977	19.03231430053711	11	21	41	378
run17_P26367_D_319_329.P68400_O_1_334	run17	11	334	ranked_1	0.4068698050006144	28.19166628519694	91.50400034586588	73.41476204281761	0.0604549186318616		6	15	24	174
run17_P26367_D_319_329.P68400_O_1_334	run17	11	334	ranked_2	0.3723021642917826	24.526363719593395	86.9057886224044	64.03333282470703	0.0781431906197714		11	19	38	354
run17_P26367_D_319_329.P68400_O_1_334	run17	11	334	ranked_3	0.3702103124267435	21.450000069358133	87.61142839704242	58.50039993286133	0.0349925404796808		11	14	27	332
run17_P26367_D_319_329.P68400_O_1_334	run17	11	334	ranked_4	0.3662378130388912	22.651110967000324	88.24230722280649	61.40954511815851	0.0353478149100756		9	13	30	314
run17_P26367_D_319_339.P68400_O_1_334	run17	21	334	ranked_0	0.4316872317470794	32.68428570883615	85.90500005086263	66.29736845116867	0.080587910606096	19.24650955200196	14	24	50	525
run17_P26367_D_319_339.P68400_O_1_334	run17	21	334	ranked_1	0.4284530665537561	33.735000201634	88.44782555621603	67.74567542204986	0.0885015425372618		14	23	46	368
run17_P26367_D_319_339.P68400_O_1_334	run17	21	334	ranked_2	0.3851045469699657	30.531176735373105	86.19912985096808	62.54024977684021	0.0533408030417778		17	23	53	509
run17_P26367_D_319_339.P68400_O_1_334	run17	21	334	ranked_3	0.3767073798086232	29.437999979654947	89.37291622161865	66.32102535932492	0.0862213020030177		15	24	53	409
run17_P26367_D_319_339.P68400_O_1_334	run17	21	334	ranked_4	0.3653152651256898	25.994615408090446	88.86090989546342	65.5105719430106	0.0470400971260358		13	22	39	412
run17_P26367_D_324_334.P68400_O_1_334	run17	11	334	ranked_0	0.4687908026651549	40.551249980926514	88.91357040405273	71.32727206837048	0.0915620223788351	16.063488006591797	8	14	30	242
run17_P26367_D_324_334.P68400_O_1_334	run17	11	334	ranked_1	0.428169145483681	32.02285739353725	90.57777786254884	74.18240013122559	0.0677698852178729		7	18	27	182
run17_P26367_D_324_334.P68400_O_1_334	run17	11	334	ranked_2	0.4114288853422161	29.476666556464306	88.31473701878598	69.4025000844683	0.0783096463365315		9	19	40	363
run17_P26367_D_324_334.P68400_O_1_334	run17	11	334	ranked_3	0.4104280995318369	27.96400032043457	89.49533437093099	64.88280075073243	0.0670569513968601		10	15	32	236
run17_P26367_D_324_334.P68400_O_1_334	run17	11	334	ranked_4	0.38856362323291	28.88777754041884	90.42466532389322	67.34833240509033	0.0498357529744947		9	15	29	195
run17_P26367_D_329_339.P68400_O_1_334	run17	11	334	ranked_0	0.7015989305089091	60.798888736301	91.68176493925206	80.99153856130746	0.2146893703346974	10.256832122802734	9	17	33	264
run17_P26367_D_329_339.P68400_O_1_334	run17	11	334	ranked_1	0.6825565077029276	57.64100036621094	90.76944351196288	78.93785667419434	0.1938121083844261		10	18	34	285
run17_P26367_D_329_339.P68400_O_1_334	run17	11	334	ranked_2	0.649551282165428	53.43818248401988	90.59666781955296	76.5020699336611	0.1769257491359495		11	18	36	301
run17_P26367_D_329_339.P68400_O_1_334	run17	11	334	ranked_3	0.6413223191738853	53.80272743918679	91.33812522888184	76.04592612937644	0.1949417724467113		11	16	37	358
run17_P26367_D_329_339.P68400_O_1_334	run17	11	334	ranked_4	0.5839138918887922	47.58818140896884	90.43941228529988	73.60500015531268	0.1352952019158895		11	17	34	273
run17_P26367_D_329_349.P68400_O_1_334	run17	21	334	ranked_0	0.5812402621824728	60.14200019836426	92.17687511444092	79.85576937748836	0.2012174213294947	9.93646240234375	10	16	33	289
run17_P26367_D_329_349.P68400_O_1_334	run17	21	334	ranked_1	0.4277248347257875	34.36384626535269	89.78619166782924	68.59529489629409	0.1005708423072826		13	21	40	286
run17_P26367_D_329_349.P68400_O_1_334	run17	21	334	ranked_2	0.3994145523400958	32.86999956766764	90.56294115851908	75.51260856960131	0.0763065850156091		6	17	28	272
run17_P26367_D_329_349.P68400_O_1_334	run17	21	334	ranked_3	0.371595668804372	30.84777810838488	91.77899932861328	72.86930998440447	0.0855962756543219		9	20	35	321
run17_P26367_D_329_349.P68400_O_1_334	run17	21	334	ranked_4	0.3496639886992866	30.81857136317662	91.11705959544464	73.53000052769978	0.0723135277549122		7	17	29	265
run17_P26367_D_329_359.P68400_O_1_334	run17	31	334	ranked_0	0.4386867472357673	31.55714280264718	90.28000023251488	66.7908572605678	0.088700230262832	17.37189483642578	14	21	43	378
run17_P26367_D_329_359.P68400_O_1_334	run17	31	334	ranked_1	0.3752115149440903	27.14571421486991	93.15913026229197	68.18108094705117	0.0849084307799085		14	23	44	318
run17_P26367_D_329_359.P68400_O_1_334	run17	31	334	ranked_2	0.3745216528389785	26.56105252316124	86.66321427481515	62.36659569435931	0.1033117075790206		19	28	63	706
run17_P26367_D_329_359.P68400_O_1_334	run17	31	334	ranked_3	0.373883562785306	28.71999990940094	91.81481424967448	68.33767403003782	0.0814511802044133		16	27	53	559
run17_P26367_D_329_359.P68400_O_1_334	run17	31	334	ranked_4	0.3738312923573542	33.22777769300673	92.78214263916016	69.47826070370881	0.0619759416885974		9	14	27	229
run17_P26367_D_334_344.P68400_O_1_334	run17	11	334	ranked_0	0.7014118557508924	62.728750467300415	94.92545387961648	81.36894717969392	0.1368523297791772	7.7284650802612305	8	11	21	212
run17_P26367_D_334_344.P68400_O_1_334	run17	11	334	ranked_1	0.666436152020808	67.16428538731166	95.37166659037273	84.97947351556076	0.1386097038043464		7	12	22	214
run17_P26367_D_334_344.P68400_O_1_334	run17	11	334	ranked_2	0.6044715119217681	56.05428532191685	93.44615525465746	80.35900077819824	0.1048765384200151		7	13	23	220
run17_P26367_D_334_344.P68400_O_1_334	run17	11	334	ranked_3	0.4495975632976278	30.348571232387	90.73421036569697	74.47653829134427	0.0650205460914166		7	19	34	338
run17_P26367_D_334_344.P68400_O_1_334	run17	11	334	ranked_4	0.4328319962160739	33.17714309692383	91.67150039672852	76.50629665233471	0.083848608399437		7	20	32	219
run17_P26367_D_339_349.P68400_O_1_334	run17	11	334	ranked_0	0.4331575896202185	34.846666759914825	90.371176775764	71.15115407797006	0.072928994808673	17.329349517822266	9	17	30	189
run17_P26367_D_339_349.P68400_O_1_334	run17	11	334	ranked_1	0.4013831724626142	30.266250371932983	91.42666676839193	70.15347845658012	0.0649075294422427		8	15	28	189
run17_P26367_D_339_349.P68400_O_1_334	run17	11	334	ranked_2	0.4006912577789329	30.78250002861023	92.1846160888672	68.79333378019787	0.077466244302983		8	13	23	175
run17_P26367_D_339_349.P68400_O_1_334	run17	11	334	ranked_3	0.39606123392457	29.898571014404297	90.99733378092448	71.55681835521351	0.0575329681636755		7	15	23	144
run17_P26367_D_339_349.P68400_O_1_334	run17	11	334	ranked_4	0.3591719456071092	24.253333197699654	91.50538400503304	63.993181402033024	0.0387981227399368		9	13	27	270
run17_P26367_D_339_359.P68400_O_1_334	run17	21	334	ranked_0	0.3848153313397268	29.01199989318848	92.42533264160156	76.5719994544983	0.0822832545782822	18.658729553222656	5	15	28	190
run17_P26367_D_339_359.P68400_O_1_334	run17	21	334	ranked_1	0.3644561304079766	26.737500190734863	89.60090949318625	63.132105576364616	0.0818665910540621		16	22	55	480
run17_P26367_D_339_359.P68400_O_1_334	run17	21	334	ranked_2	0.322627972082266	25.5699999332428	94.68045460094103	76.25100002288818	0.1583912279329299		8	22	40	410
run17_P26367_D_339_359.P68400_O_1_334	run17	21	334	ranked_3	0.3208085812010307	24.752000045776366	93.89499998092651	77.4323809487479	0.070789356618968		5	16	25	233
run17_P26367_D_339_359.P68400_O_1_334	run17	21	334	ranked_4	0.2956341139018613	21.74222225613064	92.1415786743164	69.51321411132812	0.073719328871027		9	19	39	429
run17_P26367_D_344_354.P68400_O_1_334	run17	11	334	ranked_0	0.388362930973168	27.25857162475586	90.77615415132962	68.54500026702881	0.0337589492618079	20.824203491210938	7	13	23	295
run17_P26367_D_344_354.P68400_O_1_334	run17	11	334	ranked_1	0.371890404348577	23.71600017547608	88.36769221379207	60.25826089278512	0.0331363583928424		10	13	31	506
run17_P26367_D_344_354.P68400_O_1_334	run17	11	334	ranked_2	0.3600015418630985	22.72799949645996	92.41307772122896	73.05611154768202	0.0631371555644729		5	13	22	300
run17_P26367_D_344_354.P68400_O_1_334	run17	11	334	ranked_3	0.354647035066419	25.59999966621399	90.17111121283637	59.78470577913172	0.0350523800511787		8	9	13	84
run17_P26367_D_344_354.P68400_O_1_334	run17	11	334	ranked_4	0.345934595088822	26.37200050354004	90.15454517711292	70.2224999666214	0.0265665303383087		5	11	15	154
run17_P26367_D_344_374.P68400_O_1_334	run17	31	334	ranked_0	0.4925011526468006	39.70444446139865	93.12516120172316	73.5012244399713	0.142334547131929	19.089488983154297	18	31	52	402
run17_P26367_D_344_374.P68400_O_1_334	run17	31	334	ranked_1	0.3625761455758897	26.640000070844376	89.4174991607666	63.5679407119751	0.0600130643522295		14	20	38	337
run17_P26367_D_344_374.P68400_O_1_334	run17	31	334	ranked_2	0.3522917176223969	26.63555569118924	86.91192274827223	62.25340895219283	0.0904381940411011		18	26	61	600
run17_P26367_D_344_374.P68400_O_1_334	run17	31	334	ranked_3	0.3434125542040742	27.728333473205566	90.01526240298622	65.90419313984532	0.0727194107323243		12	19	35	366
run17_P26367_D_344_374.P68400_O_1_334	run17	31	334	ranked_4	0.3339683030170313	26.50222216712104	90.05555470784505	64.63422169155545	0.0970866973492954		18	27	60	514
run17_P26367_D_349_359.P68400_O_1_334	run17	11	334	ranked_0	0.4443736295024028	30.582222408718533	92.146249294281	69.98319961547851	0.0488730807267625	17.459609985351562	9	16	30	222
run17_P26367_D_349_359.P68400_O_1_334	run17	11	334	ranked_1	0.3662583034615208	25.12333329518636	91.471999613444	72.51523780822754	0.0552457527980565		6	15	25	247
run17_P26367_D_349_359.P68400_O_1_334	run17	11	334	ranked_2	0.3601792776228458	24.72125005722046	92.20600026448568	68.7330436706543	0.0792798217464818		8	15	27	247
run17_P26367_D_349_359.P68400_O_1_334	run17	11	334	ranked_3	0.3424599567649706	24.80749988555908	91.1849981035505	67.04772602428089	0.0549382237453129		8	14	25	172
run17_P26367_D_349_359.P68400_O_1_334	run17	11	334	ranked_4	0.335388729899482	22.88833332061768	90.7561534001277	69.32421021712453	0.0764940603837599		6	13	26	202
run17_P26367_D_349_369.P68400_O_1_334	run17	21	334	ranked_0	0.4143095538052585	33.57833321889242	90.59090874411844	70.46882326462689	0.1037613862493764	19.306724548339844	12	22	39	314
run17_P26367_D_349_369.P68400_O_1_334	run17	21	334	ranked_1	0.3798060390301775	28.78600006103516	89.87681752985173	70.78593707084656	0.0681450276479925		10	22	37	320
run17_P26367_D_349_369.P68400_O_1_334	run17	21	334	ranked_2	0.3593952625770852	25.55666656494141	87.799599609375	64.4584997177124	0.1016401245175956		15	25	51	512
run17_P26367_D_349_369.P68400_O_1_334	run17	21	334	ranked_3	0.3361383069097971	25.687142780848912	91.23692263089694	68.29449968338012	0.0719640359239401		7	13	21	230
run17_P26367_D_349_369.P68400_O_1_334	run17	21	334	ranked_4	0.3127766239969571	23.812222374810112	90.74941208783318	67.57884641794058	0.1057617198718064		9	17	43	557
run17_P26367_D_354_364.P68400_O_1_334	run17	11	334	ranked_0	0.4250389942084069	34.37374949455261	92.43769073486328	70.31809407188778	0.0744351570181907	17.440567016601562	8	13	26	174
run17_P26367_D_354_364.P68400_O_1_334	run17	11	334	ranked_1	0.3938310942129464	28.122727480801668	91.1500005086263	64.48461576608511	0.0847258183187718		11	15	34	271
run17_P26367_D_354_364.P68400_O_1_334	run17	11	334	ranked_2	0.3686938886268894	25.3933334350586	90.48833401997884	62.59047662644159	0.0462479245197888		9	12	23	136
run17_P26367_D_354_364.P68400_O_1_334	run17	11	334	ranked_3	0.3516994926409155	26.63999993460519	92.10214287894112	70.28142856416248	0.0662948285501424		7	14	26	167
run17_P26367_D_354_364.P68400_O_1_334	run17	11	334	ranked_4	0.3481135570344529	23.85222223069933	91.74500045776368	59.58526340283846	0.034728451966379		9	10	20	103
run17_P26367_D_359_369.P68400_O_1_334	run17	11	334	ranked_0	0.3797150697515963	29.493999862670897	93.00500106811523	71.83466733296713	0.0595288910866569	19.24894905090332	5	10	15	75
run17_P26367_D_359_369.P68400_O_1_334	run17	11	334	ranked_1	0.3408166783907833	25.87666702270508	92.42875003814696	74.27818194302645	0.1040621860152432		6	16	27	241
run17_P26367_D_359_369.P68400_O_1_334	run17	11	334	ranked_2	0.3168110177558263	20.28599967956543	92.05666605631512	70.94764653374168	0.0348870556956908		5	12	16	54
run17_P26367_D_359_369.P68400_O_1_334	run17	11	334	ranked_3	0.3127805599127605	20.45571436200823	91.21999913995916	63.70055505964491	0.0370565728989776		7	11	18	316
run17_P26367_D_359_369.P68400_O_1_334	run17	11	334	ranked_4	0.3074536852981439	20.292500019073486	90.18692310039812	73.74117649302764	0.0311102611582019		4	13	15	192
run17_P26367_D_359_379.P68400_O_1_334	run17	21	334	ranked_0	0.3831143448292886	29.238182067871094	87.62600021362304	66.90774216190461	0.0627544179228004	18.69889259338379	11	20	48	469
run17_P26367_D_359_379.P68400_O_1_334	run17	21	334	ranked_1	0.377062680741341	30.2928570338658	86.77315842477898	62.81181844075521	0.0605043593245266		14	19	43	488
run17_P26367_D_359_379.P68400_O_1_334	run17	21	334	ranked_2	0.3578934367432524	31.614999771118164	85.63999938964844	64.86115338252141	0.0541986604941914		10	16	32	385
run17_P26367_D_359_379.P68400_O_1_334	run17	21	334	ranked_3	0.3338745832308006	26.902307510375977	89.21611150105794	63.084516279159054	0.0371333511264443		13	18	36	387
run17_P26367_D_359_379.P68400_O_1_334	run17	21	334	ranked_4	0.3208738838105831	26.28928565979004	89.5259999593099	58.99793098712789	0.0385487989004568		14	15	33	227
run17_P26367_D_359_389.P68400_O_1_334	run17	31	334	ranked_0	0.3691818256341471	32.95000041614879	89.85125017166138	66.66925953052662	0.0591186184730623	19.52074813842773	11	16	32	271
run17_P26367_D_359_389.P68400_O_1_334	run17	31	334	ranked_1	0.335197178455287	31.92999978498979	87.63611094156902	66.5062067097631	0.0440024105272854		11	18	34	204
run17_P26367_D_359_389.P68400_O_1_334	run17	31	334	ranked_2	0.3292212675605899	26.859090978449043	90.31105242277448	67.0453332265218	0.0576349790511434		11	19	43	567
run17_P26367_D_359_389.P68400_O_1_334	run17	31	334	ranked_3	0.3180985913713745	27.401818015358664	89.9778573172433	62.44440002441407	0.0350038525974162		11	14	24	189
run17_P26367_D_359_389.P68400_O_1_334	run17	31	334	ranked_4	0.31410551824514	26.409375190734863	92.98588202981388	60.706363562381625	0.0527412590338195		16	17	39	391
run17_P26367_D_364_374.P68400_O_1_334	run17	11	334	ranked_0	0.4272090123734214	27.38124990463257	86.26266733805339	65.7821743177331	0.0588010669632923	17.378263473510742	8	15	31	391
run17_P26367_D_364_374.P68400_O_1_334	run17	11	334	ranked_1	0.4184381027184912	29.06375002861023	87.95214244297573	66.53818156502463	0.0416482684599278		8	14	30	337
run17_P26367_D_364_374.P68400_O_1_334	run17	11	334	ranked_2	0.4002457898714838	26.95499968528748	87.43499973842076	65.44227244637229	0.0483544291766369		8	14	30	330
run17_P26367_D_364_374.P68400_O_1_334	run17	11	334	ranked_3	0.3854785146866455	28.24285697937012	88.37230858435997	67.32700052261353	0.0575397057781765		7	13	28	311
run17_P26367_D_364_374.P68400_O_1_334	run17	11	334	ranked_4	0.3610251560019037	26.41124987602234	87.97062492370605	67.45083324114482	0.0471898497246421		8	16	34	402
run17_P26367_D_369_379.P68400_O_1_334	run17	11	334	ranked_0	0.4302297228175078	34.31749987602234	88.99368446751645	72.79333347744412	0.0774339492577883	17.545757293701172	8	19	35	389
run17_P26367_D_369_379.P68400_O_1_334	run17	11	334	ranked_1	0.3894934093380066	32.525555504692925	87.35857118879046	65.90217374718708	0.0542902689858567		9	14	33	285
run17_P26367_D_369_379.P68400_O_1_334	run17	11	334	ranked_2	0.3887898137636366	31.548888948228623	86.78916613260905	63.11476162501744	0.0508173706043752		9	12	31	322
run17_P26367_D_369_379.P68400_O_1_334	run17	11	334	ranked_3	0.3779598812208307	32.48555586073134	86.84785679408482	65.57565208103345	0.0536651492046234		9	14	31	259
run17_P26367_D_369_379.P68400_O_1_334	run17	11	334	ranked_4	0.3574220165858695	28.397777769300674	87.3984621488131	63.26181853901256	0.0443460140793144		9	13	29	331
run17_P26367_D_369_389.P68400_O_1_334	run17	21	334	ranked_0	0.4386976520728424	40.833333333333336	90.52043450396994	73.48485695975167	0.1164954996257328	17.411907196044922	12	23	41	304
run17_P26367_D_369_389.P68400_O_1_334	run17	21	334	ranked_1	0.3708107998999924	32.775454781272195	87.17388831244574	66.53999973165578	0.0516797198826487		11	18	35	414
run17_P26367_D_369_389.P68400_O_1_334	run17	21	334	ranked_2	0.3688114856488979	31.113333384195965	88.95642852783203	71.6034999847412	0.0342689939634592		6	14	20	151
run17_P26367_D_369_389.P68400_O_1_334	run17	21	334	ranked_3	0.3677316852932951	34.74300060272217	88.38571439470563	66.03458364804585	0.0436971843890478		10	14	30	285
run17_P26367_D_369_389.P68400_O_1_334	run17	21	334	ranked_4	0.3289778879695264	34.539999855889214	90.35999943659856	67.524545062672	0.0536272744671285		9	13	28	383
run17_P26367_D_374_384.P68400_O_1_334	run17	11	334	ranked_0	0.435887532837791	34.508572169712615	92.63416735331218	71.21947439093339	0.058488416116958	17.267120361328125	7	12	20	125
run17_P26367_D_374_384.P68400_O_1_334	run17	11	334	ranked_1	0.3932040788848745	26.75500011444092	91.70823489918428	70.92319976806641	0.0599941155243129		8	17	27	167
run17_P26367_D_374_384.P68400_O_1_334	run17	11	334	ranked_2	0.3720016612555161	27.408571243286133	93.07214409964423	71.18428648085822	0.0449371243698627		7	14	24	138
run17_P26367_D_374_384.P68400_O_1_334	run17	11	334	ranked_3	0.366466684521773	25.34124994277954	91.89846097506008	66.54333296276275	0.0561099245687686		8	13	24	164
run17_P26367_D_374_384.P68400_O_1_334	run17	11	334	ranked_4	0.3401200143183137	25.96800003051758	91.3254554054954	70.90125060081482	0.0343630435224337		5	11	14	51
run17_P26367_D_374_404.P68400_O_1_334	run17	31	334	ranked_0	0.3423399048913222	27.013750076293945	92.76571491786412	68.85590952092952	0.1058318109917131	19.28556060791016	8	14	26	246
run17_P26367_D_374_404.P68400_O_1_334	run17	31	334	ranked_1	0.3108541515726999	28.971000099182127	93.03105284038342	70.94137948134849	0.1314691933348916		10	19	41	329
run17_P26367_D_374_404.P68400_O_1_334	run17	31	334	ranked_2	0.3098143850198025	23.098333199818928	91.43399963378906	65.80812472105026	0.1043503834169787		12	20	42	374
run17_P26367_D_374_404.P68400_O_1_334	run17	31	334	ranked_3	0.2992177132641933	23.19499969482422	93.37533365885416	62.1840741192853	0.1152088130014537		12	15	35	324
run17_P26367_D_374_404.P68400_O_1_334	run17	31	334	ranked_4	0.2848567841102438	23.26142883300781	93.86124992370604	72.37434785262398	0.0694578056796534		7	16	27	228
run17_P26367_D_379_389.P68400_O_1_334	run17	11	334	ranked_0	0.3978715783908358	32.29666709899902	92.66411949606504	71.76769366631142	0.0532897687871814	19.62918472290039	9	17	26	171
run17_P26367_D_379_389.P68400_O_1_334	run17	11	334	ranked_1	0.3856839821509266	27.84900016784668	92.12999979654948	69.17249992915562	0.0570651572007022		10	18	28	240
run17_P26367_D_379_389.P68400_O_1_334	run17	11	334	ranked_2	0.3641412457726626	25.338181582364168	92.02714284261069	69.10281240940094	0.0637331929891141		11	21	32	251
run17_P26367_D_379_389.P68400_O_1_334	run17	11	334	ranked_3	0.364095857932742	26.637142998831614	92.59210526315788	74.83500003814697	0.0833153691154135		7	19	28	237
run17_P26367_D_379_389.P68400_O_1_334	run17	11	334	ranked_4	0.3475346897942196	25.522857393537247	90.01214272635323	68.51571428208123	0.0467464135350119		7	14	22	176
run17_P26367_D_379_399.P68400_O_1_334	run17	21	334	ranked_0	0.3887010431742009	32.51500002543131	92.68812417984007	76.2772721377286	0.0785003635778007	15.739953994750977	6	16	27	213
run17_P26367_D_379_399.P68400_O_1_334	run17	21	334	ranked_1	0.3459954966196545	27.876250505447388	91.4037504196167	70.2279171148936	0.070823579224284		8	16	26	238
run17_P26367_D_379_399.P68400_O_1_334	run17	21	334	ranked_2	0.3410531718201328	25.02083333333333	90.63866678873698	61.47518525300202	0.0745310338064089		12	15	39	337
run17_P26367_D_379_399.P68400_O_1_334	run17	21	334	ranked_3	0.3194798319557183	25.37666681077745	94.03642872401646	67.16956536666207	0.0727193159095491		9	14	28	208
run17_P26367_D_379_399.P68400_O_1_334	run17	21	334	ranked_4	0.2990075393914393	23.30428559439523	95.95785685947963	71.73999977111816	0.0627376794008472		7	14	24	213
run17_P26367_D_384_394.P68400_O_1_334	run17	11	334	ranked_0	0.4003405633903514	33.71999931335449	95.08600006103516	77.55285699026925	0.071777622599869	15.80831813812256	4	10	17	132
run17_P26367_D_384_394.P68400_O_1_334	run17	11	334	ranked_1	0.392873778959764	29.423333485921223	93.9116668701172	72.41555574205186	0.0659905881194288		6	12	20	131
run17_P26367_D_384_394.P68400_O_1_334	run17	11	334	ranked_2	0.3833117859119541	30.831666946411133	93.39272724498402	71.3123530219583	0.0545817259392191		6	11	18	136
run17_P26367_D_384_394.P68400_O_1_334	run17	11	334	ranked_3	0.3682203459815428	26.1487500667572	92.60846123328577	67.29047602698917	0.0647685588403582		8	13	22	137
run17_P26367_D_384_394.P68400_O_1_334	run17	11	334	ranked_4	0.3299381237606699	22.68857138497489	89.05999973842076	55.87428556169783	0.0231911267411631		7	7	14	123
run17_P26367_D_389_399.P68400_O_1_334	run17	11	334	ranked_0	0.4058769687653922	33.306666692097984	91.90999984741212	80.18933321634928	0.0694070716944304	15.531400680541992	3	12	17	108
run17_P26367_D_389_399.P68400_O_1_334	run17	11	334	ranked_1	0.3779184853501515	25.77624988555908	92.46199951171874	69.2669561634893	0.0874624682058112		8	15	30	250
run17_P26367_D_389_399.P68400_O_1_334	run17	11	334	ranked_2	0.3641383715373499	25.8050000667572	92.95437574386597	70.57125051816304	0.0788411146111792		8	16	30	239
run17_P26367_D_389_399.P68400_O_1_334	run17	11	334	ranked_3	0.3470698280729777	24.70666662851969	92.8370590209961	75.06391317948051	0.1075944521253096		6	17	32	207
run17_P26367_D_389_399.P68400_O_1_334	run17	11	334	ranked_4	0.3405947953408847	26.34000015258789	93.0000005086263	76.3350004196167	0.0751718930909771		5	15	25	170
run17_P26367_D_389_409.P68400_O_1_334	run17	21	334	ranked_0	0.4184597127192876	30.66230773925781	88.45125007629395	62.54586213210533	0.0727009047972982	18.47989273071289	13	16	36	273
run17_P26367_D_389_409.P68400_O_1_334	run17	21	334	ranked_1	0.4082076487313341	30.09333330790201	89.83375072479248	60.92709713597451	0.0721019074824648		15	16	39	316
run17_P26367_D_389_409.P68400_O_1_334	run17	21	334	ranked_2	0.3989920908832876	28.660714421953475	88.448636488481	65.19777790705363	0.0971792100908282		14	22	41	381
run17_P26367_D_389_409.P68400_O_1_334	run17	21	334	ranked_3	0.3864314815434523	29.984999815622967	90.26300048828124	67.6587502360344	0.0720750616328079		12	20	37	298
run17_P26367_D_389_409.P68400_O_1_334	run17	21	334	ranked_4	0.355253901354771	29.402727127075195	89.90500020980835	65.25592599091706	0.0819563486349772		11	16	36	277
run17_P26367_D_389_419.P68400_O_1_334	run17	31	334	ranked_0	0.4549249057177427	36.89600028991699	89.0692007446289	69.50425057411194	0.0961256486716085	19.896873474121094	15	25	41	342
run17_P26367_D_389_419.P68400_O_1_334	run17	31	334	ranked_1	0.4381082197198853	34.12941192178165	88.45925818549262	67.46818121996793	0.1153036689611726		17	27	69	664
run17_P26367_D_389_419.P68400_O_1_334	run17	31	334	ranked_2	0.4071648414894342	30.881999969482425	85.38000064425998	62.18936205924825	0.086167880818512		20	27	56	508
run17_P26367_D_389_419.P68400_O_1_334	run17	31	334	ranked_3	0.3662998882703651	28.432353075812845	89.30120025634766	64.66380973089309	0.0669414991551681		17	25	51	429
run17_P26367_D_389_419.P68400_O_1_334	run17	31	334	ranked_4	0.362611199984006	28.397647296681125	89.55818037553267	62.89846082834097	0.0959503838687857		17	22	50	382
run17_P26367_D_394_404.P68400_O_1_334	run17	11	334	ranked_0	0.4443045572990317	30.11857114519392	92.5378576006208	71.73142878214519	0.0868415828213563	17.84108543395996	7	14	24	202
run17_P26367_D_394_404.P68400_O_1_334	run17	11	334	ranked_1	0.4002003765224837	27.916666348775227	93.31705833883846	76.25608651534371	0.0751116124715219		6	17	27	255
run17_P26367_D_394_404.P68400_O_1_334	run17	11	334	ranked_2	0.3850710098067326	24.520000245836044	91.37117587818818	68.23038431314322	0.0783945231272121		9	17	31	238
run17_P26367_D_394_404.P68400_O_1_334	run17	11	334	ranked_3	0.3694238591399342	23.9522221883138	92.7341182933134	68.92500041081355	0.1072172424153915		9	17	30	261
run17_P26367_D_394_404.P68400_O_1_334	run17	11	334	ranked_4	0.3650674582899076	23.772500038146973	92.5	68.59478262196417	0.0817677316711557		8	15	27	213
run17_P26367_D_399_409.P68400_O_1_334	run17	11	334	ranked_0	0.4166811554187813	28.02333386739095	89.44636327570134	61.80600004196167	0.0617591072851337	18.22892951965332	9	11	24	169
run17_P26367_D_399_409.P68400_O_1_334	run17	11	334	ranked_1	0.3968800843399034	28.74624991416931	89.4450003306071	65.16550016403198	0.0783937762931562		8	12	23	177
run17_P26367_D_399_409.P68400_O_1_334	run17	11	334	ranked_2	0.3948392041772487	25.832727258855645	91.93076911339394	61.63583326339722	0.0705837957322249		11	13	31	227
run17_P26367_D_399_409.P68400_O_1_334	run17	11	334	ranked_3	0.3820951028524373	27.30300025939941	92.35272632945669	61.37666629609608	0.0756174595983356		10	11	29	249
run17_P26367_D_399_409.P68400_O_1_334	run17	11	334	ranked_4	0.3586766989626464	25.098999977111816	87.83818123557351	57.96238063630604	0.0588611238571461		10	11	24	213
run17_P26367_D_399_419.P68400_O_1_334	run17	21	334	ranked_0	0.5298644697530394	47.85727327520197	87.00600026448568	70.44307730748103	0.0798676694352428	16.614418029785156	11	15	35	345
run17_P26367_D_399_419.P68400_O_1_334	run17	21	334	ranked_1	0.503715380097619	49.13625025749207	89.25692338209886	73.9728574298677	0.0487502131417334		8	13	24	259
run17_P26367_D_399_419.P68400_O_1_334	run17	21	334	ranked_2	0.4907315569770382	44.17777824401856	88.16999934269832	70.17318162051114	0.0713503309544112		9	13	26	264
run17_P26367_D_399_419.P68400_O_1_334	run17	21	334	ranked_3	0.4676251072836253	54.56800003051758	87.5716667175293	77.86470592723174	0.0624571840866302		5	12	21	229
run17_P26367_D_399_419.P68400_O_1_334	run17	21	334	ranked_4	0.4150551111126166	31.364545128562234	89.31111102634006	67.33137913407951	0.046478448000933		11	18	34	265
run17_P26367_D_404_414.P68400_O_1_334	run17	11	334	ranked_0	0.4266774363135545	29.532000160217287	86.9469234759991	61.983913338702656	0.0465188436823995	16.718618392944336	10	13	30	295
run17_P26367_D_404_414.P68400_O_1_334	run17	11	334	ranked_1	0.4009336929163454	28.145000076293947	90.07285744803292	64.26958354314168	0.0577400500310561		10	14	27	223
run17_P26367_D_404_414.P68400_O_1_334	run17	11	334	ranked_2	0.3904705098951667	27.283333248562283	88.81199951171875	65.73874966303508	0.0602734858270388		9	15	30	208
run17_P26367_D_404_414.P68400_O_1_334	run17	11	334	ranked_3	0.3863970848907115	26.97777769300673	87.5054536299272	60.267999458312985	0.0366154323397677		9	11	21	196
run17_P26367_D_404_414.P68400_O_1_334	run17	11	334	ranked_4	0.3763137162455236	29.47375011444092	88.09642791748047	66.779090534557	0.0411635188824096		8	14	22	143
run17_P26367_D_404_422.P68400_O_1_334	run17	19	334	ranked_0	0.4858879928918034	44.61625003814697	92.6905885584214	77.3068002319336	0.0476391171970422	14.567039489746094	8	17	28	235
run17_P26367_D_404_422.P68400_O_1_334	run17	19	334	ranked_1	0.4627822482077753	43.63857160295759	92.20062446594238	77.4208692467731	0.0553120781945736		7	16	25	167
run17_P26367_D_404_422.P68400_O_1_334	run17	19	334	ranked_2	0.4617796578875283	35.50857203347342	89.87772716175427	68.73416683408949	0.1021687056022086		14	22	43	414
run17_P26367_D_404_422.P68400_O_1_334	run17	19	334	ranked_3	0.4483008854735575	32.243000221252444	89.33904738653274	70.92096765579716	0.0664213206279064		10	21	40	323
run17_P26367_D_404_422.P68400_O_1_334	run17	19	334	ranked_4	0.382200317548152	28.989166736602783	89.15949935913086	66.59562462568283	0.0816523599262714		12	20	41	389
run17_P26367_D_409_419.P68400_O_1_334	run17	11	334	ranked_0	0.5768253706103645	60.34399948120117	89.86571448189872	82.0968421132941	0.0715045419337302	10.2196044921875	5	14	25	268
run17_P26367_D_409_419.P68400_O_1_334	run17	11	334	ranked_1	0.5331563021425951	49.726000213623045	87.32500012715657	76.26647074082318	0.0583324329562754		5	12	23	259
run17_P26367_D_409_419.P68400_O_1_334	run17	11	334	ranked_2	0.5047134001650042	49.84800033569336	88.0515389075646	77.43944485982259	0.0553809558714742		5	13	23	253
run17_P26367_D_409_419.P68400_O_1_334	run17	11	334	ranked_3	0.4003106456768429	33.70875024795532	88.84470546946807	71.20119979858399	0.0500722758862089		8	17	33	311
run17_P26367_D_409_419.P68400_O_1_334	run17	11	334	ranked_4	0.3978870757798871	32.61714308602469	86.76230856088492	67.81150064468383	0.0364386180576084		7	13	24	313
run17_P26367_D_414_422.P68400_O_1_334	run17	9	334	ranked_0	0.7166478020401706	54.023333655463325	90.56277762518988	78.38296296861436	0.1516550643169315	11.227977752685549	9	18	35	290
run17_P26367_D_414_422.P68400_O_1_334	run17	9	334	ranked_1	0.6659483625951987	50.19750022888184	91.62294140984032	78.3668002319336	0.0548113052096694		8	17	25	218
run17_P26367_D_414_422.P68400_O_1_334	run17	9	334	ranked_2	0.6395848918879274	47.83875012397766	91.83937501907349	77.17250005404155	0.0497459291923585		8	16	25	198
run17_P26367_D_414_422.P68400_O_1_334	run17	9	334	ranked_3	0.5856039769219223	41.68000030517578	91.25461519681492	73.90349998474122	0.0417093774628746		7	13	19	139
run17_P26367_D_414_422.P68400_O_1_334	run17	9	334	ranked_4	0.4812665316207968	33.15833346048991	90.82610999213324	76.40916585922241	0.0547105517872178		6	18	31	209
run17_P26367_O_218_268.P68400_D_335_345	run17	51	11	ranked_0	0.2975616672844845	93.57250022888184	45.71666653951009	73.06285721915108	0.0361117479310285	9.499863624572754	8	6	11	70
run17_P26367_O_218_268.P68400_D_335_345	run17	51	11	ranked_1	0.2520502836739745	93.27000172932942	34.44166692097982	54.05111185709635	0.0268343595751766		3	6	8	36
run17_P26367_O_218_268.P68400_D_335_345	run17	51	11	ranked_2	0.2502715289733904	92.67666625976562	39.077500343322754	62.0485714503697	0.0218626753150133		3	4	4	8
run17_P26367_O_218_268.P68400_D_335_345	run17	51	11	ranked_3	0.2216315405646394	91.84500122070312	40.15999984741211	57.38833363850912	0.0234261909524539		2	4	4	65
run17_P26367_O_218_268.P68400_D_335_345	run17	51	11	ranked_4	0.1972814453431882	95.94000244140624	34.25	65.09500122070312	0.0182588935619795		1	1	1	1
run17_P26367_O_218_268.P68400_D_335_355	run17	51	21	ranked_0	0.3602976764058614	92.26199951171876	48.71142850603376	74.32941145055435	0.0596167810295328	5.901077747344971	10	7	17	160
run17_P26367_O_218_268.P68400_D_335_355	run17	51	21	ranked_1	0.3118667190922461	91.8050012588501	42.36571448189871	68.73333409627278	0.0586577178332724		8	7	12	149
run17_P26367_O_218_268.P68400_D_335_355	run17	51	21	ranked_2	0.2916418701236601	88.83461526724008	44.41249942779541	67.51199966430664	0.0949991880280212		13	12	27	227
run17_P26367_O_218_268.P68400_D_335_355	run17	51	21	ranked_3	0.2566179136572552	84.01666641235352	42.052999877929686	57.78937482833862	0.037340837073922		6	10	17	223
run17_P26367_O_218_268.P68400_D_335_355	run17	51	21	ranked_4	0.2128247936347175	88.4020004272461	40.75454538518732	63.4438096909296	0.0349408225957204		10	11	21	128
run17_P26367_O_218_268.P68400_D_335_365	run17	51	31	ranked_0	0.2154044722546464	92.59875011444092	37.38285718645368	66.83133341471354	0.0369043505067535	11.416037559509276	8	7	14	142
run17_P26367_O_218_268.P68400_D_335_365	run17	51	31	ranked_1	0.2058275337807751	88.67545526677912	34.30466651916504	57.307692527771	0.0530886439500943		11	15	38	382
run17_P26367_O_218_268.P68400_D_335_365	run17	51	31	ranked_2	0.192776144909541	85.2599983215332	32.88111178080241	53.83266639709473	0.025106231006509		6	9	17	148
run17_P26367_O_218_268.P68400_D_335_365	run17	51	31	ranked_3	0.1914168376431427	88.48538472102238	31.61500017983573	58.997037181147824	0.0364102073887074		13	14	37	512
run17_P26367_O_218_268.P68400_D_335_365	run17	51	31	ranked_4	0.1611258334734222	89.77555550469293	36.36636352539063	60.40049991607666	0.0473962258164681		9	11	26	436
run17_P26367_O_218_268.P68400_D_335_391	run17	51	57	ranked_0	0.1784893854713077	90.84499969482422	32.49444452921549	63.20526303743061	0.0382201797924632	15.300186157226562	10	9	19	155
run17_P26367_O_218_268.P68400_D_335_391	run17	51	57	ranked_1	0.1719512430659983	94.62889014350044	33.98800048828125	72.97142955235073	0.0434654318906535		9	5	15	122
run17_P26367_O_218_268.P68400_D_335_391	run17	51	57	ranked_2	0.1477828987758135	93.44249979654948	33.61888885498047	67.8038093930199	0.0570176197504398		12	9	26	299
run17_P26367_O_218_268.P68400_D_335_391	run17	51	57	ranked_3	0.1462287134753279	95.04666900634766	30.3933334350586	62.720001220703125	0.0249724691243615		3	3	3	10
run17_P26367_O_218_268.P68400_D_335_391	run17	51	57	ranked_4	0.1286283937168104	91.25800094604492	33.75111113654243	64.0178952468069	0.0550666361771645		10	9	23	200
run17_P26367_O_218_268.P68400_D_340_350	run17	51	11	ranked_0	0.3256534611277454	94.15999930245536	36.40666707356771	67.50461519681491	0.0521934941090107	6.867341041564941	7	6	16	138
run17_P26367_O_218_268.P68400_D_340_350	run17	51	11	ranked_1	0.3015692347736901	93.125	45.46399917602539	66.646666208903	0.0272109669805281		4	5	7	57
run17_P26367_O_218_268.P68400_D_340_350	run17	51	11	ranked_2	0.2865741895105748	94.60800018310547	42.733750343322754	62.685384897085335	0.0365612111951325		5	8	13	86
run17_P26367_O_218_268.P68400_D_340_350	run17	51	11	ranked_3	0.2569022870615918	87.49999936421712	37.082499980926514	58.68999971662249	0.0281883092172349		6	8	18	143
run17_P26367_O_218_268.P68400_D_340_350	run17	51	11	ranked_4	0.2474631894039626	93.59888882107204	36.47875022888184	66.71882360121784	0.0303765682649211		9	8	17	90
run17_P26367_O_218_268.P68400_D_345_355	run17	51	11	ranked_0	0.3672443955425251	93.35333315531412	45.72249937057495	74.30099964141846	0.0760017138414871	7.231202125549316	12	8	20	167
run17_P26367_O_218_268.P68400_D_345_355	run17	51	11	ranked_1	0.3346253294872782	93.26846137413612	40.327500343322754	73.10047621954055	0.0835954193642885		13	8	22	208
run17_P26367_O_218_268.P68400_D_345_355	run17	51	11	ranked_2	0.324360247318148	90.82750034332275	41.511667251586914	69.69214330400739	0.04811493627107		8	6	16	115
run17_P26367_O_218_268.P68400_D_345_355	run17	51	11	ranked_3	0.2998982778498088	87.95833206176758	38.831999969482425	65.62818111072887	0.0340553777434023		6	5	8	55
run17_P26367_O_218_268.P68400_D_345_355	run17	51	11	ranked_4	0.2838256613401526	89.67000034877232	40.02166748046875	66.75538517878606	0.0298827177019073		7	6	14	111
run17_P26367_O_218_268.P68400_D_345_365	run17	51	21	ranked_0	0.2934220910723332	92.74499988555908	44.9200005531311	68.83250021934509	0.0482774120970626	9.073724746704102	8	8	17	163
run17_P26367_O_218_268.P68400_D_345_365	run17	51	21	ranked_1	0.2858427177111992	86.38375043869019	43.5022218492296	63.68176471485811	0.0434794433604857		8	9	19	192
run17_P26367_O_218_268.P68400_D_345_365	run17	51	21	ranked_2	0.2689863391254521	92.15749931335448	44.45900058746338	65.65833335452609	0.0578527078164201		8	10	17	138
run17_P26367_O_218_268.P68400_D_345_365	run17	51	21	ranked_3	0.2526809201099638	84.72083346048991	39.91300010681152	64.3536364815452	0.0713186749887134		12	10	36	456
run17_P26367_O_218_268.P68400_D_345_365	run17	51	21	ranked_4	0.2407139349145977	92.42800064086914	37.84181802923029	63.83523832048689	0.066942080608788		10	11	25	206
run17_P26367_O_218_268.P68400_D_350_360	run17	51	11	ranked_0	0.3264263086993566	90.46000017438617	37.73999949863979	64.09999983651298	0.0362121290463232	8.02110481262207	7	7	13	95
run17_P26367_O_218_268.P68400_D_350_360	run17	51	11	ranked_1	0.3092972099073723	89.64571598597935	42.57499980926514	64.5413340250651	0.0346441163148333		7	8	14	121
run17_P26367_O_218_268.P68400_D_350_360	run17	51	11	ranked_2	0.269541005046692	93.5912504196167	42.15000016348703	69.58533363342285	0.0419374668554993		8	7	15	122
run17_P26367_O_218_268.P68400_D_350_360	run17	51	11	ranked_3	0.2644701878648551	89.478999710083	33.51777776082357	62.97105247096012	0.0533285030727297		10	9	19	136
run17_P26367_O_218_268.P68400_D_350_360	run17	51	11	ranked_4	0.2306409556802692	89.17000045776368	34.09625029563904	64.69277816348605	0.0551345853219289		10	8	22	192
run17_P26367_O_218_268.P68400_D_350_380	run17	51	31	ranked_0	0.3070983472154995	91.44909113103694	42.84333335028754	69.57650012969971	0.0490868607353619	6.977311134338379	11	9	19	114
run17_P26367_O_218_268.P68400_D_350_380	run17	51	31	ranked_1	0.2983225092599537	90.6438457782452	42.21000003814697	67.39559982299805	0.0719527507353105		13	12	31	263
run17_P26367_O_218_268.P68400_D_350_380	run17	51	31	ranked_2	0.253224641860958	91.5763633034446	36.418750286102295	68.35210519087941	0.0583304815823714		11	8	19	188
run17_P26367_O_218_268.P68400_D_350_380	run17	51	31	ranked_3	0.2373235404264403	88.31583404541016	36.72090859846635	63.64000013600225	0.0503270739792438		12	11	26	226
run17_P26367_O_218_268.P68400_D_350_380	run17	51	31	ranked_4	0.2311580128284906	91.3250015258789	34.35799980163574	62.84150066375732	0.045356616221005		10	10	21	200
run17_P26367_O_218_268.P68400_D_355_365	run17	51	11	ranked_0	0.3485647408969959	92.17091022838244	48.76000022888184	73.89263233385589	0.0817758633076087	8.303403854370117	11	8	19	175
run17_P26367_O_218_268.P68400_D_355_365	run17	51	11	ranked_1	0.3444050838163066	93.83500061035156	46.48272739757192	69.03142892746698	0.0733447237265862		10	11	23	180
run17_P26367_O_218_268.P68400_D_355_365	run17	51	11	ranked_2	0.3432665452616745	89.1875	45.3127274946733	68.20391314962636	0.0630947182070901		12	11	26	261
run17_P26367_O_218_268.P68400_D_355_365	run17	51	11	ranked_3	0.3020724216797859	91.1414293561663	44.20500040054321	66.10866724650064	0.0488036542121808		7	8	12	120
run17_P26367_O_218_268.P68400_D_355_365	run17	51	11	ranked_4	0.2396150836688147	89.75384638859676	33.60111088222928	66.78227277235551	0.0598933743035808		13	9	23	203
run17_P26367_O_218_268.P68400_D_355_375	run17	51	21	ranked_0	0.3213249673267369	90.5720001220703	46.67692301823543	65.76173915033755	0.0423986557059304	9.386877059936523	10	13	23	163
run17_P26367_O_218_268.P68400_D_355_375	run17	51	21	ranked_1	0.2881651174721493	88.49099998474121	44.9030767587515	63.85434772657312	0.0538187567193652		10	13	23	230
run17_P26367_O_218_268.P68400_D_355_375	run17	51	21	ranked_2	0.2747241877882331	93.23428562709265	48	72.35692302997296	0.0383019556092689		7	6	11	68
run17_P26367_O_218_268.P68400_D_355_375	run17	51	21	ranked_3	0.2573800938861191	89.92250061035156	39.125555674235024	68.15238135201591	0.0522396014782253		12	9	24	182
run17_P26367_O_218_268.P68400_D_355_375	run17	51	21	ranked_4	0.2419203713984832	92.85	41.69799957275391	67.27399978637695	0.0310011118691555		5	5	8	91
run17_P26367_O_218_268.P68400_D_360_370	run17	51	11	ranked_0	0.3429280880012014	92.56333287556966	48.99333381652832	70.778333346049	0.0329399720071145	7.102801322937012	6	6	10	89
run17_P26367_O_218_268.P68400_D_360_370	run17	51	11	ranked_1	0.324698779300648	93.55714198521206	44.985999298095706	73.31916586558025	0.0526413826702032		7	5	10	77
run17_P26367_O_218_268.P68400_D_360_370	run17	51	11	ranked_2	0.3184870362534496	93.28333409627278	47.795714787074495	68.7900006220891	0.0443504242433863		6	7	13	136
run17_P26367_O_218_268.P68400_D_360_370	run17	51	11	ranked_3	0.2929866970927119	94.09749984741212	47.70800018310547	68.32555558946397	0.0522596295930496		4	5	9	85
run17_P26367_O_218_268.P68400_D_360_370	run17	51	11	ranked_4	0.2867421117781136	92.29999923706056	44.4975004196167	71.05444420708551	0.0531015293576092		10	8	19	129
run17_P26367_O_218_268.P68400_D_365_375	run17	51	11	ranked_0	0.3550254284863048	91.25230818528397	45.57333331637912	72.56545482982288	0.0782436166098731	6.273481845855713	13	9	22	182
run17_P26367_O_218_268.P68400_D_365_375	run17	51	11	ranked_1	0.3331240477835995	91.41375064849854	44.73999913533529	66.70411749447094	0.070549488467488		8	9	17	139
run17_P26367_O_218_268.P68400_D_365_375	run17	51	11	ranked_2	0.3120325884763461	94.04000006781683	40.92399978637695	75.06999996730259	0.049788679232336		9	5	16	177
run17_P26367_O_218_268.P68400_D_365_375	run17	51	11	ranked_3	0.2579079242986338	92.08454617587005	35.11375021934509	68.09684261522796	0.0721231874507606		11	8	20	189
run17_P26367_O_218_268.P68400_D_365_375	run17	51	11	ranked_4	0.2434096836297962	90.7025006612142	30.171666781107582	70.525556034512	0.0538779455385119		12	6	19	248
run17_P26367_O_218_268.P68400_D_365_385	run17	51	21	ranked_0	0.2743993019925101	90.7400016784668	39.53999964396159	60.02000045776367	0.038921393861393	9.271718978881836	6	9	16	64
run17_P26367_O_218_268.P68400_D_365_385	run17	51	21	ranked_1	0.263779925652213	83.53889041476779	41.359999656677246	59.436667124430336	0.0461218581297248		9	12	24	248
run17_P26367_O_218_268.P68400_D_365_385	run17	51	21	ranked_2	0.2632421538373336	87.35250059763591	40.66142817905971	70.15052654868678	0.0647283673253206		12	7	17	168
run17_P26367_O_218_268.P68400_D_365_385	run17	51	21	ranked_3	0.2495997375948424	88.53111012776692	37.554286411830354	66.22874975204468	0.0421635924266105		9	7	13	81
run17_P26367_O_218_268.P68400_D_365_385	run17	51	21	ranked_4	0.221375433949417	86.66624927520752	33.59299983978271	57.18111069997152	0.0423999141013969		8	10	19	132
run17_P26367_O_218_268.P68400_D_370_380	run17	51	11	ranked_0	0.3931168723263196	90.84181906960228	53.81000010172526	74.17750053405761	0.0793872281899971	5.577874660491943	11	9	23	160
run17_P26367_O_218_268.P68400_D_370_380	run17	51	11	ranked_1	0.3798916825135329	90.39909154718572	51.66249942779541	74.08894749691612	0.0806413985832449		11	8	23	170
run17_P26367_O_218_268.P68400_D_370_380	run17	51	11	ranked_2	0.3608739326085582	92.02500025431316	47.24111090766059	72.83190482003349	0.0722107375240355		12	9	23	167
run17_P26367_O_218_268.P68400_D_370_380	run17	51	11	ranked_3	0.3519798222102937	90.02416674296062	47.08555560641818	71.62190482729957	0.0860823918154974		12	9	28	238
run17_P26367_O_218_268.P68400_D_370_380	run17	51	11	ranked_4	0.3347341772056531	93.10666741265192	39.008571079799104	69.43875026702881	0.0380487638109379		9	7	14	123
run17_P26367_O_218_268.P68400_D_375_385	run17	51	11	ranked_0	0.3377369062812906	90.5	45.89142935616629	66.48000042255109	0.0446256859910604	6.685092926025391	6	7	12	114
run17_P26367_O_218_268.P68400_D_375_385	run17	51	11	ranked_1	0.3220415182910682	91.37444390190971	46.88124990463257	70.43647025613224	0.0451894324933759		9	8	17	88
run17_P26367_O_218_268.P68400_D_375_385	run17	51	11	ranked_2	0.2642949592220533	93.00555504692926	41.79833285013834	72.5226661682129	0.040842571499986		9	6	14	142
run17_P26367_O_218_268.P68400_D_375_385	run17	51	11	ranked_3	0.2637265268861954	90.4387502670288	40.89857183183943	67.3200003306071	0.0429402512756059		8	7	19	178
run17_P26367_O_218_268.P68400_D_375_385	run17	51	11	ranked_4	0.2299953753216841	87.83600006103515	34.4762499332428	64.12055555979411	0.0512332094398653		10	8	23	227
run17_P26367_O_218_268.P68400_D_380_390	run17	51	11	ranked_0	0.3251390369201082	93.21000003814696	44.052857535226	70.27000020345052	0.08391408315864	6.959394454956055	8	7	16	145
run17_P26367_O_218_268.P68400_D_380_390	run17	51	11	ranked_1	0.3251222305253865	91.80666542053224	40.93500022888183	68.68318124250932	0.0943313262592794		12	10	26	184
run17_P26367_O_218_268.P68400_D_380_390	run17	51	11	ranked_2	0.317977434326659	91.68124866485596	44.90500020980835	68.29312443733215	0.0573943960033567		8	8	15	121
run17_P26367_O_218_268.P68400_D_380_390	run17	51	11	ranked_3	0.2918184545520615	90.14857046944756	38.73999913533529	61.2312490940094	0.0754253292549741		7	9	16	152
run17_P26367_O_218_268.P68400_D_380_390	run17	51	11	ranked_4	0.2496725781813205	92.57000122070312	41.77599945068359	67.17300033569336	0.0301452400586539		5	5	11	75
run17_P26367_O_218_268.P68400_O_1_334	run17	51	334	ranked_0	0.4441287640504517	64.81285640171596	91.01857103620256	77.91571371895927	0.0363463165358237	16.29456901550293	7	7	13	63
run17_P26367_O_218_268.P68400_O_1_334	run17	51	334	ranked_1	0.4198812984910781	72.93636460737748	83.74875044822693	79.3437043649179	0.0565412597764818		11	16	26	204
run17_P26367_O_218_268.P68400_O_1_334	run17	51	334	ranked_2	0.3144209668034605	68.04222234090169	87.98615382267879	79.82727276195179	0.0341498193805604		9	13	18	110
run17_P26367_O_218_268.P68400_O_1_334	run17	51	334	ranked_3	0.2652801797253233	62.29599914550781	89.98999786376953	72.68124866485596	0.0188735623085015		5	3	5	20
run17_P26367_O_218_268.P68400_O_1_334	run17	51	334	ranked_4	0.2629908989500306	76.32200164794922	90.27499961853027	82.52333407931857	0.0213173863915672		5	4	7	48
run17_P26367_O_6_132.P68400_D_335_345	run17	127	11	ranked_0	0.3990370409028904	85.01736891897102	48.25142887660435	75.1188465998723	0.1437512425931819	8.166635513305664	19	7	35	227
run17_P26367_O_6_132.P68400_D_335_345	run17	127	11	ranked_1	0.2686583937650604	82.5988892449273	29.71285711015974	59.46125018596649	0.0512223526621164		9	7	18	102
run17_P26367_O_6_132.P68400_D_335_345	run17	127	11	ranked_2	0.2281553142671852	82.41500091552734	26.95333321889241	54.68416706720988	0.0351789006042118		6	6	12	58
run17_P26367_O_6_132.P68400_D_335_345	run17	127	11	ranked_3	0.2169922324873777	90.06153928316556	27.70200004577637	72.73944505055745	0.0666804651991461		13	5	20	124
run17_P26367_O_6_132.P68400_D_335_345	run17	127	11	ranked_4	0.2111542447140463	83.63666703965929	27.949999809265137	66.5023078918457	0.0562564275186209		9	4	13	101
run17_P26367_O_6_132.P68400_D_335_355	run17	127	21	ranked_0	0.2265281147633054	88.26749992370605	28.77500009536743	48.60583337148031	0.0294670375179974	16.306222915649414	4	8	11	68
run17_P26367_O_6_132.P68400_D_335_355	run17	127	21	ranked_1	0.2181891265185253	77.18142754690987	28.27749967575073	51.09933268229167	0.0285683547149909		7	8	12	39
run17_P26367_O_6_132.P68400_D_335_355	run17	127	21	ranked_2	0.2077960652310548	89.2411117553711	30.15166632334392	65.60533358256022	0.0377042401126108		9	6	12	51
run17_P26367_O_6_132.P68400_D_335_355	run17	127	21	ranked_3	0.1920334994932443	89.9219985961914	25.87166690826416	54.98545403914018	0.0320804930763834		5	6	9	52
run17_P26367_O_6_132.P68400_D_335_355	run17	127	21	ranked_4	0.1692405602050743	90.47750091552734	24.78749990463257	57.63250041007996	0.0319841813225584		4	4	6	24
run17_P26367_O_6_132.P68400_D_335_365	run17	127	31	ranked_0	0.1785153512421858	83.14749908447266	24.75	53.94874954223633	0.0234295223019105	18.1110897064209	4	4	6	36
run17_P26367_O_6_132.P68400_D_335_365	run17	127	31	ranked_1	0.1621141493734302	87.22799987792969	26.19000005722046	60.09999995761447	0.0252367338361307		5	4	6	26
run17_P26367_O_6_132.P68400_D_335_365	run17	127	31	ranked_2	0.157628755162564	87.35000101725261	28.516667048136394	57.933334032694496	0.0199139160163667		3	3	5	14
run17_P26367_O_6_132.P68400_D_335_365	run17	127	31	ranked_3	0.157591748486629	77.90499877929688	27.70499992370605	52.804999351501465	0.0209797104258284		2	2	2	8
run17_P26367_O_6_132.P68400_D_335_365	run17	127	31	ranked_4	0.1291216979078739				0		0	0	0	0
run17_P26367_O_6_132.P68400_D_335_391	run17	127	57	ranked_0	0.1157928113946026				0	50	0	0	0	0
run17_P26367_O_6_132.P68400_D_335_391	run17	127	57	ranked_1	0.1101666054890916				0		0	0	0	0
run17_P26367_O_6_132.P68400_D_335_391	run17	127	57	ranked_2	0.1097602090638332				0		0	0	0	0
run17_P26367_O_6_132.P68400_D_335_391	run17	127	57	ranked_3	0.104804159816428				0		0	0	0	0
run17_P26367_O_6_132.P68400_D_335_391	run17	127	57	ranked_4	0.102113871343192				0		0	0	0	0
run17_P26367_O_6_132.P68400_D_340_350	run17	127	11	ranked_0	0.2707772410361231	86.13133417765299	32.40666675567627	70.78142919994536	0.0631450440375223	11.95286750793457	15	6	22	106
run17_P26367_O_6_132.P68400_D_340_350	run17	127	11	ranked_1	0.2199676454747953	88.34249877929688	25.070000330607098	50.37899971008301	0.0382898911721997		4	6	9	112
run17_P26367_O_6_132.P68400_D_340_350	run17	127	11	ranked_2	0.2085538256623896	86.0049991607666	30.7024998664856	58.3537495136261	0.0258220111414159		4	4	6	40
run17_P26367_O_6_132.P68400_D_340_350	run17	127	11	ranked_3	0.19807132993035	91.55999908447264	28.321666717529297	57.066363247958094	0.0298792029680544		5	6	7	26
run17_P26367_O_6_132.P68400_D_340_350	run17	127	11	ranked_4	0.1909854254948727	89.89500045776367	28.94333394368489	63.772857666015625	0.0240837018678755		4	3	4	14
run17_P26367_O_6_132.P68400_D_345_355	run17	127	11	ranked_0	0.282816211267203	85.85266672770182	31.14000010490417	66.82217398933743	0.0575360287138193	12.939626693725586	15	8	24	134
run17_P26367_O_6_132.P68400_D_345_355	run17	127	11	ranked_1	0.2611060422972164	93.68750190734865	30.64666684468587	66.67000116620746	0.0448093178313684		4	3	7	36
run17_P26367_O_6_132.P68400_D_345_355	run17	127	11	ranked_2	0.2518237056969041	92.2683334350586	27.90333302815755	70.81333329942491	0.0345924544223963		6	3	6	41
run17_P26367_O_6_132.P68400_D_345_355	run17	127	11	ranked_3	0.2003294309445403	92.84000142415364	27.479999542236328	66.69600067138671	0.0270417028377082		3	2	4	14
run17_P26367_O_6_132.P68400_D_345_355	run17	127	11	ranked_4	0.1693189090180347	86.79500198364258	23.53499984741211	55.165000915527344	0.0226006660294417		2	2	2	5
run17_P26367_O_6_132.P68400_D_345_365	run17	127	21	ranked_0	0.2360082189811801	89.71571350097656	35.42888938056098	59.1793749332428	0.0385558933019481	17.86968994140625	7	9	12	93
run17_P26367_O_6_132.P68400_D_345_365	run17	127	21	ranked_1	0.2294963557611067	87.49545426802202	33.91874980926514	64.93684186433491	0.0446972125585622		11	8	15	64
run17_P26367_O_6_132.P68400_D_345_365	run17	127	21	ranked_2	0.2008503106132352	87.86999893188477	30.84666697184245	59.35833295186361	0.0296171108989297		6	6	11	88
run17_P26367_O_6_132.P68400_D_345_365	run17	127	21	ranked_3	0.1722586381014449	88.77666473388672	29.324999809265137	64.99599876403809	0.023363800595206		3	2	3	8
run17_P26367_O_6_132.P68400_D_345_365	run17	127	21	ranked_4	0.130961442659562				0		0	0	0	0
run17_P26367_O_6_132.P68400_D_350_360	run17	127	11	ranked_0	0.2303692130863544	88.79571424211774	26.10374975204468	55.35999984741211	0.0350888725413575	16.650768280029297	7	8	14	104
run17_P26367_O_6_132.P68400_D_350_360	run17	127	11	ranked_1	0.2171817450456162	87.79285648890904	28.16800003051758	62.9491662979126	0.0306203915839707		7	5	9	26
run17_P26367_O_6_132.P68400_D_350_360	run17	127	11	ranked_2	0.2170648879685559	90.90599975585936	26.52749991416931	62.29333315955268	0.0398568658820997		10	8	17	70
run17_P26367_O_6_132.P68400_D_350_360	run17	127	11	ranked_3	0.2006762772345426	88.56800079345703	25.51500034332276	60.5444450378418	0.0451445098716907		5	4	6	27
run17_P26367_O_6_132.P68400_D_350_360	run17	127	11	ranked_4	0.1690193785200548	91.48000030517578	26.490000406901043	67.10875034332275	0.0269596522598767		5	3	6	22
run17_P26367_O_6_132.P68400_D_350_380	run17	127	31	ranked_0	0.1835734820620859	79.42052620335629	28.97800006866455	62.026551674152245	0.1043225939065791	16.452510833740234	19	10	37	345
run17_P26367_O_6_132.P68400_D_350_380	run17	127	31	ranked_1	0.1805048948217923	80.42850036621094	30.589999771118165	63.815666834513344	0.1112560867681937		20	10	54	463
run17_P26367_O_6_132.P68400_D_350_380	run17	127	31	ranked_2	0.1662452100849411	78.52888912624783	30.974285125732425	57.72374987602234	0.0458522799631283		9	7	20	130
run17_P26367_O_6_132.P68400_D_350_380	run17	127	31	ranked_3	0.1418419730520358	83.70999908447266	30.31999969482422	57.01499938964844	0.0182588935619795		1	1	1	10
run17_P26367_O_6_132.P68400_D_350_380	run17	127	31	ranked_4	0.1136406410290018				0		0	0	0	0
run17_P26367_O_6_132.P68400_D_355_365	run17	127	11	ranked_0	0.2168152531349082	87.43399963378906	30.59799995422363	59.01599979400635	0.0342649075736326	16.119972229003906	5	5	5	30
run17_P26367_O_6_132.P68400_D_355_365	run17	127	11	ranked_1	0.2053645160461605	91.25	32.02500057220459	57.40714318411691	0.0263627176733162		3	4	6	40
run17_P26367_O_6_132.P68400_D_355_365	run17	127	11	ranked_2	0.204005305736995	87.77999877929688	32.38333320617676	60.081665992736816	0.0274205547579899		3	3	4	24
run17_P26367_O_6_132.P68400_D_355_365	run17	127	11	ranked_3	0.1965638135253686	90.9816665649414	31.75199966430664	64.05909070101652	0.0287667300523344		6	5	9	56
run17_P26367_O_6_132.P68400_D_355_365	run17	127	11	ranked_4	0.1692511717839488	80.41999816894531	35.95000076293945	58.18499946594238	0.0199777019699618		1	1	1	2
run17_P26367_O_6_132.P68400_D_355_375	run17	127	21	ranked_0	0.2345911092083672	82.44421145790501	32.32999977698693	62.08531296253204	0.072316749271411	15.399303436279297	19	13	42	309
run17_P26367_O_6_132.P68400_D_355_375	run17	127	21	ranked_1	0.1867567005732662	77.28666687011719	26.99399948120117	45.85374975204468	0.0228111057222009		3	5	7	100
run17_P26367_O_6_132.P68400_D_355_375	run17	127	21	ranked_2	0.1699847269387651	74.64249801635742	27.13499927520752	58.80666510264079	0.0215731211759299		4	2	4	31
run17_P26367_O_6_132.P68400_D_355_375	run17	127	21	ranked_3	0.1627138743495857	75.18000030517578	28.713999938964843	51.94700012207032	0.0289280773882377		5	5	8	47
run17_P26367_O_6_132.P68400_D_355_375	run17	127	21	ranked_4	0.1206296408941334				0		0	0	0	0
run17_P26367_O_6_132.P68400_D_360_370	run17	127	11	ranked_0	0.2988640228187093	84.32500012715657	31.64200019836425	60.37818197770552	0.0543952522697048	11.362451553344728	12	10	20	128
run17_P26367_O_6_132.P68400_D_360_370	run17	127	11	ranked_1	0.2170260306317213	88.72285679408482	27.43999989827474	60.43846130371094	0.0388266172957039		7	6	11	85
run17_P26367_O_6_132.P68400_D_360_370	run17	127	11	ranked_2	0.205397882855643	90.1666653951009	30.672500133514404	66.3689992904663	0.0284585705895417		6	4	9	30
run17_P26367_O_6_132.P68400_D_360_370	run17	127	11	ranked_3	0.1487667119571256				0		0	0	0	0
run17_P26367_O_6_132.P68400_D_360_370	run17	127	11	ranked_4	0.1425508521319274				0		0	0	0	0
run17_P26367_O_6_132.P68400_D_365_375	run17	127	11	ranked_0	0.3239780341403602	83.82055515713162	37.40444480048286	68.34851837158203	0.1062770171387833	11.180322647094728	18	9	34	219
run17_P26367_O_6_132.P68400_D_365_375	run17	127	11	ranked_1	0.3226371216521927	86.76190439860027	35.512000274658206	70.22967726184476	0.1076850857672291		21	10	37	214
run17_P26367_O_6_132.P68400_D_365_375	run17	127	11	ranked_2	0.257362691003351	82.9547368099815	31.25777816772461	66.33785724639893	0.1389531930076941		19	9	42	324
run17_P26367_O_6_132.P68400_D_365_375	run17	127	11	ranked_3	0.2460527131989865	83.34187602996826	28.80857140677316	66.74478331856106	0.1287971966044702		16	7	37	286
run17_P26367_O_6_132.P68400_D_365_375	run17	127	11	ranked_4	0.1982888774307836	79.09461505596454	29.23375034332276	60.0999999273391	0.0477346124891465		13	8	19	150
run17_P26367_O_6_132.P68400_D_365_385	run17	127	21	ranked_0	0.1908931230456287	84.69400100708008	26.21222241719564	56.99210588555587	0.0381795599203703	18.907384872436523	10	9	17	106
run17_P26367_O_6_132.P68400_D_365_385	run17	127	21	ranked_1	0.1878441122273509	84.20874977111816	26.81285694667272	57.42399978637695	0.0251163792386087		8	7	11	26
run17_P26367_O_6_132.P68400_D_365_385	run17	127	21	ranked_2	0.1784872727960377	73.48833338419597	26.11800003051757	51.95636367797852	0.0268900435503182		6	5	9	73
run17_P26367_O_6_132.P68400_D_365_385	run17	127	21	ranked_3	0.1776484008316672	82.6028573172433	27.2699998219808	57.06461539635291	0.0263411580332024		7	6	10	56
run17_P26367_O_6_132.P68400_D_365_385	run17	127	21	ranked_4	0.1304653561438237	93.58499908447266	26.93333371480306	53.5939998626709	0.0189479801363137		2	3	4	18
run17_P26367_O_6_132.P68400_D_370_380	run17	127	11	ranked_0	0.3186203441791903	86.75941063376034	31.765555063883465	67.72307601341835	0.1197666282773757	10.888294219970703	17	9	39	327
run17_P26367_O_6_132.P68400_D_370_380	run17	127	11	ranked_1	0.2665955710698507	87.88578957005551	25.84749984741211	69.50407409667969	0.1230149607932497		19	8	41	468
run17_P26367_O_6_132.P68400_D_370_380	run17	127	11	ranked_2	0.2365037290872235	78.2411117553711	29.085555606418183	53.66333368089464	0.0376097289284196		9	9	15	139
run17_P26367_O_6_132.P68400_D_370_380	run17	127	11	ranked_3	0.2191969611756122	79.04888916015625	23.32833353678385	56.760666910807295	0.0330015846849695		9	6	18	243
run17_P26367_O_6_132.P68400_D_370_380	run17	127	11	ranked_4	0.2007701570337838	79.33000030517579	26.26833311716716	50.38727274808016	0.0317638159496652		5	6	14	166
run17_P26367_O_6_132.P68400_D_375_385	run17	127	11	ranked_0	0.266654257760418	92.04333241780598	31.071999740600585	76.80049924850464	0.0552851976916966	14.935361862182615	15	5	23	175
run17_P26367_O_6_132.P68400_D_375_385	run17	127	11	ranked_1	0.2147034349686023	91.36777835422092	30.858333269755047	67.16400032043457	0.0390746327682982		9	6	12	95
run17_P26367_O_6_132.P68400_D_375_385	run17	127	11	ranked_2	0.2036852444893838	92.274545842951	29.86428587777274	68.00388918982611	0.03616138273573		11	7	15	136
run17_P26367_O_6_132.P68400_D_375_385	run17	127	11	ranked_3	0.1958801912904526	93.40499877929688	28.802000045776367	57.51444392734104	0.0288459692831005		4	5	6	67
run17_P26367_O_6_132.P68400_D_375_385	run17	127	11	ranked_4	0.1298678801580979				0		0	0	0	0
run17_P26367_O_6_132.P68400_D_380_390	run17	127	11	ranked_0	0.2104488142514254	89.40222422281902	25.15	66.45500128609794	0.0379556611362473	19.68386650085449	9	5	10	77
run17_P26367_O_6_132.P68400_D_380_390	run17	127	11	ranked_1	0.2095983685122412	82.14600067138672	25.78999964396159	61.012500286102295	0.031279361709014		5	3	6	44
run17_P26367_O_6_132.P68400_D_380_390	run17	127	11	ranked_2	0.1934453882423849	87.5	26.92600021362305	67.30866673787435	0.0349363183008237		10	5	15	130
run17_P26367_O_6_132.P68400_D_380_390	run17	127	11	ranked_3	0.1927303774451973	79.64833450317383	25.734999974568684	52.69166723887125	0.0299999570075341		6	6	12	109
run17_P26367_O_6_132.P68400_D_380_390	run17	127	11	ranked_4	0.1353019110896937	86.18499755859375	19.75	41.89499918619792	0.0197010241579517		2	4	5	18
run17_P26367_O_6_132.P68400_O_1_334	run17	127	334	ranked_0	0.2643903568710783				0	50	0	0	0	0
run17_P26367_O_6_132.P68400_O_1_334	run17	127	334	ranked_1	0.2248576885288174				0		0	0	0	0
run17_P26367_O_6_132.P68400_O_1_334	run17	127	334	ranked_2	0.2223896072511738				0		0	0	0	0
run17_P26367_O_6_132.P68400_O_1_334	run17	127	334	ranked_3	0.2200019142116742				0		0	0	0	0
run17_P26367_O_6_132.P68400_O_1_334	run17	127	334	ranked_4	0.2060334410737793				0		0	0	0	0
run18_P26367_D_133_143.Q01105_O_36_235	run18	11	200	ranked_0	0.4392119933428405	31.21750044822693	84.04352951049805	67.13920021057129	0.0368755122893294	17.76837730407715	8	17	24	200
run18_P26367_D_133_143.Q01105_O_36_235	run18	11	200	ranked_1	0.4306679773738096	29.87374997138977	76.26647074082318	61.420800094604495	0.0433600707033725		8	17	24	199
run18_P26367_D_133_143.Q01105_O_36_235	run18	11	200	ranked_2	0.4221276471750944	30.74555566575792	75.44699974060059	61.57413778633907	0.0483307406795041		9	20	29	229
run18_P26367_D_133_143.Q01105_O_36_235	run18	11	200	ranked_3	0.4048887461209867	28.910000119890487	79.98866729736328	63.73636410453103	0.0303489844368256		7	15	19	130
run18_P26367_D_133_143.Q01105_O_36_235	run18	11	200	ranked_4	0.4015730642805316	30.350000143051147	76.10666720072429	62.02769272144024	0.0288250945452344		8	18	26	204
run18_P26367_D_133_153.Q01105_O_36_235	run18	21	200	ranked_0	0.438163384613015	38.53769258352426	70.56818181818181	58.671142959594725	0.039953023831404	16.884817123413086	13	22	43	408
run18_P26367_D_133_153.Q01105_O_36_235	run18	21	200	ranked_1	0.4314353562520019	39.16100006103515	76.02125072479248	61.84423123873197	0.0590055720271161		10	16	31	271
run18_P26367_D_133_153.Q01105_O_36_235	run18	21	200	ranked_2	0.4178218558970195	36.33923075749324	73.93761880057198	59.561764548806586	0.0451036583401436		13	21	37	348
run18_P26367_D_133_153.Q01105_O_36_235	run18	21	200	ranked_3	0.410496235102932	39.862999725341794	70.5618748664856	58.7546151968149	0.0354329494975077		10	16	27	258
run18_P26367_D_133_153.Q01105_O_36_235	run18	21	200	ranked_4	0.4091702310275131	38.03090927817605	71.19411760218003	58.16571433203561	0.039291560954595		11	17	34	231
run18_P26367_D_133_163.Q01105_O_36_235	run18	31	200	ranked_0	0.4186622495195311	37.05928557259696	77.36782654472019	62.11594617688978	0.0713861229016105	16.975936889648438	14	23	43	425
run18_P26367_D_133_163.Q01105_O_36_235	run18	31	200	ranked_1	0.4085972860197535	34.86210552014803	82.3113333384196	63.91265316398776	0.0742721153812941		19	30	59	595
run18_P26367_D_133_163.Q01105_O_36_235	run18	31	200	ranked_2	0.4085196860683765	34.75874984264374	72.91814775820131	58.71930202217989	0.057458345588023		16	27	51	507
run18_P26367_D_133_163.Q01105_O_36_235	run18	31	200	ranked_3	0.3773457979036452	32.533571652003694	74.60782606705375	58.68783791000779	0.0470058795524431		14	23	41	363
run18_P26367_D_133_163.Q01105_O_36_235	run18	31	200	ranked_4	0.3695832593231128	34.31374979019165	71.6515385554387	57.427619025820775	0.0546907005682443		16	26	54	459
run18_P26367_D_133_217.Q01105_O_36_235	run18	85	200	ranked_0	0.2666897307187209	45.51153828547551	82.42458375295003	69.45513534545898	0.0649707693613417	16.049346923828125	13	24	37	287
run18_P26367_D_133_217.Q01105_O_36_235	run18	85	200	ranked_1	0.2663023332659335	49.76687502861023	72.3590474809919	62.58945939347551	0.0443276182179187		16	21	42	314
run18_P26367_D_133_217.Q01105_O_36_235	run18	85	200	ranked_2	0.2582241439566207	43.576154268704926	73.48374891281128	62.97567511893608	0.039140362159222		13	24	38	313
run18_P26367_D_133_217.Q01105_O_36_235	run18	85	200	ranked_3	0.2543415172667358	45.15083328882853	83.98549919128418	69.42249947786331	0.0446339006972635		12	20	35	249
run18_P26367_D_133_217.Q01105_O_36_235	run18	85	200	ranked_4	0.2404609158774371	46.17166678110758	73.56399993896484	64.679999995876	0.0447673336534341		12	25	39	273
run18_P26367_D_138_148.Q01105_O_36_235	run18	11	200	ranked_0	0.4816386944518185	37.14125037193298	77.74500056675502	62.980000495910645	0.0378373490482416	15.646183013916016	8	14	21	138
run18_P26367_D_138_148.Q01105_O_36_235	run18	11	200	ranked_1	0.4761747256624612	39.008000183105466	81.62076920729417	69.7838889227973	0.029768856789774		5	13	17	119
run18_P26367_D_138_148.Q01105_O_36_235	run18	11	200	ranked_2	0.4760335959738067	35.61999947684152	77.57250086466472	62.11631614283512	0.0306520712837159		7	12	19	163
run18_P26367_D_138_148.Q01105_O_36_235	run18	11	200	ranked_3	0.4750055383658731	36.84624981880188	81.24416669209798	63.48499994277954	0.0469959131327652		8	12	22	159
run18_P26367_D_138_148.Q01105_O_36_235	run18	11	200	ranked_4	0.4737555737954068	38.97666708628336	80.36230820875902	67.29315838060882	0.028994394268375		6	13	19	119
run18_P26367_D_143_153.Q01105_O_36_235	run18	11	200	ranked_0	0.4990998343337117	42.96666653951009	75.93277846442328	67.69125048319499	0.0478997818731669	15.460685729980469	6	18	26	195
run18_P26367_D_143_153.Q01105_O_36_235	run18	11	200	ranked_1	0.4880473567619128	39.85499954223633	77.60083389282227	62.50250015258789	0.0406507828115744		8	12	21	123
run18_P26367_D_143_153.Q01105_O_36_235	run18	11	200	ranked_2	0.4822824193471139	36.03000020980835	81.46571404593331	64.94363628734241	0.0391442506390836		8	14	20	149
run18_P26367_D_143_153.Q01105_O_36_235	run18	11	200	ranked_3	0.4810380201271279	38.38600006103516	76.18625044822693	67.18619083222889	0.0425995627875791		5	16	22	160
run18_P26367_D_143_153.Q01105_O_36_235	run18	11	200	ranked_4	0.4807130298269408	36.84399948120117	77.76866607666015	67.53749942779541	0.0354878401903299		5	15	21	131
run18_P26367_D_143_163.Q01105_O_36_235	run18	21	200	ranked_0	0.4650043874505571	31.61562526226044	79.16387139597246	62.97723441428327	0.0614599785436422	18.791065216064453	16	31	53	498
run18_P26367_D_143_163.Q01105_O_36_235	run18	21	200	ranked_1	0.4379686868499771	29.780714443751744	76.18720001220703	59.52846160301795	0.0701196096708681		14	25	49	379
run18_P26367_D_143_163.Q01105_O_36_235	run18	21	200	ranked_2	0.4362602056757844	32.40062522888184	78.53400077819825	58.0302783118354	0.0579035072952152		16	20	41	347
run18_P26367_D_143_163.Q01105_O_36_235	run18	21	200	ranked_3	0.4167918122261207	31.62272730740634	77.87750072479248	61.464516608945786	0.0508539689251618		11	20	37	415
run18_P26367_D_143_163.Q01105_O_36_235	run18	21	200	ranked_4	0.3891502457035262	30.8754544691606	76.96888902452257	59.48517246904044	0.0564142838060055		11	18	35	270
run18_P26367_D_148_158.Q01105_O_36_235	run18	11	200	ranked_0	0.4071667723107024	30.913333257039387	81.771666208903	71.59999961853028	0.0330703215607959	18.409637451171875	3	12	14	118
run18_P26367_D_148_158.Q01105_O_36_235	run18	11	200	ranked_1	0.4007310154099524	29.860000292460125	84.86545493386008	65.4517650604248	0.0385768500130871		6	11	21	184
run18_P26367_D_148_158.Q01105_O_36_235	run18	11	200	ranked_2	0.370298024199635	29.50333309173584	90.07600021362305	67.36125004291534	0.0307835412228981		6	10	15	126
run18_P26367_D_148_158.Q01105_O_36_235	run18	11	200	ranked_3	0.3650879673058305	25.45666662851969	85.33294139188878	69.71304362753163	0.0415778256868532		6	17	25	264
run18_P26367_D_148_158.Q01105_O_36_235	run18	11	200	ranked_4	0.3636306913329388	26.933333079020183	88.27714211600167	69.87399940490722	0.0235701903110388		3	7	8	64
run18_P26367_D_148_178.Q01105_O_36_235	run18	31	200	ranked_0	0.385455525469798	34.41749938329061	81.78523799351284	64.56060577161384	0.0664668941812552	16.599239349365234	12	21	48	538
run18_P26367_D_148_178.Q01105_O_36_235	run18	31	200	ranked_1	0.364942223401314	34.00199947357178	78.61388969421387	62.68107175827026	0.047574900481773		10	18	35	250
run18_P26367_D_148_178.Q01105_O_36_235	run18	31	200	ranked_2	0.3587330993766424	34.298181707208805	81.51166661580403	63.60310337461274	0.0557449270149399		11	18	38	336
run18_P26367_D_148_178.Q01105_O_36_235	run18	31	200	ranked_3	0.3339865404873674	34.7574999332428	78.78124904632568	64.1066660086314	0.0433693595660333		8	16	28	268
run18_P26367_D_148_178.Q01105_O_36_235	run18	31	200	ranked_4	0.330093743010496	35.82285744803293	77.3366657892863	62.04210482145611	0.046588590015315		7	12	27	302
run18_P26367_D_153_163.Q01105_O_36_235	run18	11	200	ranked_0	0.4540647949578509	31.52875018119812	82.0131254196167	65.18500034014384	0.0473271834605561	16.580230712890625	8	16	27	285
run18_P26367_D_153_163.Q01105_O_36_235	run18	11	200	ranked_1	0.4308784397642537	30.701666514078777	80.47999954223633	66.25761867704846	0.0365081937518447		6	15	21	216
run18_P26367_D_153_163.Q01105_O_36_235	run18	11	200	ranked_2	0.4145619717322565	31.353334108988445	80.35999943659856	64.88421038577431	0.0249592751892466		6	13	20	171
run18_P26367_D_153_163.Q01105_O_36_235	run18	11	200	ranked_3	0.4114250774559015	31.20428548540388	79.91599934895834	64.4168176651001	0.030064413151814		7	15	24	176
run18_P26367_D_153_163.Q01105_O_36_235	run18	11	200	ranked_4	0.3967386493960996	31.0042849949428	80.17499987284343	62.05947333888004	0.0270654103202018		7	12	18	174
run18_P26367_D_153_173.Q01105_O_36_235	run18	21	200	ranked_0	0.4033281303705648	35.290909160267226	76.32928548540387	58.27239990234375	0.0624988236460547	16.074264526367188	11	14	33	236
run18_P26367_D_153_173.Q01105_O_36_235	run18	21	200	ranked_1	0.4017233228047839	34.62750005722046	77.75266647338867	62.75260858950408	0.0500837314059564		8	15	31	224
run18_P26367_D_153_173.Q01105_O_36_235	run18	21	200	ranked_2	0.3833419833989991	34.96699981689453	74.7616662979126	56.67318153381348	0.0510644066752122		10	12	29	237
run18_P26367_D_153_173.Q01105_O_36_235	run18	21	200	ranked_3	0.3811654977737095	35.58111042446561	77.84714262826103	61.30826046155847	0.0467606479674674		9	14	26	270
run18_P26367_D_153_173.Q01105_O_36_235	run18	21	200	ranked_4	0.3808267819732837	33.53100032806397	80.15399958292643	61.50479988098144	0.0613190068207722		10	15	32	285
run18_P26367_D_158_168.Q01105_O_36_235	run18	11	200	ranked_0	0.4423269898614211	31.600000699361164	78.33249982198079	62.75500011444092	0.0334425704852302	15.9990816116333	6	12	16	120
run18_P26367_D_158_168.Q01105_O_36_235	run18	11	200	ranked_1	0.4312598194482809	27.88888910081652	82.19374942779541	62.64399971008301	0.0486030417168337		9	16	32	290
run18_P26367_D_158_168.Q01105_O_36_235	run18	11	200	ranked_2	0.4270787015977616	32.47333272298177	78.60874938964844	58.83642796107701	0.0269552512784244		6	8	12	83
run18_P26367_D_158_168.Q01105_O_36_235	run18	11	200	ranked_3	0.412535013526593	30.76374983787537	83.70571463448661	64.45409107208252	0.0455368881680164		8	14	24	214
run18_P26367_D_158_168.Q01105_O_36_235	run18	11	200	ranked_4	0.4060074481281981	32.5533332824707	78.59818129106002	57.87799968719482	0.049478775765752		9	11	20	149
run18_P26367_D_163_173.Q01105_O_36_235	run18	11	200	ranked_0	0.4447360508599106	33.19555515713162	83.15444395277235	58.17499955495199	0.0469275633348739	16.06906509399414	9	9	23	164
run18_P26367_D_163_173.Q01105_O_36_235	run18	11	200	ranked_1	0.4167254798429369	30.1233336130778	77.80500030517578	57.37000029427664	0.0403598513701482		6	8	14	140
run18_P26367_D_163_173.Q01105_O_36_235	run18	11	200	ranked_2	0.4050494395088676	31.64249992370605	83.54100036621094	60.4750001695421	0.0444939246030115		8	10	23	186
run18_P26367_D_163_173.Q01105_O_36_235	run18	11	200	ranked_3	0.3934820753489314	31.76599922180176	83.36857169015067	61.86749982833862	0.03145589606807		5	7	12	76
run18_P26367_D_163_173.Q01105_O_36_235	run18	11	200	ranked_4	0.3910149827739536	30.281428745814733	79.31111145019531	57.86062526702881	0.0375224594108342		7	9	19	161
run18_P26367_D_163_183.Q01105_O_36_235	run18	21	200	ranked_0	0.4112484316277012	31.129285539899552	80.540952591669	60.776285770961216	0.0701257836963516	18.08235549926757	14	21	50	413
run18_P26367_D_163_183.Q01105_O_36_235	run18	21	200	ranked_1	0.3635914892767114	28.457692072941708	81.75749996730259	64.8575608788467	0.1232215477816842		13	28	58	557
run18_P26367_D_163_183.Q01105_O_36_235	run18	21	200	ranked_2	0.3568633485973176	29.48437523841858	81.85551768335803	63.23466703626845	0.1139609605296771		16	29	55	504
run18_P26367_D_163_183.Q01105_O_36_235	run18	21	200	ranked_3	0.3530317558354903	29.24384615971492	80.41960021972656	62.91210540972258	0.0860014892133153		13	25	45	339
run18_P26367_D_163_183.Q01105_O_36_235	run18	21	200	ranked_4	0.3185311998246463	26.64249992370605	82.75045533613725	62.94764754351448	0.07128669614063		12	22	50	392
run18_P26367_D_163_193.Q01105_O_36_235	run18	31	200	ranked_0	0.3368078275516234	30.70416657129924	78.32850017547608	60.46937507390976	0.0653751058819167	18.377361297607425	12	20	32	219
run18_P26367_D_163_193.Q01105_O_36_235	run18	31	200	ranked_1	0.2927677766554886	26.18230761014498	89.11681799455123	65.74114270891462	0.0550500583921117		13	22	33	294
run18_P26367_D_163_193.Q01105_O_36_235	run18	31	200	ranked_2	0.2822620165395969	29.727692677424503	88.19736862182617	64.444062769413	0.1172077557376011		13	19	52	623
run18_P26367_D_163_193.Q01105_O_36_235	run18	31	200	ranked_3	0.2785096563111808	30.460000038146973	83.92200012207032	54.76090916720304	0.0279607827009841		6	5	7	33
run18_P26367_D_163_193.Q01105_O_36_235	run18	31	200	ranked_4	0.2244978474302769	25.48600006103516	85.9488885667589	64.3549998147147	0.0216008660853032		5	9	12	101
run18_P26367_D_168_178.Q01105_O_36_235	run18	11	200	ranked_0	0.4059058332115102	31.65750026702881	82.45749982198079	69.7574999332428	0.0388206805228163	17.777828216552734	4	12	19	134
run18_P26367_D_168_178.Q01105_O_36_235	run18	11	200	ranked_1	0.3869279253607682	28.98222202724881	88.03300018310547	60.06157895138389	0.0423966249205315		9	10	20	145
run18_P26367_D_168_178.Q01105_O_36_235	run18	11	200	ranked_2	0.3747976913057868	32.2416664759318	81.0128560747419	58.50307625990648	0.0302522771956268		6	7	13	78
run18_P26367_D_168_178.Q01105_O_36_235	run18	11	200	ranked_3	0.3586850673735127	33.52333323160807	79.31666564941406	56.41999944051107	0.0293238567855524		3	3	5	36
run18_P26367_D_168_178.Q01105_O_36_235	run18	11	200	ranked_4	0.3401705022741532	26.489999771118164	88.29444376627605	66.22142805371966	0.0421824134365835		5	9	13	118
run18_P26367_D_173_183.Q01105_O_36_235	run18	11	200	ranked_0	0.4233321729073646	31.670000076293945	80.4533322652181	66.10529338612275	0.0381806883348183	16.606338500976562	5	12	16	86
run18_P26367_D_173_183.Q01105_O_36_235	run18	11	200	ranked_1	0.348098554938722	29.85000006357829	82.38777838812933	61.37266705830892	0.0295167366612911		6	9	12	63
run18_P26367_D_173_183.Q01105_O_36_235	run18	11	200	ranked_2	0.3411941652613517	25.79000015258789	82.61727281050248	64.85875010490417	0.024436103633571		5	11	15	93
run18_P26367_D_173_183.Q01105_O_36_235	run18	11	200	ranked_3	0.3396003558312177	27.94249963760376	83.44727221402255	68.64599952697753	0.0242909332508826		4	11	12	56
run18_P26367_D_173_183.Q01105_O_36_235	run18	11	200	ranked_4	0.3362300239113581	27.44749975204468	81.10545418479226	66.79666633605957	0.025403576489052		4	11	12	80
run18_P26367_D_173_193.Q01105_O_36_235	run18	21	200	ranked_0	0.3756431795083111	30.640000534057616	72.67909171364524	59.54187572002411	0.0371824098276781	17.621875762939453	5	11	17	163
run18_P26367_D_173_193.Q01105_O_36_235	run18	21	200	ranked_1	0.3133109405706249	21.87249994277954	73.66625022888184	56.40166680018107	0.0207439911764619		4	8	11	43
run18_P26367_D_173_193.Q01105_O_36_235	run18	21	200	ranked_2	0.3122510709677936	24.928888744778103	79.256667137146	55.9733335404169	0.0434414262661385		9	12	18	100
run18_P26367_D_173_193.Q01105_O_36_235	run18	21	200	ranked_3	0.3078939592744772	25.258333524068195	85.4189998626709	62.858749985694885	0.0264423086347928		6	10	17	102
run18_P26367_D_173_193.Q01105_O_36_235	run18	21	200	ranked_4	0.2607790514625685	23.59625005722046	88.25538488534781	63.62333352225168	0.041352944481976		8	13	21	148
run18_P26367_D_178_188.Q01105_O_36_235	run18	11	200	ranked_0	0.3779244287739526	30.674999237060547	82.08500099182129	64.94833374023438	0.0266663206763641	17.03350257873535	2	4	4	41
run18_P26367_D_178_188.Q01105_O_36_235	run18	11	200	ranked_1	0.3505345146518248	26.97333367665609	90.5760009765625	66.7250007390976	0.026208145544743		6	10	14	66
run18_P26367_D_178_188.Q01105_O_36_235	run18	11	200	ranked_2	0.325369912053932	25.613333384195965	77.79499864578247	63.56363539262252	0.0199917732850157		3	8	9	73
run18_P26367_D_178_188.Q01105_O_36_235	run18	11	200	ranked_3	0.2632802481368824				0.0188168471059577		0	0	0	0
run18_P26367_D_178_188.Q01105_O_36_235	run18	11	200	ranked_4	0.2573005565816006	21.09000015258789	94.51000213623048	57.80000114440918	0.0182588935619795		1	1	1	17
run18_P26367_D_178_208.Q01105_O_36_235	run18	31	200	ranked_0	0.3690383249517139	46.27750047047933	74.66999996409697	62.92137948397932	0.0514279577038527	15.449592590332031	12	17	29	231
run18_P26367_D_178_208.Q01105_O_36_235	run18	31	200	ranked_1	0.359700334249644	46.32000028170072	78.45772708546032	66.52085712977818	0.0486044203359031		13	22	35	321
run18_P26367_D_178_208.Q01105_O_36_235	run18	31	200	ranked_2	0.3542857262835809	39.13333358764648	81.4890910061923	64.31783799867372	0.0583874537219019		15	22	35	282
run18_P26367_D_178_208.Q01105_O_36_235	run18	31	200	ranked_3	0.3401899578930574	42.560769447913536	77.88705915563247	62.5790002822876	0.0492937766865619		13	17	27	228
run18_P26367_D_178_208.Q01105_O_36_235	run18	31	200	ranked_4	0.3396399588072722	38.71105294478567	78.12863662026145	59.86195150235804	0.0772421112591046		19	22	39	328
run18_P26367_D_183_193.Q01105_O_36_235	run18	11	200	ranked_0	0.3471487827703947	28.09800033569336	77.65399971008301	61.13533325195313	0.031799210164474	21.295196533203125	5	10	13	68
run18_P26367_D_183_193.Q01105_O_36_235	run18	11	200	ranked_1	0.347118443582365	27.59000015258789	81.9011107550727	65.18999980046199	0.0284266781456779		4	9	12	71
run18_P26367_D_183_193.Q01105_O_36_235	run18	11	200	ranked_2	0.3392274870830226	28.00333340962728	82.98999786376953	55.4966656366984	0.0258960271856835		3	3	4	31
run18_P26367_D_183_193.Q01105_O_36_235	run18	11	200	ranked_3	0.2932007704299297	26.920000076293945	88.6999994913737	63.987999725341794	0.0196012076332538		2	3	3	22
run18_P26367_D_183_193.Q01105_O_36_235	run18	11	200	ranked_4	0.2710169289983826	28.68000030517578	86.2300033569336	57.45500183105469	0.0182588935619795		1	1	1	3
run18_P26367_D_183_203.Q01105_O_36_235	run18	21	200	ranked_0	0.3610708226343329	33.67833296457926	82.82230788010817	67.30315790678326	0.0376255026685945	16.752613067626953	6	13	19	153
run18_P26367_D_183_203.Q01105_O_36_235	run18	21	200	ranked_1	0.2776336856018749	24.5826665242513	89.10458374023438	64.28846173408704	0.0661698711191071		15	24	48	434
run18_P26367_D_183_203.Q01105_O_36_235	run18	21	200	ranked_2	0.2654387386711625	29.57799949645996	82.4939998626709	64.85533307393392	0.0271637597794339		5	10	10	74
run18_P26367_D_183_203.Q01105_O_36_235	run18	21	200	ranked_3	0.2380053538106058	29.854999542236328	89.33666737874348	65.54400024414062	0.0212326022914632		2	3	3	21
run18_P26367_D_183_203.Q01105_O_36_235	run18	21	200	ranked_4	0.1842523733214486	25.38999938964844	96.5279983520508	84.67166519165039	0.0188162512899772		1	5	5	63
run18_P26367_D_188_198.Q01105_O_36_235	run18	11	200	ranked_0	0.3806530136135445	30.343333562215168	88.05166753133138	68.81555620829265	0.024784545353819	16.762916564941406	3	6	8	40
run18_P26367_D_188_198.Q01105_O_36_235	run18	11	200	ranked_1	0.3154320526885181	29.02333323160808	77.96571404593331	63.28299980163574	0.0288098918822022		3	7	8	27
run18_P26367_D_188_198.Q01105_O_36_235	run18	11	200	ranked_2	0.3015064586464285	26.44333267211914	86.08999938964844	63.72249937057495	0.0230058470915853		3	5	6	25
run18_P26367_D_188_198.Q01105_O_36_235	run18	11	200	ranked_3	0.2453950613312138	29.809999465942383	91.77000045776369	71.11666679382324	0.0199700952496043		1	2	2	2
run18_P26367_D_188_198.Q01105_O_36_235	run18	11	200	ranked_4	0.2426556081743471	27.11500072479248	93.56499862670898	60.33999967575073	0.0193756620523863		2	2	2	9
run18_P26367_D_193_203.Q01105_O_36_235	run18	11	200	ranked_0	0.4433282398849058	36.39400024414063	81.51000022888184	64.1576925424429	0.0311336120645483	14.655990600585938	5	8	12	67
run18_P26367_D_193_203.Q01105_O_36_235	run18	11	200	ranked_1	0.4276708566956324	34.99599990844727	84.33000087738037	65.3553851200984	0.0322265371783247		5	8	13	130
run18_P26367_D_193_203.Q01105_O_36_235	run18	11	200	ranked_2	0.397558817768624	30.74499988555908	84.7911114162869	63.17266680399577	0.0262941399404156		6	9	13	91
run18_P26367_D_193_203.Q01105_O_36_235	run18	11	200	ranked_3	0.3748989047384461	30.40250015258789	86.71699981689453	70.62714276994977	0.0287651911044623		4	10	12	95
run18_P26367_D_193_203.Q01105_O_36_235	run18	11	200	ranked_4	0.3584171185912267	28.21800003051758	85.47249921162923	68.63294062894933	0.0343795260002746		5	12	18	128
run18_P26367_D_193_213.Q01105_O_36_235	run18	21	200	ranked_0	0.4564534404495444	46.63923146174504	77.1059994506836	66.68315777025725	0.0674460292225091	14.911746978759766	13	25	42	338
run18_P26367_D_193_213.Q01105_O_36_235	run18	21	200	ranked_1	0.4366281319325281	48.14444478352865	72.54588250552906	64.09923098637508	0.0371411059901201		9	17	26	239
run18_P26367_D_193_213.Q01105_O_36_235	run18	21	200	ranked_2	0.4307902064055615	44.51800022125244	76.04235346177045	64.36666707639341	0.0386144273906454		10	17	29	238
run18_P26367_D_193_213.Q01105_O_36_235	run18	21	200	ranked_3	0.411483427174139	44.20499960581461	79.29454526034269	66.90999973521514	0.054420283119651		12	22	37	293
run18_P26367_D_193_213.Q01105_O_36_235	run18	21	200	ranked_4	0.4113960396919117	39.120000319047406	73.12923064598671	63.01837838662637	0.0759268922503811		11	26	46	532
run18_P26367_D_198_208.Q01105_O_36_235	run18	11	200	ranked_0	0.5171302749855236	34.81124925613403	80.61117665907916	65.95519989013673	0.0308779055677617	14.127477645874023	8	17	25	164
run18_P26367_D_198_208.Q01105_O_36_235	run18	11	200	ranked_1	0.497003421730895	42.68624973297119	75.65916697184245	62.47000007629394	0.0517447731326821		8	12	19	169
run18_P26367_D_198_208.Q01105_O_36_235	run18	11	200	ranked_2	0.491920110208817	39.36571339198521	76.0505256652832	66.17384543785683	0.0350174721631704		7	19	26	151
run18_P26367_D_198_208.Q01105_O_36_235	run18	11	200	ranked_3	0.4823200455135756	33.97111066182455	79.67375063896179	63.22080024719239	0.0486650495928094		9	16	28	315
run18_P26367_D_198_208.Q01105_O_36_235	run18	11	200	ranked_4	0.4814726017024174	37.2542849949428	76.32437634468079	64.43347897736922	0.0396595561498535		7	16	23	213
run18_P26367_D_1_5.Q01105_O_36_235	run18	5	200	ranked_0	0.3656621112397193	23.26000022888184	92.2024974822998	78.41399803161622	0.0210035014354473	19.805477142333984	1	4	4	25
run18_P26367_D_1_5.Q01105_O_36_235	run18	5	200	ranked_1	0.3642201662860599	25	80.30428641183036	68.01444498697917	0.0186338861613514		2	7	7	20
run18_P26367_D_1_5.Q01105_O_36_235	run18	5	200	ranked_2	0.3527804210196892	22.959999084472656	87.56999969482422	66.03333282470703	0.0182588935619795		1	2	2	11
run18_P26367_D_1_5.Q01105_O_36_235	run18	5	200	ranked_3	0.3250457986531933	25.989999771118164	91.36000061035156	58.67500019073486	0		2	2	2	9
run18_P26367_D_1_5.Q01105_O_36_235	run18	5	200	ranked_4	0.286546260430732				0		0	0	0	0
run18_P26367_D_203_213.Q01105_O_36_235	run18	11	200	ranked_0	0.5031651731135445	42.7337498664856	77.23058812758502	66.19159988403321	0.047952193767416	14.888200759887695	8	17	27	251
run18_P26367_D_203_213.Q01105_O_36_235	run18	11	200	ranked_1	0.4906625015542925	40.41625022888184	78.95857111612956	68.32620673344053	0.0496126567504913		8	21	30	226
run18_P26367_D_203_213.Q01105_O_36_235	run18	11	200	ranked_2	0.4858648997556656	40.52777777777778	76.93368449964021	65.23178591047015	0.0361681006090079		9	19	30	205
run18_P26367_D_203_213.Q01105_O_36_235	run18	11	200	ranked_3	0.4815527180708628	41.94249963760376	79.79666646321614	68.14923051687387	0.036928926526404		8	18	25	198
run18_P26367_D_203_213.Q01105_O_36_235	run18	11	200	ranked_4	0.4811418490454217	38.20285742623465	76.26999933579388	65.16708294550578	0.0437525978644224		7	17	27	224
run18_P26367_D_203_217.Q01105_O_36_235	run18	15	200	ranked_0	0.463050201056746	36.23299980163574	74.02428527105423	61.83354802285472	0.0328806497527463	16.750768661499023	10	21	32	197
run18_P26367_D_203_217.Q01105_O_36_235	run18	15	200	ranked_1	0.4604575840606469	37.67999961159446	77.29062533378601	61.15296300252279	0.0303265890287624		11	16	25	170
run18_P26367_D_203_217.Q01105_O_36_235	run18	15	200	ranked_2	0.4598330034972181	40.76999976418235	76.162777794732	62.73793095555799	0.0394519772231117		11	18	34	230
run18_P26367_D_203_217.Q01105_O_36_235	run18	15	200	ranked_3	0.4582687574275141	38.80299949645996	77.03500016530354	65.79029408623191	0.0594599728038637		10	24	39	319
run18_P26367_D_203_217.Q01105_O_36_235	run18	15	200	ranked_4	0.455837704393515	40.97200012207031	76.43904695056733	64.99806410266507	0.0390185795996819		10	21	31	231
run18_P26367_D_208_217.Q01105_O_36_235	run18	10	200	ranked_0	0.4520057750950313	29.777999877929688	80.8537495136261	68.6928567432222	0.0337280090053604	17.503585815429688	5	16	21	198
run18_P26367_D_208_217.Q01105_O_36_235	run18	10	200	ranked_1	0.4478119106161579	29.256000137329103	83.60999997456868	67.6235294342041	0.0275487118844279		5	12	18	151
run18_P26367_D_208_217.Q01105_O_36_235	run18	10	200	ranked_2	0.4467602375501617	29.727999877929687	76.45454597473145	67.80148188273112	0.0232887114511311		5	22	26	239
run18_P26367_D_208_217.Q01105_O_36_235	run18	10	200	ranked_3	0.4364051381673884	28.6175000667572	82.50699996948242	67.10999999727521	0.0464872187316517		8	20	24	250
run18_P26367_D_208_217.Q01105_O_36_235	run18	10	200	ranked_4	0.4266918529283618	30.259999990463257	80.30571401686896	66.49999980268807	0.0446356856739328		8	21	30	233
run18_P26367_D_269_279.Q01105_O_36_235	run18	11	200	Prediction failed
run18_P26367_D_269_289.Q01105_O_36_235	run18	21	200	ranked_0	0.4185244868040144	34.06499977111817	76.12809499104817	62.559354597522365	0.0366838052866739	17.802631378173828	10	21	37	324
run18_P26367_D_269_289.Q01105_O_36_235	run18	21	200	ranked_1	0.4039128823752414	38.79166650772095	80.3064998626709	64.73843735456467	0.0477543677834107		12	20	28	211
run18_P26367_D_269_289.Q01105_O_36_235	run18	21	200	ranked_2	0.3610619565278076	42.33166631062826	74.17722214592828	66.21583318710327	0.0314675932930093		6	18	21	164
run18_P26367_D_269_289.Q01105_O_36_235	run18	21	200	ranked_3	0.3591468209527285	34.2450000445048	80.60785715920585	66.69900002479554	0.0714890074611376		12	28	39	368
run18_P26367_D_269_289.Q01105_O_36_235	run18	21	200	ranked_4	0.3579390661074419	34.20583327611288	81.53760055541993	66.1867571134825	0.0407221178452686		12	25	32	214
run18_P26367_D_269_299.Q01105_O_36_235	run18	31	200	ranked_0	0.3888363349425237	34.23571450369699	85.8383339246114	66.82684255901135	0.0927945100238516	19.726030349731445	14	24	44	308
run18_P26367_D_269_299.Q01105_O_36_235	run18	31	200	ranked_1	0.3841311572047308	32.81285735539028	79.91000067669412	62.0894599605251	0.0654719562082795		14	23	42	419
run18_P26367_D_269_299.Q01105_O_36_235	run18	31	200	ranked_2	0.374311413051745	30.70142841339112	80.96095239548455	60.85714280264718	0.0519610322641446		14	21	40	330
run18_P26367_D_269_299.Q01105_O_36_235	run18	31	200	ranked_3	0.3569085989422987	28.596666653951008	85.45608736121136	60.49341485558487	0.070708098237781		18	23	49	357
run18_P26367_D_269_299.Q01105_O_36_235	run18	31	200	ranked_4	0.3535866250144619	33.31199970245361	84.4169994354248	67.3819995244344	0.0608128027694786		10	20	37	302
run18_P26367_D_269_422.Q01105_O_36_235	run18	154	200	ranked_0	0.1903246460948285	38.367499351501465	80.33076917208157	70.45705862606273	0.0233520452371451	21.411094665527344	4	13	15	88
run18_P26367_D_269_422.Q01105_O_36_235	run18	154	200	ranked_1	0.1713885039861713	30.50500011444092	93.51800079345703	75.51428631373814	0.0182588935619795		2	5	5	39
run18_P26367_D_269_422.Q01105_O_36_235	run18	154	200	ranked_2	0.1550674008965969				0		0	0	0	0
run18_P26367_D_269_422.Q01105_O_36_235	run18	154	200	ranked_3	0.1503798638121121				0		0	0	0	0
run18_P26367_D_269_422.Q01105_O_36_235	run18	154	200	ranked_4	0.1477930986919821				0		0	0	0	0
run18_P26367_D_274_284.Q01105_O_36_235	run18	11	200	ranked_0	0.4280920368161838	32.49857085091727	81.66294120339786	67.32333318392436	0.0488750740233502	18.1486873626709	7	17	24	235
run18_P26367_D_274_284.Q01105_O_36_235	run18	11	200	ranked_1	0.4117621624564805	31.256000518798828	86.5527274391868	69.27250027656555	0.0287230936734868		5	11	12	117
run18_P26367_D_274_284.Q01105_O_36_235	run18	11	200	ranked_2	0.3994888877908882	32.78200073242188	80.60538453322191	67.3211112552219	0.0296203887078134		5	13	17	174
run18_P26367_D_274_284.Q01105_O_36_235	run18	11	200	ranked_3	0.3886703344809732	28.631250143051147	87.80833371480306	64.1375002861023	0.0381720317813624		8	12	17	66
run18_P26367_D_274_284.Q01105_O_36_235	run18	11	200	ranked_4	0.3761118389488085	30.90666611989339	83.76692375769981	67.07421081944516	0.0341313942559002		6	13	16	140
run18_P26367_D_279_289.Q01105_O_36_235	run18	11	200	ranked_0	0.4136541360289235	29.77857153756278	84.00874996185303	67.50391305011252	0.0429080399043417	18.163063049316406	7	16	25	136
run18_P26367_D_279_289.Q01105_O_36_235	run18	11	200	ranked_1	0.4059675370979726	29.20124983787537	82.13882378970875	65.19880012512208	0.0589367769035591		8	17	28	181
run18_P26367_D_279_289.Q01105_O_36_235	run18	11	200	ranked_2	0.3898313461107784	30.988571439470565	83.67307692307692	65.2335000038147	0.0386363668597219		7	13	19	118
run18_P26367_D_279_289.Q01105_O_36_235	run18	11	200	ranked_3	0.3857265917115338	33.234000015258786	81.36000061035156	61.30750036239624	0.0436811210484376		5	7	14	98
run18_P26367_D_279_289.Q01105_O_36_235	run18	11	200	ranked_4	0.3831342352013538	31.84600067138672	83.07499980926514	63.37153860238882	0.0278295008407097		5	8	10	41
run18_P26367_D_279_299.Q01105_O_36_235	run18	21	200	ranked_0	0.4293335613552771	32.024166107177734	85.22222222222223	63.94299977620442	0.0849279573775244	16.818801879882812	12	18	40	377
run18_P26367_D_279_299.Q01105_O_36_235	run18	21	200	ranked_1	0.4115079748615023	34.792222340901695	81.61200052897135	64.05458370844524	0.0597072008513576		9	15	27	284
run18_P26367_D_279_299.Q01105_O_36_235	run18	21	200	ranked_2	0.3986934301067096	31.14384621840257	85.68869615637738	65.99194478988647	0.1040042834808285		13	23	47	381
run18_P26367_D_279_299.Q01105_O_36_235	run18	21	200	ranked_3	0.3893436649806389	34.88272753628817	81.24789408633583	64.24733301798503	0.0559931437043295		11	19	36	224
run18_P26367_D_279_299.Q01105_O_36_235	run18	21	200	ranked_4	0.3861352360558523	35.02555571662055	80.14000010490417	63.89880012512207	0.0578020280254086		9	16	31	308
run18_P26367_D_284_294.Q01105_O_36_235	run18	11	200	ranked_0	0.4340742172714484	33.56125020980835	80.54545454545455	60.76263166728773	0.047802417881043	16.14788818359375	8	11	20	153
run18_P26367_D_284_294.Q01105_O_36_235	run18	11	200	ranked_1	0.4319833796520757	35.51142828805106	81.76444413926866	61.52874970436096	0.0406688460025134		7	9	18	117
run18_P26367_D_284_294.Q01105_O_36_235	run18	11	200	ranked_2	0.4156032220516249	31.645000219345093	82.91176448148839	66.50639991760254	0.0458010923205743		8	17	23	167
run18_P26367_D_284_294.Q01105_O_36_235	run18	11	200	ranked_3	0.4073320239285292	33.87714304242815	85.62444474962022	62.985000252723694	0.0332663819734781		7	9	16	108
run18_P26367_D_284_294.Q01105_O_36_235	run18	11	200	ranked_4	0.396538411193639	34.539999643961586	84.01444498697917	64.22466684977213	0.0370807156778763		6	9	15	122
run18_P26367_D_284_314.Q01105_O_36_235	run18	31	200	ranked_0	0.3540337581204069	34.50000015894572	85.82863651622425	67.71264721365536	0.1088018144989816	17.56600570678711	12	22	40	439
run18_P26367_D_284_314.Q01105_O_36_235	run18	31	200	ranked_1	0.3121968137110111	32.37666654586792	86.71761939639137	66.95727290529193	0.0756969706919458		12	21	35	272
run18_P26367_D_284_314.Q01105_O_36_235	run18	31	200	ranked_2	0.3094071089869774	30.32888899909125	83.61249995231628	64.43040000915528	0.0358192126131789		9	16	24	219
run18_P26367_D_284_314.Q01105_O_36_235	run18	31	200	ranked_3	0.3000817806595197	30.916000175476075	85.72470586440143	65.42518523887351	0.0760660102304007		10	17	29	255
run18_P26367_D_284_314.Q01105_O_36_235	run18	31	200	ranked_4	0.2833642849612753	32.35833316379123	87.51227257468484	62.69299983978272	0.0684863693000722		18	22	39	310
run18_P26367_D_289_299.Q01105_O_36_235	run18	11	200	ranked_0	0.4393347050832964	31.196667141384548	81.6515385554387	61.01090934059837	0.0603413564174112	16.202007293701172	9	13	25	171
run18_P26367_D_289_299.Q01105_O_36_235	run18	11	200	ranked_1	0.437158431804484	30.475556267632378	84.41799901326497	64.18958298365276	0.053332354188843		9	15	23	151
run18_P26367_D_289_299.Q01105_O_36_235	run18	11	200	ranked_2	0.4050221412594658	30.33600006103516	87.75642939976284	72.64579010009766	0.0428865942663746		5	14	19	179
run18_P26367_D_289_299.Q01105_O_36_235	run18	11	200	ranked_3	0.3857446555205045	29.18199977874756	83.95499992370605	59.058181675997645	0.05436115187271		10	12	26	255
run18_P26367_D_289_299.Q01105_O_36_235	run18	11	200	ranked_4	0.3848490230914312	29.40499997138977	78.53249963124593	58.88149976730347	0.0396529163011554		8	12	21	171
run18_P26367_D_289_309.Q01105_O_36_235	run18	21	200	ranked_0	0.3563833032392574	32.6245455308394	82.21499930487738	63.40482718369056	0.0639102658786261	17.614364624023438	11	18	36	303
run18_P26367_D_289_309.Q01105_O_36_235	run18	21	200	ranked_1	0.3437781072107631	29.523999786376955	82.50888951619466	63.585714612688335	0.0549424957779439		10	18	38	341
run18_P26367_D_289_309.Q01105_O_36_235	run18	21	200	ranked_2	0.3288352825725678	32.78714288984026	81.65545446222478	62.65111107296414	0.0814913924701363		14	22	48	492
run18_P26367_D_289_309.Q01105_O_36_235	run18	21	200	ranked_3	0.3236995628921008	33.2609089938077	83.95882236256318	64.04178496769497	0.0737376545678633		11	17	32	287
run18_P26367_D_289_309.Q01105_O_36_235	run18	21	200	ranked_4	0.3079542022958791	29.14000034332276	76.06919998168945	60.84891901789485	0.0736065230110824		12	25	54	384
run18_P26367_D_294_304.Q01105_O_36_235	run18	11	200	ranked_0	0.4165355536112014	32.69874978065491	84.43500065803528	67.18958369890849	0.0457282267268398	17.583454132080078	8	16	27	216
run18_P26367_D_294_304.Q01105_O_36_235	run18	11	200	ranked_1	0.3945060236191503	31.54111141628689	84.36333338419597	66.7559260615596	0.0560755149534511		9	18	30	224
run18_P26367_D_294_304.Q01105_O_36_235	run18	11	200	ranked_2	0.3871426602319949	31.774444368150498	82.63666559855143	63.563332637151085	0.0474333968606051		9	15	27	191
run18_P26367_D_294_304.Q01105_O_36_235	run18	11	200	ranked_3	0.383410547285041	33.49166679382324	84.43187522888184	70.53909111022949	0.0419952276343519		6	16	24	183
run18_P26367_D_294_304.Q01105_O_36_235	run18	11	200	ranked_4	0.3703488348571556	30.9900004863739	80.40624976158142	63.93416666984558	0.0749050423575548		8	16	34	334
run18_P26367_D_299_309.Q01105_O_36_235	run18	11	200	ranked_0	0.4225162405887957	31.168749809265137	82.71500078837077	62.09650039672852	0.0407044785959836	16.846092224121094	8	12	18	125
run18_P26367_D_299_309.Q01105_O_36_235	run18	11	200	ranked_1	0.4199446127098515	29.81374955177307	82.48999945322673	61.41949949264527	0.0585526533004728		8	12	19	154
run18_P26367_D_299_309.Q01105_O_36_235	run18	11	200	ranked_2	0.3889205985793116	30.684285845075333	81.07545505870472	61.4788892534044	0.038589221160009		7	11	17	92
run18_P26367_D_299_309.Q01105_O_36_235	run18	11	200	ranked_3	0.3805276829835334	30.51400032043457	83.06888919406467	64.29928602491107	0.0314941235008889		5	9	12	50
run18_P26367_D_299_309.Q01105_O_36_235	run18	11	200	ranked_4	0.3670291118357891	28.028333346048992	77.49799995422363	58.94687497615814	0.0338656374985134		6	10	21	162
run18_P26367_D_299_319.Q01105_O_36_235	run18	21	200	ranked_0	0.4127924338251202	31.68272694674405	82.14444478352864	63.003793190265526	0.0906770253849824	17.440452575683594	11	18	35	322
run18_P26367_D_299_319.Q01105_O_36_235	run18	21	200	ranked_1	0.4082717286582144	32.48777770996094	80.34466807047527	62.39833418528239	0.0548773407843784		9	15	29	252
run18_P26367_D_299_319.Q01105_O_36_235	run18	21	200	ranked_2	0.3757438872666649	31.7488890753852	81.35	62.74958340326945	0.0681701535394644		9	15	29	197
run18_P26367_D_299_319.Q01105_O_36_235	run18	21	200	ranked_3	0.359796396929568	30.92499980926513	80.20578986720035	63.21241398515373	0.0604376624056068		10	19	30	286
run18_P26367_D_299_319.Q01105_O_36_235	run18	21	200	ranked_4	0.3579624208322965	30.87545481595126	79.78733393351237	59.093846614544205	0.0622009543253078		11	15	27	184
run18_P26367_D_299_329.Q01105_O_36_235	run18	31	200	ranked_0	0.4004710825426584	30.3385716847011	77.57000007629395	58.12176485622631	0.0743529299127891	17.86215591430664	14	20	44	372
run18_P26367_D_299_329.Q01105_O_36_235	run18	31	200	ranked_1	0.3983444213092866	30.353076934814453	77.56222195095486	57.764838557089526	0.074159364344392		13	18	47	377
run18_P26367_D_299_329.Q01105_O_36_235	run18	31	200	ranked_2	0.3810323297687672	31.63538507314829	78.39263072766755	59.397499680519104	0.052690227824265		13	19	40	280
run18_P26367_D_299_329.Q01105_O_36_235	run18	31	200	ranked_3	0.3777270873969257	32.3700000445048	76.24624967575073	57.44214269093105	0.0472004833051279		12	16	36	294
run18_P26367_D_299_329.Q01105_O_36_235	run18	31	200	ranked_4	0.3604060318049283	31.82250038782756	76.12375068664551	57.13750055858067	0.0411465023573065		12	16	34	258
run18_P26367_D_304_314.Q01105_O_36_235	run18	11	200	ranked_0	0.4452197529478522	33.320000239780974	78.89428574698312	63.7028572445824	0.0414825712417016	16.523609161376953	7	14	19	97
run18_P26367_D_304_314.Q01105_O_36_235	run18	11	200	ranked_1	0.4361569308200183	33.0716667175293	83.40222422281902	63.27000122070312	0.0451774385479134		6	9	13	79
run18_P26367_D_304_314.Q01105_O_36_235	run18	11	200	ranked_2	0.4105068698099705	33.71833197275797	85.1175012588501	63.0892858505249	0.0411321623831311		6	8	14	109
run18_P26367_D_304_314.Q01105_O_36_235	run18	11	200	ranked_3	0.3970360615169495	34.30000038146973	88.2100003560384	63.70545491305265	0.0295259824381131		5	6	10	53
run18_P26367_D_304_314.Q01105_O_36_235	run18	11	200	ranked_4	0.3834842474891679	31.339999834696453	81.69111039903429	61.55066617329916	0.0326441138726524		6	9	15	99
run18_P26367_D_309_319.Q01105_O_36_235	run18	11	200	ranked_0	0.4432554225711644	32.58714321681431	82.22777769300673	60.51000010967255	0.0363095944603551	16.006364822387695	7	9	14	77
run18_P26367_D_309_319.Q01105_O_36_235	run18	11	200	ranked_1	0.4323029832179228	32.67166646321615	80.2599983215332	61.22466557820638	0.0384734179303895		6	9	13	71
run18_P26367_D_309_319.Q01105_O_36_235	run18	11	200	ranked_2	0.41772258012614	32.34666665395101	79.90625	59.52357142312186	0.0329888476947307		6	8	14	63
run18_P26367_D_309_319.Q01105_O_36_235	run18	11	200	ranked_3	0.3984884236446969	32.87599983215332	84.10600128173829	67.02933413187662	0.0364632863429848		5	10	13	51
run18_P26367_D_309_319.Q01105_O_36_235	run18	11	200	ranked_4	0.3964403322168617	30.46666622161865	80.49166584014893	63.816665967305504	0.0337062421160888		6	12	19	133
run18_P26367_D_309_329.Q01105_O_36_235	run18	21	200	ranked_0	0.4352694756101505	31.226153740516075	76.40882312550264	56.82966639200846	0.0598450355479455	17.446186065673828	13	17	39	313
run18_P26367_D_309_329.Q01105_O_36_235	run18	21	200	ranked_1	0.4323244250264079	32.36583296457926	77.7916668785943	59.62133331298829	0.052484358185985		12	18	35	315
run18_P26367_D_309_329.Q01105_O_36_235	run18	21	200	ranked_2	0.4300784315120776	32.633333365122475	78.8770590389476	59.7417242773648	0.0589214814853769		12	17	39	294
run18_P26367_D_309_329.Q01105_O_36_235	run18	21	200	ranked_3	0.4186833561747283	33.41363594748757	76.13687491416931	58.73111089070638	0.0522394293359505		11	16	36	291
run18_P26367_D_309_329.Q01105_O_36_235	run18	21	200	ranked_4	0.4134224748922299	33.24230780968299	76.78749980926514	59.6333332639752	0.0433811965984559		13	20	36	267
run18_P26367_D_314_324.Q01105_O_36_235	run18	11	200	ranked_0	0.4528661144921068	31.321250200271606	85.03307694655199	64.5714286622547	0.0465524075710716	18.06826400756836	8	13	22	174
run18_P26367_D_314_324.Q01105_O_36_235	run18	11	200	ranked_1	0.4169094519659634	28.40874981880188	86.79666709899902	63.441500186920166	0.0342257966710954		8	12	16	116
run18_P26367_D_314_324.Q01105_O_36_235	run18	11	200	ranked_2	0.4124973707215993	29.55714307512556	87.87399978637696	63.861176434685206	0.0334816876385218		7	10	12	88
run18_P26367_D_314_324.Q01105_O_36_235	run18	11	200	ranked_3	0.4086085743458212	26.79874968528748	88.0823528065401	68.47159980773925	0.0458289513950829		8	17	27	244
run18_P26367_D_314_324.Q01105_O_36_235	run18	11	200	ranked_4	0.4029085959372586	28.88999993460519	84.32375001907349	67.45260868901792	0.0471114798219421		7	16	24	187
run18_P26367_D_314_344.Q01105_O_36_235	run18	31	200	ranked_0	0.3886951447824059	35.10333331425985	80.96499951680501	62.62033303578695	0.0803271629970572	17.22732925415039	12	18	33	263
run18_P26367_D_314_344.Q01105_O_36_235	run18	31	200	ranked_1	0.3813317481122714	32.265833059946694	79.17789519460578	61.01838727151194	0.0602105730869658		12	19	42	343
run18_P26367_D_314_344.Q01105_O_36_235	run18	31	200	ranked_2	0.3414834820929575	31.47833315531413	78.81470579259536	59.22724125303071	0.0462494290021937		12	17	36	231
run18_P26367_D_314_344.Q01105_O_36_235	run18	31	200	ranked_3	0.3245994237532565	34.24200000762939	76.0852939381319	60.58777766757541	0.0439454658318812		10	17	39	233
run18_P26367_D_314_344.Q01105_O_36_235	run18	31	200	ranked_4	0.3200213619064643	33.39625000953674	75.75583330790202	58.81199998855591	0.0373454863455552		8	12	28	182
run18_P26367_D_319_329.Q01105_O_36_235	run18	11	200	ranked_0	0.4386239708385296	31.14833291371664	79.53727340698242	62.45882382112391	0.0303287848651582	16.494293212890625	6	11	14	100
run18_P26367_D_319_329.Q01105_O_36_235	run18	11	200	ranked_1	0.4327551598723466	32.57857186453683	82.25888994004991	60.52375078201294	0.0347898120735324		7	9	15	77
run18_P26367_D_319_329.Q01105_O_36_235	run18	11	200	ranked_2	0.4277246039270182	32.79166634877523	82.14222293429904	62.40200030008952	0.0283849637294004		6	9	13	104
run18_P26367_D_319_329.Q01105_O_36_235	run18	11	200	ranked_3	0.4238474283524693	33.179999669392906	79.71444363064236	61.10066604614258	0.0316425713575188		6	9	14	76
run18_P26367_D_319_329.Q01105_O_36_235	run18	11	200	ranked_4	0.4062457382041365	31.481667200724285	85.31999969482422	60.47153854370117	0.0359028177796508		6	7	12	113
run18_P26367_D_319_339.Q01105_O_36_235	run18	21	200	ranked_0	0.4025139119627233	35.81909110329368	80.56692358163687	60.05750036239624	0.0511690173500969	16.27718734741211	11	13	23	168
run18_P26367_D_319_339.Q01105_O_36_235	run18	21	200	ranked_1	0.3838836175958227	35.244999694824216	77.62187504768372	61.32307683504545	0.0513226994674332		10	16	33	221
run18_P26367_D_319_339.Q01105_O_36_235	run18	21	200	ranked_2	0.3832806344822443	33.11916700998942	79.78384663508488	57.38480041503906	0.0428883931921019		12	13	29	213
run18_P26367_D_319_339.Q01105_O_36_235	run18	21	200	ranked_3	0.3607193313034363	35.492499113082886	78.82615397526668	62.31809498014904	0.0418307967696933		8	13	20	124
run18_P26367_D_319_339.Q01105_O_36_235	run18	21	200	ranked_4	0.3376583467716488	33.67777803209093	74.84166653951009	57.20000003633045	0.0302340333505972		9	12	22	127
run18_P26367_D_324_334.Q01105_O_36_235	run18	11	200	ranked_0	0.4319156469253734	34.88111072116428	81.54857145036969	63.287391165028446	0.0370738287066888	17.448477	9	14	26	234
run18_P26367_D_324_334.Q01105_O_36_235	run18	11	200	ranked_1	0.4307056917465751	34.04499988555908	83.9399995803833	64.74961508237399	0.0487953248034111		10	16	27	229
run18_P26367_D_324_334.Q01105_O_36_235	run18	11	200	ranked_2	0.417630608266594	31.64636351845481	82.22533289591472	60.826538159297066	0.056814670498366		11	15	30	227
run18_P26367_D_324_334.Q01105_O_36_235	run18	11	200	ranked_3	0.4088494220119602	33.16666709052192	81.07117753870347	64.48884699894832	0.0398435967138093		9	17	25	183
run18_P26367_D_324_334.Q01105_O_36_235	run18	11	200	ranked_4	0.4067863685611582	33.0722221798367	80.19133326212565	62.521666606267296	0.0515640782752327		9	15	29	318
run18_P26367_D_329_339.Q01105_O_36_235	run18	11	200	ranked_0	0.4335409590627608	32.358572006225586	81.8257143838065	65.33666692461286	0.0584593252880926	16.7103328704834	7	14	23	168
run18_P26367_D_329_339.Q01105_O_36_235	run18	11	200	ranked_1	0.4299878978401181	34.7416664759318	79.93999938964843	62.9906245470047	0.0371011768927299		6	10	17	115
run18_P26367_D_329_339.Q01105_O_36_235	run18	11	200	ranked_2	0.4105929378293937	32.59800033569336	78.01666641235352	61.79571424211775	0.0396949219127289		5	9	16	136
run18_P26367_D_329_339.Q01105_O_36_235	run18	11	200	ranked_3	0.4097229541122551	32.26750040054321	81.17124843597412	64.86999909083049	0.0261044437696007		4	8	13	74
run18_P26367_D_329_339.Q01105_O_36_235	run18	11	200	ranked_4	0.3966909710899298	32.09666665395101	78.95777765909831	60.21333325703939	0.0332951799290463		6	9	18	131
run18_P26367_D_329_349.Q01105_O_36_235	run18	21	200	ranked_0	0.4119920003601517	32.91727274114435	81.67500093248155	63.18069023921572	0.0664891063278858	16.903011322021484	11	18	35	323
run18_P26367_D_329_349.Q01105_O_36_235	run18	21	200	ranked_1	0.4002560550270521	35.08272743225098	78.48466669718424	60.12230777740479	0.071497878553868		11	15	35	279
run18_P26367_D_329_349.Q01105_O_36_235	run18	21	200	ranked_2	0.3977254734656502	34.38076928945688	80.63875102996826	59.902414387670056	0.0631072026802778		13	16	29	211
run18_P26367_D_329_349.Q01105_O_36_235	run18	21	200	ranked_3	0.3760717322519454	31.672726891257547	77.55785724094936	57.36839988708496	0.0481719066410416		11	14	27	201
run18_P26367_D_329_349.Q01105_O_36_235	run18	21	200	ranked_4	0.361396978067511	30.918999862670898	79.27928570338658	59.12916660308838	0.055224440171835		10	14	28	252
run18_P26367_D_329_359.Q01105_O_36_235	run18	31	200	ranked_0	0.3954109973142118	33.40214320591518	80.56428473336356	61.699428122384205	0.0750437088260049	17.528785705566406	14	21	49	367
run18_P26367_D_329_359.Q01105_O_36_235	run18	31	200	ranked_1	0.3617415901967935	31.024545149369672	84.25722249348958	64.06551729399582	0.0524069997451114		11	18	37	359
run18_P26367_D_329_359.Q01105_O_36_235	run18	31	200	ranked_2	0.3577439822096736	31.40444416469997	82.4166668785943	65.41259264062953	0.076054514506153		9	18	36	322
run18_P26367_D_329_359.Q01105_O_36_235	run18	31	200	ranked_3	0.3423457347342115	32.404999542236325	85.01666641235352	61.10227238048207	0.0410030586624158		10	12	24	196
run18_P26367_D_329_359.Q01105_O_36_235	run18	31	200	ranked_4	0.3129442041509798	31.294285910470144	82.57615456214317	64.62750053405762	0.0424999123573246		7	13	21	199
run18_P26367_D_334_344.Q01105_O_36_235	run18	11	200	ranked_0	0.4522370654610175	32.24999976158142	82.44333445231119	64.98478325553562	0.0583014502291406	16.542095184326172	8	15	25	185
run18_P26367_D_334_344.Q01105_O_36_235	run18	11	200	ranked_1	0.4427489319609513	32.33555560641818	84.96615307147687	63.43545410849831	0.049857989322795		9	13	24	181
run18_P26367_D_334_344.Q01105_O_36_235	run18	11	200	ranked_2	0.4364849977369159	32.553635857322	82.04823505177217	62.60392822538103	0.0460152147984315		11	17	27	172
run18_P26367_D_334_344.Q01105_O_36_235	run18	11	200	ranked_3	0.4340567802151584	30.94374990463257	85.75933329264323	66.69304341855256	0.0526098252050685		8	15	26	236
run18_P26367_D_334_344.Q01105_O_36_235	run18	11	200	ranked_4	0.3918212395778155	29.257777955796985	78.28749966621399	60.636799850463866	0.0500343598249776		9	16	31	328
run18_P26367_D_339_349.Q01105_O_36_235	run18	11	200	ranked_0	0.4209976234350724	31.110909028486773	83.50157868234734	64.2916664759318	0.071350917487095	18.27202606201172	11	19	33	302
run18_P26367_D_339_349.Q01105_O_36_235	run18	11	200	ranked_1	0.4189748642778187	32.62699966430664	81.13000052315849	60.920416831970215	0.0532207388106182		10	14	29	176
run18_P26367_D_339_349.Q01105_O_36_235	run18	11	200	ranked_2	0.418526286783394	32.63222206963433	80.48666636149089	62.54124975204468	0.0438508773063716		9	15	25	155
run18_P26367_D_339_349.Q01105_O_36_235	run18	11	200	ranked_3	0.4023030599497356	34.30000019073486	83.19749959309895	63.63849983215332	0.0426719416680772		8	12	23	152
run18_P26367_D_339_349.Q01105_O_36_235	run18	11	200	ranked_4	0.3848284578505855	32.56571415492466	81.89999898274739	63.72420983565481	0.042315163655338		7	12	16	107
run18_P26367_D_339_359.Q01105_O_36_235	run18	21	200	ranked_0	0.4088048363095305	30.334666697184243	83.82285676683698	65.16418581230695	0.1102404975486807	19.324615478515625	15	28	54	529
run18_P26367_D_339_359.Q01105_O_36_235	run18	21	200	ranked_1	0.3905011705413084	30.30999998612837	86.48318169333719	67.75878779093425	0.0824136019286721		11	22	49	385
run18_P26367_D_339_359.Q01105_O_36_235	run18	21	200	ranked_2	0.3845696241877339	28.738333225250244	78.79899997711182	60.02624994516373	0.0632431371599257		12	20	37	238
run18_P26367_D_339_359.Q01105_O_36_235	run18	21	200	ranked_3	0.3748463068680409	28.377272865988992	76.79750084877014	57.07074130022967	0.0439112370086898		11	16	27	175
run18_P26367_D_339_359.Q01105_O_36_235	run18	21	200	ranked_4	0.3456274461458166	32.033333248562286	83.36353032729205	65.59538518465482	0.0538375648358344		9	17	32	379
run18_P26367_D_344_354.Q01105_O_36_235	run18	11	200	ranked_0	0.4352922125235702	33.12857110159738	81.41454419222745	62.636665768093536	0.0523659494074481	15.909265518188477	7	11	19	144
run18_P26367_D_344_354.Q01105_O_36_235	run18	11	200	ranked_1	0.4328537939068798	32.91800041198731	81.26250123977661	62.66846245985765	0.0382310360194469		5	8	10	92
run18_P26367_D_344_354.Q01105_O_36_235	run18	11	200	ranked_2	0.4178402038473927	34.73285729544504	82.62818215110086	64.00222248501248	0.0410206470590358		7	11	15	107
run18_P26367_D_344_354.Q01105_O_36_235	run18	11	200	ranked_3	0.4124797790604632	34.10499954223633	84.42142813546317	66.1245450106534	0.043895488899847		4	7	9	49
run18_P26367_D_344_354.Q01105_O_36_235	run18	11	200	ranked_4	0.3816163765521151	30.06125044822693	82.95285660879952	63.719545277682215	0.0625528869525238		8	14	24	226
run18_P26367_D_344_374.Q01105_O_36_235	run18	31	200	ranked_0	0.4003050177322115	29.50777784983317	82.08968758583069	63.16020008087158	0.0991621190669923	19.863704681396484	18	32	63	558
run18_P26367_D_344_374.Q01105_O_36_235	run18	31	200	ranked_1	0.375465215632965	29.195833524068195	81.70260951829994	63.70028632027762	0.1344864084686596		12	23	51	595
run18_P26367_D_344_374.Q01105_O_36_235	run18	31	200	ranked_2	0.3652341195451279	29.289999802907307	83.33750076293946	63.0696879029274	0.0830952716939936		12	20	39	401
run18_P26367_D_344_374.Q01105_O_36_235	run18	31	200	ranked_3	0.3459255053046706	28.511110729641384	83.90850067138672	66.71620724118989	0.0644768604148842		9	20	37	329
run18_P26367_D_344_374.Q01105_O_36_235	run18	31	200	ranked_4	0.3203462398771593	29.862727251919832	82.41349925994874	63.76645112806751	0.0796708572919482		11	20	46	517
run18_P26367_D_349_359.Q01105_O_36_235	run18	11	200	ranked_0	0.4499651640579853	31.6974995136261	83.14214352199009	64.43500024622136	0.0511679217595038	16.108285903930664	8	14	22	163
run18_P26367_D_349_359.Q01105_O_36_235	run18	11	200	ranked_1	0.4379814285728257	30.692222383287216	84.153077345628	62.28272758830678	0.05742049337444		9	13	27	163
run18_P26367_D_349_359.Q01105_O_36_235	run18	11	200	ranked_2	0.4177234053256274	34.77000045776367	82.6150001525879	64.67312526702881	0.0382422615167802		6	10	20	102
run18_P26367_D_349_359.Q01105_O_36_235	run18	11	200	ranked_3	0.4153866534759196	29.12999979654948	87.03307694655199	68.74789468865646	0.0395112348389103		6	13	18	144
run18_P26367_D_349_359.Q01105_O_36_235	run18	11	200	ranked_4	0.3940740136384956	31.24499988555908	79.38000022040472	60.12600008646647	0.034325210042158		6	9	14	69
run18_P26367_D_349_369.Q01105_O_36_235	run18	21	200	ranked_0	0.4190080350136441	30.745454441417348	84.53649978637695	65.44935466397193	0.0786838428948371	18.16743850708008	11	20	38	380
run18_P26367_D_349_369.Q01105_O_36_235	run18	21	200	ranked_1	0.4105746328627118	29.08714267185756	80.82045537775213	60.70194488101535	0.0971668801123113		14	22	52	456
run18_P26367_D_349_369.Q01105_O_36_235	run18	21	200	ranked_2	0.3804399186871525	28.429999987284344	81.03388828701443	59.9923329671224	0.0655219581373655		12	18	38	312
run18_P26367_D_349_369.Q01105_O_36_235	run18	21	200	ranked_3	0.3696284608536737	30.238000106811523	78.57777743869357	61.3135712487357	0.0675846260446956		10	18	31	280
run18_P26367_D_349_369.Q01105_O_36_235	run18	21	200	ranked_4	0.3435328522824928	28.621111339992947	76.89476231166294	62.41266702016195	0.0602859524706986		9	21	41	414
run18_P26367_D_354_364.Q01105_O_36_235	run18	11	200	ranked_0	0.4374422325268603	29.391250371932983	84.85266698201498	65.56173946546471	0.0476943526998518	17.3574275970459	8	15	23	177
run18_P26367_D_354_364.Q01105_O_36_235	run18	11	200	ranked_1	0.4194061708885497	30.59875011444092	79.16545417092063	58.71631562082391	0.0423796067577133		8	11	20	137
run18_P26367_D_354_364.Q01105_O_36_235	run18	11	200	ranked_2	0.4087382832336758	28.39000010490417	85.5260004679362	65.65260903731637	0.0538913918200155		8	15	24	164
run18_P26367_D_354_364.Q01105_O_36_235	run18	11	200	ranked_3	0.3983136787443696	33.82799949645996	82.30888790554471	64.99428490230015	0.068159881931345		5	9	13	84
run18_P26367_D_354_364.Q01105_O_36_235	run18	11	200	ranked_4	0.3653485745544017	25.03700008392334	88.71812534332275	64.22538485893837	0.0682926542050663		10	16	32	297
run18_P26367_D_359_369.Q01105_O_36_235	run18	11	200	ranked_0	0.4845023367992256	44.21800003051758	83.15466613769532	73.42049961090088	0.049405003847702	13.76327133178711	5	15	23	156
run18_P26367_D_359_369.Q01105_O_36_235	run18	11	200	ranked_1	0.4621190894904105	38.56166648864746	82.28333307902018	69.79142833891369	0.0475869204435068		6	15	26	192
run18_P26367_D_359_369.Q01105_O_36_235	run18	11	200	ranked_2	0.4549020859653401	40.157999420166014	79.72076914860652	68.73111089070638	0.040480237392514		5	13	23	188
run18_P26367_D_359_369.Q01105_O_36_235	run18	11	200	ranked_3	0.4542150864171166	37.93000030517578	80.44214330400739	69.25473725168328	0.0413390550596516		5	14	22	158
run18_P26367_D_359_369.Q01105_O_36_235	run18	11	200	ranked_4	0.4515286554584445	39.79999923706055	78.85363700173117	65.07000014361213	0.0371644134318111		6	11	20	187
run18_P26367_D_359_379.Q01105_O_36_235	run18	21	200	ranked_0	0.4171602064869039	35.015833695729576	78.82210500616776	61.86483869244975	0.0566394990788105	18.13455581665039	12	19	44	420
run18_P26367_D_359_379.Q01105_O_36_235	run18	21	200	ranked_1	0.4142508961022891	34.14818156849254	75.73045349121094	61.86969618363814	0.0499038605513804		11	22	39	419
run18_P26367_D_359_379.Q01105_O_36_235	run18	21	200	ranked_2	0.4028807506840677	32.073636488481	76.17399959564209	60.52548365439138	0.0488608295322882		11	20	34	342
run18_P26367_D_359_379.Q01105_O_36_235	run18	21	200	ranked_3	0.3856973915954282	32.90000041325887	76.3020004272461	60.026250422000885	0.0630693153646307		12	20	36	368
run18_P26367_D_359_379.Q01105_O_36_235	run18	21	200	ranked_4	0.3635714093080662	31.335000038146973	77.06818181818181	59.28305557039049	0.0521577590309522		14	22	46	444
run18_P26367_D_359_389.Q01105_O_36_235	run18	31	200	ranked_0	0.372784551242758	31.122143064226425	81.11500029130416	61.67333359188504	0.0779809500653034	18.56957626342773	14	22	41	476
run18_P26367_D_359_389.Q01105_O_36_235	run18	31	200	ranked_1	0.3626373716764004	28.71625006198883	83.18960006713867	61.93170738220215	0.0908492452275583		16	25	56	595
run18_P26367_D_359_389.Q01105_O_36_235	run18	31	200	ranked_2	0.3510278986776044	29.33199984232585	85.33259215178313	65.33238061269124	0.0700238482090431		15	27	54	642
run18_P26367_D_359_389.Q01105_O_36_235	run18	31	200	ranked_3	0.3423439886148601	30.86333312988281	82.03739133088484	61.837105198910365	0.0683249000699632		15	23	46	421
run18_P26367_D_359_389.Q01105_O_36_235	run18	31	200	ranked_4	0.3256487567706327	30.552666727701823	80.8235289629768	57.25906229019165	0.0535929463403013		15	17	36	341
run18_P26367_D_364_374.Q01105_O_36_235	run18	11	200	ranked_0	0.4580067518124513	30.6244445376926	83.51749992370605	64.47599998474121	0.045594580249803	17.453609466552734	9	16	26	228
run18_P26367_D_364_374.Q01105_O_36_235	run18	11	200	ranked_1	0.4452808812681821	30.334285463605607	84.39500045776367	64.47789493360017	0.0581540012020889		7	12	21	188
run18_P26367_D_364_374.Q01105_O_36_235	run18	11	200	ranked_2	0.4285101901507034	31.4428574698312	83.03562498092651	67.33347834711489	0.0377669548875264		7	16	25	168
run18_P26367_D_364_374.Q01105_O_36_235	run18	11	200	ranked_3	0.4248629539849363	29.420000314712524	86.3799991607666	57.89999973773956	0.0350346346674616		8	8	15	116
run18_P26367_D_364_374.Q01105_O_36_235	run18	11	200	ranked_4	0.4192458623462513	28.7000003390842	82.91571371895927	61.7008693529212	0.0378828651625057		9	14	21	197
run18_P26367_D_369_379.Q01105_O_36_235	run18	11	200	ranked_0	0.4475009384099217	33.37374949455261	83.48187470436096	66.77916630109151	0.0347818721913849	17.571632385253906	8	16	23	260
run18_P26367_D_369_379.Q01105_O_36_235	run18	11	200	ranked_1	0.4454633407609548	36.13428551810129	79.36642837524414	64.95571408952985	0.0476996949948001		7	14	21	203
run18_P26367_D_369_379.Q01105_O_36_235	run18	11	200	ranked_2	0.4423203084915477	36.07714326041086	81.98916562398274	65.074210016351	0.0412847549515094		7	12	20	138
run18_P26367_D_369_379.Q01105_O_36_235	run18	11	200	ranked_3	0.4405357495511699	32.673333485921226	83.60999941825867	65.27279968261719	0.044494953368874		9	16	27	200
run18_P26367_D_369_379.Q01105_O_36_235	run18	11	200	ranked_4	0.4192480383677865	35.33375024795532	81.2341661453247	62.87399978637696	0.0299066145372826		8	12	19	144
run18_P26367_D_369_389.Q01105_O_36_235	run18	21	200	ranked_0	0.414208276825897	37.16625022888184	79.87928499494281	64.34727235273881	0.0425548041714489	15.64322280883789	8	14	28	173
run18_P26367_D_369_389.Q01105_O_36_235	run18	21	200	ranked_1	0.3813101179324257	35.06099987030029	78.29666646321614	58.64409073916349	0.0519697573733802		10	12	26	224
run18_P26367_D_369_389.Q01105_O_36_235	run18	21	200	ranked_2	0.3812765778931272	35.34727304632013	78.73642866952079	59.6452001953125	0.0408742234416448		11	14	27	228
run18_P26367_D_369_389.Q01105_O_36_235	run18	21	200	ranked_3	0.3794685211116141	33.18923069880559	77.12947343525134	59.27874982357025	0.0575913178164144		13	19	38	301
run18_P26367_D_369_389.Q01105_O_36_235	run18	21	200	ranked_4	0.3676950513710068	38.29555553860135	74.15357181004116	60.12217413860819	0.0339085718575319		9	14	24	186
run18_P26367_D_374_384.Q01105_O_36_235	run18	11	200	ranked_0	0.4525557238976778	29.06750011444092	82.77000016432542	62.31190490722656	0.0326202323845209	17.445632934570312	8	13	21	160
run18_P26367_D_374_384.Q01105_O_36_235	run18	11	200	ranked_1	0.451456900463332	33.29857199532645	84.52799987792969	63.43352957332836	0.0325782652744866		7	10	16	150
run18_P26367_D_374_384.Q01105_O_36_235	run18	11	200	ranked_2	0.4438802473279242	30.292856761387416	81.99615419827975	63.90000009536743	0.0290348884642142		7	13	16	119
run18_P26367_D_374_384.Q01105_O_36_235	run18	11	200	ranked_3	0.441771318159418	33.5774998664856	82.37066650390625	65.39913028219472	0.0322991478445861		8	15	24	175
run18_P26367_D_374_384.Q01105_O_36_235	run18	11	200	ranked_4	0.4225853639119423	28.488888846503365	80.81176510979148	62.70000024942252	0.041401349341134		9	17	23	162
run18_P26367_D_374_404.Q01105_O_36_235	run18	31	200	ranked_0	0.3735506051225541	28.948571341378347	78.87523778279622	58.90457120622907	0.0584743449048054	20.1474723815918	14	21	42	298
run18_P26367_D_374_404.Q01105_O_36_235	run18	31	200	ranked_1	0.3449278699050462	24.14666659037272	83.49894774587531	57.31411782433005	0.0570708897491341		15	19	40	301
run18_P26367_D_374_404.Q01105_O_36_235	run18	31	200	ranked_2	0.3419723784319228	29.279090707952324	82.67833413018121	62.42344869416336	0.0801442995611394		11	18	34	258
run18_P26367_D_374_404.Q01105_O_36_235	run18	31	200	ranked_3	0.3186554946651948	28.22999971563166	87.90791670481364	69.15199993678502	0.0942090922235668		11	24	43	419
run18_P26367_D_374_404.Q01105_O_36_235	run18	31	200	ranked_4	0.3081868257973295	35.201666514078774	81.02285766601562	67.27650032043456	0.070015802729177		6	14	23	177
run18_P26367_D_379_389.Q01105_O_36_235	run18	11	200	ranked_0	0.4126464070651909	27.02428572518485	87.48909065940164	63.974999851650665	0.031048217431122	19.34056663513184	7	11	16	153
run18_P26367_D_379_389.Q01105_O_36_235	run18	11	200	ranked_1	0.3900886512266554	28.32624983787537	82.92333316802979	61.08449983596802	0.0356717544049261		8	12	17	128
run18_P26367_D_379_389.Q01105_O_36_235	run18	11	200	ranked_2	0.3740026446948636	28.551666895548504	89.54125022888184	63.40285737173898	0.0302130180479279		6	8	13	111
run18_P26367_D_379_389.Q01105_O_36_235	run18	11	200	ranked_3	0.3692408143554384	26.10199966430664	82.65583260854085	66.0223523308249	0.0333284978470183		5	12	18	171
run18_P26367_D_379_389.Q01105_O_36_235	run18	11	200	ranked_4	0.3680129956929487	26.47571427481515	85.58923075749324	64.8994999885559	0.028194448144194		7	13	18	145
run18_P26367_D_379_399.Q01105_O_36_235	run18	21	200	ranked_0	0.3871645103818416	27.901110967000324	80.41937518119812	61.51280006408692	0.0692208889434193	19.453968048095703	9	16	25	149
run18_P26367_D_379_399.Q01105_O_36_235	run18	21	200	ranked_1	0.3825102563761178	27.64153861999512	84.16809481666202	62.55499980028938	0.0998887253482352		13	21	56	518
run18_P26367_D_379_399.Q01105_O_36_235	run18	21	200	ranked_2	0.3524181703165107	27.361538373506985	88.89166683620877	63.08870973894673	0.0491072059352495		13	18	35	237
run18_P26367_D_379_399.Q01105_O_36_235	run18	21	200	ranked_3	0.3417235833623416	28.197499990463257	82.50416628519694	60.781499767303465	0.0388154939591329		8	12	21	93
run18_P26367_D_379_399.Q01105_O_36_235	run18	21	200	ranked_4	0.3191961895590843	24.94571454184396	89.43958393732707	65.6786846863596	0.1269926377601947		14	24	55	632
run18_P26367_D_384_394.Q01105_O_36_235	run18	11	200	ranked_0	0.3974431732181465	28.28374981880188	82.36800003051758	63.55608691339908	0.080715252041799	17.23888397216797	8	15	27	222
run18_P26367_D_384_394.Q01105_O_36_235	run18	11	200	ranked_1	0.3954695521157417	29.894999504089355	89.78444417317708	65.82866630554199	0.0285574306837792		6	9	12	84
run18_P26367_D_384_394.Q01105_O_36_235	run18	11	200	ranked_2	0.3519050449978739	28.99000024795532	89.10750198364258	59.04875111579895	0.0220438312385587		4	4	7	50
run18_P26367_D_384_394.Q01105_O_36_235	run18	11	200	ranked_3	0.3418108533130884	24.24199981689453	89.53888871934679	66.21857125418526	0.032956695216627		5	9	14	87
run18_P26367_D_384_394.Q01105_O_36_235	run18	11	200	ranked_4	0.3356480838207988	30.05750036239624	89.8633321126302	55.68857111249651	0.0265852126955026		4	3	5	27
run18_P26367_D_389_399.Q01105_O_36_235	run18	11	200	ranked_0	0.4056808748866895	29.12374997138977	83.06117742201862	65.80120063781739	0.0765744755974194	17.616735458374023	8	17	27	226
run18_P26367_D_389_399.Q01105_O_36_235	run18	11	200	ranked_1	0.3731124125453273	30.103333791097004	82.37400093078614	62.77250075340271	0.0349835913443964		6	10	11	102
run18_P26367_D_389_399.Q01105_O_36_235	run18	11	200	ranked_2	0.3589883338922437	27.00624966621399	90.85900115966795	62.480000495910645	0.0309225583096291		8	10	19	104
run18_P26367_D_389_399.Q01105_O_36_235	run18	11	200	ranked_3	0.3434216017334469	29.559999847412108	84.83916664123535	68.5805881724638	0.0439484003676788		5	12	20	129
run18_P26367_D_389_399.Q01105_O_36_235	run18	11	200	ranked_4	0.3430226037922207	27.249999727521622	79.32230788010817	61.09700002670288	0.0423128080885687		7	13	26	230
run18_P26367_D_389_409.Q01105_O_36_235	run18	21	200	ranked_0	0.4032442452072257	32.20833396911621	84.62714276994977	65.56575775146484	0.087315002391341	16.447772979736328	12	21	45	332
run18_P26367_D_389_409.Q01105_O_36_235	run18	21	200	ranked_1	0.3923313015523236	30.76833327611288	84.06176443660961	62.00931016330061	0.0981033047760846		12	17	41	370
run18_P26367_D_389_409.Q01105_O_36_235	run18	21	200	ranked_2	0.3613086968255523	31.365999603271483	79.587646484375	61.727777269151474	0.0895943873733116		10	17	39	323
run18_P26367_D_389_409.Q01105_O_36_235	run18	21	200	ranked_3	0.3577725074141029	32.48923022930439	81.16238130841937	62.55205883699305	0.0934665514256817		13	21	48	349
run18_P26367_D_389_409.Q01105_O_36_235	run18	21	200	ranked_4	0.3469889941258649	31.51181758533825	80.42611206902399	61.87241416141904	0.0744077987266556		11	18	45	283
run18_P26367_D_389_419.Q01105_O_36_235	run18	31	200	ranked_0	0.4289159410120401	34.0118750333786	80.52944395277235	58.63882328482235	0.0635020252111277	17.004833221435547	16	18	42	283
run18_P26367_D_389_419.Q01105_O_36_235	run18	31	200	ranked_1	0.3689227525806636	31.626153799203728	76.84499988555908	59.03151506366152	0.0687661452577063		13	20	43	321
run18_P26367_D_389_419.Q01105_O_36_235	run18	31	200	ranked_2	0.3621585166753534	34.13000048123873	75.31866683959962	56.19535745893206	0.0451872762722913		13	15	33	227
run18_P26367_D_389_419.Q01105_O_36_235	run18	31	200	ranked_3	0.3558248091570853	30.0957895580091	84.39615425696739	61.46933360629612	0.0789757901247968		19	26	64	563
run18_P26367_D_389_419.Q01105_O_36_235	run18	31	200	ranked_4	0.3558078585444232	35.26454544067383	76.53777758280437	60.882413666823815	0.0609156696253659		11	18	40	376
run18_P26367_D_394_404.Q01105_O_36_235	run18	11	200	ranked_0	0.4300238453449098	28.72875022888184	81.59416739145915	60.448000526428224	0.0468935669280552	17.4689998626709	8	12	26	189
run18_P26367_D_394_404.Q01105_O_36_235	run18	11	200	ranked_1	0.4295552683029037	30.999999788072373	82.37500063578288	60.35714312962124	0.053366470520171		9	12	23	202
run18_P26367_D_394_404.Q01105_O_36_235	run18	11	200	ranked_2	0.390381970485976	30.39499998092652	80.5718186118386	59.44473708303351	0.0429042805578952		8	11	22	196
run18_P26367_D_394_404.Q01105_O_36_235	run18	11	200	ranked_3	0.3776643843092146	28.25000023841858	87.41923053448016	64.87857137407575	0.0435145299496661		8	13	21	173
run18_P26367_D_394_404.Q01105_O_36_235	run18	11	200	ranked_4	0.3628899817570464	27.205555809868702	78.5400006612142	59.28958384195963	0.0671950212259724		9	15	28	257
run18_P26367_D_399_409.Q01105_O_36_235	run18	11	200	ranked_0	0.4191466142566164	30.74727283824574	81.94142886570522	59.41600021362305	0.0612479507284807	16.497011184692383	11	14	33	240
run18_P26367_D_399_409.Q01105_O_36_235	run18	11	200	ranked_1	0.4079554803772545	29.53333303663466	81.08727264404297	57.887999820709226	0.0395670282642152		9	11	21	165
run18_P26367_D_399_409.Q01105_O_36_235	run18	11	200	ranked_2	0.3758219436232951	29.456363504583184	82.88499995640346	59.37639991760254	0.0714256505073796		11	14	34	258
run18_P26367_D_399_409.Q01105_O_36_235	run18	11	200	ranked_3	0.3717476135250113	31.910000610351563	83.14199981689453	66.06466674804688	0.0346346790312632		5	10	18	104
run18_P26367_D_399_409.Q01105_O_36_235	run18	11	200	ranked_4	0.3569199501266396	30.85099983215332	82.52444352044	64.06964220319476	0.1023796939881764		10	18	46	449
run18_P26367_D_399_419.Q01105_O_36_235	run18	21	200	ranked_0	0.4235784453031141	34.20000057220459	76.66857092721122	58.973333279291786	0.0717628123305621	18.02037239074707	10	14	33	278
run18_P26367_D_399_419.Q01105_O_36_235	run18	21	200	ranked_1	0.4197726272147163	36.53384648836576	81.47318146445535	64.78142847333636	0.1128328770932961		13	22	55	445
run18_P26367_D_399_419.Q01105_O_36_235	run18	21	200	ranked_2	0.3940608576479292	34.56999998826247	81.17954531582919	63.86742847987584	0.1141620772993491		13	22	53	466
run18_P26367_D_399_419.Q01105_O_36_235	run18	21	200	ranked_3	0.3871870732619745	37.16636345603249	77.7756516829781	64.63735255073098	0.0900807373358546		11	23	51	456
run18_P26367_D_399_419.Q01105_O_36_235	run18	21	200	ranked_4	0.3691793327755577	34.05538470928486	78.55999984741212	61.02787873239228	0.0892889294487519		13	20	46	355
run18_P26367_D_404_414.Q01105_O_36_235	run18	11	200	ranked_0	0.4310916991662568	36.37285723005022	83.26888783772786	62.7518744468689	0.0475154111141116	14.43069839477539	7	9	17	131
run18_P26367_D_404_414.Q01105_O_36_235	run18	11	200	ranked_1	0.4284414163907338	36.112499713897705	81.49799957275391	61.32666630215115	0.0488369508899968		8	10	18	120
run18_P26367_D_404_414.Q01105_O_36_235	run18	11	200	ranked_2	0.4172781106488588	35.51833279927572	82.35444471571181	63.61999994913737	0.0527420336395738		6	9	17	138
run18_P26367_D_404_414.Q01105_O_36_235	run18	11	200	ranked_3	0.4096724039285966	37.72571454729353	87.03777821858723	65.46375036239624	0.043485520354025		7	9	16	109
run18_P26367_D_404_414.Q01105_O_36_235	run18	11	200	ranked_4	0.3759551671372557	32.69999980926514	81.1974999109904	65.03166654374864	0.0531082336401558		6	12	22	135
run18_P26367_D_404_422.Q01105_O_36_235	run18	19	200	ranked_0	0.4461898845010774	34.54599978129069	77.89400024414063	59.31628576006208	0.0493277001287443	17.913339614868164	15	20	40	320
run18_P26367_D_404_422.Q01105_O_36_235	run18	19	200	ranked_1	0.4321063168993059	36.36749982833862	78.30124950408936	64.32333294550578	0.0744600137327025		12	24	46	374
run18_P26367_D_404_422.Q01105_O_36_235	run18	19	200	ranked_2	0.4128826644050519	36.7962498664856	78.75333353678386	64.15956530363664	0.0319664848298329		8	15	23	225
run18_P26367_D_404_422.Q01105_O_36_235	run18	19	200	ranked_3	0.4125449402758414	36.51399955749512	82.0963639346036	67.8518750667572	0.0426210217880952		10	22	35	251
run18_P26367_D_404_422.Q01105_O_36_235	run18	19	200	ranked_4	0.4049127130678677	36.6980001449585	80.36368420249538	65.30655176886197	0.0322877370038253		10	19	32	233
run18_P26367_D_409_419.Q01105_O_36_235	run18	11	200	ranked_0	0.4489610766556797	36.604000091552734	76.96937537193298	61.4442310333252	0.0318415577287639	15.393472671508787	10	16	26	142
run18_P26367_D_409_419.Q01105_O_36_235	run18	11	200	ranked_1	0.4438650989206302	36.10624980926514	78.35333315531413	61.45449981689453	0.0293397187765551		8	12	19	144
run18_P26367_D_409_419.Q01105_O_36_235	run18	11	200	ranked_2	0.4388558095875053	37.08125019073486	82.3675000667572	67.27208344141643	0.0339534125559335		8	16	22	134
run18_P26367_D_409_419.Q01105_O_36_235	run18	11	200	ranked_3	0.4288229335043513	34.7787504196167	79.07333246866862	61.35549964904785	0.032548080311886		8	12	18	108
run18_P26367_D_409_419.Q01105_O_36_235	run18	11	200	ranked_4	0.4246263947459625	37.23285647800991	77.74235242955825	65.92708277702332	0.0343215427506269		7	17	22	130
run18_P26367_D_414_422.Q01105_O_36_235	run18	9	200	ranked_0	0.4992928134407487	39.04333368937174	81.3519999186198	69.26380956740607	0.0426927357596142	15.143455505371094	6	15	20	158
run18_P26367_D_414_422.Q01105_O_36_235	run18	9	200	ranked_1	0.4955873640170994	37.99749946594238	81.5299996768727	67.599599609375	0.0424138460303217		8	17	24	172
run18_P26367_D_414_422.Q01105_O_36_235	run18	9	200	ranked_2	0.4932290658778211	37.00333340962728	83.06769180297852	68.52105231034129	0.0288609047393484		6	13	19	126
run18_P26367_D_414_422.Q01105_O_36_235	run18	9	200	ranked_3	0.4811674339275757	38.54666709899902	81.34357152666364	68.50450019836425	0.0320597075316812		6	14	19	131
run18_P26367_D_414_422.Q01105_O_36_235	run18	9	200	ranked_4	0.4810089612617627	37.93333307902018	82.88416639963786	67.9005552927653	0.0319720912652731		6	12	16	126
run18_P26367_O_218_268.Q01105_D_10_27	run18	51	18	ranked_0	0.460130081208366	92.6500015258789	64.4969985961914	76.0894115672392	0.0641648978389631	4.062956809997559	7	10	19	167
run18_P26367_O_218_268.Q01105_D_10_27	run18	51	18	ranked_1	0.4112955746245618	92.73999938964845	54.0879997253418	73.41399955749512	0.0284954157016453		5	5	9	38
run18_P26367_O_218_268.Q01105_D_10_27	run18	51	18	ranked_2	0.408363253765401	90.95555538601346	49.103332943386505	70.02944416469998	0.0611656899445947		9	9	18	129
run18_P26367_O_218_268.Q01105_D_10_27	run18	51	18	ranked_3	0.405253488194465	90.65166664123537	52.839999771118165	73.46454533663663	0.0737670790155437		12	10	29	275
run18_P26367_O_218_268.Q01105_D_10_27	run18	51	18	ranked_4	0.3811704109785861	89.1414293561663	57.48571450369699	73.31357192993164	0.0430685030991495		7	7	14	103
run18_P26367_O_218_268.Q01105_D_13_30	run18	51	18	ranked_0	0.4007751058210939	92.18625068664552	52.18555577596029	71.00941220451804	0.0737351390832087	5.478935241699219	8	9	23	184
run18_P26367_O_218_268.Q01105_D_13_30	run18	51	18	ranked_1	0.3973780028433027	92.31666628519694	51.25200004577637	73.65090890364213	0.0731558719729078		12	10	24	116
run18_P26367_O_218_268.Q01105_D_13_30	run18	51	18	ranked_2	0.3667923778963569	92.54142761230467	52.875	69.20823489918428	0.0342085995912249		7	10	16	110
run18_P26367_O_218_268.Q01105_D_13_30	run18	51	18	ranked_3	0.3269922361019028	90.86437511444092	45.28249994913737	71.32928575788226	0.0966754371490317		16	12	39	462
run18_P26367_O_218_268.Q01105_D_13_30	run18	51	18	ranked_4	0.2996177894728814	87.75000063578288	44.68636391379616	67.15434829048489	0.1035622154428971		12	11	43	454
run18_P26367_O_218_268.Q01105_D_16_33	run18	51	18	ranked_0	0.4145982197894718	87.74999961853027	50.93888897365994	70.31315773411801	0.0438588786856443	5.640824317932129	10	9	16	74
run18_P26367_O_218_268.Q01105_D_16_33	run18	51	18	ranked_1	0.3783884482343045	90.52200012207032	45.56000022888183	68.04100017547607	0.0514988995111686		10	10	27	152
run18_P26367_O_218_268.Q01105_D_16_33	run18	51	18	ranked_2	0.3653395772432209	92.62249946594238	50.76199951171875	69.36666615804036	0.0518885293821168		8	10	18	141
run18_P26367_O_218_268.Q01105_D_16_33	run18	51	18	ranked_3	0.3589150008755865	91.77900085449218	45.86888885498047	70.03210569682874	0.0581569062716396		10	9	20	141
run18_P26367_O_218_268.Q01105_D_16_33	run18	51	18	ranked_4	0.3059110743227948	90.19300079345705	44.464999771118165	67.3290002822876	0.0479734902456154		10	10	22	187
run18_P26367_O_218_268.Q01105_D_181_185	run18	51	5	ranked_0	0.2364236970311914	95.87000274658205	39.16999816894531	67.52000045776367	0.0188591145861678	50	1	1	1	1
run18_P26367_O_218_268.Q01105_D_181_185	run18	51	5	ranked_1	0.2363288189426523				0.0182588935619795		0	0	0	0
run18_P26367_O_218_268.Q01105_D_181_185	run18	51	5	ranked_2	0.2361836770560096	97.06999969482422	41.11000061035156	69.09000015258789	0.0182588935619795		1	1	1	7
run18_P26367_O_218_268.Q01105_D_181_185	run18	51	5	ranked_3	0.2306083097265123				0.0182588935619795		0	0	0	0
run18_P26367_O_218_268.Q01105_D_181_185	run18	51	5	ranked_4	0.1757091593148938				0		0	0	0	0
run18_P26367_O_218_268.Q01105_D_181_187	run18	51	7	ranked_0	0.2583114778702181				0	50	0	0	0	0
run18_P26367_O_218_268.Q01105_D_181_187	run18	51	7	ranked_1	0.2397288368967385	90.5500030517578	46.08000183105469	68.31500244140625	0.0182588935619795		1	1	1	1
run18_P26367_O_218_268.Q01105_D_181_187	run18	51	7	ranked_2	0.2112781935744916	88.6500015258789	39.720001220703125	64.18500137329102	0		1	1	1	25
run18_P26367_O_218_268.Q01105_D_181_187	run18	51	7	ranked_3	0.1917697741438553				0		0	0	0	0
run18_P26367_O_218_268.Q01105_D_181_187	run18	51	7	ranked_4	0.1810746621686627	93.89999771118164	34.7599983215332	74.18666458129883	0.0182588935619795		2	1	2	31
run18_P26367_O_218_268.Q01105_D_181_189	run18	51	9	ranked_0	0.2850093851750003	93.5	40.19500033060709	53.52125024795532	0.0230440526391671	12.30372142791748	2	6	7	25
run18_P26367_O_218_268.Q01105_D_181_189	run18	51	9	ranked_1	0.260628512975308	89.28800048828126	43.5649995803833	68.96666675143771	0.0378660330907797		5	4	13	252
run18_P26367_O_218_268.Q01105_D_181_189	run18	51	9	ranked_2	0.2535596019543126	95.34000015258788	37.65999984741211	66.5	0.0188588459832443		2	2	2	19
run18_P26367_O_218_268.Q01105_D_181_189	run18	51	9	ranked_3	0.2367462269484744	87.45799865722657	33.88749980926514	63.6488880581326	0.0262827530303299		5	4	7	66
run18_P26367_O_218_268.Q01105_D_181_189	run18	51	9	ranked_4	0.2073205055318264	91.95250129699708	30.56499989827474	55.12000045776367	0.024233573234773		4	6	10	90
run18_P26367_O_218_268.Q01105_D_181_191	run18	51	11	ranked_0	0.2974510761294782	85.63749885559082	43.96399993896485	62.48555501302084	0.0259853852155918	11.015256881713867	4	5	7	51
run18_P26367_O_218_268.Q01105_D_181_191	run18	51	11	ranked_1	0.2835136471277177	93.38750076293944	43.89400024414063	65.891111585829	0.0370298845964836		4	5	9	49
run18_P26367_O_218_268.Q01105_D_181_191	run18	51	11	ranked_2	0.2718927153433896	93.95999908447266	41.02999877929688	76.31666564941406	0.0208603977837875		2	1	2	6
run18_P26367_O_218_268.Q01105_D_181_191	run18	51	11	ranked_3	0.2710379247366433	92.48000049591064	40.59800033569336	72.52538504967323	0.0352973468047053		8	5	12	103
run18_P26367_O_218_268.Q01105_D_181_191	run18	51	11	ranked_4	0.2236284397930686	90.4471435546875	31.962499856948853	59.25533358256022	0.0318434405810553		7	8	19	237
run18_P26367_O_218_268.Q01105_D_181_200	run18	51	20	ranked_0	0.3466820890238765	94.03999982561383	49.060001373291016	75.29833380381267	0.0279869612319294	5.853246688842773	7	5	7	45
run18_P26367_O_218_268.Q01105_D_181_200	run18	51	20	ranked_1	0.341473275404432	91.62999979654948	48.39555570814345	65.68933334350587	0.0439493458508681		6	9	13	102
run18_P26367_O_218_268.Q01105_D_181_200	run18	51	20	ranked_2	0.3408492524462183	92.78800048828126	43.91124963760376	62.70999996478741	0.0228325587561171		5	8	10	97
run18_P26367_O_218_268.Q01105_D_181_200	run18	51	20	ranked_3	0.3253921240069476	92.65599975585936	49.049999713897705	65.82153819157527	0.0285681579938031		5	8	10	126
run18_P26367_O_218_268.Q01105_D_181_200	run18	51	20	ranked_4	0.2804037902590269	90.8522220187717	45.16166623433431	72.57599970499675	0.0319173929603265		9	6	11	95
run18_P26367_O_218_268.Q01105_D_183_193	run18	51	11	ranked_0	0.2936352787016806	90.88999938964844	45.5	77.2729995727539	0.0252077804408751	8.581311225891113	7	3	9	39
run18_P26367_O_218_268.Q01105_D_183_193	run18	51	11	ranked_1	0.2851006894598646	88.49600067138672	42.98400115966797	65.74000091552735	0.022870714639094		5	5	9	117
run18_P26367_O_218_268.Q01105_D_183_193	run18	51	11	ranked_2	0.2624577915251233	94.84250068664552	39.13199920654297	63.89222208658854	0.0222950359287787		4	5	9	91
run18_P26367_O_218_268.Q01105_D_183_193	run18	51	11	ranked_3	0.2623840493561663	93.0533332824707	40.97666676839193	67.01500002543132	0.0320460110738927		6	6	10	81
run18_P26367_O_218_268.Q01105_D_183_193	run18	51	11	ranked_4	0.2125600521270482	86.06500005722046	30.527143205915177	60.14733352661133	0.0362046441650606		8	7	28	504
run18_P26367_O_218_268.Q01105_D_185_195	run18	51	11	ranked_0	0.28701859929093	82.43333180745442	41.43499946594238	59.0057133265904	0.0229002986626468	11.763313293457031	3	4	5	86
run18_P26367_O_218_268.Q01105_D_185_195	run18	51	11	ranked_1	0.2812076490512867	93.32000122070312	40.16000111897787	73.38500118255615	0.0233316080454379		5	3	9	65
run18_P26367_O_218_268.Q01105_D_185_195	run18	51	11	ranked_2	0.254344031949941	93.19333394368488	37.15250015258789	70.7770004272461	0.0281283176613386		6	4	10	72
run18_P26367_O_218_268.Q01105_D_185_195	run18	51	11	ranked_3	0.2436809589327409	93.21499633789062	36.720001220703125	64.96749877929688	0.0187427851135202		2	2	3	26
run18_P26367_O_218_268.Q01105_D_185_195	run18	51	11	ranked_4	0.2122255447920696	85.28166580200195	31.08499972025553	58.183332761128746	0.0267235762990288		6	6	14	154
run18_P26367_O_218_268.Q01105_D_187_197	run18	51	11	ranked_0	0.298082639182775	91.52249908447266	41.10000038146973	66.31124973297119	0.0274241236010743	10.229385375976562	4	4	9	85
run18_P26367_O_218_268.Q01105_D_187_197	run18	51	11	ranked_1	0.2885640081162788	90.38833236694336	37.00999959309896	63.69916598002116	0.0326723375548083		6	6	9	56
run18_P26367_O_218_268.Q01105_D_187_197	run18	51	11	ranked_2	0.2881035831206422	92.24749946594238	39.494998931884766	74.66333262125652	0.0261441515101579		4	2	5	46
run18_P26367_O_218_268.Q01105_D_187_197	run18	51	11	ranked_3	0.2395493172851443	94.55666605631512	38.30333201090495	66.42999903361003	0.0238585502587189		3	3	5	22
run18_P26367_O_218_268.Q01105_D_187_197	run18	51	11	ranked_4	0.23285889397523	92.55249977111816	33.26833311716715	56.98199977874756	0.0306257803268079		4	6	8	67
run18_P26367_O_218_268.Q01105_D_189_199	run18	51	11	ranked_0	0.4381600358559899	92.11727211692116	55.38833300272624	79.1541171354406	0.0535961382630139	3.442923784255981	11	6	16	114
run18_P26367_O_218_268.Q01105_D_189_199	run18	51	11	ranked_1	0.3752769700713769	93.71500091552734	50.71399993896485	79.38133392333984	0.0670389274127472		10	5	15	136
run18_P26367_O_218_268.Q01105_D_189_199	run18	51	11	ranked_2	0.3738802585162587	90.19636396928269	54.50666681925456	77.60000026927275	0.0541781064928447		11	6	17	152
run18_P26367_O_218_268.Q01105_D_189_199	run18	51	11	ranked_3	0.3442841776451408	90.09533309936523	49.02250003814697	75.80913029546323	0.0826583206065277		15	8	25	269
run18_P26367_O_218_268.Q01105_D_189_199	run18	51	11	ranked_4	0.2799144626879783	94.8375005722046	43.4739990234375	75.08230766883263	0.0415694332028176		8	5	11	146
run18_P26367_O_218_268.Q01105_D_18_35	run18	51	18	ranked_0	0.3874482275588725	89.97353004006779	48.17083358764648	72.67586254251414	0.1187724097860796	7.073643684387207	17	12	32	244
run18_P26367_O_218_268.Q01105_D_18_35	run18	51	18	ranked_1	0.3617704091102438	91.33909121426667	45.2583335240682	67.29695676720661	0.0543758155157546		11	12	28	161
run18_P26367_O_218_268.Q01105_D_18_35	run18	51	18	ranked_2	0.358907276199901	89.42000071207683	42.15750026702881	67.17882403205422	0.0554104619986264		9	8	20	150
run18_P26367_O_218_268.Q01105_D_18_35	run18	51	18	ranked_3	0.3564619021811702	90.63199996948242	45.30272674560547	66.88809494745163	0.0798132703976897		10	11	24	146
run18_P26367_O_218_268.Q01105_D_18_35	run18	51	18	ranked_4	0.2969058842148404	88.8027274391868	42.572222815619575	67.99900035858154	0.0754036124010691		11	9	22	177
run18_P26367_O_218_268.Q01105_D_191_200	run18	51	10	ranked_0	0.4161192201452094	91.90333302815756	51.36714281354632	74.16874980926514	0.0396492124768056	5.6620941162109375	9	7	16	149
run18_P26367_O_218_268.Q01105_D_191_200	run18	51	10	ranked_1	0.3788757899026962	92.05272674560548	47.87375020980835	73.45105241474353	0.0453464664904155		11	8	19	144
run18_P26367_O_218_268.Q01105_D_191_200	run18	51	10	ranked_2	0.2973182711946645	93.77777777777776	43.02222188313802	68.3999998304579	0.0333531698105749		9	9	19	200
run18_P26367_O_218_268.Q01105_D_191_200	run18	51	10	ranked_3	0.2966387759728585	94.20333099365234	41.92999903361002	68.06666501363118	0.0248124282749259		3	3	5	56
run18_P26367_O_218_268.Q01105_D_191_200	run18	51	10	ranked_4	0.2904777527121898	92.84888882107204	43.833749294281006	69.7829408084645	0.0404517053591113		9	8	16	136
run18_P26367_O_218_268.Q01105_D_191_201	run18	51	11	ranked_0	0.3781725953438056	91.93333435058594	52.8462495803833	73.53941210578469	0.0490407463066253	6.720267295837402	9	8	17	145
run18_P26367_O_218_268.Q01105_D_191_201	run18	51	11	ranked_1	0.3767380904538624	88.82545471191406	48.82285635811942	73.26888868543837	0.055987724478152		11	7	15	124
run18_P26367_O_218_268.Q01105_D_191_201	run18	51	11	ranked_2	0.3363948252909917	90.53285762241909	49.82666651407877	71.74538480318509	0.0315985837476178		7	6	14	90
run18_P26367_O_218_268.Q01105_D_191_201	run18	51	11	ranked_3	0.296988910750574	94.84285736083984	41.29166666666666	70.12692319429837	0.0598588212744588		7	6	14	173
run18_P26367_O_218_268.Q01105_D_191_201	run18	51	11	ranked_4	0.2732923967488887	89.62857164655414	40.28000044822693	63.30933367411296	0.0349447264661495		7	8	15	153
run18_P26367_O_218_268.Q01105_D_193_200	run18	51	8	ranked_0	0.414526948156621	92.4477784898546	49.14800033569336	76.98357200622559	0.0367527941366479	5.697568893432617	9	5	12	117
run18_P26367_O_218_268.Q01105_D_193_200	run18	51	8	ranked_1	0.3448650207321098	92.29874992370604	45.1528570992606	70.29733327229818	0.0409037628529694		8	7	17	93
run18_P26367_O_218_268.Q01105_D_193_200	run18	51	8	ranked_2	0.3132283171620355	94.19000091552736	47.02999973297119	73.23000038994684	0.0207327097252468		5	4	7	19
run18_P26367_O_218_268.Q01105_D_193_200	run18	51	8	ranked_3	0.2868640234167792	95.51000022888184	39.14857155936105	59.64363653009588	0.0240240300251557		4	7	9	76
run18_P26367_O_218_268.Q01105_D_193_200	run18	51	8	ranked_4	0.2705854743993831	92.93399963378906	37.244285583496094	60.4483331044515	0.0319994270912267		5	7	12	99
run18_P26367_O_218_268.Q01105_D_195_200	run18	51	6	ranked_0	0.3154734491524817	94.28666432698569	46.71666717529297	70.50166575113933	0.0182588935619795	8.3046875	3	3	5	22
run18_P26367_O_218_268.Q01105_D_195_200	run18	51	6	ranked_1	0.3151216018890395	87.36666488647461	40.43599967956543	66.03454433787952	0.0237107748099933		6	5	10	80
run18_P26367_O_218_268.Q01105_D_195_200	run18	51	6	ranked_2	0.2961866577999984				0		0	0	0	0
run18_P26367_O_218_268.Q01105_D_195_200	run18	51	6	ranked_3	0.2770876496789272	94.09250068664552	37.084000778198245	62.42111184861925	0.028869968209974		4	5	9	59
run18_P26367_O_218_268.Q01105_D_195_200	run18	51	6	ranked_4	0.2484697823474578	95.69499969482422	34.20333353678385	58.8	0.0198997053877124		2	3	3	33
run18_P26367_O_218_268.Q01105_D_1_10	run18	51	10	ranked_0	0.4305453170280297	92.59666570027667	46.494285583496094	75.61157828883121	0.0738014209648686	5.327545166015625	12	7	20	164
run18_P26367_O_218_268.Q01105_D_1_10	run18	51	10	ranked_1	0.3697170588826195	92.90555657280817	52.40250110626221	80.4430779677171	0.0504066195971535		9	4	12	88
run18_P26367_O_218_268.Q01105_D_1_10	run18	51	10	ranked_2	0.3642882588222449	94.53363661332564	53.21399993896485	81.62125015258789	0.066339376686552		11	5	19	177
run18_P26367_O_218_268.Q01105_D_1_10	run18	51	10	ranked_3	0.2540116577384711	93.77999877929688	33.945714133126394	58.87666606903076	0.0464702730307591		5	7	13	111
run18_P26367_O_218_268.Q01105_D_1_10	run18	51	10	ranked_4	0.2410027787115942	91.70727122913708	39.960000356038414	73.44352856804343	0.0491033077565257		11	6	17	196
run18_P26367_O_218_268.Q01105_D_1_13	run18	51	13	ranked_0	0.4689140298178625	89.27714375087193	59.170000076293945	76.7325005531311	0.0695842942617805	4.944979667663574	14	10	31	252
run18_P26367_O_218_268.Q01105_D_1_13	run18	51	13	ranked_1	0.3295235151447074	92.44199981689454	48.165714263916016	66.61416657765706	0.0458159447342288		5	7	13	130
run18_P26367_O_218_268.Q01105_D_1_13	run18	51	13	ranked_2	0.27591147371818	87.40444395277235	47.391111585829	67.39777776930067	0.0406574657408756		9	9	21	251
run18_P26367_O_218_268.Q01105_D_1_13	run18	51	13	ranked_3	0.2566022647567928	93.80249881744383	37.57714353288923	67.56399968465169	0.0594987554491932		8	7	17	195
run18_P26367_O_218_268.Q01105_D_1_13	run18	51	13	ranked_4	0.2538204131912376	89.87874984741211	42.77428490774973	67.896666208903	0.0445141235194978		8	7	18	139
run18_P26367_O_218_268.Q01105_D_1_16	run18	51	16	ranked_0	0.4588995152233828	91.63071387154716	61.37999937269423	79.79347776330036	0.0947145210088798	4.408318519592285	14	9	27	192
run18_P26367_O_218_268.Q01105_D_1_16	run18	51	16	ranked_1	0.3477013684051243	91.00750064849854	50.13499975204468	70.5712502002716	0.0492729178561723		8	8	18	130
run18_P26367_O_218_268.Q01105_D_1_16	run18	51	16	ranked_2	0.3161261891942678	92.43714359828404	49.94399871826172	74.7316665649414	0.0462557854657096		7	5	11	88
run18_P26367_O_218_268.Q01105_D_1_16	run18	51	16	ranked_3	0.2970178452471557	88.85142953055245	48.76333363850912	70.34923142653246	0.0287586264734636		7	6	13	173
run18_P26367_O_218_268.Q01105_D_1_16	run18	51	16	ranked_4	0.2891478747827599	89.45333353678386	46.518749713897705	69.24882350248448	0.0396996921960547		9	8	17	134
run18_P26367_O_218_268.Q01105_D_1_18	run18	51	18	ranked_0	0.4226002095634824	90.63923175518327	58.665000438690186	78.45857220604306	0.071512829793078	5.066047191619873	13	8	23	145
run18_P26367_O_218_268.Q01105_D_1_18	run18	51	18	ranked_1	0.3354982509369439	92.5099993619052	52.066000366210936	73.2509522210984	0.0342276135478662		11	10	18	126
run18_P26367_O_218_268.Q01105_D_1_18	run18	51	18	ranked_2	0.3187376193403158	92.64888848198784	41.66874933242798	68.65823476454791	0.0575033734246388		9	8	19	205
run18_P26367_O_218_268.Q01105_D_1_18	run18	51	18	ranked_3	0.3157441628399213	88.39199829101562	45.38999938964844	64.93636252663352	0.0329979495408489		5	6	10	137
run18_P26367_O_218_268.Q01105_D_1_18	run18	51	18	ranked_4	0.3086218162750871	88.41285596575055	50.82399978637695	72.75083255767822	0.0297442306443364		7	5	12	98
run18_P26367_O_218_268.Q01105_D_1_35	run18	51	35	ranked_0	0.2845381462767089	93.00250053405762	54.61833254496256	76.55214282444545	0.05434079152448	5.957281112670898	8	6	12	68
run18_P26367_O_218_268.Q01105_D_1_35	run18	51	35	ranked_1	0.2776241430661189	93.08399963378906	54.50400009155273	73.7939998626709	0.0397453557910003		5	5	8	48
run18_P26367_O_218_268.Q01105_D_1_35	run18	51	35	ranked_2	0.273768863588106	94.23750114440918	48.89333279927572	74.80428613935199	0.0550678209152089		8	6	14	95
run18_P26367_O_218_268.Q01105_D_1_35	run18	51	35	ranked_3	0.2703753135835347	91.9885711669922	49.28199996948242	74.19416650136311	0.0330182191359378		7	5	10	94
run18_P26367_O_218_268.Q01105_D_1_35	run18	51	35	ranked_4	0.2581826881219431	93.0359992980957	51.90857151576451	76.10117609360638	0.0563965879352045		10	7	18	102
run18_P26367_O_218_268.Q01105_D_1_7	run18	51	7	ranked_0	0.3101949294842376	95.76000061035155	42.64750003814697	72.15444480048285	0.0272468843601861	7.71087646484375	5	4	8	64
run18_P26367_O_218_268.Q01105_D_1_7	run18	51	7	ranked_1	0.2604289836940217	94.81333414713542	30.43000030517578	62.6216672261556	0.0321107436669414		3	3	7	51
run18_P26367_O_218_268.Q01105_D_1_7	run18	51	7	ranked_2	0.2600540838121721	94.61666615804036	40.88999938964844	67.7533327738444	0.0206716918682627		3	3	3	7
run18_P26367_O_218_268.Q01105_D_1_7	run18	51	7	ranked_3	0.2512877268289324	93.7028579711914	34.087999725341795	68.8633337020874	0.0292989336691377		7	5	11	44
run18_P26367_O_218_268.Q01105_D_1_7	run18	51	7	ranked_4	0.2270540496410755	96.42666625976562	41.40499877929688	74.41799926757812	0.0206436722847046		3	2	4	14
run18_P26367_O_218_268.Q01105_D_21_35	run18	51	15	ranked_0	0.4041091215221543	87.6366662979126	51.71199989318848	71.30727247758345	0.0688161733495045	5.672286987304688	12	10	25	254
run18_P26367_O_218_268.Q01105_D_21_35	run18	51	15	ranked_1	0.3827948488767209	89.99333318074544	50.09000015258789	70.90913042814836	0.0858760298941651		12	11	24	205
run18_P26367_O_218_268.Q01105_D_21_35	run18	51	15	ranked_2	0.353071457849732	90.46555667453342	45.66444439358182	68.06500053405762	0.0779957842959207		9	9	22	205
run18_P26367_O_218_268.Q01105_D_21_35	run18	51	15	ranked_3	0.3298479485717875	87.08599955240885	44.84545516967773	69.21500000586876	0.0741457471890923		15	11	30	257
run18_P26367_O_218_268.Q01105_D_21_35	run18	51	15	ranked_4	0.3181953409873821	91.70090970126066	39.87999992370605	67.02428599766323	0.0825688067116781		11	10	21	192
run18_P26367_O_218_268.Q01105_D_236_246	run18	51	11	ranked_0	0.375621572162094	92.641111585829	47.17142868041992	72.74812531471252	0.0481556623514161	5.028294563293457	9	7	13	97
run18_P26367_O_218_268.Q01105_D_236_246	run18	51	11	ranked_1	0.3704377348638865	92.8499984741211	49.47000045776368	77.35714203970772	0.0446184864338436		9	5	12	89
run18_P26367_O_218_268.Q01105_D_236_246	run18	51	11	ranked_2	0.3539801424799019	93.9740005493164	48.30249977111816	80.92500032697406	0.0441912744684547		10	4	13	98
run18_P26367_O_218_268.Q01105_D_236_246	run18	51	11	ranked_3	0.3276621976224494	92.55624961853027	47.2879997253418	75.14538427499625	0.0457705933893786		8	5	13	113
run18_P26367_O_218_268.Q01105_D_236_246	run18	51	11	ranked_4	0.2609275649418948	90.78399963378908	40.202500343322754	68.3033332824707	0.024173178006738		5	4	7	60
run18_P26367_O_218_268.Q01105_D_236_256	run18	51	21	ranked_0	0.3957990626308225	84.98000117710659	49.81714303152902	67.39857210431781	0.0348787478456202	6.210674285888672	7	7	13	100
run18_P26367_O_218_268.Q01105_D_236_256	run18	51	21	ranked_1	0.3675776979393907	93.04571424211774	48.42777760823568	67.94812488555908	0.0385392322287284		7	9	16	107
run18_P26367_O_218_268.Q01105_D_236_256	run18	51	21	ranked_2	0.328396879098144	91.08750089009602	44.97444491916232	71.32476261683873	0.0563704063613353		12	9	22	214
run18_P26367_O_218_268.Q01105_D_236_256	run18	51	21	ranked_3	0.2892517753288209	91.14099884033205	40.53181804310192	64.63142794654483	0.0524762619481345		10	11	25	204
run18_P26367_O_218_268.Q01105_D_236_256	run18	51	21	ranked_4	0.2645440779978344	84.57272720336914	43.81666660308838	63.30869558583135	0.0557689043858608		11	12	31	313
run18_P26367_O_218_268.Q01105_D_236_266	run18	51	31	ranked_0	0.3693293424397251	88.74833297729492	49.71333334181044	69.23083315955267	0.0820183777346291	5.610548973083496	18	18	40	250
run18_P26367_O_218_268.Q01105_D_236_266	run18	51	31	ranked_1	0.3390348643731899	89.3120002746582	50.98600044250488	70.14900035858155	0.0460221982856402		10	10	20	154
run18_P26367_O_218_268.Q01105_D_236_266	run18	51	31	ranked_2	0.2690176570600507	89.0907692542443	44.09166685740153	67.49120010375977	0.0567877218099919		13	12	21	217
run18_P26367_O_218_268.Q01105_D_236_266	run18	51	31	ranked_3	0.2579812522565391	88.04875016212463	39.49750073750814	67.241071837289	0.0631681623035397		16	12	34	478
run18_P26367_O_218_268.Q01105_D_236_266	run18	51	31	ranked_4	0.2333616524800014	84.94333394368489	44.26111136542426	64.60222265455458	0.0303937665318998		9	9	19	164
run18_P26367_O_218_268.Q01105_D_236_290	run18	51	55	ranked_0	0.2990988207006627	88.83571434020996	47.1499997919256	70.49399993896485	0.0573372147942493	6.520731449127197	14	11	29	157
run18_P26367_O_218_268.Q01105_D_236_290	run18	51	55	ranked_1	0.2691687635417495	88.91100006103515	54.02699928283691	71.46899967193603	0.0664969955939284		10	10	24	190
run18_P26367_O_218_268.Q01105_D_236_290	run18	51	55	ranked_2	0.2593567622981657	87.24499988555908	41.29777823554145	67.55333346412296	0.0443014597485546		12	9	24	227
run18_P26367_O_218_268.Q01105_D_236_290	run18	51	55	ranked_3	0.2070713734620169	92.34166590372722	44.29272669011896	69.36173845374066	0.0440096444030623		12	11	21	130
run18_P26367_O_218_268.Q01105_D_236_290	run18	51	55	ranked_4	0.2066503511829699	86.1758337020874	47.79374980926514	70.8230001449585	0.0531176611255146		12	8	18	153
run18_P26367_O_218_268.Q01105_D_241_251	run18	51	11	ranked_0	0.3672085316685554	92.5719985961914	46.91222212049696	63.21928514753069	0.0329966234362209	6.326262474060059	5	9	15	90
run18_P26367_O_218_268.Q01105_D_241_251	run18	51	11	ranked_1	0.3305438849972513	92.41500091552734	47.26249885559082	62.313332875569664	0.0246116417441127		2	4	5	18
run18_P26367_O_218_268.Q01105_D_241_251	run18	51	11	ranked_2	0.3195817214361161	91.17499923706056	48.75199966430664	60.872856685093474	0.0247119107829415		2	5	5	49
run18_P26367_O_218_268.Q01105_D_241_251	run18	51	11	ranked_3	0.2994227326466433	91.05714198521206	46.17500019073486	74.73636315085672	0.0410770359567333		7	4	10	89
run18_P26367_O_218_268.Q01105_D_241_251	run18	51	11	ranked_4	0.2806995940089423	89.03800048828126	42.09099998474121	57.74000015258789	0.0225534477651237		5	10	14	130
run18_P26367_O_218_268.Q01105_D_246_256	run18	51	11	ranked_0	0.3494726210128802	94.28499984741212	48.39666620890299	71.34083302815755	0.0352817257028725	6.477731704711914	6	6	12	77
run18_P26367_O_218_268.Q01105_D_246_256	run18	51	11	ranked_1	0.3461698529951212	94.42555575900607	46.2733325958252	75.16466649373372	0.0364267645556752		9	6	13	123
run18_P26367_O_218_268.Q01105_D_246_256	run18	51	11	ranked_2	0.3461573247720874	87.3566665649414	43.27124977111816	62.16499982561384	0.0256307044965114		6	8	11	106
run18_P26367_O_218_268.Q01105_D_246_256	run18	51	11	ranked_3	0.3302215661508513	94.95250034332275	46.46999994913737	81.73000023581766	0.0274826101393625		8	3	10	108
run18_P26367_O_218_268.Q01105_D_246_256	run18	51	11	ranked_4	0.1863977198906717	89.02124977111816	36.63333384195963	66.5692858014788	0.0232599703181243		8	6	14	250
run18_P26367_O_218_268.Q01105_D_246_266	run18	51	21	ranked_0	0.4286350835339879	90.05285753522601	57.03636308149858	75.52559997558593	0.1033745252756185	4.916847229003906	14	11	30	246
run18_P26367_O_218_268.Q01105_D_246_266	run18	51	21	ranked_1	0.3874569993283354	91.19272752241656	54.01916662851969	71.79782618647036	0.0700473576959868		11	12	27	255
run18_P26367_O_218_268.Q01105_D_246_266	run18	51	21	ranked_2	0.3836574079281615	89.76230797400841	52.968666585286456	70.05142865862165	0.1041464855367025		13	15	35	339
run18_P26367_O_218_268.Q01105_D_246_266	run18	51	21	ranked_3	0.3675579930995702	87.14111116197374	51.64076937161959	72.25387105634135	0.0791344834106627		18	13	39	349
run18_P26367_O_218_268.Q01105_D_246_266	run18	51	21	ranked_4	0.3316040665976075	90.08285631452289	48.65333387586806	73.87130405591881	0.0893607593600645		14	9	25	280
run18_P26367_O_218_268.Q01105_D_24_35	run18	51	12	ranked_0	0.3967647723514004	88.21076877300555	48.14727228338068	69.84833288192749	0.065680120567816	5.436364650726318	13	11	29	237
run18_P26367_O_218_268.Q01105_D_24_35	run18	51	12	ranked_1	0.368855448731358	90.7260009765625	46.68499946594238	71.15222252739801	0.052345379495818		10	8	19	174
run18_P26367_O_218_268.Q01105_D_24_35	run18	51	12	ranked_2	0.3653318329717414	91.35333336724176	45.29125022888184	69.67705894919003	0.0674333387762871		9	8	22	163
run18_P26367_O_218_268.Q01105_D_24_35	run18	51	12	ranked_3	0.3475849455089406	91.93666458129884	41.67500019073486	63.21571350097656	0.0450165580558004		6	8	13	105
run18_P26367_O_218_268.Q01105_D_24_35	run18	51	12	ranked_4	0.2969938774692828	89.6024996439616	40.74666659037272	68.66428547813778	0.0554402036648921		12	9	26	247
run18_P26367_O_218_268.Q01105_D_251_261	run18	51	11	ranked_0	0.4244869909228839	87.82083320617676	58.00428553989956	76.83578932912727	0.0616556671479864	4.75800895690918	12	7	18	153
run18_P26367_O_218_268.Q01105_D_251_261	run18	51	11	ranked_1	0.3682562384169455	91.27615415132962	46.68999989827474	77.1963159661544	0.0784592632728495		13	6	18	194
run18_P26367_O_218_268.Q01105_D_251_261	run18	51	11	ranked_2	0.3678714778415052	88.79833285013835	55.36800003051758	78.96588202083812	0.0476167907882459		12	5	17	132
run18_P26367_O_218_268.Q01105_D_251_261	run18	51	11	ranked_3	0.36132315976696	88.46199951171874	54.28200073242188	77.06866658528646	0.0609459991725124		10	5	15	130
run18_P26367_O_218_268.Q01105_D_251_261	run18	51	11	ranked_4	0.3300766136148674	93.39916610717772	39.231666564941406	75.3433329264323	0.0580328551858964		12	6	20	234
run18_P26367_O_218_268.Q01105_D_251_281	run18	51	31	ranked_0	0.4522423278649202	90.43100051879884	53.02363673123446	70.83666710626511	0.1157974880480798	4.899792194366455	20	22	46	314
run18_P26367_O_218_268.Q01105_D_251_281	run18	51	31	ranked_1	0.3518434611609871	91.70000076293944	48.851667404174805	70.27583408355713	0.0689118133465322		12	12	28	251
run18_P26367_O_218_268.Q01105_D_251_281	run18	51	31	ranked_2	0.3131188004199339	90.70312547683716	44.58466618855794	68.38774195025044	0.0595525056732817		16	15	38	361
run18_P26367_O_218_268.Q01105_D_251_281	run18	51	31	ranked_3	0.3012487321586731	86.70333353678386	51.08888922797309	71.44000026157924	0.0674013392814432		12	9	24	322
run18_P26367_O_218_268.Q01105_D_251_281	run18	51	31	ranked_4	0.2908423343574762	89.65999984741211	43.18166637420654	66.42083311080933	0.0772350525099223		12	12	26	241
run18_P26367_O_218_268.Q01105_D_256_266	run18	51	11	ranked_0	0.4861568390134411	87.5326665242513	46.71400032043457	71.20520004272461	0.0457191484123445	4.419561386108398	15	10	32	187
run18_P26367_O_218_268.Q01105_D_256_266	run18	51	11	ranked_1	0.4772241009592732	87.70133412679037	47.72875022888184	73.79782668403958	0.054831812787525		15	8	22	218
run18_P26367_O_218_268.Q01105_D_256_266	run18	51	11	ranked_2	0.4689472001173626	88.9950008392334	47.74624967575073	73.99545496160334	0.0774957488666718		14	8	25	230
run18_P26367_O_218_268.Q01105_D_256_266	run18	51	11	ranked_3	0.4682936211036583	86.47250048319499	43.25250005722046	69.18450031280517	0.0495696040666524		12	8	22	161
run18_P26367_O_218_268.Q01105_D_256_266	run18	51	11	ranked_4	0.4152200796677065	91.83071517944336	41.52777777777778	72.14695706574813	0.0572450174244		14	9	29	162
run18_P26367_O_218_268.Q01105_D_256_276	run18	51	21	ranked_0	0.4280511592638673	85.74571500505719	48.79800033569336	70.35083389282227	0.0665012400291938	4.299861431121826	14	10	27	224
run18_P26367_O_218_268.Q01105_D_256_276	run18	51	21	ranked_1	0.3981663710567399	89.11538461538461	48.22636378895152	70.37458340326945	0.0737178253779745		13	11	32	227
run18_P26367_O_218_268.Q01105_D_256_276	run18	51	21	ranked_2	0.3757741165887317	88.20846176147461	46.79099960327149	70.2008695187776	0.0466020149729954		13	10	28	162
run18_P26367_O_218_268.Q01105_D_256_276	run18	51	21	ranked_3	0.3755928907159964	84.48312425613403	48.40583324432373	69.02142810821533	0.0688296812030344		16	12	34	307
run18_P26367_O_218_268.Q01105_D_256_276	run18	51	21	ranked_4	0.3587888438902427	89.5563631924716	48.728571210588726	73.67888853285048	0.0525449641316217		11	7	18	151
run18_P26367_O_218_268.Q01105_D_261_271	run18	51	11	ranked_0	0.3922071027671613	93.31699981689454	48.0566660563151	76.34437465667725	0.0368078129600131	5.062680244445801	10	6	14	96
run18_P26367_O_218_268.Q01105_D_261_271	run18	51	11	ranked_1	0.3815043666439613	92.7566672431098	52.92599945068359	78.53142874581474	0.0585915286726782		9	5	16	130
run18_P26367_O_218_268.Q01105_D_261_271	run18	51	11	ranked_2	0.372389207181105	92.18818179043856	49.52777820163303	72.99100017547607	0.0513500923151284		11	9	18	108
run18_P26367_O_218_268.Q01105_D_261_271	run18	51	11	ranked_3	0.3533256719678812	93.79000022194602	44.920000076293945	80.75800018310547	0.0427326848395024		11	4	13	127
run18_P26367_O_218_268.Q01105_D_261_271	run18	51	11	ranked_4	0.3395469867194327	87.25454503839666	47.29833285013834	73.15235250136432	0.0355503399371995		11	6	16	87
run18_P26367_O_218_268.Q01105_D_266_276	run18	51	11	ranked_0	0.3122630072951687	88.19599914550781	37.62200012207031	62.908999633789065	0.0195401688336038	9.950533866882324	5	5	7	35
run18_P26367_O_218_268.Q01105_D_266_276	run18	51	11	ranked_1	0.3103304590209664	93.51285661969868	41.47857175554548	67.49571418762207	0.0381063505932253		7	7	12	134
run18_P26367_O_218_268.Q01105_D_266_276	run18	51	11	ranked_2	0.3061082193940722	93.59600067138672	43.09999910990397	66.05272709239613	0.0255298076211572		5	6	9	54
run18_P26367_O_218_268.Q01105_D_266_276	run18	51	11	ranked_3	0.2708318635599722	92.6999969482422	31.88999938964844	62.29499816894531	0.0187228466963192		1	1	1	1
run18_P26367_O_218_268.Q01105_D_266_276	run18	51	11	ranked_4	0.2356799160066035	84.03199996948243	42.21599960327149	63.12399978637696	0.0236676432152535		5	5	9	132
run18_P26367_O_218_268.Q01105_D_266_286	run18	51	21	ranked_0	0.4086422021003428	92.67222171359592	53.53888871934679	73.10555521647136	0.0683216436371512	4.796865940093994	9	9	20	168
run18_P26367_O_218_268.Q01105_D_266_286	run18	51	21	ranked_1	0.3776855921807966	88.3259994506836	50.096666971842446	70.21736827649568	0.0319253512380756		10	9	22	233
run18_P26367_O_218_268.Q01105_D_266_286	run18	51	21	ranked_2	0.3744351928247044	91.389998626709	50.42454528808594	69.93190402076358	0.0623361205619998		10	11	21	207
run18_P26367_O_218_268.Q01105_D_266_286	run18	51	21	ranked_3	0.3447421523252128	93.95090900767931	50.55499982833862	75.67894724795693	0.0415525472469668		11	8	23	189
run18_P26367_O_218_268.Q01105_D_266_286	run18	51	21	ranked_4	0.3041530121980282	87.69600143432618	49.994444105360245	69.8373690153423	0.0641346536272411		10	9	28	275
run18_P26367_O_218_268.Q01105_D_271_281	run18	51	11	ranked_0	0.3405308965729344	94.45714242117744	45.19800033569336	73.93249988555908	0.0281518007175345	6.750744819641113	7	5	9	31
run18_P26367_O_218_268.Q01105_D_271_281	run18	51	11	ranked_1	0.3355903569022084	91.8512487411499	45.0799994468689	68.4656240940094	0.0233038303670483		8	8	16	134
run18_P26367_O_218_268.Q01105_D_271_281	run18	51	11	ranked_2	0.3286553965238832	92.24625015258788	46.62875032424927	69.43750023841858	0.0401954087932282		8	8	17	151
run18_P26367_O_218_268.Q01105_D_271_281	run18	51	11	ranked_3	0.3131024624805088	93.22799987792968	39.96555540296767	58.98785700116839	0.0352646648473599		5	9	14	126
run18_P26367_O_218_268.Q01105_D_271_281	run18	51	11	ranked_4	0.2467394189994969	90.5000015258789	44.93199996948242	67.71600074768067	0.0261167810097629		5	5	10	97
run18_P26367_O_218_268.Q01105_D_276_286	run18	51	11	ranked_0	0.3624972300920268	93.59666697184244	49.56750011444092	68.43714305332729	0.035832245671283	6.265978813171387	6	8	12	87
run18_P26367_O_218_268.Q01105_D_276_286	run18	51	11	ranked_1	0.3467128900039097	93.5424976348877	46.83624982833862	62.40499909718832	0.0326835250427775		4	8	12	81
run18_P26367_O_218_268.Q01105_D_276_286	run18	51	11	ranked_2	0.3438668270999722	91.60833358764648	48.783999633789065	72.14272724498402	0.0220774586589408		6	5	11	47
run18_P26367_O_218_268.Q01105_D_276_286	run18	51	11	ranked_3	0.3134747893596448	92.7024974822998	45.87333170572917	72.63285500662667	0.0211980862541944		4	3	5	18
run18_P26367_O_218_268.Q01105_D_276_286	run18	51	11	ranked_4	0.295951058453592	90.23500061035156	44.36999988555908	67.30250024795532	0.0256243099289903		4	4	6	40
run18_P26367_O_218_268.Q01105_D_27_35	run18	51	9	ranked_0	0.46273920473983	93.47727272727272	55.24111133151584	76.27100009918213	0.0994289791789708	4.841494083404541	11	9	22	170
run18_P26367_O_218_268.Q01105_D_27_35	run18	51	9	ranked_1	0.3958816760039725	92.3158327738444	50.80666732788086	74.52619043986003	0.078894755523235		12	9	20	155
run18_P26367_O_218_268.Q01105_D_27_35	run18	51	9	ranked_2	0.3396866981941196	93.0218179876154	45.85624980926514	73.16263138620477	0.0663468673665337		11	8	19	132
run18_P26367_O_218_268.Q01105_D_27_35	run18	51	9	ranked_3	0.3229451312877281	95.55875015258788	45.79666646321615	74.23214285714286	0.0374867458526586		8	6	16	139
run18_P26367_O_218_268.Q01105_D_27_35	run18	51	9	ranked_4	0.3148704681062589	91.70846205491286	42.40666707356771	71.53954592618075	0.0671763601168572		13	9	21	176
run18_P26367_O_218_268.Q01105_D_281_290	run18	51	10	ranked_0	0.3646973846644048	92.63333384195964	48.21333249409994	70.42333316802979	0.0334822802443324	6.322445869445801	6	6	14	114
run18_P26367_O_218_268.Q01105_D_281_290	run18	51	10	ranked_1	0.2943322570617191	88.67000028822157	39.137500286102295	65.36058852251838	0.0322771589074049		9	8	14	155
run18_P26367_O_218_268.Q01105_D_281_290	run18	51	10	ranked_2	0.2900232518078076	92.8499984741211	42.795000076293945	67.82249927520752	0.0202070393494405		4	4	6	22
run18_P26367_O_218_268.Q01105_D_281_290	run18	51	10	ranked_3	0.2842116130193935	91.0099983215332	40.30250072479248	57.204999923706055	0.0227652929611832		2	4	5	28
run18_P26367_O_218_268.Q01105_D_281_290	run18	51	10	ranked_4	0.2648433060455186	90.36499977111816	43.816000366210936	64.50444454616971	0.0249282126913603		4	5	8	39
run18_P26367_O_218_268.Q01105_D_30_35	run18	51	6	ranked_0	0.5272761961594443	96.14749972025554	61.45000012715658	84.58166652255588	0.0953660825058587	4.086302757263184	12	6	20	121
run18_P26367_O_218_268.Q01105_D_30_35	run18	51	6	ranked_1	0.4389723827694936	95.78090806440872	55.93333371480306	81.71705829395967	0.0726260823826375		11	6	17	114
run18_P26367_O_218_268.Q01105_D_30_35	run18	51	6	ranked_2	0.4279070234340071	96.7400001525879	55.13800048828125	82.87266693115234	0.0686213412565775		10	5	16	102
run18_P26367_O_218_268.Q01105_D_30_35	run18	51	6	ranked_3	0.4135588616910218	95.6708329518636	51.54999987284342	80.96388859219022	0.096215583014058		12	6	18	95
run18_P26367_O_218_268.Q01105_D_30_35	run18	51	6	ranked_4	0.4043061672852214	95.53727375377308	53.08800048828125	82.27187585830688	0.1025056890185788		11	5	18	130
run18_P26367_O_218_268.Q01105_D_4_21	run18	51	18	ranked_0	0.3964297924156413	90.61555480957033	55.6399998664856	74.15647013047162	0.0482512551103783	5.485498905181885	9	8	17	111
run18_P26367_O_218_268.Q01105_D_4_21	run18	51	18	ranked_1	0.3539811919155928	91.40999921162924	48.98600006103516	72.12636323408647	0.0473838316446352		12	10	22	211
run18_P26367_O_218_268.Q01105_D_4_21	run18	51	18	ranked_2	0.3392634604532624	89.02125072479248	49.64444435967339	68.17470617855297	0.0614059368715815		8	9	17	275
run18_P26367_O_218_268.Q01105_D_4_21	run18	51	18	ranked_3	0.3279959421684381	92.31125068664552	53.339999607631135	74.12466684977214	0.0514705675862759		8	7	13	98
run18_P26367_O_218_268.Q01105_D_4_21	run18	51	18	ranked_4	0.2741676751285555	91.70200042724608	51.3120002746582	71.50700035095215	0.0245339543506123		5	5	8	74
run18_P26367_O_218_268.Q01105_D_7_24	run18	51	18	ranked_0	0.3669002293915581	89.73272635719992	49.03777779473199	71.41999950408936	0.0624278286909088	7.924429893493652	11	9	20	188
run18_P26367_O_218_268.Q01105_D_7_24	run18	51	18	ranked_1	0.3483076785165311	88.8229995727539	55.67499923706055	72.24899940490722	0.0544315585055972		10	10	26	213
run18_P26367_O_218_268.Q01105_D_7_24	run18	51	18	ranked_2	0.3350249096990973	91.9414269583566	52.23833401997884	73.61692252525917	0.03237048877573		7	6	12	73
run18_P26367_O_218_268.Q01105_D_7_24	run18	51	18	ranked_3	0.3238344648418713	86.98299980163574	44.64750003814697	63.89090902155096	0.0515593710914678		10	12	25	314
run18_P26367_O_218_268.Q01105_D_7_24	run18	51	18	ranked_4	0.3057082790207683	92.9000015258789	53.61285727364676	69.98250071207683	0.0358853399510625		5	7	9	67
run18_P26367_O_218_268.Q01105_O_36_235	run18	51	200	ranked_0	0.7691694167202611	87.9043755531311	84.37086918043053	85.82051282051282	0.307895937352392	4.000122547149658	16	23	44	337
run18_P26367_O_218_268.Q01105_O_36_235	run18	51	200	ranked_1	0.3804956742910311	64.76473697863128	65.50821426936558	65.2076596199198	0.0821205509428106		19	28	50	369
run18_P26367_O_218_268.Q01105_O_36_235	run18	51	200	ranked_2	0.3750696840755099	68.36000002347507	67.92291720708211	68.07648684527423	0.0834599793180601		13	24	42	323
run18_P26367_O_218_268.Q01105_O_36_235	run18	51	200	ranked_3	0.358975657815207	65.51105238261975	62.98428617204939	64.00574485291826	0.082109717782334		19	28	57	414
run18_P26367_O_218_268.Q01105_O_36_235	run18	51	200	ranked_4	0.3311798679525115	63.38499970869584	61.5878575188773	62.37860008239746	0.0779094046222459		22	28	64	675
run18_P26367_O_6_132.Q01105_D_10_27	run18	127	18	ranked_0	0.1727681088969518	83.87000274658203	41.38999938964844	62.630001068115234	0	21.204965591430664	1	1	1	20
run18_P26367_O_6_132.Q01105_D_10_27	run18	127	18	ranked_1	0.1585797365050132	88.95999908447266	37.34999847412109	63.15499877929688	0.0187102409900772		1	1	1	6
run18_P26367_O_6_132.Q01105_D_10_27	run18	127	18	ranked_2	0.1500795377717887				0		0	0	0	0
run18_P26367_O_6_132.Q01105_D_10_27	run18	127	18	ranked_3	0.1492377536447878				0		0	0	0	0
run18_P26367_O_6_132.Q01105_D_10_27	run18	127	18	ranked_4	0.1432319425802573				0		0	0	0	0
run18_P26367_O_6_132.Q01105_D_13_30	run18	127	18	ranked_0	0.1679360958758886	94.58000183105467	45.20000076293945	69.89000129699707	0.0195829228767601	21.531238555908203	1	1	1	4
run18_P26367_O_6_132.Q01105_D_13_30	run18	127	18	ranked_1	0.1664182560335237	93.67666371663412	35.050000508626304	64.3633321126302	0.024048412383518		3	3	4	17
run18_P26367_O_6_132.Q01105_D_13_30	run18	127	18	ranked_2	0.1550028677909962	82.63999938964844	30.6850004196167	48.00333340962728	0.0191170877097573		1	2	2	3
run18_P26367_O_6_132.Q01105_D_13_30	run18	127	18	ranked_3	0.1508194789814074				0		0	0	0	0
run18_P26367_O_6_132.Q01105_D_13_30	run18	127	18	ranked_4	0.1414414499965641				0		0	0	0	0
run18_P26367_O_6_132.Q01105_D_16_33	run18	127	18	ranked_0	0.3019584784977072	78.28350067138672	38.12545464255593	64.03387143535	0.0855326753333561	11.028841018676758	20	11	37	275
run18_P26367_O_6_132.Q01105_D_16_33	run18	127	18	ranked_1	0.267903348827908	91.88571384974888	38.17399978637695	69.50583299001057	0.027550343066431		7	5	9	73
run18_P26367_O_6_132.Q01105_D_16_33	run18	127	18	ranked_2	0.2353193895914431	78.46814812554254	33.13666661580404	67.13527774810791	0.118297560384264		27	9	57	468
run18_P26367_O_6_132.Q01105_D_16_33	run18	127	18	ranked_3	0.1677522459816036	91.16000039236886	30.22999986012777	63.03846168518066	0.0331200741592849		7	6	11	44
run18_P26367_O_6_132.Q01105_D_16_33	run18	127	18	ranked_4	0.1417295662891875				0		0	0	0	0
run18_P26367_O_6_132.Q01105_D_181_185	run18	127	5	ranked_0	0.2367417923914435	93.94000053405762	28.225000381469727	72.03500048319499	0.0232343544844169	16.830533981323242	4	2	5	62
run18_P26367_O_6_132.Q01105_D_181_185	run18	127	5	ranked_1	0.1415526582665427				0		0	0	0	0
run18_P26367_O_6_132.Q01105_D_181_185	run18	127	5	ranked_2	0.1351624321758931				0		0	0	0	0
run18_P26367_O_6_132.Q01105_D_181_185	run18	127	5	ranked_3	0.1330656540837699				0		0	0	0	0
run18_P26367_O_6_132.Q01105_D_181_185	run18	127	5	ranked_4	0.126110356341109				0		0	0	0	0
run18_P26367_O_6_132.Q01105_D_181_187	run18	127	7	ranked_0	0.3336742749998616	88.38333341810439	35.42250061035156	78.75409108942205	0.0757959004257766	11.522262573242188	18	4	21	137
run18_P26367_O_6_132.Q01105_D_181_187	run18	127	7	ranked_1	0.2504648382011428	94.14888932969836	31.384285518101283	66.68937516212463	0.0389092126323768		9	7	13	124
run18_P26367_O_6_132.Q01105_D_181_187	run18	127	7	ranked_2	0.245512880298996	89.26499938964844	25.549999872843426	61.95857102530344	0.0297615351969409		8	6	11	108
run18_P26367_O_6_132.Q01105_D_181_187	run18	127	7	ranked_3	0.2098008480010644	97.52999877929688	30.63666598002116	57.393999099731445	0.0186890168817642		2	3	4	26
run18_P26367_O_6_132.Q01105_D_181_187	run18	127	7	ranked_4	0.1612716335391613	83.30999755859375	22.739999771118164	53.02499866485596	0		1	1	1	1
run18_P26367_O_6_132.Q01105_D_181_189	run18	127	9	ranked_0	0.3156867401816403	88.34736834074322	32.387500286102295	71.76666669492369	0.0603015869175448	10.949596405029297	19	8	26	197
run18_P26367_O_6_132.Q01105_D_181_189	run18	127	9	ranked_1	0.2605055448685483	96.64500045776369	35.59999974568685	60.01800003051758	0.0197632933272079		2	3	4	14
run18_P26367_O_6_132.Q01105_D_181_189	run18	127	9	ranked_2	0.2588412722822368	87.69785744803292	27.889999771118163	71.95894753305535	0.0750162295669539		14	5	20	270
run18_P26367_O_6_132.Q01105_D_181_189	run18	127	9	ranked_3	0.1939836216788801	93.13999938964844	30.43749952316284	57.30999946594238	0.0209261588967652		3	4	5	29
run18_P26367_O_6_132.Q01105_D_181_189	run18	127	9	ranked_4	0.1594091700806435				0		0	0	0	0
run18_P26367_O_6_132.Q01105_D_181_191	run18	127	11	ranked_0	0.3893893683549633	86.57409043745561	42.04300041198731	72.65812480449677	0.1085186928466806	8.820758819580078	22	10	37	351
run18_P26367_O_6_132.Q01105_D_181_191	run18	127	11	ranked_1	0.2933243112481439	97.1699996948242	41.13749980926514	72.26666641235352	0.024156859827282		5	4	9	75
run18_P26367_O_6_132.Q01105_D_181_191	run18	127	11	ranked_2	0.2574607500701342	86.86181918057528	28.84249997138977	62.43263214512875	0.0480650485285529		11	8	20	204
run18_P26367_O_6_132.Q01105_D_181_191	run18	127	11	ranked_3	0.251727904479422	91.41625022888184	29.777142660958425	62.65133336385091	0.0337889735422166		8	7	13	73
run18_P26367_O_6_132.Q01105_D_181_191	run18	127	11	ranked_4	0.1722598573740723	89.125	29.09249973297119	49.103333155314125	0.0214974838915138		2	4	4	30
run18_P26367_O_6_132.Q01105_D_181_200	run18	127	20	ranked_0	0.2800337175798624	92.8499984741211	38.04333368937174	51.74499988555908	0.0203790889543251	13.174192428588867	1	3	3	45
run18_P26367_O_6_132.Q01105_D_181_200	run18	127	20	ranked_1	0.2684114214437708	84.29500007629395	34.8733336130778	67.8211112552219	0.021493362753466		6	3	6	39
run18_P26367_O_6_132.Q01105_D_181_200	run18	127	20	ranked_2	0.2619603529294197	88.43000221252441	36.78600006103515	59.738889906141495	0.0210842175842969		4	5	7	44
run18_P26367_O_6_132.Q01105_D_181_200	run18	127	20	ranked_3	0.251769004298409	88.644284929548	32.75333340962728	62.84846115112305	0.0224618858136847		7	6	12	104
run18_P26367_O_6_132.Q01105_D_181_200	run18	127	20	ranked_4	0.1970357972874697	88.13999938964844	39.10500144958496	55.45000076293945	0.0182588935619795		1	2	2	13
run18_P26367_O_6_132.Q01105_D_183_193	run18	127	11	ranked_0	0.4115080273160857	85.17863620411266	42.91363646767356	71.09030295863296	0.1301726991503036	8.484912872314453	22	11	39	348
run18_P26367_O_6_132.Q01105_D_183_193	run18	127	11	ranked_1	0.2882792955647363	97.05666605631512	38.00599975585938	60.14999961853027	0.0221585730229155		3	5	6	17
run18_P26367_O_6_132.Q01105_D_183_193	run18	127	11	ranked_2	0.2396068624480582	89.97333357069228	28.18249988555908	60.895294189453125	0.0379126029197895		9	8	16	137
run18_P26367_O_6_132.Q01105_D_183_193	run18	127	11	ranked_3	0.2175559362883584	93.22875022888184	30.547142573765345	63.977333323160806	0.0277802082436429		8	7	13	97
run18_P26367_O_6_132.Q01105_D_183_193	run18	127	11	ranked_4	0.1731941079888774	91.29799957275392	24.63333320617676	66.29874968528748	0.0377365015487561		5	3	6	59
run18_P26367_O_6_132.Q01105_D_185_195	run18	127	11	ranked_0	0.3766797919773463	87.94117691937615	44.70857129778181	75.33166694641113	0.0960982066315408	10.077993392944336	17	7	28	251
run18_P26367_O_6_132.Q01105_D_185_195	run18	127	11	ranked_1	0.2555841628223249	97.06333414713542	32.23750019073486	60.02000045776367	0.0193029929423398		3	4	6	58
run18_P26367_O_6_132.Q01105_D_185_195	run18	127	11	ranked_2	0.2131364500746796	88.40499877929688	25.733333587646484	61.54571369716099	0.0251853006897025		4	3	8	123
run18_P26367_O_6_132.Q01105_D_185_195	run18	127	11	ranked_3	0.2009572268860555	87.27624988555908	27.926666895548504	71.08999997919256	0.0243441188646937		8	3	9	84
run18_P26367_O_6_132.Q01105_D_185_195	run18	127	11	ranked_4	0.1839157075095883	91.45333353678386	30.65749931335449	56.712856837681365	0.0197882533680276		3	4	6	77
run18_P26367_O_6_132.Q01105_D_187_197	run18	127	11	ranked_0	0.3746306768395208	84.87380945114862	53.20333290100098	77.83592577333803	0.0905196862025438	7.250204563140869	21	6	31	273
run18_P26367_O_6_132.Q01105_D_187_197	run18	127	11	ranked_1	0.3303938998182895	85.15750007629394	44.97333399454752	75.88423098050632	0.0761755836664428		20	6	29	241
run18_P26367_O_6_132.Q01105_D_187_197	run18	127	11	ranked_2	0.3070690009612656	96.2400016784668	34.88000011444092	55.33333396911621	0.0193723786252669		2	4	5	67
run18_P26367_O_6_132.Q01105_D_187_197	run18	127	11	ranked_3	0.152432043880373	91.04000091552734	27.90999984741211	59.47500038146973	0.0182588935619795		1	1	1	15
run18_P26367_O_6_132.Q01105_D_187_197	run18	127	11	ranked_4	0.13602967210246				0		0	0	0	0
run18_P26367_O_6_132.Q01105_D_189_199	run18	127	11	ranked_0	0.3787987287094881	84.42809513636998	39.917000198364256	70.06967741443265	0.0637455391174316	8.36805534362793	21	10	33	261
run18_P26367_O_6_132.Q01105_D_189_199	run18	127	11	ranked_1	0.3680200221670033	94.95250129699708	36.08000040054321	65.51625084877014	0.0270549001576723		4	4	7	57
run18_P26367_O_6_132.Q01105_D_189_199	run18	127	11	ranked_2	0.3090125937315764	83.89470560410443	41.268333435058594	72.77478242957073	0.0636096007817502		17	6	25	252
run18_P26367_O_6_132.Q01105_D_189_199	run18	127	11	ranked_3	0.249003305926186	95.32333374023438	35.1966667175293	65.26000022888184	0.0234301770738172		3	3	5	23
run18_P26367_O_6_132.Q01105_D_189_199	run18	127	11	ranked_4	0.1746326554653164	94.91500091552734	25.940000534057617	71.9233341217041	0.0182588935619795		2	1	2	19
run18_P26367_O_6_132.Q01105_D_18_35	run18	127	18	ranked_0	0.2950010839604888	79.00285684494744	36.50250005722046	63.54818164941037	0.0783568531875211	12.408754348754885	21	12	39	300
run18_P26367_O_6_132.Q01105_D_18_35	run18	127	18	ranked_1	0.2383371494952747	79.41500053405761	33.99374985694885	66.43750034059796	0.1080956754853715		20	8	38	362
run18_P26367_O_6_132.Q01105_D_18_35	run18	127	18	ranked_2	0.2040749117975296	82.24700088500977	32.97199954986572	57.60950021743774	0.0289532727760163		10	10	16	108
run18_P26367_O_6_132.Q01105_D_18_35	run18	127	18	ranked_3	0.2027543008262174	82.44222259521484	31.59000015258789	60.19437527656555	0.0334275837951288		9	7	12	79
run18_P26367_O_6_132.Q01105_D_18_35	run18	127	18	ranked_4	0.1891238684729717	86.5911110772027	28.218888812594944	57.40499994489882	0.034342397727414		9	9	15	84
run18_P26367_O_6_132.Q01105_D_191_200	run18	127	10	ranked_0	0.4228283556410641	86.77000025699013	46.87700004577637	73.01379328760608	0.111784154439109	10.530820846557615	19	10	36	320
run18_P26367_O_6_132.Q01105_D_191_200	run18	127	10	ranked_1	0.403144710573916	83.32842053865132	46.52571432931082	73.41999963613657	0.0850895153124376		19	7	33	288
run18_P26367_O_6_132.Q01105_D_191_200	run18	127	10	ranked_2	0.3951722735176988	79.93949947357177	48.01111136542426	70.03068937104324	0.0936691519789496		20	9	41	294
run18_P26367_O_6_132.Q01105_D_191_200	run18	127	10	ranked_3	0.393257000610635	84.37857110159737	45.39000002543131	75.71444419578269	0.0808287066077464		21	6	31	248
run18_P26367_O_6_132.Q01105_D_191_200	run18	127	10	ranked_4	0.3658741027583	82.61579031693309	41.079999923706055	71.43307751875658	0.0733257414652096		19	7	29	223
run18_P26367_O_6_132.Q01105_D_191_201	run18	127	11	ranked_0	0.361609925861878	82.58833297093709	41.28142874581473	73.26096750074818	0.0684354551755478	11.078307151794434	24	7	35	319
run18_P26367_O_6_132.Q01105_D_191_201	run18	127	11	ranked_1	0.3453676602039939	78.96210499813682	43.64199981689453	66.78275838391534	0.0732961801228605		19	10	33	282
run18_P26367_O_6_132.Q01105_D_191_201	run18	127	11	ranked_2	0.3448037049834624	80.77809524536133	36.77555592854818	67.57733345031738	0.0587265363076183		21	9	29	242
run18_P26367_O_6_132.Q01105_D_191_201	run18	127	11	ranked_3	0.2758545968067335	94.38399963378906	38.045000076293945	69.34444427490234	0.0218019409664105		5	4	7	94
run18_P26367_O_6_132.Q01105_D_191_201	run18	127	11	ranked_4	0.2271524013956303	95.87000274658205	38.90999984741211	67.39000129699707	0.0217617907969329		1	1	1	14
run18_P26367_O_6_132.Q01105_D_193_200	run18	127	8	ranked_0	0.3567031560155229	82.24842131765266	42.22142846243722	71.4719232412485	0.0725062521313779	13.044239044189451	19	7	31	247
run18_P26367_O_6_132.Q01105_D_193_200	run18	127	8	ranked_1	0.3503506299888893	79.6236841302169	43.44499969482422	68.90407392713759	0.0721003705388655		19	8	35	257
run18_P26367_O_6_132.Q01105_D_193_200	run18	127	8	ranked_2	0.332432469558495	80.29833327399359	37.18142890930176	68.22560005187988	0.0587920006567838		18	7	25	225
run18_P26367_O_6_132.Q01105_D_193_200	run18	127	8	ranked_3	0.1726414934166631	79.80999755859375	23.479999542236328	51.64499855041504	0		1	1	1	1
run18_P26367_O_6_132.Q01105_D_193_200	run18	127	8	ranked_4	0.1708390773424236	86.47000122070312	35.36250114440918	52.39833450317383	0.0197351827598488		2	4	5	70
run18_P26367_O_6_132.Q01105_D_195_200	run18	127	6	ranked_0	0.2729877857264674	79.34846056424655	37.18166637420654	66.03263082002339	0.0500578094711589	17.347049713134766	13	6	19	153
run18_P26367_O_6_132.Q01105_D_195_200	run18	127	6	ranked_1	0.2522862350955211	83.39444393581815	31.32600059509277	64.79857131413051	0.032025852397118		9	5	12	122
run18_P26367_O_6_132.Q01105_D_195_200	run18	127	6	ranked_2	0.2185223506955483	84.64875030517578	26.9350004196167	73.10600032806397	0.0221316321429343		8	2	8	94
run18_P26367_O_6_132.Q01105_D_195_200	run18	127	6	ranked_3	0.1856659058665004	81.01000213623047	25.574999809265137	62.53166802724203	0.0196565607807877		4	2	5	67
run18_P26367_O_6_132.Q01105_D_195_200	run18	127	6	ranked_4	0.1509028413278868				0		0	0	0	0
run18_P26367_O_6_132.Q01105_D_1_10	run18	127	10	ranked_0	0.2336545766954417	95.8199977874756	38.69999980926514	67.25999879837036	0.0229567645378382	18.55862045288086	4	4	7	52
run18_P26367_O_6_132.Q01105_D_1_10	run18	127	10	ranked_1	0.2330141848163917	87.61857169015067	30.522856848580496	59.07071426936558	0.0365402970496351		7	7	14	157
run18_P26367_O_6_132.Q01105_D_1_10	run18	127	10	ranked_2	0.2079029405997007	85.72555541992188	28.270000457763672	65.20571436200824	0.0318657334975173		9	5	16	124
run18_P26367_O_6_132.Q01105_D_1_10	run18	127	10	ranked_3	0.1860398663904409	92.0388887193468	34.43857165745327	66.83875000476837	0.0390005352489778		9	7	16	174
run18_P26367_O_6_132.Q01105_D_1_10	run18	127	10	ranked_4	0.1331163301010403				0		0	0	0	0
run18_P26367_O_6_132.Q01105_D_1_13	run18	127	13	ranked_0	0.344211433682172	94.6366678873698	51.768333435058594	66.05777825249567	0.0308190837224874	10.051127433776855	3	6	8	72
run18_P26367_O_6_132.Q01105_D_1_13	run18	127	13	ranked_1	0.2863791125671132	94.94199829101562	54.52250003814697	76.97777684529622	0.0297424825826685		5	4	9	40
run18_P26367_O_6_132.Q01105_D_1_13	run18	127	13	ranked_2	0.1891585563741999	84.02750015258789	31.21250057220459	57.62000036239624	0.0237181459836566		4	4	8	92
run18_P26367_O_6_132.Q01105_D_1_13	run18	127	13	ranked_3	0.133958893443255				0		0	0	0	0
run18_P26367_O_6_132.Q01105_D_1_13	run18	127	13	ranked_4	0.1272062416837569				0		0	0	0	0
run18_P26367_O_6_132.Q01105_D_1_16	run18	127	16	ranked_0	0.1892126487978827	86.97333526611328	31.73199958801269	52.447500467300415	0.0199698140802493	19.423019409179688	3	5	6	51
run18_P26367_O_6_132.Q01105_D_1_16	run18	127	16	ranked_1	0.1832397745183371	89.98000008719308	46.703749656677246	66.89933319091797	0.0281805219341157		7	8	13	122
run18_P26367_O_6_132.Q01105_D_1_16	run18	127	16	ranked_2	0.1824029134005751	85.2300033569336	32.2699998219808	45.510000705718994	0.0194553157365573		1	3	3	57
run18_P26367_O_6_132.Q01105_D_1_16	run18	127	16	ranked_3	0.1648739851627343	84.68000030517578	30.34000015258789	66.56666692097981	0.0186578225590825		2	1	2	27
run18_P26367_O_6_132.Q01105_D_1_16	run18	127	16	ranked_4	0.1406170589895203				0		0	0	0	0
run18_P26367_O_6_132.Q01105_D_1_18	run18	127	18	ranked_0	0.1872635280399158	89.01000213623047	37.12333424886068	50.095001220703125	0.019245795578355	20.05084228515625	1	3	3	35
run18_P26367_O_6_132.Q01105_D_1_18	run18	127	18	ranked_1	0.1842899618302835				0.0182588935619795		0	0	0	0
run18_P26367_O_6_132.Q01105_D_1_18	run18	127	18	ranked_2	0.178466290464582	90.125	47.26800003051758	59.512857164655415	0.0198800355012664		2	5	6	63
run18_P26367_O_6_132.Q01105_D_1_18	run18	127	18	ranked_3	0.1743712143271865	86.04000091552734	35.48666763305664	48.12500095367432	0.0194895409814041		1	3	3	33
run18_P26367_O_6_132.Q01105_D_1_18	run18	127	18	ranked_4	0.1472933971759135				0		0	0	0	0
run18_P26367_O_6_132.Q01105_D_1_35	run18	127	35	ranked_0	0.1849585611743865	88.36000061035156	52.91999816894531	76.54666646321614	0	19.43327140808105	2	1	2	5
run18_P26367_O_6_132.Q01105_D_1_35	run18	127	35	ranked_1	0.174757466323317	91.31999969482422	45.540000915527344	68.43000030517578	0.0182588935619795		1	1	1	25
run18_P26367_O_6_132.Q01105_D_1_35	run18	127	35	ranked_2	0.1705636157098171				0		0	0	0	0
run18_P26367_O_6_132.Q01105_D_1_35	run18	127	35	ranked_3	0.1493743968903402	89.00000190734863	49.29999923706055	81.06000137329102	0.0188470218315515		4	1	4	30
run18_P26367_O_6_132.Q01105_D_1_35	run18	127	35	ranked_4	0.1466033395986018				0		0	0	0	0
run18_P26367_O_6_132.Q01105_D_1_7	run18	127	7	ranked_0	0.2414602773437674	90.56888834635416	33.26000022888184	67.64533309936523	0.0323782227364479	15.789257049560549	9	6	13	132
run18_P26367_O_6_132.Q01105_D_1_7	run18	127	7	ranked_1	0.1991601249763788	97.5	41.220001220703125	78.74000040690105	0.0187541672328876		2	1	2	12
run18_P26367_O_6_132.Q01105_D_1_7	run18	127	7	ranked_2	0.1611235354739086	87	26.39666684468587	56.69833342234293	0.0187203235971207		3	3	5	97
run18_P26367_O_6_132.Q01105_D_1_7	run18	127	7	ranked_3	0.1588525094344198	94.62333424886069	33.349998474121094	79.30500030517578	0.0205621839857186		3	1	3	22
run18_P26367_O_6_132.Q01105_D_1_7	run18	127	7	ranked_4	0.1320317570069797				0		0	0	0	0
run18_P26367_O_6_132.Q01105_D_21_35	run18	127	15	ranked_0	0.3568407976851666	77.9636362249201	39.77833318710327	64.4864704468671	0.0874050157914474	10.31386661529541	22	12	48	327
run18_P26367_O_6_132.Q01105_D_21_35	run18	127	15	ranked_1	0.3261226413042147	83.85181843150745	36.59363711964	68.09909132755163	0.1014007747893531		22	11	40	316
run18_P26367_O_6_132.Q01105_D_21_35	run18	127	15	ranked_2	0.3161015364310822	77.99407407972548	39.05999981273305	66.72368416033294	0.1469103893567599		27	11	64	502
run18_P26367_O_6_132.Q01105_D_21_35	run18	127	15	ranked_3	0.2911731205808714	81.95666631062825	35.1211117638482	69.18333325241551	0.164065031419027		24	9	53	344
run18_P26367_O_6_132.Q01105_D_21_35	run18	127	15	ranked_4	0.2698922282722636	76.94812607765198	32.83916727701823	58.044286591666086	0.0517693854595108		16	12	28	225
run18_P26367_O_6_132.Q01105_D_236_246	run18	127	11	ranked_0	0.2959606111517834	77.71466700236003	29.28249931335449	60.86869563227115	0.036666806552731	13.03089714050293	15	8	24	156
run18_P26367_O_6_132.Q01105_D_236_246	run18	127	11	ranked_1	0.2520311941309565	76.50588271197151	25.69166660308838	63.2500002487846	0.0398854999775726		17	6	30	245
run18_P26367_O_6_132.Q01105_D_236_246	run18	127	11	ranked_2	0.2311274917482174	69.33636335893111	25.705000400543213	57.70133323669434	0.0355745776950527		11	4	20	167
run18_P26367_O_6_132.Q01105_D_236_246	run18	127	11	ranked_3	0.2292773463413024	84.32499694824219	27.230000178019207	50.0679988861084	0.0182588935619795		2	3	3	21
run18_P26367_O_6_132.Q01105_D_236_246	run18	127	11	ranked_4	0.2090260290245999	55.98090952092951	24.939999989100865	43.90944470299615	0.0228013691869681		11	7	19	206
run18_P26367_O_6_132.Q01105_D_236_256	run18	127	21	ranked_0	0.300568405633098	70.30083322525024	33.08375036716461	55.41400008201599	0.0536473268367097	15.529047012329102	24	16	48	358
run18_P26367_O_6_132.Q01105_D_236_256	run18	127	21	ranked_1	0.2974160083582746	75.18678624289376	32.51800015767415	60.302325980607854	0.0798968770574367		28	15	46	407
run18_P26367_O_6_132.Q01105_D_236_256	run18	127	21	ranked_2	0.288193510838919	73.02387126799553	31.58944469028049	57.80306150475327	0.0521744556829339		31	18	51	378
run18_P26367_O_6_132.Q01105_D_236_256	run18	127	21	ranked_3	0.2725860450354254	72.2882610818614	29.75000015894572	57.70371447971889	0.0464963832842947		23	12	34	281
run18_P26367_O_6_132.Q01105_D_236_256	run18	127	21	ranked_4	0.2657345546400257	66.0785184789587	32.371176439173084	53.05522723631425	0.0523972212497647		27	17	55	424
run18_P26367_O_6_132.Q01105_D_236_266	run18	127	31	ranked_0	0.3282500358171523	67.50178582327706	36.79250011444092	54.706250111262	0.059097613001027	13.734941482543944	28	20	54	466
run18_P26367_O_6_132.Q01105_D_236_266	run18	127	31	ranked_1	0.2425168943218238	68.89696965073094	31.48545455932617	53.93236361416904	0.0745134090299084		33	22	76	744
run18_P26367_O_6_132.Q01105_D_236_266	run18	127	31	ranked_2	0.2344851268898326	64.58759979248048	31.768749833106995	51.78024371077375	0.0438400931833233		25	16	49	441
run18_P26367_O_6_132.Q01105_D_236_266	run18	127	31	ranked_3	0.2125753717887264	72.46384635338417	32.66684241043894	55.660666910807294	0.0573553190938695		26	19	55	559
run18_P26367_O_6_132.Q01105_D_236_266	run18	127	31	ranked_4	0.2053285875222216	64.59999935443585	31.285555521647137	50.97136324102228	0.0436335415569573		13	9	29	298
run18_P26367_O_6_132.Q01105_D_236_290	run18	127	55	ranked_0	0.1796953067919439	57.904443952772354	33.30545494773171	48.57379295086039	0.0302943359351586	14.753857612609863	18	11	34	362
run18_P26367_O_6_132.Q01105_D_236_290	run18	127	55	ranked_1	0.1715812840018751	73.83142852783203	30.619000244140626	55.826250076293945	0.0390264349938133		14	10	24	213
run18_P26367_O_6_132.Q01105_D_236_290	run18	127	55	ranked_2	0.1674727157759744	62.34833272298177	35.77900066375732	52.85928555897304	0.0294402562530212		18	10	25	140
run18_P26367_O_6_132.Q01105_D_236_290	run18	127	55	ranked_3	0.1660648352171305	63.07941223593319	31.274444368150498	52.07000028170072	0.0312768219655898		17	9	28	190
run18_P26367_O_6_132.Q01105_D_236_290	run18	127	55	ranked_4	0.1607500717127215	53.06588206571691	27.367692360511192	41.929999860127765	0.0238816126038161		17	13	41	455
run18_P26367_O_6_132.Q01105_D_241_251	run18	127	11	ranked_0	0.3412340887140723	75.80555499041522	31.96200008392334	63.95594555622822	0.0518213243671545	12.617486000061035	27	10	37	296
run18_P26367_O_6_132.Q01105_D_241_251	run18	127	11	ranked_1	0.3124732718181486	74.07538487361028	33.69125008583069	58.690952573503765	0.0450163084314697		13	8	24	280
run18_P26367_O_6_132.Q01105_D_241_251	run18	127	11	ranked_2	0.2954833837238649	64.85933354695638	30.015713827950613	53.77272727272727	0.03512320632493		15	7	21	117
run18_P26367_O_6_132.Q01105_D_241_251	run18	127	11	ranked_3	0.2381118549530964	70.31857081821987	28.783333248562283	57.85799954732259	0.0360692696239375		21	9	29	250
run18_P26367_O_6_132.Q01105_D_241_251	run18	127	11	ranked_4	0.2379927328927369	64.19800033569337	29.00999995640346	49.70882370892693	0.0266593410946987		10	7	17	169
run18_P26367_O_6_132.Q01105_D_246_256	run18	127	11	ranked_0	0.3687746998503691	77.77250003814697	36.2237503528595	61.15300016403198	0.034837272347049	9.14830493927002	12	8	25	179
run18_P26367_O_6_132.Q01105_D_246_256	run18	127	11	ranked_1	0.33631162770121	77.96714292253766	31.95124983787537	61.23409089175138	0.0414267844379292		14	8	23	205
run18_P26367_O_6_132.Q01105_D_246_256	run18	127	11	ranked_2	0.3176892853451178	69.82714135306222	27.839999834696453	50.44846065227802	0.0232639481039497		7	6	10	58
run18_P26367_O_6_132.Q01105_D_246_256	run18	127	11	ranked_3	0.2811329682276752	88.85428619384766	30.68599967956543	64.61750014623006	0.0302441151240531		7	5	15	117
run18_P26367_O_6_132.Q01105_D_246_256	run18	127	11	ranked_4	0.2481312905145231	78.75111050075955	29.27285712105888	57.1043746471405	0.0226669157789836		9	7	13	94
run18_P26367_O_6_132.Q01105_D_246_266	run18	127	21	ranked_0	0.3121174809537081	67.5995238167899	33.41300029754639	56.571613004130704	0.0451907813116089	10.692564010620115	21	10	40	436
run18_P26367_O_6_132.Q01105_D_246_266	run18	127	21	ranked_1	0.2874355092481092	68.09210566470497	34.76076918381911	54.55125021934509	0.035841262999873		19	13	31	264
run18_P26367_O_6_132.Q01105_D_246_266	run18	127	21	ranked_2	0.2795956009886897	59.49599990844727	32.18428557259696	50.80590898340399	0.0230286939769325		15	7	21	137
run18_P26367_O_6_132.Q01105_D_246_266	run18	127	21	ranked_3	0.2673514188985306	63.39137899464574	35.44230739886944	54.740475881667365	0.0549338508786787		29	13	55	354
run18_P26367_O_6_132.Q01105_D_246_266	run18	127	21	ranked_4	0.2334204245501471	63.13483810424805	29.8517645667581	51.34708289305369	0.0524873979708008		31	17	84	1031
run18_P26367_O_6_132.Q01105_D_24_35	run18	127	12	ranked_0	0.3172323251623049	80.0458822811351	34.50636360862038	62.15535708836147	0.0807231096372859	12.509994506835938	17	11	29	208
run18_P26367_O_6_132.Q01105_D_24_35	run18	127	12	ranked_1	0.2957013989558492	79.53250050544739	36.21727267178622	61.88555583247432	0.0668946648458262		16	11	31	201
[truncated: 84,233 more rows]
