# Supplementary material for: Systematic discovery of protein interaction interfaces using AlphaFold and experimental validation
Source: Mol Syst Biol. 2024 Jan 15;20(2):75–97. doi: 10.1038/s44320-023-00005-6 (PMC10883280; doi:10.1038/s44320-023-00005-6)
Supplement: Supplementary file 12 — Data Set EV10 [file 44320_2023_5_MOESM12_ESM.xlsx]

## Sheet: Legend
Overview of the oligos used for the amplification of ORFs cloned in GATEWAY entry vectors, site-directed mutagenesis and sequence verification

## Sheet: Oligos
No.	Name	Sequence 5' -> 3'	Source	Purpose to use
1	pENT_fwd	TTGTAAAACGACGGCCAGTC	Sigma-Aldrich	to amplify insert in 221 and 223 entry vectors
2	pENT_rev	GCCAGGAAACAGCTATGACC	Sigma-Aldrich	to amplify insert in 221 and 223 entry vectors
3	NanoLuc-398fwd	GAACGGCAACAAAATTATCGAC	Sigma-Aldrich	to sequence the cDNA at N-terminal fusion with NanoLuc
4	NanoLuc-109rev	CCCCGAGATTCTGAAACAAAC	Sigma-Aldrich	to sequence the cDNA at C-terminal fusion with NanoLuc
5	mCitrine-131rev	AGTGTGAGTTTCCCATATGTCG	Sigma-Aldrich	to sequence the cDNA at C-terminal fusion with mCitrine
6	mCitrine-547fwd	AGCAGAATACGCCCATCG	Sigma-Aldrich	to sequence the cDNA at N-terminal fusion withmCitrine
7	pEXP_rev	GGCAACTAGAAGGCACAGTC	Sigma-Aldrich	to sequence C-terminal part of the construct
8	pEXP_fwd	GGCTAACTAGAGAACCCACTG	Sigma-Aldrich	to sequence N-terminal part of the construct
9	G18_CY_PNKP_649-F	CCAACCAGATGAGCATCG	Sigma-Aldrich	to fully sequence the sequence of PNKP
10	G18_CY_GIGYF1_525-F	ACGATGTGGCTTTGAGGAGGGA	Sigma-Aldrich	to fully sequence GIGYF1
11	G18_CY_GIGYF1_1056-F	TGGGAAAGAGCTGACCCCACT	Sigma-Aldrich
12	G18_CY_GIGYF1_1652-F	TGAAGAAGCAACAGGAGCTG	Sigma-Aldrich
13	G18_CY_GIGYF1_2214-F	GCTGAAGTTGCTACAGCAGCAG	Sigma-Aldrich
14	G18_415_STX1B_S239P_mut_CY-F	GGAACATCCTGTGGACTACGTGGAGCGAGCTG	Sigma-Aldrich	to perform site-directed mutation at residue position 239 from serine to proline of STX1B
15	G18_416_STX1B_S239P_mut_CY-R	TAGTCCACAGGATGTTCCACGTTGTACTCG	Sigma-Aldrich
16	G18_417_STX1B_V216E_mut_CY-F	GATATGTTTGAGGACATGGCCATGCTCGTAG	Sigma-Aldrich	to perform site-directed mutation at residue position 216 from valine to glutamic acid of STX1B
17	G18_418_STX1B_V216E_mut_CY-R	CATGTCCTCAAACATATCGTGCAGCTCGC	Sigma-Aldrich
18	G18_419_STX1B_G226R_mut_CY-F	TAGAGAGCCAGAGAGAGATGATTGACCGC	Sigma-Aldrich	to perform site-directed mutation at residue position 226 from glycine to arginine of STX1B
19	G18_420_STX1B_G226R_mut_CY-R	TCTCTCTCTGGCTCTCTACGAGCATGG	Sigma-Aldrich
20	G18_421_STX1B_L8D_mut_CY-F	GACTCAAGAGGACCGGAGTGCGAAAGAC	Sigma-Aldrich	to perform site-directed mutation at residue position 8 from leucine to aspartic acid of STX1B
21	G18_422_STX1B_L8D_mut_CY-R	CTCCGGTCCTCTTGAGTCCGATCCTTCATG	Sigma-Aldrich
22	G18_423_STX1B_N134E_mut_CY-F	AATGACCGAATATGAGGCGACCCAGTCCAAG	Sigma-Aldrich	to perform site-directed mutation at residue position 134 from asparagine to glutamic acid of STX1B
23	G18_424_STX1B_N134E_mut_CY-R	CGCCTCATATTCGGTCATTACCTCCACGAAC	Sigma-Aldrich
24	G18_425_FBXO28_L152E_mut_CY-F	GGCTGTCAGAGTTAAATATGACTTTCATGAAATATGTGG	Sigma-Aldrich	to perform site-directed mutation at residue position 152 from leucine to glutamic acid of FBXO28
25	G18_426_FBXO28_L152E_mut_CY-R	GTCATATTTAACTCTGACAGCCTTGTTTCAACAGCAGC	Sigma-Aldrich
26	G18_427_FBXO28_I355R_mut_CY-F	GCCACGGAAGCCCGGGACTCTCTTAGGAAATC	Sigma-Aldrich	to perform site-directed mutation at residue position 355 from isoleucine to glutamic acid of FBXO28
27	G18_428_FBXO28_I355R_mut_CY-R	GAGAGTCCCGGGCTTCCGTGGCCTTTTTTC	Sigma-Aldrich
28	G18_429_FBXO28_R348L_mut_CY-F	CTCGGAAACTGAAAAAGGCCACGGAAGC	Sigma-Aldrich	to perform site-directed mutation at residue position 348 from arginine to leucine of FBXO28
29	G18_430_FBXO28_R348L_mut_CY-R	GCCTTTTTCAGTTTCCGAGGAGACTCCTC	Sigma-Aldrich
30	G18_431_CREBZF_Y306A_mut_CY-F	ACGACGCCGCTCTGCCGGTGGGAAAG	Sigma-Aldrich	to perform site-directed mutation at residue position 306 from tyrosine to alanine of CREBZF
31	G18_432_CREBZF_Y306A_mut_CY-R	CAGAGCGGCGTCGTGGTCACCGGC	Sigma-Aldrich
34	G18_435_HCFC1_S225N_mut_CY-F	ATGAATGGCTGCAGGCTGGGGGACCTGTG	Sigma-Aldrich	to perform site-directed mutation at residue position 225 from serine to asparagine of HCFC1
35	G18_436_HCFC1_S225N_mut_CY-R	CCTGCAGCCATTCATCCCGCCGTAGATC	Sigma-Aldrich
38	G18_439_HCFC1_L257F_mut_CY-F	TCGCAGTTTCCACTCGGCAACCACCATC	Sigma-Aldrich	to perform site-directed mutation at residue position 257 from leucine to phenylalanine of HCFC1
39	G18_440_HCFC1_L257F_mut_CY-R	CGAGTGGAAACTGCGAGGAAGAGGC	Sigma-Aldrich
42	G18_443_HCFC1_L138F_mut_CY-F	TCCTCGATTCGGGCACAGCTTCTCCCTTGTG	Sigma-Aldrich	to perform site-directed mutation at residue position 138 from leucine to phenylalanine of HCFC1
43	G18_444_HCFC1_L138F_mut_CY-R	AAGCTGTGCCCGAATCGAGGACACGGAG	Sigma-Aldrich
44	G18_445_GIGYF1_L508F_mut_CY-F	TTTCCATGTCATTCCTGGTGAAGCGGGGCTGC	Sigma-Aldrich	to perform site-directed mutation at residue position 508 from leucine to phenylalanine of GIGYF1
45	G18_446_GIGYF1_L508F_mut_CY-R	CACCAGGAATGACATGGAAAAGTAGCCGGCC	Sigma-Aldrich
46	G18_447_GIGYF1_W498E_mut_CY-F	ATGGCAGAGGAGTTCCAGGCCGGCTACTTTTC	Sigma-Aldrich	to perform site-directed mutation at residue position 498 from tryptophan to glutamic acid of GIGYF1
47	G18_448_GIGYF1_W498E_mut_CY-R	CTGGAACTCCTCTGCCATCTCCTGTGTCGTG	Sigma-Aldrich
48	G18_451_STX1B_del182-288_overhang_mut_CY-R	TTTGATGTCATCTGTGAAGATGGCCAGCTTCCCGC	Sigma-Aldrich	to perform site-directed mutagenesis for STX1B and delete the region spanning residues 182 to 288
49	G18_452_STX1B_del182-288_overhang_mut_CY-F	ACAGATGACATCAAACCAActttCTTGTACAAAGT	Sigma-Aldrich
50	G18_457_SNRPB_del122-231_overhang_mut_CY-R	GGGCATGGGAACCCCAGCTGGGATTCCTCTGCCAG	Sigma-Aldrich	to perform site-directed mutagenesis for SNRPB and delete the region spanning residues 122 to 231, 122-220 and 122-214
51	G18_458_SNRPB_del122-231_overhang_mut_CY-F	GGGGTTCCCATGCCCCCAActttCTTGTACAAAGTG	Sigma-Aldrich	to perform site-directed mutagenesis for SNRPB and delete the region spanning residues 122 to 231
52	G18_459_SNRPB_del122-220_overhang_mut_CY-F	GGGGTTCCCATGCCCCGGCCTCCTCCCCCTGGGATG	Sigma-Aldrich	to perform site-directed mutagenesis for SNRPB and delete the region spanning residues 122 to 220
53	G18_460_SNRPB_del122-214_overhang_mut_CY-F	GGGGTTCCCATGCCCATGCCCCCTCCGGGAATG	Sigma-Aldrich	to perform site-directed mutagenesis for SNRPB and delete the region spanning residues 122 to 214
54	G18_463_FBXO28_del256-333_overhang_mut_CY-R	AGGATTTTGCTTGGAGAAGAGCTGCATTGTTGTTAG	Sigma-Aldrich	to perform site-directed mutagenesis for FBXO28 and delete the region spanning residues 256 to 333
55	G18_464_FBXO28_del256-333_overhang_mut_CY-F	TCCAAGCAAAATCCTAATTCCTCAGGGTCCGGGCAGAATG	Sigma-Aldrich
56	G18_465_TRIM37_F328R_CY-F	ATCTGTGAGGCTGGAGCTCTCAGCTGGCTTG	Sigma-Aldrich	to perform site-directed mutation at residue position 328 from phenylalanine to arginine of TRIM37
57	G18_466_TRIM37_F328R_CY-R	AGCTCCAGCCTCACAGATAAGTAGTAACCTC	Sigma-Aldrich
60	G18_469_TRIM37_N376R_CY-F	GCTGGGGCTATAGGAGATTTTTCCGTTTGGAC	Sigma-Aldrich	to perform site-directed mutation at residue position 376 from asparagine to alanine of TRIM37
61	G18_470_TRIM37_N376R_CY-R	AAAAATCTCCTATAGCCCCAGCATTCTCCAACTTC	Sigma-Aldrich
62	G18_471_PNKP_S114D_DH-F	CACCAGAAGACCAGCCAGATACTCCGCCTGG	Sigma-Aldrich	to perform site-directed mutation at residue position 114 from serine to aspartic acid of PNKP
63	G18_472_PNKP_S114D_DH-R	GCTGGTCTTCTGGTGTGCGGGTCTCTTCCCAG	Sigma-Aldrich
66	G18_475_PNKP_P112R_DH-F	GCACAAGAGAATCCCAGCCAGATACTCC	Sigma-Aldrich	to perform site-directed mutation at residue position 112 from proline to arginine of PNKP
67	G18_476_PNKP_P112R_DH-R	GGATTCTCTTGTGCGGGTCTCTTCCCAG	Sigma-Aldrich
68	G18_477_PEX19_F29K_mut_CY-F	CTTGATGATAAGGATAAAGCCAAACCCTCCCC	Sigma-Aldrich	to perform site-directed mutation at residue position 29 from phenylalanine to lysine of PEX19
69	G18_478_PEX19_F29K_mut_CY-R	CTTTATCCTTATCATCAAGAGCACTTTCCAG	Sigma-Aldrich
72	G18_481_PEX3_L107D_mut_CY-F	TGGGAGGATGACAAGATAATAAGTTTCACAAG	Sigma-Aldrich	to perform site-directed mutation at residue position 107 from leucine to aspartic acid of PEX3
73	G18_482_PEX3_L107D_mut_CY-R	TTATCTTGTCATCCTCCCATATTTCTAGCTTG	Sigma-Aldrich
74	G18_483_PEX3_T90Q_mut_CY-F	AGAGCCTCCAGGCTCTGCTAAAAAACAGGC	Sigma-Aldrich	to perform site-directed mutation at residue position 90 from tyrosine to glutamine of PEX3
75	G18_484_PEX3_T90Q_mut_CY-R	GCAGAGCCTGGAGGCTCTCGGAATTCAGTTG	Sigma-Aldrich
76	G18_485_PEX3_R54S_mut_CY-F	AGCACGAAGCCAATATCATTTTGAAAGTAACC	Sigma-Aldrich	to perform site-directed mutation at residue position 54 from arginine to serine of PEX3
77	G18_486_PEX3_R54S_mut_CY-R	TGATATTGGCTTCGTGCTTGGGCAATGTATTC	Sigma-Aldrich
78	G18_487_PEX3_E272R_mut_CY-F	AGACATGTTGAGAAGCCCAGATTTTAGTACAG	Sigma-Aldrich	to perform site-directed mutation at residue position 272 from glutamic acid to arginine of PEX3
79	G18_488_PEX3_E272R_mut_CY-R	ATCTGGGCTTCTCAACATGTCTCTAGTTTCATTG	Sigma-Aldrich
82	G18_491_PEX16_W189G_mut_CY-F	ACTCCAGGCACGGGGGAGCTCCCCAGCAG	Sigma-Aldrich	to perform site-directed mutation at residue position 364 from tryptophane to glycine of PEX16
83	G18_492_PEX16_W189G_mut_CY-R	GGAGCTCCCCCGTGCCTGGAGTGCAGGGAC	Sigma-Aldrich
84	G18_493_PEX16_K169A_mut_CY-F	CTACGTGGGGGCCCGGTCAAACCGGGTGG	Sigma-Aldrich	to perform site-directed mutation at residue position 169 from lysine to alanine of PEX16
85	G18_494_PEX16_K169A_mut_CY-R	TTTGACCGGGCCCCCACGTAGGACTGCTCATG	Sigma-Aldrich
86	G18_495_PEX16_R173S_mut_CY-F	AGCGGTCAAACAGCGTGGTGCGAACCCTCC	Sigma-Aldrich	to perform site-directed mutation at residue position 173 from arginine to serine of PEX16
87	G18_496_PEX16_R173S_mut_CY-R	CGCACCACGCTGTTTGACCGCTTCCCCACGTAGG	Sigma-Aldrich
88	G18_497_PSMC5_L134E_DH-F	GACCCAGAAGTGTCACTGATGATGGTGGAG	Sigma-Aldrich	to perform site-directed mutation at residue position 134 from leucine to glutamic acid of PSMC5
89	G18_498_PSMC5_L134E_DH-R	GACACTTCTGGGTCTACCTTGTTGGGCAGGATC	Sigma-Aldrich
90	G18_499_PSMC5_M138R_DH-F	CACTGAGGATGGTGGAGAAAGTACCAGATTC	Sigma-Aldrich	to perform site-directed mutation at residue position 138 from methionine to arginine of PSMC5
91	G18_500_PSMC5_M138R_DH-R	CCACCATCCTCAGTGACACTAATGGGTCTAC	Sigma-Aldrich
92	G18_501_PSMC5_I401D_DH-F	CATGTCCGACAAGAAATTATGGAAGTGCCCAAC	Sigma-Aldrich	to perform site-directed mutation at residue position 401 from isoleucine to aspartic acid of PSMC5
93	G18_502_PSMC5_I401D_DH-R	CTTGTCGGACATGTTTTTCTCACTGTCC	Sigma-Aldrich
96	G18_505_ESRRG_I264F_DH-F	GTTATCTTTGGATGGGCGAAGCATATTCCAGG	Sigma-Aldrich	to perform site-directed mutation at residue position 264 from isoleucine to phenylalanine of ESRRG
97	G18_506_ESRRG_I264F_DH-R	CCATCCAAAGATAACCACCAACTCTCGGTCG	Sigma-Aldrich
98	G18_507_ESRRG_M437F_DH-F	GGAATTCTTGGAGGCCAAGGTCCCAACTTTC	Sigma-Aldrich	to perform site-directed mutation at residue position 437 from methionine to phenylalanine of ESRRG
99	G18_508_ESRRG_M437F_DH-R	CCTCCAAGAATTCCAAAAAAAGTTTGTGCATTGG	Sigma-Aldrich
100	G18_509_ESRRG_I264E_DH-F	GTTATCGAAGGATGGGCGAAGCATATTCCAGG	Sigma-Aldrich	to perform site-directed mutation at residue position 264 from isoleucine to glutamic acid of ESRRG
101	G18_510_ESRRG_I264E_DH-R	CCATCCTTCGATAACCACCAACTCTCGGTCG	Sigma-Aldrich
102	G18_511_PEX16_del162-192_overhang_mut_CY-R	GTTGCCAGGGCTGTGGTCACCATCCGGGGGCTGTG	Sigma-Aldrich	to perform site-directed mutagenesis for PEX16 and delete the region spanning residues 162 to 192
103	G18_512_PEX16_del162-192_overhang_mut_CY-F	CACAGCCCTGGCAACCAGCAGCGGGAGGGACGGCA	Sigma-Aldrich
104	Myco-5-1	CGCCTGAGTAGTACGTTCGC	AF Schick, IMB, Mainz	to check HEK293 cell line for the presence of mycoplasma
105	Myco-5-2	CGCCTGAGTAGTACGTACGC	AF Schick, IMB, Mainz
106	Myco-5-2	TGCCTGAGTAGTACATTCGC	AF Schick, IMB, Mainz
107	Myco-5-2	TGCCTGGGTAGTACATTCGC	AF Schick, IMB, Mainz
108	Myco-5-5	CGCCTGGGTAGTACATTCGC	AF Schick, IMB, Mainz
109	Myco-5-6	CGCCTGAGTAGTATGCTCGC	AF Schick, IMB, Mainz
110	Myco-3-1	GCGGTGTGTACAAGACCCGA	AF Schick, IMB, Mainz
111	Myco-3-2	GCGGTGTGTACAAAACCCGA	AF Schick, IMB, Mainz
112	Myco-3-3	GCGGTGTGTACAAACCCCGA	AF Schick, IMB, Mainz
