# Supplementary material for: Systematic discovery of protein interaction interfaces using AlphaFold and experimental validation
Source: Mol Syst Biol. 2024 Jan 15;20(2):75–97. doi: 10.1038/s44320-023-00005-6 (PMC10883280; doi:10.1038/s44320-023-00005-6)
Supplement: Supplementary file 13 — Data Set EV11 [file 44320_2023_5_MOESM13_ESM.xlsx]

## Sheet: Legend
Overview of the constucts used in this study for testing protein-protein interactions (PPIs) and the effect of mutation/deletion on the interface between interacting partners

## Sheet: Constructs
name	reference or resource	Identifier or catalog number	purpose to use
pcDNA3.1	Trepte et.al (MSB, 2018)	V79020	as a negative control, also used to fill up the total DNA amount to 200ng in LuTHy experiments
pcDNA3.1-cmyc-NL	Trepte et.al (MSB, 2018)	Addgene plasmid ID #113442	to be tested for every PPI as control with mCit-protein fusion
pcDNA3.1-PA-mCit	Trepte et.al (MSB, 2018)	Addgene plasmid ID #113443	to be tested for every PPI as control with NL-protein fusion
pcDNA3.1-PA-mCit-NL-cmyc	Trepte et.al (MSB, 2018)	Addgene plasmid ID #113444	as a positive control to determine the max possible signal
pcDNA3.-cmyc-NL-GW	Trepte et.al (MSB, 2018)	Addgene plasmid ID #113446	destination vector in which ORF will get inserted for PPI measurement as a N-terminal fusion to NanoLuc tag
pcDNA3.1-GW-NL-cmyc	Trepte et.al (MSB, 2018)	Addgene plasmid ID #113447	C-terminal fusion vector to NanoLuc tag
pcDNA3.1-GW-mCit	Trepte et.al (MSB, 2018)		destination vector in which ORF will get inserted for PPI measurement as a N-terminal fusion to mCitrine tag
pcDNA3.1-mCit-GW	Trepte et.al (MSB, 2018)		C-terminal fusion vector to mCitrine tag
pcDNA3.1 cmyc-NL-BCL2L1	Trepte et.al (MSB, 2018)	Addgene plasmid ID #113458	as a positive control interaction
pcDNA3.1 PA-mCit-BAD	Trepte et.al (MSB, 2018)	Addgene plasmid ID #113459	as a positive control interaction
pcDNA3.1 cmyc-NL-TRIM37	this study		to test the interaction with PNKP in LuTHy assay
pcDNA3.1 mCit-His3C-PNKP	this study		to test the interaction with TRIM37and XRCC4 in LuTHy assay
pcDNA3.1 mCit-His3C-PNKP_P112R	this study		to test the effect of mutation on the interface between TRIM37 and PNKP in LuTHy assay
pcDNA3.1 cmyc-NL-TRIM37_F328R	this study		to test the effect of mutation on the interface between TRIM37 and PNKP in LuTHy assay
pcDNA3.1 cmyc-NL-TRIM37_N376R	this study		to test the effect of mutation on the interface between TRIM37 and PNKP in LuTHy assay
pcDNA3.1 mCit-His3C-PNKP_S114D	this study		to test the effect of mutation on the interface between TRIM37 and PNKP in LuTHy assay
pcDNA3.1 ESRRG-NL-cmyc	this study		to test the interaction with PSMC5 in LuTHy assay
pcDNA3.1 mCit-His3C-PSMC5	this study		to test the interaction with ESRRG, RARB and RORB in LuTHy assay
pcDNA3.1 mCit-His3C-PSMC5_M138R	this study		to test the effect of mutation on the interface between ESRRG and PSMC5 in LuTHy assay
pcDNA3.1 mCit-His3C-PSMC5_I401D	this study		to test the effect of mutation on the interface between ESRRG and PSMC5 in LuTHy assay
pcDNA3.1 ESRRG-NL-cmyc_M437F	this study		to test the effect of mutation on the interface between ESRRG and PSMC5 in LuTHy assay
pcDNA3.1 ESRRG-NL-cmyc_I264E	this study		to test the effect of mutation on the interface between ESRRG and PSMC5 in LuTHy assay
pcDNA3.1 mCit-His3C-PSMC5_L134E	this study		to test the effect of mutation on the interface between ESRRG and PSMC5 in LuTHy assay
pcDNA3.1 cmyc-NL-FBXO28	this study		to test the interaction with STX1B and PSMC3 in LuTHy assay
pcDNA3.1 mCit-His3C-STX1B	this study		to test the interaction with FBXO28 in LuTHy assay
pcDNA3.1 mCit-His3C-STX1B_N134E	this study		to test the effect of mutation on the interface between STX1B and FBXO28 in LuTHy assay
pcDNA3.1 mcCit-His3C-STX1B_del182-288	this study		to test the effect of deletion on the interface between STX1B and FBXO28 in LuTHy assay
pcDNA3.1 mCit-His3C-STX1B_S239P	this study		to test the effect of mutation on the interface between STX1B and FBXO28 in LuTHy assay
pcDNA3.1 mCit-His3C-STX1B_V216E	this study		to test the effect of mutation on the interface between STX1B and FBXO28 in LuTHy assay
pcDNA3.1 mCit-His3C-STX1B_G226R	this study		to test the effect of mutation on the interface between STX1B and FBXO28 in LuTHy assay
pcDNA3.1 mCit-His3C-STX1B_L8D	this study		to test the effect of mutation on the interface between STX1B and FBXO28 in LuTHy assay
pcDNA3.1 cmyc-NL-STX1B	this study		to test the interaction with VAMP2 in LuTHy assay
pcDNA3.1 mCit-His3C-VAMP2	this study		to test the interaction with STX1B in LuTHy assay
pcDNA3.1 cmyc-NL-STX1B_del182-288	this study		to test the effect of deletion on the interface between STX1B and VAMP2 in LuTHy assay
pcDNA3.1 NL-SNRPB	this study		to test the interaction with GIGYF1 in LuTHy assay
pcDNA3.1 cmyc-NL-SNRPB_del122-231	this study		to test the effect of deletion on the interface between SNRPB and GIGYF1 in LuTHy assay
pcDNA3.1 cmyc-NL-SNRPB_del122-220	this study		to test the effect of deletion on the interface between SNRPB and GIGYF1 in LuTHy assay
pcDNA3.1 cmyc-NL-SNRPB_del122-214	this study		to test the effect of deletion on the interface between SNRPB and GIGYF1 in LuTHy assay
pcDNA3.1 mCit-His3C-GIGYF1	this study		to test the interaction with SNRPB in LuTHy assay
pcDNA3.1 mCit-His3C-GIGYF1_W498E	this study		to test the effect of mutation on the interface between SNRPB and GIGYF1 in LuTHy assay
pcDNA3.1 mCit-His3C-GIGYF1_L508F	this study		to test the effect of mutation on the interface between SNRPB and GIGYF1 in LuTHy assay
pcDNA3.1 PEX3-NL-cmyc	this study		to test the interaction with PEX16 and PEX19 in LuTHy assay
pcDNA3.1 PEX19-His3C-mCit	this study		to test the interaction with PEX3 in LuTHy assay
pcDNA3.1 PEX3-NL-cmyc_T90Q	this study		to test the interaction with PEX19 in LuTHy assay
pcDNA3.1 PEX19-His3C-mCit_F29K	this study		to test the effect of mutation on the interface between PEX3 and PEX19 in LuTHy assay
pcDNA3.1 PEX3-NL-cmyc_L107D	this study		to test the effect of mutation on the interface between PEX3 and PEX19 in LuTHy assay
pcDNA3.1 PEX3-NL-cmyc_R54S	this study		to test the effect of mutation on the interface between PEX3 and PEX16 in LuTHy assay
pcDNA3.1 PEX16-His3C-mCit	this study		to test the interaction with PEX3 in LuTHy assay
pcDNA3.1 PEX16-His3C-mCit_del162-192	this study		to test the effect of deletion on the interface between PEX3 and PEX16 in LuTHy assay
pcDNA3.1 PEX3-NL-cmyc_E272R	this study		to test the effect of mutation on the interface between PEX3 and PEX16 in LuTHy assay
pcDNA3.1 PEX16-His3C-mCit_K169A	this study		to test the effect of mutation on the interface between PEX3 and PEX16 in LuTHy assay
pcDNA3.1 PEX16-His3C-mCit_W189G	this study		to test the effect of mutation on the interface between PEX3 and PEX16 in LuTHy assay
pcDNA3.1 cmyc-NL-CREBZF	this study		to test the interaction with HCFC1 in LuTHy assay
pcDNA3.1 cmyc-NL-CREBZF_Y306A	this study		to test the effect of mutation on the interface between CREBZF and HCFC1 in LuTHy assay
pcDNA3.1 mCit-His3C-HCFC1	this study		to test the interaction with CREBZF in LuTHy assay
pcDNA3.1 mCit-His3C-HCFC1_S225N	this study		to test the effect of mutation on the interface between CREBZF and HCFC1 in LuTHy assay
pcDNA3.1 mCit-His3C-HCFC1_L138F	this study		to test the effect of mutation on the interface between CREBZF and HCFC1 in LuTHy assay
pcDNA3.1 mCit-His3C-HCFC1_L257F	this study		to test the effect of mutation on the interface between CREBZF and HCFC1 in LuTHy assay
pcDNA3.1 cmyc-NL-PAX6	this study		to test the interaction with CSNK2A1, NGLY1, KCTD7 and TLK2 in LuTHy assay
pcDNA3.1 mCit-His3C-TTC19	this study		to test the interaction with FH in LuTHy assay
pcDNA3.1 mCit-His3C-GABARAPL2	this study		to test the interaction with UBA5 in LuTHy assay
pcDNA3.1 cmyc-NL-CUL3	this study		to test the interaction with KCTD7 in LuTHy assay
pcDNA3.1 mCit-His3C-ACTB	this study		to test the interaction with ACTG1 in LuTHy assay
pcDNA3.1 cmyc-NL-RARB	this study		to test the interaction with PSMC5 in LuTHy assay
pcDNA3.1 mCit-His3C-CSNK2A1	this study		to test the interaction with PAX6 and CSNK2B in LuTHy assay
pcDNA3.1 cmyc-NL-VAMP4	this study		to test the interaction with MFF in LuTHy assay
pcDNA3.1 cmyc-NL-MIP	this study		to test the interaction with MFF in LuTHy assay
pcDNA3.1 mCit-His3C-APTX	this study		to test the interaction with FLAD1 in LuTHy assay
pcDNA3.1 mCit-His3C-TMEM237	this study		to test the interaction with MFF in LuTHy assay
pcDNA3.1-mCIT-His3C-HNRNPK	this study		to test the interaction with TH in LuTHy assay
pcDNA3.1 mCit-His3C-PUF60	this study		to test the interaction with QRICH1 in LuTHy assay
pcDNA3.1 mCit-His3C-MAB21L2	this study		to test the interaction with AP1S2 in LuTHy assay
pcDNA3.1 mCit-His3C-TLK2	this study		to test the interaction with PAX6 in LuTHy assay
pcDNA3.1 cmyc-NL-NGLY1	this study		to test the interaction with PAX6 in LuTHy assay
pcDNA3.1 KCTD7-His3C-mCit	this study		to test the interaction with CUL3 and PAX6 in LuTHy assay
pcDNA3.1 mCit-His3C-FH	this study		to test the interaction with TTC19 in LuTHy assay
pcDNA3.1 cmyc-NL-UBA5	this study		to test the interaction with GABARAPL2 in LuTHy assay
pcDNA3.1 cmyc-NL-XRCC4	this study		to test the interaction with PNKP in LuTHy assay
pcDNA3.1 cmyc-NL-ACTG1	this study		to test the interaction with ACTB in LuTHy assay
pcDNA3.1 mCit-His3C-RORB	this study		to test the interaction with PSMC5 in LuTHy assay
pcDNA3.1 CSNK2B-NL-cmyc	this study		to test the interaction with CSNK2A1 in LuTHy assay
pcDNA3.1 mCit-His3C-MFF	this study		to test the interaction with VAMP4, MIP and TMEM237 in LuTHy assay
pcDNA3.1 cmyc-NL-FLAD1	this study		to test the interaction with APTX in LuTHy assay
pcDNA3.1 mCit-His3C-PSMC3	this study		to test the interaction with FBXO28 in LuTHy assay
pcDNA3.1 cmyc-NL-TH	this study		to test the interaction with HNRNPK in LuTHy assay
pcDNA3.1 mCit-His3C-QRICH1	this study		to test the interaction with PUF60 in LuTHy assay
pcDNA3.1 cmyc-NL-AP1S2	this study		to test the interaction with MAB21L2 in LuTHy assay
