# Supplementary material for: Systematic discovery of protein interaction interfaces using AlphaFold and experimental validation
Source: Mol Syst Biol. 2024 Jan 15;20(2):75–97. doi: 10.1038/s44320-023-00005-6 (PMC10883280; doi:10.1038/s44320-023-00005-6)
Supplement: Supplementary file 14 — Data Set EV12 [file 44320_2023_5_MOESM14_ESM.xlsx]

## Sheet: Legend
Overview of the ORFs (inserts) used for the cloning into destination vectors for LuThy experiments

## Sheet: ORFs
Uniprot accession	Gene Name	CDS
P26367	PAX6	ATGCAGAACAGTCACAGCGGAGTGAATCAGCTCGGTGGTGTCTTTGTCAACGGGCGGCCACTGCCGGACTCCACCCGGCAGAAGATTGTAGAGCTAGCTCACAGCGGGGCCCGGCCGTGCGACATTTCCCGAATTCTGCAGGTGTCCAACGGATGTGTGAGTAAAATTCTGGGCAGGTATTACGAGACTGGCTCCATCAGACCCAGGGCAATCGGTGGTAGTAAACCGAGAGTAGCGACTCCAGAAGTTGTAAGCAAAATAGCCCAGTATAAGCGGGAGTGCCCGTCCATCTTTGCTTGGGAAATCCGAGACAGATTACTGTCCGAGGGGGTCTGTACCAACGATAACATACCAAGCGTGTCATCAATAAACAGAGTTCTTCGCAACCTGGCTAGCGAA…
Q6DKK2	TTC19	ATGAAAGATGAGCCAGAAGAGGCTGAGTTAATTTTGCATGACGCTCTTCGTCTCGCCTATCAGACTGATAACAAGAAGGCCATCACTTACACTTATGATTTGATGGCCAACTTAGCATTTATACGGGGTCAGCTTGAAAATGCTGAACAACTTTTTAAAGCAACAATGAGTTACCTCCTTGGAGGGGGCATGAAGCAGGAGGACAATGCAATAATTGAAATTTCCCTAAAGCTGGCCAGTATCTATGCTGCGCAGAACAGACAGGAATTTGCTGTTGCTGGCTATGAATTCTGCATTTCAACTCTAGAGGAAAAAATTGAAAGAGAAAAGGAATTAGCAGAAGACATTATGTCAGTGGAAGAGAAAGCCAATACCCACCTCCTCTTGGGCATGTGCTTA…
P56589	PEX3	ATGCTGAGGTCTGTATGGAATTTTCTGAAACGCCACAAAAAGAAATGCATCTTCCTGGGCACGGTCCTTGGAGGAGTATATATTCTGGGGAAATATGGACAGAAGAAAATCAGAGAAATACAGGAAAGGGAGGCTGCAGAATACATTGCCCAAGCACGACGACAATATCATTTTGAAAGTAACCAGAGGACTTGCAATATGACAGTGCTGTCCATGCTTCCAACACTGAGAGAGGCCTTAATGCAGCAACTGAATTCCGAGAGCCTCACAGCTCTGCTAAAAAACAGGCCTTCAAACAAGCTAGAAATATGGGAGGATCTGAAGATAATAAGTTTCACAAGAAGTACTGTGGCTGTATACAGTACCTGTATGCTGGTTGTTCTTTTGCGGGTCCAGTTA…
P60520	GABARAPL2	ATGAAGTGGATGTTCAAGGAGGACCACTCGCTGGAACACAGATGCGTGGAGTCCGCGAAGATTCGAGCGAAATATCCCGACAGGGTTCCGGTGATTGTGGAAAAGGTCTCAGGCTCTCAGATTGTTGACATTGACAAACGGAAGTACTTGGTTCCATCTGATATCACTGTGGCTCAGTTCATGTGGATCATCAGGAAAAGGATCCAGCTTCCTTCTGAAAAGGCGATCTTCCTGTTTGTGGATAAGACAGTCCCACAGTCCAGCCTAACTATGGGACAGCTTTACGAGAAGGAAAAAGATGAAGATGGATTCTTATATGTGGCCTACAGCGGAGAGAACACTTTTGGCTTC
Q13618	CUL3	ATGTCGAATCTGAGCAAAGGCACGGGCAGCCGGAAGGACACCAAGATGCGGATCCGGGCCTTTCCGATGACCATGGATGAAAAATATGTAAACAGCATTTGGGACCTTCTGAAAAATGCAATTCAAGAAATCCAGCGTAAGAATAACAGTGGTCTTAGTTTTGAGGAGCTCTATAGAAATGCATATACAATGGTTTTGCATAAACATGGAGAAAAGCTCTACACTGGACTAAGAGAAGTTGTTACCGAACATCTCATAAATAAGGTGCGAGAAGATGTACTAAATTCATTGAATAACAACTTTCTTCAAACGCTAAATCAAGCTTGGAATGATCATCAAACAGCTATGGTGATGATTAGAGACATACTAATGTACATGGACCGTGTGTATGTACAACAA…
Q96T60	PNKP	ATGGGCGAGGTGGAGGCCCCGGGCCGCTTGTGGCTCGAGAGCCCCCCTGGGGGAGCGCCCCCCATCTTCCTGCCCTCGGACGGGCAAGCCCTGGTCCTGGGCAGGGGACCCCTGACCCAGGTTACGGACCGGAAGTGCTCCAGAACTCAAGTGGAGCTGGTCGCAGATCCTGAGACCCGGACAGTGGCAGTGAAACAGCTGGGAGTTAACCCCTCAACTACCGGGACCCAGGAGTTGAAGCCGGGGTTGGAGGGCTCTCTGGGGGTGGGGGACACACTGTATTTGGTCAATGGCCTCCACCCACTGACCCTGCGCTGGGAAGAGACCCGCACACCAGAATCCCAGCCAGATACTCCGCCTGGCACCCCTCTGGTGTCCCAAGATGAGAAGAGAGATGCT…
P60709	ACTB	ATGGATGATGATATCGCCGCGCTCGTCGTCGACAACGGCTCCGGCATGTGCAAGGCCGGCTTCGCGGGCGACGATGCCCCCCGGGCCGTCTTCCCCTCCATCGTGGGGCGCCCCAGGCACCAGGGCGTGATGGTGGGCATGGGTCAGAAGGATTCCTATGTGGGCGACGAGGCCCAGAGCAAGAGAGGCATCCTCACCCTGAAGTACCCCATCGAGCACGGCATCGTCACCAACTGGGACGACATGGAGAAAATCTGGCACCACACCTTCTACAATGAGCTGCGTGTGCCTCCCGAGGAGCACCCCGTGCTGCTGACCGAGGCCCCCCTGAACCCCAAGGCCAACCGCGAGAAGATGACCCAGATCATGTTTGAGACCTTCAACACCCCAGCCATGTAC…
P10826	RARB	ATGTTTGACTGTATGGATGTTCTGTCAGTGAGTCCTGGGCAAATCCTGGATTTCTACACTGCGAGTCCGTCTTCCTGCATGCTCCAGGAGAAAGCTCTCAAAGCATGCTTCAGTGGATTGACCCAAACCGAATGGCAGCATCGGCACACTGCTCAATCAATTGAAACACAGAGCACCAGCTCTGAGGAACTCGTCCCAAGCCCCCCATCTCCACTTCCTCCCCCTCGAGTGTACAAACCCTGCTTCGTCTGCCAGGACAAATCATCAGGGTACCACTATGGGGTCAGCGCCTGTGAGGGATGTAAGGGCTTTTTCCGCAGAAGTATTCAGAAGAATATGATTTACACTTGTCACCGAGATAAGAACTGTGTTATTAATAAAGTCACCAGGAATCGATGC…
P62195	PSMC5	ATGGCGCTTGACGGACCAGAGCAGATGGAGCTGGAGGAGGGGAAGGCAGGCAGCGGACTCCGCCAATATTATCTGTCCAAGATTGAAGAACTCCAGCTGATTGTGAATGATAAGAGCCAAAACCTCCGGAGGCTGCAGGCACAGAGGAACGAACTAAATGCTAAAGTTCGCCTATTGCGGGAGGAGCTACAGCTGCTGCAGGAGCAGGGCTCCTATGTGGGGGAAGTAGTCCGGGCCATGGATAAGAAGAAAGTGTTGGTCAAGGTACATCCTGAAGGTAAATTTGTTGTAGACGTGGACAAAAACATTGACATCAATGATGTGACACCCAATTGCCGGGTGGCTCTAAGGAATGACAGCTACACTCTGCACAAGATCCTGCCCAACAAGGTAGACCCA…
P61266	STX1B	ATGAAGGATCGGACTCAAGAGCTGCGGAGTGCGAAAGACAGTGATGATGAAGAGGAGGTGGTCCACGTGGATCGGGACCACTTCATGGATGAGTTCTTTGAACAGGTGGAAGAGATCCGGGGCTGCATTGAGAAACTGTCGGAGGATGTGGAGCAGGTGAAAAAACAGCATAGCGCCATCCTGGCCGCACCCAACCCAGATGAGAAGACCAAACAGGAGCTGGAGGATCTCACTGCAGACATCAAGAAGACGGCCAACAAGGTTCGGTCCAAATTGAAAGCGATCGAGCAAAGCATTGAACAGGAGGAGGGGCTGAACCGTTCCTCCGCGGACCTGCGCATCCGCAAGACCCAGCACTCCACACTGTCCCGGAAGTTCGTGGAGGTAATGACCGAATAT…
P68400	CSNK2A1	ATGTCGGGACCCGTGCCAAGCAGGGCCAGAGTTTACACAGATGTTAATACACACAGACCTCGAGAATACTGGGATTACGAGTCACATGTGGTGGAATGGGGAAATCAAGATGACTACCAGCTGGTTCGAAAATTAGGCCGAGGTAAATACAGTGAAGTATTTGAAGCCATCAACATCACAAATAATGAAAAAGTTGTTGTTAAAATTCTCAAGCCAGTAAAAAAGAAGAAAATTAAGCGTGAAATAAAGATTTTGGAGAATTTGAGAGGAGGTCCCAACATCATCACACTGGCAGACATTGTAAAAGACCCTGTGTCACGAACCCCCGCCTTGGTTTTTGAACACGTAAACAACACAGACTTCAAGCAATTGTACCAGACGTTAACAGACTATGATATT…
O75379	VAMP4	ATGCCTCCCAAGTTTAAGCGCCACCTCAATGATGATGATGTCACAGGTTCTGTGAAAAGTGAAAGGAGAAATCTTTTGGAAGATGATTCAGATGAAGAAGAGGACTTTTTTCTAAGGGGACCATCTGGACCAAGATTTGGACCTAGAAATGATAAAATTAAGCATGTTCAGAATCAAGTGGATGAAGTTATTGATGTCATGCAAGAAAATATTACAAAGGTAATTGAGAGAGGGGAGAGACTAGATGAACTACAGGACAAATCAGAAAGCTTATCGGATAATGCAACAGCTTTTAGCAACAGATCCAAACAACTTCGAAGGCAAATGTGGTGGCGTGGATGCAAAATAAAAGCCATCATGGCTTTGGTTGCTGCTATCCTTTTGCTAGTGATTATCATT…
P14678	SNRPB	ATGACGGTGGGCAAGAGCAGCAAGATGCTGCAGCATATTGATTACAGGATGAGGTGCATCCTGCAGGACGGCCGGATCTTCATTGGCACCTTCAAGGCTTTTGACAAGCACATGAATTTGATCCTCTGTGACTGTGATGAGTTCAGAAAGATCAAGCCAAAGAACTCCAAACAAGCAGAAAGGGAAGAGAAGCGAGTCCTCGGTCTGGTGCTGCTGCGAGGGGAGAATCTGGTCTCAATGACAGTAGAGGGACCTCCTCCCAAAGATACTGGTATTGCTCGAGTTCCACTTGCTGGAGCTGCCGGGGGCCCAGGGATCGGCAGGGCTGCTGGCAGAGGAATCCCAGCTGGGGTTCCCATGCCCCAGGCTCCTGCAGGACTTGCTGGGCCAGTCCGTGGG…
P30301	MIP	ATGTGGGAACTGCGATCAGCCTCCTTTTGGAGGGCCATATTCGCTGAGTTCTTTGCCACCCTCTTCTATGTCTTCTTTGGGCTGGGGTCCTCACTGCGCTGGGCTCCTGGACCCCTGCATGTTCTGCAGGTGGCTATGGCATTTGGCTTGGCCCTGGCTACACTGGTGCAGTCTGTGGGCCACATCAGTGGAGCCCACGTCAATCCTGCAGTCACTTTTGCTTTCCTTGTGGGCTCCCAGATGTCCCTGCTCCGTGCCTTCTGCTATATGGCAGCCCAGCTCCTGGGAGCTGTGGCTGGGGCCGCTGTGCTGTATAGCGTTACCCCACCTGCTGTCCGAGGAAACCTAGCACTCAACACGTTGCACCCTGCGGTGAGCGTGGGCCAGGCAACCACAGTG…
Q7Z2E3	APTX	ATGCAGGACCCCAAAATGCAGGTTTACAAAGATGAGCAGGTGGTGGTGATAAAGGATAAATACCCAAAGGCCCGTTACCATTGGCTGGTCTTACCGTGGACCTCCATTTCCAGTCTGAAGGCTGTGGCCAGGGAACACCTTGAACTCCTTAAGCATATGCACACTGTGGGGGAAAAGGTGATTGTAGATTTTGCTGGGTCCAGCAAACTCCGCTTCCGATTGGGCTACCACGCCATTCCGAGTATGAGCCATGTACATCTTCATGTGATCAGCCAGGATTTTGATTCTCCTTGCCTTAAAAACAAAAAACATTGGAATTCTTTCAATACAGAATACTTCCTAGAATCACAAGCTGTGATCGAGATGGTACAAGAGGCTGGTAGAGTAACTGTCCGAGAT…
Q9NVF7	FBXO28	ATGGCGGCAGCGGCGGAGGAGCGGATGGCAGAGGAAGGAGGCGGCGGCCAAGGCGACGGCGGTTCCTCTTTGGCCTCCGGCTCTACCCAGCGACAGCCTCCACCGCCCGCGCCACAGCACCCGCAGCCGGGGTCCCAGGCGCTCCCAGCCCCCGCGCTGGCTCCGGACCAGCTGCCTCAAAACAACACGCTTGTGGCGCTGCCCATCGTAGCCATCGAGAACATCCTCAGCTTTATGTCCTACGACGAAATTAGCCAGCTCCGCCTGGTTTGTAAAAGAATGGACTTGGTCTGCCAGAGAATGTTGAATCAGGGATTTCTGAAAGTGGAGAGGTACCATAATCTATGTCAGAAACAAGTTAAAGCACAACTCCCAAGGAGAGAGTCAGAAAGGAGAAAC…
Q96Q45	TMEM237	ATGGGGAAGAATCCTGTGCGTCCTCCACGAGCTATTCCACCTGTGCCAAGTCAAGATGATATTCCACTTAGTCGTCCTAAGAAAAAGAAGCCCAGAACAAAAAACACACCAGCAAGTGCTTCTTTGGAAGGCCTTGCTCAGACTGCTGGTCGAAGGCCCTCTGAGGGCAATGAGCCATCAACTAAAGAACTCAAAGAGCACCCAGAGGCTCCTGTTCAAAGAAGACAGAAAAAGACAAGGCTACCTCTTGAATTGGAGACTTCCTCCACCCAAAAGAAGTCATCTAGTTCATCTTTATTACGAAATGAAAATGGTATTGATGCGGAGCAAGCTGAGGAGGCAGTTATTCAAAAACCTCGGAGGAAGACAAAGAAAACCCAGCCAGCAGAATTACAGTAT…
P61978	HNRNPK	ATGGAAACTGAACAGCCAGAAGAAACCTTCCCTAACACTGAAACCAATGGTGAATTTGGTAAACGCCCTGCAGAAGATATGGAAGAGGAACAAGCATTTAAAAGATCTAGAAACACTGATGAGATGGTTGAATTACGCATTCTGCTTCAGAGCAAGAATGCTGGGGCAGTGATTGGAAAAGGAGGCAAGAATATTAAGGCTCTCCGTACAGACTACAATGCCAGTGTTTCAGTCCCAGACAGCAGTGGCCCCGAGCGCATATTGAGTATCAGTGCTGATATTGAAACAATTGGAGAAATTCTGAAGAAAATCATCCCTACCTTGGAAGAGGGCCTGCAGTTGCCATCACCCACTGCAACCAGCCAGCTCCCGCTCGAATCTGATGCTGTGGAATGCTTA…
Q9UHX1	PUF60	ATGGCGACGGCGACCATAGCTCTCCAGGTCAATGGCCAGCAAGGAGGGGGGTCCGAGCCGGCGGCGGCGGCGGCAGTGGTGGCAGCGGGAGACAAATGGAAACCTCCACAGGGCACAGACTCCATCAAGATGGAGAACGGGCAGAGCACAGCCGCCAAGCTGGGGCTGCCTCCCCTGACGCCCGAGCAGCAGGAGGCCCTTCAGAAGGCCAAGAAGTACGCCATGGAGCAGAGCATCAAGAGTGTGCTGGTGAAGCAGACCATCGCGCACCAGCAGCAGCAGCTCACCAACCTGCAGATGGCGGCTCAGCGGCAGCGGGCGCTGGCCATCATGTGCCGCGTCTACGTGGGCTCTATCTACTATGAGCTGGGGGAGGACACCATCCGCCAGGCCTTTGCC…
Q9Y586	MAB21L2	ATGATCGCCGCTCAGGCCAAGCTGGTTTACCAGCTCAATAAGTACTACACTGAGCGCTGTCAGGCGCGCAAGGCGGCCATCGCCAAAACCATCCGAGAGGTCTGTAAGGTGGTCTCGGACGTGCTCAAGGAAGTGGAGGTGCAGGAGCCTCGCTTCATCAGCTCCTTGAGCGAGATCGATGCCCGCTACGAGGGGCTCGAGGTCATTTCGCCCACCGAATTTGAGGTGGTGCTCTACCTAAACCAGATGGGCGTCTTCAACTTCGTGGACGACGGCTCGCTGCCCGGCTGCGCAGTGCTCAAACTGAGCGATGGGCGGAAGCGGAGCATGTCTCTCTGGGTCGAGTTCATCACGGCGTCGGGCTATCTCTCAGCGCGTAAGATCCGCTCGCGTTTCCAG…
Q86UE8	TLK2	ATGGAAGAATTGCATAGCCTGGACCCACGACGGCAGGAATTATTGGAGGCCAGGTTTACTGGAGTAGGTGTTAGTAAGGGACCACTTAATAGTGAGTCTTCCAACCAGAGCTTGTGCAGCGTCGGATCCTTGAGTGATAAAGAAGTAGAGACTCCCGAGAAAAAGCAGAATGACCAGCGAAATCGGAAAAGAAAAGCTGAACCATATGAAACTAGCCAAGGGAAAGGCACTCCTAGGGGACATAAAATTAGTGATTACTTTGAGTTTGCTGGGGGAAGCGCGCCAGGAACCAGCCCTGGCAGAAGTGTTCCACCAGTTGCACGATCCTCACCGCAACATTCCTTATCCAATCCCTTACCGCGACGAGTAGAACAGCCCCTCTATGGTTTAGATGGCAGT…
Q96IV0	NGLY1	ATGGCGGCGGCGGCATTGGGCAGCTCCTCAGGCTCGGCGTCCCCGGCCGTGGCTGAGCTCTGCCAGAACACCCCGGAGACCTTTTTGGAGGCCTCCAAGCTGCTGCTCACCTATGCTGACAACATCCTCAGAAACCCTAATGATGAAAAATATAGATCCATCCGGATTGGAAACACAGCCTTTTCTACTAGACTCTTGCCTGTCAGAGGAGCTGTTGAATGTTTATTTGAAATGGGCTTTGAAGAGGGAGAAACACATCTCATCTTTCCTAAAAAAGCTTCAGTGGAGCAGCTGCAAAAAATTCGTGACCTGATTGCCATAGAGAGAAGTAGCAGACTGGATGGCTCAAATAAGAGCCACAAAGTAAAGTCATCTCAGCAACCTGCAGCCAGTACCCAG…
P62508	ESRRG	ATGTCAAACAAAGATCGACACATTGATTCCAGCTGTTCGTCCTTCATCAAGACGGAACCTTCCAGCCCAGCCTCCCTGACGGACAGCGTCAACCACCACAGCCCTGGTGGCTCTTCAGACGCCAGTGGGAGCTACAGTTCAACCATGAATGGCCATCAGAACGGACTTGACTCGCCACCTCTCTACCCTTCTGCTCCTATCCTGGGAGGTAGTGGGCCTGTCAGGAAACTGTATGATGACTGCTCCAGCACCATTGTTGAAGATCCCCAGACCAAGTGTGAATACATGCTCAACTCGATGCCCAAGAGACTGTGTTTAGTGTGTGGTGACATCGCTTCTGGGTACCACTATGGGGTAGCATCATGTGAAGCCTGCAAGGCATTCTTCAAGAGGACAATT…
Q96MP8	KCTD7	ATGGTGGTAGTCACGGGGCGGGAGCCAGACAGCCGTCGTCAGGACGGTGCCATGTCCAGCTCTGACGCCGAAGACGACTTTCTGGAGCCGGCCACGCCGACGGCCACGCAGGCGGGGCACGCGCTGCCCCTGCTGCCACAGGAGTTTCCTGAGGTTGTTCCCCTTAACATCGGAGGGGCTCACTTCACTACACGCCTGTCCACACTGCGGTGCTACGAAGACACCATGTTGGCAGCCATGTTCAGTGGGCGGCACTACATCCCCACGGACTCCGAGGGCCGGTACTTCATCGACCGAGATGGCACACACTTTGGAGATGTGCTGAATTTCCTGCGCTCAGGGGACCTCCCACCCAGGGAGCGTGTTCGAGCTGTGTACAAAGAGGCCCAGTACTATGCC…
P07954	FH	ATGTACCGAGCACTTCGGCTCCTCGCGCGCTCGCGTCCCCTCGTGCGGGCTCCAGCCGCAGCCTTAGCTTCGGCTCCCGGCTTGGGTGGCGCGGCCGTGCCCTCGTTTTGGCCTCCGAACGCGGCTCGAATGGCAAGCCAAAATTCCTTCCGGATAGAATATGATACCTTTGGTGAACTAAAGGTGCCAAATGATAAGTATTATGGCGCCCAGACCGTGAGATCTACGATGAACTTTAAGATTGGAGGTGTGACAGAACGCATGCCAACCCCAGTTATTAAAGCTTTTGGCATCTTGAAGCGAGCGGCCGCTGAAGTAAACCAGGATTATGGTCTTGATCCAAAGATTGCTAATGCAATAATGAAGGCAGCAGATGAGGTAGCTGAAGGTAAATTAAAT…
Q9Y5Y5	PEX16	ATGGAGAAGCTGCGGCTCCTGGGCCTCCGCTACCAGGAGTACGTGACTCGTCACCCGGCCGCCACGGCCCAGCTGGAGACAGCAGTGCGGGGCTTCAGTTACCTGCTGGCAGGTCGATTCGCCGATTCGCACGAGCTGTCAGAGCTGGTGTACTCTGCCTCTAACCTGCTTGTGCTGCTCAATGACGGGATCCTACGGAAGGAGCTTCGGAAAAAGTTGCCTGTGTCGCTGTCCCAGCAGAAGCTGCTGACATGGCTGAGCGTGCTGGAGTGCGTGGAGGTGTTCATGGAGATGGGAGCTGCCAAGGTGTGGGGTGAAGTGGGCCGCTGGCTTGTCATCGCCCTCATCCAGCTGGCCAAGGCTGTACTGCGGATGCTCCTGCTGCTCTGGTTCAAGGCT…
P40855	PEX19	ATGGCCGCCGCTGAGGAAGGCTGTAGTGTCGGGGCCGAAGCGGACAGGGAATTGGAGGAGCTTCTGGAAAGTGCTCTTGATGATTTCGATAAAGCCAAACCCTCCCCAGCACCCCCTTCTACCACCACGGCCCCTGATGCTTCGGGGCCCCAGAAGAGATCGCCAGGAGACACTGCCAAAGATGCCCTCTTCGCTTCCCAAGAGAAGTTTTTCCAGGAACTATTCGACAGTGAACTGGCTTCCCAAGCCACTGCGGAGTTCGAGAAGGCAATGAAGGAGTTGGCTGAGGAAGAACCCCACCTGGTGGAGCAGTTCCAAAAGCTCTCAGAGGCTGCAGGGAGAGTGGGCAGTGATATGACCTCCCAACAAGAATTCACTTCTTGCCTAAAGGAAACACTA…
Q9GZZ9	UBA5	ATGGCGGAGTCTGTGGAGCGCCTGCAGCAGCGGGTCCAGGAGCTGGAGCGGGAACTTGCCCAGGAGAGGAGTCTGCAGGTCCCGAGGAGCGGCGACGGAGGGGGCGGCCGGGTCCGCATCGAGAAGATGAGCTCAGAGGTGGTGGATTCGAATCCCTACAGCCGCTTGATGGCATTGAAACGAATGGGAATTGTAAGCGACTATGAGAAAATCCGTACCTTTGCCGTAGCAATAGTAGGTGTTGGTGGAGTAGGTAGTGTGACTGCTGAAATGCTGACAAGATGTGGCATTGGTAAGTTGCTACTCTTTGATTATGACAAGGTGGAACTAGCCAATATGAATAGACTTTTCTTCCAACCTCATCAAGCAGGATTAAGTAAAGTTCAAGCAGCAGAACAT…
P08247	SYP	ATGCTGCTGCTGGCGGACATGGACGTGGTGAATCAGCTGGTGGCTGGGGGTCAGTTCCGGGTGGTCAAGGAGCCCCTCGGCTTTGTGAAGGTGCTGCAATGGGTCTTCGCCATCTTCGCCTTTGCCACATGCGGCAGCTACAGTGGGGAGCTCCAGCTGAGCGTGGATTGTGCCAACAAGACCGAGAGTGACCTCAGCATCGAGGTCGAGTTCGAGTACCCCTTCAGGCTGCACCAAGTGTACTTTGATGCACCCACCTGCCGAGGGGGCACCACCAAGGTCTTCTTAGTTGGGGACTACTCCTCGTCAGCCGAATTCTTTGTCACCGTGGCCGTGTTTGCCTTCCTCTACTCCATGGGGGCTCTGGCCACCTACATCTTCCTGCAGAACAAGTACCGA…
O94972	TRIM37	ATGGATGAACAGAGCGTGGAGAGCATTGCTGAGGTTTTCCGATGTTTCATTTGTATGGAGAAATTGCGGGATGCACGCCTGTGTCCTCATTGCTCCAAACTGTGTTGTTTCAGCTGTATTAGGCGCTGGCTGACAGAGCAGAGAGCTCAATGTCCTCATTGCCGTGCTCCACTCCAGCTACGAGAACTAGTAAATTGTCGTTGGGCAGAAGAAGTAACACAACAGCTTGATACTCTTCAACTCTGCAGTCTCACCAAACATGAAGAAAATGAAAAGGACAAATGTGAAAATCACCATGAAAAACTTAGTGTATTTTGCTGGGCTTGTAAGAAGTGTATCTGCCATCAGTGTGCACTTTGGGGAGGAATGCATGGCGGACATACCTTTAAACCTTTGGCA…
Q13426	XRCC4	ATGGAGAGAAAAATAAGCAGAATCCACCTTGTTTCTGAACCCAGTATAACTCATTTTCTACAAGTATCTTGGGAGAAAACACTGGAATCTGGTTTTGTTATTACACTTACTGATGGTCATTCAGCATGGACTGGGACAGTTTCTGAATCAGAGATTTCCCAAGAAGCTGATGACATGGCAATGGAAAAAGGGAAATATGTTGGTGAACTGAGAAAAGCATTGTTGTCAGGAGCAGGACCAGCTGATGTATACACGTTTAATTTTTCTAAAGAGTCTTGTTATTTCTTCTTTGAGAAAAACCTGAAAGATGTCTCATTCAGACTTGGTTCCTTCAACCTAGAGAAAGTTGAAAACCCAGCTGAAGTCATTAGAGAACTTATTTGTTATTGCTTGGACACC…
P63261	ACTG1	ATGGAAGAAGAGATCGCCGCGCTGGTCATTGACAATGGCTCCGGCATGTGCAAAGCTGGTTTTGCTGGGGACGACGCTCCCCGAGCCGTGTTTCCTTCCATCGTCGGGCGCCCCAGACACCAGGGCGTCATGGTGGGCATGGGCCAGAAGGACTCCTACGTGGGCGACGAGGCCCAGAGCAAGCGTGGCATCCTGACCCTGAAGTACCCCATTGAGCATGGCATCGTCACCAACTGGGACGACATGGAGAAGATCTGGCACCACACCTTCTACAACGAGCTGCGCGTGGCCCCGGAGGAGCACCCAGTGCTGCTGACCGAGGCCCCCCTGAACCCCAAGGCCAACAGAGAGAAGATGACTCAGATTATGTTTGAGACCTTCAACACCCCGGCCATGTAC…
Q92753	RORB	ATGCGAGCACAAATTGAAGTGATACCATGCAAAATTTGTGGCGATAAGTCCTCTGGGATCCACTACGGAGTCATCACATGTGAAGGCTGCAAGGGATTCTTTAGGAGGAGCCAGCAGAACAATGCTTCTTATTCCTGCCCAAGGCAGAGAAACTGTTTAATTGACAGAACGAACAGAAACCGTTGCCAACACTGCCGACTGCAGAAGTGTCTTGCCCTAGGAATGTCAAGAGATGCTGTGAAGTTTGGGAGGATGTCCAAGAAGCAAAGGGACAGCCTGTATGCTGAGGTGCAGAAGCACCAGCAGCGGCTGCAGGAACAGCGGCAGCAGCAGAGTGGGGAGGCAGAAGCCCTTGCCAGGGTGTACAGCAGCAGCATTAGCAACGGCCTGAGCAACCTG…
P63027	VAMP2	ATGTCTGCTACCGCTGCCACGGCCCCCCCTGCTGCCCCGGCTGGGGAGGGTGGTCCCCCTGCACCCCCTCCAAACCTCACCAGTAACAGGAGACTGCAGCAGACCCAGGCCCAGGTGGATGAGGTGGTGGACATCATGAGGGTGAACGTGGACAAGGTCCTGGAGCGAGACCAGAAGCTGTCGGAGCTGGACGACCGTGCAGATGCACTCCAGGCGGGGGCCTCCCAGTTTGAAACAAGCGCAGCCAAGCTCAAGCGCAAATACTGGTGGAAAAACCTCAAGATGATGATCATCTTGGGAGTGATTTGCGCCATCATCCTCATCATCATCATAGTTTACTTCAGCACT
P67870	CSNK2B	ATGAGCAGCTCAGAGGAGGTGTCCTGGATTTCCTGGTTCTGTGGGCTCCGTGGCAATGAATTCTTCTGTGAAGTGGATGAAGACTACATCCAGGACAAATTTAATCTTACTGGACTCAATGAGCAGGTCCCTCACTATCGACAAGCTCTAGACATGATCTTGGACCTGGAGCCTGATGAAGAACTGGAAGACAACCCCAACCAGAGTGACCTGATTGAGCAGGCAGCCGAGATGCTTTATGGATTGATCCACGCCCGCTACATCCTTACCAACCGTGGCATCGCCCAGATGTTGGAAAAGTACCAGCAAGGAGACTTTGGTTACTGTCCTCGTGTGTACTGTGAGAACCAGCCAATGCTTCCCATTGGCCTTTCAGACATCCCAGGTGAAGCCATGGTG…
Q9GZY8	MFF	ATGGCAGAAATTAGTCGAATTCAGTACGAAATGGAATATACTGAAGGCATTAGTCAGCGAATGAGGGTCCCAGAAAAGTTAAAAGTAGCACCGCCAAACGCTGACCTGGAACAAGGATTCCAAGAAGGAGTTCCAAATGCTAGTGTGATAATGCAAGTTCCGGAGAGGATTGTTGTAGCAGGAAATAATGAAGATGTTTCATTTTCAAGACCAGCAGATCTTGACCTTATTCAGTCAACTCCCTTTAAACCCCTGGCACTGAAAACACCACCTCGTGTACTTACGCTGAGTGAAAGACCACTAGATTTTCTGGATTTAGAAAGACCTCCTACAACCCCTCAAAATGAAGAAATCCGAGCAGTTGGCAGACTAAAAAGAGAGCGGTCTATGAGTGAAAAT…
O75420	GIGYF1	ATGGCAGCAGAGACACTCAACTTTGGGCCTGAGTGGCTCAGGGCCCTGTCCGGGGGCGGCAGCGTGGCCTCCCCACCCCCGTCCCCTGCCATGCCCAAATACAAGCTGGCTGACTACCGTTATGGGCGAGAGGAAATGCTGGCTCTCTACGTCAAGGAGAACAAGGTCCCGGAAGAGCTGCAGGACAAGGAGTTCGCCGCGGTGCTGCAGGACGAGCCACTGCAGCCCCTGGCTCTGGAGCCGCTGACTGAGGAGGAACAGAGAAACTTCTCCCTGTCAGTGAACAGCGTGGCTGTGCTGAGGCTGATGGGGAAAGGGGCTGGCCCCCCCCTGGCTGGCACCTCCCGAGGCAGGGGCAGCACGCGGAGCCGAGGCCGCGGCCGTGGTGACAGCTGCTTT…
Q8NFF5	FLAD1	ATGACATCTAGGGCCTCTGAACTTTCTCCGGGGCGCAGCGTGACGGCTGGCATCATCATTGTTGGAGATGAGATCCTTAAGGGACACACTCAGGACACCAACACCTTCTTTCTGTGCCGGACACTGCGCTCCCTAGGGGTCCAGGTTTGCCGAGTCTCAGTTGTACCTGATGAGGTAGCCACCATTGCAGCTGAGGTCACTTCTTTCTCCAACCGCTTCACCCATGTCCTCACAGCAGGGGGCATCGGCCCCACTCATGATGATGTGACCTTTGAGGCAGTGGCACAGGCCTTTGGAGATGAGCTGAAGCCACACCCCAAGTTGGAAGCAGCCACCAAAGCCCTAGGAGGGGAAGGCTGGGAGAAGCTATCATTGGTGCCCTCCTCTGCCCGCCTGCAT…
P17980	PSMC3	ATGAATCTGCTGCCGAATATTGAGAGTCCAGTGACTCGGCAGGAGAAGATGGCGACCGTGTGGGATGAGGCCGAGCAAGATGGAATTGGGGAGGAGGTGCTCAAGATGTCCACGGAGGAGATCATCCAGCGCACACGGCTGCTGGACAGTGAGATCAAGATCATGAAGAGTGAAGTGTTGAGAGTCACCCATGAGCTCCAAGCCATGAAGGACAAGATAAAAGAGAACAGTGAGAAAATCAAAGTGAACAAGACCCTGCCGTACCTTGTCTCCAACGTCATCGAGCTCCTGGATGTTGATCCTAATGACCAAGAGGAGGATGGTGCCAATATTGACCTGGACTCCCAGAGGAAGGGCAAGTGTGCTGTGATCAAAACCTCTACACGACAGACGTACTTC…
P07101	TH	ATGCCCACCCCCGACGCCACCACGCCACAGGCCAAGGGCTTCCGCAGGGCCGTGTCTGAGCTGGACGCCAAGCAGGCAGAGGCCATCATGTCCCCGCGGTTCATTGGGCGCAGGCAGAGCCTCATCGAGGACGCCCGCAAGGAGCGGGAGGCGGCGGTGGCAGCAGCGGCCGCTGCAGTCCCCTCGGAGCCCGGGGACCCCCTGGAGGCTGTGGCCTTTGAGGAGAAGGAGGGGAAGGCCATGCTAAACCTGCTCTTCTCCCCGAGGGCCACCAAGCCCTCGGCGCTGTCCCGAGCTGTGAAGGTGTTTGAGACGTTTGAAGCCAAAATCCACCATCTAGAGACCCGGCCCGCCCAGAGGCCGCGAGCTGGGGGCCCCCACCTGGAGTACTTCGTGCGC…
Q2TAL8	QRICH1	ATGAATAATTCCCTAGAGAACACCATCTCCTTTGAAGAGTACATCCGAGTAAAGGCACGGTCTGTCCCGCAACACAGGATGAAGGAATTTCTGGACTCACTGGCCTCTAAGGGGCCAGAAGCCCTTCAGGAGTTCCAGCAGACAGCCACCACTACCATGGTGTACCAACAGGGTGGGAACTGCATATACACAGACAGCACTGAAGTGGCTGGGTCTTTGCTTGAACTTGCCTGTCCAGTCACCACCAGTGTTCAGCCACAAACCCAGCAAGAACAGCAGATCCAGGTTCAGCAGCCGCAGCAGGTTCAGGTCCAGGTGCAGGTACAGCAGTCTCCGCAACAGGTCTCGGCTCAGCTCTCCCCACAACTCACCGTTCACCAGCCTACTGAGCAACCCATC…
P56377	AP1S2	ATGCAGTTTATGTTGCTTTTTAGTCGTCAGGGAAAGCTTCGACTGCAAAAATGGTATGTCCCACTATCAGACAAAGAGAAGAAAAAGATCACAAGAGAACTTGTTCAGACCGTTTTAGCACGGAAACCTAAAATGTGCAGCTTCCTTGAGTGGCGAGATCTGAAGATTGTTTACAAAAGATATGCTAGTCTGTATTTTTGCTGTGCTATTGAGGATCAGGACAATGAACTAATTACCCTGGAAATAATTCATCGTTATGTGGAATTACTTGACAAGTATTTCGGCAGTGTCTGTGAACTAGATATCATCTTTAATTTTGAGAAGGCTTATTTTATTTTGGATGAGTTTCTTTTGGGAGGGGAAGTTCAGGAAACATCCAAGAAAAATGTCCTTAAAGCA…
