# Supplementary material for: Systematic discovery of protein interaction interfaces using AlphaFold and experimental validation
Source: Mol Syst Biol. 2024 Jan 15;20(2):75–97. doi: 10.1038/s44320-023-00005-6 (PMC10883280; doi:10.1038/s44320-023-00005-6)
Supplement: Supplementary file 15 — Data Set EV13 [file 44320_2023_5_MOESM15_ESM.zip]

Archive with 6 entries (4 files):
- Figure 3/
- Figure 3/.DS_Store
- __MACOSX/Figure 3/._.DS_Store
- Figure 3/3F/
- Figure 3/3F/cBRET_luminescence_fluorescence.xlsx
- __MACOSX/Figure 3/3F/._cBRET_luminescence_fluorescence.xlsx
