# Supplementary material for: Systematic discovery of protein interaction interfaces using AlphaFold and experimental validation
Source: Mol Syst Biol. 2024 Jan 15;20(2):75–97. doi: 10.1038/s44320-023-00005-6 (PMC10883280; doi:10.1038/s44320-023-00005-6)
Supplement: Supplementary file 15 — Data Set EV13 [file 44320_2023_5_MOESM15_ESM.zip › Figure 3/3F/cBRET_luminescence_fluorescence.xlsx]

## Sheet: Legend
Experimental result
Experimental result obtained from NDD-NDD interactions that were successfully cloned and tested for interaction.
Header legend
symbolA	HGNC symbol of protein A
symbolB	HGNC symbol of protein B
max_cBRET	Highest corrected BRET obtained from testing interaction between proteins transferred into different fusion vectors
cBRET_std	Standard deviation of the corrected BRET
NL_expr	Expression level of the protein fused to NL fusion vector
NL_std	Standard deviation of the expression level of the protein fused to NL fusion vector
mCit_expr	Expression level of the protein fused to mCit fusion vector
mCit_std	Standard deviation of the expression level of the protein fused to mCit fusion vector
NL_plasmid	Plasmid name of the protein fused into NL fusion vector
mCit_plasmid	Plasmid name of the protein fused into mCit fusion vector
label	Name given to an interaction pair that denotes the fusions that gave the highest cBRET

## Sheet: Experimental result
symbolA	symbolB	max_cBRET	cBRET_std	NL_expr	NL_std	mCit_expr	mCit_std	NL_plasmid	mCit_plasmid	label
PEX3	PEX19	1.07494	0.0057	174012.3	7850.8	3692.3	285.2	pcDNA3.1 cmyc-NL-PEX3	pcDNA3.1 PEX19-His3C-mCit	NL-PEX3 - PEX19-mCit
STX1B	VAMP2	0.37997	0.00628	181135.0	6133.6	5153.2	498.4	pcDNA3.1 cmyc-NL-STX1B	pcDNA3.1 mCit-His3C-VAMP2	NL-STX1B - mCit-VAMP2
PEX3	PEX16	0.26343	0.01931	131091.0	8412.7	1771.2	124.1	pcDNA3.1 PEX3-NL-cmyc	pcDNA3.1 PEX16-His3C-mCit	PEX3-NL - PEX16-mCit
CSNK2A1	CSNK2B	0.18013	0.00265	468576.3	16411.0	1470.0	158.3	pcDNA3.1 CSNK2B-NL-cmyc	pcDNA3.1 mCit-His3C-CSNK2A1	CSNK2B-NL - mCit-CSNK2A1
SNRPB	GIGYF1	0.17993	0.01555	112699.3	23172.9	10748.1	1874.2	pcDNA3.1 NL-SNRPB	pcDNA3.1 mCit-His3C-GIGYF1	NL-SNRPB - mCit-GIGYF1
STX1B	FBXO28	0.13247	0.01015	204371.0	37910.5	10974.3	1034.5	pcDNA3.1 cmyc-NL-FBXO28	pcDNA3.1 mCit-His3C-STX1B	NL-FBXO28 - mCit-STX1B
PSMC5	ESRRG	0.11113	0.01098	338514.7	19624.0	1616.4	510.6	pcDNA3.1 ESRRG-NL-cmyc	pcDNA3.1 mCit-His3C-PSMC5	ESRRG-NL - mCit-PSMC5
PNKP	TRIM37	0.10473	0.00843	73576.0	6633.2	7460.6	389.8	pcDNA3.1 cmyc-NL-TRIM37	pcDNA3.1 mCit-His3C-PNKP	NL-TRIM37 - mCit-PNKP
PNKP	XRCC4	0.08567	0.00499	575032.7	126423.2	3385.9	416.1	pcDNA3.1 cmyc-NL-XRCC4	pcDNA3.1 mCit-His3C-PNKP	NL-XRCC4 - mCit-PNKP
CUL3	KCTD7	0.07867	0.00317	161229.7	13383.1	2105.3	486.6	pcDNA3.1 cmyc-NL-CUL3	pcDNA3.1 KCTD7-His3C-mCit	NL-CUL3 - KCTD7-mCit
GABARAPL2	UBA5	0.0554	0.00565	317482.3	160479.5	7105.2	569.2	pcDNA3.1 cmyc-NL-UBA5	pcDNA3.1 mCit-His3C-GABARAPL2	NL-UBA5 - mCit-GABARAPL2
MAB21L2	AP1S2	0.03693	0.00362	624835.0	201195.0	2162.3	258.9	pcDNA3.1 cmyc-NL-AP1S2	pcDNA3.1 mCit-His3C-MAB21L2	NL-AP1S2 - mCit-MAB21L2
PAX6	ESRRG	0.02053	0.00499	300641.3	145244.6	2748.9	231.3	pcDNA3.1 cmyc-NL-PAX6	pcDNA3.1 mCit-His3C-ESRRG	NL-PAX6 - mCit-ESRRG
VAMP4	MFF	0.01607	0.00593	104937.0	7513.7	3018.6	339.1	pcDNA3.1 cmyc-NL-VAMP4	pcDNA3.1 mCit-His3C-MFF	NL-VAMP4 - mCit-MFF
ACTB	ACTG1	0.00534	0.00357	449063.7	140318.4	2872.7	435.3	pcDNA3.1 cmyc-NL-ACTG1	pcDNA3.1 mCit-His3C-ACTB	NL-ACTG1 - mCit-ACTB
HNRNPK	TH	0.00277	0.00306	193704.0	13065.3	1544.2	310.0	pcDNA3.1 cmyc-NL-YTHDC1	pcDNA3.1 mCIT-His3C-HNRNPK	NL-YTHDC1 - mCit-HNRNPK
RARB	PSMC5	0.0025	0.0062	454899.7	34931.8	1275.7	269.2	pcDNA3.1 cmyc-NL-RARB	pcDNA3.1 mCit-His3C-PSMC5	NL-RARB - mCit-PSMC5
MIP	MFF	0.00107	0.00717	201194.7	50593.9	2313.3	205.5	pcDNA3.1 cmyc-NL-MIP	pcDNA3.1 mCit-His3C-MFF	NL-MIP - mCit-MFF
PUF60	QRICH1	-0.00463	0.00237	816687.3	160686.5	690.3	143.8	pcDNA3.1 cmyc-NL-PUF60	pcDNA3.1 mCit-His3C-QRICH1	NL-PUF60 - mCit-QRICH1
PSMC5	RORB	-0.00583	0.00286	201761.0	26690.7	876.9	268.5	pcDNA3.1 PSMC5-NL-cmyc	pcDNA3.1 mCit-His3C-RORB	PSMC5-NL - mCit-RORB
FBXO28	PSMC3	-0.00964	0.00557	433174.0	231165.0	4280.2	430.5	pcDNA3.1 cmyc-NL-FBXO28	pcDNA3.1 mCit-His3C-PSMC3	NL-FBXO28 - mCit-PSMC3
TMEM237	MFF	-0.0139	0.00551	164366.7	33680.5	550.7	35.2	pcDNA3.1 cmyc-NL-MFF	pcDNA3.1 mCit-His3C-TMEM237	NL-MFF - mCit-TMEM237
PUF60	TH	-0.0168	0.00441	404770.7	183489.5	4279.4	344.5	pcDNA3.1 cmyc-NL-TH	pcDNA3.1 mCit-His3C-PUF60	NL-TH - mCit-PUF60
PAX6	KCTD7	-0.01843	0.0039	270579.7	32956.0	1596.3	92.7	pcDNA3.1 cmyc-NL-PAX6	pcDNA3.1 mCit-His3C-KCTD7	NL-PAX6 - mCit-KCTD7
PAX6	NGLY1	-0.02077	0.00364	487476.3	122188.7	1368.2	138.4	pcDNA3.1 cmyc-NL-PAX6	pcDNA3.1 mCit-His3C-NGLY1	NL-PAX6 - mCit-NGLY1
PAX6	TLK2	-0.0208	0.0035	224702.0	39512.3	641.4	75.1	pcDNA3.1 cmyc-NL-PAX6	pcDNA3.1 mCit-His3C-TLK2	NL-PAX6 - mCit-TLK2
APTX	FLAD1	-0.0222	0.0031	432252.3	176389.8	1660.0	157.5	pcDNA3.1 cmyc-NL-FLAD1	pcDNA3.1 mCit-His3C-APTX	NL-FLAD1 - mCit-APTX
PAX6	CSNK2A1	-0.02637	0.00334	251498.7	10756.2	1239.9	61.6	pcDNA3.1 cmyc-NL-PAX6	pcDNA3.1 mCit-His3C-CSNK2A1	NL-PAX6 - mCit-CSNK2A1
