# Supplementary material for: Systematic discovery of protein interaction interfaces using AlphaFold and experimental validation
Source: Mol Syst Biol. 2024 Jan 15;20(2):75–97. doi: 10.1038/s44320-023-00005-6 (PMC10883280; doi:10.1038/s44320-023-00005-6)
Supplement: Supplementary file 16 — Source Data Fig. 3 [file 44320_2023_5_MOESM16_ESM.zip]

Archive with 9 entries (6 files):
- Figure 4/
- Figure 4/.DS_Store
- __MACOSX/Figure 4/._.DS_Store
- Figure 4/4D/
- Figure 4/4H/
- Figure 4/4D/TRIM37_PNKP_bret_expr_df.xlsx
- __MACOSX/Figure 4/4D/._TRIM37_PNKP_bret_expr_df.xlsx
- Figure 4/4H/ESRRG_PSMC5_bret_expr_df.xlsx
- __MACOSX/Figure 4/4H/._ESRRG_PSMC5_bret_expr_df.xlsx
