# Supplementary material for: Systematic discovery of protein interaction interfaces using AlphaFold and experimental validation
Source: Mol Syst Biol. 2024 Jan 15;20(2):75–97. doi: 10.1038/s44320-023-00005-6 (PMC10883280; doi:10.1038/s44320-023-00005-6)
Supplement: Supplementary file 16 — Source Data Fig. 3 [file 44320_2023_5_MOESM16_ESM.zip › Figure 4/4D/TRIM37_PNKP_bret_expr_df.xlsx]

## Sheet: Legend
TRIM37_PNKP_bret_expr_df
BRET expression data for the interaction pair TRIM37-PNKP and their mutants
Header legend
NL_plasmid	Name of the plasmid construct with the NL-tagged protein
mCit_plasmid	Name of the plasmid construct with the mCit-tagged protein
NL_property	Amount of transfection for NL-tagged protein
mCit_property	Amount of transfection for mCit-tagged protein
BRET	BRET value
avg_FL	Fluorescence value from the expression plasmid
totLu	Luminescence value from the expression plasmid
norm_BRET	BRET value normalized for bleedthrough (value plotted in figure)
expr_ratio	Expression ratio of acceptor protein (mCit-tagged protein) to donor protein (NL-tagged protein)

## Sheet: TRIM37_PNKP_bret_expr_df
NL_plasmid	mCit_plasmid	NL_property	mCit_property	BRET	avg_FL	totLu	norm_BRET	expr_ratio
pcDNA3.1 cmyc-NL-TRIM37	pcDNA3.1 mCit-His3C-PNKP	2ng	12.5ng	0.3071	501.2	32109	0.0180333	0.00764196
pcDNA3.1 cmyc-NL-TRIM37	pcDNA3.1 mCit-His3C-PNKP	2ng	25ng	0.3164	1196.8	44380	0.0273333	0.0219498
pcDNA3.1 cmyc-NL-TRIM37	pcDNA3.1 mCit-His3C-PNKP	2ng	50ng	0.3358	2768	53128	0.0467333	0.0490934
pcDNA3.1 cmyc-NL-TRIM37	pcDNA3.1 mCit-His3C-PNKP	2ng	100ng	0.3803	6169.5	60185	0.0912333	0.101887
pcDNA3.1 cmyc-NL-TRIM37	pcDNA3.1 mCit-His3C-PNKP	1ng	100ng	0.4072	5784.2	31743	0.118133	0.187274
pcDNA3.1 cmyc-NL-TRIM37	pcDNA3.1 mCit-His3C-PNKP	1ng	200ng	0.4662	9651	33106	0.177133	0.304575
pcDNA3.1 cmyc-NL-TRIM37	pcDNA3.1 mCit-His3C-PNKP	2ng	12.5ng	0.3122	511.5	28079	0.0231333	0.00923724
pcDNA3.1 cmyc-NL-TRIM37	pcDNA3.1 mCit-His3C-PNKP	2ng	25ng	0.3204	1158.5	44985	0.0313333	0.0207409
pcDNA3.1 cmyc-NL-TRIM37	pcDNA3.1 mCit-His3C-PNKP	2ng	50ng	0.3417	2942.8	57018	0.0526333	0.0487977
pcDNA3.1 cmyc-NL-TRIM37	pcDNA3.1 mCit-His3C-PNKP	2ng	100ng	0.4404	5226.8	50086	0.151333	0.103693
pcDNA3.1 cmyc-NL-TRIM37	pcDNA3.1 mCit-His3C-PNKP	1ng	100ng	0.4209	5669	37422	0.131833	0.153697
pcDNA3.1 cmyc-NL-TRIM37	pcDNA3.1 mCit-His3C-PNKP	1ng	200ng	0.5831	14141.5	58744	0.294033	0.24577
pcDNA3.1 cmyc-NL-TRIM37	pcDNA3.1 mCit-His3C-PNKP	2ng	12.5ng	0.3079	517.8	28592	0.0188333	0.00929666
pcDNA3.1 cmyc-NL-TRIM37	pcDNA3.1 mCit-His3C-PNKP	2ng	25ng	0.3176	1231	47164	0.0285333	0.0213498
pcDNA3.1 cmyc-NL-TRIM37	pcDNA3.1 mCit-His3C-PNKP	2ng	50ng	0.3509	2852.8	58315	0.0618333	0.0460603
pcDNA3.1 cmyc-NL-TRIM37	pcDNA3.1 mCit-His3C-PNKP	2ng	100ng	0.4244	5310.8	57952	0.135333	0.0905419
pcDNA3.1 cmyc-NL-TRIM37	pcDNA3.1 mCit-His3C-PNKP	1ng	100ng	0.4418	5423	31504	0.152733	0.176432
pcDNA3.1 cmyc-NL-TRIM37	pcDNA3.1 mCit-His3C-PNKP	1ng	200ng	0.5437	10400.5	45966	0.254633	0.232011
pcDNA3.1 cmyc-NL-TRIM37	pcDNA3.1 mCit-His3C-PNKP_P112R	2ng	12.5ng	0.3001	917.5	43367	0.0110333	0.0156875
pcDNA3.1 cmyc-NL-TRIM37	pcDNA3.1 mCit-His3C-PNKP_P112R	2ng	50ng	0.3449	2358.8	66176	0.0558333	0.0326544
pcDNA3.1 cmyc-NL-TRIM37	pcDNA3.1 mCit-His3C-PNKP_P112R	2ng	25ng	0.3326	1798.5	43421	0.0435333	0.0371005
pcDNA3.1 cmyc-NL-TRIM37	pcDNA3.1 mCit-His3C-PNKP_P112R	2ng	100ng	0.3621	4970	72966	0.0730333	0.0664764
pcDNA3.1 cmyc-NL-TRIM37	pcDNA3.1 mCit-His3C-PNKP_P112R	1ng	100ng	0.3638	4941	52011	0.0747333	0.0939248
pcDNA3.1 cmyc-NL-TRIM37	pcDNA3.1 mCit-His3C-PNKP_P112R	1ng	200ng	0.4628	12225.2	71992	0.173733	0.171535
pcDNA3.1 cmyc-NL-TRIM37	pcDNA3.1 mCit-His3C-PNKP_P112R	2ng	12.5ng	0.3225	776	31947	0.0334333	0.0169582
pcDNA3.1 cmyc-NL-TRIM37	pcDNA3.1 mCit-His3C-PNKP_P112R	2ng	50ng	0.3436	2371.8	74442	0.0545333	0.0290922
pcDNA3.1 cmyc-NL-TRIM37	pcDNA3.1 mCit-His3C-PNKP_P112R	2ng	25ng	0.3389	1856.8	45107	0.0498333	0.0370011
pcDNA3.1 cmyc-NL-TRIM37	pcDNA3.1 mCit-His3C-PNKP_P112R	2ng	100ng	0.3887	4603	67845	0.0996333	0.0660708
pcDNA3.1 cmyc-NL-TRIM37	pcDNA3.1 mCit-His3C-PNKP_P112R	1ng	100ng	0.3913	5013.8	59786	0.102233	0.0824844
pcDNA3.1 cmyc-NL-TRIM37	pcDNA3.1 mCit-His3C-PNKP_P112R	1ng	200ng	0.5259	12275	103902	0.236833	0.118143
pcDNA3.1 cmyc-NL-TRIM37	pcDNA3.1 mCit-His3C-PNKP_P112R	2ng	12.5ng	0.3313	848.8	36157	0.0422333	0.0169998
pcDNA3.1 cmyc-NL-TRIM37	pcDNA3.1 mCit-His3C-PNKP_P112R	2ng	50ng	0.3387	2632	82048	0.0496333	0.0295804
pcDNA3.1 cmyc-NL-TRIM37	pcDNA3.1 mCit-His3C-PNKP_P112R	2ng	25ng	0.343	1792.8	46494	0.0539333	0.0343907
pcDNA3.1 cmyc-NL-TRIM37	pcDNA3.1 mCit-His3C-PNKP_P112R	2ng	100ng	0.389	5278	95054	0.0999333	0.0539643
pcDNA3.1 cmyc-NL-TRIM37	pcDNA3.1 mCit-His3C-PNKP_P112R	1ng	100ng	0.3829	4467	61060	0.0938333	0.0713871
pcDNA3.1 cmyc-NL-TRIM37	pcDNA3.1 mCit-His3C-PNKP_P112R	1ng	200ng	0.5138	9916.5	85016	0.224733	0.116604
pcDNA3.1 cmyc-NL-TRIM37_F328R	pcDNA3.1 mCit-His3C-PNKP	2ng	12.5ng	0.293	598	155184	0.00393333	0.00212255
pcDNA3.1 cmyc-NL-TRIM37_F328R	pcDNA3.1 mCit-His3C-PNKP	2ng	25ng	0.2924	891.8	121709	0.00333333	0.00517847
pcDNA3.1 cmyc-NL-TRIM37_F328R	pcDNA3.1 mCit-His3C-PNKP	2ng	50ng	0.3008	2058	171044	0.0117333	0.0105761
pcDNA3.1 cmyc-NL-TRIM37_F328R	pcDNA3.1 mCit-His3C-PNKP	2ng	100ng	0.3111	4788	133987	0.0220333	0.0342863
pcDNA3.1 cmyc-NL-TRIM37_F328R	pcDNA3.1 mCit-His3C-PNKP	1ng	100ng	0.3151	4684	109779	0.0260333	0.0410422
pcDNA3.1 cmyc-NL-TRIM37_F328R	pcDNA3.1 mCit-His3C-PNKP	1ng	200ng	0.3606	12137.5	98483	0.0715333	0.12337
pcDNA3.1 cmyc-NL-TRIM37_F328R	pcDNA3.1 mCit-His3C-PNKP	2ng	12.5ng	0.2915	513.5	114703	0.00243333	0.00213521
pcDNA3.1 cmyc-NL-TRIM37_F328R	pcDNA3.1 mCit-His3C-PNKP	2ng	25ng	0.2998	890.5	151617	0.0107333	0.0041324
pcDNA3.1 cmyc-NL-TRIM37_F328R	pcDNA3.1 mCit-His3C-PNKP	2ng	50ng	0.3041	2140	205302	0.0150333	0.00919511
pcDNA3.1 cmyc-NL-TRIM37_F328R	pcDNA3.1 mCit-His3C-PNKP	2ng	100ng	0.3312	3582.5	111803	0.0421333	0.0302228
pcDNA3.1 cmyc-NL-TRIM37_F328R	pcDNA3.1 mCit-His3C-PNKP	1ng	100ng	0.3219	5533.2	156625	0.0328333	0.0340856
pcDNA3.1 cmyc-NL-TRIM37_F328R	pcDNA3.1 mCit-His3C-PNKP	1ng	200ng	0.4157	13316.5	131070	0.126633	0.101302
pcDNA3.1 cmyc-NL-TRIM37_F328R	pcDNA3.1 mCit-His3C-PNKP	2ng	12.5ng	0.2915	506	122223	0.00243333	0.00193875
pcDNA3.1 cmyc-NL-TRIM37_F328R	pcDNA3.1 mCit-His3C-PNKP	2ng	25ng	0.2914	934	159778	0.00233333	0.00419449
pcDNA3.1 cmyc-NL-TRIM37_F328R	pcDNA3.1 mCit-His3C-PNKP	2ng	50ng	0.3061	2366.5	212988	0.0170333	0.00993478
pcDNA3.1 cmyc-NL-TRIM37_F328R	pcDNA3.1 mCit-His3C-PNKP	2ng	100ng	0.3172	5032.5	191125	0.0281333	0.0252054
pcDNA3.1 cmyc-NL-TRIM37_F328R	pcDNA3.1 mCit-His3C-PNKP	1ng	100ng	0.3224	4970	163980	0.0333333	0.029051
pcDNA3.1 cmyc-NL-TRIM37_F328R	pcDNA3.1 mCit-His3C-PNKP	1ng	200ng	0.4087	10100.2	109564	0.119633	0.0916268
pcDNA3.1 cmyc-NL-TRIM37_N376R	pcDNA3.1 mCit-His3C-PNKP	2ng	12.5ng	0.2989	694.2	116629	0.00983333	0.00368
pcDNA3.1 cmyc-NL-TRIM37_N376R	pcDNA3.1 mCit-His3C-PNKP	2ng	25ng	0.3125	953.8	96574	0.0234333	0.00721717
pcDNA3.1 cmyc-NL-TRIM37_N376R	pcDNA3.1 mCit-His3C-PNKP	2ng	50ng	0.3157	1821.5	116684	0.0266333	0.0135351
pcDNA3.1 cmyc-NL-TRIM37_N376R	pcDNA3.1 mCit-His3C-PNKP	2ng	100ng	0.347	4043	94305	0.0579333	0.040978
pcDNA3.1 cmyc-NL-TRIM37_N376R	pcDNA3.1 mCit-His3C-PNKP	1ng	100ng	0.3645	4503.8	65606	0.0754333	0.0668408
pcDNA3.1 cmyc-NL-TRIM37_N376R	pcDNA3.1 mCit-His3C-PNKP	1ng	200ng	0.4715	12215.8	77523	0.182433	0.158795
pcDNA3.1 cmyc-NL-TRIM37_N376R	pcDNA3.1 mCit-His3C-PNKP	2ng	12.5ng	0.3029	645	93176	0.0138333	0.0040884
pcDNA3.1 cmyc-NL-TRIM37_N376R	pcDNA3.1 mCit-His3C-PNKP	2ng	25ng	0.3118	920.5	103843	0.0227333	0.00637244
pcDNA3.1 cmyc-NL-TRIM37_N376R	pcDNA3.1 mCit-His3C-PNKP	2ng	50ng	0.316	1803.8	137666	0.0269333	0.0113061
pcDNA3.1 cmyc-NL-TRIM37_N376R	pcDNA3.1 mCit-His3C-PNKP	2ng	100ng	0.3683	3610	89430	0.0792333	0.0383006
pcDNA3.1 cmyc-NL-TRIM37_N376R	pcDNA3.1 mCit-His3C-PNKP	1ng	100ng	0.3824	4549.5	78974	0.0933333	0.0557808
pcDNA3.1 cmyc-NL-TRIM37_N376R	pcDNA3.1 mCit-His3C-PNKP	1ng	200ng	0.5477	13305.2	107869	0.258633	0.123462
pcDNA3.1 cmyc-NL-TRIM37_N376R	pcDNA3.1 mCit-His3C-PNKP	2ng	12.5ng	0.296	621.2	99817	0.00693333	0.00356582
pcDNA3.1 cmyc-NL-TRIM37_N376R	pcDNA3.1 mCit-His3C-PNKP	2ng	25ng	0.3153	1067.5	108702	0.0262333	0.00746317
pcDNA3.1 cmyc-NL-TRIM37_N376R	pcDNA3.1 mCit-His3C-PNKP	2ng	50ng	0.3239	2010.8	137703	0.0348333	0.012832
pcDNA3.1 cmyc-NL-TRIM37_N376R	pcDNA3.1 mCit-His3C-PNKP	2ng	100ng	0.368	4718.8	131809	0.0789333	0.0343286
pcDNA3.1 cmyc-NL-TRIM37_N376R	pcDNA3.1 mCit-His3C-PNKP	1ng	100ng	0.38	4729	87796	0.0909333	0.0521237
pcDNA3.1 cmyc-NL-TRIM37_N376R	pcDNA3.1 mCit-His3C-PNKP	1ng	200ng	0.545	10737.8	91516	0.255933	0.117314
pcDNA3.1 cmyc-NL-TRIM37	pcDNA3.1 mCit-His3C-PNKP	2ng	12.5ng	0.3187	1299.8	74546	0.0283167	0.0155953
pcDNA3.1 cmyc-NL-TRIM37	pcDNA3.1 mCit-His3C-PNKP	2ng	50ng	0.3433	2179.8	68234	0.0529167	0.0324373
pcDNA3.1 cmyc-NL-TRIM37	pcDNA3.1 mCit-His3C-PNKP	2ng	25ng	0.3403	2269.8	66405	0.0499167	0.0350912
pcDNA3.1 cmyc-NL-TRIM37	pcDNA3.1 mCit-His3C-PNKP	2ng	100ng	0.3813	4965.5	70391	0.0909167	0.0775101
pcDNA3.1 cmyc-NL-TRIM37	pcDNA3.1 mCit-His3C-PNKP	1ng	200ng	0.5286	5975.5	59802	0.238217	0.114373
pcDNA3.1 cmyc-NL-TRIM37	pcDNA3.1 mCit-His3C-PNKP	1ng	100ng	0.3931	3972.8	35558	0.102717	0.144672
pcDNA3.1 cmyc-NL-TRIM37	pcDNA3.1 mCit-His3C-PNKP	2ng	12.5ng	0.3119	1252.5	68004	0.0215167	0.016541
pcDNA3.1 cmyc-NL-TRIM37	pcDNA3.1 mCit-His3C-PNKP	2ng	25ng	0.3332	2173.5	75185	0.0428167	0.0288741
pcDNA3.1 cmyc-NL-TRIM37	pcDNA3.1 mCit-His3C-PNKP	2ng	50ng	0.3387	2307.5	70210	0.0483167	0.0334961
pcDNA3.1 cmyc-NL-TRIM37	pcDNA3.1 mCit-His3C-PNKP	2ng	100ng	0.3642	4054.2	73178	0.0738167	0.0596272
pcDNA3.1 cmyc-NL-TRIM37	pcDNA3.1 mCit-His3C-PNKP	1ng	100ng	0.3699	4523.8	50233	0.0795167	0.105463
pcDNA3.1 cmyc-NL-TRIM37	pcDNA3.1 mCit-His3C-PNKP	1ng	200ng	0.5333	6122.5	55855	0.242917	0.127464
pcDNA3.1 cmyc-NL-TRIM37	pcDNA3.1 mCit-His3C-PNKP	2ng	12.5ng	0.3246	1331	65425	0.0342167	0.0187325
pcDNA3.1 cmyc-NL-TRIM37	pcDNA3.1 mCit-His3C-PNKP	2ng	50ng	0.3324	2026.2	69655	0.0420167	0.029082
pcDNA3.1 cmyc-NL-TRIM37	pcDNA3.1 mCit-His3C-PNKP	2ng	25ng	0.3233	2279.8	58561	0.0329167	0.0409823
pcDNA3.1 cmyc-NL-TRIM37	pcDNA3.1 mCit-His3C-PNKP	2ng	100ng	0.3704	4588.5	72862	0.0800167	0.068446
pcDNA3.1 cmyc-NL-TRIM37	pcDNA3.1 mCit-His3C-PNKP	1ng	100ng	0.3857	4202.8	42017	0.0953167	0.122574
pcDNA3.1 cmyc-NL-TRIM37	pcDNA3.1 mCit-His3C-PNKP	1ng	200ng	0.5434	8136.5	53847	0.253017	0.179398
pcDNA3.1 cmyc-NL-TRIM37	pcDNA3.1 mCit-His3C-PNKP_P112R	2ng	12.5ng	0.3156	882.2	66654	0.0252167	0.0103839
pcDNA3.1 cmyc-NL-TRIM37	pcDNA3.1 mCit-His3C-PNKP_P112R	2ng	25ng	0.3269	1555	62020	0.0365167	0.0242795
pcDNA3.1 cmyc-NL-TRIM37	pcDNA3.1 mCit-His3C-PNKP_P112R	2ng	50ng	0.3479	2665	66752	0.0575167	0.0418569
pcDNA3.1 cmyc-NL-TRIM37	pcDNA3.1 mCit-His3C-PNKP_P112R	2ng	100ng	0.4094	5368.8	69794	0.119017	0.0850463
pcDNA3.1 cmyc-NL-TRIM37	pcDNA3.1 mCit-His3C-PNKP_P112R	1ng	200ng	0.5847	6982.5	68474	0.294317	0.114633
pcDNA3.1 cmyc-NL-TRIM37	pcDNA3.1 mCit-His3C-PNKP_P112R	1ng	100ng	0.4046	4276	36303	0.114217	0.152141
pcDNA3.1 cmyc-NL-TRIM37	pcDNA3.1 mCit-His3C-PNKP_P112R	2ng	12.5ng	0.3098	911.5	69589	0.0194167	0.0103641
pcDNA3.1 cmyc-NL-TRIM37	pcDNA3.1 mCit-His3C-PNKP_P112R	2ng	25ng	0.3292	1531.2	68325	0.0388167	0.0212396
pcDNA3.1 cmyc-NL-TRIM37	pcDNA3.1 mCit-His3C-PNKP_P112R	2ng	50ng	0.3408	2563.2	63127	0.0504167	0.0427992
pcDNA3.1 cmyc-NL-TRIM37	pcDNA3.1 mCit-His3C-PNKP_P112R	2ng	100ng	0.3816	4871.8	77426	0.0912167	0.0680137
pcDNA3.1 cmyc-NL-TRIM37	pcDNA3.1 mCit-His3C-PNKP_P112R	1ng	200ng	0.529	5998.5	68120	0.238617	0.0983621
pcDNA3.1 cmyc-NL-TRIM37	pcDNA3.1 mCit-His3C-PNKP_P112R	1ng	100ng	0.4208	4850.5	46697	0.130417	0.1246
pcDNA3.1 cmyc-NL-TRIM37	pcDNA3.1 mCit-His3C-PNKP_P112R	2ng	12.5ng	0.3177	922.5	60251	0.0273167	0.0125149
pcDNA3.1 cmyc-NL-TRIM37	pcDNA3.1 mCit-His3C-PNKP_P112R	2ng	25ng	0.3253	1571.5	52607	0.0349167	0.0300496
pcDNA3.1 cmyc-NL-TRIM37	pcDNA3.1 mCit-His3C-PNKP_P112R	2ng	50ng	0.3437	2462.8	64126	0.0533167	0.0401475
pcDNA3.1 cmyc-NL-TRIM37	pcDNA3.1 mCit-His3C-PNKP_P112R	2ng	100ng	0.3847	5114.2	73888	0.0943167	0.0755908
pcDNA3.1 cmyc-NL-TRIM37	pcDNA3.1 mCit-His3C-PNKP_P112R	1ng	100ng	0.3964	4086	37692	0.106017	0.137576
pcDNA3.1 cmyc-NL-TRIM37	pcDNA3.1 mCit-His3C-PNKP_P112R	1ng	200ng	0.6006	12655.8	65878	0.310217	0.221755
pcDNA3.1 cmyc-NL-TRIM37_F328R	pcDNA3.1 mCit-His3C-PNKP	2ng	12.5ng	0.3029	1104.5	201928	0.0125167	0.00421896
pcDNA3.1 cmyc-NL-TRIM37_F328R	pcDNA3.1 mCit-His3C-PNKP	2ng	25ng	0.3101	2422	221498	0.0197167	0.0100618
pcDNA3.1 cmyc-NL-TRIM37_F328R	pcDNA3.1 mCit-His3C-PNKP	2ng	50ng	0.3149	2454.5	188500	0.0245167	0.0121055
pcDNA3.1 cmyc-NL-TRIM37_F328R	pcDNA3.1 mCit-His3C-PNKP	2ng	100ng	0.335	4659.5	169309	0.0446167	0.0274181
pcDNA3.1 cmyc-NL-TRIM37_F328R	pcDNA3.1 mCit-His3C-PNKP	1ng	100ng	0.3244	3859.5	90795	0.0340167	0.0441894
pcDNA3.1 cmyc-NL-TRIM37_F328R	pcDNA3.1 mCit-His3C-PNKP	1ng	200ng	0.4271	5848	75678	0.136717	0.0847226
pcDNA3.1 cmyc-NL-TRIM37_F328R	pcDNA3.1 mCit-His3C-PNKP	2ng	12.5ng	0.2994	1183.2	180800	0.00901667	0.00520241
pcDNA3.1 cmyc-NL-TRIM37_F328R	pcDNA3.1 mCit-His3C-PNKP	2ng	25ng	0.3073	2305	207876	0.0169167	0.0101632
pcDNA3.1 cmyc-NL-TRIM37_F328R	pcDNA3.1 mCit-His3C-PNKP	2ng	50ng	0.3093	2489.8	180489	0.0189167	0.012882
pcDNA3.1 cmyc-NL-TRIM37_F328R	pcDNA3.1 mCit-His3C-PNKP	2ng	100ng	0.3253	3930.5	168695	0.0349167	0.0229266
pcDNA3.1 cmyc-NL-TRIM37_F328R	pcDNA3.1 mCit-His3C-PNKP	1ng	100ng	0.3268	3567.5	89349	0.0364167	0.0413097
pcDNA3.1 cmyc-NL-TRIM37_F328R	pcDNA3.1 mCit-His3C-PNKP	1ng	200ng	0.4057	5008.5	75564	0.115317	0.0720388
pcDNA3.1 cmyc-NL-TRIM37_F328R	pcDNA3.1 mCit-His3C-PNKP	2ng	12.5ng	0.3004	1255	180858	0.0100167	0.00562122
pcDNA3.1 cmyc-NL-TRIM37_F328R	pcDNA3.1 mCit-His3C-PNKP	2ng	25ng	0.3066	2264.8	166402	0.0162167	0.0126034
pcDNA3.1 cmyc-NL-TRIM37_F328R	pcDNA3.1 mCit-His3C-PNKP	2ng	50ng	0.3146	2424.2	168304	0.0242167	0.0134597
pcDNA3.1 cmyc-NL-TRIM37_F328R	pcDNA3.1 mCit-His3C-PNKP	2ng	100ng	0.3305	4531	156646	0.0401167	0.0289109
pcDNA3.1 cmyc-NL-TRIM37_F328R	pcDNA3.1 mCit-His3C-PNKP	1ng	100ng	0.3233	4090.8	85248	0.0329167	0.0505324
pcDNA3.1 cmyc-NL-TRIM37_F328R	pcDNA3.1 mCit-His3C-PNKP	1ng	200ng	0.4152	8964.8	65571	0.124817	0.156397
pcDNA3.1 cmyc-NL-TRIM37_N376R	pcDNA3.1 mCit-His3C-PNKP	2ng	12.5ng	0.3248	1219.5	73994	0.0344167	0.0144726
pcDNA3.1 cmyc-NL-TRIM37_N376R	pcDNA3.1 mCit-His3C-PNKP	2ng	25ng	0.3337	2414.5	73269	0.0433167	0.0335679
pcDNA3.1 cmyc-NL-TRIM37_N376R	pcDNA3.1 mCit-His3C-PNKP	2ng	50ng	0.3422	2449.2	68206	0.0518167	0.0370924
pcDNA3.1 cmyc-NL-TRIM37_N376R	pcDNA3.1 mCit-His3C-PNKP	2ng	100ng	0.372	5226	73321	0.0816167	0.0780386
pcDNA3.1 cmyc-NL-TRIM37_N376R	pcDNA3.1 mCit-His3C-PNKP	1ng	100ng	0.3679	4207.2	43917	0.0775167	0.11581
pcDNA3.1 cmyc-NL-TRIM37_N376R	pcDNA3.1 mCit-His3C-PNKP	1ng	200ng	0.4826	5669.5	52422	0.192217	0.127099
pcDNA3.1 cmyc-NL-TRIM37_N376R	pcDNA3.1 mCit-His3C-PNKP	2ng	12.5ng	0.3127	1162.5	69685	0.0223167	0.0145627
pcDNA3.1 cmyc-NL-TRIM37_N376R	pcDNA3.1 mCit-His3C-PNKP	2ng	25ng	0.319	2045	82133	0.0286167	0.0243027
pcDNA3.1 cmyc-NL-TRIM37_N376R	pcDNA3.1 mCit-His3C-PNKP	2ng	50ng	0.3304	2646.5	76030	0.0400167	0.0356823
pcDNA3.1 cmyc-NL-TRIM37_N376R	pcDNA3.1 mCit-His3C-PNKP	2ng	100ng	0.3611	3463.5	83865	0.0707167	0.0429719
pcDNA3.1 cmyc-NL-TRIM37_N376R	pcDNA3.1 mCit-His3C-PNKP	1ng	100ng	0.3886	2106.5	37936	0.0982167	0.0651559
pcDNA3.1 cmyc-NL-TRIM37_N376R	pcDNA3.1 mCit-His3C-PNKP	1ng	200ng	0.4966	5391.2	64125	0.206217	0.0943918
pcDNA3.1 cmyc-NL-TRIM37_N376R	pcDNA3.1 mCit-His3C-PNKP	2ng	12.5ng	0.309	1182.5	64303	0.0186167	0.0163789
pcDNA3.1 cmyc-NL-TRIM37_N376R	pcDNA3.1 mCit-His3C-PNKP	2ng	25ng	0.3348	2229.5	55525	0.0444167	0.0426154
pcDNA3.1 cmyc-NL-TRIM37_N376R	pcDNA3.1 mCit-His3C-PNKP	2ng	50ng	0.3291	809.5	19137	0.0387167	0.0571394
pcDNA3.1 cmyc-NL-TRIM37_N376R	pcDNA3.1 mCit-His3C-PNKP	2ng	100ng	0.3777	3944	69805	0.0873167	0.0611511
pcDNA3.1 cmyc-NL-TRIM37_N376R	pcDNA3.1 mCit-His3C-PNKP	1ng	100ng	0.4009	3461.5	34481	0.110517	0.130069
pcDNA3.1 cmyc-NL-TRIM37_N376R	pcDNA3.1 mCit-His3C-PNKP	1ng	200ng	0.5225	8471.2	50583	0.232117	0.202152
pcDNA3.1 cmyc-NL-TRIM37	pcDNA3.1 mCit-His3C-PNKP	2ng	12.5ng	0.3099	552.5	127171	0.0173167	0.0021186
pcDNA3.1 cmyc-NL-TRIM37	pcDNA3.1 mCit-His3C-PNKP	2ng	25ng	0.3064	581.8	118448	0.0138167	0.00256437
pcDNA3.1 cmyc-NL-TRIM37	pcDNA3.1 mCit-His3C-PNKP	2ng	50ng	0.3416	3577.8	117542	0.0490167	0.0307756
pcDNA3.1 cmyc-NL-TRIM37	pcDNA3.1 mCit-His3C-PNKP	2ng	100ng	0.3925	6912.8	118614	0.0999167	0.0615341
pcDNA3.1 cmyc-NL-TRIM37	pcDNA3.1 mCit-His3C-PNKP	1ng	100ng	0.4376	8694	70469	0.145017	0.141654
pcDNA3.1 cmyc-NL-TRIM37	pcDNA3.1 mCit-His3C-PNKP	1ng	200ng	0.5362	14958	67750	0.243617	0.259361
pcDNA3.1 cmyc-NL-TRIM37	pcDNA3.1 mCit-His3C-PNKP	2ng	12.5ng	0.3025	445.5	97505	0.00991667	0.00160668
pcDNA3.1 cmyc-NL-TRIM37	pcDNA3.1 mCit-His3C-PNKP	2ng	25ng	0.3082	551.8	114682	0.0156167	0.00236767
pcDNA3.1 cmyc-NL-TRIM37	pcDNA3.1 mCit-His3C-PNKP	2ng	50ng	0.3394	2495	105068	0.0468167	0.0233252
pcDNA3.1 cmyc-NL-TRIM37	pcDNA3.1 mCit-His3C-PNKP	2ng	100ng	0.3754	5948.2	105453	0.0828167	0.0598911
pcDNA3.1 cmyc-NL-TRIM37	pcDNA3.1 mCit-His3C-PNKP	1ng	100ng	0.4172	8869	69617	0.124617	0.146721
pcDNA3.1 cmyc-NL-TRIM37	pcDNA3.1 mCit-His3C-PNKP	1ng	200ng	0.5315	15832.2	76230	0.238917	0.238964
pcDNA3.1 cmyc-NL-TRIM37	pcDNA3.1 mCit-His3C-PNKP	2ng	12.5ng	0.322	400	71877	0.0294167	0.00153535
pcDNA3.1 cmyc-NL-TRIM37	pcDNA3.1 mCit-His3C-PNKP	2ng	25ng	0.3274	521	98498	0.0348167	0.00245385
pcDNA3.1 cmyc-NL-TRIM37	pcDNA3.1 mCit-His3C-PNKP	2ng	50ng	0.3457	1642.8	77188	0.0531167	0.0202628
pcDNA3.1 cmyc-NL-TRIM37	pcDNA3.1 mCit-His3C-PNKP	2ng	100ng	0.4326	6512.5	83216	0.140017	0.0862423
pcDNA3.1 cmyc-NL-TRIM37	pcDNA3.1 mCit-His3C-PNKP	1ng	100ng	0.4807	7806.5	45408	0.188117	0.219626
pcDNA3.1 cmyc-NL-TRIM37	pcDNA3.1 mCit-His3C-PNKP	1ng	200ng	0.4608	11971.2	59867	0.168217	0.239976
pcDNA3.1 cmyc-NL-TRIM37	pcDNA3.1 mCit-His3C-PNKP_S114D	2ng	25ng	0.3309	2457.8	112549	0.0383167	0.0212352
pcDNA3.1 cmyc-NL-TRIM37	pcDNA3.1 mCit-His3C-PNKP_S114D	2ng	12.5ng	0.3315	2476.8	104183	0.0389167	0.0233515
pcDNA3.1 cmyc-NL-TRIM37	pcDNA3.1 mCit-His3C-PNKP_S114D	2ng	50ng	0.3541	4687.2	126886	0.0615167	0.0378834
pcDNA3.1 cmyc-NL-TRIM37	pcDNA3.1 mCit-His3C-PNKP_S114D	2ng	100ng	0.401	8263	144186	0.108417	0.0598538
pcDNA3.1 cmyc-NL-TRIM37	pcDNA3.1 mCit-His3C-PNKP_S114D	1ng	100ng	0.4329	8964.2	72461	0.140317	0.141459
pcDNA3.1 cmyc-NL-TRIM37	pcDNA3.1 mCit-His3C-PNKP_S114D	1ng	200ng	0.5266	16287.5	85689	0.234017	0.214712
pcDNA3.1 cmyc-NL-TRIM37	pcDNA3.1 mCit-His3C-PNKP_S114D	2ng	25ng	0.3324	2191.5	96446	0.0398167	0.0221232
pcDNA3.1 cmyc-NL-TRIM37	pcDNA3.1 mCit-His3C-PNKP_S114D	2ng	12.5ng	0.3174	1771.8	76892	0.0248167	0.0223197
pcDNA3.1 cmyc-NL-TRIM37	pcDNA3.1 mCit-His3C-PNKP_S114D	2ng	50ng	0.3423	3253.2	112477	0.0497167	0.0291087
pcDNA3.1 cmyc-NL-TRIM37	pcDNA3.1 mCit-His3C-PNKP_S114D	2ng	100ng	0.3837	6432.2	128288	0.0911167	0.0523406
pcDNA3.1 cmyc-NL-TRIM37	pcDNA3.1 mCit-His3C-PNKP_S114D	1ng	100ng	0.4221	8840.5	73252	0.129517	0.137658
pcDNA3.1 cmyc-NL-TRIM37	pcDNA3.1 mCit-His3C-PNKP_S114D	1ng	200ng	0.5426	16379.2	84388	0.250017	0.219786
pcDNA3.1 cmyc-NL-TRIM37	pcDNA3.1 mCit-His3C-PNKP_S114D	2ng	12.5ng	0.3387	1430.8	53247	0.0461167	0.0267677
pcDNA3.1 cmyc-NL-TRIM37	pcDNA3.1 mCit-His3C-PNKP_S114D	2ng	25ng	0.3518	2254	80169	0.0592167	0.028256
pcDNA3.1 cmyc-NL-TRIM37	pcDNA3.1 mCit-His3C-PNKP_S114D	2ng	50ng	0.3643	2505.2	84759	0.0717167	0.0299092
pcDNA3.1 cmyc-NL-TRIM37	pcDNA3.1 mCit-His3C-PNKP_S114D	2ng	100ng	0.4519	7341	109582	0.159317	0.0715419
pcDNA3.1 cmyc-NL-TRIM37	pcDNA3.1 mCit-His3C-PNKP_S114D	1ng	100ng	0.4853	8151.5	48478	0.192717	0.210779
pcDNA3.1 cmyc-NL-TRIM37	pcDNA3.1 mCit-His3C-PNKP_S114D	1ng	200ng	0.4815	12941	71085	0.188917	0.211187
pcDNA3.1 cmyc-NL-TRIM37	pcDNA3.1 mCit-His3C-PNKP	2ng	12.5ng	0.3242	716.8	47942	0.0200333	0.00844848
pcDNA3.1 cmyc-NL-TRIM37	pcDNA3.1 mCit-His3C-PNKP	2ng	25ng	0.3436	1751.8	61285	0.0394333	0.0248065
pcDNA3.1 cmyc-NL-TRIM37	pcDNA3.1 mCit-His3C-PNKP	2ng	50ng	0.3685	3079.8	63415	0.0643333	0.0466003
pcDNA3.1 cmyc-NL-TRIM37	pcDNA3.1 mCit-His3C-PNKP	2ng	100ng	0.439	4737.5	53400	0.134833	0.0904066
pcDNA3.1 cmyc-NL-TRIM37	pcDNA3.1 mCit-His3C-PNKP	1ng	200ng	0.5216	5874.8	34650	0.217433	0.185629
pcDNA3.1 cmyc-NL-TRIM37	pcDNA3.1 mCit-His3C-PNKP	2ng	12.5ng	0.3256	1116.2	62539	0.0214333	0.0132386
pcDNA3.1 cmyc-NL-TRIM37	pcDNA3.1 mCit-His3C-PNKP	2ng	25ng	0.3374	2080.5	66257	0.0332333	0.0281538
pcDNA3.1 cmyc-NL-TRIM37	pcDNA3.1 mCit-His3C-PNKP	2ng	50ng	0.3583	3413.8	65949	0.0541333	0.0501373
pcDNA3.1 cmyc-NL-TRIM37	pcDNA3.1 mCit-His3C-PNKP	2ng	100ng	0.4088	6436.8	67229	0.104633	0.097612
pcDNA3.1 cmyc-NL-TRIM37	pcDNA3.1 mCit-His3C-PNKP	1ng	100ng	0.4535	6066.5	38287	0.149333	0.171147
pcDNA3.1 cmyc-NL-TRIM37	pcDNA3.1 mCit-His3C-PNKP	1ng	200ng	0.5487	12082.8	43782	0.244533	0.301708
pcDNA3.1 cmyc-NL-TRIM37	pcDNA3.1 mCit-His3C-PNKP	2ng	12.5ng	0.3315	556.5	41599	0.0273333	0.00554036
pcDNA3.1 cmyc-NL-TRIM37	pcDNA3.1 mCit-His3C-PNKP	2ng	25ng	0.3394	1431.2	47126	0.0352333	0.0255321
pcDNA3.1 cmyc-NL-TRIM37	pcDNA3.1 mCit-His3C-PNKP	2ng	50ng	0.3759	2462.8	51715	0.0717333	0.045067
pcDNA3.1 cmyc-NL-TRIM37	pcDNA3.1 mCit-His3C-PNKP	2ng	100ng	0.4164	5635.8	62571	0.112233	0.0916063
pcDNA3.1 cmyc-NL-TRIM37	pcDNA3.1 mCit-His3C-PNKP	1ng	100ng	0.4539	3876	31485	0.149733	0.132534
pcDNA3.1 cmyc-NL-TRIM37	pcDNA3.1 mCit-His3C-PNKP	1ng	200ng	0.5673	13097.2	47478	0.263133	0.299342
pcDNA3.1 cmyc-NL-TRIM37	pcDNA3.1 mCit-His3C-PNKP_S114D	2ng	12.5ng	0.3458	560.8	44555	0.0416333	0.00523577
pcDNA3.1 cmyc-NL-TRIM37	pcDNA3.1 mCit-His3C-PNKP_S114D	2ng	25ng	0.3331	1843.2	60702	0.0289333	0.0267038
pcDNA3.1 cmyc-NL-TRIM37	pcDNA3.1 mCit-His3C-PNKP_S114D	2ng	50ng	0.3583	3129.8	64787	0.0541333	0.0463676
pcDNA3.1 cmyc-NL-TRIM37	pcDNA3.1 mCit-His3C-PNKP_S114D	2ng	100ng	0.4214	3976.5	50529	0.117233	0.079416
pcDNA3.1 cmyc-NL-TRIM37	pcDNA3.1 mCit-His3C-PNKP_S114D	1ng	200ng	0.5105	7008.2	35484	0.206333	0.217631
pcDNA3.1 cmyc-NL-TRIM37	pcDNA3.1 mCit-His3C-PNKP_S114D	2ng	12.5ng	0.3311	705.5	54301	0.0269333	0.00713211
pcDNA3.1 cmyc-NL-TRIM37	pcDNA3.1 mCit-His3C-PNKP_S114D	2ng	25ng	0.3442	1938.2	69526	0.0400333	0.0245275
pcDNA3.1 cmyc-NL-TRIM37	pcDNA3.1 mCit-His3C-PNKP_S114D	2ng	50ng	0.3609	3012	64984	0.0567333	0.0442548
pcDNA3.1 cmyc-NL-TRIM37	pcDNA3.1 mCit-His3C-PNKP_S114D	2ng	100ng	0.4078	5874.8	71003	0.103633	0.0835361
pcDNA3.1 cmyc-NL-TRIM37	pcDNA3.1 mCit-His3C-PNKP_S114D	1ng	100ng	0.4463	5797	39803	0.142133	0.15599
pcDNA3.1 cmyc-NL-TRIM37	pcDNA3.1 mCit-His3C-PNKP_S114D	1ng	200ng	0.5496	14508	50463	0.245433	0.310696
pcDNA3.1 cmyc-NL-TRIM37	pcDNA3.1 mCit-His3C-PNKP_S114D	2ng	12.5ng	0.3368	519.5	39755	0.0326333	0.00477183
pcDNA3.1 cmyc-NL-TRIM37	pcDNA3.1 mCit-His3C-PNKP_S114D	2ng	25ng	0.337	1389.5	48818	0.0328333	0.0235988
pcDNA3.1 cmyc-NL-TRIM37	pcDNA3.1 mCit-His3C-PNKP_S114D	2ng	50ng	0.3611	2234.8	53228	0.0569333	0.0389377
pcDNA3.1 cmyc-NL-TRIM37	pcDNA3.1 mCit-His3C-PNKP_S114D	2ng	100ng	0.4284	5349	65668	0.124233	0.0822173
pcDNA3.1 cmyc-NL-TRIM37	pcDNA3.1 mCit-His3C-PNKP_S114D	1ng	100ng	0.4755	3537.5	32464	0.171333	0.115543
pcDNA3.1 cmyc-NL-TRIM37	pcDNA3.1 mCit-His3C-PNKP_S114D	1ng	200ng	0.5505	13273	51925	0.246333	0.27477
