# Supplementary material for: Systematic discovery of protein interaction interfaces using AlphaFold and experimental validation
Source: Mol Syst Biol. 2024 Jan 15;20(2):75–97. doi: 10.1038/s44320-023-00005-6 (PMC10883280; doi:10.1038/s44320-023-00005-6)
Supplement: Supplementary file 16 — Source Data Fig. 3 [file 44320_2023_5_MOESM16_ESM.zip › Figure 4/4H/ESRRG_PSMC5_bret_expr_df.xlsx]

## Sheet: Legend
ESRRG_PSMC5_bret_expr_df
BRET expression data for the interaction pair ESRRG-PSMC5 and their mutants
Header legend
NL_plasmid	Name of the plasmid construct with the NL-tagged protein
mCit_plasmid	Name of the plasmid construct with the mCit-tagged protein
NL_property	Amount of transfection for NL-tagged protein
mCit_property	Amount of transfection for mCit-tagged protein
BRET	BRET value
avg_FL	Fluorescence value from the expression plasmid
totLu	Luminescence value from the expression plasmid
norm_BRET	BRET value normalized for bleedthrough (value plotted in figure)
expr_ratio	Expression ratio of acceptor protein (mCit-tagged protein) to donor protein (NL-tagged protein)

## Sheet: ESRRG_PSMC5_bret_expr_df
NL_plasmid	mCit_plasmid	NL_property	mCit_property	BRET	avg_FL	totLu	norm_BRET	expr_ratio
pcDNA3.1 ESRRG-NL-cmyc	pcDNA3.1 mCit-His3C-PSMC5	2ng	12.5ng	0.3231	525.2	326574	0.0305167	0.000692222
pcDNA3.1 ESRRG-NL-cmyc	pcDNA3.1 mCit-His3C-PSMC5	2ng	25ng	0.3519	793.5	368436	0.0593167	0.00136226
pcDNA3.1 ESRRG-NL-cmyc	pcDNA3.1 mCit-His3C-PSMC5	2ng	50ng	0.4008	1931	346467	0.108217	0.00484498
pcDNA3.1 ESRRG-NL-cmyc	pcDNA3.1 mCit-His3C-PSMC5	2ng	100ng	0.447	5076.8	314887	0.154417	0.0157097
pcDNA3.1 ESRRG-NL-cmyc	pcDNA3.1 mCit-His3C-PSMC5	1ng	100ng	0.4371	3596.2	171042	0.144517	0.0205861
pcDNA3.1 ESRRG-NL-cmyc	pcDNA3.1 mCit-His3C-PSMC5	1ng	200ng	0.4373	14682.2	194694	0.144717	0.0783679
pcDNA3.1 ESRRG-NL-cmyc	pcDNA3.1 mCit-His3C-PSMC5	2ng	12.5ng	0.3264	534.2	350980	0.0338167	0.000668984
pcDNA3.1 ESRRG-NL-cmyc	pcDNA3.1 mCit-His3C-PSMC5	2ng	25ng	0.3511	880.5	346375	0.0585167	0.00171156
pcDNA3.1 ESRRG-NL-cmyc	pcDNA3.1 mCit-His3C-PSMC5	2ng	50ng	0.4073	2022	311512	0.114717	0.00571211
pcDNA3.1 ESRRG-NL-cmyc	pcDNA3.1 mCit-His3C-PSMC5	2ng	100ng	0.4541	5421.2	332423	0.161517	0.0159243
pcDNA3.1 ESRRG-NL-cmyc	pcDNA3.1 mCit-His3C-PSMC5	1ng	100ng	0.4517	3279.2	180937	0.159117	0.0175173
pcDNA3.1 ESRRG-NL-cmyc	pcDNA3.1 mCit-His3C-PSMC5	1ng	200ng	0.4929	15319.2	228136	0.200317	0.0692208
pcDNA3.1 ESRRG-NL-cmyc	pcDNA3.1 mCit-His3C-PSMC5	2ng	12.5ng	0.3589	495	425069	0.0663167	0.000454478
pcDNA3.1 ESRRG-NL-cmyc	pcDNA3.1 mCit-His3C-PSMC5	2ng	25ng	0.4011	738.5	396399	0.108517	0.00112055
pcDNA3.1 ESRRG-NL-cmyc	pcDNA3.1 mCit-His3C-PSMC5	2ng	50ng	0.4433	896.2	357565	0.150717	0.00170159
pcDNA3.1 ESRRG-NL-cmyc	pcDNA3.1 mCit-His3C-PSMC5	2ng	100ng	0.5088	4803.2	377951	0.216217	0.0122618
pcDNA3.1 ESRRG-NL-cmyc	pcDNA3.1 mCit-His3C-PSMC5	1ng	100ng	0.5016	3903.5	202716	0.209017	0.0187854
pcDNA3.1 ESRRG-NL-cmyc	pcDNA3.1 mCit-His3C-PSMC5	1ng	200ng	0.5273	13141.8	288136	0.234717	0.0463562
pcDNA3.1 ESRRG-NL-cmyc	pcDNA3.1 mCit-His3C-PSMC5_M138R	2ng	12.5ng	0.3167	415.5	160379	0.0276333	0.000898173
pcDNA3.1 ESRRG-NL-cmyc	pcDNA3.1 mCit-His3C-PSMC5_M138R	2ng	25ng	0.341	564.8	176049	0.0519333	0.00167653
pcDNA3.1 ESRRG-NL-cmyc	pcDNA3.1 mCit-His3C-PSMC5_M138R	2ng	50ng	0.3542	960.2	239627	0.0651333	0.00289355
pcDNA3.1 ESRRG-NL-cmyc	pcDNA3.1 mCit-His3C-PSMC5_M138R	2ng	100ng	0.3952	2740.2	259154	0.106133	0.00960403
pcDNA3.1 ESRRG-NL-cmyc	pcDNA3.1 mCit-His3C-PSMC5_M138R	1ng	100ng	0.4192	2561	158092	0.130133	0.0146845
pcDNA3.1 ESRRG-NL-cmyc	pcDNA3.1 mCit-His3C-PSMC5_M138R	1ng	200ng	0.4327	8627.2	228539	0.143633	0.0369269
pcDNA3.1 ESRRG-NL-cmyc	pcDNA3.1 mCit-His3C-PSMC5_M138R	2ng	12.5ng	0.3134	387.8	163391	0.0243333	0.000709406
pcDNA3.1 ESRRG-NL-cmyc	pcDNA3.1 mCit-His3C-PSMC5_M138R	2ng	25ng	0.3346	627.2	200659	0.0455333	0.00178312
pcDNA3.1 ESRRG-NL-cmyc	pcDNA3.1 mCit-His3C-PSMC5_M138R	2ng	50ng	0.3438	889.2	202042	0.0547333	0.00308258
pcDNA3.1 ESRRG-NL-cmyc	pcDNA3.1 mCit-His3C-PSMC5_M138R	2ng	100ng	0.3948	2686.5	279272	0.105733	0.0087125
pcDNA3.1 ESRRG-NL-cmyc	pcDNA3.1 mCit-His3C-PSMC5_M138R	1ng	100ng	0.406	2140	136856	0.116933	0.0138731
pcDNA3.1 ESRRG-NL-cmyc	pcDNA3.1 mCit-His3C-PSMC5_M138R	1ng	200ng	0.4373	5794.2	195503	0.148233	0.028577
pcDNA3.1 ESRRG-NL-cmyc	pcDNA3.1 mCit-His3C-PSMC5_M138R	2ng	12.5ng	0.3138	407.2	167429	0.0247333	0.000809553
pcDNA3.1 ESRRG-NL-cmyc	pcDNA3.1 mCit-His3C-PSMC5_M138R	2ng	25ng	0.3431	597	175901	0.0540333	0.00186346
pcDNA3.1 ESRRG-NL-cmyc	pcDNA3.1 mCit-His3C-PSMC5_M138R	2ng	50ng	0.3514	965	221765	0.0623333	0.00315094
pcDNA3.1 ESRRG-NL-cmyc	pcDNA3.1 mCit-His3C-PSMC5_M138R	2ng	100ng	0.3843	2841	251440	0.0952333	0.010306
pcDNA3.1 ESRRG-NL-cmyc	pcDNA3.1 mCit-His3C-PSMC5_M138R	1ng	100ng	0.3971	2327.5	141164	0.108033	0.0147931
pcDNA3.1 ESRRG-NL-cmyc	pcDNA3.1 mCit-His3C-PSMC5_M138R	1ng	200ng	0.4254	9534.5	192714	0.136333	0.0486404
pcDNA3.1 ESRRG-NL-cmyc	pcDNA3.1 mCit-His3C-PSMC5_L134E	2ng	12.5ng	0.3135	487	506475	0.0209167	0.000363614
pcDNA3.1 ESRRG-NL-cmyc	pcDNA3.1 mCit-His3C-PSMC5_L134E	2ng	25ng	0.3266	736.5	639513	0.0340167	0.000683749
pcDNA3.1 ESRRG-NL-cmyc	pcDNA3.1 mCit-His3C-PSMC5_L134E	2ng	50ng	0.3706	3147.2	668964	0.0780167	0.00431846
pcDNA3.1 ESRRG-NL-cmyc	pcDNA3.1 mCit-His3C-PSMC5_L134E	2ng	100ng	0.4007	8424.8	612953	0.108117	0.0134917
pcDNA3.1 ESRRG-NL-cmyc	pcDNA3.1 mCit-His3C-PSMC5_L134E	1ng	100ng	0.4002	5635.2	371554	0.107617	0.0147887
pcDNA3.1 ESRRG-NL-cmyc	pcDNA3.1 mCit-His3C-PSMC5_L134E	1ng	200ng	0.4115	15930	262466	0.118917	0.0621925
pcDNA3.1 ESRRG-NL-cmyc	pcDNA3.1 mCit-His3C-PSMC5_L134E	2ng	12.5ng	0.3134	528.2	491048	0.0208167	0.000461177
pcDNA3.1 ESRRG-NL-cmyc	pcDNA3.1 mCit-His3C-PSMC5_L134E	2ng	25ng	0.3195	713.8	584880	0.0269167	0.000709298
pcDNA3.1 ESRRG-NL-cmyc	pcDNA3.1 mCit-His3C-PSMC5_L134E	2ng	50ng	0.3812	3070	536088	0.0886167	0.00526472
pcDNA3.1 ESRRG-NL-cmyc	pcDNA3.1 mCit-His3C-PSMC5_L134E	1ng	100ng	0.4163	4871.5	361435	0.123717	0.0130351
pcDNA3.1 ESRRG-NL-cmyc	pcDNA3.1 mCit-His3C-PSMC5_L134E	2ng	100ng	0.4122	10899.2	575163	0.119617	0.0187839
pcDNA3.1 ESRRG-NL-cmyc	pcDNA3.1 mCit-His3C-PSMC5_L134E	1ng	200ng	0.4449	17365	372120	0.152317	0.0472707
pcDNA3.1 ESRRG-NL-cmyc	pcDNA3.1 mCit-His3C-PSMC5_L134E	2ng	12.5ng	0.3401	519.5	666173	0.0475167	0.000324573
pcDNA3.1 ESRRG-NL-cmyc	pcDNA3.1 mCit-His3C-PSMC5_L134E	2ng	25ng	0.3603	703	902593	0.0677167	0.000444354
pcDNA3.1 ESRRG-NL-cmyc	pcDNA3.1 mCit-His3C-PSMC5_L134E	2ng	50ng	0.4268	1976.8	751234	0.134217	0.00225666
pcDNA3.1 ESRRG-NL-cmyc	pcDNA3.1 mCit-His3C-PSMC5_L134E	1ng	100ng	0.4738	5802.2	532036	0.181217	0.0105521
pcDNA3.1 ESRRG-NL-cmyc	pcDNA3.1 mCit-His3C-PSMC5_L134E	2ng	100ng	0.4567	11156.8	982713	0.164117	0.0111687
pcDNA3.1 ESRRG-NL-cmyc	pcDNA3.1 mCit-His3C-PSMC5_L134E	1ng	200ng	0.4736	23903.2	747299	0.181017	0.0320585
pcDNA3.1 ESRRG-NL-cmyc	pcDNA3.1 mCit-His3C-PSMC5	2ng	12.5ng	0.3231	525.2	326574	0.0305167	0.000692222
pcDNA3.1 ESRRG-NL-cmyc	pcDNA3.1 mCit-His3C-PSMC5	2ng	25ng	0.3519	793.5	368436	0.0593167	0.00136226
pcDNA3.1 ESRRG-NL-cmyc	pcDNA3.1 mCit-His3C-PSMC5	2ng	50ng	0.4008	1931	346467	0.108217	0.00484498
pcDNA3.1 ESRRG-NL-cmyc	pcDNA3.1 mCit-His3C-PSMC5	2ng	100ng	0.447	5076.8	314887	0.154417	0.0157097
pcDNA3.1 ESRRG-NL-cmyc	pcDNA3.1 mCit-His3C-PSMC5	1ng	100ng	0.4371	3596.2	171042	0.144517	0.0205861
pcDNA3.1 ESRRG-NL-cmyc	pcDNA3.1 mCit-His3C-PSMC5	1ng	200ng	0.4373	14682.2	194694	0.144717	0.0783679
pcDNA3.1 ESRRG-NL-cmyc	pcDNA3.1 mCit-His3C-PSMC5	2ng	12.5ng	0.3264	534.2	350980	0.0338167	0.000668984
pcDNA3.1 ESRRG-NL-cmyc	pcDNA3.1 mCit-His3C-PSMC5	2ng	25ng	0.3511	880.5	346375	0.0585167	0.00171156
pcDNA3.1 ESRRG-NL-cmyc	pcDNA3.1 mCit-His3C-PSMC5	2ng	50ng	0.4073	2022	311512	0.114717	0.00571211
pcDNA3.1 ESRRG-NL-cmyc	pcDNA3.1 mCit-His3C-PSMC5	2ng	100ng	0.4541	5421.2	332423	0.161517	0.0159243
pcDNA3.1 ESRRG-NL-cmyc	pcDNA3.1 mCit-His3C-PSMC5	1ng	100ng	0.4517	3279.2	180937	0.159117	0.0175173
pcDNA3.1 ESRRG-NL-cmyc	pcDNA3.1 mCit-His3C-PSMC5	1ng	200ng	0.4929	15319.2	228136	0.200317	0.0692208
pcDNA3.1 ESRRG-NL-cmyc	pcDNA3.1 mCit-His3C-PSMC5	2ng	12.5ng	0.3589	495	425069	0.0663167	0.000454478
pcDNA3.1 ESRRG-NL-cmyc	pcDNA3.1 mCit-His3C-PSMC5	2ng	25ng	0.4011	738.5	396399	0.108517	0.00112055
pcDNA3.1 ESRRG-NL-cmyc	pcDNA3.1 mCit-His3C-PSMC5	2ng	50ng	0.4433	896.2	357565	0.150717	0.00170159
pcDNA3.1 ESRRG-NL-cmyc	pcDNA3.1 mCit-His3C-PSMC5	2ng	100ng	0.5088	4803.2	377951	0.216217	0.0122618
pcDNA3.1 ESRRG-NL-cmyc	pcDNA3.1 mCit-His3C-PSMC5	1ng	100ng	0.5016	3903.5	202716	0.209017	0.0187854
pcDNA3.1 ESRRG-NL-cmyc	pcDNA3.1 mCit-His3C-PSMC5	1ng	200ng	0.5273	13141.8	288136	0.234717	0.0463562
pcDNA3.1 ESRRG-NL-cmyc	pcDNA3.1 mCit-His3C-PSMC5_I401D	2ng	12.5ng	0.3153	543	547877	0.0227167	0.000439917
pcDNA3.1 ESRRG-NL-cmyc	pcDNA3.1 mCit-His3C-PSMC5_I401D	2ng	25ng	0.3323	641.5	614588	0.0397167	0.000554536
pcDNA3.1 ESRRG-NL-cmyc	pcDNA3.1 mCit-His3C-PSMC5_I401D	2ng	50ng	0.4167	2989.2	569305	0.124117	0.00480655
pcDNA3.1 ESRRG-NL-cmyc	pcDNA3.1 mCit-His3C-PSMC5_I401D	2ng	100ng	0.4302	5268.8	572056	0.137617	0.00884792
pcDNA3.1 ESRRG-NL-cmyc	pcDNA3.1 mCit-His3C-PSMC5_I401D	1ng	100ng	0.4289	5843.5	311647	0.136317	0.0184315
pcDNA3.1 ESRRG-NL-cmyc	pcDNA3.1 mCit-His3C-PSMC5_I401D	1ng	200ng	0.4375	8979	240648	0.144917	0.0378054
pcDNA3.1 ESRRG-NL-cmyc	pcDNA3.1 mCit-His3C-PSMC5_I401D	2ng	12.5ng	0.3161	633	571366	0.0235167	0.000582153
pcDNA3.1 ESRRG-NL-cmyc	pcDNA3.1 mCit-His3C-PSMC5_I401D	2ng	25ng	0.3287	688.5	569880	0.0361167	0.000683054
pcDNA3.1 ESRRG-NL-cmyc	pcDNA3.1 mCit-His3C-PSMC5_I401D	2ng	50ng	0.408	2312.8	476112	0.115417	0.00431507
pcDNA3.1 ESRRG-NL-cmyc	pcDNA3.1 mCit-His3C-PSMC5_I401D	2ng	100ng	0.4398	6151.2	520400	0.147217	0.0114787
pcDNA3.1 ESRRG-NL-cmyc	pcDNA3.1 mCit-His3C-PSMC5_I401D	1ng	100ng	0.4758	5473	364570	0.183217	0.014622
pcDNA3.1 ESRRG-NL-cmyc	pcDNA3.1 mCit-His3C-PSMC5_I401D	1ng	200ng	0.5053	15886.2	403518	0.212717	0.039717
pcDNA3.1 ESRRG-NL-cmyc	pcDNA3.1 mCit-His3C-PSMC5_I401D	2ng	12.5ng	0.3443	483.5	803040	0.0517167	0.000223
pcDNA3.1 ESRRG-NL-cmyc	pcDNA3.1 mCit-His3C-PSMC5_I401D	2ng	25ng	0.3703	679.5	792811	0.0777167	0.000476702
pcDNA3.1 ESRRG-NL-cmyc	pcDNA3.1 mCit-His3C-PSMC5_I401D	2ng	50ng	0.4737	1453.5	593740	0.181117	0.00196843
pcDNA3.1 ESRRG-NL-cmyc	pcDNA3.1 mCit-His3C-PSMC5_I401D	2ng	100ng	0.5138	5566.8	829483	0.221217	0.00642841
pcDNA3.1 ESRRG-NL-cmyc	pcDNA3.1 mCit-His3C-PSMC5_I401D	1ng	100ng	0.5521	5340.5	477171	0.259517	0.0108037
pcDNA3.1 ESRRG-NL-cmyc	pcDNA3.1 mCit-His3C-PSMC5_I401D	1ng	200ng	0.5718	16433.2	774148	0.279217	0.0211385
pcDNA3.1 ESRRG-NL-cmyc	pcDNA3.1 mCit-His3C-PSMC5	2ng	12.5ng	0.3231	525.2	326574	0.0305167	0.000692222
pcDNA3.1 ESRRG-NL-cmyc	pcDNA3.1 mCit-His3C-PSMC5	2ng	25ng	0.3519	793.5	368436	0.0593167	0.00136226
pcDNA3.1 ESRRG-NL-cmyc	pcDNA3.1 mCit-His3C-PSMC5	2ng	50ng	0.4008	1931	346467	0.108217	0.00484498
pcDNA3.1 ESRRG-NL-cmyc	pcDNA3.1 mCit-His3C-PSMC5	2ng	100ng	0.447	5076.8	314887	0.154417	0.0157097
pcDNA3.1 ESRRG-NL-cmyc	pcDNA3.1 mCit-His3C-PSMC5	1ng	100ng	0.4371	3596.2	171042	0.144517	0.0205861
pcDNA3.1 ESRRG-NL-cmyc	pcDNA3.1 mCit-His3C-PSMC5	1ng	200ng	0.4373	14682.2	194694	0.144717	0.0783679
pcDNA3.1 ESRRG-NL-cmyc	pcDNA3.1 mCit-His3C-PSMC5	2ng	12.5ng	0.3264	534.2	350980	0.0338167	0.000668984
pcDNA3.1 ESRRG-NL-cmyc	pcDNA3.1 mCit-His3C-PSMC5	2ng	25ng	0.3511	880.5	346375	0.0585167	0.00171156
pcDNA3.1 ESRRG-NL-cmyc	pcDNA3.1 mCit-His3C-PSMC5	2ng	50ng	0.4073	2022	311512	0.114717	0.00571211
pcDNA3.1 ESRRG-NL-cmyc	pcDNA3.1 mCit-His3C-PSMC5	2ng	100ng	0.4541	5421.2	332423	0.161517	0.0159243
pcDNA3.1 ESRRG-NL-cmyc	pcDNA3.1 mCit-His3C-PSMC5	1ng	100ng	0.4517	3279.2	180937	0.159117	0.0175173
pcDNA3.1 ESRRG-NL-cmyc	pcDNA3.1 mCit-His3C-PSMC5	1ng	200ng	0.4929	15319.2	228136	0.200317	0.0692208
pcDNA3.1 ESRRG-NL-cmyc	pcDNA3.1 mCit-His3C-PSMC5	2ng	12.5ng	0.3589	495	425069	0.0663167	0.000454478
pcDNA3.1 ESRRG-NL-cmyc	pcDNA3.1 mCit-His3C-PSMC5	2ng	25ng	0.4011	738.5	396399	0.108517	0.00112055
pcDNA3.1 ESRRG-NL-cmyc	pcDNA3.1 mCit-His3C-PSMC5	2ng	50ng	0.4433	896.2	357565	0.150717	0.00170159
pcDNA3.1 ESRRG-NL-cmyc	pcDNA3.1 mCit-His3C-PSMC5	2ng	100ng	0.5088	4803.2	377951	0.216217	0.0122618
pcDNA3.1 ESRRG-NL-cmyc	pcDNA3.1 mCit-His3C-PSMC5	1ng	100ng	0.5016	3903.5	202716	0.209017	0.0187854
pcDNA3.1 ESRRG-NL-cmyc	pcDNA3.1 mCit-His3C-PSMC5	1ng	200ng	0.5273	13141.8	288136	0.234717	0.0463562
pcDNA3.1 ESRRG-NL-cmyc_I264E	pcDNA3.1 mCit-His3C-PSMC5	2ng	12.5ng	0.29	314.8	360000	0.000933333	0.000115372
pcDNA3.1 ESRRG-NL-cmyc_I264E	pcDNA3.1 mCit-His3C-PSMC5	2ng	25ng	0.2937	348	399761	0.00463333	0.000187364
pcDNA3.1 ESRRG-NL-cmyc_I264E	pcDNA3.1 mCit-His3C-PSMC5	2ng	50ng	0.2935	1236.2	466949	0.00443333	0.00207189
pcDNA3.1 ESRRG-NL-cmyc_I264E	pcDNA3.1 mCit-His3C-PSMC5	1ng	200ng	0.2969	1279.2	419152	0.00783333	0.00241263
pcDNA3.1 ESRRG-NL-cmyc_I264E	pcDNA3.1 mCit-His3C-PSMC5	2ng	100ng	0.2996	3638	492174	0.0105333	0.00686827
pcDNA3.1 ESRRG-NL-cmyc_I264E	pcDNA3.1 mCit-His3C-PSMC5	1ng	100ng	0.3057	4186.2	335739	0.0166333	0.0117349
pcDNA3.1 ESRRG-NL-cmyc_I264E	pcDNA3.1 mCit-His3C-PSMC5	2ng	12.5ng	0.2892	276	371450	0.000133333	6.68233e-06
pcDNA3.1 ESRRG-NL-cmyc_I264E	pcDNA3.1 mCit-His3C-PSMC5	2ng	25ng	0.2911	355	510562	0.00203333	0.00016029
pcDNA3.1 ESRRG-NL-cmyc_I264E	pcDNA3.1 mCit-His3C-PSMC5	2ng	50ng	0.2903	1146.5	446735	0.00123333	0.00196429
pcDNA3.1 ESRRG-NL-cmyc_I264E	pcDNA3.1 mCit-His3C-PSMC5	1ng	200ng	0.2974	2030.8	425202	0.00833333	0.00415543
pcDNA3.1 ESRRG-NL-cmyc_I264E	pcDNA3.1 mCit-His3C-PSMC5	2ng	100ng	0.2976	3854	470107	0.00853333	0.00765401
pcDNA3.1 ESRRG-NL-cmyc_I264E	pcDNA3.1 mCit-His3C-PSMC5	1ng	100ng	0.2997	4096.5	351753	0.0106333	0.0109404
pcDNA3.1 ESRRG-NL-cmyc_I264E	pcDNA3.1 mCit-His3C-PSMC5	2ng	12.5ng	0.289	313.5	334041	-6.66667e-05	0.000120482
pcDNA3.1 ESRRG-NL-cmyc_I264E	pcDNA3.1 mCit-His3C-PSMC5	2ng	25ng	0.2912	358.8	388116	0.00213333	0.000221013
pcDNA3.1 ESRRG-NL-cmyc_I264E	pcDNA3.1 mCit-His3C-PSMC5	2ng	50ng	0.2924	1163.5	411296	0.00333333	0.00217607
pcDNA3.1 ESRRG-NL-cmyc_I264E	pcDNA3.1 mCit-His3C-PSMC5	1ng	200ng	0.3008	1574.2	309487	0.0117333	0.00423436
pcDNA3.1 ESRRG-NL-cmyc_I264E	pcDNA3.1 mCit-His3C-PSMC5	2ng	100ng	0.3009	4256.5	442160	0.0118333	0.00905543
pcDNA3.1 ESRRG-NL-cmyc_I264E	pcDNA3.1 mCit-His3C-PSMC5	1ng	100ng	0.3019	4189.2	324241	0.0128333	0.0121633
pcDNA3.1 ESRRG-NL-cmyc_M437F	pcDNA3.1 mCit-His3C-PSMC5	2ng	12.5ng	0.2969	488.5	405095	0.00431667	0.000461023
pcDNA3.1 ESRRG-NL-cmyc_M437F	pcDNA3.1 mCit-His3C-PSMC5	2ng	25ng	0.3015	652	467785	0.00891667	0.000755857
pcDNA3.1 ESRRG-NL-cmyc_M437F	pcDNA3.1 mCit-His3C-PSMC5	2ng	50ng	0.3038	977.2	508834	0.0112167	0.00134707
pcDNA3.1 ESRRG-NL-cmyc_M437F	pcDNA3.1 mCit-His3C-PSMC5	2ng	100ng	0.3089	3249.2	535950	0.0163167	0.00560764
pcDNA3.1 ESRRG-NL-cmyc_M437F	pcDNA3.1 mCit-His3C-PSMC5	1ng	100ng	0.3113	4413.8	249193	0.0187167	0.0172607
pcDNA3.1 ESRRG-NL-cmyc_M437F	pcDNA3.1 mCit-His3C-PSMC5	1ng	200ng	0.325	15537	186309	0.0324167	0.0870051
pcDNA3.1 ESRRG-NL-cmyc_M437F	pcDNA3.1 mCit-His3C-PSMC5	2ng	12.5ng	0.2967	470.2	411444	0.00411667	0.00040798
pcDNA3.1 ESRRG-NL-cmyc_M437F	pcDNA3.1 mCit-His3C-PSMC5	2ng	25ng	0.3019	640.8	441999	0.00931667	0.000775104
pcDNA3.1 ESRRG-NL-cmyc_M437F	pcDNA3.1 mCit-His3C-PSMC5	2ng	50ng	0.3082	998.2	381296	0.0156167	0.00186811
pcDNA3.1 ESRRG-NL-cmyc_M437F	pcDNA3.1 mCit-His3C-PSMC5	2ng	100ng	0.3119	3279.2	488340	0.0193167	0.00623014
pcDNA3.1 ESRRG-NL-cmyc_M437F	pcDNA3.1 mCit-His3C-PSMC5	1ng	100ng	0.3147	2717.5	247841	0.0221167	0.0101892
pcDNA3.1 ESRRG-NL-cmyc_M437F	pcDNA3.1 mCit-His3C-PSMC5	1ng	200ng	0.342	18391.5	238730	0.0494167	0.0795034
pcDNA3.1 ESRRG-NL-cmyc_M437F	pcDNA3.1 mCit-His3C-PSMC5	2ng	12.5ng	0.3095	450.2	527574	0.0169167	0.00027748
pcDNA3.1 ESRRG-NL-cmyc_M437F	pcDNA3.1 mCit-His3C-PSMC5	2ng	25ng	0.313	648.5	621884	0.0204167	0.000559374
pcDNA3.1 ESRRG-NL-cmyc_M437F	pcDNA3.1 mCit-His3C-PSMC5	2ng	50ng	0.3177	815.5	609553	0.0251167	0.000850031
pcDNA3.1 ESRRG-NL-cmyc_M437F	pcDNA3.1 mCit-His3C-PSMC5	2ng	100ng	0.3243	3159.8	846369	0.0317167	0.00341616
pcDNA3.1 ESRRG-NL-cmyc_M437F	pcDNA3.1 mCit-His3C-PSMC5	1ng	100ng	0.3337	3492	359515	0.0411167	0.00914582
pcDNA3.1 ESRRG-NL-cmyc_M437F	pcDNA3.1 mCit-His3C-PSMC5	1ng	200ng	0.3551	14847	325383	0.0625167	0.046288
pcDNA3.1 ESRRG-NL-cmyc	pcDNA3.1 mCit-His3C-PSMC5	2ng	12.5ng	0.3202	364.8	120044	0.0160333	0.000100748
pcDNA3.1 ESRRG-NL-cmyc	pcDNA3.1 mCit-His3C-PSMC5	2ng	25ng	0.3224	396.2	134409	0.0182333	0.000332035
pcDNA3.1 ESRRG-NL-cmyc	pcDNA3.1 mCit-His3C-PSMC5	2ng	50ng	0.34	510.8	142207	0.0358333	0.00114783
pcDNA3.1 ESRRG-NL-cmyc	pcDNA3.1 mCit-His3C-PSMC5	2ng	100ng	0.3657	797.8	149383	0.0615333	0.00307728
pcDNA3.1 ESRRG-NL-cmyc	pcDNA3.1 mCit-His3C-PSMC5	1ng	100ng	0.3793	864	99801	0.0751333	0.00538272
pcDNA3.1 ESRRG-NL-cmyc	pcDNA3.1 mCit-His3C-PSMC5	1ng	200ng	0.4124	3621	134793	0.108233	0.0251585
pcDNA3.1 ESRRG-NL-cmyc	pcDNA3.1 mCit-His3C-PSMC5	2ng	12.5ng	0.3168	395.8	115022	0.0126333	0.00038686
pcDNA3.1 ESRRG-NL-cmyc	pcDNA3.1 mCit-His3C-PSMC5	2ng	25ng	0.3145	472	135148	0.0103333	0.000912139
pcDNA3.1 ESRRG-NL-cmyc	pcDNA3.1 mCit-His3C-PSMC5	2ng	50ng	0.329	939.5	153975	0.0248333	0.00393304
pcDNA3.1 ESRRG-NL-cmyc	pcDNA3.1 mCit-His3C-PSMC5	2ng	100ng	0.362	1518.8	139021	0.0578333	0.00869096
pcDNA3.1 ESRRG-NL-cmyc	pcDNA3.1 mCit-His3C-PSMC5	1ng	100ng	0.3709	1279.2	84854	0.0667333	0.0115823
pcDNA3.1 ESRRG-NL-cmyc	pcDNA3.1 mCit-His3C-PSMC5	1ng	200ng	0.4066	5228.2	85359	0.102433	0.0605934
pcDNA3.1 ESRRG-NL-cmyc	pcDNA3.1 mCit-His3C-PSMC5	2ng	12.5ng	0.3153	352.8	129994	0.0111333	-3.19771e-06
pcDNA3.1 ESRRG-NL-cmyc	pcDNA3.1 mCit-His3C-PSMC5	2ng	25ng	0.3166	401.8	148744	0.0124333	0.000337877
pcDNA3.1 ESRRG-NL-cmyc	pcDNA3.1 mCit-His3C-PSMC5	2ng	50ng	0.3286	526.8	146996	0.0244333	0.00122175
pcDNA3.1 ESRRG-NL-cmyc	pcDNA3.1 mCit-His3C-PSMC5	2ng	100ng	0.3575	1401	165586	0.0533333	0.00652098
pcDNA3.1 ESRRG-NL-cmyc	pcDNA3.1 mCit-His3C-PSMC5	1ng	100ng	0.3764	1871	94960	0.0722333	0.0168541
pcDNA3.1 ESRRG-NL-cmyc	pcDNA3.1 mCit-His3C-PSMC5	1ng	200ng	0.4134	4105	114261	0.109233	0.034308
pcDNA3.1 ESRRG-NL-cmyc	pcDNA3.1 mCit-His3C-PSMC5_M138R	2ng	12.5ng	0.3028	425.8	338535	0.0102167	0.000363202
pcDNA3.1 ESRRG-NL-cmyc	pcDNA3.1 mCit-His3C-PSMC5_M138R	2ng	25ng	0.3161	480.8	419459	0.0235167	0.000425937
pcDNA3.1 ESRRG-NL-cmyc	pcDNA3.1 mCit-His3C-PSMC5_M138R	2ng	50ng	0.3457	789.5	423364	0.0531167	0.00117099
pcDNA3.1 ESRRG-NL-cmyc	pcDNA3.1 mCit-His3C-PSMC5_M138R	2ng	100ng	0.3752	2837.5	434036	0.0826167	0.00598561
pcDNA3.1 ESRRG-NL-cmyc	pcDNA3.1 mCit-His3C-PSMC5_M138R	1ng	100ng	0.3908	2361	250187	0.0982167	0.00859708
pcDNA3.1 ESRRG-NL-cmyc	pcDNA3.1 mCit-His3C-PSMC5_M138R	1ng	200ng	0.3931	3844.8	140232	0.100517	0.0274315
pcDNA3.1 ESRRG-NL-cmyc	pcDNA3.1 mCit-His3C-PSMC5_M138R	2ng	12.5ng	0.3063	410.2	363264	0.0137167	0.000293369
pcDNA3.1 ESRRG-NL-cmyc	pcDNA3.1 mCit-His3C-PSMC5_M138R	2ng	25ng	0.3181	502.8	418586	0.0255167	0.000480861
pcDNA3.1 ESRRG-NL-cmyc	pcDNA3.1 mCit-His3C-PSMC5_M138R	2ng	50ng	0.3432	795.5	392998	0.0506167	0.00127985
pcDNA3.1 ESRRG-NL-cmyc	pcDNA3.1 mCit-His3C-PSMC5_M138R	2ng	100ng	0.3774	2316.2	486525	0.0848167	0.00422769
pcDNA3.1 ESRRG-NL-cmyc	pcDNA3.1 mCit-His3C-PSMC5_M138R	1ng	100ng	0.3989	1864	242096	0.106317	0.00674537
pcDNA3.1 ESRRG-NL-cmyc	pcDNA3.1 mCit-His3C-PSMC5_M138R	1ng	200ng	0.4541	12740	248387	0.161517	0.0524323
pcDNA3.1 ESRRG-NL-cmyc	pcDNA3.1 mCit-His3C-PSMC5_M138R	2ng	12.5ng	0.33	387.2	415886	0.0374167	0.000198373
pcDNA3.1 ESRRG-NL-cmyc	pcDNA3.1 mCit-His3C-PSMC5_M138R	2ng	25ng	0.3415	442	548870	0.0489167	0.000251236
pcDNA3.1 ESRRG-NL-cmyc	pcDNA3.1 mCit-His3C-PSMC5_M138R	2ng	50ng	0.3833	574.2	549858	0.0907167	0.000496228
pcDNA3.1 ESRRG-NL-cmyc	pcDNA3.1 mCit-His3C-PSMC5_M138R	2ng	100ng	0.4202	2220	728883	0.127617	0.00266584
pcDNA3.1 ESRRG-NL-cmyc	pcDNA3.1 mCit-His3C-PSMC5_M138R	1ng	100ng	0.4621	2905.2	345138	0.169517	0.00778211
pcDNA3.1 ESRRG-NL-cmyc	pcDNA3.1 mCit-His3C-PSMC5_M138R	1ng	200ng	0.4781	10759.8	324760	0.185517	0.0333426
pcDNA3.1 ESRRG-NL-cmyc	pcDNA3.1 mCit-His3C-PSMC5_L134E	2ng	12.5ng	0.3105	444.8	138533	0.00633333	0.000685483
pcDNA3.1 ESRRG-NL-cmyc	pcDNA3.1 mCit-His3C-PSMC5_L134E	2ng	25ng	0.3184	524.5	155525	0.0142333	0.0011373
pcDNA3.1 ESRRG-NL-cmyc	pcDNA3.1 mCit-His3C-PSMC5_L134E	2ng	50ng	0.3338	574.5	140708	0.0296333	0.00162956
pcDNA3.1 ESRRG-NL-cmyc	pcDNA3.1 mCit-His3C-PSMC5_L134E	2ng	100ng	0.3732	1611.8	175211	0.0690333	0.00739021
pcDNA3.1 ESRRG-NL-cmyc	pcDNA3.1 mCit-His3C-PSMC5_L134E	1ng	100ng	0.3985	2473	101792	0.0943333	0.021879
pcDNA3.1 ESRRG-NL-cmyc	pcDNA3.1 mCit-His3C-PSMC5_L134E	1ng	200ng	0.4101	5213.5	173898	0.105933	0.0287603
pcDNA3.1 ESRRG-NL-cmyc	pcDNA3.1 mCit-His3C-PSMC5_L134E	2ng	12.5ng	0.3048	490.8	133617	0.000633333	0.00106905
pcDNA3.1 ESRRG-NL-cmyc	pcDNA3.1 mCit-His3C-PSMC5_L134E	2ng	25ng	0.32	598	143250	0.0158333	0.00176949
pcDNA3.1 ESRRG-NL-cmyc	pcDNA3.1 mCit-His3C-PSMC5_L134E	2ng	50ng	0.3293	917	152593	0.0251333	0.0038175
pcDNA3.1 ESRRG-NL-cmyc	pcDNA3.1 mCit-His3C-PSMC5_L134E	2ng	100ng	0.3633	2467.2	145344	0.0591333	0.0150528
pcDNA3.1 ESRRG-NL-cmyc	pcDNA3.1 mCit-His3C-PSMC5_L134E	1ng	100ng	0.3802	3058.8	87124	0.0760333	0.0329071
pcDNA3.1 ESRRG-NL-cmyc	pcDNA3.1 mCit-His3C-PSMC5_L134E	1ng	200ng	0.3976	8450.2	100589	0.0934333	0.084622
pcDNA3.1 ESRRG-NL-cmyc	pcDNA3.1 mCit-His3C-PSMC5_L134E	2ng	12.5ng	0.3158	413	142523	0.0116333	0.000434535
pcDNA3.1 ESRRG-NL-cmyc	pcDNA3.1 mCit-His3C-PSMC5_L134E	2ng	25ng	0.3167	521.5	155700	0.0125333	0.00111608
pcDNA3.1 ESRRG-NL-cmyc	pcDNA3.1 mCit-His3C-PSMC5_L134E	2ng	50ng	0.3292	778.2	158984	0.0250333	0.00275832
pcDNA3.1 ESRRG-NL-cmyc	pcDNA3.1 mCit-His3C-PSMC5_L134E	2ng	100ng	0.3689	2387.8	174672	0.0647333	0.0119846
pcDNA3.1 ESRRG-NL-cmyc	pcDNA3.1 mCit-His3C-PSMC5_L134E	1ng	100ng	0.3731	2658.5	106243	0.0689333	0.0227485
pcDNA3.1 ESRRG-NL-cmyc	pcDNA3.1 mCit-His3C-PSMC5_L134E	1ng	200ng	0.4059	7593.8	126310	0.101733	0.0596399
pcDNA3.1 ESRRG-NL-cmyc	pcDNA3.1 mCit-His3C-PSMC5	2ng	12.5ng	0.3202	364.8	120044	0.0160333	0.000100748
pcDNA3.1 ESRRG-NL-cmyc	pcDNA3.1 mCit-His3C-PSMC5	2ng	25ng	0.3224	396.2	134409	0.0182333	0.000332035
pcDNA3.1 ESRRG-NL-cmyc	pcDNA3.1 mCit-His3C-PSMC5	2ng	50ng	0.34	510.8	142207	0.0358333	0.00114783
pcDNA3.1 ESRRG-NL-cmyc	pcDNA3.1 mCit-His3C-PSMC5	2ng	100ng	0.3657	797.8	149383	0.0615333	0.00307728
pcDNA3.1 ESRRG-NL-cmyc	pcDNA3.1 mCit-His3C-PSMC5	1ng	100ng	0.3793	864	99801	0.0751333	0.00538272
pcDNA3.1 ESRRG-NL-cmyc	pcDNA3.1 mCit-His3C-PSMC5	1ng	200ng	0.4124	3621	134793	0.108233	0.0251585
pcDNA3.1 ESRRG-NL-cmyc	pcDNA3.1 mCit-His3C-PSMC5	2ng	12.5ng	0.3168	395.8	115022	0.0126333	0.00038686
pcDNA3.1 ESRRG-NL-cmyc	pcDNA3.1 mCit-His3C-PSMC5	2ng	25ng	0.3145	472	135148	0.0103333	0.000912139
pcDNA3.1 ESRRG-NL-cmyc	pcDNA3.1 mCit-His3C-PSMC5	2ng	50ng	0.329	939.5	153975	0.0248333	0.00393304
pcDNA3.1 ESRRG-NL-cmyc	pcDNA3.1 mCit-His3C-PSMC5	2ng	100ng	0.362	1518.8	139021	0.0578333	0.00869096
pcDNA3.1 ESRRG-NL-cmyc	pcDNA3.1 mCit-His3C-PSMC5	1ng	100ng	0.3709	1279.2	84854	0.0667333	0.0115823
pcDNA3.1 ESRRG-NL-cmyc	pcDNA3.1 mCit-His3C-PSMC5	1ng	200ng	0.4066	5228.2	85359	0.102433	0.0605934
pcDNA3.1 ESRRG-NL-cmyc	pcDNA3.1 mCit-His3C-PSMC5	2ng	12.5ng	0.3153	352.8	129994	0.0111333	-3.19771e-06
pcDNA3.1 ESRRG-NL-cmyc	pcDNA3.1 mCit-His3C-PSMC5	2ng	25ng	0.3166	401.8	148744	0.0124333	0.000337877
pcDNA3.1 ESRRG-NL-cmyc	pcDNA3.1 mCit-His3C-PSMC5	2ng	50ng	0.3286	526.8	146996	0.0244333	0.00122175
pcDNA3.1 ESRRG-NL-cmyc	pcDNA3.1 mCit-His3C-PSMC5	2ng	100ng	0.3575	1401	165586	0.0533333	0.00652098
pcDNA3.1 ESRRG-NL-cmyc	pcDNA3.1 mCit-His3C-PSMC5	1ng	100ng	0.3764	1871	94960	0.0722333	0.0168541
pcDNA3.1 ESRRG-NL-cmyc	pcDNA3.1 mCit-His3C-PSMC5	1ng	200ng	0.4134	4105	114261	0.109233	0.034308
pcDNA3.1 ESRRG-NL-cmyc	pcDNA3.1 mCit-His3C-PSMC5_I401D	2ng	12.5ng	0.3158	492.5	138263	0.0116333	0.00104455
pcDNA3.1 ESRRG-NL-cmyc	pcDNA3.1 mCit-His3C-PSMC5_I401D	2ng	25ng	0.3358	614.8	146518	0.0316333	0.00184728
pcDNA3.1 ESRRG-NL-cmyc	pcDNA3.1 mCit-His3C-PSMC5_I401D	2ng	50ng	0.3578	596.8	133170	0.0536333	0.00189919
pcDNA3.1 ESRRG-NL-cmyc	pcDNA3.1 mCit-His3C-PSMC5_I401D	2ng	100ng	0.413	1139	147397	0.108833	0.00551468
pcDNA3.1 ESRRG-NL-cmyc	pcDNA3.1 mCit-His3C-PSMC5_I401D	1ng	100ng	0.4303	1260.8	94802	0.126133	0.010096
pcDNA3.1 ESRRG-NL-cmyc	pcDNA3.1 mCit-His3C-PSMC5_I401D	1ng	200ng	0.4534	4460.2	147123	0.149233	0.0288781
pcDNA3.1 ESRRG-NL-cmyc	pcDNA3.1 mCit-His3C-PSMC5_I401D	2ng	12.5ng	0.3118	528.8	127213	0.00763333	0.00143572
pcDNA3.1 ESRRG-NL-cmyc	pcDNA3.1 mCit-His3C-PSMC5_I401D	2ng	25ng	0.3248	654.5	136993	0.0206333	0.00228105
pcDNA3.1 ESRRG-NL-cmyc	pcDNA3.1 mCit-His3C-PSMC5_I401D	2ng	50ng	0.3531	1051.5	148948	0.0489333	0.00484785
pcDNA3.1 ESRRG-NL-cmyc	pcDNA3.1 mCit-His3C-PSMC5_I401D	2ng	100ng	0.4018	3327.8	152388	0.0976333	0.0201691
pcDNA3.1 ESRRG-NL-cmyc	pcDNA3.1 mCit-His3C-PSMC5_I401D	1ng	100ng	0.4169	3022	94081	0.112733	0.0299272
pcDNA3.1 ESRRG-NL-cmyc	pcDNA3.1 mCit-His3C-PSMC5_I401D	1ng	200ng	0.4323	6786	87879	0.128133	0.0775276
pcDNA3.1 ESRRG-NL-cmyc	pcDNA3.1 mCit-His3C-PSMC5_I401D	2ng	12.5ng	0.3171	448	136204	0.0129333	0.000722014
pcDNA3.1 ESRRG-NL-cmyc	pcDNA3.1 mCit-His3C-PSMC5_I401D	2ng	25ng	0.3277	549.2	148038	0.0235333	0.00136935
pcDNA3.1 ESRRG-NL-cmyc	pcDNA3.1 mCit-His3C-PSMC5_I401D	2ng	50ng	0.3593	819	148210	0.0551333	0.0032504
pcDNA3.1 ESRRG-NL-cmyc	pcDNA3.1 mCit-His3C-PSMC5_I401D	2ng	100ng	0.4083	3709	166188	0.104133	0.0208069
pcDNA3.1 ESRRG-NL-cmyc	pcDNA3.1 mCit-His3C-PSMC5_I401D	1ng	100ng	0.4095	3148.5	100453	0.105333	0.0292554
pcDNA3.1 ESRRG-NL-cmyc	pcDNA3.1 mCit-His3C-PSMC5_I401D	1ng	200ng	0.4523	4072.2	120491	0.148133	0.0321751
pcDNA3.1 ESRRG-NL-cmyc	pcDNA3.1 mCit-His3C-PSMC5	2ng	12.5ng	0.3202	364.8	120044	0.0160333	0.000100748
pcDNA3.1 ESRRG-NL-cmyc	pcDNA3.1 mCit-His3C-PSMC5	2ng	25ng	0.3224	396.2	134409	0.0182333	0.000332035
pcDNA3.1 ESRRG-NL-cmyc	pcDNA3.1 mCit-His3C-PSMC5	2ng	50ng	0.34	510.8	142207	0.0358333	0.00114783
pcDNA3.1 ESRRG-NL-cmyc	pcDNA3.1 mCit-His3C-PSMC5	2ng	100ng	0.3657	797.8	149383	0.0615333	0.00307728
pcDNA3.1 ESRRG-NL-cmyc	pcDNA3.1 mCit-His3C-PSMC5	1ng	100ng	0.3793	864	99801	0.0751333	0.00538272
pcDNA3.1 ESRRG-NL-cmyc	pcDNA3.1 mCit-His3C-PSMC5	1ng	200ng	0.4124	3621	134793	0.108233	0.0251585
pcDNA3.1 ESRRG-NL-cmyc	pcDNA3.1 mCit-His3C-PSMC5	2ng	12.5ng	0.3168	395.8	115022	0.0126333	0.00038686
pcDNA3.1 ESRRG-NL-cmyc	pcDNA3.1 mCit-His3C-PSMC5	2ng	25ng	0.3145	472	135148	0.0103333	0.000912139
pcDNA3.1 ESRRG-NL-cmyc	pcDNA3.1 mCit-His3C-PSMC5	2ng	50ng	0.329	939.5	153975	0.0248333	0.00393304
pcDNA3.1 ESRRG-NL-cmyc	pcDNA3.1 mCit-His3C-PSMC5	2ng	100ng	0.362	1518.8	139021	0.0578333	0.00869096
pcDNA3.1 ESRRG-NL-cmyc	pcDNA3.1 mCit-His3C-PSMC5	1ng	100ng	0.3709	1279.2	84854	0.0667333	0.0115823
pcDNA3.1 ESRRG-NL-cmyc	pcDNA3.1 mCit-His3C-PSMC5	1ng	200ng	0.4066	5228.2	85359	0.102433	0.0605934
pcDNA3.1 ESRRG-NL-cmyc	pcDNA3.1 mCit-His3C-PSMC5	2ng	12.5ng	0.3153	352.8	129994	0.0111333	-3.19771e-06
pcDNA3.1 ESRRG-NL-cmyc	pcDNA3.1 mCit-His3C-PSMC5	2ng	25ng	0.3166	401.8	148744	0.0124333	0.000337877
pcDNA3.1 ESRRG-NL-cmyc	pcDNA3.1 mCit-His3C-PSMC5	2ng	50ng	0.3286	526.8	146996	0.0244333	0.00122175
pcDNA3.1 ESRRG-NL-cmyc	pcDNA3.1 mCit-His3C-PSMC5	2ng	100ng	0.3575	1401	165586	0.0533333	0.00652098
pcDNA3.1 ESRRG-NL-cmyc	pcDNA3.1 mCit-His3C-PSMC5	1ng	100ng	0.3764	1871	94960	0.0722333	0.0168541
pcDNA3.1 ESRRG-NL-cmyc	pcDNA3.1 mCit-His3C-PSMC5	1ng	200ng	0.4134	4105	114261	0.109233	0.034308
pcDNA3.1 ESRRG-NL-cmyc_I264E	pcDNA3.1 mCit-His3C-PSMC5	2ng	12.5ng	0.2976	523.2	442007	0.00501667	0.000502075
pcDNA3.1 ESRRG-NL-cmyc_I264E	pcDNA3.1 mCit-His3C-PSMC5	2ng	25ng	0.2985	655.5	474972	0.00591667	0.000751689
pcDNA3.1 ESRRG-NL-cmyc_I264E	pcDNA3.1 mCit-His3C-PSMC5	2ng	50ng	0.2984	996.5	506018	0.00581667	0.00139375
pcDNA3.1 ESRRG-NL-cmyc_I264E	pcDNA3.1 mCit-His3C-PSMC5	2ng	100ng	0.3008	2317.5	476860	0.00821667	0.00431824
pcDNA3.1 ESRRG-NL-cmyc_I264E	pcDNA3.1 mCit-His3C-PSMC5	1ng	100ng	0.3053	4658.8	289910	0.0127167	0.0156177
pcDNA3.1 ESRRG-NL-cmyc_I264E	pcDNA3.1 mCit-His3C-PSMC5	1ng	200ng	0.3206	11255.8	196899	0.0280167	0.0589797
pcDNA3.1 ESRRG-NL-cmyc_I264E	pcDNA3.1 mCit-His3C-PSMC5	2ng	12.5ng	0.2968	528.2	454757	0.00421667	0.000498915
pcDNA3.1 ESRRG-NL-cmyc_I264E	pcDNA3.1 mCit-His3C-PSMC5	2ng	25ng	0.2975	669.5	438671	0.00491667	0.000848288
pcDNA3.1 ESRRG-NL-cmyc_I264E	pcDNA3.1 mCit-His3C-PSMC5	2ng	50ng	0.3054	947	411271	0.0128167	0.00160013
pcDNA3.1 ESRRG-NL-cmyc_I264E	pcDNA3.1 mCit-His3C-PSMC5	2ng	100ng	0.3017	3007	474317	0.00911667	0.00583097
pcDNA3.1 ESRRG-NL-cmyc_I264E	pcDNA3.1 mCit-His3C-PSMC5	1ng	100ng	0.3054	4011.2	285992	0.0128167	0.0134832
pcDNA3.1 ESRRG-NL-cmyc_I264E	pcDNA3.1 mCit-His3C-PSMC5	1ng	200ng	0.3349	16204.8	286210	0.0423167	0.0578211
pcDNA3.1 ESRRG-NL-cmyc_I264E	pcDNA3.1 mCit-His3C-PSMC5	2ng	12.5ng	0.3059	511.2	649356	0.0133167	0.00032012
pcDNA3.1 ESRRG-NL-cmyc_I264E	pcDNA3.1 mCit-His3C-PSMC5	2ng	25ng	0.3084	613.2	654560	0.0158167	0.000476088
pcDNA3.1 ESRRG-NL-cmyc_I264E	pcDNA3.1 mCit-His3C-PSMC5	2ng	50ng	0.3047	833.8	629101	0.0121167	0.000852756
pcDNA3.1 ESRRG-NL-cmyc_I264E	pcDNA3.1 mCit-His3C-PSMC5	2ng	100ng	0.3108	2839	863811	0.0182167	0.00296999
pcDNA3.1 ESRRG-NL-cmyc_I264E	pcDNA3.1 mCit-His3C-PSMC5	1ng	100ng	0.3146	4535.2	481821	0.0220167	0.00898561
pcDNA3.1 ESRRG-NL-cmyc_I264E	pcDNA3.1 mCit-His3C-PSMC5	1ng	200ng	0.3431	17328	532049	0.0505167	0.0326833
pcDNA3.1 ESRRG-NL-cmyc_M437F	pcDNA3.1 mCit-His3C-PSMC5	2ng	12.5ng	0.3029	439.5	152404	-0.00126667	0.000585087
pcDNA3.1 ESRRG-NL-cmyc_M437F	pcDNA3.1 mCit-His3C-PSMC5	2ng	25ng	0.3048	523.2	168908	0.000633333	0.00103656
pcDNA3.1 ESRRG-NL-cmyc_M437F	pcDNA3.1 mCit-His3C-PSMC5	2ng	50ng	0.3017	664.5	150966	-0.00246667	0.0021313
pcDNA3.1 ESRRG-NL-cmyc_M437F	pcDNA3.1 mCit-His3C-PSMC5	2ng	100ng	0.3069	1673	181714	0.00273333	0.00746454
pcDNA3.1 ESRRG-NL-cmyc_M437F	pcDNA3.1 mCit-His3C-PSMC5	1ng	100ng	0.3154	1537.8	114534	0.0112333	0.0108055
pcDNA3.1 ESRRG-NL-cmyc_M437F	pcDNA3.1 mCit-His3C-PSMC5	1ng	200ng	0.3408	3402.8	140170	0.0366333	0.0225453
pcDNA3.1 ESRRG-NL-cmyc_M437F	pcDNA3.1 mCit-His3C-PSMC5	2ng	12.5ng	0.3042	506.8	132583	3.33333e-05	0.00120302
pcDNA3.1 ESRRG-NL-cmyc_M437F	pcDNA3.1 mCit-His3C-PSMC5	2ng	25ng	0.3034	565	149579	-0.000766667	0.00146398
pcDNA3.1 ESRRG-NL-cmyc_M437F	pcDNA3.1 mCit-His3C-PSMC5	2ng	50ng	0.3047	795.5	161544	0.000533333	0.00282368
pcDNA3.1 ESRRG-NL-cmyc_M437F	pcDNA3.1 mCit-His3C-PSMC5	2ng	100ng	0.3121	2124.8	154616	0.00793333	0.0118334
pcDNA3.1 ESRRG-NL-cmyc_M437F	pcDNA3.1 mCit-His3C-PSMC5	1ng	100ng	0.3156	2268	105161	0.0114333	0.019099
pcDNA3.1 ESRRG-NL-cmyc_M437F	pcDNA3.1 mCit-His3C-PSMC5	1ng	200ng	0.3386	9924	103280	0.0344333	0.0972886
pcDNA3.1 ESRRG-NL-cmyc_M437F	pcDNA3.1 mCit-His3C-PSMC5	2ng	12.5ng	0.3047	426.5	163393	0.000533333	0.000462495
pcDNA3.1 ESRRG-NL-cmyc_M437F	pcDNA3.1 mCit-His3C-PSMC5	2ng	25ng	0.3073	550.5	173779	0.00313333	0.00116832
pcDNA3.1 ESRRG-NL-cmyc_M437F	pcDNA3.1 mCit-His3C-PSMC5	2ng	50ng	0.3094	803.8	171606	0.00523333	0.00270304
pcDNA3.1 ESRRG-NL-cmyc_M437F	pcDNA3.1 mCit-His3C-PSMC5	2ng	100ng	0.3123	1860.8	195941	0.00813333	0.00789169
pcDNA3.1 ESRRG-NL-cmyc_M437F	pcDNA3.1 mCit-His3C-PSMC5	1ng	100ng	0.3173	2191.2	115346	0.0131333	0.0166423
pcDNA3.1 ESRRG-NL-cmyc_M437F	pcDNA3.1 mCit-His3C-PSMC5	1ng	200ng	0.3448	4702	132223	0.0406333	0.0341569
