# Supplementary material for: Systematic discovery of protein interaction interfaces using AlphaFold and experimental validation
Source: Mol Syst Biol. 2024 Jan 15;20(2):75–97. doi: 10.1038/s44320-023-00005-6 (PMC10883280; doi:10.1038/s44320-023-00005-6)
Supplement: Supplementary file 17 — Source Data Fig. 4 [file 44320_2023_5_MOESM17_ESM.zip]

Archive with 18 entries (12 files):
- Figure 5/
- Figure 5/5H/
- Figure 5/.DS_Store
- __MACOSX/Figure 5/._.DS_Store
- Figure 5/5E/
- Figure 5/5F/
- Figure 5/5K/
- Figure 5/5C/
- Figure 5/5H/PEX3_PEX19_bret_expr_df.xlsx
- __MACOSX/Figure 5/5H/._PEX3_PEX19_bret_expr_df.xlsx
- Figure 5/5E/FBXO28_STX1B_bret_expr_df.xlsx
- __MACOSX/Figure 5/5E/._FBXO28_STX1B_bret_expr_df.xlsx
- Figure 5/5F/FBXO28_STX1B_bret_expr_df.xlsx
- __MACOSX/Figure 5/5F/._FBXO28_STX1B_bret_expr_df.xlsx
- Figure 5/5K/PEX3_PEX16_bret_expr_df.xlsx
- __MACOSX/Figure 5/5K/._PEX3_PEX16_bret_expr_df.xlsx
- Figure 5/5C/STX1B_VAMP2_bret_expr_df.xlsx
- __MACOSX/Figure 5/5C/._STX1B_VAMP2_bret_expr_df.xlsx
