# Supplementary material for: Systematic discovery of protein interaction interfaces using AlphaFold and experimental validation
Source: Mol Syst Biol. 2024 Jan 15;20(2):75–97. doi: 10.1038/s44320-023-00005-6 (PMC10883280; doi:10.1038/s44320-023-00005-6)
Supplement: Supplementary file 17 — Source Data Fig. 4 [file 44320_2023_5_MOESM17_ESM.zip › Figure 5/5H/PEX3_PEX19_bret_expr_df.xlsx]

## Sheet: Legend
PEX3_PEX19_bret_expr_df
BRET expression data for the interaction pair PEX3-PEX19 and their mutants
Header legend
NL_plasmid	Name of the plasmid construct with the NL-tagged protein
mCit_plasmid	Name of the plasmid construct with the mCit-tagged protein
NL_property	Amount of transfection for NL-tagged protein
mCit_property	Amount of transfection for mCit-tagged protein
BRET	BRET value
avg_FL	Fluorescence value from the expression plasmid
totLu	Luminescence value from the expression plasmid
norm_BRET	BRET value normalized for bleedthrough (value plotted in figure)
expr_ratio	Expression ratio of acceptor protein (mCit-tagged protein) to donor protein (NL-tagged protein)

## Sheet: PEX3_PEX19_bret_expr_df
NL_plasmid	mCit_plasmid	NL_property	mCit_property	BRET	avg_FL	totLu	norm_BRET	expr_ratio
pcDNA3.1 PEX3-NL-cmyc	pcDNA3.1 PEX19-His3C-mCit	8ng	12.5ng	0.4796	499.2	190645	0.188867	-0.000182077
pcDNA3.1 PEX3-NL-cmyc	pcDNA3.1 PEX19-His3C-mCit	8ng	25ng	0.4995	1112.8	210908	0.208767	0.00281595
pcDNA3.1 PEX3-NL-cmyc	pcDNA3.1 PEX19-His3C-mCit	8ng	50ng	0.5266	2451.2	192238	0.235867	0.0102452
pcDNA3.1 PEX3-NL-cmyc	pcDNA3.1 PEX19-His3C-mCit	8ng	100ng	0.5395	5607	179986	0.248767	0.0289982
pcDNA3.1 PEX3-NL-cmyc	pcDNA3.1 PEX19-His3C-mCit	4ng	100ng	0.538	5044.2	126859	0.247267	0.0370228
pcDNA3.1 PEX3-NL-cmyc	pcDNA3.1 PEX19-His3C-mCit	4ng	200ng	0.5541	12743.8	112640	0.263367	0.113451
pcDNA3.1 PEX3-NL-cmyc	pcDNA3.1 PEX19-His3C-mCit	8ng	12.5ng	0.4794	1318	106624	0.188667	0.00772529
pcDNA3.1 PEX3-NL-cmyc	pcDNA3.1 PEX19-His3C-mCit	8ng	25ng	0.4739	1891.2	126690	0.183167	0.011162
pcDNA3.1 PEX3-NL-cmyc	pcDNA3.1 PEX19-His3C-mCit	8ng	50ng	0.4934	3716.5	129871	0.202667	0.0254963
pcDNA3.1 PEX3-NL-cmyc	pcDNA3.1 PEX19-His3C-mCit	8ng	100ng	0.512	6757.8	97553	0.221267	0.0672636
pcDNA3.1 PEX3-NL-cmyc	pcDNA3.1 PEX19-His3C-mCit	4ng	100ng	0.5061	6855	80145	0.215367	0.0841415
pcDNA3.1 PEX3-NL-cmyc	pcDNA3.1 PEX19-His3C-mCit	4ng	200ng	0.5249	14878.8	54530	0.234167	0.289695
pcDNA3.1 PEX3-NL-cmyc	pcDNA3.1 PEX19-His3C-mCit	8ng	12.5ng	0.4839	481	83380	0.193167	-0.000663516
pcDNA3.1 PEX3-NL-cmyc	pcDNA3.1 PEX19-His3C-mCit	8ng	25ng	0.5042	944	164476	0.213467	0.00257735
pcDNA3.1 PEX3-NL-cmyc	pcDNA3.1 PEX19-His3C-mCit	8ng	50ng	0.5101	2098.8	148772	0.219367	0.0108916
pcDNA3.1 PEX3-NL-cmyc	pcDNA3.1 PEX19-His3C-mCit	8ng	100ng	0.533	4583	132328	0.242267	0.03181
pcDNA3.1 PEX3-NL-cmyc	pcDNA3.1 PEX19-His3C-mCit	4ng	100ng	0.528	4333.8	97007	0.237267	0.0413142
pcDNA3.1 PEX3-NL-cmyc	pcDNA3.1 PEX19-His3C-mCit	4ng	200ng	0.5406	10787.5	85905	0.249867	0.126763
pcDNA3.1 PEX3-NL-cmyc_T90Q	pcDNA3.1 PEX19-His3C-mCit	8ng	12.5ng	0.474	500.5	130260	0.183267	-0.00025948
pcDNA3.1 PEX3-NL-cmyc_T90Q	pcDNA3.1 PEX19-His3C-mCit	8ng	25ng	0.5044	1276.5	98329	0.213667	0.00796727
pcDNA3.1 PEX3-NL-cmyc_T90Q	pcDNA3.1 PEX19-His3C-mCit	8ng	50ng	0.5213	3102.8	124780	0.230567	0.0214561
pcDNA3.1 PEX3-NL-cmyc_T90Q	pcDNA3.1 PEX19-His3C-mCit	8ng	100ng	0.5344	5845.5	129323	0.243667	0.0427348
pcDNA3.1 PEX3-NL-cmyc_T90Q	pcDNA3.1 PEX19-His3C-mCit	4ng	100ng	0.5274	6199.2	30587	0.236667	0.221532
pcDNA3.1 PEX3-NL-cmyc_T90Q	pcDNA3.1 PEX19-His3C-mCit	4ng	200ng	0.556	13226.5	36587	0.265267	0.401981
pcDNA3.1 PEX3-NL-cmyc_T90Q	pcDNA3.1 PEX19-His3C-mCit	8ng	12.5ng	0.4955	1392.2	49502	0.204767	0.0193112
pcDNA3.1 PEX3-NL-cmyc_T90Q	pcDNA3.1 PEX19-His3C-mCit	8ng	25ng	0.4979	2017.2	56925	0.207167	0.0285889
pcDNA3.1 PEX3-NL-cmyc_T90Q	pcDNA3.1 PEX19-His3C-mCit	8ng	50ng	0.5324	4492.2	51152	0.241667	0.0858041
pcDNA3.1 PEX3-NL-cmyc_T90Q	pcDNA3.1 PEX19-His3C-mCit	8ng	100ng	0.5219	5769.5	44789	0.231167	0.131639
pcDNA3.1 PEX3-NL-cmyc_T90Q	pcDNA3.1 PEX19-His3C-mCit	4ng	100ng	0.5106	6434.5	14752	0.219867	0.605758
pcDNA3.1 PEX3-NL-cmyc_T90Q	pcDNA3.1 PEX19-His3C-mCit	4ng	200ng	0.5479	15657	16696	0.257167	1.29416
pcDNA3.1 PEX3-NL-cmyc_T90Q	pcDNA3.1 PEX19-His3C-mCit	8ng	12.5ng	0.4776	647.8	67858	0.186867	0.00182662
pcDNA3.1 PEX3-NL-cmyc_T90Q	pcDNA3.1 PEX19-His3C-mCit	8ng	25ng	0.4991	1129	80095	0.208367	0.00793764
pcDNA3.1 PEX3-NL-cmyc_T90Q	pcDNA3.1 PEX19-His3C-mCit	8ng	50ng	0.5051	2570	87336	0.214367	0.024743
pcDNA3.1 PEX3-NL-cmyc_T90Q	pcDNA3.1 PEX19-His3C-mCit	8ng	100ng	0.5274	5315.8	87714	0.236667	0.0578301
pcDNA3.1 PEX3-NL-cmyc_T90Q	pcDNA3.1 PEX19-His3C-mCit	4ng	100ng	0.5329	5690.8	23612	0.242167	0.277266
pcDNA3.1 PEX3-NL-cmyc_T90Q	pcDNA3.1 PEX19-His3C-mCit	4ng	200ng	0.5308	10448	29001	0.240067	0.413274
pcDNA3.1 PEX3-NL-cmyc	pcDNA3.1 PEX19-His3C-mCit_F29K	8ng	12.5ng	0.3219	615.5	156887	0.0311667	0.000543202
pcDNA3.1 PEX3-NL-cmyc	pcDNA3.1 PEX19-His3C-mCit_F29K	8ng	25ng	0.3418	1512.5	134019	0.0510667	0.00759247
pcDNA3.1 PEX3-NL-cmyc	pcDNA3.1 PEX19-His3C-mCit_F29K	8ng	50ng	0.3477	2963	144920	0.0569667	0.0173683
pcDNA3.1 PEX3-NL-cmyc	pcDNA3.1 PEX19-His3C-mCit_F29K	8ng	100ng	0.379	5794.2	144184	0.0882667	0.0378029
pcDNA3.1 PEX3-NL-cmyc	pcDNA3.1 PEX19-His3C-mCit_F29K	4ng	100ng	0.3858	5566.8	57469	0.0950667	0.0959562
pcDNA3.1 PEX3-NL-cmyc	pcDNA3.1 PEX19-His3C-mCit_F29K	4ng	200ng	0.4168	11905.8	39675	0.126067	0.328074
pcDNA3.1 PEX3-NL-cmyc	pcDNA3.1 PEX19-His3C-mCit_F29K	8ng	12.5ng	0.3199	1529.2	76278	0.0291667	0.0139782
pcDNA3.1 PEX3-NL-cmyc	pcDNA3.1 PEX19-His3C-mCit_F29K	8ng	25ng	0.3468	2246.5	76814	0.0560667	0.0238635
pcDNA3.1 PEX3-NL-cmyc	pcDNA3.1 PEX19-His3C-mCit_F29K	8ng	50ng	0.364	4230.8	76779	0.0732667	0.0515234
pcDNA3.1 PEX3-NL-cmyc	pcDNA3.1 PEX19-His3C-mCit_F29K	8ng	100ng	0.3825	6092.5	66163	0.0917667	0.0909108
pcDNA3.1 PEX3-NL-cmyc	pcDNA3.1 PEX19-His3C-mCit_F29K	4ng	100ng	0.3831	6359	30582	0.0923667	0.227824
pcDNA3.1 PEX3-NL-cmyc	pcDNA3.1 PEX19-His3C-mCit_F29K	4ng	200ng	0.4336	12665.2	15156	0.142867	1.19572
pcDNA3.1 PEX3-NL-cmyc	pcDNA3.1 PEX19-His3C-mCit_F29K	8ng	12.5ng	0.3234	725.8	72128	0.0326667	0.00287254
pcDNA3.1 PEX3-NL-cmyc	pcDNA3.1 PEX19-His3C-mCit_F29K	8ng	25ng	0.345	1321.5	91638	0.0542667	0.0091021
pcDNA3.1 PEX3-NL-cmyc	pcDNA3.1 PEX19-His3C-mCit_F29K	8ng	50ng	0.3734	2573	97241	0.0826667	0.0221183
pcDNA3.1 PEX3-NL-cmyc	pcDNA3.1 PEX19-His3C-mCit_F29K	8ng	100ng	0.3831	4980.5	100640	0.0923667	0.0465072
pcDNA3.1 PEX3-NL-cmyc	pcDNA3.1 PEX19-His3C-mCit_F29K	4ng	100ng	0.3968	5056.8	41264	0.106067	0.12478
pcDNA3.1 PEX3-NL-cmyc	pcDNA3.1 PEX19-His3C-mCit_F29K	4ng	200ng	0.4322	10115.2	25295	0.141467	0.472371
pcDNA3.1 PEX3-NL-cmyc	pcDNA3.1 PEX19-His3C-mCit	8ng	12.5ng	0.4796	499.2	190645	0.188867	-0.000182077
pcDNA3.1 PEX3-NL-cmyc	pcDNA3.1 PEX19-His3C-mCit	8ng	25ng	0.4995	1112.8	210908	0.208767	0.00281595
pcDNA3.1 PEX3-NL-cmyc	pcDNA3.1 PEX19-His3C-mCit	8ng	50ng	0.5266	2451.2	192238	0.235867	0.0102452
pcDNA3.1 PEX3-NL-cmyc	pcDNA3.1 PEX19-His3C-mCit	8ng	100ng	0.5395	5607	179986	0.248767	0.0289982
pcDNA3.1 PEX3-NL-cmyc	pcDNA3.1 PEX19-His3C-mCit	4ng	100ng	0.538	5044.2	126859	0.247267	0.0370228
pcDNA3.1 PEX3-NL-cmyc	pcDNA3.1 PEX19-His3C-mCit	4ng	200ng	0.5541	12743.8	112640	0.263367	0.113451
pcDNA3.1 PEX3-NL-cmyc	pcDNA3.1 PEX19-His3C-mCit	8ng	12.5ng	0.4794	1318	106624	0.188667	0.00772529
pcDNA3.1 PEX3-NL-cmyc	pcDNA3.1 PEX19-His3C-mCit	8ng	25ng	0.4739	1891.2	126690	0.183167	0.011162
pcDNA3.1 PEX3-NL-cmyc	pcDNA3.1 PEX19-His3C-mCit	8ng	50ng	0.4934	3716.5	129871	0.202667	0.0254963
pcDNA3.1 PEX3-NL-cmyc	pcDNA3.1 PEX19-His3C-mCit	8ng	100ng	0.512	6757.8	97553	0.221267	0.0672636
pcDNA3.1 PEX3-NL-cmyc	pcDNA3.1 PEX19-His3C-mCit	4ng	100ng	0.5061	6855	80145	0.215367	0.0841415
pcDNA3.1 PEX3-NL-cmyc	pcDNA3.1 PEX19-His3C-mCit	4ng	200ng	0.5249	14878.8	54530	0.234167	0.289695
pcDNA3.1 PEX3-NL-cmyc	pcDNA3.1 PEX19-His3C-mCit	8ng	12.5ng	0.4839	481	83380	0.193167	-0.000663516
pcDNA3.1 PEX3-NL-cmyc	pcDNA3.1 PEX19-His3C-mCit	8ng	25ng	0.5042	944	164476	0.213467	0.00257735
pcDNA3.1 PEX3-NL-cmyc	pcDNA3.1 PEX19-His3C-mCit	8ng	50ng	0.5101	2098.8	148772	0.219367	0.0108916
pcDNA3.1 PEX3-NL-cmyc	pcDNA3.1 PEX19-His3C-mCit	8ng	100ng	0.533	4583	132328	0.242267	0.03181
pcDNA3.1 PEX3-NL-cmyc	pcDNA3.1 PEX19-His3C-mCit	4ng	100ng	0.528	4333.8	97007	0.237267	0.0413142
pcDNA3.1 PEX3-NL-cmyc	pcDNA3.1 PEX19-His3C-mCit	4ng	200ng	0.5406	10787.5	85905	0.249867	0.126763
pcDNA3.1 PEX3-NL-cmyc_R54S	pcDNA3.1 PEX19-His3C-mCit	8ng	12.5ng	0.4839	741.5	142365	0.193167	0.00151796
pcDNA3.1 PEX3-NL-cmyc_R54S	pcDNA3.1 PEX19-His3C-mCit	8ng	25ng	0.4907	1323.2	166972	0.199967	0.00487891
pcDNA3.1 PEX3-NL-cmyc_R54S	pcDNA3.1 PEX19-His3C-mCit	8ng	50ng	0.4874	2700	133400	0.196667	0.0168782
pcDNA3.1 PEX3-NL-cmyc_R54S	pcDNA3.1 PEX19-His3C-mCit	8ng	100ng	0.5162	5754.8	147274	0.225467	0.0367049
pcDNA3.1 PEX3-NL-cmyc_R54S	pcDNA3.1 PEX19-His3C-mCit	4ng	100ng	0.5043	2874.5	64026	0.213567	0.0396755
pcDNA3.1 PEX3-NL-cmyc_R54S	pcDNA3.1 PEX19-His3C-mCit	4ng	200ng	0.4809	5574.8	74372	0.190167	0.0726879
pcDNA3.1 PEX3-NL-cmyc_R54S	pcDNA3.1 PEX19-His3C-mCit	8ng	12.5ng	0.4584	1370	63803	0.167667	0.0142363
pcDNA3.1 PEX3-NL-cmyc_R54S	pcDNA3.1 PEX19-His3C-mCit	8ng	25ng	0.4868	2414.5	104800	0.196067	0.0188545
pcDNA3.1 PEX3-NL-cmyc_R54S	pcDNA3.1 PEX19-His3C-mCit	8ng	50ng	0.5069	3625.5	73679	0.216167	0.0450347
pcDNA3.1 PEX3-NL-cmyc_R54S	pcDNA3.1 PEX19-His3C-mCit	8ng	100ng	0.5149	8402.8	78078	0.224167	0.107705
pcDNA3.1 PEX3-NL-cmyc_R54S	pcDNA3.1 PEX19-His3C-mCit	4ng	100ng	0.4917	9195.2	31417	0.200967	0.328023
pcDNA3.1 PEX3-NL-cmyc_R54S	pcDNA3.1 PEX19-His3C-mCit	4ng	200ng	0.5242	18342.2	23625	0.233467	0.956695
pcDNA3.1 PEX3-NL-cmyc_R54S	pcDNA3.1 PEX19-His3C-mCit	8ng	12.5ng	0.4654	701.5	130127	0.174667	0.00134674
pcDNA3.1 PEX3-NL-cmyc_R54S	pcDNA3.1 PEX19-His3C-mCit	8ng	25ng	0.4812	1290.2	163949	0.190467	0.00476408
pcDNA3.1 PEX3-NL-cmyc_R54S	pcDNA3.1 PEX19-His3C-mCit	8ng	50ng	0.4863	2461	130742	0.195567	0.0153342
pcDNA3.1 PEX3-NL-cmyc_R54S	pcDNA3.1 PEX19-His3C-mCit	8ng	100ng	0.5023	5553.2	133461	0.211567	0.0390825
pcDNA3.1 PEX3-NL-cmyc_R54S	pcDNA3.1 PEX19-His3C-mCit	4ng	100ng	0.4919	5596	53588	0.201167	0.104223
pcDNA3.1 PEX3-NL-cmyc_R54S	pcDNA3.1 PEX19-His3C-mCit	4ng	200ng	0.5272	13621	32287	0.236467	0.479812
pcDNA3.1 PEX3-NL-cmyc_E272R	pcDNA3.1 PEX19-His3C-mCit	8ng	12.5ng	0.494	835.2	266637	0.203267	0.00115508
pcDNA3.1 PEX3-NL-cmyc_E272R	pcDNA3.1 PEX19-His3C-mCit	8ng	25ng	0.5177	1293.2	283332	0.226967	0.00273137
pcDNA3.1 PEX3-NL-cmyc_E272R	pcDNA3.1 PEX19-His3C-mCit	8ng	50ng	0.5388	2418.8	214488	0.248067	0.00900236
pcDNA3.1 PEX3-NL-cmyc_E272R	pcDNA3.1 PEX19-His3C-mCit	8ng	100ng	0.5562	6844.8	250952	0.265467	0.0256637
pcDNA3.1 PEX3-NL-cmyc_E272R	pcDNA3.1 PEX19-His3C-mCit	4ng	100ng	0.5544	6568.2	117828	0.263667	0.0534949
pcDNA3.1 PEX3-NL-cmyc_E272R	pcDNA3.1 PEX19-His3C-mCit	4ng	200ng	0.5462	7378.5	87629	0.255467	0.0828559
pcDNA3.1 PEX3-NL-cmyc_E272R	pcDNA3.1 PEX19-His3C-mCit	8ng	12.5ng	0.4969	1256	124120	0.206167	0.00607
pcDNA3.1 PEX3-NL-cmyc_E272R	pcDNA3.1 PEX19-His3C-mCit	8ng	25ng	0.5337	2423	197806	0.242967	0.00980309
pcDNA3.1 PEX3-NL-cmyc_E272R	pcDNA3.1 PEX19-His3C-mCit	8ng	50ng	0.5311	3567.2	131684	0.240367	0.0239528
pcDNA3.1 PEX3-NL-cmyc_E272R	pcDNA3.1 PEX19-His3C-mCit	8ng	100ng	0.562	9872	145434	0.271267	0.0665056
pcDNA3.1 PEX3-NL-cmyc_E272R	pcDNA3.1 PEX19-His3C-mCit	4ng	100ng	0.532	9401.8	48938	0.241267	0.201892
pcDNA3.1 PEX3-NL-cmyc_E272R	pcDNA3.1 PEX19-His3C-mCit	4ng	200ng	0.5579	17631	38199	0.267167	0.515166
pcDNA3.1 PEX3-NL-cmyc_E272R	pcDNA3.1 PEX19-His3C-mCit	8ng	12.5ng	0.4892	712.5	243155	0.198467	0.000753741
pcDNA3.1 PEX3-NL-cmyc_E272R	pcDNA3.1 PEX19-His3C-mCit	8ng	25ng	0.5107	1238.8	267229	0.219967	0.00269164
pcDNA3.1 PEX3-NL-cmyc_E272R	pcDNA3.1 PEX19-His3C-mCit	8ng	50ng	0.5328	2640.8	232391	0.242067	0.00926989
pcDNA3.1 PEX3-NL-cmyc_E272R	pcDNA3.1 PEX19-His3C-mCit	8ng	100ng	0.543	6004	218367	0.252267	0.0256424
pcDNA3.1 PEX3-NL-cmyc_E272R	pcDNA3.1 PEX19-His3C-mCit	4ng	100ng	0.5344	5926.2	98835	0.243667	0.0574813
pcDNA3.1 PEX3-NL-cmyc_E272R	pcDNA3.1 PEX19-His3C-mCit	4ng	200ng	0.5583	13096.2	82915	0.267567	0.161262
