# Supplementary material for: Systematic discovery of protein interaction interfaces using AlphaFold and experimental validation
Source: Mol Syst Biol. 2024 Jan 15;20(2):75–97. doi: 10.1038/s44320-023-00005-6 (PMC10883280; doi:10.1038/s44320-023-00005-6)
Supplement: Supplementary file 17 — Source Data Fig. 4 [file 44320_2023_5_MOESM17_ESM.zip › Figure 5/5E/FBXO28_STX1B_bret_expr_df.xlsx]

## Sheet: Legend
FBXO28_STX1B_bret_expr_df
BRET expression data for the interaction pair FBXO28-STX1B and their mutants
Header legend
NL_plasmid	Name of the plasmid construct with the NL-tagged protein
mCit_plasmid	Name of the plasmid construct with the mCit-tagged protein
NL_property	Amount of transfection for NL-tagged protein
mCit_property	Amount of transfection for mCit-tagged protein
BRET	BRET value
avg_FL	Fluorescence value from the expression plasmid
totLu	Luminescence value from the expression plasmid
norm_BRET	BRET value normalized for bleedthrough (value plotted in figure)
expr_ratio	Expression ratio of acceptor protein (mCit-tagged protein) to donor protein (NL-tagged protein)

## Sheet: FBXO28_STX1B_bret_expr_df
NL_plasmid	mCit_plasmid	NL_property	mCit_property	BRET	avg_FL	totLu	norm_BRET	expr_ratio
pcDNA3.1 cmyc-NL-FBXO28	pcDNA3.1 mCit-His3C-STX1B	2ng	12.5ng	0.3117	1190	193075	0.0219333	0.0047265
pcDNA3.1 cmyc-NL-FBXO28	pcDNA3.1 mCit-His3C-STX1B	2ng	25ng	0.3338	2490	193387	0.0440333	0.0116104
pcDNA3.1 cmyc-NL-FBXO28	pcDNA3.1 mCit-His3C-STX1B	2ng	50ng	0.364	5345.2	182353	0.0742333	0.0284084
pcDNA3.1 cmyc-NL-FBXO28	pcDNA3.1 mCit-His3C-STX1B	2ng	100ng	0.4272	10959.5	142251	0.137433	0.0775261
pcDNA3.1 cmyc-NL-FBXO28	pcDNA3.1 mCit-His3C-STX1B	1ng	100ng	0.4234	11703.2	105024	0.133633	0.113726
pcDNA3.1 cmyc-NL-FBXO28	pcDNA3.1 mCit-His3C-STX1B	1ng	200ng	0.4674	16402.2	65315	0.177633	0.265886
pcDNA3.1 cmyc-NL-FBXO28	pcDNA3.1 mCit-His3C-STX1B	2ng	12.5ng	0.3157	880.8	205369	0.0259333	0.0028956
pcDNA3.1 cmyc-NL-FBXO28	pcDNA3.1 mCit-His3C-STX1B	2ng	25ng	0.3411	2129.2	233388	0.0513333	0.008001
pcDNA3.1 cmyc-NL-FBXO28	pcDNA3.1 mCit-His3C-STX1B	2ng	50ng	0.3676	4464.8	214144	0.0778333	0.0198906
pcDNA3.1 cmyc-NL-FBXO28	pcDNA3.1 mCit-His3C-STX1B	2ng	100ng	0.4092	8437.8	178196	0.119433	0.04692
pcDNA3.1 cmyc-NL-FBXO28	pcDNA3.1 mCit-His3C-STX1B	1ng	200ng	0.4632	11245.8	36122	0.173433	0.348951
pcDNA3.1 cmyc-NL-FBXO28	pcDNA3.1 mCit-His3C-STX1B	2ng	12.5ng	0.3171	990	213139	0.0273333	0.00331166
pcDNA3.1 cmyc-NL-FBXO28	pcDNA3.1 mCit-His3C-STX1B	2ng	25ng	0.3502	2311.8	228871	0.0604333	0.00897701
pcDNA3.1 cmyc-NL-FBXO28	pcDNA3.1 mCit-His3C-STX1B	2ng	50ng	0.3739	4128.5	215418	0.0841333	0.018174
pcDNA3.1 cmyc-NL-FBXO28	pcDNA3.1 mCit-His3C-STX1B	2ng	100ng	0.4073	8606.2	183536	0.117533	0.0464605
pcDNA3.1 cmyc-NL-FBXO28	pcDNA3.1 mCit-His3C-STX1B	1ng	100ng	0.4222	9269.5	110371	0.132433	0.0849257
pcDNA3.1 cmyc-NL-FBXO28	pcDNA3.1 mCit-His3C-STX1B	1ng	200ng	0.4679	15202.5	84018	0.178133	0.188012
pcDNA3.1 cmyc-NL-FBXO28	pcDNA3.1 mCit-His3C-STX1B_del182-288	2ng	12.5ng	0.3045	2406.5	130242	0.0147333	0.0167873
pcDNA3.1 cmyc-NL-FBXO28	pcDNA3.1 mCit-His3C-STX1B_del182-288	2ng	25ng	0.3138	4570	120632	0.0240333	0.03685
pcDNA3.1 cmyc-NL-FBXO28	pcDNA3.1 mCit-His3C-STX1B_del182-288	2ng	50ng	0.3189	5711.2	113191	0.0291333	0.0499027
pcDNA3.1 cmyc-NL-FBXO28	pcDNA3.1 mCit-His3C-STX1B_del182-288	2ng	100ng	0.3639	19107.2	165533	0.0741333	0.116976
pcDNA3.1 cmyc-NL-FBXO28	pcDNA3.1 mCit-His3C-STX1B_del182-288	1ng	100ng	0.3391	8119	67807	0.0493333	0.124008
pcDNA3.1 cmyc-NL-FBXO28	pcDNA3.1 mCit-His3C-STX1B_del182-288	1ng	200ng	0.3825	12956.5	39147	0.0927333	0.367999
pcDNA3.1 cmyc-NL-FBXO28	pcDNA3.1 mCit-His3C-STX1B_del182-288	2ng	12.5ng	0.3132	2070.2	141066	0.0234333	0.0129871
pcDNA3.1 cmyc-NL-FBXO28	pcDNA3.1 mCit-His3C-STX1B_del182-288	2ng	25ng	0.3183	3910	140283	0.0285333	0.0266371
pcDNA3.1 cmyc-NL-FBXO28	pcDNA3.1 mCit-His3C-STX1B_del182-288	2ng	50ng	0.3331	4916.2	128164	0.0433333	0.0374062
pcDNA3.1 cmyc-NL-FBXO28	pcDNA3.1 mCit-His3C-STX1B_del182-288	2ng	100ng	0.3852	16820.2	216773	0.0954333	0.077919
pcDNA3.1 cmyc-NL-FBXO28	pcDNA3.1 mCit-His3C-STX1B_del182-288	1ng	100ng	0.3499	8420	79336	0.0601333	0.108875
pcDNA3.1 cmyc-NL-FBXO28	pcDNA3.1 mCit-His3C-STX1B_del182-288	1ng	200ng	0.4039	13089.2	57463	0.114133	0.24264
pcDNA3.1 cmyc-NL-FBXO28	pcDNA3.1 mCit-His3C-STX1B_del182-288	2ng	12.5ng	0.3122	2235.5	157005	0.0224333	0.0127132
pcDNA3.1 cmyc-NL-FBXO28	pcDNA3.1 mCit-His3C-STX1B_del182-288	2ng	25ng	0.3263	4074.5	139701	0.0365333	0.027971
pcDNA3.1 cmyc-NL-FBXO28	pcDNA3.1 mCit-His3C-STX1B_del182-288	2ng	50ng	0.3359	4889.2	142869	0.0461333	0.0332281
pcDNA3.1 cmyc-NL-FBXO28	pcDNA3.1 mCit-His3C-STX1B_del182-288	2ng	100ng	0.3819	15538	239421	0.0921333	0.064935
pcDNA3.1 cmyc-NL-FBXO28	pcDNA3.1 mCit-His3C-STX1B_del182-288	1ng	100ng	0.363	8955.8	85652	0.0732333	0.106998
pcDNA3.1 cmyc-NL-FBXO28	pcDNA3.1 mCit-His3C-STX1B_del182-288	1ng	200ng	0.4142	11852.8	45966	0.124433	0.280329
pcDNA3.1 cmyc-NL-FBXO28_del256-333	pcDNA3.1 mCit-His3C-STX1B	2ng	12.5ng	0.2918	864.8	387284	0.00203333	0.00147675
pcDNA3.1 cmyc-NL-FBXO28_del256-333	pcDNA3.1 mCit-His3C-STX1B	2ng	25ng	0.2936	2136	383631	0.00383333	0.00484616
pcDNA3.1 cmyc-NL-FBXO28_del256-333	pcDNA3.1 mCit-His3C-STX1B	2ng	50ng	0.2958	3078.2	382272	0.00603333	0.00735938
pcDNA3.1 cmyc-NL-FBXO28_del256-333	pcDNA3.1 mCit-His3C-STX1B	1ng	100ng	0.3002	6499.8	278346	0.0104333	0.0226611
pcDNA3.1 cmyc-NL-FBXO28_del256-333	pcDNA3.1 mCit-His3C-STX1B	2ng	100ng	0.3304	13341.2	495122	0.0406333	0.0265949
pcDNA3.1 cmyc-NL-FBXO28_del256-333	pcDNA3.1 mCit-His3C-STX1B	1ng	200ng	0.3169	13000.8	176898	0.0271333	0.0737807
pcDNA3.1 cmyc-NL-FBXO28_del256-333	pcDNA3.1 mCit-His3C-STX1B	2ng	12.5ng	0.2914	763.5	743615	0.00163333	0.000627452
pcDNA3.1 cmyc-NL-FBXO28_del256-333	pcDNA3.1 mCit-His3C-STX1B	2ng	25ng	0.2953	1835	682258	0.00553333	0.00226582
pcDNA3.1 cmyc-NL-FBXO28_del256-333	pcDNA3.1 mCit-His3C-STX1B	2ng	50ng	0.2954	2777	564143	0.00563333	0.00442822
pcDNA3.1 cmyc-NL-FBXO28_del256-333	pcDNA3.1 mCit-His3C-STX1B	1ng	100ng	0.2984	5805.2	428510	0.00863333	0.0129917
pcDNA3.1 cmyc-NL-FBXO28_del256-333	pcDNA3.1 mCit-His3C-STX1B	2ng	100ng	0.3135	9976.8	562509	0.0237333	0.0173497
pcDNA3.1 cmyc-NL-FBXO28_del256-333	pcDNA3.1 mCit-His3C-STX1B	1ng	200ng	0.3157	6392.2	238467	0.0259333	0.0260674
pcDNA3.1 cmyc-NL-FBXO28_del256-333	pcDNA3.1 mCit-His3C-STX1B	2ng	12.5ng	0.2919	828	783207	0.00213333	0.000678397
pcDNA3.1 cmyc-NL-FBXO28_del256-333	pcDNA3.1 mCit-His3C-STX1B	2ng	25ng	0.294	1758.2	692561	0.00423333	0.00212022
pcDNA3.1 cmyc-NL-FBXO28_del256-333	pcDNA3.1 mCit-His3C-STX1B	2ng	50ng	0.2954	2499.5	705131	0.00563333	0.00314059
pcDNA3.1 cmyc-NL-FBXO28_del256-333	pcDNA3.1 mCit-His3C-STX1B	1ng	100ng	0.3049	6526.8	467878	0.0151333	0.0134454
pcDNA3.1 cmyc-NL-FBXO28_del256-333	pcDNA3.1 mCit-His3C-STX1B	2ng	100ng	0.326	11621.8	586567	0.0362333	0.0194597
pcDNA3.1 cmyc-NL-FBXO28_del256-333	pcDNA3.1 mCit-His3C-STX1B	1ng	200ng	0.3126	10028.8	257761	0.0228333	0.0384531
pcDNA3.1 cmyc-NL-FBXO28	pcDNA3.1 mCit-His3C-STX1B	2ng	12.5ng	0.3158	712.2	96398	0.0254167	0.00483253
pcDNA3.1 cmyc-NL-FBXO28	pcDNA3.1 mCit-His3C-STX1B	2ng	25ng	0.3474	1619.5	118346	0.0570167	0.0122372
pcDNA3.1 cmyc-NL-FBXO28	pcDNA3.1 mCit-His3C-STX1B	2ng	50ng	0.3861	4379.5	144463	0.0957167	0.0304052
pcDNA3.1 cmyc-NL-FBXO28	pcDNA3.1 mCit-His3C-STX1B	2ng	100ng	0.4297	13897.5	135832	0.139317	0.108217
pcDNA3.1 cmyc-NL-FBXO28	pcDNA3.1 mCit-His3C-STX1B	1ng	100ng	0.4531	13248.2	61667	0.162717	0.251374
pcDNA3.1 cmyc-NL-FBXO28	pcDNA3.1 mCit-His3C-STX1B	1ng	200ng	0.4817	21106.2	40293	0.191317	0.690148
pcDNA3.1 cmyc-NL-FBXO28	pcDNA3.1 mCit-His3C-STX1B	2ng	12.5ng	0.3224	741.8	138469	0.0320167	0.00347892
pcDNA3.1 cmyc-NL-FBXO28	pcDNA3.1 mCit-His3C-STX1B	2ng	25ng	0.3531	1341.8	117852	0.0627167	0.00971515
pcDNA3.1 cmyc-NL-FBXO28	pcDNA3.1 mCit-His3C-STX1B	2ng	50ng	0.357	3385.5	283632	0.0666167	0.0112988
pcDNA3.1 cmyc-NL-FBXO28	pcDNA3.1 mCit-His3C-STX1B	2ng	100ng	0.4297	12972.2	105825	0.139317	0.132484
pcDNA3.1 cmyc-NL-FBXO28	pcDNA3.1 mCit-His3C-STX1B	1ng	100ng	0.4385	11656.2	66371	0.148117	0.202035
pcDNA3.1 cmyc-NL-FBXO28	pcDNA3.1 mCit-His3C-STX1B	1ng	200ng	0.496	20546	42126	0.205617	0.633087
pcDNA3.1 cmyc-NL-FBXO28	pcDNA3.1 mCit-His3C-STX1B	2ng	12.5ng	0.3105	784.5	100455	0.0201167	0.00541597
pcDNA3.1 cmyc-NL-FBXO28	pcDNA3.1 mCit-His3C-STX1B	2ng	25ng	0.3483	1190	79397	0.0579167	0.0129176
pcDNA3.1 cmyc-NL-FBXO28	pcDNA3.1 mCit-His3C-STX1B	2ng	50ng	0.3799	5546.2	208230	0.0895167	0.0265072
pcDNA3.1 cmyc-NL-FBXO28	pcDNA3.1 mCit-His3C-STX1B	2ng	100ng	0.4399	13603.8	121411	0.149517	0.119603
pcDNA3.1 cmyc-NL-FBXO28	pcDNA3.1 mCit-His3C-STX1B	1ng	100ng	0.4572	12845.2	66075	0.166817	0.22436
pcDNA3.1 cmyc-NL-FBXO28	pcDNA3.1 mCit-His3C-STX1B	1ng	200ng	0.4974	19018.5	37767	0.207017	0.677683
pcDNA3.1 cmyc-NL-FBXO28	pcDNA3.1 mCit-His3C-STX1B_del182-288	2ng	12.5ng	0.3108	2086.5	230455	0.0204167	0.00812991
pcDNA3.1 cmyc-NL-FBXO28	pcDNA3.1 mCit-His3C-STX1B_del182-288	2ng	25ng	0.3214	4710.2	223729	0.0310167	0.0206697
pcDNA3.1 cmyc-NL-FBXO28	pcDNA3.1 mCit-His3C-STX1B_del182-288	2ng	50ng	0.3465	7309	176784	0.0561167	0.0420873
pcDNA3.1 cmyc-NL-FBXO28	pcDNA3.1 mCit-His3C-STX1B_del182-288	2ng	100ng	0.3795	12154	138965	0.0891167	0.0920516
pcDNA3.1 cmyc-NL-FBXO28	pcDNA3.1 mCit-His3C-STX1B_del182-288	1ng	100ng	0.3903	11008.5	70415	0.0999167	0.177734
pcDNA3.1 cmyc-NL-FBXO28	pcDNA3.1 mCit-His3C-STX1B_del182-288	1ng	200ng	0.4368	14088.8	69686	0.146417	0.231639
pcDNA3.1 cmyc-NL-FBXO28	pcDNA3.1 mCit-His3C-STX1B_del182-288	2ng	12.5ng	0.3107	2113.5	229571	0.0203167	0.0082857
pcDNA3.1 cmyc-NL-FBXO28	pcDNA3.1 mCit-His3C-STX1B_del182-288	2ng	25ng	0.3196	4145.2	214407	0.0292167	0.018847
pcDNA3.1 cmyc-NL-FBXO28	pcDNA3.1 mCit-His3C-STX1B_del182-288	2ng	50ng	0.3512	8623.8	196671	0.0608167	0.0446489
pcDNA3.1 cmyc-NL-FBXO28	pcDNA3.1 mCit-His3C-STX1B_del182-288	2ng	100ng	0.3667	10501	142244	0.0763167	0.077254
pcDNA3.1 cmyc-NL-FBXO28	pcDNA3.1 mCit-His3C-STX1B_del182-288	1ng	100ng	0.3818	12348.8	95682	0.0914167	0.140905
pcDNA3.1 cmyc-NL-FBXO28	pcDNA3.1 mCit-His3C-STX1B_del182-288	1ng	200ng	0.4093	5401.5	39900	0.118917	0.171571
pcDNA3.1 cmyc-NL-FBXO28	pcDNA3.1 mCit-His3C-STX1B_del182-288	2ng	12.5ng	0.3072	2294	212612	0.0168167	0.00987118
pcDNA3.1 cmyc-NL-FBXO28	pcDNA3.1 mCit-His3C-STX1B_del182-288	2ng	25ng	0.3204	4755.2	209413	0.0300167	0.0223805
pcDNA3.1 cmyc-NL-FBXO28	pcDNA3.1 mCit-His3C-STX1B_del182-288	2ng	50ng	0.3321	7510.5	184066	0.0417167	0.0414837
pcDNA3.1 cmyc-NL-FBXO28	pcDNA3.1 mCit-His3C-STX1B_del182-288	2ng	100ng	0.3653	12265.5	146833	0.0749167	0.0875688
pcDNA3.1 cmyc-NL-FBXO28	pcDNA3.1 mCit-His3C-STX1B_del182-288	1ng	100ng	0.3874	11753.8	72901	0.0970167	0.182569
pcDNA3.1 cmyc-NL-FBXO28	pcDNA3.1 mCit-His3C-STX1B_del182-288	1ng	200ng	0.4133	16164	56582	0.122917	0.341679
pcDNA3.1 cmyc-NL-FBXO28_del256-333	pcDNA3.1 mCit-His3C-STX1B	2ng	12.5ng	0.292	1113	951608	0.00161667	0.000868483
pcDNA3.1 cmyc-NL-FBXO28_del256-333	pcDNA3.1 mCit-His3C-STX1B	2ng	25ng	0.2964	2558.5	852309	0.00601667	0.00268728
pcDNA3.1 cmyc-NL-FBXO28_del256-333	pcDNA3.1 mCit-His3C-STX1B	2ng	50ng	0.2989	4227	688186	0.00851667	0.00579849
pcDNA3.1 cmyc-NL-FBXO28_del256-333	pcDNA3.1 mCit-His3C-STX1B	2ng	100ng	0.2994	8437.2	522856	0.00901667	0.0158798
pcDNA3.1 cmyc-NL-FBXO28_del256-333	pcDNA3.1 mCit-His3C-STX1B	1ng	100ng	0.3034	8652.5	376998	0.0130167	0.0227803
pcDNA3.1 cmyc-NL-FBXO28_del256-333	pcDNA3.1 mCit-His3C-STX1B	1ng	200ng	0.3142	8871.2	243093	0.0238167	0.0368135
pcDNA3.1 cmyc-NL-FBXO28_del256-333	pcDNA3.1 mCit-His3C-STX1B	2ng	12.5ng	0.2927	952	1033032	0.00231667	0.000641954
pcDNA3.1 cmyc-NL-FBXO28_del256-333	pcDNA3.1 mCit-His3C-STX1B	2ng	25ng	0.2973	2224.8	812885	0.00691667	0.00240356
pcDNA3.1 cmyc-NL-FBXO28_del256-333	pcDNA3.1 mCit-His3C-STX1B	2ng	50ng	0.298	4841.2	669189	0.00761667	0.00689758
pcDNA3.1 cmyc-NL-FBXO28_del256-333	pcDNA3.1 mCit-His3C-STX1B	2ng	100ng	0.3019	9366.8	609166	0.0115167	0.0151436
pcDNA3.1 cmyc-NL-FBXO28_del256-333	pcDNA3.1 mCit-His3C-STX1B	1ng	100ng	0.3001	9169.5	518705	0.00971667	0.0174494
pcDNA3.1 cmyc-NL-FBXO28_del256-333	pcDNA3.1 mCit-His3C-STX1B	1ng	200ng	0.3199	8878.2	146450	0.0295167	0.0629651
pcDNA3.1 cmyc-NL-FBXO28_del256-333	pcDNA3.1 mCit-His3C-STX1B	2ng	12.5ng	0.2921	1242.2	887795	0.00171667	0.00107884
pcDNA3.1 cmyc-NL-FBXO28_del256-333	pcDNA3.1 mCit-His3C-STX1B	2ng	25ng	0.2905	2814.8	753323	0.000116667	0.00339007
pcDNA3.1 cmyc-NL-FBXO28_del256-333	pcDNA3.1 mCit-His3C-STX1B	2ng	50ng	0.2955	3923.2	604057	0.00511667	0.00610833
pcDNA3.1 cmyc-NL-FBXO28_del256-333	pcDNA3.1 mCit-His3C-STX1B	2ng	100ng	0.3045	9295.5	495827	0.0141167	0.0185307
pcDNA3.1 cmyc-NL-FBXO28_del256-333	pcDNA3.1 mCit-His3C-STX1B	1ng	100ng	0.3011	7985.8	337667	0.0107167	0.0234803
pcDNA3.1 cmyc-NL-FBXO28_del256-333	pcDNA3.1 mCit-His3C-STX1B	1ng	200ng	0.3112	14842	231001	0.0208167	0.065863
