# Supplementary material for: Systematic discovery of protein interaction interfaces using AlphaFold and experimental validation
Source: Mol Syst Biol. 2024 Jan 15;20(2):75–97. doi: 10.1038/s44320-023-00005-6 (PMC10883280; doi:10.1038/s44320-023-00005-6)
Supplement: Supplementary file 17 — Source Data Fig. 4 [file 44320_2023_5_MOESM17_ESM.zip › Figure 5/5F/FBXO28_STX1B_bret_expr_df.xlsx]

## Sheet: Legend
FBXO28_STX1B_bret_expr_df
BRET expression data for the interaction pair FBXO28-STX1B and their mutants
Header legend
NL_plasmid	Name of the plasmid construct with the NL-tagged protein
mCit_plasmid	Name of the plasmid construct with the mCit-tagged protein
NL_property	Amount of transfection for NL-tagged protein
mCit_property	Amount of transfection for mCit-tagged protein
BRET	BRET value
avg_FL	Fluorescence value from the expression plasmid
totLu	Luminescence value from the expression plasmid
norm_BRET	BRET value normalized for bleedthrough (value plotted in figure)
expr_ratio	Expression ratio of acceptor protein (mCit-tagged protein) to donor protein (NL-tagged protein)

## Sheet: FBXO28_STX1B_bret_expr_df
NL_plasmid	mCit_plasmid	NL_property	mCit_property	BRET	avg_FL	totLu	norm_BRET	expr_ratio
pcDNA3.1 cmyc-NL-FBXO28	pcDNA3.1 mCit-His3C-STX1B	2ng	12.5ng	0.3117	1190	193075	0.0219333	0.0047265
pcDNA3.1 cmyc-NL-FBXO28	pcDNA3.1 mCit-His3C-STX1B	2ng	25ng	0.3338	2490	193387	0.0440333	0.0116104
pcDNA3.1 cmyc-NL-FBXO28	pcDNA3.1 mCit-His3C-STX1B	2ng	50ng	0.364	5345.2	182353	0.0742333	0.0284084
pcDNA3.1 cmyc-NL-FBXO28	pcDNA3.1 mCit-His3C-STX1B	2ng	100ng	0.4272	10959.5	142251	0.137433	0.0775261
pcDNA3.1 cmyc-NL-FBXO28	pcDNA3.1 mCit-His3C-STX1B	1ng	100ng	0.4234	11703.2	105024	0.133633	0.113726
pcDNA3.1 cmyc-NL-FBXO28	pcDNA3.1 mCit-His3C-STX1B	1ng	200ng	0.4674	16402.2	65315	0.177633	0.265886
pcDNA3.1 cmyc-NL-FBXO28	pcDNA3.1 mCit-His3C-STX1B	2ng	12.5ng	0.3157	880.8	205369	0.0259333	0.0028956
pcDNA3.1 cmyc-NL-FBXO28	pcDNA3.1 mCit-His3C-STX1B	2ng	25ng	0.3411	2129.2	233388	0.0513333	0.008001
pcDNA3.1 cmyc-NL-FBXO28	pcDNA3.1 mCit-His3C-STX1B	2ng	50ng	0.3676	4464.8	214144	0.0778333	0.0198906
pcDNA3.1 cmyc-NL-FBXO28	pcDNA3.1 mCit-His3C-STX1B	2ng	100ng	0.4092	8437.8	178196	0.119433	0.04692
pcDNA3.1 cmyc-NL-FBXO28	pcDNA3.1 mCit-His3C-STX1B	1ng	200ng	0.4632	11245.8	36122	0.173433	0.348951
pcDNA3.1 cmyc-NL-FBXO28	pcDNA3.1 mCit-His3C-STX1B	2ng	12.5ng	0.3171	990	213139	0.0273333	0.00331166
pcDNA3.1 cmyc-NL-FBXO28	pcDNA3.1 mCit-His3C-STX1B	2ng	25ng	0.3502	2311.8	228871	0.0604333	0.00897701
pcDNA3.1 cmyc-NL-FBXO28	pcDNA3.1 mCit-His3C-STX1B	2ng	50ng	0.3739	4128.5	215418	0.0841333	0.018174
pcDNA3.1 cmyc-NL-FBXO28	pcDNA3.1 mCit-His3C-STX1B	2ng	100ng	0.4073	8606.2	183536	0.117533	0.0464605
pcDNA3.1 cmyc-NL-FBXO28	pcDNA3.1 mCit-His3C-STX1B	1ng	100ng	0.4222	9269.5	110371	0.132433	0.0849257
pcDNA3.1 cmyc-NL-FBXO28	pcDNA3.1 mCit-His3C-STX1B	1ng	200ng	0.4679	15202.5	84018	0.178133	0.188012
pcDNA3.1 cmyc-NL-FBXO28	pcDNA3.1 mCit-His3C-STX1B_G226R	2ng	12.5ng	0.3129	1201	190026	0.0231333	0.00486366
pcDNA3.1 cmyc-NL-FBXO28	pcDNA3.1 mCit-His3C-STX1B_G226R	2ng	25ng	0.3339	2540.5	192295	0.0441333	0.0119473
pcDNA3.1 cmyc-NL-FBXO28	pcDNA3.1 mCit-His3C-STX1B_G226R	2ng	50ng	0.3693	6642.8	184299	0.0795333	0.0353276
pcDNA3.1 cmyc-NL-FBXO28	pcDNA3.1 mCit-His3C-STX1B_G226R	2ng	100ng	0.3982	12228.5	165112	0.108433	0.0743873
pcDNA3.1 cmyc-NL-FBXO28	pcDNA3.1 mCit-His3C-STX1B_G226R	1ng	100ng	0.4198	9924.2	82473	0.130033	0.123835
pcDNA3.1 cmyc-NL-FBXO28	pcDNA3.1 mCit-His3C-STX1B_G226R	1ng	200ng	0.4366	11068.2	52277	0.146833	0.226591
pcDNA3.1 cmyc-NL-FBXO28	pcDNA3.1 mCit-His3C-STX1B_G226R	2ng	12.5ng	0.3174	911.5	182237	0.0276333	0.00344596
pcDNA3.1 cmyc-NL-FBXO28	pcDNA3.1 mCit-His3C-STX1B_G226R	2ng	25ng	0.34	2225.2	202642	0.0502333	0.00972924
pcDNA3.1 cmyc-NL-FBXO28	pcDNA3.1 mCit-His3C-STX1B_G226R	2ng	50ng	0.3797	5789.8	223400	0.0899333	0.0251086
pcDNA3.1 cmyc-NL-FBXO28	pcDNA3.1 mCit-His3C-STX1B_G226R	2ng	100ng	0.4033	10179.5	191607	0.113533	0.0528736
pcDNA3.1 cmyc-NL-FBXO28	pcDNA3.1 mCit-His3C-STX1B_G226R	1ng	200ng	0.4698	10447	27703	0.180033	0.442159
pcDNA3.1 cmyc-NL-FBXO28	pcDNA3.1 mCit-His3C-STX1B_G226R	2ng	12.5ng	0.327	1052.2	193266	0.0372333	0.00399073
pcDNA3.1 cmyc-NL-FBXO28	pcDNA3.1 mCit-His3C-STX1B_G226R	2ng	25ng	0.3484	2677.2	212336	0.0586333	0.0114523
pcDNA3.1 cmyc-NL-FBXO28	pcDNA3.1 mCit-His3C-STX1B_G226R	2ng	50ng	0.3838	5797.2	226090	0.0940333	0.0248369
pcDNA3.1 cmyc-NL-FBXO28	pcDNA3.1 mCit-His3C-STX1B_G226R	2ng	100ng	0.4083	9966	179895	0.118533	0.0551904
pcDNA3.1 cmyc-NL-FBXO28	pcDNA3.1 mCit-His3C-STX1B_G226R	1ng	100ng	0.4336	9111.8	83851	0.143833	0.111406
pcDNA3.1 cmyc-NL-FBXO28	pcDNA3.1 mCit-His3C-STX1B_G226R	1ng	200ng	0.4504	12883	62628	0.160633	0.217422
pcDNA3.1 cmyc-NL-FBXO28	pcDNA3.1 mCit-His3C-STX1B_S239P	2ng	12.5ng	0.299	1095.8	173184	0.00923333	0.00472541
pcDNA3.1 cmyc-NL-FBXO28	pcDNA3.1 mCit-His3C-STX1B_S239P	2ng	25ng	0.3106	2155.2	192514	0.0208333	0.00988123
pcDNA3.1 cmyc-NL-FBXO28	pcDNA3.1 mCit-His3C-STX1B_S239P	2ng	50ng	0.3399	5033	176249	0.0501333	0.0275991
pcDNA3.1 cmyc-NL-FBXO28	pcDNA3.1 mCit-His3C-STX1B_S239P	2ng	100ng	0.3748	11622.5	148738	0.0850333	0.0786379
pcDNA3.1 cmyc-NL-FBXO28	pcDNA3.1 mCit-His3C-STX1B_S239P	1ng	100ng	0.3806	11589.2	97337	0.0908333	0.121937
pcDNA3.1 cmyc-NL-FBXO28	pcDNA3.1 mCit-His3C-STX1B_S239P	1ng	200ng	0.4075	13673.2	53157	0.117733	0.276291
pcDNA3.1 cmyc-NL-FBXO28	pcDNA3.1 mCit-His3C-STX1B_S239P	2ng	12.5ng	0.3058	849	168181	0.0160333	0.00335991
pcDNA3.1 cmyc-NL-FBXO28	pcDNA3.1 mCit-His3C-STX1B_S239P	2ng	25ng	0.329	2053.5	218576	0.0392333	0.00820121
pcDNA3.1 cmyc-NL-FBXO28	pcDNA3.1 mCit-His3C-STX1B_S239P	2ng	50ng	0.3576	4667.5	214573	0.0678333	0.020816
pcDNA3.1 cmyc-NL-FBXO28	pcDNA3.1 mCit-His3C-STX1B_S239P	2ng	100ng	0.3822	7698	174266	0.0924333	0.0436435
pcDNA3.1 cmyc-NL-FBXO28	pcDNA3.1 mCit-His3C-STX1B_S239P	1ng	200ng	0.4107	10104	30403	0.120933	0.382241
pcDNA3.1 cmyc-NL-FBXO28	pcDNA3.1 mCit-His3C-STX1B_S239P	2ng	12.5ng	0.3122	920.2	176080	0.0224333	0.00362058
pcDNA3.1 cmyc-NL-FBXO28	pcDNA3.1 mCit-His3C-STX1B_S239P	2ng	25ng	0.3317	2057.5	213103	0.0419333	0.00843585
pcDNA3.1 cmyc-NL-FBXO28	pcDNA3.1 mCit-His3C-STX1B_S239P	2ng	50ng	0.3573	4456.8	197669	0.0675333	0.0215478
pcDNA3.1 cmyc-NL-FBXO28	pcDNA3.1 mCit-His3C-STX1B_S239P	2ng	100ng	0.3887	8706	167038	0.0989333	0.0517987
pcDNA3.1 cmyc-NL-FBXO28	pcDNA3.1 mCit-His3C-STX1B_S239P	1ng	100ng	0.3941	9757.2	99879	0.104333	0.0994197
pcDNA3.1 cmyc-NL-FBXO28	pcDNA3.1 mCit-His3C-STX1B_S239P	1ng	200ng	0.4302	12159.5	59877	0.140433	0.215148
pcDNA3.1 cmyc-NL-FBXO28	pcDNA3.1 mCit-His3C-STX1B_V216E	2ng	12.5ng	0.2919	939.2	213146	0.00213333	0.00306778
pcDNA3.1 cmyc-NL-FBXO28	pcDNA3.1 mCit-His3C-STX1B_V216E	2ng	25ng	0.2965	1881.5	190168	0.00673333	0.0085301
pcDNA3.1 cmyc-NL-FBXO28	pcDNA3.1 mCit-His3C-STX1B_V216E	2ng	50ng	0.3043	4837.8	178480	0.0145333	0.026121
pcDNA3.1 cmyc-NL-FBXO28	pcDNA3.1 mCit-His3C-STX1B_V216E	2ng	100ng	0.3194	10110	148999	0.0296333	0.06801
pcDNA3.1 cmyc-NL-FBXO28	pcDNA3.1 mCit-His3C-STX1B_V216E	1ng	100ng	0.3121	10574.8	89807	0.0223333	0.120806
pcDNA3.1 cmyc-NL-FBXO28	pcDNA3.1 mCit-His3C-STX1B_V216E	1ng	200ng	0.3323	12352.5	41646	0.0425333	0.3267
pcDNA3.1 cmyc-NL-FBXO28	pcDNA3.1 mCit-His3C-STX1B_V216E	2ng	12.5ng	0.2963	797.5	215726	0.00653333	0.00235861
pcDNA3.1 cmyc-NL-FBXO28	pcDNA3.1 mCit-His3C-STX1B_V216E	2ng	25ng	0.2991	1739.8	208265	0.00933333	0.00707529
pcDNA3.1 cmyc-NL-FBXO28	pcDNA3.1 mCit-His3C-STX1B_V216E	2ng	50ng	0.3114	4278.8	203491	0.0216333	0.0200209
pcDNA3.1 cmyc-NL-FBXO28	pcDNA3.1 mCit-His3C-STX1B_V216E	2ng	100ng	0.3248	7659.5	180228	0.0350333	0.0419413
pcDNA3.1 cmyc-NL-FBXO28	pcDNA3.1 mCit-His3C-STX1B_V216E	1ng	200ng	0.3525	8604.8	21354	0.0627333	0.500295
pcDNA3.1 cmyc-NL-FBXO28	pcDNA3.1 mCit-His3C-STX1B_V216E	2ng	12.5ng	0.2948	779.2	220668	0.00503333	0.00221987
pcDNA3.1 cmyc-NL-FBXO28	pcDNA3.1 mCit-His3C-STX1B_V216E	2ng	25ng	0.3064	1864	199033	0.0166333	0.00805079
pcDNA3.1 cmyc-NL-FBXO28	pcDNA3.1 mCit-His3C-STX1B_V216E	2ng	50ng	0.3114	3908.8	191353	0.0216333	0.0193404
pcDNA3.1 cmyc-NL-FBXO28	pcDNA3.1 mCit-His3C-STX1B_V216E	2ng	100ng	0.3165	7803.2	162857	0.0267333	0.0474583
pcDNA3.1 cmyc-NL-FBXO28	pcDNA3.1 mCit-His3C-STX1B_V216E	1ng	100ng	0.3225	7595	82770	0.0327333	0.0935077
pcDNA3.1 cmyc-NL-FBXO28	pcDNA3.1 mCit-His3C-STX1B_V216E	1ng	200ng	0.3425	10440.8	45878	0.0527333	0.246593
pcDNA3.1 cmyc-NL-FBXO28	pcDNA3.1 mCit-His3C-STX1B	2ng	12.5ng	0.3158	712.2	96398	0.0254167	0.00483253
pcDNA3.1 cmyc-NL-FBXO28	pcDNA3.1 mCit-His3C-STX1B	2ng	25ng	0.3474	1619.5	118346	0.0570167	0.0122372
pcDNA3.1 cmyc-NL-FBXO28	pcDNA3.1 mCit-His3C-STX1B	2ng	50ng	0.3861	4379.5	144463	0.0957167	0.0304052
pcDNA3.1 cmyc-NL-FBXO28	pcDNA3.1 mCit-His3C-STX1B	2ng	100ng	0.4297	13897.5	135832	0.139317	0.108217
pcDNA3.1 cmyc-NL-FBXO28	pcDNA3.1 mCit-His3C-STX1B	1ng	100ng	0.4531	13248.2	61667	0.162717	0.251374
pcDNA3.1 cmyc-NL-FBXO28	pcDNA3.1 mCit-His3C-STX1B	1ng	200ng	0.4817	21106.2	40293	0.191317	0.690148
pcDNA3.1 cmyc-NL-FBXO28	pcDNA3.1 mCit-His3C-STX1B	2ng	12.5ng	0.3224	741.8	138469	0.0320167	0.00347892
pcDNA3.1 cmyc-NL-FBXO28	pcDNA3.1 mCit-His3C-STX1B	2ng	25ng	0.3531	1341.8	117852	0.0627167	0.00971515
pcDNA3.1 cmyc-NL-FBXO28	pcDNA3.1 mCit-His3C-STX1B	2ng	50ng	0.357	3385.5	283632	0.0666167	0.0112988
pcDNA3.1 cmyc-NL-FBXO28	pcDNA3.1 mCit-His3C-STX1B	2ng	100ng	0.4297	12972.2	105825	0.139317	0.132484
pcDNA3.1 cmyc-NL-FBXO28	pcDNA3.1 mCit-His3C-STX1B	1ng	100ng	0.4385	11656.2	66371	0.148117	0.202035
pcDNA3.1 cmyc-NL-FBXO28	pcDNA3.1 mCit-His3C-STX1B	1ng	200ng	0.496	20546	42126	0.205617	0.633087
pcDNA3.1 cmyc-NL-FBXO28	pcDNA3.1 mCit-His3C-STX1B	2ng	12.5ng	0.3105	784.5	100455	0.0201167	0.00541597
pcDNA3.1 cmyc-NL-FBXO28	pcDNA3.1 mCit-His3C-STX1B	2ng	25ng	0.3483	1190	79397	0.0579167	0.0129176
pcDNA3.1 cmyc-NL-FBXO28	pcDNA3.1 mCit-His3C-STX1B	2ng	50ng	0.3799	5546.2	208230	0.0895167	0.0265072
pcDNA3.1 cmyc-NL-FBXO28	pcDNA3.1 mCit-His3C-STX1B	2ng	100ng	0.4399	13603.8	121411	0.149517	0.119603
pcDNA3.1 cmyc-NL-FBXO28	pcDNA3.1 mCit-His3C-STX1B	1ng	100ng	0.4572	12845.2	66075	0.166817	0.22436
pcDNA3.1 cmyc-NL-FBXO28	pcDNA3.1 mCit-His3C-STX1B	1ng	200ng	0.4974	19018.5	37767	0.207017	0.677683
pcDNA3.1 cmyc-NL-FBXO28	pcDNA3.1 mCit-His3C-STX1B_G226R	2ng	12.5ng	0.3457	851	97433	0.0553167	0.00636526
pcDNA3.1 cmyc-NL-FBXO28	pcDNA3.1 mCit-His3C-STX1B_G226R	2ng	25ng	0.384	1967.8	105775	0.0936167	0.0174876
pcDNA3.1 cmyc-NL-FBXO28	pcDNA3.1 mCit-His3C-STX1B_G226R	2ng	50ng	0.3919	3872.2	123499	0.101517	0.031553
pcDNA3.1 cmyc-NL-FBXO28	pcDNA3.1 mCit-His3C-STX1B_G226R	2ng	100ng	0.438	10428.5	78121	0.147617	0.149056
pcDNA3.1 cmyc-NL-FBXO28	pcDNA3.1 mCit-His3C-STX1B_G226R	1ng	100ng	0.4277	11437.8	42753	0.137317	0.341644
pcDNA3.1 cmyc-NL-FBXO28	pcDNA3.1 mCit-His3C-STX1B_G226R	1ng	200ng	0.4347	15252.5	23933	0.144317	1.08431
pcDNA3.1 cmyc-NL-FBXO28	pcDNA3.1 mCit-His3C-STX1B_G226R	2ng	12.5ng	0.3536	918	83684	0.0632167	0.00846623
pcDNA3.1 cmyc-NL-FBXO28	pcDNA3.1 mCit-His3C-STX1B_G226R	2ng	25ng	0.393	1698.2	92642	0.102617	0.0170036
pcDNA3.1 cmyc-NL-FBXO28	pcDNA3.1 mCit-His3C-STX1B_G226R	2ng	50ng	0.4033	3250.8	92924	0.112917	0.0357002
pcDNA3.1 cmyc-NL-FBXO28	pcDNA3.1 mCit-His3C-STX1B_G226R	2ng	100ng	0.4306	9484	79108	0.140217	0.133228
pcDNA3.1 cmyc-NL-FBXO28	pcDNA3.1 mCit-His3C-STX1B_G226R	1ng	100ng	0.4273	10494.8	43293	0.136917	0.307637
pcDNA3.1 cmyc-NL-FBXO28	pcDNA3.1 mCit-His3C-STX1B_G226R	1ng	200ng	0.4441	16630.5	24534	0.153717	1.13477
pcDNA3.1 cmyc-NL-FBXO28	pcDNA3.1 mCit-His3C-STX1B_G226R	2ng	12.5ng	0.3438	777	58018	0.0534167	0.0100597
pcDNA3.1 cmyc-NL-FBXO28	pcDNA3.1 mCit-His3C-STX1B_G226R	2ng	25ng	0.3736	1621	100467	0.0832167	0.0146759
pcDNA3.1 cmyc-NL-FBXO28	pcDNA3.1 mCit-His3C-STX1B_G226R	2ng	50ng	0.4253	3408.8	68992	0.134917	0.052902
pcDNA3.1 cmyc-NL-FBXO28	pcDNA3.1 mCit-His3C-STX1B_G226R	2ng	100ng	0.4289	9888.2	73165	0.138517	0.152204
pcDNA3.1 cmyc-NL-FBXO28	pcDNA3.1 mCit-His3C-STX1B_G226R	1ng	100ng	0.4402	11419.5	42084	0.149817	0.348226
pcDNA3.1 cmyc-NL-FBXO28	pcDNA3.1 mCit-His3C-STX1B_G226R	1ng	200ng	0.4474	16244.2	25036	0.157017	1.0706
pcDNA3.1 cmyc-NL-FBXO28	pcDNA3.1 mCit-His3C-STX1B_S239P	2ng	12.5ng	0.3142	830.2	99066	0.0238167	0.00601447
pcDNA3.1 cmyc-NL-FBXO28	pcDNA3.1 mCit-His3C-STX1B_S239P	2ng	25ng	0.3308	1652.8	104309	0.0404167	0.0144149
pcDNA3.1 cmyc-NL-FBXO28	pcDNA3.1 mCit-His3C-STX1B_S239P	2ng	50ng	0.3767	4500.8	108098	0.0863167	0.0429306
pcDNA3.1 cmyc-NL-FBXO28	pcDNA3.1 mCit-His3C-STX1B_S239P	2ng	100ng	0.3962	11620	85546	0.105817	0.15018
pcDNA3.1 cmyc-NL-FBXO28	pcDNA3.1 mCit-His3C-STX1B_S239P	1ng	100ng	0.4043	12180	46885	0.113917	0.323426
pcDNA3.1 cmyc-NL-FBXO28	pcDNA3.1 mCit-His3C-STX1B_S239P	1ng	200ng	0.404	18236	28908	0.113617	0.955858
pcDNA3.1 cmyc-NL-FBXO28	pcDNA3.1 mCit-His3C-STX1B_S239P	2ng	12.5ng	0.3153	749.2	80195	0.0249167	0.00647837
pcDNA3.1 cmyc-NL-FBXO28	pcDNA3.1 mCit-His3C-STX1B_S239P	2ng	25ng	0.3517	1423.5	77441	0.0613167	0.0167625
pcDNA3.1 cmyc-NL-FBXO28	pcDNA3.1 mCit-His3C-STX1B_S239P	2ng	50ng	0.3678	4121.2	132554	0.0774167	0.0312531
pcDNA3.1 cmyc-NL-FBXO28	pcDNA3.1 mCit-His3C-STX1B_S239P	2ng	100ng	0.4049	11122	84344	0.114517	0.145902
pcDNA3.1 cmyc-NL-FBXO28	pcDNA3.1 mCit-His3C-STX1B_S239P	1ng	100ng	0.396	9639	49125	0.105617	0.239666
pcDNA3.1 cmyc-NL-FBXO28	pcDNA3.1 mCit-His3C-STX1B_S239P	1ng	200ng	0.4193	17696.8	27719	0.128917	0.989834
pcDNA3.1 cmyc-NL-FBXO28	pcDNA3.1 mCit-His3C-STX1B_S239P	2ng	12.5ng	0.3298	682.2	43012	0.0394167	0.011768
pcDNA3.1 cmyc-NL-FBXO28	pcDNA3.1 mCit-His3C-STX1B_S239P	2ng	25ng	0.335	1460.8	92255	0.0446167	0.0141927
pcDNA3.1 cmyc-NL-FBXO28	pcDNA3.1 mCit-His3C-STX1B_S239P	2ng	50ng	0.3698	4692	104696	0.0794167	0.0464973
pcDNA3.1 cmyc-NL-FBXO28	pcDNA3.1 mCit-His3C-STX1B_S239P	2ng	100ng	0.4042	11653.8	83116	0.113817	0.155644
pcDNA3.1 cmyc-NL-FBXO28	pcDNA3.1 mCit-His3C-STX1B_S239P	1ng	100ng	0.4146	11326	48743	0.124217	0.285737
pcDNA3.1 cmyc-NL-FBXO28	pcDNA3.1 mCit-His3C-STX1B_S239P	1ng	200ng	0.3942	18682.5	28497	0.103817	1.00158
pcDNA3.1 cmyc-NL-FBXO28	pcDNA3.1 mCit-His3C-STX1B_V216E	2ng	12.5ng	0.3018	992	74443	0.0114167	0.0108337
pcDNA3.1 cmyc-NL-FBXO28	pcDNA3.1 mCit-His3C-STX1B_V216E	2ng	25ng	0.3025	2126.5	83975	0.0121167	0.0248002
pcDNA3.1 cmyc-NL-FBXO28	pcDNA3.1 mCit-His3C-STX1B_V216E	2ng	50ng	0.3121	3440.8	106663	0.0217167	0.0325872
pcDNA3.1 cmyc-NL-FBXO28	pcDNA3.1 mCit-His3C-STX1B_V216E	2ng	100ng	0.3221	9382.8	58574	0.0317167	0.187621
pcDNA3.1 cmyc-NL-FBXO28	pcDNA3.1 mCit-His3C-STX1B_V216E	1ng	100ng	0.3223	9887.2	28621	0.0319167	0.518979
pcDNA3.1 cmyc-NL-FBXO28	pcDNA3.1 mCit-His3C-STX1B_V216E	1ng	200ng	0.3432	15342.2	20615	0.0528167	1.43629
pcDNA3.1 cmyc-NL-FBXO28	pcDNA3.1 mCit-His3C-STX1B_V216E	2ng	12.5ng	0.3037	895.5	69396	0.0133167	0.0101279
pcDNA3.1 cmyc-NL-FBXO28	pcDNA3.1 mCit-His3C-STX1B_V216E	2ng	25ng	0.3113	1692	61201	0.0209167	0.027352
pcDNA3.1 cmyc-NL-FBXO28	pcDNA3.1 mCit-His3C-STX1B_V216E	2ng	50ng	0.3194	3035.5	65740	0.0290167	0.0492822
pcDNA3.1 cmyc-NL-FBXO28	pcDNA3.1 mCit-His3C-STX1B_V216E	2ng	100ng	0.3215	9151.8	61167	0.0311167	0.17356
pcDNA3.1 cmyc-NL-FBXO28	pcDNA3.1 mCit-His3C-STX1B_V216E	1ng	100ng	0.3311	8543	30966	0.0407167	0.396004
pcDNA3.1 cmyc-NL-FBXO28	pcDNA3.1 mCit-His3C-STX1B_V216E	1ng	200ng	0.3297	14570.2	22502	0.0393167	1.15463
pcDNA3.1 cmyc-NL-FBXO28	pcDNA3.1 mCit-His3C-STX1B_V216E	2ng	25ng	0.3027	1650.2	82287	0.0123167	0.0187787
pcDNA3.1 cmyc-NL-FBXO28	pcDNA3.1 mCit-His3C-STX1B_V216E	2ng	12.5ng	0.3077	639.2	28347	0.0173167	0.0188844
pcDNA3.1 cmyc-NL-FBXO28	pcDNA3.1 mCit-His3C-STX1B_V216E	2ng	50ng	0.3127	2995.2	49873	0.0223167	0.0679478
pcDNA3.1 cmyc-NL-FBXO28	pcDNA3.1 mCit-His3C-STX1B_V216E	2ng	100ng	0.323	9306.8	53026	0.0326167	0.21012
pcDNA3.1 cmyc-NL-FBXO28	pcDNA3.1 mCit-His3C-STX1B_V216E	1ng	100ng	0.331	8895.8	30682	0.0406167	0.418653
pcDNA3.1 cmyc-NL-FBXO28	pcDNA3.1 mCit-His3C-STX1B_V216E	1ng	200ng	0.353	15034.8	21079	0.0626167	1.34728
