# Supplementary material for: Systematic discovery of protein interaction interfaces using AlphaFold and experimental validation
Source: Mol Syst Biol. 2024 Jan 15;20(2):75–97. doi: 10.1038/s44320-023-00005-6 (PMC10883280; doi:10.1038/s44320-023-00005-6)
Supplement: Supplementary file 17 — Source Data Fig. 4 [file 44320_2023_5_MOESM17_ESM.zip › Figure 5/5K/PEX3_PEX16_bret_expr_df.xlsx]

## Sheet: Legend
PEX3_PEX16_bret_expr_df
BRET expression data for the interaction pair PEX3-PEX16 and their mutants
Header legend
NL_plasmid	Name of the plasmid construct with the NL-tagged protein
mCit_plasmid	Name of the plasmid construct with the mCit-tagged protein
NL_property	Amount of transfection for NL-tagged protein
mCit_property	Amount of transfection for mCit-tagged protein
BRET	BRET value
avg_FL	Fluorescence value from the expression plasmid
totLu	Luminescence value from the expression plasmid
norm_BRET	BRET value normalized for bleedthrough (value plotted in figure)
expr_ratio	Expression ratio of acceptor protein (mCit-tagged protein) to donor protein (NL-tagged protein)

## Sheet: PEX3_PEX16_bret_expr_df
NL_plasmid	mCit_plasmid	NL_property	mCit_property	BRET	avg_FL	totLu	norm_BRET	expr_ratio
pcDNA3.1 PEX3-NL-cmyc	pcDNA3.1 PEX16-His3C-mCit	8ng	25ng	1.1902	1019.2	83830	0.899467	0.00616846
pcDNA3.1 PEX3-NL-cmyc	pcDNA3.1 PEX16-His3C-mCit	8ng	25ng	1.0066	1820.5	38486	0.715867	0.03846
pcDNA3.1 PEX3-NL-cmyc	pcDNA3.1 PEX16-His3C-mCit	8ng	25ng	1.102	893	59860	0.811267	0.00656331
pcDNA3.1 PEX3-NL-cmyc	pcDNA3.1 PEX16-His3C-mCit_K169A	8ng	25ng	1.1783	1316	136427	0.887567	0.00595812
pcDNA3.1 PEX3-NL-cmyc	pcDNA3.1 PEX16-His3C-mCit_K169A	8ng	25ng	1.0322	2009	63722	0.741467	0.0251395
pcDNA3.1 PEX3-NL-cmyc	pcDNA3.1 PEX16-His3C-mCit_K169A	8ng	25ng	1.1498	1106.8	107014	0.859067	0.00562525
pcDNA3.1 PEX3-NL-cmyc	pcDNA3.1 PEX16-His3C-mCit_W189G	8ng	25ng	1.2159	867.2	137929	0.925167	0.00251431
pcDNA3.1 PEX3-NL-cmyc	pcDNA3.1 PEX16-His3C-mCit_W189G	8ng	25ng	1.1062	1673.2	63687	0.815467	0.0194317
pcDNA3.1 PEX3-NL-cmyc	pcDNA3.1 PEX16-His3C-mCit_W189G	8ng	25ng	1.2171	813.2	117600	0.926367	0.00248867
pcDNA3.1 PEX3-NL-cmyc	pcDNA3.1 PEX16-His3C-mCit_del162-192	8ng	25ng	0.6458	921.8	61970	0.355067	0.0068258
pcDNA3.1 PEX3-NL-cmyc	pcDNA3.1 PEX16-His3C-mCit_del162-192	8ng	25ng	0.6032	1651.8	35937	0.312467	0.0361751
pcDNA3.1 PEX3-NL-cmyc	pcDNA3.1 PEX16-His3C-mCit_del162-192	8ng	25ng	0.5992	889.8	41429	0.308467	0.00979699
pcDNA3.1 PEX3-NL-cmyc_R54S	pcDNA3.1 PEX16-His3C-mCit	8ng	25ng	0.9892	1037.2	48000	0.698467	0.0117282
pcDNA3.1 PEX3-NL-cmyc_R54S	pcDNA3.1 PEX16-His3C-mCit	8ng	25ng	0.8319	1928.8	21350	0.541167	0.0854205
pcDNA3.1 PEX3-NL-cmyc_R54S	pcDNA3.1 PEX16-His3C-mCit	8ng	25ng	0.8824	942.2	28563	0.591667	0.0173733
pcDNA3.1 PEX3-NL-cmyc_E272R	pcDNA3.1 PEX16-His3C-mCit	8ng	25ng	0.7588	762.5	79557	0.468067	0.00307858
pcDNA3.1 PEX3-NL-cmyc_E272R	pcDNA3.1 PEX16-His3C-mCit	8ng	25ng	0.6351	1656.2	40567	0.344367	0.0315884
pcDNA3.1 PEX3-NL-cmyc_E272R	pcDNA3.1 PEX16-His3C-mCit	8ng	25ng	0.727	754.5	65041	0.436267	0.00368974
