# Supplementary material for: Systematic discovery of protein interaction interfaces using AlphaFold and experimental validation
Source: Mol Syst Biol. 2024 Jan 15;20(2):75–97. doi: 10.1038/s44320-023-00005-6 (PMC10883280; doi:10.1038/s44320-023-00005-6)
Supplement: Supplementary file 17 — Source Data Fig. 4 [file 44320_2023_5_MOESM17_ESM.zip › Figure 5/5C/STX1B_VAMP2_bret_expr_df.xlsx]

## Sheet: Legend
STX1B_VAMP2_bret_expr_df
BRET expression data for the interaction pair STX1B-VAMP2 and their mutants
Header legend
NL_plasmid	Name of the plasmid construct with the NL-tagged protein
mCit_plasmid	Name of the plasmid construct with the mCit-tagged protein
NL_property	Amount of transfection for NL-tagged protein
mCit_property	Amount of transfection for mCit-tagged protein
BRET	BRET value
avg_FL	Fluorescence value from the expression plasmid
totLu	Luminescence value from the expression plasmid
norm_BRET	BRET value normalized for bleedthrough (value plotted in figure)
expr_ratio	Expression ratio of acceptor protein (mCit-tagged protein) to donor protein (NL-tagged protein)

## Sheet: STX1B_VAMP2_bret_expr_df
NL_plasmid	mCit_plasmid	NL_property	mCit_property	BRET	avg_FL	totLu	norm_BRET	expr_ratio
pcDNA3.1 cmyc-NL-STX1B	pcDNA3.1 mCit-His3C-VAMP2	2ng	12.5ng	0.4603	475.5	71810	0.170533	0.00261871
pcDNA3.1 cmyc-NL-STX1B	pcDNA3.1 mCit-His3C-VAMP2	2ng	25ng	0.5695	861.5	78927	0.279733	0.00757149
pcDNA3.1 cmyc-NL-STX1B	pcDNA3.1 mCit-His3C-VAMP2	2ng	50ng	0.5856	1575.8	118559	0.295833	0.0112113
pcDNA3.1 cmyc-NL-STX1B	pcDNA3.1 mCit-His3C-VAMP2	2ng	100ng	0.7134	2776.2	136156	0.423633	0.0188452
pcDNA3.1 cmyc-NL-STX1B	pcDNA3.1 mCit-His3C-VAMP2	1ng	100ng	0.7411	3368.5	69778	0.451333	0.0471918
pcDNA3.1 cmyc-NL-STX1B	pcDNA3.1 mCit-His3C-VAMP2	1ng	200ng	0.7562	5823.8	57298	0.466433	0.105129
pcDNA3.1 cmyc-NL-STX1B	pcDNA3.1 mCit-His3C-VAMP2	2ng	12.5ng	0.4541	624.8	98742	0.164333	0.00345682
pcDNA3.1 cmyc-NL-STX1B	pcDNA3.1 mCit-His3C-VAMP2	2ng	50ng	0.5801	774.2	60096	0.290333	0.00857034
pcDNA3.1 cmyc-NL-STX1B	pcDNA3.1 mCit-His3C-VAMP2	2ng	25ng	0.5487	854.8	59644	0.258933	0.0101093
pcDNA3.1 cmyc-NL-STX1B	pcDNA3.1 mCit-His3C-VAMP2	2ng	100ng	0.7118	2776.8	96409	0.422033	0.0270242
pcDNA3.1 cmyc-NL-STX1B	pcDNA3.1 mCit-His3C-VAMP2	1ng	100ng	0.7027	2506	57085	0.412933	0.0421567
pcDNA3.1 cmyc-NL-STX1B	pcDNA3.1 mCit-His3C-VAMP2	1ng	200ng	0.7437	5432.5	54093	0.453933	0.104027
pcDNA3.1 cmyc-NL-STX1B	pcDNA3.1 mCit-His3C-VAMP2	2ng	12.5ng	0.4587	421.8	42972	0.168933	0.0031896
pcDNA3.1 cmyc-NL-STX1B	pcDNA3.1 mCit-His3C-VAMP2	2ng	50ng	0.5458	1340.8	104342	0.256033	0.0104521
pcDNA3.1 cmyc-NL-STX1B	pcDNA3.1 mCit-His3C-VAMP2	2ng	25ng	0.5724	829.8	51919	0.282633	0.011235
pcDNA3.1 cmyc-NL-STX1B	pcDNA3.1 mCit-His3C-VAMP2	2ng	100ng	0.6914	4135.8	169170	0.401633	0.0233305
pcDNA3.1 cmyc-NL-STX1B	pcDNA3.1 mCit-His3C-VAMP2	1ng	100ng	0.684	3653.8	75510	0.394233	0.0474009
pcDNA3.1 cmyc-NL-STX1B	pcDNA3.1 mCit-His3C-VAMP2	1ng	200ng	0.7647	11883.2	126180	0.474933	0.0953939
pcDNA3.1 cmyc-NL-STX1B	pcDNA3.1 mCit-His3C-VAMP2	2ng	12.5ng	0.48	1151	135601	0.175833	0.00610423
pcDNA3.1 cmyc-NL-STX1B	pcDNA3.1 mCit-His3C-VAMP2	2ng	25ng	0.5839	2688	172230	0.279733	0.0139537
pcDNA3.1 cmyc-NL-STX1B	pcDNA3.1 mCit-His3C-VAMP2	2ng	50ng	0.6938	5493.8	189287	0.389633	0.0278801
pcDNA3.1 cmyc-NL-STX1B	pcDNA3.1 mCit-His3C-VAMP2	2ng	100ng	0.8571	9327	178466	0.552933	0.0517039
pcDNA3.1 cmyc-NL-STX1B	pcDNA3.1 mCit-His3C-VAMP2	1ng	200ng	0.8902	14875.5	90349	0.586033	0.169962
pcDNA3.1 cmyc-NL-STX1B	pcDNA3.1 mCit-His3C-VAMP2	2ng	12.5ng	0.442	1152.5	126510	0.137833	0.0065729
pcDNA3.1 cmyc-NL-STX1B	pcDNA3.1 mCit-His3C-VAMP2	2ng	25ng	0.5619	2805.2	157068	0.257733	0.0161143
pcDNA3.1 cmyc-NL-STX1B	pcDNA3.1 mCit-His3C-VAMP2	2ng	50ng	0.7016	5517.2	179626	0.397433	0.0295556
pcDNA3.1 cmyc-NL-STX1B	pcDNA3.1 mCit-His3C-VAMP2	2ng	100ng	0.8343	14322.5	197183	0.530133	0.0726515
pcDNA3.1 cmyc-NL-STX1B	pcDNA3.1 mCit-His3C-VAMP2	1ng	100ng	0.8431	13091.2	108220	0.538933	0.123292
pcDNA3.1 cmyc-NL-STX1B	pcDNA3.1 mCit-His3C-VAMP2	1ng	200ng	0.8832	24894.5	87974	0.579033	0.295432
pcDNA3.1 cmyc-NL-STX1B	pcDNA3.1 mCit-His3C-VAMP2	2ng	12.5ng	0.4906	674.8	108249	0.186433	0.00311193
pcDNA3.1 cmyc-NL-STX1B	pcDNA3.1 mCit-His3C-VAMP2	2ng	25ng	0.5812	1473	133420	0.277033	0.00871336
pcDNA3.1 cmyc-NL-STX1B	pcDNA3.1 mCit-His3C-VAMP2	2ng	50ng	0.7163	4448.5	174492	0.412133	0.0241486
pcDNA3.1 cmyc-NL-STX1B	pcDNA3.1 mCit-His3C-VAMP2	2ng	100ng	0.8345	13713.5	202299	0.530333	0.0676833
pcDNA3.1 cmyc-NL-STX1B	pcDNA3.1 mCit-His3C-VAMP2	1ng	100ng	0.8582	7662.5	96638	0.554033	0.0796799
pcDNA3.1 cmyc-NL-STX1B	pcDNA3.1 mCit-His3C-VAMP2	1ng	200ng	0.9153	23673.5	95387	0.611133	0.257733
pcDNA3.1 cmyc-NL-STX1B_del182-288	pcDNA3.1 mCit-His3C-VAMP2	2ng	12.5ng	0.2915	671.8	630110	0.00173333	0.000594701
pcDNA3.1 cmyc-NL-STX1B_del182-288	pcDNA3.1 mCit-His3C-VAMP2	2ng	25ng	0.2953	1183.2	563235	0.00553333	0.00158161
pcDNA3.1 cmyc-NL-STX1B_del182-288	pcDNA3.1 mCit-His3C-VAMP2	2ng	50ng	0.2952	1150.5	424088	0.00543333	0.00202845
pcDNA3.1 cmyc-NL-STX1B_del182-288	pcDNA3.1 mCit-His3C-VAMP2	2ng	100ng	0.3021	3370.2	635526	0.0123333	0.00486753
pcDNA3.1 cmyc-NL-STX1B_del182-288	pcDNA3.1 mCit-His3C-VAMP2	1ng	100ng	0.3021	3221.2	564092	0.0123333	0.00522278
pcDNA3.1 cmyc-NL-STX1B_del182-288	pcDNA3.1 mCit-His3C-VAMP2	1ng	200ng	0.3118	6380.5	448124	0.0220333	0.0137145
pcDNA3.1 cmyc-NL-STX1B_del182-288	pcDNA3.1 mCit-His3C-VAMP2	2ng	12.5ng	0.2924	685.2	728708	0.00263333	0.000532216
pcDNA3.1 cmyc-NL-STX1B_del182-288	pcDNA3.1 mCit-His3C-VAMP2	2ng	25ng	0.2941	952.5	401981	0.00433333	0.00164289
pcDNA3.1 cmyc-NL-STX1B_del182-288	pcDNA3.1 mCit-His3C-VAMP2	2ng	50ng	0.2989	1358	370249	0.00913333	0.00289498
pcDNA3.1 cmyc-NL-STX1B_del182-288	pcDNA3.1 mCit-His3C-VAMP2	2ng	100ng	0.303	2913.5	406803	0.0132333	0.0065007
pcDNA3.1 cmyc-NL-STX1B_del182-288	pcDNA3.1 mCit-His3C-VAMP2	1ng	100ng	0.3052	3209	378305	0.0154333	0.00778769
pcDNA3.1 cmyc-NL-STX1B_del182-288	pcDNA3.1 mCit-His3C-VAMP2	1ng	200ng	0.312	6406.8	378193	0.0222333	0.0163531
pcDNA3.1 cmyc-NL-STX1B_del182-288	pcDNA3.1 mCit-His3C-VAMP2	2ng	12.5ng	0.2933	511.5	314652	0.00353333	0.000682805
pcDNA3.1 cmyc-NL-STX1B_del182-288	pcDNA3.1 mCit-His3C-VAMP2	2ng	25ng	0.2949	969.5	250980	0.00513333	0.00271945
pcDNA3.1 cmyc-NL-STX1B_del182-288	pcDNA3.1 mCit-His3C-VAMP2	2ng	50ng	0.297	1456.5	347497	0.00723333	0.00337454
pcDNA3.1 cmyc-NL-STX1B_del182-288	pcDNA3.1 mCit-His3C-VAMP2	2ng	100ng	0.2958	4185	638251	0.00603333	0.00613278
pcDNA3.1 cmyc-NL-STX1B_del182-288	pcDNA3.1 mCit-His3C-VAMP2	1ng	100ng	0.301	2704.8	325614	0.0112333	0.00749517
pcDNA3.1 cmyc-NL-STX1B_del182-288	pcDNA3.1 mCit-His3C-VAMP2	1ng	200ng	0.3121	5267	304926	0.0223333	0.0165475
pcDNA3.1 cmyc-NL-STX1B_del182-288	pcDNA3.1 mCit-His3C-VAMP2	2ng	12.5ng	0.2887	1228.8	2063657	-0.00168333	0.000454561
pcDNA3.1 cmyc-NL-STX1B_del182-288	pcDNA3.1 mCit-His3C-VAMP2	2ng	25ng	0.2936	2253.2	1976354	0.00321667	0.000995746
pcDNA3.1 cmyc-NL-STX1B_del182-288	pcDNA3.1 mCit-His3C-VAMP2	2ng	50ng	0.2942	5944.8	2027346	0.00381667	0.00280063
pcDNA3.1 cmyc-NL-STX1B_del182-288	pcDNA3.1 mCit-His3C-VAMP2	2ng	100ng	0.2952	12692.2	2177853	0.00481667	0.00571886
pcDNA3.1 cmyc-NL-STX1B_del182-288	pcDNA3.1 mCit-His3C-VAMP2	1ng	100ng	0.2989	13716.2	1293005	0.00851667	0.0104616
pcDNA3.1 cmyc-NL-STX1B_del182-288	pcDNA3.1 mCit-His3C-VAMP2	1ng	200ng	0.3046	21798.8	994238	0.0142167	0.0218509
pcDNA3.1 cmyc-NL-STX1B_del182-288	pcDNA3.1 mCit-His3C-VAMP2	2ng	12.5ng	0.292	1870	1475706	0.00161667	0.00107443
pcDNA3.1 cmyc-NL-STX1B_del182-288	pcDNA3.1 mCit-His3C-VAMP2	2ng	25ng	0.2929	3565.2	1550593	0.00251667	0.00212265
pcDNA3.1 cmyc-NL-STX1B_del182-288	pcDNA3.1 mCit-His3C-VAMP2	2ng	50ng	0.295	7361.8	1705058	0.00461667	0.0041692
pcDNA3.1 cmyc-NL-STX1B_del182-288	pcDNA3.1 mCit-His3C-VAMP2	2ng	100ng	0.296	15020.5	2072054	0.00561667	0.00714149
pcDNA3.1 cmyc-NL-STX1B_del182-288	pcDNA3.1 mCit-His3C-VAMP2	1ng	100ng	0.2993	18324.5	1225996	0.00891667	0.0148283
pcDNA3.1 cmyc-NL-STX1B_del182-288	pcDNA3.1 mCit-His3C-VAMP2	1ng	200ng	0.3041	24836.5	869881	0.0137167	0.0285448
pcDNA3.1 cmyc-NL-STX1B_del182-288	pcDNA3.1 mCit-His3C-VAMP2	2ng	12.5ng	0.2899	1506	1864602	-0.000483333	0.00065283
pcDNA3.1 cmyc-NL-STX1B_del182-288	pcDNA3.1 mCit-His3C-VAMP2	2ng	25ng	0.2947	3288.5	1861855	0.00431667	0.00161642
pcDNA3.1 cmyc-NL-STX1B_del182-288	pcDNA3.1 mCit-His3C-VAMP2	2ng	50ng	0.2929	6798.8	1919622	0.00251667	0.00340587
pcDNA3.1 cmyc-NL-STX1B_del182-288	pcDNA3.1 mCit-His3C-VAMP2	2ng	100ng	0.2944	14519.8	2321608	0.00401667	0.00615386
pcDNA3.1 cmyc-NL-STX1B_del182-288	pcDNA3.1 mCit-His3C-VAMP2	1ng	100ng	0.2989	15381.2	1455961	0.00851667	0.0104341
pcDNA3.1 cmyc-NL-STX1B_del182-288	pcDNA3.1 mCit-His3C-VAMP2	1ng	200ng	0.3041	20291	1022768	0.0137167	0.0197463
