# Supplementary material for: Systematic discovery of protein interaction interfaces using AlphaFold and experimental validation
Source: Mol Syst Biol. 2024 Jan 15;20(2):75–97. doi: 10.1038/s44320-023-00005-6 (PMC10883280; doi:10.1038/s44320-023-00005-6)
Supplement: Supplementary file 18 — Source Data Fig. 5 [file 44320_2023_5_MOESM18_ESM.zip]

Archive with 32 entries (25 files):
- Figure 6/
- Figure 6/6E/
- Figure 6/6F/
- Figure 6/.DS_Store
- __MACOSX/Figure 6/._.DS_Store
- Figure 6/6D/
- Figure 6/6E/SNRPB_GIGYF1_GIGYF1_mutants_bret_expr_df.xlsx
- __MACOSX/Figure 6/6E/._SNRPB_GIGYF1_GIGYF1_mutants_bret_expr_df.xlsx
- Figure 6/6F/.DS_Store
- __MACOSX/Figure 6/6F/._.DS_Store
- Figure 6/6F/GAPDH/
- __MACOSX/Figure 6/6F/._GAPDH
- Figure 6/6F/GIGYF1/
- __MACOSX/Figure 6/6F/._GIGYF1
- Figure 6/6F/HA/
- __MACOSX/Figure 6/6F/._HA
- Figure 6/6F/western_blot_cropping_label.pdf
- __MACOSX/Figure 6/6F/._western_blot_cropping_label.pdf
- Figure 6/6D/SNRPB_GIGYF1_SNRPB_mutants_bret_expr_df.xlsx
- __MACOSX/Figure 6/6D/._SNRPB_GIGYF1_SNRPB_mutants_bret_expr_df.xlsx
- Figure 6/6F/GAPDH/G20 Lab 2023-07-28 12h01m23s.tif
- __MACOSX/Figure 6/6F/GAPDH/._G20 Lab 2023-07-28 12h01m23s.tif
- Figure 6/6F/GAPDH/G20 Lab 2023-07-28 12h01m23s+G20 Lab 2023-07-28 12h00m30s.tif
- __MACOSX/Figure 6/6F/GAPDH/._G20 Lab 2023-07-28 12h01m23s+G20 Lab 2023-07-28 12h00m30s.tif
- Figure 6/6F/GIGYF1/G20 Lab 2023-07-28 09h34m42s.tif
- __MACOSX/Figure 6/6F/GIGYF1/._G20 Lab 2023-07-28 09h34m42s.tif
- Figure 6/6F/GIGYF1/G20 Lab 2023-07-28 09h34m42s+G20 Lab 2023-07-28 09h36m17s.tif
- __MACOSX/Figure 6/6F/GIGYF1/._G20 Lab 2023-07-28 09h34m42s+G20 Lab 2023-07-28 09h36m17s.tif
- Figure 6/6F/HA/G20 Lab 2023-07-28 09h17m47s.tif
- __MACOSX/Figure 6/6F/HA/._G20 Lab 2023-07-28 09h17m47s.tif
- Figure 6/6F/HA/G20 Lab 2023-07-28 09h17m47s+G20 Lab 2023-07-28 09h16m30s.tif
- __MACOSX/Figure 6/6F/HA/._G20 Lab 2023-07-28 09h17m47s+G20 Lab 2023-07-28 09h16m30s.tif
