# Supplementary material for: Systematic discovery of protein interaction interfaces using AlphaFold and experimental validation
Source: Mol Syst Biol. 2024 Jan 15;20(2):75–97. doi: 10.1038/s44320-023-00005-6 (PMC10883280; doi:10.1038/s44320-023-00005-6)
Supplement: Supplementary file 18 — Source Data Fig. 5 [file 44320_2023_5_MOESM18_ESM.zip › Figure 6/6E/SNRPB_GIGYF1_GIGYF1_mutants_bret_expr_df.xlsx]

## Sheet: Legend
SNRPB_GIGYF1_bret_expr_df
BRET expression data for the interaction pair SNRPB-GIGYF1 and their mutants
Header legend
NL_plasmid	Name of the plasmid construct with the NL-tagged protein
mCit_plasmid	Name of the plasmid construct with the mCit-tagged protein
NL_property	Amount of transfection for NL-tagged protein
mCit_property	Amount of transfection for mCit-tagged protein
BRET	BRET value
avg_FL	Fluorescence value from the expression plasmid
totLu	Luminescence value from the expression plasmid
norm_BRET	BRET value normalized for bleedthrough (value plotted in figure)
expr_ratio	Expression ratio of acceptor protein (mCit-tagged protein) to donor protein (NL-tagged protein)

## Sheet: SNRPB_GIGYF1_bret_expr_df
NL_plasmid	mCit_plasmid	NL_property	mCit_property	BRET	avg_FL	totLu	normFL	norm_BRET	expr_ratio
pcDNA3.1 NL-SNRPB	pcDNA3.1 mCit-His3C-GIGYF1	2ng	12.5ng	0.3201	1523	1105749	-0.965834	0.0275167	2.49256e-08
pcDNA3.1 NL-SNRPB	pcDNA3.1 mCit-His3C-GIGYF1	2ng	25ng	0.353	3465.5	1068250	-0.922256	0.0604167	6.70376e-08
pcDNA3.1 NL-SNRPB	pcDNA3.1 mCit-His3C-GIGYF1	2ng	50ng	0.4233	11696.2	1116453	-0.737612	0.130717	2.31184e-07
pcDNA3.1 NL-SNRPB	pcDNA3.1 mCit-His3C-GIGYF1	2ng	100ng	0.5064	33004	1097239	-0.259602	0.213817	6.7544e-07
pcDNA3.1 NL-SNRPB	pcDNA3.1 mCit-His3C-GIGYF1	1ng	100ng	0.5229	30696.8	898286	-0.31136	0.230317	7.68585e-07
pcDNA3.1 NL-SNRPB	pcDNA3.1 mCit-His3C-GIGYF1	1ng	200ng	0.629	55971	795059	0.255631	0.336417	1.5932e-06
pcDNA3.1 NL-SNRPB	pcDNA3.1 mCit-His3C-GIGYF1	2ng	12.5ng	0.3126	1063.8	980885	-0.976135	0.0200167	1.75112e-08
pcDNA3.1 NL-SNRPB	pcDNA3.1 mCit-His3C-GIGYF1	2ng	25ng	0.3544	3171.2	942767	-0.928859	0.0618167	6.89806e-08
pcDNA3.1 NL-SNRPB	pcDNA3.1 mCit-His3C-GIGYF1	2ng	50ng	0.404	7881.5	1057639	-0.82319	0.111417	1.62393e-07
pcDNA3.1 NL-SNRPB	pcDNA3.1 mCit-His3C-GIGYF1	2ng	100ng	0.4732	21725.8	1049679	-0.512612	0.180617	4.62725e-07
pcDNA3.1 NL-SNRPB	pcDNA3.1 mCit-His3C-GIGYF1	1ng	100ng	0.5282	31588	940393	-0.291368	0.235617	7.55271e-07
pcDNA3.1 NL-SNRPB	pcDNA3.1 mCit-His3C-GIGYF1	1ng	200ng	0.6811	48941.5	699482	0.0979339	0.388517	1.58532e-06
pcDNA3.1 NL-SNRPB	pcDNA3.1 mCit-His3C-GIGYF1	2ng	12.5ng	0.3281	860.5	1974416	-0.980696	0.0355167	6.32578e-09
pcDNA3.1 NL-SNRPB	pcDNA3.1 mCit-His3C-GIGYF1	2ng	25ng	0.3784	3299.5	2353489	-0.92598	0.0858167	2.86625e-08
pcDNA3.1 NL-SNRPB	pcDNA3.1 mCit-His3C-GIGYF1	2ng	50ng	0.4196	5844	2076390	-0.868898	0.127017	6.01494e-08
pcDNA3.1 NL-SNRPB	pcDNA3.1 mCit-His3C-GIGYF1	2ng	100ng	0.5488	31758.2	2456447	-0.287549	0.256217	2.88553e-07
pcDNA3.1 NL-SNRPB	pcDNA3.1 mCit-His3C-GIGYF1	1ng	100ng	0.598	29656.8	1866959	-0.334691	0.305417	3.54812e-07
pcDNA3.1 NL-SNRPB	pcDNA3.1 mCit-His3C-GIGYF1	1ng	200ng	0.6461	57289.5	2110251	0.28521	0.353517	6.09019e-07
pcDNA3.1 NL-SNRPB	pcDNA3.1 mCit-His3C-GIGYF1_L508F	2ng	12.5ng	0.2982	589.5	1011512	-0.986775	0.00561667	6.3374e-09
pcDNA3.1 NL-SNRPB	pcDNA3.1 mCit-His3C-GIGYF1_L508F	2ng	25ng	0.3081	883.2	964101	-0.980187	0.0155167	1.35676e-08
pcDNA3.1 NL-SNRPB	pcDNA3.1 mCit-His3C-GIGYF1_L508F	2ng	50ng	0.4008	11509.5	1155717	-0.741801	0.108217	2.19592e-07
pcDNA3.1 NL-SNRPB	pcDNA3.1 mCit-His3C-GIGYF1_L508F	2ng	100ng	0.4705	30614.2	1109552	-0.313213	0.177917	6.19054e-07
pcDNA3.1 NL-SNRPB	pcDNA3.1 mCit-His3C-GIGYF1_L508F	1ng	100ng	0.4756	26934.8	915780	-0.395756	0.183017	6.60416e-07
pcDNA3.1 NL-SNRPB	pcDNA3.1 mCit-His3C-GIGYF1_L508F	1ng	200ng	0.5824	60984.5	857300	0.368102	0.289817	1.60893e-06
pcDNA3.1 NL-SNRPB	pcDNA3.1 mCit-His3C-GIGYF1_L508F	2ng	12.5ng	0.2991	510.5	873376	-0.988548	0.00651667	5.29713e-09
pcDNA3.1 NL-SNRPB	pcDNA3.1 mCit-His3C-GIGYF1_L508F	2ng	25ng	0.3129	1012.5	809545	-0.977286	0.0203167	1.9828e-08
pcDNA3.1 NL-SNRPB	pcDNA3.1 mCit-His3C-GIGYF1_L508F	2ng	50ng	0.3771	5314	846007	-0.880788	0.0845167	1.34564e-07
pcDNA3.1 NL-SNRPB	pcDNA3.1 mCit-His3C-GIGYF1_L508F	2ng	100ng	0.4543	21997.8	1049746	-0.50651	0.161717	4.68571e-07
pcDNA3.1 NL-SNRPB	pcDNA3.1 mCit-His3C-GIGYF1_L508F	1ng	100ng	0.5013	25258	900174	-0.433372	0.208717	6.29693e-07
pcDNA3.1 NL-SNRPB	pcDNA3.1 mCit-His3C-GIGYF1_L508F	1ng	200ng	0.598	47240	680869	0.0597631	0.305417	1.57238e-06
pcDNA3.1 NL-SNRPB	pcDNA3.1 mCit-His3C-GIGYF1_L508F	2ng	12.5ng	0.3053	423.5	1791437	-0.990499	0.0127167	1.46896e-09
pcDNA3.1 NL-SNRPB	pcDNA3.1 mCit-His3C-GIGYF1_L508F	2ng	25ng	0.3204	897.2	2270770	-0.979873	0.0278167	5.86048e-09
pcDNA3.1 NL-SNRPB	pcDNA3.1 mCit-His3C-GIGYF1_L508F	2ng	50ng	0.3939	5684.5	2136722	-0.872476	0.101317	5.67586e-08
pcDNA3.1 NL-SNRPB	pcDNA3.1 mCit-His3C-GIGYF1_L508F	1ng	100ng	0.5351	21822.2	1752050	-0.51045	0.242517	2.77268e-07
pcDNA3.1 NL-SNRPB	pcDNA3.1 mCit-His3C-GIGYF1_L508F	2ng	100ng	0.504	29559.8	2051917	-0.336867	0.211417	3.21586e-07
pcDNA3.1 NL-SNRPB	pcDNA3.1 mCit-His3C-GIGYF1_L508F	1ng	200ng	0.6053	60201	2389574	0.350525	0.312717	5.64955e-07
pcDNA3.1 NL-SNRPB	pcDNA3.1 mCit-His3C-GIGYF1	2ng	12.5ng	0.3596	1484.5	442897	-0.966697	0.0554333	5.79442e-08
pcDNA3.1 NL-SNRPB	pcDNA3.1 mCit-His3C-GIGYF1	2ng	25ng	0.4082	3736.2	447281	-0.916184	0.104033	1.71557e-07
pcDNA3.1 NL-SNRPB	pcDNA3.1 mCit-His3C-GIGYF1	2ng	50ng	0.4474	9056.8	423491	-0.796823	0.143233	4.66458e-07
pcDNA3.1 NL-SNRPB	pcDNA3.1 mCit-His3C-GIGYF1	2ng	100ng	0.576	10397.5	385254	-0.766747	0.271833	5.92428e-07
pcDNA3.1 NL-SNRPB	pcDNA3.1 mCit-His3C-GIGYF1	1ng	200ng	0.6444	28731.5	291176	-0.355449	0.340233	2.22386e-06
pcDNA3.1 NL-SNRPB	pcDNA3.1 mCit-His3C-GIGYF1	2ng	12.5ng	0.3595	1890.2	414640	-0.957596	0.0553333	8.4153e-08
pcDNA3.1 NL-SNRPB	pcDNA3.1 mCit-His3C-GIGYF1	2ng	25ng	0.3974	5181.5	428501	-0.88376	0.0932333	2.55706e-07
pcDNA3.1 NL-SNRPB	pcDNA3.1 mCit-His3C-GIGYF1	2ng	50ng	0.4533	8744.8	405019	-0.803823	0.149133	4.705e-07
pcDNA3.1 NL-SNRPB	pcDNA3.1 mCit-His3C-GIGYF1	2ng	100ng	0.5434	27413	430737	-0.385028	0.239233	1.42556e-06
pcDNA3.1 NL-SNRPB	pcDNA3.1 mCit-His3C-GIGYF1	1ng	100ng	0.5687	22973.2	341864	-0.484628	0.264533	1.50596e-06
pcDNA3.1 NL-SNRPB	pcDNA3.1 mCit-His3C-GIGYF1	1ng	200ng	0.6908	56604.8	344788	0.269849	0.386633	3.71282e-06
pcDNA3.1 NL-SNRPB	pcDNA3.1 mCit-His3C-GIGYF1	2ng	12.5ng	0.363	936.2	414078	-0.978998	0.0588333	3.19639e-08
pcDNA3.1 NL-SNRPB	pcDNA3.1 mCit-His3C-GIGYF1	2ng	25ng	0.4145	3666.5	470904	-0.917747	0.110333	1.59505e-07
pcDNA3.1 NL-SNRPB	pcDNA3.1 mCit-His3C-GIGYF1	2ng	50ng	0.4645	6587.8	502559	-0.852212	0.160333	2.81047e-07
pcDNA3.1 NL-SNRPB	pcDNA3.1 mCit-His3C-GIGYF1	1ng	100ng	0.5864	15593.5	396741	-0.650182	0.282233	8.72545e-07
pcDNA3.1 NL-SNRPB	pcDNA3.1 mCit-His3C-GIGYF1	2ng	100ng	0.5623	20196.5	496821	-0.54692	0.258133	9.04944e-07
pcDNA3.1 NL-SNRPB	pcDNA3.1 mCit-His3C-GIGYF1	1ng	200ng	0.6946	49298	454624	0.105931	0.390433	2.44154e-06
pcDNA3.1 NL-SNRPB	pcDNA3.1 mCit-His3C-GIGYF1_L508F	2ng	12.5ng	0.3428	791	410766	-0.982255	0.0386333	2.4199e-08
pcDNA3.1 NL-SNRPB	pcDNA3.1 mCit-His3C-GIGYF1_L508F	2ng	25ng	0.3667	4192.5	424782	-0.905947	0.0625333	2.0513e-07
pcDNA3.1 NL-SNRPB	pcDNA3.1 mCit-His3C-GIGYF1_L508F	2ng	50ng	0.4127	7380.5	468845	-0.834429	0.108533	3.39801e-07
pcDNA3.1 NL-SNRPB	pcDNA3.1 mCit-His3C-GIGYF1_L508F	2ng	100ng	0.4987	17381	445830	-0.610082	0.194533	8.66348e-07
pcDNA3.1 NL-SNRPB	pcDNA3.1 mCit-His3C-GIGYF1_L508F	1ng	200ng	0.5822	14530.5	298114	-0.674029	0.278033	1.08471e-06
pcDNA3.1 NL-SNRPB	pcDNA3.1 mCit-His3C-GIGYF1_L508F	2ng	12.5ng	0.3474	1125.8	398570	-0.974744	0.0432333	4.40277e-08
pcDNA3.1 NL-SNRPB	pcDNA3.1 mCit-His3C-GIGYF1_L508F	2ng	25ng	0.3686	3907.5	436787	-0.912341	0.0644333	1.84624e-07
pcDNA3.1 NL-SNRPB	pcDNA3.1 mCit-His3C-GIGYF1_L508F	2ng	50ng	0.4055	9546.8	507089	-0.785831	0.101333	4.10697e-07
pcDNA3.1 NL-SNRPB	pcDNA3.1 mCit-His3C-GIGYF1_L508F	2ng	100ng	0.4812	20141.5	479566	-0.548154	0.177033	9.35241e-07
pcDNA3.1 NL-SNRPB	pcDNA3.1 mCit-His3C-GIGYF1_L508F	1ng	100ng	0.5039	22409.5	363461	-0.497274	0.199733	1.37998e-06
pcDNA3.1 NL-SNRPB	pcDNA3.1 mCit-His3C-GIGYF1_L508F	1ng	200ng	0.6359	52439	376600	0.176395	0.331733	3.14363e-06
pcDNA3.1 NL-SNRPB	pcDNA3.1 mCit-His3C-GIGYF1_L508F	2ng	12.5ng	0.3453	637.5	415971	-0.985699	0.0411333	1.55154e-08
pcDNA3.1 NL-SNRPB	pcDNA3.1 mCit-His3C-GIGYF1_L508F	2ng	25ng	0.3818	2163.8	469668	-0.951458	0.0776333	8.73956e-08
pcDNA3.1 NL-SNRPB	pcDNA3.1 mCit-His3C-GIGYF1_L508F	2ng	50ng	0.4209	5619.8	543862	-0.873928	0.116733	2.19217e-07
pcDNA3.1 NL-SNRPB	pcDNA3.1 mCit-His3C-GIGYF1_L508F	1ng	100ng	0.5179	4925.2	370379	-0.88951	0.213733	2.80639e-07
pcDNA3.1 NL-SNRPB	pcDNA3.1 mCit-His3C-GIGYF1_L508F	2ng	100ng	0.4957	17757.8	534801	-0.601629	0.191533	7.36838e-07
pcDNA3.1 NL-SNRPB	pcDNA3.1 mCit-His3C-GIGYF1_L508F	1ng	200ng	0.6387	52938.8	492863	0.187608	0.334533	2.41759e-06
