# Supplementary material for: Systematic discovery of protein interaction interfaces using AlphaFold and experimental validation
Source: Mol Syst Biol. 2024 Jan 15;20(2):75–97. doi: 10.1038/s44320-023-00005-6 (PMC10883280; doi:10.1038/s44320-023-00005-6)
Supplement: Supplementary file 18 — Source Data Fig. 5 [file 44320_2023_5_MOESM18_ESM.zip › Figure 6/6D/SNRPB_GIGYF1_SNRPB_mutants_bret_expr_df.xlsx]

## Sheet: Legend
SNRPB_GIGYF1_bret_expr_df
BRET expression data for the interaction pair SNRPB-GIGYF1 and their mutants
Header legend
NL_plasmid	Name of the plasmid construct with the NL-tagged protein
mCit_plasmid	Name of the plasmid construct with the mCit-tagged protein
NL_property	Amount of transfection for NL-tagged protein
mCit_property	Amount of transfection for mCit-tagged protein
BRET	BRET value
avg_FL	Fluorescence value from the expression plasmid
totLu	Luminescence value from the expression plasmid
norm_BRET	BRET value normalized for bleedthrough (value plotted in figure)
expr_ratio	Expression ratio of acceptor protein (mCit-tagged protein) to donor protein (NL-tagged protein)

## Sheet: SNRPB_GIGYF1_bret_expr_df
NL_plasmid	mCit_plasmid	NL_property	mCit_property	BRET	avg_FL	totLu	normFL	norm_BRET	expr_ratio
pcDNA3.1 NL-SNRPB	pcDNA3.1 mCit-His3C-GIGYF1	2ng	12.5ng	0.3033	772.5	508177	-0.98267	0.0142333	2.21279e-08
pcDNA3.1 NL-SNRPB	pcDNA3.1 mCit-His3C-GIGYF1	2ng	25ng	0.3277	1618.5	454871	-0.963691	0.0386333	6.66715e-08
pcDNA3.1 NL-SNRPB	pcDNA3.1 mCit-His3C-GIGYF1	2ng	50ng	0.3996	6038.5	439742	-0.864535	0.110533	2.9566e-07
pcDNA3.1 NL-SNRPB	pcDNA3.1 mCit-His3C-GIGYF1	2ng	100ng	0.4936	12190.8	324529	-0.726517	0.204533	8.29725e-07
pcDNA3.1 NL-SNRPB	pcDNA3.1 mCit-His3C-GIGYF1	1ng	100ng	0.4983	14857.8	306543	-0.666686	0.209233	1.07544e-06
pcDNA3.1 NL-SNRPB	pcDNA3.1 mCit-His3C-GIGYF1	1ng	200ng	0.6139	42040.2	331824	-0.0568871	0.324833	2.84357e-06
pcDNA3.1 NL-SNRPB	pcDNA3.1 mCit-His3C-GIGYF1	2ng	12.5ng	0.3082	848.5	663088	-0.980965	0.0191333	1.95205e-08
pcDNA3.1 NL-SNRPB	pcDNA3.1 mCit-His3C-GIGYF1	2ng	25ng	0.3294	1546	663417	-0.965318	0.0403333	4.31796e-08
pcDNA3.1 NL-SNRPB	pcDNA3.1 mCit-His3C-GIGYF1	2ng	50ng	0.4125	6374.8	710604	-0.85699	0.123433	1.93246e-07
pcDNA3.1 NL-SNRPB	pcDNA3.1 mCit-His3C-GIGYF1	2ng	100ng	0.5241	10797.8	507535	-0.757767	0.235033	4.67318e-07
pcDNA3.1 NL-SNRPB	pcDNA3.1 mCit-His3C-GIGYF1	1ng	100ng	0.525	16201.5	583782	-0.636542	0.235933	6.1452e-07
pcDNA3.1 NL-SNRPB	pcDNA3.1 mCit-His3C-GIGYF1	1ng	200ng	0.6687	36186.8	613294	-0.1882	0.379633	1.31865e-06
pcDNA3.1 NL-SNRPB	pcDNA3.1 mCit-His3C-GIGYF1	2ng	12.5ng	0.3071	814.5	803755	-0.981728	0.0180333	1.51426e-08
pcDNA3.1 NL-SNRPB	pcDNA3.1 mCit-His3C-GIGYF1	2ng	25ng	0.3345	1680.5	714872	-0.9623	0.0454333	4.4296e-08
pcDNA3.1 NL-SNRPB	pcDNA3.1 mCit-His3C-GIGYF1	2ng	50ng	0.4323	7283	737368	-0.836616	0.143233	2.13927e-07
pcDNA3.1 NL-SNRPB	pcDNA3.1 mCit-His3C-GIGYF1	2ng	100ng	0.5167	13940	686229	-0.687276	0.227633	4.48286e-07
pcDNA3.1 NL-SNRPB	pcDNA3.1 mCit-His3C-GIGYF1	1ng	100ng	0.5215	16979	647694	-0.6191	0.232433	5.8069e-07
pcDNA3.1 NL-SNRPB	pcDNA3.1 mCit-His3C-GIGYF1	1ng	200ng	0.6621	31629.2	556954	-0.290443	0.373033	1.26825e-06
pcDNA3.1 NL-SNRPB	pcDNA3.1 mCit-His3C-GIGYF1_W498E	2ng	12.5ng	0.2998	1546.5	600874	-0.965306	0.0107333	4.77101e-08
pcDNA3.1 NL-SNRPB	pcDNA3.1 mCit-His3C-GIGYF1_W498E	2ng	25ng	0.319	3638.5	547160	-0.918375	0.0299333	1.38551e-07
pcDNA3.1 NL-SNRPB	pcDNA3.1 mCit-His3C-GIGYF1_W498E	2ng	50ng	0.3186	4116.8	472850	-0.907645	0.0295333	1.83236e-07
pcDNA3.1 NL-SNRPB	pcDNA3.1 mCit-His3C-GIGYF1_W498E	2ng	100ng	0.3815	13297.5	356768	-0.701689	0.0924333	8.24302e-07
pcDNA3.1 NL-SNRPB	pcDNA3.1 mCit-His3C-GIGYF1_W498E	1ng	100ng	0.3815	21314.2	394438	-0.521846	0.0924333	1.20376e-06
pcDNA3.1 NL-SNRPB	pcDNA3.1 mCit-His3C-GIGYF1_W498E	1ng	200ng	0.4584	49609.5	400237	0.11292	0.169333	2.78142e-06
pcDNA3.1 NL-SNRPB	pcDNA3.1 mCit-His3C-GIGYF1_W498E	2ng	12.5ng	0.3027	1802.2	709431	-0.95957	0.0136333	4.84978e-08
pcDNA3.1 NL-SNRPB	pcDNA3.1 mCit-His3C-GIGYF1_W498E	2ng	25ng	0.3181	3631.8	747186	-0.918526	0.0290333	1.01143e-07
pcDNA3.1 NL-SNRPB	pcDNA3.1 mCit-His3C-GIGYF1_W498E	2ng	50ng	0.3208	3946	676138	-0.911477	0.0317333	1.22268e-07
pcDNA3.1 NL-SNRPB	pcDNA3.1 mCit-His3C-GIGYF1_W498E	2ng	100ng	0.3884	12338.2	558692	-0.72321	0.0993333	4.8646e-07
pcDNA3.1 NL-SNRPB	pcDNA3.1 mCit-His3C-GIGYF1_W498E	1ng	100ng	0.3924	21081.5	669115	-0.527066	0.103333	7.00059e-07
pcDNA3.1 NL-SNRPB	pcDNA3.1 mCit-His3C-GIGYF1_W498E	1ng	200ng	0.4828	52075.2	878594	0.168234	0.193733	1.32618e-06
pcDNA3.1 NL-SNRPB	pcDNA3.1 mCit-His3C-GIGYF1_W498E	2ng	12.5ng	0.3034	1468	870907	-0.967067	0.0143333	3.08502e-08
pcDNA3.1 NL-SNRPB	pcDNA3.1 mCit-His3C-GIGYF1_W498E	2ng	25ng	0.3252	4618.5	946156	-0.89639	0.0361333	1.03273e-07
pcDNA3.1 NL-SNRPB	pcDNA3.1 mCit-His3C-GIGYF1_W498E	2ng	50ng	0.3298	4803.2	781258	-0.892247	0.0407333	1.30455e-07
pcDNA3.1 NL-SNRPB	pcDNA3.1 mCit-His3C-GIGYF1_W498E	2ng	100ng	0.3844	16996.2	795126	-0.618714	0.0953333	4.73191e-07
pcDNA3.1 NL-SNRPB	pcDNA3.1 mCit-His3C-GIGYF1_W498E	1ng	100ng	0.3913	21949	800508	-0.507605	0.102233	6.09201e-07
pcDNA3.1 NL-SNRPB	pcDNA3.1 mCit-His3C-GIGYF1_W498E	1ng	200ng	0.4755	49736.5	840185	0.115769	0.186433	1.32435e-06
pcDNA3.1 NL-SNRPB	pcDNA3.1 mCit-His3C-GIGYF1	2ng	12.5ng	0.3316	1535.2	1609771	-0.946772	0.0412167	2.3364e-08
pcDNA3.1 NL-SNRPB	pcDNA3.1 mCit-His3C-GIGYF1	2ng	25ng	0.3707	3164	1444388	-0.890299	0.0803167	6.54328e-08
pcDNA3.1 NL-SNRPB	pcDNA3.1 mCit-His3C-GIGYF1	2ng	50ng	0.4515	8526.8	1508185	-0.704362	0.161117	1.86766e-07
pcDNA3.1 NL-SNRPB	pcDNA3.1 mCit-His3C-GIGYF1	2ng	100ng	0.5526	19596	1533784	-0.320574	0.262217	4.35516e-07
pcDNA3.1 NL-SNRPB	pcDNA3.1 mCit-His3C-GIGYF1	1ng	100ng	0.6267	23856.8	1253894	-0.172845	0.336317	6.52299e-07
pcDNA3.1 NL-SNRPB	pcDNA3.1 mCit-His3C-GIGYF1	1ng	200ng	0.7338	34752	961837	0.20491	0.443417	1.2494e-06
pcDNA3.1 NL-SNRPB	pcDNA3.1 mCit-His3C-GIGYF1	2ng	12.5ng	0.345	1917.2	1123926	-0.933527	0.0546167	4.5447e-08
pcDNA3.1 NL-SNRPB	pcDNA3.1 mCit-His3C-GIGYF1	2ng	25ng	0.3831	3691.5	1076894	-0.87201	0.0927167	1.05119e-07
pcDNA3.1 NL-SNRPB	pcDNA3.1 mCit-His3C-GIGYF1	2ng	50ng	0.4413	7849.8	1250864	-0.727834	0.150917	2.06582e-07
pcDNA3.1 NL-SNRPB	pcDNA3.1 mCit-His3C-GIGYF1	2ng	100ng	0.5274	16498.2	816207	-0.42798	0.237017	6.89974e-07
pcDNA3.1 NL-SNRPB	pcDNA3.1 mCit-His3C-GIGYF1	1ng	100ng	0.6171	19623.8	597549	-0.31961	0.326717	1.1313e-06
pcDNA3.1 NL-SNRPB	pcDNA3.1 mCit-His3C-GIGYF1	1ng	200ng	0.7059	38029	333842	0.318529	0.415517	4.02429e-06
pcDNA3.1 NL-SNRPB	pcDNA3.1 mCit-His3C-GIGYF1	2ng	12.5ng	0.341	1771.5	1246151	-0.938579	0.0506167	3.68659e-08
pcDNA3.1 NL-SNRPB	pcDNA3.1 mCit-His3C-GIGYF1	2ng	25ng	0.3847	4134	1100454	-0.856667	0.0943167	1.16919e-07
pcDNA3.1 NL-SNRPB	pcDNA3.1 mCit-His3C-GIGYF1	2ng	50ng	0.4547	9370	1150088	-0.675127	0.164317	2.71082e-07
pcDNA3.1 NL-SNRPB	pcDNA3.1 mCit-His3C-GIGYF1	2ng	100ng	0.5737	21961.2	1041706	-0.238569	0.283317	7.22762e-07
pcDNA3.1 NL-SNRPB	pcDNA3.1 mCit-His3C-GIGYF1	1ng	100ng	0.6111	25741.8	813013	-0.107489	0.320717	1.0919e-06
pcDNA3.1 NL-SNRPB	pcDNA3.1 mCit-His3C-GIGYF1	1ng	200ng	0.7234	35213.5	861370	0.22091	0.433017	1.41566e-06
pcDNA3.1 NL-SNRPB	pcDNA3.1 mCit-His3C-GIGYF1_W498E	2ng	12.5ng	0.3089	1559	1746221	-0.945947	0.0185167	2.20029e-08
pcDNA3.1 NL-SNRPB	pcDNA3.1 mCit-His3C-GIGYF1_W498E	2ng	25ng	0.3243	2693.2	1565402	-0.906622	0.0339167	4.98459e-08
pcDNA3.1 NL-SNRPB	pcDNA3.1 mCit-His3C-GIGYF1_W498E	2ng	50ng	0.3763	8626.2	1465784	-0.700915	0.0859167	1.94574e-07
pcDNA3.1 NL-SNRPB	pcDNA3.1 mCit-His3C-GIGYF1_W498E	2ng	100ng	0.4429	17655.8	1475168	-0.387844	0.152517	4.07024e-07
pcDNA3.1 NL-SNRPB	pcDNA3.1 mCit-His3C-GIGYF1_W498E	1ng	100ng	0.4383	18895.8	1297181	-0.344851	0.147917	4.96716e-07
pcDNA3.1 NL-SNRPB	pcDNA3.1 mCit-His3C-GIGYF1_W498E	1ng	200ng	0.519	43738.8	1706999	0.516497	0.228617	8.84364e-07
pcDNA3.1 NL-SNRPB	pcDNA3.1 mCit-His3C-GIGYF1_W498E	2ng	12.5ng	0.317	1914.5	984872	-0.933621	0.0266167	5.18344e-08
pcDNA3.1 NL-SNRPB	pcDNA3.1 mCit-His3C-GIGYF1_W498E	2ng	25ng	0.3308	2856.8	1035248	-0.90095	0.0404167	8.1158e-08
pcDNA3.1 NL-SNRPB	pcDNA3.1 mCit-His3C-GIGYF1_W498E	2ng	50ng	0.3767	8120.2	1133201	-0.718459	0.0863167	2.36573e-07
pcDNA3.1 NL-SNRPB	pcDNA3.1 mCit-His3C-GIGYF1_W498E	2ng	100ng	0.4341	16925.2	1108545	-0.413175	0.143717	5.19817e-07
pcDNA3.1 NL-SNRPB	pcDNA3.1 mCit-His3C-GIGYF1_W498E	1ng	100ng	0.4418	16403	744950	-0.431281	0.151417	7.52391e-07
pcDNA3.1 NL-SNRPB	pcDNA3.1 mCit-His3C-GIGYF1_W498E	1ng	200ng	0.5272	42442	1135978	0.471535	0.236817	1.29297e-06
pcDNA3.1 NL-SNRPB	pcDNA3.1 mCit-His3C-GIGYF1_W498E	2ng	12.5ng	0.3109	1679.8	1476021	-0.941759	0.0205167	2.89159e-08
pcDNA3.1 NL-SNRPB	pcDNA3.1 mCit-His3C-GIGYF1_W498E	2ng	25ng	0.3331	3328.5	1440196	-0.884595	0.0427167	6.96129e-08
pcDNA3.1 NL-SNRPB	pcDNA3.1 mCit-His3C-GIGYF1_W498E	2ng	50ng	0.3847	9385	1382657	-0.674606	0.0943167	2.25527e-07
pcDNA3.1 NL-SNRPB	pcDNA3.1 mCit-His3C-GIGYF1_W498E	2ng	100ng	0.4523	23139.8	1515200	-0.197705	0.161917	5.22531e-07
pcDNA3.1 NL-SNRPB	pcDNA3.1 mCit-His3C-GIGYF1_W498E	1ng	100ng	0.4371	19552.2	1136750	-0.322093	0.146717	5.8765e-07
pcDNA3.1 NL-SNRPB	pcDNA3.1 mCit-His3C-GIGYF1_W498E	1ng	200ng	0.5362	43277	1468159	0.500485	0.245817	1.01825e-06
pcDNA3.1 NL-SNRPB	pcDNA3.1 mCit-His3C-GIGYF1	2ng	12.5ng	0.3254	2339.5	576796	-0.947517	0.0356333	7.99864e-08
pcDNA3.1 NL-SNRPB	pcDNA3.1 mCit-His3C-GIGYF1	2ng	25ng	0.3587	4458.8	489623	-0.899973	0.0689333	1.92421e-07
pcDNA3.1 NL-SNRPB	pcDNA3.1 mCit-His3C-GIGYF1	2ng	50ng	0.419	11709.2	564872	-0.737321	0.129233	4.5696e-07
pcDNA3.1 NL-SNRPB	pcDNA3.1 mCit-His3C-GIGYF1	2ng	100ng	0.4937	26684.5	472112	-0.401371	0.203933	1.26648e-06
pcDNA3.1 NL-SNRPB	pcDNA3.1 mCit-His3C-GIGYF1	1ng	100ng	0.5042	25773.8	397932	-0.421801	0.214433	1.45347e-06
pcDNA3.1 NL-SNRPB	pcDNA3.1 mCit-His3C-GIGYF1	1ng	200ng	0.6216	47803.2	355041	0.0723977	0.331833	3.04228e-06
pcDNA3.1 NL-SNRPB	pcDNA3.1 mCit-His3C-GIGYF1	2ng	12.5ng	0.3284	1704.2	1107082	-0.961769	0.0386333	2.85791e-08
pcDNA3.1 NL-SNRPB	pcDNA3.1 mCit-His3C-GIGYF1	2ng	25ng	0.3714	4105.5	1077979	-0.907899	0.0816333	7.95484e-08
pcDNA3.1 NL-SNRPB	pcDNA3.1 mCit-His3C-GIGYF1	2ng	50ng	0.4348	10516.2	978413	-0.764084	0.145033	2.35389e-07
pcDNA3.1 NL-SNRPB	pcDNA3.1 mCit-His3C-GIGYF1	2ng	100ng	0.497	17491.5	1001087	-0.607603	0.207233	3.87089e-07
pcDNA3.1 NL-SNRPB	pcDNA3.1 mCit-His3C-GIGYF1	1ng	200ng	0.659	29434.2	347962	-0.339685	0.369233	1.90435e-06
pcDNA3.1 NL-SNRPB	pcDNA3.1 mCit-His3C-GIGYF1	2ng	12.5ng	0.3375	1834	908242	-0.958857	0.0477333	3.80917e-08
pcDNA3.1 NL-SNRPB	pcDNA3.1 mCit-His3C-GIGYF1	2ng	25ng	0.3812	4754.2	939330	-0.893346	0.0914333	1.06921e-07
pcDNA3.1 NL-SNRPB	pcDNA3.1 mCit-His3C-GIGYF1	2ng	50ng	0.4357	10325.8	944565	-0.768355	0.145933	2.39322e-07
pcDNA3.1 NL-SNRPB	pcDNA3.1 mCit-His3C-GIGYF1	2ng	100ng	0.5124	20267.8	856834	-0.54532	0.222633	5.25716e-07
pcDNA3.1 NL-SNRPB	pcDNA3.1 mCit-His3C-GIGYF1	1ng	100ng	0.5364	19700.2	683169	-0.558054	0.246633	6.41523e-07
pcDNA3.1 NL-SNRPB	pcDNA3.1 mCit-His3C-GIGYF1	1ng	200ng	0.6459	42151.5	665703	-0.0543903	0.356133	1.42051e-06
pcDNA3.1 cmyc-NL-SNRPB_del122-214	pcDNA3.1 mCit-His3C-GIGYF1	2ng	12.5ng	0.3155	2309.5	639279	-0.94819	0.0257333	7.10493e-08
pcDNA3.1 cmyc-NL-SNRPB_del122-214	pcDNA3.1 mCit-His3C-GIGYF1	2ng	25ng	0.3366	4829.5	619580	-0.891657	0.0468333	1.65275e-07
pcDNA3.1 cmyc-NL-SNRPB_del122-214	pcDNA3.1 mCit-His3C-GIGYF1	2ng	50ng	0.3808	11852.2	669630	-0.734113	0.0910333	3.89786e-07
pcDNA3.1 cmyc-NL-SNRPB_del122-214	pcDNA3.1 mCit-His3C-GIGYF1	2ng	100ng	0.4488	24534	552615	-0.449614	0.159033	9.92328e-07
pcDNA3.1 cmyc-NL-SNRPB_del122-214	pcDNA3.1 mCit-His3C-GIGYF1	1ng	100ng	0.4447	25384.2	540078	-0.430541	0.154933	1.0512e-06
pcDNA3.1 cmyc-NL-SNRPB_del122-214	pcDNA3.1 mCit-His3C-GIGYF1	1ng	200ng	0.5512	40688.2	445201	-0.0872173	0.261433	2.05713e-06
pcDNA3.1 cmyc-NL-SNRPB_del122-214	pcDNA3.1 mCit-His3C-GIGYF1	2ng	12.5ng	0.3134	1953.8	1415994	-0.956169	0.0236333	2.6291e-08
pcDNA3.1 cmyc-NL-SNRPB_del122-214	pcDNA3.1 mCit-His3C-GIGYF1	2ng	25ng	0.3382	4275.8	1307941	-0.904078	0.0484333	6.84428e-08
pcDNA3.1 cmyc-NL-SNRPB_del122-214	pcDNA3.1 mCit-His3C-GIGYF1	2ng	50ng	0.3797	9355.2	1114912	-0.790129	0.0899333	1.82986e-07
pcDNA3.1 cmyc-NL-SNRPB_del122-214	pcDNA3.1 mCit-His3C-GIGYF1	2ng	100ng	0.4311	18394.2	1016274	-0.587352	0.141333	4.01297e-07
pcDNA3.1 cmyc-NL-SNRPB_del122-214	pcDNA3.1 mCit-His3C-GIGYF1	1ng	200ng	0.5902	26080.5	368812	-0.414921	0.300433	1.58862e-06
pcDNA3.1 cmyc-NL-SNRPB_del122-214	pcDNA3.1 mCit-His3C-GIGYF1	2ng	12.5ng	0.3183	2136.8	1366007	-0.952064	0.0285333	3.02723e-08
pcDNA3.1 cmyc-NL-SNRPB_del122-214	pcDNA3.1 mCit-His3C-GIGYF1	2ng	25ng	0.3475	4434.5	1286569	-0.900518	0.0577333	7.23614e-08
pcDNA3.1 cmyc-NL-SNRPB_del122-214	pcDNA3.1 mCit-His3C-GIGYF1	2ng	50ng	0.3777	8880	1370592	-0.80079	0.0879333	1.40926e-07
pcDNA3.1 cmyc-NL-SNRPB_del122-214	pcDNA3.1 mCit-His3C-GIGYF1	2ng	100ng	0.4359	18947.8	1136303	-0.574933	0.146133	3.69705e-07
pcDNA3.1 cmyc-NL-SNRPB_del122-214	pcDNA3.1 mCit-His3C-GIGYF1	1ng	100ng	0.4608	22691.8	1169846	-0.490941	0.171033	4.31151e-07
pcDNA3.1 cmyc-NL-SNRPB_del122-214	pcDNA3.1 mCit-His3C-GIGYF1	1ng	200ng	0.5442	41997	936285	-0.0578562	0.254433	1.00417e-06
pcDNA3.1 cmyc-NL-SNRPB_del122-220	pcDNA3.1 mCit-His3C-GIGYF1	2ng	12.5ng	0.3052	2303	527848	-0.948335	0.0154333	8.59057e-08
pcDNA3.1 cmyc-NL-SNRPB_del122-220	pcDNA3.1 mCit-His3C-GIGYF1	2ng	25ng	0.3169	4448.2	448596	-0.900211	0.0271333	2.09672e-07
pcDNA3.1 cmyc-NL-SNRPB_del122-220	pcDNA3.1 mCit-His3C-GIGYF1	2ng	50ng	0.3586	12604.5	519642	-0.717236	0.0688333	5.3611e-07
pcDNA3.1 cmyc-NL-SNRPB_del122-220	pcDNA3.1 mCit-His3C-GIGYF1	2ng	100ng	0.4139	23049.2	512002	-0.482924	0.124133	1.00611e-06
pcDNA3.1 cmyc-NL-SNRPB_del122-220	pcDNA3.1 mCit-His3C-GIGYF1	1ng	100ng	0.3965	21884.8	476474	-0.509045	0.106733	1.02651e-06
pcDNA3.1 cmyc-NL-SNRPB_del122-220	pcDNA3.1 mCit-His3C-GIGYF1	1ng	200ng	0.4826	44462	435209	-0.00255743	0.192833	2.30155e-06
pcDNA3.1 cmyc-NL-SNRPB_del122-220	pcDNA3.1 mCit-His3C-GIGYF1	2ng	12.5ng	0.3029	1797.2	1267275	-0.959682	0.0131333	2.66054e-08
pcDNA3.1 cmyc-NL-SNRPB_del122-220	pcDNA3.1 mCit-His3C-GIGYF1	2ng	25ng	0.3237	4598.5	1090180	-0.896839	0.0339333	8.88435e-08
pcDNA3.1 cmyc-NL-SNRPB_del122-220	pcDNA3.1 mCit-His3C-GIGYF1	2ng	50ng	0.3559	8966	915738	-0.79886	0.0661333	2.13409e-07
pcDNA3.1 cmyc-NL-SNRPB_del122-220	pcDNA3.1 mCit-His3C-GIGYF1	2ng	100ng	0.3989	19569	979426	-0.560997	0.109133	4.43508e-07
pcDNA3.1 cmyc-NL-SNRPB_del122-220	pcDNA3.1 mCit-His3C-GIGYF1	1ng	200ng	0.5089	24094.5	401786	-0.459474	0.219133	1.34447e-06
pcDNA3.1 cmyc-NL-SNRPB_del122-220	pcDNA3.1 mCit-His3C-GIGYF1	2ng	12.5ng	0.3055	1960.2	1220399	-0.956026	0.0157333	3.06393e-08
pcDNA3.1 cmyc-NL-SNRPB_del122-220	pcDNA3.1 mCit-His3C-GIGYF1	2ng	25ng	0.3268	5067.8	1082479	-0.886311	0.0370333	9.92472e-08
pcDNA3.1 cmyc-NL-SNRPB_del122-220	pcDNA3.1 mCit-His3C-GIGYF1	2ng	50ng	0.3601	10084	1080241	-0.77378	0.0703333	2.04087e-07
pcDNA3.1 cmyc-NL-SNRPB_del122-220	pcDNA3.1 mCit-His3C-GIGYF1	2ng	100ng	0.4022	20239.8	1006828	-0.545948	0.112433	4.46398e-07
pcDNA3.1 cmyc-NL-SNRPB_del122-220	pcDNA3.1 mCit-His3C-GIGYF1	1ng	100ng	0.4019	18926.8	940365	-0.575404	0.112133	4.46626e-07
pcDNA3.1 cmyc-NL-SNRPB_del122-220	pcDNA3.1 mCit-His3C-GIGYF1	1ng	200ng	0.4801	43349.8	886175	-0.0275081	0.190333	1.09569e-06
pcDNA3.1 cmyc-NL-SNRPB_del122-231	pcDNA3.1 mCit-His3C-GIGYF1	2ng	12.5ng	0.301	2259.8	625251	-0.949305	0.0112333	7.08587e-08
pcDNA3.1 cmyc-NL-SNRPB_del122-231	pcDNA3.1 mCit-His3C-GIGYF1	2ng	25ng	0.3131	5189	459554	-0.883592	0.0233333	2.41161e-07
pcDNA3.1 cmyc-NL-SNRPB_del122-231	pcDNA3.1 mCit-His3C-GIGYF1	2ng	50ng	0.3377	13234.5	487716	-0.703103	0.0479333	6.00812e-07
pcDNA3.1 cmyc-NL-SNRPB_del122-231	pcDNA3.1 mCit-His3C-GIGYF1	2ng	100ng	0.3776	26488.8	483944	-0.405761	0.0878333	1.22605e-06
pcDNA3.1 cmyc-NL-SNRPB_del122-231	pcDNA3.1 mCit-His3C-GIGYF1	1ng	100ng	0.3735	27668.2	413218	-0.379303	0.0837333	1.50312e-06
pcDNA3.1 cmyc-NL-SNRPB_del122-231	pcDNA3.1 mCit-His3C-GIGYF1	1ng	200ng	0.4278	48105	348697	0.0791682	0.138033	3.11808e-06
pcDNA3.1 cmyc-NL-SNRPB_del122-231	pcDNA3.1 mCit-His3C-GIGYF1	2ng	12.5ng	0.2978	1657.5	1134910	-0.962816	0.00803333	2.69484e-08
pcDNA3.1 cmyc-NL-SNRPB_del122-231	pcDNA3.1 mCit-His3C-GIGYF1	2ng	25ng	0.313	4209.2	1010858	-0.905573	0.0232333	8.71676e-08
pcDNA3.1 cmyc-NL-SNRPB_del122-231	pcDNA3.1 mCit-His3C-GIGYF1	2ng	50ng	0.3353	9192.8	807665	-0.793772	0.0455333	2.48471e-07
pcDNA3.1 cmyc-NL-SNRPB_del122-231	pcDNA3.1 mCit-His3C-GIGYF1	2ng	100ng	0.3661	19191.5	857831	-0.569466	0.0763333	4.96798e-07
pcDNA3.1 cmyc-NL-SNRPB_del122-231	pcDNA3.1 mCit-His3C-GIGYF1	1ng	200ng	0.4508	19626.2	360366	-0.559714	0.161033	1.21919e-06
pcDNA3.1 cmyc-NL-SNRPB_del122-231	pcDNA3.1 mCit-His3C-GIGYF1	2ng	12.5ng	0.3024	1801.2	1146413	-0.959593	0.0126333	2.95005e-08
pcDNA3.1 cmyc-NL-SNRPB_del122-231	pcDNA3.1 mCit-His3C-GIGYF1	2ng	25ng	0.317	4459	1073815	-0.899969	0.0272333	8.72762e-08
pcDNA3.1 cmyc-NL-SNRPB_del122-231	pcDNA3.1 mCit-His3C-GIGYF1	2ng	50ng	0.3397	10871.2	965618	-0.75612	0.0499333	2.46811e-07
pcDNA3.1 cmyc-NL-SNRPB_del122-231	pcDNA3.1 mCit-His3C-GIGYF1	2ng	100ng	0.3823	20592.8	799384	-0.538029	0.0925333	5.72899e-07
pcDNA3.1 cmyc-NL-SNRPB_del122-231	pcDNA3.1 mCit-His3C-GIGYF1	1ng	100ng	0.3834	23771.2	830416	-0.466726	0.0936333	6.37725e-07
pcDNA3.1 cmyc-NL-SNRPB_del122-231	pcDNA3.1 mCit-His3C-GIGYF1	1ng	200ng	0.4298	40347	638351	-0.0948717	0.140033	1.41794e-06
pcDNA3.1 NL-SNRPB	pcDNA3.1 mCit-His3C-GIGYF1	2ng	12.5ng	0.3316	1535.2	1609771	-0.946772	0.0412167	2.3364e-08
pcDNA3.1 NL-SNRPB	pcDNA3.1 mCit-His3C-GIGYF1	2ng	25ng	0.3707	3164	1444388	-0.890299	0.0803167	6.54328e-08
pcDNA3.1 NL-SNRPB	pcDNA3.1 mCit-His3C-GIGYF1	2ng	50ng	0.4515	8526.8	1508185	-0.704362	0.161117	1.86766e-07
pcDNA3.1 NL-SNRPB	pcDNA3.1 mCit-His3C-GIGYF1	2ng	100ng	0.5526	19596	1533784	-0.320574	0.262217	4.35516e-07
pcDNA3.1 NL-SNRPB	pcDNA3.1 mCit-His3C-GIGYF1	1ng	100ng	0.6267	23856.8	1253894	-0.172845	0.336317	6.52299e-07
pcDNA3.1 NL-SNRPB	pcDNA3.1 mCit-His3C-GIGYF1	1ng	200ng	0.7338	34752	961837	0.20491	0.443417	1.2494e-06
pcDNA3.1 NL-SNRPB	pcDNA3.1 mCit-His3C-GIGYF1	2ng	12.5ng	0.345	1917.2	1123926	-0.933527	0.0546167	4.5447e-08
pcDNA3.1 NL-SNRPB	pcDNA3.1 mCit-His3C-GIGYF1	2ng	25ng	0.3831	3691.5	1076894	-0.87201	0.0927167	1.05119e-07
pcDNA3.1 NL-SNRPB	pcDNA3.1 mCit-His3C-GIGYF1	2ng	50ng	0.4413	7849.8	1250864	-0.727834	0.150917	2.06582e-07
pcDNA3.1 NL-SNRPB	pcDNA3.1 mCit-His3C-GIGYF1	2ng	100ng	0.5274	16498.2	816207	-0.42798	0.237017	6.89974e-07
pcDNA3.1 NL-SNRPB	pcDNA3.1 mCit-His3C-GIGYF1	1ng	100ng	0.6171	19623.8	597549	-0.31961	0.326717	1.1313e-06
pcDNA3.1 NL-SNRPB	pcDNA3.1 mCit-His3C-GIGYF1	1ng	200ng	0.7059	38029	333842	0.318529	0.415517	4.02429e-06
pcDNA3.1 NL-SNRPB	pcDNA3.1 mCit-His3C-GIGYF1	2ng	12.5ng	0.341	1771.5	1246151	-0.938579	0.0506167	3.68659e-08
pcDNA3.1 NL-SNRPB	pcDNA3.1 mCit-His3C-GIGYF1	2ng	25ng	0.3847	4134	1100454	-0.856667	0.0943167	1.16919e-07
pcDNA3.1 NL-SNRPB	pcDNA3.1 mCit-His3C-GIGYF1	2ng	50ng	0.4547	9370	1150088	-0.675127	0.164317	2.71082e-07
pcDNA3.1 NL-SNRPB	pcDNA3.1 mCit-His3C-GIGYF1	2ng	100ng	0.5737	21961.2	1041706	-0.238569	0.283317	7.22762e-07
pcDNA3.1 NL-SNRPB	pcDNA3.1 mCit-His3C-GIGYF1	1ng	100ng	0.6111	25741.8	813013	-0.107489	0.320717	1.0919e-06
pcDNA3.1 NL-SNRPB	pcDNA3.1 mCit-His3C-GIGYF1	1ng	200ng	0.7234	35213.5	861370	0.22091	0.433017	1.41566e-06
pcDNA3.1 cmyc-NL-SNRPB_del122-214	pcDNA3.1 mCit-His3C-GIGYF1	2ng	12.5ng	0.3216	1579	1812959	-0.945253	0.0312167	2.15731e-08
pcDNA3.1 cmyc-NL-SNRPB_del122-214	pcDNA3.1 mCit-His3C-GIGYF1	2ng	25ng	0.359	3213.8	1561679	-0.888572	0.0686167	6.15992e-08
pcDNA3.1 cmyc-NL-SNRPB_del122-214	pcDNA3.1 mCit-His3C-GIGYF1	2ng	50ng	0.4044	6873.8	1556680	-0.761674	0.114017	1.43851e-07
pcDNA3.1 cmyc-NL-SNRPB_del122-214	pcDNA3.1 mCit-His3C-GIGYF1	2ng	100ng	0.4962	14685	1583933	-0.490847	0.205817	3.13446e-07
pcDNA3.1 cmyc-NL-SNRPB_del122-214	pcDNA3.1 mCit-His3C-GIGYF1	1ng	100ng	0.5153	16890.5	1252110	-0.414378	0.224917	4.58761e-07
pcDNA3.1 cmyc-NL-SNRPB_del122-214	pcDNA3.1 mCit-His3C-GIGYF1	1ng	200ng	0.6247	39365.2	1352431	0.364857	0.334317	1.005e-06
pcDNA3.1 cmyc-NL-SNRPB_del122-214	pcDNA3.1 mCit-His3C-GIGYF1	2ng	12.5ng	0.3274	1757.2	1089767	-0.939075	0.0370167	4.17466e-08
pcDNA3.1 cmyc-NL-SNRPB_del122-214	pcDNA3.1 mCit-His3C-GIGYF1	2ng	25ng	0.3613	3170.5	959963	-0.890074	0.0709167	9.90418e-08
pcDNA3.1 cmyc-NL-SNRPB_del122-214	pcDNA3.1 mCit-His3C-GIGYF1	2ng	50ng	0.4077	6246.2	1105798	-0.783434	0.117317	1.83188e-07
pcDNA3.1 cmyc-NL-SNRPB_del122-214	pcDNA3.1 mCit-His3C-GIGYF1	2ng	100ng	0.4775	14778	1069821	-0.487622	0.187117	4.68559e-07
pcDNA3.1 cmyc-NL-SNRPB_del122-214	pcDNA3.1 mCit-His3C-GIGYF1	1ng	100ng	0.5014	15724	824452	-0.454823	0.211017	6.50024e-07
pcDNA3.1 cmyc-NL-SNRPB_del122-214	pcDNA3.1 mCit-His3C-GIGYF1	1ng	200ng	0.6066	35379.5	945871	0.226666	0.316217	1.29397e-06
pcDNA3.1 cmyc-NL-SNRPB_del122-214	pcDNA3.1 mCit-His3C-GIGYF1	2ng	12.5ng	0.3249	1700.5	1419645	-0.941041	0.0345167	3.05816e-08
pcDNA3.1 cmyc-NL-SNRPB_del122-214	pcDNA3.1 mCit-His3C-GIGYF1	2ng	25ng	0.3636	3799.8	1415958	-0.868255	0.0732167	8.24368e-08
pcDNA3.1 cmyc-NL-SNRPB_del122-214	pcDNA3.1 mCit-His3C-GIGYF1	2ng	50ng	0.4136	7284.2	1333807	-0.747445	0.123217	1.78822e-07
pcDNA3.1 cmyc-NL-SNRPB_del122-214	pcDNA3.1 mCit-His3C-GIGYF1	2ng	100ng	0.5055	19418	1520881	-0.326746	0.215117	4.3515e-07
pcDNA3.1 cmyc-NL-SNRPB_del122-214	pcDNA3.1 mCit-His3C-GIGYF1	1ng	100ng	0.5133	16786.8	997625	-0.417974	0.222917	5.73347e-07
pcDNA3.1 cmyc-NL-SNRPB_del122-214	pcDNA3.1 mCit-His3C-GIGYF1	1ng	200ng	0.617	36872.2	1197720	0.27842	0.326617	1.06314e-06
pcDNA3.1 cmyc-NL-SNRPB_del122-220	pcDNA3.1 mCit-His3C-GIGYF1	2ng	12.5ng	0.31	1392	1600695	-0.951737	0.0196167	2.03757e-08
pcDNA3.1 cmyc-NL-SNRPB_del122-220	pcDNA3.1 mCit-His3C-GIGYF1	2ng	25ng	0.3394	3368	1214629	-0.883226	0.0490167	8.37864e-08
pcDNA3.1 cmyc-NL-SNRPB_del122-220	pcDNA3.1 mCit-His3C-GIGYF1	2ng	50ng	0.3693	5818	1379025	-0.79828	0.0789167	1.35779e-07
pcDNA3.1 cmyc-NL-SNRPB_del122-220	pcDNA3.1 mCit-His3C-GIGYF1	2ng	100ng	0.4618	17069	1432238	-0.408189	0.171417	4.05004e-07
pcDNA3.1 cmyc-NL-SNRPB_del122-220	pcDNA3.1 mCit-His3C-GIGYF1	1ng	100ng	0.4546	14598.8	1079483	-0.493835	0.164217	4.58515e-07
pcDNA3.1 cmyc-NL-SNRPB_del122-220	pcDNA3.1 mCit-His3C-GIGYF1	1ng	200ng	0.5537	31838.5	1369231	0.103894	0.263317	8.00563e-07
pcDNA3.1 cmyc-NL-SNRPB_del122-220	pcDNA3.1 mCit-His3C-GIGYF1	2ng	12.5ng	0.3171	1572.8	949028	-0.945468	0.0267167	4.11948e-08
pcDNA3.1 cmyc-NL-SNRPB_del122-220	pcDNA3.1 mCit-His3C-GIGYF1	2ng	25ng	0.3402	3206	805298	-0.888843	0.0498167	1.19854e-07
pcDNA3.1 cmyc-NL-SNRPB_del122-220	pcDNA3.1 mCit-His3C-GIGYF1	2ng	50ng	0.3592	5573.8	1019441	-0.806747	0.0688167	1.75764e-07
pcDNA3.1 cmyc-NL-SNRPB_del122-220	pcDNA3.1 mCit-His3C-GIGYF1	2ng	100ng	0.4457	15633	1003265	-0.457978	0.155317	5.2981e-07
pcDNA3.1 cmyc-NL-SNRPB_del122-220	pcDNA3.1 mCit-His3C-GIGYF1	1ng	100ng	0.438	15285.5	841515	-0.470026	0.147617	6.18396e-07
pcDNA3.1 cmyc-NL-SNRPB_del122-220	pcDNA3.1 mCit-His3C-GIGYF1	1ng	200ng	0.5328	34435.2	636046	0.193926	0.242417	1.88218e-06
pcDNA3.1 cmyc-NL-SNRPB_del122-220	pcDNA3.1 mCit-His3C-GIGYF1	2ng	12.5ng	0.3152	1571.2	1153191	-0.945524	0.0248167	3.37884e-08
pcDNA3.1 cmyc-NL-SNRPB_del122-220	pcDNA3.1 mCit-His3C-GIGYF1	2ng	25ng	0.3436	3940.5	1096159	-0.863376	0.0532167	1.11204e-07
pcDNA3.1 cmyc-NL-SNRPB_del122-220	pcDNA3.1 mCit-His3C-GIGYF1	2ng	50ng	0.3712	6304.5	1126640	-0.781413	0.0808167	1.81579e-07
pcDNA3.1 cmyc-NL-SNRPB_del122-220	pcDNA3.1 mCit-His3C-GIGYF1	2ng	100ng	0.4678	18865.2	1153418	-0.345912	0.177417	5.58248e-07
pcDNA3.1 cmyc-NL-SNRPB_del122-220	pcDNA3.1 mCit-His3C-GIGYF1	1ng	100ng	0.4435	15517.8	831122	-0.461972	0.153117	6.36035e-07
pcDNA3.1 cmyc-NL-SNRPB_del122-220	pcDNA3.1 mCit-His3C-GIGYF1	1ng	200ng	0.5399	27547.2	1138106	-0.0448929	0.249517	8.32695e-07
pcDNA3.1 cmyc-NL-SNRPB_del122-231	pcDNA3.1 mCit-His3C-GIGYF1	2ng	12.5ng	0.3068	1460	1398009	-0.949379	0.0164167	2.50502e-08
pcDNA3.1 cmyc-NL-SNRPB_del122-231	pcDNA3.1 mCit-His3C-GIGYF1	2ng	25ng	0.3204	3048	1264332	-0.894321	0.0300167	7.16198e-08
pcDNA3.1 cmyc-NL-SNRPB_del122-231	pcDNA3.1 mCit-His3C-GIGYF1	2ng	50ng	0.3432	5414	1290588	-0.812288	0.0528167	1.34217e-07
pcDNA3.1 cmyc-NL-SNRPB_del122-231	pcDNA3.1 mCit-His3C-GIGYF1	2ng	100ng	0.4197	18103.8	1465921	-0.372311	0.129317	4.20279e-07
pcDNA3.1 cmyc-NL-SNRPB_del122-231	pcDNA3.1 mCit-His3C-GIGYF1	1ng	100ng	0.4167	17321.8	1128700	-0.399424	0.126317	5.22744e-07
pcDNA3.1 cmyc-NL-SNRPB_del122-231	pcDNA3.1 mCit-His3C-GIGYF1	1ng	200ng	0.4921	37426.2	970633	0.297628	0.201717	1.33449e-06
pcDNA3.1 cmyc-NL-SNRPB_del122-231	pcDNA3.1 mCit-His3C-GIGYF1	2ng	12.5ng	0.3123	1843.8	1049088	-0.936072	0.0219167	4.62712e-08
pcDNA3.1 cmyc-NL-SNRPB_del122-231	pcDNA3.1 mCit-His3C-GIGYF1	2ng	25ng	0.3249	3022	899744	-0.895222	0.0345167	9.99585e-08
pcDNA3.1 cmyc-NL-SNRPB_del122-231	pcDNA3.1 mCit-His3C-GIGYF1	2ng	50ng	0.3475	5096.8	909351	-0.823285	0.0571167	1.7889e-07
pcDNA3.1 cmyc-NL-SNRPB_del122-231	pcDNA3.1 mCit-His3C-GIGYF1	2ng	100ng	0.3928	13386	912543	-0.535885	0.102417	4.9674e-07
pcDNA3.1 cmyc-NL-SNRPB_del122-231	pcDNA3.1 mCit-His3C-GIGYF1	1ng	100ng	0.4169	15712	659064	-0.455239	0.126517	8.15051e-07
pcDNA3.1 cmyc-NL-SNRPB_del122-231	pcDNA3.1 mCit-His3C-GIGYF1	1ng	200ng	0.4662	35476.5	576400	0.230029	0.175817	2.1442e-06
pcDNA3.1 cmyc-NL-SNRPB_del122-231	pcDNA3.1 mCit-His3C-GIGYF1	2ng	12.5ng	0.3101	1738.2	1069203	-0.939734	0.0197167	4.19352e-08
pcDNA3.1 cmyc-NL-SNRPB_del122-231	pcDNA3.1 mCit-His3C-GIGYF1	2ng	25ng	0.328	3645.5	1011217	-0.873604	0.0376167	1.10422e-07
pcDNA3.1 cmyc-NL-SNRPB_del122-231	pcDNA3.1 mCit-His3C-GIGYF1	2ng	50ng	0.3466	5639	968977	-0.804487	0.0562167	1.87372e-07
pcDNA3.1 cmyc-NL-SNRPB_del122-231	pcDNA3.1 mCit-His3C-GIGYF1	2ng	100ng	0.4275	19695.2	1010371	-0.317135	0.137117	6.66856e-07
pcDNA3.1 cmyc-NL-SNRPB_del122-231	pcDNA3.1 mCit-His3C-GIGYF1	1ng	100ng	0.414	16497.5	707092	-0.428004	0.123617	7.97961e-07
pcDNA3.1 cmyc-NL-SNRPB_del122-231	pcDNA3.1 mCit-His3C-GIGYF1	1ng	200ng	0.478	35574.5	789488	0.233427	0.187617	1.56229e-06
