# Supplementary material for: Systematic discovery of protein interaction interfaces using AlphaFold and experimental validation
Source: Mol Syst Biol. 2024 Jan 15;20(2):75–97. doi: 10.1038/s44320-023-00005-6 (PMC10883280; doi:10.1038/s44320-023-00005-6)
Supplement: Supplementary file 19 — Source Data Fig. 6 [file 44320_2023_5_MOESM19_ESM.zip]

Archive with 9 entries (8 files):
- DatasetEV4/
- DatasetEV4/ELME000145.LIG_MYND_1.Q8IWI9_2988-2992.Q15326_PF01753.pdb
- DatasetEV4/ELME000302.LIG_HCF-1_HBM_1.Q9NS37_303-306.P51610_PF13415_12-362.pdb
- DatasetEV4/ELME000321.CLV_C14_Caspase3-7.P52566_16-20.P42574_PF00656.pdb
- DatasetEV4/ELME000341.LIG_MYND_3.Q14318_52-56.Q9GZT9_PF01753.pdb
- DatasetEV4/ELME000393.MOD_SUMO_rev_2.Q8WUA2_214-219.P63279_PF00179.pdb
- DatasetEV4/README.txt
- __MACOSX/DatasetEV4/._ELME000302.LIG_HCF-1_HBM_1.Q9NS37_303-306.P51610_PF13415_12-362.pdb
- __MACOSX/DatasetEV4/._README.txt
