# Supplementary material for: Systematic discovery of protein interaction interfaces using AlphaFold and experimental validation
Source: Mol Syst Biol. 2024 Jan 15;20(2):75–97. doi: 10.1038/s44320-023-00005-6 (PMC10883280; doi:10.1038/s44320-023-00005-6)
Supplement: Supplementary file 19 — Source Data Fig. 6 [file 44320_2023_5_MOESM19_ESM.zip › DatasetEV4/ELME000145.LIG_MYND_1.Q8IWI9_2988-2992.Q15326_PF01753.pdb]

ATOM      1  N   ILE A   1     -10.619 -32.896  -6.256  1.00 67.57           N  
ATOM      2  H   ILE A   1      -9.676 -32.751  -6.586  1.00 67.57           H  
ATOM      3  H2  ILE A   1     -11.168 -33.214  -7.042  1.00 67.57           H  
ATOM      4  H3  ILE A   1     -10.647 -33.626  -5.559  1.00 67.57           H  
ATOM      5  CA  ILE A   1     -11.209 -31.627  -5.749  1.00 67.57           C  
ATOM      6  HA  ILE A   1     -11.182 -30.918  -6.576  1.00 67.57           H  
ATOM      7  C   ILE A   1     -10.384 -30.971  -4.626  1.00 67.57           C  
ATOM      8  CB  ILE A   1     -12.701 -31.758  -5.369  1.00 67.57           C  
ATOM      9  HB  ILE A   1     -12.769 -32.032  -4.316  1.00 67.57           H  
ATOM     10  O   ILE A   1     -10.134 -29.778  -4.710  1.00 67.57           O  
ATOM     11  CG1 ILE A   1     -13.474 -32.838  -6.164  1.00 67.57           C  
ATOM     12 HG12 ILE A   1     -14.504 -32.852  -5.806  1.00 67.57           H  
ATOM     13 HG13 ILE A   1     -13.061 -33.821  -5.940  1.00 67.57           H  
ATOM     14  CG2 ILE A   1     -13.366 -30.387  -5.552  1.00 67.57           C  
ATOM     15 HG21 ILE A   1     -13.280 -30.032  -6.579  1.00 67.57           H  
ATOM     16 HG22 ILE A   1     -12.920 -29.645  -4.889  1.00 67.57           H  
ATOM     17 HG23 ILE A   1     -14.425 -30.453  -5.305  1.00 67.57           H  
ATOM     18  CD1 ILE A   1     -13.515 -32.657  -7.690  1.00 67.57           C  
ATOM     19 HD11 ILE A   1     -12.515 -32.597  -8.119  1.00 67.57           H  
ATOM     20 HD12 ILE A   1     -14.033 -33.507  -8.136  1.00 67.57           H  
ATOM     21 HD13 ILE A   1     -14.069 -31.754  -7.948  1.00 67.57           H  
ATOM     22  N   LYS A   2      -9.881 -31.712  -3.614  1.00 78.25           N  
ATOM     23  H   LYS A   2     -10.186 -32.668  -3.503  1.00 78.25           H  
ATOM     24  CA  LYS A   2      -9.078 -31.142  -2.499  1.00 78.25           C  
ATOM     25  HA  LYS A   2      -9.706 -30.450  -1.937  1.00 78.25           H  
ATOM     26  C   LYS A   2      -7.863 -30.295  -2.932  1.00 78.25           C  
ATOM     27  CB  LYS A   2      -8.612 -32.255  -1.532  1.00 78.25           C  
ATOM     28  HB2 LYS A   2      -7.867 -31.831  -0.858  1.00 78.25           H  
ATOM     29  HB3 LYS A   2      -8.132 -33.053  -2.097  1.00 78.25           H  
ATOM     30  O   LYS A   2      -7.571 -29.302  -2.280  1.00 78.25           O  
ATOM     31  CG  LYS A   2      -9.743 -32.840  -0.664  1.00 78.25           C  
ATOM     32  HG2 LYS A   2     -10.493 -33.298  -1.309  1.00 78.25           H  
ATOM     33  HG3 LYS A   2     -10.214 -32.031  -0.105  1.00 78.25           H  
ATOM     34  CD  LYS A   2      -9.220 -33.897   0.330  1.00 78.25           C  
ATOM     35  HD2 LYS A   2      -8.774 -34.720  -0.228  1.00 78.25           H  
ATOM     36  HD3 LYS A   2      -8.455 -33.445   0.961  1.00 78.25           H  
ATOM     37  CE  LYS A   2     -10.356 -34.436   1.219  1.00 78.25           C  
ATOM     38  HE2 LYS A   2     -10.780 -33.606   1.785  1.00 78.25           H  
ATOM     39  HE3 LYS A   2     -11.146 -34.830   0.579  1.00 78.25           H  
ATOM     40  NZ  LYS A   2      -9.902 -35.501   2.158  1.00 78.25           N  
ATOM     41  HZ1 LYS A   2      -9.190 -35.162   2.788  1.00 78.25           H  
ATOM     42  HZ2 LYS A   2     -10.672 -35.826   2.725  1.00 78.25           H  
ATOM     43  HZ3 LYS A   2      -9.539 -36.304   1.664  1.00 78.25           H  
ATOM     44  N   LYS A   3      -7.194 -30.646  -4.042  1.00 81.03           N  
ATOM     45  H   LYS A   3      -7.467 -31.499  -4.509  1.00 81.03           H  
ATOM     46  CA  LYS A   3      -6.027 -29.901  -4.560  1.00 81.03           C  
ATOM     47  HA  LYS A   3      -5.257 -29.874  -3.789  1.00 81.03           H  
ATOM     48  C   LYS A   3      -6.338 -28.424  -4.846  1.00 81.03           C  
ATOM     49  CB  LYS A   3      -5.434 -30.579  -5.812  1.00 81.03           C  
ATOM     50  HB2 LYS A   3      -6.231 -30.812  -6.518  1.00 81.03           H  
ATOM     51  HB3 LYS A   3      -4.761 -29.870  -6.293  1.00 81.03           H  
ATOM     52  O   LYS A   3      -5.560 -27.574  -4.426  1.00 81.03           O  
ATOM     53  CG  LYS A   3      -4.623 -31.851  -5.496  1.00 81.03           C  
ATOM     54  HG2 LYS A   3      -3.836 -31.600  -4.785  1.00 81.03           H  
ATOM     55  HG3 LYS A   3      -5.276 -32.599  -5.047  1.00 81.03           H  
ATOM     56  CD  LYS A   3      -3.979 -32.435  -6.769  1.00 81.03           C  
ATOM     57  HD2 LYS A   3      -3.381 -31.659  -7.248  1.00 81.03           H  
ATOM     58  HD3 LYS A   3      -4.765 -32.742  -7.459  1.00 81.03           H  
ATOM     59  CE  LYS A   3      -3.073 -33.638  -6.451  1.00 81.03           C  
ATOM     60  HE2 LYS A   3      -3.663 -34.404  -5.948  1.00 81.03           H  
ATOM     61  HE3 LYS A   3      -2.297 -33.311  -5.759  1.00 81.03           H  
ATOM     62  NZ  LYS A   3      -2.439 -34.210  -7.672  1.00 81.03           N  
ATOM     63  HZ1 LYS A   3      -1.866 -33.522  -8.140  1.00 81.03           H  
ATOM     64  HZ2 LYS A   3      -1.835 -34.985  -7.438  1.00 81.03           H  
ATOM     65  HZ3 LYS A   3      -3.125 -34.545  -8.333  1.00 81.03           H  
ATOM     66  N   LEU A   4      -7.486 -28.121  -5.470  1.00 85.77           N  
ATOM     67  H   LEU A   4      -8.119 -28.861  -5.737  1.00 85.77           H  
ATOM     68  CA  LEU A   4      -7.884 -26.733  -5.748  1.00 85.77           C  
ATOM     69  HA  LEU A   4      -7.069 -26.241  -6.279  1.00 85.77           H  
ATOM     70  C   LEU A   4      -8.086 -25.940  -4.454  1.00 85.77           C  
ATOM     71  CB  LEU A   4      -9.170 -26.669  -6.604  1.00 85.77           C  
ATOM     72  HB2 LEU A   4      -9.836 -25.934  -6.151  1.00 85.77           H  
ATOM     73  HB3 LEU A   4      -9.707 -27.617  -6.572  1.00 85.77           H  
ATOM     74  O   LEU A   4      -7.617 -24.813  -4.357  1.00 85.77           O  
ATOM     75  CG  LEU A   4      -8.924 -26.234  -8.066  1.00 85.77           C  
ATOM     76  HG  LEU A   4      -7.948 -25.758  -8.160  1.00 85.77           H  
ATOM     77  CD1 LEU A   4      -8.973 -27.442  -9.001  1.00 85.77           C  
ATOM     78 HD11 LEU A   4      -8.209 -28.164  -8.712  1.00 85.77           H  
ATOM     79 HD12 LEU A   4      -8.767 -27.114 -10.020  1.00 85.77           H  
ATOM     80 HD13 LEU A   4      -9.961 -27.902  -8.976  1.00 85.77           H  
ATOM     81  CD2 LEU A   4      -9.977 -25.223  -8.515  1.00 85.77           C  
ATOM     82 HD21 LEU A   4      -9.791 -24.933  -9.549  1.00 85.77           H  
ATOM     83 HD22 LEU A   4      -9.921 -24.327  -7.898  1.00 85.77           H  
ATOM     84 HD23 LEU A   4     -10.977 -25.651  -8.443  1.00 85.77           H  
ATOM     85  N   ALA A   5      -8.724 -26.537  -3.443  1.00 85.55           N  
ATOM     86  H   ALA A   5      -9.089 -27.470  -3.578  1.00 85.55           H  
ATOM     87  CA  ALA A   5      -8.932 -25.880  -2.154  1.00 85.55           C  
ATOM     88  HA  ALA A   5      -9.431 -24.926  -2.327  1.00 85.55           H  
ATOM     89  C   ALA A   5      -7.600 -25.579  -1.445  1.00 85.55           C  
ATOM     90  CB  ALA A   5      -9.849 -26.755  -1.293  1.00 85.55           C  
ATOM     91  HB1 ALA A   5     -10.794 -26.921  -1.810  1.00 85.55           H  
ATOM     92  HB2 ALA A   5     -10.053 -26.247  -0.351  1.00 85.55           H  
ATOM     93  HB3 ALA A   5      -9.374 -27.714  -1.084  1.00 85.55           H  
ATOM     94  O   ALA A   5      -7.420 -24.485  -0.909  1.00 85.55           O  
ATOM     95  N   THR A   6      -6.644 -26.514  -1.481  1.00 82.56           N  
ATOM     96  H   THR A   6      -6.860 -27.423  -1.865  1.00 82.56           H  
ATOM     97  CA  THR A   6      -5.302 -26.298  -0.923  1.00 82.56           C  
ATOM     98  HA  THR A   6      -5.408 -25.984   0.116  1.00 82.56           H  
ATOM     99  C   THR A   6      -4.560 -25.186  -1.662  1.00 82.56           C  
ATOM    100  CB  THR A   6      -4.467 -27.585  -0.942  1.00 82.56           C  
ATOM    101  HB  THR A   6      -4.236 -27.863  -1.970  1.00 82.56           H  
ATOM    102  O   THR A   6      -4.037 -24.282  -1.011  1.00 82.56           O  
ATOM    103  CG2 THR A   6      -3.169 -27.443  -0.149  1.00 82.56           C  
ATOM    104 HG21 THR A   6      -2.535 -26.681  -0.604  1.00 82.56           H  
ATOM    105 HG22 THR A   6      -2.620 -28.384  -0.160  1.00 82.56           H  
ATOM    106 HG23 THR A   6      -3.384 -27.160   0.881  1.00 82.56           H  
ATOM    107  OG1 THR A   6      -5.179 -28.637  -0.331  1.00 82.56           O  
ATOM    108  HG1 THR A   6      -4.539 -29.322  -0.125  1.00 82.56           H  
ATOM    109  N   GLN A   7      -4.575 -25.194  -3.002  1.00 85.22           N  
ATOM    110  H   GLN A   7      -5.023 -25.959  -3.487  1.00 85.22           H  
ATOM    111  CA  GLN A   7      -3.971 -24.126  -3.805  1.00 85.22           C  
ATOM    112  HA  GLN A   7      -2.919 -24.032  -3.534  1.00 85.22           H  
ATOM    113  C   GLN A   7      -4.624 -22.773  -3.520  1.00 85.22           C  
ATOM    114  CB  GLN A   7      -4.066 -24.443  -5.305  1.00 85.22           C  
ATOM    115  HB2 GLN A   7      -5.061 -24.814  -5.548  1.00 85.22           H  
ATOM    116  HB3 GLN A   7      -3.901 -23.521  -5.863  1.00 85.22           H  
ATOM    117  O   GLN A   7      -3.917 -21.795  -3.299  1.00 85.22           O  
ATOM    118  CG  GLN A   7      -3.007 -25.458  -5.749  1.00 85.22           C  
ATOM    119  HG2 GLN A   7      -3.181 -26.412  -5.253  1.00 85.22           H  
ATOM    120  HG3 GLN A   7      -2.017 -25.097  -5.471  1.00 85.22           H  
ATOM    121  CD  GLN A   7      -3.051 -25.667  -7.257  1.00 85.22           C  
ATOM    122  NE2 GLN A   7      -2.411 -24.822  -8.037  1.00 85.22           N  
ATOM    123 HE21 GLN A   7      -2.474 -24.990  -9.031  1.00 85.22           H  
ATOM    124 HE22 GLN A   7      -1.875 -24.053  -7.659  1.00 85.22           H  
ATOM    125  OE1 GLN A   7      -3.680 -26.588  -7.752  1.00 85.22           O  
ATOM    126  N   HIS A   8      -5.954 -22.714  -3.439  1.00 87.84           N  
ATOM    127  H   HIS A   8      -6.492 -23.539  -3.665  1.00 87.84           H  
ATOM    128  CA  HIS A   8      -6.678 -21.483  -3.134  1.00 87.84           C  
ATOM    129  HA  HIS A   8      -6.390 -20.726  -3.862  1.00 87.84           H  
ATOM    130  C   HIS A   8      -6.314 -20.947  -1.741  1.00 87.84           C  
ATOM    131  CB  HIS A   8      -8.182 -21.745  -3.280  1.00 87.84           C  
ATOM    132  HB2 HIS A   8      -8.539 -22.350  -2.447  1.00 87.84           H  
ATOM    133  HB3 HIS A   8      -8.359 -22.301  -4.200  1.00 87.84           H  
ATOM    134  O   HIS A   8      -6.018 -19.764  -1.585  1.00 87.84           O  
ATOM    135  CG  HIS A   8      -8.987 -20.479  -3.369  1.00 87.84           C  
ATOM    136  CD2 HIS A   8      -9.759 -19.925  -2.386  1.00 87.84           C  
ATOM    137  HD2 HIS A   8      -9.897 -20.313  -1.388  1.00 87.84           H  
ATOM    138  ND1 HIS A   8      -9.115 -19.679  -4.484  1.00 87.84           N  
ATOM    139  HD1 HIS A   8      -8.698 -19.829  -5.391  1.00 87.84           H  
ATOM    140  CE1 HIS A   8      -9.940 -18.665  -4.178  1.00 87.84           C  
ATOM    141  HE1 HIS A   8     -10.238 -17.875  -4.851  1.00 87.84           H  
ATOM    142  NE2 HIS A   8     -10.361 -18.782  -2.911  1.00 87.84           N  
ATOM    143  N   LYS A   9      -6.227 -21.822  -0.729  1.00 86.49           N  
ATOM    144  H   LYS A   9      -6.486 -22.781  -0.911  1.00 86.49           H  
ATOM    145  CA  LYS A   9      -5.810 -21.442   0.630  1.00 86.49           C  
ATOM    146  HA  LYS A   9      -6.429 -20.600   0.940  1.00 86.49           H  
ATOM    147  C   LYS A   9      -4.357 -20.952   0.676  1.00 86.49           C  
ATOM    148  CB  LYS A   9      -6.062 -22.622   1.583  1.00 86.49           C  
ATOM    149  HB2 LYS A   9      -7.048 -23.036   1.370  1.00 86.49           H  
ATOM    150  HB3 LYS A   9      -5.319 -23.400   1.407  1.00 86.49           H  
ATOM    151  O   LYS A   9      -4.071 -19.984   1.379  1.00 86.49           O  
ATOM    152  CG  LYS A   9      -6.037 -22.196   3.060  1.00 86.49           C  
ATOM    153  HG2 LYS A   9      -5.055 -21.794   3.310  1.00 86.49           H  
ATOM    154  HG3 LYS A   9      -6.785 -21.418   3.215  1.00 86.49           H  
ATOM    155  CD  LYS A   9      -6.345 -23.383   3.986  1.00 86.49           C  
ATOM    156  HD2 LYS A   9      -5.553 -24.125   3.886  1.00 86.49           H  
ATOM    157  HD3 LYS A   9      -7.292 -23.832   3.685  1.00 86.49           H  
ATOM    158  CE  LYS A   9      -6.444 -22.916   5.445  1.00 86.49           C  
ATOM    159  HE2 LYS A   9      -5.507 -22.432   5.719  1.00 86.49           H  
ATOM    160  HE3 LYS A   9      -7.235 -22.169   5.516  1.00 86.49           H  
ATOM    161  NZ  LYS A   9      -6.727 -24.041   6.376  1.00 86.49           N  
ATOM    162  HZ1 LYS A   9      -6.794 -23.709   7.328  1.00 86.49           H  
ATOM    163  HZ2 LYS A   9      -5.993 -24.734   6.340  1.00 86.49           H  
ATOM    164  HZ3 LYS A   9      -7.603 -24.487   6.144  1.00 86.49           H  
ATOM    165  N   GLN A  10      -3.447 -21.582  -0.071  1.00 83.09           N  
ATOM    166  H   GLN A  10      -3.739 -22.384  -0.611  1.00 83.09           H  
ATOM    167  CA  GLN A  10      -2.052 -21.138  -0.181  1.00 83.09           C  
ATOM    168  HA  GLN A  10      -1.649 -20.983   0.820  1.00 83.09           H  
ATOM    169  C   GLN A  10      -1.925 -19.801  -0.915  1.00 83.09           C  
ATOM    170  CB  GLN A  10      -1.195 -22.194  -0.891  1.00 83.09           C  
ATOM    171  HB2 GLN A  10      -0.264 -21.731  -1.217  1.00 83.09           H  
ATOM    172  HB3 GLN A  10      -1.717 -22.561  -1.775  1.00 83.09           H  
ATOM    173  O   GLN A  10      -1.156 -18.952  -0.471  1.00 83.09           O  
ATOM    174  CG  GLN A  10      -0.833 -23.368   0.024  1.00 83.09           C  
ATOM    175  HG2 GLN A  10      -1.739 -23.872   0.360  1.00 83.09           H  
ATOM    176  HG3 GLN A  10      -0.299 -22.995   0.898  1.00 83.09           H  
ATOM    177  CD  GLN A  10       0.038 -24.378  -0.714  1.00 83.09           C  
ATOM    178  NE2 GLN A  10       1.308 -24.493  -0.391  1.00 83.09           N  
ATOM    179 HE21 GLN A  10       1.841 -25.153  -0.938  1.00 83.09           H  
ATOM    180 HE22 GLN A  10       1.735 -23.912   0.316  1.00 83.09           H  
ATOM    181  OE1 GLN A  10      -0.413 -25.073  -1.607  1.00 83.09           O  
ATOM    182  N   LEU A  11      -2.673 -19.591  -2.001  1.00 80.75           N  
ATOM    183  H   LEU A  11      -3.248 -20.346  -2.348  1.00 80.75           H  
ATOM    184  CA  LEU A  11      -2.702 -18.324  -2.733  1.00 80.75           C  
ATOM    185  HA  LEU A  11      -1.686 -18.044  -3.012  1.00 80.75           H  
ATOM    186  C   LEU A  11      -3.223 -17.201  -1.834  1.00 80.75           C  
ATOM    187  CB  LEU A  11      -3.547 -18.474  -4.011  1.00 80.75           C  
ATOM    188  HB2 LEU A  11      -4.492 -18.952  -3.752  1.00 80.75           H  
ATOM    189  HB3 LEU A  11      -3.777 -17.483  -4.402  1.00 80.75           H  
ATOM    190  O   LEU A  11      -2.503 -16.234  -1.615  1.00 80.75           O  
ATOM    191  CG  LEU A  11      -2.855 -19.284  -5.124  1.00 80.75           C  
ATOM    192  HG  LEU A  11      -2.443 -20.205  -4.712  1.00 80.75           H  
ATOM    193  CD1 LEU A  11      -3.877 -19.652  -6.200  1.00 80.75           C  
ATOM    194 HD11 LEU A  11      -4.306 -18.748  -6.631  1.00 80.75           H  
ATOM    195 HD12 LEU A  11      -4.670 -20.259  -5.765  1.00 80.75           H  
ATOM    196 HD13 LEU A  11      -3.390 -20.225  -6.990  1.00 80.75           H  
ATOM    197  CD2 LEU A  11      -1.717 -18.502  -5.782  1.00 80.75           C  
ATOM    198 HD21 LEU A  11      -0.933 -18.278  -5.059  1.00 80.75           H  
ATOM    199 HD22 LEU A  11      -1.281 -19.091  -6.589  1.00 80.75           H  
ATOM    200 HD23 LEU A  11      -2.096 -17.568  -6.198  1.00 80.75           H  
ATOM    201  N   ILE A  12      -4.383 -17.383  -1.189  1.00 80.70           N  
ATOM    202  H   ILE A  12      -4.935 -18.198  -1.412  1.00 80.70           H  
ATOM    203  CA  ILE A  12      -4.921 -16.402  -0.232  1.00 80.70           C  
ATOM    204  HA  ILE A  12      -5.079 -15.461  -0.759  1.00 80.70           H  
ATOM    205  C   ILE A  12      -3.921 -16.126   0.895  1.00 80.70           C  
ATOM    206  CB  ILE A  12      -6.275 -16.871   0.352  1.00 80.70           C  
ATOM    207  HB  ILE A  12      -6.153 -17.880   0.745  1.00 80.70           H  
ATOM    208  O   ILE A  12      -3.738 -14.974   1.281  1.00 80.70           O  
ATOM    209  CG1 ILE A  12      -7.370 -16.885  -0.732  1.00 80.70           C  
ATOM    210 HG12 ILE A  12      -7.638 -15.860  -0.987  1.00 80.70           H  
ATOM    211 HG13 ILE A  12      -7.002 -17.360  -1.642  1.00 80.70           H  
ATOM    212  CG2 ILE A  12      -6.721 -15.941   1.507  1.00 80.70           C  
ATOM    213 HG21 ILE A  12      -6.788 -14.917   1.140  1.00 80.70           H  
ATOM    214 HG22 ILE A  12      -6.014 -15.988   2.335  1.00 80.70           H  
ATOM    215 HG23 ILE A  12      -7.691 -16.241   1.905  1.00 80.70           H  
ATOM    216  CD1 ILE A  12      -8.632 -17.636  -0.290  1.00 80.70           C  
ATOM    217 HD11 ILE A  12      -9.414 -17.455  -1.027  1.00 80.70           H  
ATOM    218 HD12 ILE A  12      -9.020 -17.273   0.661  1.00 80.70           H  
ATOM    219 HD13 ILE A  12      -8.420 -18.702  -0.212  1.00 80.70           H  
ATOM    220  N   SER A  13      -3.270 -17.155   1.450  1.00 80.86           N  
ATOM    221  H   SER A  13      -3.468 -18.088   1.118  1.00 80.86           H  
ATOM    222  CA  SER A  13      -2.287 -16.964   2.523  1.00 80.86           C  
ATOM    223  HA  SER A  13      -2.768 -16.403   3.324  1.00 80.86           H  
ATOM    224  C   SER A  13      -1.080 -16.148   2.059  1.00 80.86           C  
ATOM    225  CB  SER A  13      -1.825 -18.309   3.087  1.00 80.86           C  
ATOM    226  HB2 SER A  13      -1.316 -18.880   2.310  1.00 80.86           H  
ATOM    227  HB3 SER A  13      -2.693 -18.873   3.428  1.00 80.86           H  
ATOM    228  O   SER A  13      -0.636 -15.273   2.796  1.00 80.86           O  
ATOM    229  OG  SER A  13      -0.943 -18.105   4.181  1.00 80.86           O  
ATOM    230  HG  SER A  13      -1.356 -17.471   4.773  1.00 80.86           H  
ATOM    231  N   GLN A  14      -0.567 -16.390   0.851  1.00 80.20           N  
ATOM    232  H   GLN A  14      -0.998 -17.093   0.268  1.00 80.20           H  
ATOM    233  CA  GLN A  14       0.531 -15.607   0.277  1.00 80.20           C  
ATOM    234  HA  GLN A  14       1.358 -15.568   0.986  1.00 80.20           H  
ATOM    235  C   GLN A  14       0.104 -14.165   0.009  1.00 80.20           C  
ATOM    236  CB  GLN A  14       1.023 -16.272  -1.011  1.00 80.20           C  
ATOM    237  HB2 GLN A  14       1.680 -15.583  -1.542  1.00 80.20           H  
ATOM    238  HB3 GLN A  14       0.174 -16.498  -1.656  1.00 80.20           H  
ATOM    239  O   GLN A  14       0.819 -13.241   0.393  1.00 80.20           O  
ATOM    240  CG  GLN A  14       1.810 -17.551  -0.713  1.00 80.20           C  
ATOM    241  HG2 GLN A  14       1.240 -18.214  -0.062  1.00 80.20           H  
ATOM    242  HG3 GLN A  14       2.739 -17.291  -0.205  1.00 80.20           H  
ATOM    243  CD  GLN A  14       2.146 -18.287  -1.998  1.00 80.20           C  
ATOM    244  NE2 GLN A  14       1.248 -19.100  -2.506  1.00 80.20           N  
ATOM    245 HE21 GLN A  14       1.490 -19.518  -3.394  1.00 80.20           H  
ATOM    246 HE22 GLN A  14       0.336 -19.163  -2.077  1.00 80.20           H  
ATOM    247  OE1 GLN A  14       3.209 -18.126  -2.562  1.00 80.20           O  
ATOM    248  N   THR A  15      -1.094 -13.966  -0.546  1.00 80.24           N  
ATOM    249  H   THR A  15      -1.600 -14.752  -0.928  1.00 80.24           H  
ATOM    250  CA  THR A  15      -1.663 -12.636  -0.765  1.00 80.24           C  
ATOM    251  HA  THR A  15      -0.940 -12.064  -1.346  1.00 80.24           H  
ATOM    252  C   THR A  15      -1.842 -11.884   0.548  1.00 80.24           C  
ATOM    253  CB  THR A  15      -2.976 -12.725  -1.562  1.00 80.24           C  
ATOM    254  HB  THR A  15      -3.721 -13.243  -0.959  1.00 80.24           H  
ATOM    255  O   THR A  15      -1.449 -10.730   0.647  1.00 80.24           O  
ATOM    256  CG2 THR A  15      -3.547 -11.383  -2.008  1.00 80.24           C  
ATOM    257 HG21 THR A  15      -2.895 -10.909  -2.742  1.00 80.24           H  
ATOM    258 HG22 THR A  15      -4.523 -11.539  -2.468  1.00 80.24           H  
ATOM    259 HG23 THR A  15      -3.676 -10.718  -1.155  1.00 80.24           H  
ATOM    260  OG1 THR A  15      -2.756 -13.456  -2.742  1.00 80.24           O  
ATOM    261  HG1 THR A  15      -2.985 -12.887  -3.481  1.00 80.24           H  
ATOM    262  N   LYS A  16      -2.319 -12.539   1.609  1.00 80.68           N  
ATOM    263  H   LYS A  16      -2.641 -13.487   1.473  1.00 80.68           H  
ATOM    264  CA  LYS A  16      -2.451 -11.920   2.939  1.00 80.68           C  
ATOM    265  HA  LYS A  16      -2.908 -10.937   2.822  1.00 80.68           H  
ATOM    266  C   LYS A  16      -1.117 -11.645   3.643  1.00 80.68           C  
ATOM    267  CB  LYS A  16      -3.352 -12.786   3.828  1.00 80.68           C  
ATOM    268  HB2 LYS A  16      -3.257 -12.442   4.858  1.00 80.68           H  
ATOM    269  HB3 LYS A  16      -3.025 -13.825   3.782  1.00 80.68           H  
ATOM    270  O   LYS A  16      -1.081 -10.802   4.532  1.00 80.68           O  
ATOM    271  CG  LYS A  16      -4.827 -12.676   3.423  1.00 80.68           C  
ATOM    272  HG2 LYS A  16      -5.125 -11.628   3.456  1.00 80.68           H  
ATOM    273  HG3 LYS A  16      -4.970 -13.044   2.407  1.00 80.68           H  
ATOM    274  CD  LYS A  16      -5.711 -13.475   4.388  1.00 80.68           C  
ATOM    275  HD2 LYS A  16      -5.432 -14.528   4.352  1.00 80.68           H  
ATOM    276  HD3 LYS A  16      -5.561 -13.094   5.398  1.00 80.68           H  
ATOM    277  CE  LYS A  16      -7.178 -13.304   3.982  1.00 80.68           C  
ATOM    278  HE2 LYS A  16      -7.330 -13.775   3.011  1.00 80.68           H  
ATOM    279  HE3 LYS A  16      -7.375 -12.239   3.859  1.00 80.68           H  
ATOM    280  NZ  LYS A  16      -8.110 -13.869   4.990  1.00 80.68           N  
ATOM    281  HZ1 LYS A  16      -7.990 -13.404   5.878  1.00 80.68           H  
ATOM    282  HZ2 LYS A  16      -9.064 -13.722   4.694  1.00 80.68           H  
ATOM    283  HZ3 LYS A  16      -7.959 -14.861   5.108  1.00 80.68           H  
ATOM    284  N   LYS A  17      -0.042 -12.362   3.298  1.00 78.35           N  
ATOM    285  H   LYS A  17      -0.162 -13.065   2.582  1.00 78.35           H  
ATOM    286  CA  LYS A  17       1.305 -12.157   3.866  1.00 78.35           C  
ATOM    287  HA  LYS A  17       1.223 -11.892   4.920  1.00 78.35           H  
ATOM    288  C   LYS A  17       2.057 -10.996   3.217  1.00 78.35           C  
ATOM    289  CB  LYS A  17       2.131 -13.442   3.728  1.00 78.35           C  
ATOM    290  HB2 LYS A  17       1.997 -13.849   2.725  1.00 78.35           H  
ATOM    291  HB3 LYS A  17       3.188 -13.203   3.852  1.00 78.35           H  
ATOM    292  O   LYS A  17       2.998 -10.484   3.815  1.00 78.35           O  
ATOM    293  CG  LYS A  17       1.763 -14.495   4.780  1.00 78.35           C  
ATOM    294  HG2 LYS A  17       0.686 -14.665   4.794  1.00 78.35           H  
ATOM    295  HG3 LYS A  17       2.064 -14.134   5.763  1.00 78.35           H  
ATOM    296  CD  LYS A  17       2.495 -15.804   4.470  1.00 78.35           C  
ATOM    297  HD2 LYS A  17       2.219 -16.142   3.471  1.00 78.35           H  
ATOM    298  HD3 LYS A  17       3.569 -15.621   4.500  1.00 78.35           H  
ATOM    299  CE  LYS A  17       2.122 -16.880   5.491  1.00 78.35           C  
ATOM    300  HE2 LYS A  17       1.059 -17.102   5.387  1.00 78.35           H  
ATOM    301  HE3 LYS A  17       2.290 -16.480   6.490  1.00 78.35           H  
ATOM    302  NZ  LYS A  17       2.928 -18.110   5.293  1.00 78.35           N  
ATOM    303  HZ1 LYS A  17       2.701 -18.802   5.993  1.00 78.35           H  
ATOM    304  HZ2 LYS A  17       2.751 -18.501   4.379  1.00 78.35           H  
ATOM    305  HZ3 LYS A  17       3.913 -17.898   5.366  1.00 78.35           H  
ATOM    306  N   LYS A  18       1.670 -10.611   2.002  1.00 82.64           N  
ATOM    307  H   LYS A  18       0.873 -11.076   1.590  1.00 82.64           H  
ATOM    308  CA  LYS A  18       2.257  -9.494   1.264  1.00 82.64           C  
ATOM    309  HA  LYS A  18       3.254  -9.287   1.654  1.00 82.64           H  
ATOM    310  C   LYS A  18       1.446  -8.220   1.472  1.00 82.64           C  
ATOM    311  CB  LYS A  18       2.401  -9.878  -0.215  1.00 82.64           C  
ATOM    312  HB2 LYS A  18       1.444 -10.233  -0.597  1.00 82.64           H  
ATOM    313  HB3 LYS A  18       2.689  -8.997  -0.788  1.00 82.64           H  
ATOM    314  O   LYS A  18       0.331  -8.236   1.990  1.00 82.64           O  
ATOM    315  CG  LYS A  18       3.477 -10.960  -0.407  1.00 82.64           C  
ATOM    316  HG2 LYS A  18       3.204 -11.870   0.128  1.00 82.64           H  
ATOM    317  HG3 LYS A  18       4.426 -10.589  -0.019  1.00 82.64           H  
ATOM    318  CD  LYS A  18       3.629 -11.273  -1.897  1.00 82.64           C  
ATOM    319  HD2 LYS A  18       2.720 -11.746  -2.270  1.00 82.64           H  
ATOM    320  HD3 LYS A  18       3.762 -10.329  -2.425  1.00 82.64           H  
ATOM    321  CE  LYS A  18       4.838 -12.175  -2.167  1.00 82.64           C  
ATOM    322  HE2 LYS A  18       5.674 -11.806  -1.573  1.00 82.64           H  
ATOM    323  HE3 LYS A  18       4.613 -13.197  -1.865  1.00 82.64           H  
ATOM    324  NZ  LYS A  18       5.214 -12.107  -3.600  1.00 82.64           N  
ATOM    325  HZ1 LYS A  18       4.472 -12.402  -4.218  1.00 82.64           H  
ATOM    326  HZ2 LYS A  18       6.079 -12.585  -3.809  1.00 82.64           H  
ATOM    327  HZ3 LYS A  18       5.377 -11.140  -3.842  1.00 82.64           H  
ATOM    328  N   GLN A  19       2.037  -7.098   1.094  1.00 85.53           N  
ATOM    329  H   GLN A  19       2.917  -7.163   0.602  1.00 85.53           H  
ATOM    330  CA  GLN A  19       1.355  -5.815   1.040  1.00 85.53           C  
ATOM    331  HA  GLN A  19       0.387  -5.872   1.538  1.00 85.53           H  
ATOM    332  C   GLN A  19       1.106  -5.466  -0.417  1.00 85.53           C  
ATOM    333  CB  GLN A  19       2.209  -4.761   1.733  1.00 85.53           C  
ATOM    334  HB2 GLN A  19       1.824  -3.765   1.513  1.00 85.53           H  
ATOM    335  HB3 GLN A  19       3.214  -4.853   1.321  1.00 85.53           H  
ATOM    336  O   GLN A  19       1.962  -5.700  -1.266  1.00 85.53           O  
ATOM    337  CG  GLN A  19       2.262  -4.963   3.251  1.00 85.53           C  
ATOM    338  HG2 GLN A  19       3.046  -4.333   3.673  1.00 85.53           H  
ATOM    339  HG3 GLN A  19       2.504  -5.997   3.496  1.00 85.53           H  
ATOM    340  CD  GLN A  19       0.960  -4.557   3.914  1.00 85.53           C  
ATOM    341  NE2 GLN A  19       0.141  -5.500   4.319  1.00 85.53           N  
ATOM    342 HE21 GLN A  19       0.344  -6.473   4.143  1.00 85.53           H  
ATOM    343 HE22 GLN A  19      -0.732  -5.200   4.730  1.00 85.53           H  
ATOM    344  OE1 GLN A  19       0.645  -3.382   4.034  1.00 85.53           O  
ATOM    345  N   TRP A  20      -0.061  -4.898  -0.681  1.00 91.62           N  
ATOM    346  H   TRP A  20      -0.701  -4.695   0.074  1.00 91.62           H  
ATOM    347  CA  TRP A  20      -0.510  -4.560  -2.023  1.00 91.62           C  
ATOM    348  HA  TRP A  20       0.234  -4.882  -2.751  1.00 91.62           H  
ATOM    349  C   TRP A  20      -0.656  -3.056  -2.138  1.00 91.62           C  
ATOM    350  CB  TRP A  20      -1.800  -5.314  -2.347  1.00 91.62           C  
ATOM    351  HB2 TRP A  20      -2.103  -5.079  -3.367  1.00 91.62           H  
ATOM    352  HB3 TRP A  20      -2.594  -4.988  -1.675  1.00 91.62           H  
ATOM    353  O   TRP A  20      -1.012  -2.374  -1.171  1.00 91.62           O  
ATOM    354  CG  TRP A  20      -1.623  -6.793  -2.229  1.00 91.62           C  
ATOM    355  CD1 TRP A  20      -1.867  -7.532  -1.126  1.00 91.62           C  
ATOM    356  HD1 TRP A  20      -2.264  -7.148  -0.198  1.00 91.62           H  
ATOM    357  CD2 TRP A  20      -1.049  -7.710  -3.207  1.00 91.62           C  
ATOM    358  CE2 TRP A  20      -0.946  -9.002  -2.618  1.00 91.62           C  
ATOM    359  CE3 TRP A  20      -0.577  -7.574  -4.525  1.00 91.62           C  
ATOM    360  HE3 TRP A  20      -0.637  -6.606  -5.000  1.00 91.62           H  
ATOM    361  NE1 TRP A  20      -1.447  -8.825  -1.345  1.00 91.62           N  
ATOM    362  HE1 TRP A  20      -1.449  -9.521  -0.613  1.00 91.62           H  
ATOM    363  CH2 TRP A  20       0.012  -9.935  -4.643  1.00 91.62           C  
ATOM    364  HH2 TRP A  20       0.412 -10.766  -5.204  1.00 91.62           H  
ATOM    365  CZ2 TRP A  20      -0.404 -10.097  -3.315  1.00 91.62           C  
ATOM    366  HZ2 TRP A  20      -0.289 -11.069  -2.857  1.00 91.62           H  
ATOM    367  CZ3 TRP A  20      -0.071  -8.671  -5.243  1.00 91.62           C  
ATOM    368  HZ3 TRP A  20       0.246  -8.531  -6.266  1.00 91.62           H  
ATOM    369  N   CYS A  21      -0.323  -2.534  -3.310  1.00 93.50           N  
ATOM    370  H   CYS A  21      -0.056  -3.161  -4.055  1.00 93.50           H  
ATOM    371  CA  CYS A  21      -0.498  -1.140  -3.624  1.00 93.50           C  
ATOM    372  HA  CYS A  21       0.001  -0.540  -2.862  1.00 93.50           H  
ATOM    373  C   CYS A  21      -1.989  -0.839  -3.608  1.00 93.50           C  
ATOM    374  CB  CYS A  21       0.115  -0.851  -4.993  1.00 93.50           C  
ATOM    375  HB2 CYS A  21       1.149  -1.194  -5.025  1.00 93.50           H  
ATOM    376  HB3 CYS A  21      -0.444  -1.391  -5.756  1.00 93.50           H  
ATOM    377  O   CYS A  21      -2.748  -1.436  -4.362  1.00 93.50           O  
ATOM    378  SG  CYS A  21       0.020   0.936  -5.295  1.00 93.50           S  
ATOM    379  HG  CYS A  21       0.394   0.879  -6.576  1.00 93.50           H  
ATOM    380  N   TYR A  22      -2.406   0.116  -2.783  1.00 92.55           N  
ATOM    381  H   TYR A  22      -1.754   0.509  -2.119  1.00 92.55           H  
ATOM    382  CA  TYR A  22      -3.813   0.502  -2.718  1.00 92.55           C  
ATOM    383  HA  TYR A  22      -4.409  -0.382  -2.489  1.00 92.55           H  
ATOM    384  C   TYR A  22      -4.333   1.062  -4.056  1.00 92.55           C  
ATOM    385  CB  TYR A  22      -3.975   1.514  -1.580  1.00 92.55           C  
ATOM    386  HB2 TYR A  22      -3.520   2.460  -1.870  1.00 92.55           H  
ATOM    387  HB3 TYR A  22      -3.444   1.147  -0.701  1.00 92.55           H  
ATOM    388  O   TYR A  22      -5.523   1.005  -4.327  1.00 92.55           O  
ATOM    389  CG  TYR A  22      -5.420   1.748  -1.198  1.00 92.55           C  
ATOM    390  CD1 TYR A  22      -6.196   2.684  -1.907  1.00 92.55           C  
ATOM    391  HD1 TYR A  22      -5.772   3.245  -2.726  1.00 92.55           H  
ATOM    392  CD2 TYR A  22      -6.007   0.984  -0.170  1.00 92.55           C  
ATOM    393  HD2 TYR A  22      -5.425   0.234   0.346  1.00 92.55           H  
ATOM    394  CE1 TYR A  22      -7.552   2.866  -1.584  1.00 92.55           C  
ATOM    395  HE1 TYR A  22      -8.156   3.575  -2.130  1.00 92.55           H  
ATOM    396  CE2 TYR A  22      -7.367   1.161   0.152  1.00 92.55           C  
ATOM    397  HE2 TYR A  22      -7.826   0.557   0.921  1.00 92.55           H  
ATOM    398  OH  TYR A  22      -9.452   2.285  -0.252  1.00 92.55           O  
ATOM    399  HH  TYR A  22      -9.789   1.623   0.356  1.00 92.55           H  
ATOM    400  CZ  TYR A  22      -8.141   2.106  -0.557  1.00 92.55           C  
ATOM    401  N   ASN A  23      -3.444   1.614  -4.888  1.00 93.08           N  
ATOM    402  H   ASN A  23      -2.468   1.575  -4.630  1.00 93.08           H  
ATOM    403  CA  ASN A  23      -3.809   2.288  -6.135  1.00 93.08           C  
ATOM    404  HA  ASN A  23      -4.797   2.737  -6.031  1.00 93.08           H  
ATOM    405  C   ASN A  23      -3.864   1.351  -7.351  1.00 93.08           C  
ATOM    406  CB  ASN A  23      -2.780   3.399  -6.360  1.00 93.08           C  
ATOM    407  HB2 ASN A  23      -2.617   3.938  -5.426  1.00 93.08           H  
ATOM    408  HB3 ASN A  23      -1.844   2.939  -6.678  1.00 93.08           H  
ATOM    409  O   ASN A  23      -4.727   1.520  -8.198  1.00 93.08           O  
ATOM    410  CG  ASN A  23      -3.201   4.437  -7.384  1.00 93.08           C  
ATOM    411  ND2 ASN A  23      -2.517   4.516  -8.505  1.00 93.08           N  
ATOM    412 HD21 ASN A  23      -1.987   3.730  -8.852  1.00 93.08           H  
ATOM    413 HD22 ASN A  23      -2.660   5.337  -9.075  1.00 93.08           H  
ATOM    414  OD1 ASN A  23      -4.063   5.249  -7.113  1.00 93.08           O  
ATOM    415  N   CYS A  24      -2.919   0.412  -7.472  1.00 93.99           N  
ATOM    416  H   CYS A  24      -2.237   0.300  -6.735  1.00 93.99           H  
ATOM    417  CA  CYS A  24      -2.793  -0.456  -8.654  1.00 93.99           C  
ATOM    418  HA  CYS A  24      -3.646  -0.288  -9.312  1.00 93.99           H  
ATOM    419  C   CYS A  24      -2.846  -1.957  -8.344  1.00 93.99           C  
ATOM    420  CB  CYS A  24      -1.529  -0.086  -9.448  1.00 93.99           C  
ATOM    421  HB2 CYS A  24      -1.585   0.951  -9.778  1.00 93.99           H  
ATOM    422  HB3 CYS A  24      -1.480  -0.720 -10.334  1.00 93.99           H  
ATOM    423  O   CYS A  24      -2.646  -2.756  -9.249  1.00 93.99           O  
ATOM    424  SG  CYS A  24      -0.023  -0.351  -8.474  1.00 93.99           S  
ATOM    425  HG  CYS A  24       0.711  -0.822  -9.486  1.00 93.99           H  
ATOM    426  N   GLU A  25      -3.062  -2.349  -7.084  1.00 91.78           N  
ATOM    427  H   GLU A  25      -3.293  -1.652  -6.391  1.00 91.78           H  
ATOM    428  CA  GLU A  25      -3.148  -3.755  -6.647  1.00 91.78           C  
ATOM    429  HA  GLU A  25      -3.188  -3.742  -5.558  1.00 91.78           H  
ATOM    430  C   GLU A  25      -1.908  -4.612  -6.973  1.00 91.78           C  
ATOM    431  CB  GLU A  25      -4.473  -4.388  -7.107  1.00 91.78           C  
ATOM    432  HB2 GLU A  25      -4.523  -4.387  -8.196  1.00 91.78           H  
ATOM    433  HB3 GLU A  25      -4.513  -5.422  -6.764  1.00 91.78           H  
ATOM    434  O   GLU A  25      -1.937  -5.835  -6.868  1.00 91.78           O  
ATOM    435  CG  GLU A  25      -5.692  -3.652  -6.534  1.00 91.78           C  
ATOM    436  HG2 GLU A  25      -5.661  -2.600  -6.817  1.00 91.78           H  
ATOM    437  HG3 GLU A  25      -5.659  -3.703  -5.445  1.00 91.78           H  
ATOM    438  CD  GLU A  25      -6.991  -4.277  -7.051  1.00 91.78           C  
ATOM    439  OE1 GLU A  25      -7.470  -5.235  -6.397  1.00 91.78           O  
ATOM    440  OE2 GLU A  25      -7.495  -3.792  -8.087  1.00 91.78           O  
ATOM    441  N   GLU A  26      -0.782  -3.977  -7.305  1.00 92.04           N  
ATOM    442  H   GLU A  26      -0.863  -3.004  -7.564  1.00 92.04           H  
ATOM    443  CA  GLU A  26       0.521  -4.629  -7.447  1.00 92.04           C  
ATOM    444  HA  GLU A  26       0.380  -5.611  -7.898  1.00 92.04           H  
ATOM    445  C   GLU A  26       1.201  -4.833  -6.091  1.00 92.04           C  
ATOM    446  CB  GLU A  26       1.429  -3.807  -8.366  1.00 92.04           C  
ATOM    447  HB2 GLU A  26       2.426  -4.245  -8.368  1.00 92.04           H  
ATOM    448  HB3 GLU A  26       1.509  -2.791  -7.980  1.00 92.04           H  
ATOM    449  O   GLU A  26       0.747  -4.333  -5.061  1.00 92.04           O  
ATOM    450  CG  GLU A  26       0.927  -3.787  -9.810  1.00 92.04           C  
ATOM    451  HG2 GLU A  26      -0.055  -3.315  -9.856  1.00 92.04           H  
ATOM    452  HG3 GLU A  26       0.841  -4.809 -10.178  1.00 92.04           H  
ATOM    453  CD  GLU A  26       1.918  -2.998 -10.661  1.00 92.04           C  
ATOM    454  OE1 GLU A  26       2.849  -3.633 -11.202  1.00 92.04           O  
ATOM    455  OE2 GLU A  26       1.787  -1.749 -10.674  1.00 92.04           O  
ATOM    456  N   GLU A  27       2.327  -5.543  -6.067  1.00 91.25           N  
ATOM    457  H   GLU A  27       2.713  -5.879  -6.938  1.00 91.25           H  
ATOM    458  CA  GLU A  27       3.113  -5.694  -4.846  1.00 91.25           C  
ATOM    459  HA  GLU A  27       2.459  -6.122  -4.087  1.00 91.25           H  
ATOM    460  C   GLU A  27       3.584  -4.316  -4.352  1.00 91.25           C  
ATOM    461  CB  GLU A  27       4.262  -6.687  -5.084  1.00 91.25           C  
ATOM    462  HB2 GLU A  27       3.861  -7.557  -5.603  1.00 91.25           H  
ATOM    463  HB3 GLU A  27       5.029  -6.233  -5.712  1.00 91.25           H  
ATOM    464  O   GLU A  27       4.306  -3.582  -5.033  1.00 91.25           O  
ATOM    465  CG  GLU A  27       4.879  -7.162  -3.763  1.00 91.25           C  
ATOM    466  HG2 GLU A  27       5.397  -6.327  -3.290  1.00 91.25           H  
ATOM    467  HG3 GLU A  27       4.081  -7.479  -3.092  1.00 91.25           H  
ATOM    468  CD  GLU A  27       5.844  -8.341  -3.967  1.00 91.25           C  
ATOM    469  OE1 GLU A  27       7.068  -8.149  -3.825  1.00 91.25           O  
ATOM    470  OE2 GLU A  27       5.358  -9.485  -4.168  1.00 91.25           O  
ATOM    471  N   ALA A  28       3.139  -3.926  -3.158  1.00 92.38           N  
ATOM    472  H   ALA A  28       2.608  -4.580  -2.601  1.00 92.38           H  
ATOM    473  CA  ALA A  28       3.623  -2.706  -2.545  1.00 92.38           C  
ATOM    474  HA  ALA A  28       3.631  -1.925  -3.305  1.00 92.38           H  
ATOM    475  C   ALA A  28       5.054  -2.920  -2.060  1.00 92.38           C  
ATOM    476  CB  ALA A  28       2.710  -2.243  -1.412  1.00 92.38           C  
ATOM    477  HB1 ALA A  28       1.752  -1.912  -1.814  1.00 92.38           H  
ATOM    478  HB2 ALA A  28       3.183  -1.404  -0.903  1.00 92.38           H  
ATOM    479  HB3 ALA A  28       2.562  -3.055  -0.699  1.00 92.38           H  
ATOM    480  O   ALA A  28       5.382  -3.950  -1.474  1.00 92.38           O  
ATOM    481  N   MET A  29       5.874  -1.886  -2.226  1.00 91.01           N  
ATOM    482  H   MET A  29       5.530  -1.085  -2.735  1.00 91.01           H  
ATOM    483  CA  MET A  29       7.233  -1.828  -1.685  1.00 91.01           C  
ATOM    484  HA  MET A  29       7.521  -2.805  -1.298  1.00 91.01           H  
ATOM    485  C   MET A  29       7.338  -0.843  -0.528  1.00 91.01           C  
ATOM    486  CB  MET A  29       8.216  -1.460  -2.796  1.00 91.01           C  
ATOM    487  HB2 MET A  29       9.216  -1.367  -2.372  1.00 91.01           H  
ATOM    488  HB3 MET A  29       7.936  -0.506  -3.243  1.00 91.01           H  
ATOM    489  O   MET A  29       8.303  -0.883   0.227  1.00 91.01           O  
ATOM    490  CG  MET A  29       8.246  -2.539  -3.877  1.00 91.01           C  
ATOM    491  HG2 MET A  29       7.275  -2.585  -4.371  1.00 91.01           H  
ATOM    492  HG3 MET A  29       8.443  -3.506  -3.414  1.00 91.01           H  
ATOM    493  SD  MET A  29       9.511  -2.231  -5.127  1.00 91.01           S  
ATOM    494  CE  MET A  29       9.159  -3.635  -6.216  1.00 91.01           C  
ATOM    495  HE1 MET A  29       9.845  -3.620  -7.063  1.00 91.01           H  
ATOM    496  HE2 MET A  29       8.135  -3.568  -6.584  1.00 91.01           H  
ATOM    497  HE3 MET A  29       9.283  -4.569  -5.667  1.00 91.01           H  
ATOM    498  N   TYR A  30       6.329   0.007  -0.343  1.00 92.01           N  
ATOM    499  H   TYR A  30       5.558  -0.009  -0.995  1.00 92.01           H  
ATOM    500  CA  TYR A  30       6.322   1.052   0.661  1.00 92.01           C  
ATOM    501  HA  TYR A  30       7.167   0.917   1.336  1.00 92.01           H  
ATOM    502  C   TYR A  30       5.042   1.049   1.485  1.00 92.01           C  
ATOM    503  CB  TYR A  30       6.458   2.401  -0.026  1.00 92.01           C  
ATOM    504  HB2 TYR A  30       6.492   3.136   0.779  1.00 92.01           H  
ATOM    505  HB3 TYR A  30       5.554   2.578  -0.608  1.00 92.01           H  
ATOM    506  O   TYR A  30       3.959   0.796   0.966  1.00 92.01           O  
ATOM    507  CG  TYR A  30       7.668   2.560  -0.929  1.00 92.01           C  
ATOM    508  CD1 TYR A  30       8.934   2.846  -0.380  1.00 92.01           C  
ATOM    509  HD1 TYR A  30       9.045   2.960   0.689  1.00 92.01           H  
ATOM    510  CD2 TYR A  30       7.528   2.401  -2.321  1.00 92.01           C  
ATOM    511  HD2 TYR A  30       6.568   2.154  -2.747  1.00 92.01           H  
ATOM    512  CE1 TYR A  30      10.059   2.967  -1.218  1.00 92.01           C  
ATOM    513  HE1 TYR A  30      11.032   3.174  -0.798  1.00 92.01           H  
ATOM    514  CE2 TYR A  30       8.650   2.523  -3.162  1.00 92.01           C  
ATOM    515  HE2 TYR A  30       8.560   2.365  -4.226  1.00 92.01           H  
ATOM    516  OH  TYR A  30      10.992   2.916  -3.434  1.00 92.01           O  
ATOM    517  HH  TYR A  30      11.821   3.011  -2.959  1.00 92.01           H  
ATOM    518  CZ  TYR A  30       9.917   2.804  -2.614  1.00 92.01           C  
ATOM    519  N   HIS A  31       5.148   1.430   2.753  1.00 88.93           N  
ATOM    520  H   HIS A  31       6.065   1.651   3.115  1.00 88.93           H  
ATOM    521  CA  HIS A  31       4.003   1.681   3.615  1.00 88.93           C  
ATOM    522  HA  HIS A  31       3.092   1.386   3.094  1.00 88.93           H  
ATOM    523  C   HIS A  31       3.874   3.166   3.955  1.00 88.93           C  
ATOM    524  CB  HIS A  31       4.056   0.810   4.864  1.00 88.93           C  
ATOM    525  HB2 HIS A  31       3.120   0.927   5.412  1.00 88.93           H  
ATOM    526  HB3 HIS A  31       4.126  -0.237   4.569  1.00 88.93           H  
ATOM    527  O   HIS A  31       4.852   3.903   4.143  1.00 88.93           O  
ATOM    528  CG  HIS A  31       5.190   1.161   5.771  1.00 88.93           C  
ATOM    529  CD2 HIS A  31       5.107   1.999   6.844  1.00 88.93           C  
ATOM    530  HD2 HIS A  31       4.217   2.495   7.204  1.00 88.93           H  
ATOM    531  ND1 HIS A  31       6.499   0.766   5.643  1.00 88.93           N  
ATOM    532  HD1 HIS A  31       6.910   0.217   4.901  1.00 88.93           H  
ATOM    533  CE1 HIS A  31       7.191   1.340   6.625  1.00 88.93           C  
ATOM    534  HE1 HIS A  31       8.254   1.208   6.764  1.00 88.93           H  
ATOM    535  NE2 HIS A  31       6.382   2.122   7.365  1.00 88.93           N  
ATOM    536  N   CYS A  32       2.623   3.600   4.059  1.00 89.24           N  
ATOM    537  H   CYS A  32       1.880   2.938   3.882  1.00 89.24           H  
ATOM    538  CA  CYS A  32       2.256   4.933   4.491  1.00 89.24           C  
ATOM    539  HA  CYS A  32       3.140   5.572   4.494  1.00 89.24           H  
ATOM    540  C   CYS A  32       1.701   4.910   5.910  1.00 89.24           C  
ATOM    541  CB  CYS A  32       1.278   5.536   3.496  1.00 89.24           C  
ATOM    542  HB2 CYS A  32       1.741   5.548   2.509  1.00 89.24           H  
ATOM    543  HB3 CYS A  32       0.358   4.952   3.469  1.00 89.24           H  
ATOM    544  O   CYS A  32       2.309   5.481   6.802  1.00 89.24           O  
ATOM    545  SG  CYS A  32       0.938   7.224   4.038  1.00 89.24           S  
ATOM    546  HG  CYS A  32      -0.268   7.330   3.472  1.00 89.24           H  
ATOM    547  N   CYS A  33       0.584   4.243   6.160  1.00 86.92           N  
ATOM    548  H   CYS A  33       0.171   3.680   5.431  1.00 86.92           H  
ATOM    549  CA  CYS A  33       0.061   4.094   7.513  1.00 86.92           C  
ATOM    550  HA  CYS A  33       0.886   4.144   8.223  1.00 86.92           H  
ATOM    551  C   CYS A  33      -0.551   2.710   7.685  1.00 86.92           C  
ATOM    552  CB  CYS A  33      -0.906   5.248   7.835  1.00 86.92           C  
ATOM    553  HB2 CYS A  33      -1.103   5.262   8.907  1.00 86.92           H  
ATOM    554  HB3 CYS A  33      -0.435   6.194   7.567  1.00 86.92           H  
ATOM    555  O   CYS A  33      -0.422   1.857   6.809  1.00 86.92           O  
ATOM    556  SG  CYS A  33      -2.481   5.098   6.956  1.00 86.92           S  
ATOM    557  HG  CYS A  33      -2.735   3.797   7.120  1.00 86.92           H  
ATOM    558  N   TRP A  34      -1.215   2.492   8.819  1.00 82.11           N  
ATOM    559  H   TRP A  34      -1.276   3.231   9.505  1.00 82.11           H  
ATOM    560  CA  TRP A  34      -1.913   1.242   9.091  1.00 82.11           C  
ATOM    561  HA  TRP A  34      -1.176   0.457   9.258  1.00 82.11           H  
ATOM    562  C   TRP A  34      -2.804   0.842   7.906  1.00 82.11           C  
ATOM    563  CB  TRP A  34      -2.745   1.410  10.363  1.00 82.11           C  
ATOM    564  HB2 TRP A  34      -3.593   2.067  10.168  1.00 82.11           H  
ATOM    565  HB3 TRP A  34      -2.129   1.878  11.131  1.00 82.11           H  
ATOM    566  O   TRP A  34      -3.668   1.622   7.510  1.00 82.11           O  
ATOM    567  CG  TRP A  34      -3.238   0.113  10.901  1.00 82.11           C  
ATOM    568  CD1 TRP A  34      -4.266  -0.610  10.405  1.00 82.11           C  
ATOM    569  HD1 TRP A  34      -4.876  -0.319   9.563  1.00 82.11           H  
ATOM    570  CD2 TRP A  34      -2.685  -0.669  11.999  1.00 82.11           C  
ATOM    571  CE2 TRP A  34      -3.430  -1.881  12.105  1.00 82.11           C  
ATOM    572  CE3 TRP A  34      -1.622  -0.479  12.908  1.00 82.11           C  
ATOM    573  HE3 TRP A  34      -1.026   0.420  12.856  1.00 82.11           H  
ATOM    574  NE1 TRP A  34      -4.374  -1.794  11.106  1.00 82.11           N  
ATOM    575  HE1 TRP A  34      -5.031  -2.523  10.869  1.00 82.11           H  
ATOM    576  CH2 TRP A  34      -2.079  -2.637  13.961  1.00 82.11           C  
ATOM    577  HH2 TRP A  34      -1.837  -3.378  14.709  1.00 82.11           H  
ATOM    578  CZ2 TRP A  34      -3.138  -2.858  13.066  1.00 82.11           C  
ATOM    579  HZ2 TRP A  34      -3.716  -3.769  13.117  1.00 82.11           H  
ATOM    580  CZ3 TRP A  34      -1.325  -1.452  13.881  1.00 82.11           C  
ATOM    581  HZ3 TRP A  34      -0.507  -1.295  14.570  1.00 82.11           H  
ATOM    582  N   ASN A  35      -2.585  -0.355   7.351  1.00 81.60           N  
ATOM    583  H   ASN A  35      -1.861  -0.938   7.745  1.00 81.60           H  
ATOM    584  CA  ASN A  35      -3.293  -0.883   6.176  1.00 81.60           C  
ATOM    585  HA  ASN A  35      -2.776  -1.794   5.877  1.00 81.60           H  
ATOM    586  C   ASN A  35      -3.244   0.007   4.917  1.00 81.60           C  
ATOM    587  CB  ASN A  35      -4.731  -1.280   6.567  1.00 81.60           C  
ATOM    588  HB2 ASN A  35      -5.290  -1.554   5.673  1.00 81.60           H  
ATOM    589  HB3 ASN A  35      -5.241  -0.432   7.025  1.00 81.60           H  
ATOM    590  O   ASN A  35      -4.151  -0.047   4.091  1.00 81.60           O  
ATOM    591  CG  ASN A  35      -4.798  -2.484   7.478  1.00 81.60           C  
ATOM    592  ND2 ASN A  35      -5.826  -2.592   8.286  1.00 81.60           N  
ATOM    593 HD21 ASN A  35      -6.599  -1.949   8.194  1.00 81.60           H  
ATOM    594 HD22 ASN A  35      -5.913  -3.491   8.738  1.00 81.60           H  
ATOM    595  OD1 ASN A  35      -3.962  -3.367   7.461  1.00 81.60           O  
ATOM    596  N   THR A  36      -2.220   0.843   4.739  1.00 91.10           N  
ATOM    597  H   THR A  36      -1.505   0.916   5.449  1.00 91.10           H  
ATOM    598  CA  THR A  36      -2.068   1.628   3.507  1.00 91.10           C  
ATOM    599  HA  THR A  36      -2.705   1.202   2.732  1.00 91.10           H  
ATOM    600  C   THR A  36      -0.642   1.553   2.996  1.00 91.10           C  
ATOM    601  CB  THR A  36      -2.501   3.087   3.684  1.00 91.10           C  
ATOM    602  HB  THR A  36      -1.772   3.628   4.286  1.00 91.10           H  
ATOM    603  O   THR A  36       0.270   2.141   3.584  1.00 91.10           O  
ATOM    604  CG2 THR A  36      -2.626   3.748   2.317  1.00 91.10           C  
ATOM    605 HG21 THR A  36      -3.303   3.178   1.680  1.00 91.10           H  
ATOM    606 HG22 THR A  36      -3.027   4.756   2.425  1.00 91.10           H  
ATOM    607 HG23 THR A  36      -1.645   3.793   1.844  1.00 91.10           H  
ATOM    608  OG1 THR A  36      -3.760   3.184   4.303  1.00 91.10           O  
ATOM    609  HG1 THR A  36      -4.214   2.350   4.164  1.00 91.10           H  
ATOM    610  N   SER A  37      -0.486   0.869   1.867  1.00 92.65           N  
ATOM    611  H   SER A  37      -1.299   0.463   1.425  1.00 92.65           H  
ATOM    612  CA  SER A  37       0.792   0.588   1.223  1.00 92.65           C  
ATOM    613  HA  SER A  37       1.559   1.233   1.652  1.00 92.65           H  
ATOM    614  C   SER A  37       0.722   0.909  -0.269  1.00 92.65           C  
ATOM    615  CB  SER A  37       1.194  -0.867   1.495  1.00 92.65           C  
ATOM    616  HB2 SER A  37       0.414  -1.540   1.140  1.00 92.65           H  
ATOM    617  HB3 SER A  37       2.131  -1.094   0.987  1.00 92.65           H  
ATOM    618  O   SER A  37      -0.355   0.927  -0.866  1.00 92.65           O  
ATOM    619  OG  SER A  37       1.386  -1.033   2.890  1.00 92.65           O  
ATOM    620  HG  SER A  37       1.073  -1.896   3.173  1.00 92.65           H  
ATOM    621  N   TYR A  38       1.873   1.212  -0.860  1.00 95.31           N  
ATOM    622  H   TYR A  38       2.722   1.116  -0.321  1.00 95.31           H  
ATOM    623  CA  TYR A  38       2.013   1.650  -2.244  1.00 95.31           C  
ATOM    624  HA  TYR A  38       1.129   1.348  -2.806  1.00 95.31           H  
ATOM    625  C   TYR A  38       3.236   0.998  -2.891  1.00 95.31           C  
ATOM    626  CB  TYR A  38       2.110   3.181  -2.306  1.00 95.31           C  
ATOM    627  HB2 TYR A  38       3.033   3.497  -1.819  1.00 95.31           H  
ATOM    628  HB3 TYR A  38       2.174   3.482  -3.351  1.00 95.31           H  
ATOM    629  O   TYR A  38       4.258   0.784  -2.237  1.00 95.31           O  
ATOM    630  CG  TYR A  38       0.936   3.905  -1.673  1.00 95.31           C  
ATOM    631  CD1 TYR A  38      -0.292   3.991  -2.355  1.00 95.31           C  
ATOM    632  HD1 TYR A  38      -0.405   3.539  -3.329  1.00 95.31           H  
ATOM    633  CD2 TYR A  38       1.065   4.463  -0.388  1.00 95.31           C  
ATOM    634  HD2 TYR A  38       1.989   4.338   0.156  1.00 95.31           H  
ATOM    635  CE1 TYR A  38      -1.380   4.664  -1.771  1.00 95.31           C  
ATOM    636  HE1 TYR A  38      -2.317   4.734  -2.304  1.00 95.31           H  
ATOM    637  CE2 TYR A  38      -0.013   5.157   0.188  1.00 95.31           C  
ATOM    638  HE2 TYR A  38       0.074   5.612   1.163  1.00 95.31           H  
ATOM    639  OH  TYR A  38      -2.248   5.937   0.083  1.00 95.31           O  
ATOM    640  HH  TYR A  38      -2.039   6.234   0.971  1.00 95.31           H  
ATOM    641  CZ  TYR A  38      -1.230   5.265  -0.505  1.00 95.31           C  
ATOM    642  N   CYS A  39       3.156   0.702  -4.186  1.00 93.56           N  
ATOM    643  H   CYS A  39       2.288   0.834  -4.685  1.00 93.56           H  
ATOM    644  CA  CYS A  39       4.319   0.270  -4.967  1.00 93.56           C  
ATOM    645  HA  CYS A  39       4.901  -0.462  -4.406  1.00 93.56           H  
ATOM    646  C   CYS A  39       5.259   1.444  -5.269  1.00 93.56           C  
ATOM    647  CB  CYS A  39       3.840  -0.422  -6.249  1.00 93.56           C  
ATOM    648  HB2 CYS A  39       3.207  -1.276  -6.008  1.00 93.56           H  
ATOM    649  HB3 CYS A  39       4.703  -0.802  -6.795  1.00 93.56           H  
ATOM    650  O   CYS A  39       6.467   1.264  -5.359  1.00 93.56           O  
ATOM    651  SG  CYS A  39       2.939   0.752  -7.298  1.00 93.56           S  
ATOM    652  HG  CYS A  39       2.649  -0.096  -8.289  1.00 93.56           H  
ATOM    653  N   SER A  40       4.716   2.662  -5.375  1.00 94.11           N  
ATOM    654  H   SER A  40       3.711   2.740  -5.319  1.00 94.11           H  
ATOM    655  CA  SER A  40       5.460   3.845  -5.798  1.00 94.11           C  
ATOM    656  HA  SER A  40       6.503   3.730  -5.501  1.00 94.11           H  
ATOM    657  C   SER A  40       4.935   5.136  -5.165  1.00 94.11           C  
ATOM    658  CB  SER A  40       5.413   3.943  -7.329  1.00 94.11           C  
ATOM    659  HB2 SER A  40       5.771   3.013  -7.770  1.00 94.11           H  
ATOM    660  HB3 SER A  40       6.066   4.752  -7.657  1.00 94.11           H  
ATOM    661  O   SER A  40       3.798   5.218  -4.690  1.00 94.11           O  
ATOM    662  OG  SER A  40       4.094   4.205  -7.770  1.00 94.11           O  
ATOM    663  HG  SER A  40       3.689   3.374  -8.027  1.00 94.11           H  
ATOM    664  N   ILE A  41       5.769   6.179  -5.210  1.00 93.00           N  
ATOM    665  H   ILE A  41       6.699   6.026  -5.572  1.00 93.00           H  
ATOM    666  CA  ILE A  41       5.404   7.543  -4.793  1.00 93.00           C  
ATOM    667  HA  ILE A  41       5.071   7.528  -3.756  1.00 93.00           H  
ATOM    668  C   ILE A  41       4.235   8.074  -5.626  1.00 93.00           C  
ATOM    669  CB  ILE A  41       6.627   8.483  -4.908  1.00 93.00           C  
ATOM    670  HB  ILE A  41       6.975   8.453  -5.940  1.00 93.00           H  
ATOM    671  O   ILE A  41       3.386   8.780  -5.092  1.00 93.00           O  
ATOM    672  CG1 ILE A  41       7.805   8.030  -4.014  1.00 93.00           C  
ATOM    673 HG12 ILE A  41       8.711   8.531  -4.357  1.00 93.00           H  
ATOM    674 HG13 ILE A  41       7.974   6.960  -4.133  1.00 93.00           H  
ATOM    675  CG2 ILE A  41       6.252   9.942  -4.589  1.00 93.00           C  
ATOM    676 HG21 ILE A  41       5.606  10.345  -5.370  1.00 93.00           H  
ATOM    677 HG22 ILE A  41       7.151  10.558  -4.552  1.00 93.00           H  
ATOM    678 HG23 ILE A  41       5.729   9.994  -3.634  1.00 93.00           H  
ATOM    679  CD1 ILE A  41       7.641   8.337  -2.520  1.00 93.00           C  
ATOM    680 HD11 ILE A  41       8.357   7.749  -1.946  1.00 93.00           H  
ATOM    681 HD12 ILE A  41       6.625   8.120  -2.191  1.00 93.00           H  
ATOM    682 HD13 ILE A  41       7.839   9.394  -2.338  1.00 93.00           H  
ATOM    683  N   LYS A  42       4.150   7.701  -6.908  1.00 95.21           N  
ATOM    684  H   LYS A  42       4.851   7.076  -7.277  1.00 95.21           H  
ATOM    685  CA  LYS A  42       3.051   8.114  -7.785  1.00 95.21           C  
ATOM    686  HA  LYS A  42       2.995   9.202  -7.791  1.00 95.21           H  
ATOM    687  C   LYS A  42       1.711   7.614  -7.247  1.00 95.21           C  
ATOM    688  CB  LYS A  42       3.333   7.626  -9.212  1.00 95.21           C  
ATOM    689  HB2 LYS A  42       4.335   7.937  -9.505  1.00 95.21           H  
ATOM    690  HB3 LYS A  42       3.281   6.538  -9.249  1.00 95.21           H  
ATOM    691  O   LYS A  42       0.819   8.414  -6.994  1.00 95.21           O  
ATOM    692  CG  LYS A  42       2.326   8.225 -10.202  1.00 95.21           C  
ATOM    693  HG2 LYS A  42       1.318   7.922  -9.920  1.00 95.21           H  
ATOM    694  HG3 LYS A  42       2.388   9.312 -10.169  1.00 95.21           H  
ATOM    695  CD  LYS A  42       2.603   7.743 -11.629  1.00 95.21           C  
ATOM    696  HD2 LYS A  42       2.584   6.653 -11.647  1.00 95.21           H  
ATOM    697  HD3 LYS A  42       3.580   8.098 -11.957  1.00 95.21           H  
ATOM    698  CE  LYS A  42       1.505   8.288 -12.548  1.00 95.21           C  
ATOM    699  HE2 LYS A  42       1.557   9.377 -12.560  1.00 95.21           H  
ATOM    700  HE3 LYS A  42       0.537   8.019 -12.124  1.00 95.21           H  
ATOM    701  NZ  LYS A  42       1.609   7.747 -13.925  1.00 95.21           N  
ATOM    702  HZ1 LYS A  42       1.519   6.741 -13.908  1.00 95.21           H  
ATOM    703  HZ2 LYS A  42       0.847   8.102 -14.485  1.00 95.21           H  
ATOM    704  HZ3 LYS A  42       2.485   8.002 -14.360  1.00 95.21           H  
ATOM    705  N   CYS A  43       1.619   6.320  -6.947  1.00 95.60           N  
ATOM    706  H   CYS A  43       2.382   5.705  -7.192  1.00 95.60           H  
ATOM    707  CA  CYS A  43       0.422   5.738  -6.343  1.00 95.60           C  
ATOM    708  HA  CYS A  43      -0.434   5.913  -6.994  1.00 95.60           H  
ATOM    709  C   CYS A  43       0.088   6.359  -4.982  1.00 95.60           C  
ATOM    710  CB  CYS A  43       0.654   4.237  -6.194  1.00 95.60           C  
ATOM    711  HB2 CYS A  43      -0.174   3.806  -5.631  1.00 95.60           H  
ATOM    712  HB3 CYS A  43       1.584   4.043  -5.658  1.00 95.60           H  
ATOM    713  O   CYS A  43      -1.083   6.573  -4.669  1.00 95.60           O  
ATOM    714  SG  CYS A  43       0.725   3.489  -7.841  1.00 95.60           S  
ATOM    715  HG  CYS A  43      -0.223   4.242  -8.405  1.00 95.60           H  
ATOM    716  N   GLN A  44       1.108   6.687  -4.180  1.00 93.93           N  
ATOM    717  H   GLN A  44       2.050   6.463  -4.466  1.00 93.93           H  
ATOM    718  CA  GLN A  44       0.888   7.423  -2.940  1.00 93.93           C  
ATOM    719  HA  GLN A  44       0.169   6.865  -2.340  1.00 93.93           H  
ATOM    720  C   GLN A  44       0.283   8.802  -3.209  1.00 93.93           C  
ATOM    721  CB  GLN A  44       2.187   7.555  -2.140  1.00 93.93           C  
ATOM    722  HB2 GLN A  44       2.637   6.569  -2.021  1.00 93.93           H  
ATOM    723  HB3 GLN A  44       2.882   8.199  -2.678  1.00 93.93           H  
ATOM    724  O   GLN A  44      -0.664   9.165  -2.525  1.00 93.93           O  
ATOM    725  CG  GLN A  44       1.898   8.152  -0.753  1.00 93.93           C  
ATOM    726  HG2 GLN A  44       1.264   9.036  -0.834  1.00 93.93           H  
ATOM    727  HG3 GLN A  44       1.361   7.416  -0.155  1.00 93.93           H  
ATOM    728  CD  GLN A  44       3.139   8.595  -0.006  1.00 93.93           C  
ATOM    729  NE2 GLN A  44       3.101   8.550   1.305  1.00 93.93           N  
ATOM    730 HE21 GLN A  44       3.882   8.996   1.764  1.00 93.93           H  
ATOM    731 HE22 GLN A  44       2.280   8.227   1.796  1.00 93.93           H  
ATOM    732  OE1 GLN A  44       4.131   9.034  -0.560  1.00 93.93           O  
ATOM    733  N   GLN A  45       0.807   9.565  -4.169  1.00 93.47           N  
ATOM    734  H   GLN A  45       1.577   9.195  -4.708  1.00 93.47           H  
ATOM    735  CA  GLN A  45       0.330  10.911  -4.498  1.00 93.47           C  
ATOM    736  HA  GLN A  45       0.342  11.525  -3.598  1.00 93.47           H  
ATOM    737  C   GLN A  45      -1.105  10.904  -5.022  1.00 93.47           C  
ATOM    738  CB  GLN A  45       1.246  11.555  -5.547  1.00 93.47           C  
ATOM    739  HB2 GLN A  45       1.430  10.846  -6.354  1.00 93.47           H  
ATOM    740  HB3 GLN A  45       0.748  12.428  -5.969  1.00 93.47           H  
ATOM    741  O   GLN A  45      -1.895  11.752  -4.609  1.00 93.47           O  
ATOM    742  CG  GLN A  45       2.578  12.016  -4.948  1.00 93.47           C  
ATOM    743  HG2 GLN A  45       3.046  11.185  -4.420  1.00 93.47           H  
ATOM    744  HG3 GLN A  45       2.381  12.819  -4.237  1.00 93.47           H  
ATOM    745  CD  GLN A  45       3.560  12.527  -5.993  1.00 93.47           C  
ATOM    746  NE2 GLN A  45       4.636  13.162  -5.585  1.00 93.47           N  
ATOM    747 HE21 GLN A  45       4.815  13.316  -4.603  1.00 93.47           H  
ATOM    748 HE22 GLN A  45       5.241  13.489  -6.324  1.00 93.47           H  
ATOM    749  OE1 GLN A  45       3.398  12.377  -7.189  1.00 93.47           O  
ATOM    750  N   GLU A  46      -1.447   9.957  -5.894  1.00 94.88           N  
ATOM    751  H   GLU A  46      -0.738   9.323  -6.233  1.00 94.88           H  
ATOM    752  CA  GLU A  46      -2.802   9.823  -6.435  1.00 94.88           C  
ATOM    753  HA  GLU A  46      -3.099  10.758  -6.910  1.00 94.88           H  
ATOM    754  C   GLU A  46      -3.806   9.568  -5.310  1.00 94.88           C  
ATOM    755  CB  GLU A  46      -2.847   8.713  -7.498  1.00 94.88           C  
ATOM    756  HB2 GLU A  46      -2.416   7.794  -7.100  1.00 94.88           H  
ATOM    757  HB3 GLU A  46      -3.887   8.530  -7.767  1.00 94.88           H  
ATOM    758  O   GLU A  46      -4.725  10.363  -5.094  1.00 94.88           O  
ATOM    759  CG  GLU A  46      -2.085   9.152  -8.754  1.00 94.88           C  
ATOM    760  HG2 GLU A  46      -1.019   9.226  -8.536  1.00 94.88           H  
ATOM    761  HG3 GLU A  46      -2.425  10.149  -9.031  1.00 94.88           H  
ATOM    762  CD  GLU A  46      -2.293   8.201  -9.935  1.00 94.88           C  
ATOM    763  OE1 GLU A  46      -2.744   8.702 -10.986  1.00 94.88           O  
ATOM    764  OE2 GLU A  46      -1.900   7.014  -9.821  1.00 94.88           O  
ATOM    765  N   HIS A  47      -3.563   8.543  -4.492  1.00 93.94           N  
ATOM    766  H   HIS A  47      -2.808   7.909  -4.710  1.00 93.94           H  
ATOM    767  CA  HIS A  47      -4.459   8.238  -3.383  1.00 93.94           C  
ATOM    768  HA  HIS A  47      -5.473   8.211  -3.783  1.00 93.94           H  
ATOM    769  C   HIS A  47      -4.422   9.313  -2.278  1.00 93.94           C  
ATOM    770  CB  HIS A  47      -4.123   6.845  -2.852  1.00 93.94           C  
ATOM    771  HB2 HIS A  47      -4.102   6.144  -3.687  1.00 93.94           H  
ATOM    772  HB3 HIS A  47      -3.129   6.880  -2.407  1.00 93.94           H  
ATOM    773  O   HIS A  47      -5.448   9.600  -1.655  1.00 93.94           O  
ATOM    774  CG  HIS A  47      -5.108   6.326  -1.834  1.00 93.94           C  
ATOM    775  CD2 HIS A  47      -6.446   6.608  -1.739  1.00 93.94           C  
ATOM    776  HD2 HIS A  47      -7.017   7.245  -2.398  1.00 93.94           H  
ATOM    777  ND1 HIS A  47      -4.816   5.458  -0.812  1.00 93.94           N  
ATOM    778  HD1 HIS A  47      -3.900   5.088  -0.605  1.00 93.94           H  
ATOM    779  CE1 HIS A  47      -5.933   5.234  -0.106  1.00 93.94           C  
ATOM    780  HE1 HIS A  47      -6.016   4.571   0.742  1.00 93.94           H  
ATOM    781  NE2 HIS A  47      -6.944   5.949  -0.611  1.00 93.94           N  
ATOM    782  N   TRP A  48      -3.268   9.954  -2.046  1.00 93.29           N  
ATOM    783  H   TRP A  48      -2.461   9.665  -2.580  1.00 93.29           H  
ATOM    784  CA  TRP A  48      -3.106  11.077  -1.112  1.00 93.29           C  
ATOM    785  HA  TRP A  48      -3.353  10.765  -0.097  1.00 93.29           H  
ATOM    786  C   TRP A  48      -4.046  12.224  -1.444  1.00 93.29           C  
ATOM    787  CB  TRP A  48      -1.657  11.573  -1.082  1.00 93.29           C  
ATOM    788  HB2 TRP A  48      -1.345  11.870  -2.083  1.00 93.29           H  
ATOM    789  HB3 TRP A  48      -1.017  10.758  -0.745  1.00 93.29           H  
ATOM    790  O   TRP A  48      -4.726  12.729  -0.547  1.00 93.29           O  
ATOM    791  CG  TRP A  48      -1.417  12.708  -0.143  1.00 93.29           C  
ATOM    792  CD1 TRP A  48      -1.231  14.003  -0.479  1.00 93.29           C  
ATOM    793  HD1 TRP A  48      -1.220  14.372  -1.493  1.00 93.29           H  
ATOM    794  CD2 TRP A  48      -1.338  12.650   1.305  1.00 93.29           C  
ATOM    795  CE2 TRP A  48      -1.108  13.963   1.802  1.00 93.29           C  
ATOM    796  CE3 TRP A  48      -1.428  11.610   2.247  1.00 93.29           C  
ATOM    797  HE3 TRP A  48      -1.592  10.606   1.884  1.00 93.29           H  
ATOM    798  NE1 TRP A  48      -1.027  14.748   0.668  1.00 93.29           N  
ATOM    799  HE1 TRP A  48      -0.766  15.723   0.635  1.00 93.29           H  
ATOM    800  CH2 TRP A  48      -1.086  13.162   4.091  1.00 93.29           C  
ATOM    801  HH2 TRP A  48      -0.971  13.339   5.150  1.00 93.29           H  
ATOM    802  CZ2 TRP A  48      -0.983  14.222   3.174  1.00 93.29           C  
ATOM    803  HZ2 TRP A  48      -0.777  15.224   3.521  1.00 93.29           H  
ATOM    804  CZ3 TRP A  48      -1.307  11.857   3.624  1.00 93.29           C  
ATOM    805  HZ3 TRP A  48      -1.377  11.035   4.321  1.00 93.29           H  
ATOM    806  N   HIS A  49      -4.088  12.623  -2.713  1.00 93.41           N  
ATOM    807  H   HIS A  49      -3.517  12.148  -3.399  1.00 93.41           H  
ATOM    808  CA  HIS A  49      -4.953  13.702  -3.165  1.00 93.41           C  
ATOM    809  HA  HIS A  49      -4.916  14.506  -2.429  1.00 93.41           H  
ATOM    810  C   HIS A  49      -6.421  13.290  -3.252  1.00 93.41           C  
ATOM    811  CB  HIS A  49      -4.436  14.258  -4.492  1.00 93.41           C  
ATOM    812  HB2 HIS A  49      -4.346  13.448  -5.216  1.00 93.41           H  
ATOM    813  HB3 HIS A  49      -5.156  14.978  -4.881  1.00 93.41           H  
ATOM    814  O   HIS A  49      -7.265  14.136  -2.963  1.00 93.41           O  
ATOM    815  CG  HIS A  49      -3.110  14.955  -4.340  1.00 93.41           C  
ATOM    816  CD2 HIS A  49      -2.817  15.979  -3.483  1.00 93.41           C  
ATOM    817  HD2 HIS A  49      -3.518  16.452  -2.812  1.00 93.41           H  
ATOM    818  ND1 HIS A  49      -1.955  14.652  -5.013  1.00 93.41           N  
ATOM    819  HD1 HIS A  49      -1.843  13.874  -5.648  1.00 93.41           H  
ATOM    820  CE1 HIS A  49      -0.989  15.476  -4.579  1.00 93.41           C  
ATOM    821  HE1 HIS A  49       0.034  15.459  -4.925  1.00 93.41           H  
ATOM    822  NE2 HIS A  49      -1.460  16.291  -3.615  1.00 93.41           N  
ATOM    823  N   ALA A  50      -6.716  12.025  -3.566  1.00 92.38           N  
ATOM    824  H   ALA A  50      -5.979  11.411  -3.881  1.00 92.38           H  
ATOM    825  CA  ALA A  50      -8.083  11.514  -3.595  1.00 92.38           C  
ATOM    826  HA  ALA A  50      -8.669  12.130  -4.278  1.00 92.38           H  
ATOM    827  C   ALA A  50      -8.751  11.619  -2.212  1.00 92.38           C  
ATOM    828  CB  ALA A  50      -8.067  10.082  -4.151  1.00 92.38           C  
ATOM    829  HB1 ALA A  50      -7.465   9.427  -3.522  1.00 92.38           H  
ATOM    830  HB2 ALA A  50      -9.086   9.695  -4.191  1.00 92.38           H  
ATOM    831  HB3 ALA A  50      -7.654  10.080  -5.160  1.00 92.38           H  
ATOM    832  O   ALA A  50      -9.586  12.491  -1.962  1.00 92.38           O  
ATOM    833  N   GLU A  51      -8.348  10.760  -1.275  1.00 90.86           N  
ATOM    834  H   GLU A  51      -7.675  10.061  -1.555  1.00 90.86           H  
ATOM    835  CA  GLU A  51      -9.007  10.657   0.035  1.00 90.86           C  
ATOM    836  HA  GLU A  51      -9.492  11.602   0.278  1.00 90.86           H  
ATOM    837  C   GLU A  51      -8.032  10.375   1.179  1.00 90.86           C  
ATOM    838  CB  GLU A  51     -10.104   9.583  -0.021  1.00 90.86           C  
ATOM    839  HB2 GLU A  51      -9.684   8.642  -0.378  1.00 90.86           H  
ATOM    840  HB3 GLU A  51     -10.488   9.431   0.988  1.00 90.86           H  
ATOM    841  O   GLU A  51      -8.296  10.725   2.337  1.00 90.86           O  
ATOM    842  CG  GLU A  51     -11.262  10.024  -0.928  1.00 90.86           C  
ATOM    843  HG2 GLU A  51     -11.586  11.021  -0.631  1.00 90.86           H  
ATOM    844  HG3 GLU A  51     -10.924  10.066  -1.963  1.00 90.86           H  
ATOM    845  CD  GLU A  51     -12.440   9.064  -0.821  1.00 90.86           C  
ATOM    846  OE1 GLU A  51     -13.140   9.162   0.213  1.00 90.86           O  
ATOM    847  OE2 GLU A  51     -12.605   8.254  -1.755  1.00 90.86           O  
ATOM    848  N   HIS A  52      -6.852   9.829   0.877  1.00 92.18           N  
ATOM    849  H   HIS A  52      -6.645   9.600  -0.084  1.00 92.18           H  
ATOM    850  CA  HIS A  52      -5.947   9.351   1.908  1.00 92.18           C  
ATOM    851  HA  HIS A  52      -6.517   8.670   2.540  1.00 92.18           H  
ATOM    852  C   HIS A  52      -5.417  10.463   2.817  1.00 92.18           C  
ATOM    853  CB  HIS A  52      -4.829   8.536   1.274  1.00 92.18           C  
ATOM    854  HB2 HIS A  52      -5.271   7.717   0.707  1.00 92.18           H  
ATOM    855  HB3 HIS A  52      -4.249   9.148   0.582  1.00 92.18           H  
ATOM    856  O   HIS A  52      -5.228  10.239   4.007  1.00 92.18           O  
ATOM    857  CG  HIS A  52      -3.911   7.967   2.301  1.00 92.18           C  
ATOM    858  CD2 HIS A  52      -2.556   8.107   2.362  1.00 92.18           C  
ATOM    859  HD2 HIS A  52      -1.941   8.605   1.627  1.00 92.18           H  
ATOM    860  ND1 HIS A  52      -4.300   7.176   3.347  1.00 92.18           N  
ATOM    861  HD1 HIS A  52      -5.240   6.856   3.532  1.00 92.18           H  
ATOM    862  CE1 HIS A  52      -3.202   6.831   4.021  1.00 92.18           C  
ATOM    863  HE1 HIS A  52      -3.204   6.130   4.842  1.00 92.18           H  
ATOM    864  NE2 HIS A  52      -2.110   7.385   3.469  1.00 92.18           N  
ATOM    865  N   LYS A  53      -5.261  11.702   2.339  1.00 89.49           N  
ATOM    866  H   LYS A  53      -5.412  11.850   1.351  1.00 89.49           H  
ATOM    867  CA  LYS A  53      -4.880  12.847   3.189  1.00 89.49           C  
ATOM    868  HA  LYS A  53      -3.883  12.661   3.591  1.00 89.49           H  
ATOM    869  C   LYS A  53      -5.807  13.059   4.396  1.00 89.49           C  
ATOM    870  CB  LYS A  53      -4.825  14.080   2.283  1.00 89.49           C  
ATOM    871  HB2 LYS A  53      -4.075  13.881   1.517  1.00 89.49           H  
ATOM    872  HB3 LYS A  53      -5.792  14.197   1.793  1.00 89.49           H  
ATOM    873  O   LYS A  53      -5.368  13.635   5.395  1.00 89.49           O  
ATOM    874  CG  LYS A  53      -4.441  15.402   2.960  1.00 89.49           C  
ATOM    875  HG2 LYS A  53      -5.192  15.682   3.699  1.00 89.49           H  
ATOM    876  HG3 LYS A  53      -3.468  15.309   3.443  1.00 89.49           H  
ATOM    877  CD  LYS A  53      -4.389  16.471   1.863  1.00 89.49           C  
ATOM    878  HD2 LYS A  53      -5.381  16.550   1.418  1.00 89.49           H  
ATOM    879  HD3 LYS A  53      -3.697  16.149   1.086  1.00 89.49           H  
ATOM    880  CE  LYS A  53      -3.954  17.844   2.376  1.00 89.49           C  
ATOM    881  HE2 LYS A  53      -4.589  18.109   3.221  1.00 89.49           H  
ATOM    882  HE3 LYS A  53      -2.915  17.771   2.696  1.00 89.49           H  
ATOM    883  NZ  LYS A  53      -4.100  18.853   1.292  1.00 89.49           N  
ATOM    884  HZ1 LYS A  53      -5.052  18.878   0.957  1.00 89.49           H  
ATOM    885  HZ2 LYS A  53      -3.852  19.792   1.568  1.00 89.49           H  
ATOM    886  HZ3 LYS A  53      -3.540  18.602   0.489  1.00 89.49           H  
ATOM    887  N   ARG A  54      -7.067  12.612   4.312  1.00 88.99           N  
ATOM    888  H   ARG A  54      -7.326  12.105   3.478  1.00 88.99           H  
ATOM    889  CA  ARG A  54      -8.068  12.713   5.389  1.00 88.99           C  
ATOM    890  HA  ARG A  54      -7.846  13.573   6.021  1.00 88.99           H  
ATOM    891  C   ARG A  54      -8.048  11.495   6.310  1.00 88.99           C  
ATOM    892  CB  ARG A  54      -9.477  12.894   4.798  1.00 88.99           C  
ATOM    893  HB2 ARG A  54      -9.789  11.959   4.332  1.00 88.99           H  
ATOM    894  HB3 ARG A  54     -10.169  13.109   5.612  1.00 88.99           H  
ATOM    895  O   ARG A  54      -8.231  11.644   7.513  1.00 88.99           O  
ATOM    896  CG  ARG A  54      -9.574  14.012   3.749  1.00 88.99           C  
ATOM    897  HG2 ARG A  54      -9.201  14.950   4.160  1.00 88.99           H  
ATOM    898  HG3 ARG A  54      -8.969  13.734   2.886  1.00 88.99           H  
ATOM    899  CD  ARG A  54     -11.027  14.192   3.294  1.00 88.99           C  
ATOM    900  HD2 ARG A  54     -11.526  13.223   3.319  1.00 88.99           H  
ATOM    901  HD3 ARG A  54     -11.539  14.864   3.982  1.00 88.99           H  
ATOM    902  NE  ARG A  54     -11.104  14.702   1.913  1.00 88.99           N  
ATOM    903  HE  ARG A  54     -10.264  14.663   1.353  1.00 88.99           H  
ATOM    904  NH1 ARG A  54     -13.390  14.937   1.802  1.00 88.99           N  
ATOM    905 HH11 ARG A  54     -14.219  15.044   1.234  1.00 88.99           H  
ATOM    906 HH12 ARG A  54     -13.480  14.641   2.763  1.00 88.99           H  
ATOM    907  NH2 ARG A  54     -12.157  15.220  -0.034  1.00 88.99           N  
ATOM    908 HH21 ARG A  54     -11.315  15.031  -0.559  1.00 88.99           H  
ATOM    909 HH22 ARG A  54     -13.011  15.333  -0.560  1.00 88.99           H  
ATOM    910  CZ  ARG A  54     -12.213  14.957   1.240  1.00 88.99           C  
ATOM    911  N   THR A  55      -7.800  10.309   5.757  1.00 87.81           N  
ATOM    912  H   THR A  55      -7.691  10.258   4.755  1.00 87.81           H  
ATOM    913  CA  THR A  55      -7.833   9.032   6.491  1.00 87.81           C  
ATOM    914  HA  THR A  55      -8.462   9.148   7.373  1.00 87.81           H  
ATOM    915  C   THR A  55      -6.464   8.577   6.997  1.00 87.81           C  
ATOM    916  CB  THR A  55      -8.461   7.931   5.627  1.00 87.81           C  
ATOM    917  HB  THR A  55      -8.444   6.988   6.173  1.00 87.81           H  
ATOM    918  O   THR A  55      -6.386   7.671   7.828  1.00 87.81           O  
ATOM    919  CG2 THR A  55      -9.906   8.257   5.257  1.00 87.81           C  
ATOM    920 HG21 THR A  55     -10.352   7.408   4.739  1.00 87.81           H  
ATOM    921 HG22 THR A  55      -9.951   9.126   4.601  1.00 87.81           H  
ATOM    922 HG23 THR A  55     -10.487   8.455   6.158  1.00 87.81           H  
ATOM    923  OG1 THR A  55      -7.737   7.790   4.429  1.00 87.81           O  
ATOM    924  HG1 THR A  55      -8.333   7.394   3.789  1.00 87.81           H  
ATOM    925  N   CYS A  56      -5.379   9.207   6.540  1.00 87.49           N  
ATOM    926  H   CYS A  56      -5.507   9.860   5.780  1.00 87.49           H  
ATOM    927  CA  CYS A  56      -4.016   8.863   6.912  1.00 87.49           C  
ATOM    928  HA  CYS A  56      -3.849   7.822   6.636  1.00 87.49           H  
ATOM    929  C   CYS A  56      -3.819   8.997   8.423  1.00 87.49           C  
ATOM    930  CB  CYS A  56      -3.027   9.718   6.114  1.00 87.49           C  
ATOM    931  HB2 CYS A  56      -3.174   9.522   5.052  1.00 87.49           H  
ATOM    932  HB3 CYS A  56      -3.201  10.776   6.313  1.00 87.49           H  
ATOM    933  O   CYS A  56      -3.816  10.092   8.991  1.00 87.49           O  
ATOM    934  SG  CYS A  56      -1.326   9.264   6.555  1.00 87.49           S  
ATOM    935  HG  CYS A  56      -0.842   9.261   5.310  1.00 87.49           H  
ATOM    936  N   ARG A  57      -3.610   7.845   9.067  1.00 81.51           N  
ATOM    937  H   ARG A  57      -3.704   6.998   8.525  1.00 81.51           H  
ATOM    938  CA  ARG A  57      -3.341   7.729  10.506  1.00 81.51           C  
ATOM    939  HA  ARG A  57      -3.838   8.556  11.014  1.00 81.51           H  
ATOM    940  C   ARG A  57      -1.865   7.878  10.855  1.00 81.51           C  
ATOM    941  CB  ARG A  57      -3.911   6.418  11.061  1.00 81.51           C  
ATOM    942  HB2 ARG A  57      -3.657   6.350  12.119  1.00 81.51           H  
ATOM    943  HB3 ARG A  57      -3.458   5.571  10.546  1.00 81.51           H  
ATOM    944  O   ARG A  57      -1.483   7.604  11.990  1.00 81.51           O  
ATOM    945  CG  ARG A  57      -5.436   6.337  10.938  1.00 81.51           C  
ATOM    946  HG2 ARG A  57      -5.713   6.169   9.898  1.00 81.51           H  
ATOM    947  HG3 ARG A  57      -5.884   7.267  11.288  1.00 81.51           H  
ATOM    948  CD  ARG A  57      -5.941   5.179  11.800  1.00 81.51           C  
ATOM    949  HD2 ARG A  57      -5.465   4.257  11.466  1.00 81.51           H  
ATOM    950  HD3 ARG A  57      -5.661   5.366  12.836  1.00 81.51           H  
ATOM    951  NE  ARG A  57      -7.402   5.031  11.703  1.00 81.51           N  
ATOM    952  HE  ARG A  57      -7.864   5.538  10.961  1.00 81.51           H  
ATOM    953  NH1 ARG A  57      -7.662   3.545  13.439  1.00 81.51           N  
ATOM    954 HH11 ARG A  57      -6.665   3.551  13.599  1.00 81.51           H  
ATOM    955 HH12 ARG A  57      -8.265   2.973  14.013  1.00 81.51           H  
ATOM    956  NH2 ARG A  57      -9.443   4.196  12.267  1.00 81.51           N  
ATOM    957 HH21 ARG A  57      -9.876   4.733  11.529  1.00 81.51           H  
ATOM    958 HH22 ARG A  57     -10.021   3.603  12.846  1.00 81.51           H  
ATOM    959  CZ  ARG A  57      -8.158   4.262  12.468  1.00 81.51           C  
ATOM    960  N   ARG A  58      -1.021   8.297   9.907  1.00 76.51           N  
ATOM    961  H   ARG A  58      -1.404   8.558   9.010  1.00 76.51           H  
ATOM    962  CA  ARG A  58       0.355   8.684  10.225  1.00 76.51           C  
ATOM    963  HA  ARG A  58       0.828   7.882  10.791  1.00 76.51           H  
ATOM    964  C   ARG A  58       0.256   9.919  11.120  1.00 76.51           C  
ATOM    965  CB  ARG A  58       1.157   8.915   8.930  1.00 76.51           C  
ATOM    966  HB2 ARG A  58       0.855   8.157   8.208  1.00 76.51           H  
ATOM    967  HB3 ARG A  58       0.893   9.883   8.503  1.00 76.51           H  
ATOM    968  O   ARG A  58      -0.098  11.001  10.646  1.00 76.51           O  
ATOM    969  CG  ARG A  58       2.691   8.851   9.114  1.00 76.51           C  
ATOM    970  HG2 ARG A  58       2.950   8.692  10.161  1.00 76.51           H  
ATOM    971  HG3 ARG A  58       3.128   9.794   8.787  1.00 76.51           H  
ATOM    972  CD  ARG A  58       3.256   7.708   8.261  1.00 76.51           C  
ATOM    973  HD2 ARG A  58       2.889   7.834   7.243  1.00 76.51           H  
ATOM    974  HD3 ARG A  58       2.868   6.779   8.679  1.00 76.51           H  
ATOM    975  NE  ARG A  58       4.730   7.617   8.229  1.00 76.51           N  
ATOM    976  HE  ARG A  58       5.239   8.071   8.974  1.00 76.51           H  
ATOM    977  NH1 ARG A  58       4.898   6.252   6.378  1.00 76.51           N  
ATOM    978 HH11 ARG A  58       5.453   5.678   5.759  1.00 76.51           H  
ATOM    979 HH12 ARG A  58       3.907   6.077   6.461  1.00 76.51           H  
ATOM    980  NH2 ARG A  58       6.743   6.936   7.380  1.00 76.51           N  
ATOM    981 HH21 ARG A  58       7.241   7.360   8.149  1.00 76.51           H  
ATOM    982 HH22 ARG A  58       7.247   6.541   6.599  1.00 76.51           H  
ATOM    983  CZ  ARG A  58       5.445   6.941   7.335  1.00 76.51           C  
ATOM    984  N   LYS A  59       0.466   9.737  12.429  1.00 62.44           N  
ATOM    985  H   LYS A  59       0.680   8.807  12.761  1.00 62.44           H  
ATOM    986  CA  LYS A  59       0.630  10.872  13.340  1.00 62.44           C  
ATOM    987  HA  LYS A  59      -0.269  11.487  13.305  1.00 62.44           H  
ATOM    988  C   LYS A  59       1.778  11.725  12.798  1.00 62.44           C  
ATOM    989  CB  LYS A  59       0.878  10.424  14.793  1.00 62.44           C  
ATOM    990  HB2 LYS A  59       1.459   9.501  14.805  1.00 62.44           H  
ATOM    991  HB3 LYS A  59       1.469  11.192  15.293  1.00 62.44           H  
ATOM    992  O   LYS A  59       2.749  11.189  12.262  1.00 62.44           O  
ATOM    993  CG  LYS A  59      -0.431  10.243  15.585  1.00 62.44           C  
ATOM    994  HG2 LYS A  59      -0.994  11.176  15.558  1.00 62.44           H  
ATOM    995  HG3 LYS A  59      -1.029   9.454  15.128  1.00 62.44           H  
ATOM    996  CD  LYS A  59      -0.135   9.880  17.050  1.00 62.44           C  
ATOM    997  HD2 LYS A  59       0.549  10.623  17.460  1.00 62.44           H  
ATOM    998  HD3 LYS A  59       0.356   8.908  17.081  1.00 62.44           H  
ATOM    999  CE  LYS A  59      -1.409   9.847  17.907  1.00 62.44           C  
ATOM   1000  HE2 LYS A  59      -2.079   9.085  17.508  1.00 62.44           H  
ATOM   1001  HE3 LYS A  59      -1.906  10.814  17.828  1.00 62.44           H  
ATOM   1002  NZ  LYS A  59      -1.092   9.557  19.330  1.00 62.44           N  
ATOM   1003  HZ1 LYS A  59      -0.469  10.258  19.706  1.00 62.44           H  
ATOM   1004  HZ2 LYS A  59      -1.925   9.542  19.902  1.00 62.44           H  
ATOM   1005  HZ3 LYS A  59      -0.626   8.666  19.422  1.00 62.44           H  
ATOM   1006  N   ARG A  60       1.576  13.041  12.843  1.00 52.26           N  
ATOM   1007  H   ARG A  60       0.833  13.351  13.454  1.00 52.26           H  
ATOM   1008  CA  ARG A  60       2.668  13.989  12.637  1.00 52.26           C  
ATOM   1009  HA  ARG A  60       3.271  13.677  11.784  1.00 52.26           H  
ATOM   1010  C   ARG A  60       3.595  13.916  13.845  1.00 52.26           C  
ATOM   1011  CB  ARG A  60       2.130  15.411  12.429  1.00 52.26           C  
ATOM   1012  HB2 ARG A  60       1.831  15.817  13.395  1.00 52.26           H  
ATOM   1013  HB3 ARG A  60       1.261  15.385  11.770  1.00 52.26           H  
ATOM   1014  O   ARG A  60       3.043  13.663  14.939  1.00 52.26           O  
ATOM   1015  CG  ARG A  60       3.210  16.303  11.793  1.00 52.26           C  
ATOM   1016  HG2 ARG A  60       3.308  16.062  10.734  1.00 52.26           H  
ATOM   1017  HG3 ARG A  60       4.175  16.118  12.266  1.00 52.26           H  
ATOM   1018  CD  ARG A  60       2.930  17.796  11.969  1.00 52.26           C  
ATOM   1019  HD2 ARG A  60       2.795  18.001  13.031  1.00 52.26           H  
ATOM   1020  HD3 ARG A  60       3.815  18.336  11.630  1.00 52.26           H  
ATOM   1021  NE  ARG A  60       1.753  18.262  11.210  1.00 52.26           N  
ATOM   1022  HE  ARG A  60       1.183  17.537  10.798  1.00 52.26           H  
ATOM   1023  NH1 ARG A  60       2.098  20.499  11.594  1.00 52.26           N  
ATOM   1024 HH11 ARG A  60       1.829  21.470  11.524  1.00 52.26           H  
ATOM   1025 HH12 ARG A  60       2.917  20.269  12.139  1.00 52.26           H  
ATOM   1026  NH2 ARG A  60       0.318  19.854  10.432  1.00 52.26           N  
ATOM   1027 HH21 ARG A  60      -0.366  19.130  10.261  1.00 52.26           H  
ATOM   1028 HH22 ARG A  60       0.062  20.831  10.428  1.00 52.26           H  
ATOM   1029  CZ  ARG A  60       1.403  19.529  11.077  1.00 52.26           C  
ATOM   1030  OXT ARG A  60       4.785  14.175  13.606  1.00 52.26           O  
TER    1031      ARG A  60                                                       
ATOM   1031  N   ARG B   1      -1.728  19.256   5.245  1.00 70.17           N  
ATOM   1032  H   ARG B   1      -2.363  19.554   5.971  1.00 70.17           H  
ATOM   1033  H2  ARG B   1      -1.266  20.067   4.859  1.00 70.17           H  
ATOM   1034  H3  ARG B   1      -2.244  18.811   4.499  1.00 70.17           H  
ATOM   1035  CA  ARG B   1      -0.723  18.297   5.764  1.00 70.17           C  
ATOM   1036  HA  ARG B   1      -0.079  18.806   6.480  1.00 70.17           H  
ATOM   1037  C   ARG B   1       0.151  17.854   4.596  1.00 70.17           C  
ATOM   1038  CB  ARG B   1      -1.365  17.074   6.459  1.00 70.17           C  
ATOM   1039  HB2 ARG B   1      -0.595  16.318   6.613  1.00 70.17           H  
ATOM   1040  HB3 ARG B   1      -2.132  16.645   5.814  1.00 70.17           H  
ATOM   1041  O   ARG B   1      -0.431  17.640   3.533  1.00 70.17           O  
ATOM   1042  CG  ARG B   1      -1.975  17.423   7.830  1.00 70.17           C  
ATOM   1043  HG2 ARG B   1      -2.766  18.161   7.699  1.00 70.17           H  
ATOM   1044  HG3 ARG B   1      -1.198  17.849   8.464  1.00 70.17           H  
ATOM   1045  CD  ARG B   1      -2.566  16.191   8.536  1.00 70.17           C  
ATOM   1046  HD2 ARG B   1      -3.340  15.754   7.905  1.00 70.17           H  
ATOM   1047  HD3 ARG B   1      -1.779  15.449   8.674  1.00 70.17           H  
ATOM   1048  NE  ARG B   1      -3.147  16.535   9.852  1.00 70.17           N  
ATOM   1049  HE  ARG B   1      -3.226  17.508  10.108  1.00 70.17           H  
ATOM   1050  NH1 ARG B   1      -3.794  14.408  10.458  1.00 70.17           N  
ATOM   1051 HH11 ARG B   1      -4.255  13.785  11.106  1.00 70.17           H  
ATOM   1052 HH12 ARG B   1      -3.458  14.020   9.588  1.00 70.17           H  
ATOM   1053  NH2 ARG B   1      -4.169  16.110  11.843  1.00 70.17           N  
ATOM   1054 HH21 ARG B   1      -4.173  17.089  12.095  1.00 70.17           H  
ATOM   1055 HH22 ARG B   1      -4.598  15.453  12.479  1.00 70.17           H  
ATOM   1056  CZ  ARG B   1      -3.696  15.683  10.706  1.00 70.17           C  
ATOM   1057  N   PRO B   2       1.482  17.799   4.761  1.00 84.58           N  
ATOM   1058  CA  PRO B   2       2.391  17.282   3.739  1.00 84.58           C  
ATOM   1059  HA  PRO B   2       2.224  17.784   2.786  1.00 84.58           H  
ATOM   1060  C   PRO B   2       2.185  15.775   3.553  1.00 84.58           C  
ATOM   1061  CB  PRO B   2       3.799  17.608   4.246  1.00 84.58           C  
ATOM   1062  HB2 PRO B   2       4.080  18.610   3.924  1.00 84.58           H  
ATOM   1063  HB3 PRO B   2       4.540  16.883   3.909  1.00 84.58           H  
ATOM   1064  O   PRO B   2       1.735  15.105   4.485  1.00 84.58           O  
ATOM   1065  CG  PRO B   2       3.637  17.588   5.766  1.00 84.58           C  
ATOM   1066  HG2 PRO B   2       3.699  16.561   6.125  1.00 84.58           H  
ATOM   1067  HG3 PRO B   2       4.384  18.210   6.260  1.00 84.58           H  
ATOM   1068  CD  PRO B   2       2.221  18.122   5.977  1.00 84.58           C  
ATOM   1069  HD2 PRO B   2       2.260  19.204   6.104  1.00 84.58           H  
ATOM   1070  HD3 PRO B   2       1.780  17.650   6.855  1.00 84.58           H  
ATOM   1071  N   MET B   3       2.494  15.264   2.361  1.00 87.41           N  
ATOM   1072  H   MET B   3       2.907  15.857   1.655  1.00 87.41           H  
ATOM   1073  CA  MET B   3       2.462  13.828   2.098  1.00 87.41           C  
ATOM   1074  HA  MET B   3       1.484  13.452   2.398  1.00 87.41           H  
ATOM   1075  C   MET B   3       3.566  13.150   2.924  1.00 87.41           C  
ATOM   1076  CB  MET B   3       2.620  13.568   0.597  1.00 87.41           C  
ATOM   1077  HB2 MET B   3       1.890  14.166   0.052  1.00 87.41           H  
ATOM   1078  HB3 MET B   3       3.619  13.868   0.281  1.00 87.41           H  
ATOM   1079  O   MET B   3       4.723  13.570   2.839  1.00 87.41           O  
ATOM   1080  CG  MET B   3       2.388  12.097   0.247  1.00 87.41           C  
ATOM   1081  HG2 MET B   3       1.401  11.800   0.601  1.00 87.41           H  
ATOM   1082  HG3 MET B   3       3.134  11.479   0.747  1.00 87.41           H  
ATOM   1083  SD  MET B   3       2.461  11.769  -1.527  1.00 87.41           S  
ATOM   1084  CE  MET B   3       4.234  12.017  -1.817  1.00 87.41           C  
ATOM   1085  HE1 MET B   3       4.811  11.458  -1.081  1.00 87.41           H  
ATOM   1086  HE2 MET B   3       4.495  11.659  -2.813  1.00 87.41           H  
ATOM   1087  HE3 MET B   3       4.478  13.077  -1.742  1.00 87.41           H  
ATOM   1088  N   PRO B   4       3.238  12.154   3.763  1.00 87.43           N  
ATOM   1089  CA  PRO B   4       4.235  11.474   4.578  1.00 87.43           C  
ATOM   1090  HA  PRO B   4       4.773  12.198   5.190  1.00 87.43           H  
ATOM   1091  C   PRO B   4       5.227  10.744   3.673  1.00 87.43           C  
ATOM   1092  CB  PRO B   4       3.451  10.519   5.481  1.00 87.43           C  
ATOM   1093  HB2 PRO B   4       3.175  11.031   6.403  1.00 87.43           H  
ATOM   1094  HB3 PRO B   4       4.006   9.607   5.700  1.00 87.43           H  
ATOM   1095  O   PRO B   4       4.847  10.196   2.642  1.00 87.43           O  
ATOM   1096  CG  PRO B   4       2.196  10.236   4.661  1.00 87.43           C  
ATOM   1097  HG2 PRO B   4       1.357   9.933   5.287  1.00 87.43           H  
ATOM   1098  HG3 PRO B   4       2.432   9.480   3.913  1.00 87.43           H  
ATOM   1099  CD  PRO B   4       1.932  11.553   3.949  1.00 87.43           C  
ATOM   1100  HD2 PRO B   4       1.331  12.202   4.587  1.00 87.43           H  
ATOM   1101  HD3 PRO B   4       1.432  11.365   2.998  1.00 87.43           H  
ATOM   1102  N   LYS B   5       6.503  10.707   4.057  1.00 86.31           N  
ATOM   1103  H   LYS B   5       6.770  11.156   4.922  1.00 86.31           H  
ATOM   1104  CA  LYS B   5       7.508   9.964   3.293  1.00 86.31           C  
ATOM   1105  HA  LYS B   5       7.457  10.283   2.252  1.00 86.31           H  
ATOM   1106  C   LYS B   5       7.182   8.469   3.328  1.00 86.31           C  
ATOM   1107  CB  LYS B   5       8.923  10.249   3.820  1.00 86.31           C  
ATOM   1108  HB2 LYS B   5       8.966  10.019   4.885  1.00 86.31           H  
ATOM   1109  HB3 LYS B   5       9.622   9.592   3.302  1.00 86.31           H  
ATOM   1110  O   LYS B   5       6.969   7.904   4.405  1.00 86.31           O  
ATOM   1111  CG  LYS B   5       9.351  11.708   3.585  1.00 86.31           C  
ATOM   1112  HG2 LYS B   5       9.301  11.927   2.518  1.00 86.31           H  
ATOM   1113  HG3 LYS B   5       8.674  12.379   4.114  1.00 86.31           H  
ATOM   1114  CD  LYS B   5      10.784  11.946   4.083  1.00 86.31           C  
ATOM   1115  HD2 LYS B   5      10.829  11.732   5.151  1.00 86.31           H  
ATOM   1116  HD3 LYS B   5      11.459  11.270   3.560  1.00 86.31           H  
ATOM   1117  CE  LYS B   5      11.216  13.398   3.829  1.00 86.31           C  
ATOM   1118  HE2 LYS B   5      10.510  14.064   4.326  1.00 86.31           H  
ATOM   1119  HE3 LYS B   5      11.160  13.593   2.758  1.00 86.31           H  
ATOM   1120  NZ  LYS B   5      12.594  13.661   4.321  1.00 86.31           N  
ATOM   1121  HZ1 LYS B   5      13.261  13.060   3.858  1.00 86.31           H  
ATOM   1122  HZ2 LYS B   5      12.666  13.501   5.316  1.00 86.31           H  
ATOM   1123  HZ3 LYS B   5      12.867  14.615   4.137  1.00 86.31           H  
ATOM   1124  N   LEU B   6       7.152   7.841   2.154  1.00 87.47           N  
ATOM   1125  H   LEU B   6       7.295   8.377   1.310  1.00 87.47           H  
ATOM   1126  CA  LEU B   6       7.073   6.390   2.036  1.00 87.47           C  
ATOM   1127  HA  LEU B   6       6.175   6.031   2.538  1.00 87.47           H  
ATOM   1128  C   LEU B   6       8.269   5.751   2.735  1.00 87.47           C  
ATOM   1129  CB  LEU B   6       7.053   5.988   0.554  1.00 87.47           C  
ATOM   1130  HB2 LEU B   6       7.351   4.943   0.464  1.00 87.47           H  
ATOM   1131  HB3 LEU B   6       7.824   6.553   0.029  1.00 87.47           H  
ATOM   1132  O   LEU B   6       9.407   6.163   2.525  1.00 87.47           O  
ATOM   1133  CG  LEU B   6       5.715   6.208  -0.159  1.00 87.47           C  
ATOM   1134  HG  LEU B   6       5.607   7.290  -0.229  1.00 87.47           H  
ATOM   1135  CD1 LEU B   6       5.723   5.639  -1.577  1.00 87.47           C  
ATOM   1136 HD11 LEU B   6       4.899   6.069  -2.146  1.00 87.47           H  
ATOM   1137 HD12 LEU B   6       5.595   4.557  -1.562  1.00 87.47           H  
ATOM   1138 HD13 LEU B   6       6.667   5.852  -2.078  1.00 87.47           H  
ATOM   1139  CD2 LEU B   6       4.493   5.620   0.557  1.00 87.47           C  
ATOM   1140 HD21 LEU B   6       4.329   6.123   1.510  1.00 87.47           H  
ATOM   1141 HD22 LEU B   6       4.625   4.551   0.722  1.00 87.47           H  
ATOM   1142 HD23 LEU B   6       3.616   5.783  -0.069  1.00 87.47           H  
ATOM   1143  N   ALA B   7       7.998   4.747   3.560  1.00 84.42           N  
ATOM   1144  H   ALA B   7       7.045   4.424   3.651  1.00 84.42           H  
ATOM   1145  CA  ALA B   7       9.036   3.929   4.162  1.00 84.42           C  
ATOM   1146  HA  ALA B   7      10.015   4.349   3.927  1.00 84.42           H  
ATOM   1147  C   ALA B   7       8.944   2.522   3.561  1.00 84.42           C  
ATOM   1148  CB  ALA B   7       8.884   3.978   5.681  1.00 84.42           C  
ATOM   1149  HB1 ALA B   7       7.844   3.796   5.952  1.00 84.42           H  
ATOM   1150  HB2 ALA B   7       9.529   3.230   6.140  1.00 84.42           H  
ATOM   1151  HB3 ALA B   7       9.173   4.964   6.044  1.00 84.42           H  
ATOM   1152  O   ALA B   7       7.828   2.018   3.403  1.00 84.42           O  
ATOM   1153  N   PRO B   8      10.064   1.898   3.164  1.00 83.14           N  
ATOM   1154  CA  PRO B   8      10.010   0.582   2.558  1.00 83.14           C  
ATOM   1155  HA  PRO B   8       9.370   0.653   1.679  1.00 83.14           H  
ATOM   1156  C   PRO B   8       9.406  -0.442   3.513  1.00 83.14           C  
ATOM   1157  CB  PRO B   8      11.415   0.230   2.072  1.00 83.14           C  
ATOM   1158  HB2 PRO B   8      11.457   0.339   0.989  1.00 83.14           H  
ATOM   1159  HB3 PRO B   8      11.705  -0.782   2.356  1.00 83.14           H  
ATOM   1160  O   PRO B   8       9.526  -0.359   4.736  1.00 83.14           O  
ATOM   1161  CG  PRO B   8      12.317   1.270   2.724  1.00 83.14           C  
ATOM   1162  HG2 PRO B   8      12.742   0.820   3.621  1.00 83.14           H  
ATOM   1163  HG3 PRO B   8      13.119   1.578   2.053  1.00 83.14           H  
ATOM   1164  CD  PRO B   8      11.402   2.445   3.074  1.00 83.14           C  
ATOM   1165  HD2 PRO B   8      11.717   2.931   3.997  1.00 83.14           H  
ATOM   1166  HD3 PRO B   8      11.428   3.169   2.260  1.00 83.14           H  
ATOM   1167  N   LEU B   9       8.687  -1.389   2.941  1.00 76.13           N  
ATOM   1168  H   LEU B   9       8.654  -1.411   1.932  1.00 76.13           H  
ATOM   1169  CA  LEU B   9       8.111  -2.503   3.667  1.00 76.13           C  
ATOM   1170  HA  LEU B   9       7.572  -2.119   4.533  1.00 76.13           H  
ATOM   1171  C   LEU B   9       9.210  -3.416   4.196  1.00 76.13           C  
ATOM   1172  CB  LEU B   9       7.150  -3.230   2.730  1.00 76.13           C  
ATOM   1173  HB2 LEU B   9       6.940  -4.229   3.112  1.00 76.13           H  
ATOM   1174  HB3 LEU B   9       7.621  -3.345   1.754  1.00 76.13           H  
ATOM   1175  O   LEU B   9      10.262  -3.570   3.584  1.00 76.13           O  
ATOM   1176  CG  LEU B   9       5.840  -2.445   2.596  1.00 76.13           C  
ATOM   1177  HG  LEU B   9       6.039  -1.385   2.443  1.00 76.13           H  
ATOM   1178  CD1 LEU B   9       5.087  -2.962   1.396  1.00 76.13           C  
ATOM   1179 HD11 LEU B   9       4.062  -2.591   1.388  1.00 76.13           H  
ATOM   1180 HD12 LEU B   9       5.596  -2.578   0.511  1.00 76.13           H  
ATOM   1181 HD13 LEU B   9       5.133  -4.050   1.363  1.00 76.13           H  
ATOM   1182  CD2 LEU B   9       4.997  -2.607   3.855  1.00 76.13           C  
ATOM   1183 HD21 LEU B   9       4.981  -3.655   4.156  1.00 76.13           H  
ATOM   1184 HD22 LEU B   9       5.428  -2.031   4.674  1.00 76.13           H  
ATOM   1185 HD23 LEU B   9       3.983  -2.254   3.671  1.00 76.13           H  
ATOM   1186  N   GLY B  10       8.982  -3.990   5.373  1.00 70.98           N  
ATOM   1187  H   GLY B  10       8.106  -3.809   5.841  1.00 70.98           H  
ATOM   1188  CA  GLY B  10       9.998  -4.772   6.076  1.00 70.98           C  
ATOM   1189  HA2 GLY B  10      10.554  -5.373   5.356  1.00 70.98           H  
ATOM   1190  HA3 GLY B  10       9.509  -5.449   6.776  1.00 70.98           H  
ATOM   1191  C   GLY B  10      11.005  -3.925   6.856  1.00 70.98           C  
ATOM   1192  O   GLY B  10      11.558  -4.428   7.836  1.00 70.98           O  
ATOM   1193  N   LEU B  11      11.164  -2.625   6.549  1.00 64.30           N  
ATOM   1194  H   LEU B  11      10.696  -2.239   5.742  1.00 64.30           H  
ATOM   1195  CA  LEU B  11      11.624  -1.726   7.600  1.00 64.30           C  
ATOM   1196  HA  LEU B  11      12.554  -2.115   8.014  1.00 64.30           H  
ATOM   1197  C   LEU B  11      10.560  -1.780   8.683  1.00 64.30           C  
ATOM   1198  CB  LEU B  11      11.866  -0.277   7.157  1.00 64.30           C  
ATOM   1199  HB2 LEU B  11      10.973   0.099   6.659  1.00 64.30           H  
ATOM   1200  HB3 LEU B  11      12.001   0.321   8.058  1.00 64.30           H  
ATOM   1201  O   LEU B  11       9.408  -1.395   8.480  1.00 64.30           O  
ATOM   1202  CG  LEU B  11      13.092  -0.052   6.261  1.00 64.30           C  
ATOM   1203  HG  LEU B  11      12.954  -0.576   5.315  1.00 64.30           H  
ATOM   1204  CD1 LEU B  11      13.208   1.452   6.023  1.00 64.30           C  
ATOM   1205 HD11 LEU B  11      13.473   1.956   6.953  1.00 64.30           H  
ATOM   1206 HD12 LEU B  11      12.245   1.842   5.692  1.00 64.30           H  
ATOM   1207 HD13 LEU B  11      13.983   1.660   5.286  1.00 64.30           H  
ATOM   1208  CD2 LEU B  11      14.410  -0.492   6.898  1.00 64.30           C  
ATOM   1209 HD21 LEU B  11      14.437  -1.578   6.983  1.00 64.30           H  
ATOM   1210 HD22 LEU B  11      15.244  -0.188   6.265  1.00 64.30           H  
ATOM   1211 HD23 LEU B  11      14.527  -0.042   7.884  1.00 64.30           H  
ATOM   1212  N   LYS B  12      10.973  -2.293   9.835  1.00 53.41           N  
ATOM   1213  H   LYS B  12      11.890  -2.717   9.837  1.00 53.41           H  
ATOM   1214  CA  LYS B  12      10.311  -2.067  11.108  1.00 53.41           C  
ATOM   1215  HA  LYS B  12       9.279  -2.415  11.055  1.00 53.41           H  
ATOM   1216  C   LYS B  12      10.273  -0.558  11.277  1.00 53.41           C  
ATOM   1217  CB  LYS B  12      11.025  -2.821  12.257  1.00 53.41           C  
ATOM   1218  HB2 LYS B  12      10.461  -3.734  12.445  1.00 53.41           H  
ATOM   1219  HB3 LYS B  12      10.980  -2.224  13.168  1.00 53.41           H  
ATOM   1220  O   LYS B  12      11.216   0.039  11.788  1.00 53.41           O  
ATOM   1221  CG  LYS B  12      12.486  -3.232  11.978  1.00 53.41           C  
ATOM   1222  HG2 LYS B  12      13.077  -2.340  11.768  1.00 53.41           H  
ATOM   1223  HG3 LYS B  12      12.517  -3.893  11.113  1.00 53.41           H  
ATOM   1224  CD  LYS B  12      13.112  -3.985  13.156  1.00 53.41           C  
ATOM   1225  HD2 LYS B  12      13.169  -3.317  14.016  1.00 53.41           H  
ATOM   1226  HD3 LYS B  12      12.489  -4.843  13.408  1.00 53.41           H  
ATOM   1227  CE  LYS B  12      14.517  -4.459  12.762  1.00 53.41           C  
ATOM   1228  HE2 LYS B  12      15.110  -3.590  12.478  1.00 53.41           H  
ATOM   1229  HE3 LYS B  12      14.433  -5.104  11.887  1.00 53.41           H  
ATOM   1230  NZ  LYS B  12      15.185  -5.189  13.869  1.00 53.41           N  
ATOM   1231  HZ1 LYS B  12      15.293  -4.589  14.674  1.00 53.41           H  
ATOM   1232  HZ2 LYS B  12      14.647  -5.998  14.145  1.00 53.41           H  
ATOM   1233  HZ3 LYS B  12      16.104  -5.499  13.588  1.00 53.41           H  
ATOM   1234  N   VAL B  13       9.218   0.070  10.764  1.00 50.25           N  
ATOM   1235  H   VAL B  13       8.575  -0.457  10.190  1.00 50.25           H  
ATOM   1236  CA  VAL B  13       8.863   1.414  11.179  1.00 50.25           C  
ATOM   1237  HA  VAL B  13       9.766   2.022  11.225  1.00 50.25           H  
ATOM   1238  C   VAL B  13       8.406   1.246  12.601  1.00 50.25           C  
ATOM   1239  CB  VAL B  13       7.891   2.106  10.219  1.00 50.25           C  
ATOM   1240  HB  VAL B  13       7.131   1.407   9.870  1.00 50.25           H  
ATOM   1241  O   VAL B  13       7.268   0.888  12.893  1.00 50.25           O  
ATOM   1242  CG1 VAL B  13       7.221   3.360  10.792  1.00 50.25           C  
ATOM   1243 HG11 VAL B  13       6.648   3.860  10.011  1.00 50.25           H  
ATOM   1244 HG12 VAL B  13       7.972   4.041  11.193  1.00 50.25           H  
ATOM   1245 HG13 VAL B  13       6.540   3.079  11.595  1.00 50.25           H  
ATOM   1246  CG2 VAL B  13       8.794   2.569   9.068  1.00 50.25           C  
ATOM   1247 HG21 VAL B  13       8.263   3.237   8.390  1.00 50.25           H  
ATOM   1248 HG22 VAL B  13       9.205   1.708   8.542  1.00 50.25           H  
ATOM   1249 HG23 VAL B  13       9.628   3.157   9.454  1.00 50.25           H  
ATOM   1250  N   ALA B  14       9.415   1.356  13.458  1.00 44.49           N  
ATOM   1251  H   ALA B  14      10.341   1.509  13.087  1.00 44.49           H  
ATOM   1252  CA  ALA B  14       9.257   1.483  14.874  1.00 44.49           C  
ATOM   1253  HA  ALA B  14       8.860   0.556  15.288  1.00 44.49           H  
ATOM   1254  C   ALA B  14       8.256   2.613  15.098  1.00 44.49           C  
ATOM   1255  CB  ALA B  14      10.631   1.765  15.491  1.00 44.49           C  
ATOM   1256  HB1 ALA B  14      11.043   2.688  15.084  1.00 44.49           H  
ATOM   1257  HB2 ALA B  14      10.519   1.882  16.569  1.00 44.49           H  
ATOM   1258  HB3 ALA B  14      11.311   0.936  15.291  1.00 44.49           H  
ATOM   1259  O   ALA B  14       8.406   3.717  14.563  1.00 44.49           O  
ATOM   1260  N   ASN B  15       7.209   2.277  15.836  1.00 38.96           N  
ATOM   1261  H   ASN B  15       7.217   1.329  16.183  1.00 38.96           H  
ATOM   1262  CA  ASN B  15       6.703   3.230  16.800  1.00 38.96           C  
ATOM   1263  HA  ASN B  15       6.606   4.219  16.353  1.00 38.96           H  
ATOM   1264  C   ASN B  15       7.748   3.347  17.915  1.00 38.96           C  
ATOM   1265  CB  ASN B  15       5.341   2.722  17.291  1.00 38.96           C  
ATOM   1266  HB2 ASN B  15       4.764   2.358  16.441  1.00 38.96           H  
ATOM   1267  HB3 ASN B  15       5.509   1.897  17.984  1.00 38.96           H  
ATOM   1268  O   ASN B  15       8.321   2.281  18.247  1.00 38.96           O  
ATOM   1269  CG  ASN B  15       4.495   3.773  17.981  1.00 38.96           C  
ATOM   1270  ND2 ASN B  15       3.400   3.348  18.561  1.00 38.96           N  
ATOM   1271 HD21 ASN B  15       2.942   4.048  19.127  1.00 38.96           H  
ATOM   1272 HD22 ASN B  15       3.280   2.354  18.694  1.00 38.96           H  
ATOM   1273  OD1 ASN B  15       4.698   4.972  17.953  1.00 38.96           O  
ATOM   1274  OXT ASN B  15       7.963   4.485  18.363  1.00 38.96           O  
TER    1275      ASN B  15                                                       
END   
