# Supplementary material for: Systematic discovery of protein interaction interfaces using AlphaFold and experimental validation
Source: Mol Syst Biol. 2024 Jan 15;20(2):75–97. doi: 10.1038/s44320-023-00005-6 (PMC10883280; doi:10.1038/s44320-023-00005-6)
Supplement: Supplementary file 19 — Source Data Fig. 6 [file 44320_2023_5_MOESM19_ESM.zip › DatasetEV4/ELME000302.LIG_HCF-1_HBM_1.Q9NS37_303-306.P51610_PF13415_12-362.pdb]

ATOM      1  N   ALA A   1     -20.643   0.388  22.903  1.00 51.25           N  
ATOM      2  H   ALA A   1     -21.444  -0.093  22.518  1.00 51.25           H  
ATOM      3  H2  ALA A   1     -20.406  -0.003  23.804  1.00 51.25           H  
ATOM      4  H3  ALA A   1     -20.865   1.365  23.032  1.00 51.25           H  
ATOM      5  CA  ALA A   1     -19.492   0.290  21.985  1.00 51.25           C  
ATOM      6  HA  ALA A   1     -19.167  -0.748  21.913  1.00 51.25           H  
ATOM      7  C   ALA A   1     -18.356   1.115  22.572  1.00 51.25           C  
ATOM      8  CB  ALA A   1     -19.876   0.785  20.583  1.00 51.25           C  
ATOM      9  HB1 ALA A   1     -20.212   1.821  20.626  1.00 51.25           H  
ATOM     10  HB2 ALA A   1     -20.672   0.163  20.173  1.00 51.25           H  
ATOM     11  HB3 ALA A   1     -19.010   0.724  19.925  1.00 51.25           H  
ATOM     12  O   ALA A   1     -18.640   2.208  23.051  1.00 51.25           O  
ATOM     13  N   VAL A   2     -17.123   0.594  22.616  1.00 61.73           N  
ATOM     14  H   VAL A   2     -16.919  -0.282  22.157  1.00 61.73           H  
ATOM     15  CA  VAL A   2     -15.971   1.407  23.046  1.00 61.73           C  
ATOM     16  HA  VAL A   2     -16.208   1.878  24.000  1.00 61.73           H  
ATOM     17  C   VAL A   2     -15.775   2.498  22.006  1.00 61.73           C  
ATOM     18  CB  VAL A   2     -14.683   0.583  23.234  1.00 61.73           C  
ATOM     19  HB  VAL A   2     -14.438   0.075  22.301  1.00 61.73           H  
ATOM     20  O   VAL A   2     -15.752   2.224  20.809  1.00 61.73           O  
ATOM     21  CG1 VAL A   2     -13.500   1.470  23.645  1.00 61.73           C  
ATOM     22 HG11 VAL A   2     -13.737   2.030  24.550  1.00 61.73           H  
ATOM     23 HG12 VAL A   2     -12.623   0.851  23.834  1.00 61.73           H  
ATOM     24 HG13 VAL A   2     -13.248   2.166  22.845  1.00 61.73           H  
ATOM     25  CG2 VAL A   2     -14.882  -0.471  24.331  1.00 61.73           C  
ATOM     26 HG21 VAL A   2     -13.963  -1.044  24.456  1.00 61.73           H  
ATOM     27 HG22 VAL A   2     -15.677  -1.165  24.057  1.00 61.73           H  
ATOM     28 HG23 VAL A   2     -15.127   0.011  25.278  1.00 61.73           H  
ATOM     29  N   LEU A   3     -15.721   3.736  22.470  1.00 74.65           N  
ATOM     30  H   LEU A   3     -15.689   3.887  23.469  1.00 74.65           H  
ATOM     31  CA  LEU A   3     -15.748   4.911  21.624  1.00 74.65           C  
ATOM     32  HA  LEU A   3     -16.159   4.640  20.651  1.00 74.65           H  
ATOM     33  C   LEU A   3     -14.305   5.372  21.418  1.00 74.65           C  
ATOM     34  CB  LEU A   3     -16.696   5.909  22.315  1.00 74.65           C  
ATOM     35  HB2 LEU A   3     -17.335   5.364  23.010  1.00 74.65           H  
ATOM     36  HB3 LEU A   3     -16.133   6.631  22.907  1.00 74.65           H  
ATOM     37  O   LEU A   3     -13.649   5.776  22.377  1.00 74.65           O  
ATOM     38  CG  LEU A   3     -17.624   6.604  21.318  1.00 74.65           C  
ATOM     39  HG  LEU A   3     -17.895   5.929  20.506  1.00 74.65           H  
ATOM     40  CD1 LEU A   3     -18.915   7.062  21.995  1.00 74.65           C  
ATOM     41 HD11 LEU A   3     -18.687   7.735  22.822  1.00 74.65           H  
ATOM     42 HD12 LEU A   3     -19.458   6.195  22.372  1.00 74.65           H  
ATOM     43 HD13 LEU A   3     -19.549   7.579  21.275  1.00 74.65           H  
ATOM     44  CD2 LEU A   3     -16.925   7.812  20.760  1.00 74.65           C  
ATOM     45 HD21 LEU A   3     -16.604   8.435  21.595  1.00 74.65           H  
ATOM     46 HD22 LEU A   3     -16.062   7.517  20.162  1.00 74.65           H  
ATOM     47 HD23 LEU A   3     -17.651   8.324  20.129  1.00 74.65           H  
ATOM     48  N   LEU A   4     -13.786   5.237  20.195  1.00 82.01           N  
ATOM     49  H   LEU A   4     -14.375   4.929  19.434  1.00 82.01           H  
ATOM     50  CA  LEU A   4     -12.400   5.596  19.901  1.00 82.01           C  
ATOM     51  HA  LEU A   4     -11.779   5.327  20.756  1.00 82.01           H  
ATOM     52  C   LEU A   4     -12.259   7.105  19.716  1.00 82.01           C  
ATOM     53  CB  LEU A   4     -11.886   4.865  18.653  1.00 82.01           C  
ATOM     54  HB2 LEU A   4     -10.881   5.235  18.453  1.00 82.01           H  
ATOM     55  HB3 LEU A   4     -12.521   5.144  17.811  1.00 82.01           H  
ATOM     56  O   LEU A   4     -13.058   7.722  19.011  1.00 82.01           O  
ATOM     57  CG  LEU A   4     -11.799   3.335  18.713  1.00 82.01           C  
ATOM     58  HG  LEU A   4     -12.795   2.915  18.854  1.00 82.01           H  
ATOM     59  CD1 LEU A   4     -11.241   2.914  17.349  1.00 82.01           C  
ATOM     60 HD11 LEU A   4     -10.959   1.861  17.328  1.00 82.01           H  
ATOM     61 HD12 LEU A   4     -12.002   3.072  16.585  1.00 82.01           H  
ATOM     62 HD13 LEU A   4     -10.351   3.490  17.096  1.00 82.01           H  
ATOM     63  CD2 LEU A   4     -10.876   2.832  19.833  1.00 82.01           C  
ATOM     64 HD21 LEU A   4     -11.156   1.812  20.098  1.00 82.01           H  
ATOM     65 HD22 LEU A   4     -11.010   3.413  20.745  1.00 82.01           H  
ATOM     66 HD23 LEU A   4      -9.830   2.899  19.532  1.00 82.01           H  
ATOM     67  N   GLN A   5     -11.205   7.675  20.302  1.00 89.78           N  
ATOM     68  H   GLN A   5     -10.597   7.099  20.868  1.00 89.78           H  
ATOM     69  CA  GLN A   5     -10.869   9.098  20.185  1.00 89.78           C  
ATOM     70  HA  GLN A   5     -11.504   9.561  19.430  1.00 89.78           H  
ATOM     71  C   GLN A   5      -9.421   9.309  19.717  1.00 89.78           C  
ATOM     72  CB  GLN A   5     -11.138   9.816  21.513  1.00 89.78           C  
ATOM     73  HB2 GLN A   5     -10.870  10.865  21.389  1.00 89.78           H  
ATOM     74  HB3 GLN A   5     -10.514   9.386  22.297  1.00 89.78           H  
ATOM     75  O   GLN A   5      -8.638   9.960  20.414  1.00 89.78           O  
ATOM     76  CG  GLN A   5     -12.605   9.748  21.944  1.00 89.78           C  
ATOM     77  HG2 GLN A   5     -13.233  10.101  21.125  1.00 89.78           H  
ATOM     78  HG3 GLN A   5     -12.876   8.717  22.173  1.00 89.78           H  
ATOM     79  CD  GLN A   5     -12.890  10.613  23.164  1.00 89.78           C  
ATOM     80  NE2 GLN A   5     -14.091  10.550  23.692  1.00 89.78           N  
ATOM     81 HE21 GLN A   5     -14.254  11.146  24.491  1.00 89.78           H  
ATOM     82 HE22 GLN A   5     -14.784   9.918  23.317  1.00 89.78           H  
ATOM     83  OE1 GLN A   5     -12.066  11.369  23.661  1.00 89.78           O  
ATOM     84  N   PRO A   6      -9.030   8.740  18.565  1.00 92.17           N  
ATOM     85  CA  PRO A   6      -7.696   8.938  18.041  1.00 92.17           C  
ATOM     86  HA  PRO A   6      -6.962   8.689  18.807  1.00 92.17           H  
ATOM     87  C   PRO A   6      -7.522  10.406  17.621  1.00 92.17           C  
ATOM     88  CB  PRO A   6      -7.600   7.946  16.886  1.00 92.17           C  
ATOM     89  HB2 PRO A   6      -6.823   8.219  16.171  1.00 92.17           H  
ATOM     90  HB3 PRO A   6      -7.402   6.950  17.281  1.00 92.17           H  
ATOM     91  O   PRO A   6      -8.466  11.051  17.154  1.00 92.17           O  
ATOM     92  CG  PRO A   6      -9.009   7.986  16.294  1.00 92.17           C  
ATOM     93  HG2 PRO A   6      -9.241   7.078  15.738  1.00 92.17           H  
ATOM     94  HG3 PRO A   6      -9.129   8.867  15.664  1.00 92.17           H  
ATOM     95  CD  PRO A   6      -9.870   8.118  17.554  1.00 92.17           C  
ATOM     96  HD2 PRO A   6     -10.167   7.123  17.887  1.00 92.17           H  
ATOM     97  HD3 PRO A   6     -10.743   8.741  17.363  1.00 92.17           H  
ATOM     98  N   ARG A   7      -6.316  10.955  17.789  1.00 94.61           N  
ATOM     99  H   ARG A   7      -5.577  10.359  18.135  1.00 94.61           H  
ATOM    100  CA  ARG A   7      -6.052  12.389  17.573  1.00 94.61           C  
ATOM    101  HA  ARG A   7      -6.956  12.866  17.194  1.00 94.61           H  
ATOM    102  C   ARG A   7      -4.975  12.605  16.530  1.00 94.61           C  
ATOM    103  CB  ARG A   7      -5.694  13.083  18.893  1.00 94.61           C  
ATOM    104  HB2 ARG A   7      -4.842  12.580  19.351  1.00 94.61           H  
ATOM    105  HB3 ARG A   7      -5.417  14.115  18.682  1.00 94.61           H  
ATOM    106  O   ARG A   7      -3.866  12.090  16.654  1.00 94.61           O  
ATOM    107  CG  ARG A   7      -6.882  13.077  19.863  1.00 94.61           C  
ATOM    108  HG2 ARG A   7      -7.120  12.048  20.135  1.00 94.61           H  
ATOM    109  HG3 ARG A   7      -7.750  13.530  19.385  1.00 94.61           H  
ATOM    110  CD  ARG A   7      -6.539  13.852  21.133  1.00 94.61           C  
ATOM    111  HD2 ARG A   7      -5.640  13.419  21.572  1.00 94.61           H  
ATOM    112  HD3 ARG A   7      -6.348  14.892  20.870  1.00 94.61           H  
ATOM    113  NE  ARG A   7      -7.644  13.774  22.103  1.00 94.61           N  
ATOM    114  HE  ARG A   7      -8.415  13.171  21.852  1.00 94.61           H  
ATOM    115  NH1 ARG A   7      -6.704  15.085  23.730  1.00 94.61           N  
ATOM    116 HH11 ARG A   7      -6.744  15.503  24.649  1.00 94.61           H  
ATOM    117 HH12 ARG A   7      -5.892  15.189  23.138  1.00 94.61           H  
ATOM    118  NH2 ARG A   7      -8.723  14.183  24.062  1.00 94.61           N  
ATOM    119 HH21 ARG A   7      -8.758  14.607  24.978  1.00 94.61           H  
ATOM    120 HH22 ARG A   7      -9.476  13.579  23.764  1.00 94.61           H  
ATOM    121  CZ  ARG A   7      -7.687  14.347  23.290  1.00 94.61           C  
ATOM    122  N   TRP A   8      -5.300  13.388  15.507  1.00 97.07           N  
ATOM    123  H   TRP A   8      -6.218  13.810  15.487  1.00 97.07           H  
ATOM    124  CA  TRP A   8      -4.325  13.833  14.522  1.00 97.07           C  
ATOM    125  HA  TRP A   8      -3.691  12.989  14.250  1.00 97.07           H  
ATOM    126  C   TRP A   8      -3.428  14.917  15.116  1.00 97.07           C  
ATOM    127  CB  TRP A   8      -5.036  14.321  13.257  1.00 97.07           C  
ATOM    128  HB2 TRP A   8      -5.879  14.951  13.541  1.00 97.07           H  
ATOM    129  HB3 TRP A   8      -4.348  14.942  12.683  1.00 97.07           H  
ATOM    130  O   TRP A   8      -3.885  15.820  15.813  1.00 97.07           O  
ATOM    131  CG  TRP A   8      -5.514  13.230  12.353  1.00 97.07           C  
ATOM    132  CD1 TRP A   8      -6.804  12.925  12.091  1.00 97.07           C  
ATOM    133  HD1 TRP A   8      -7.655  13.434  12.519  1.00 97.07           H  
ATOM    134  CD2 TRP A   8      -4.714  12.293  11.572  1.00 97.07           C  
ATOM    135  CE2 TRP A   8      -5.598  11.430  10.857  1.00 97.07           C  
ATOM    136  CE3 TRP A   8      -3.329  12.080  11.405  1.00 97.07           C  
ATOM    137  HE3 TRP A   8      -2.639  12.720  11.935  1.00 97.07           H  
ATOM    138  NE1 TRP A   8      -6.861  11.869  11.202  1.00 97.07           N  
ATOM    139  HE1 TRP A   8      -7.730  11.460  10.891  1.00 97.07           H  
ATOM    140  CH2 TRP A   8      -3.744  10.186   9.923  1.00 97.07           C  
ATOM    141  HH2 TRP A   8      -3.370   9.372   9.320  1.00 97.07           H  
ATOM    142  CZ2 TRP A   8      -5.129  10.388  10.046  1.00 97.07           C  
ATOM    143  HZ2 TRP A   8      -5.824   9.742   9.532  1.00 97.07           H  
ATOM    144  CZ3 TRP A   8      -2.846  11.035  10.595  1.00 97.07           C  
ATOM    145  HZ3 TRP A   8      -1.783  10.862  10.512  1.00 97.07           H  
ATOM    146  N   LYS A   9      -2.136  14.834  14.811  1.00 96.55           N  
ATOM    147  H   LYS A   9      -1.815  13.991  14.358  1.00 96.55           H  
ATOM    148  CA  LYS A   9      -1.141  15.858  15.114  1.00 96.55           C  
ATOM    149  HA  LYS A   9      -1.649  16.785  15.382  1.00 96.55           H  
ATOM    150  C   LYS A   9      -0.306  16.119  13.874  1.00 96.55           C  
ATOM    151  CB  LYS A   9      -0.273  15.418  16.299  1.00 96.55           C  
ATOM    152  HB2 LYS A   9       0.588  16.083  16.372  1.00 96.55           H  
ATOM    153  HB3 LYS A   9       0.084  14.404  16.120  1.00 96.55           H  
ATOM    154  O   LYS A   9       0.278  15.203  13.288  1.00 96.55           O  
ATOM    155  CG  LYS A   9      -1.050  15.468  17.624  1.00 96.55           C  
ATOM    156  HG2 LYS A   9      -1.432  16.477  17.779  1.00 96.55           H  
ATOM    157  HG3 LYS A   9      -1.889  14.773  17.586  1.00 96.55           H  
ATOM    158  CD  LYS A   9      -0.147  15.086  18.799  1.00 96.55           C  
ATOM    159  HD2 LYS A   9       0.164  14.050  18.662  1.00 96.55           H  
ATOM    160  HD3 LYS A   9       0.727  15.737  18.815  1.00 96.55           H  
ATOM    161  CE  LYS A   9      -0.884  15.193  20.132  1.00 96.55           C  
ATOM    162  HE2 LYS A   9      -1.817  14.636  20.049  1.00 96.55           H  
ATOM    163  HE3 LYS A   9      -1.118  16.238  20.334  1.00 96.55           H  
ATOM    164  NZ  LYS A   9      -0.084  14.602  21.231  1.00 96.55           N  
ATOM    165  HZ1 LYS A   9       0.845  14.991  21.310  1.00 96.55           H  
ATOM    166  HZ2 LYS A   9      -0.591  14.623  22.104  1.00 96.55           H  
ATOM    167  HZ3 LYS A   9      -0.000  13.612  21.052  1.00 96.55           H  
ATOM    168  N   ARG A  10      -0.239  17.386  13.472  1.00 97.22           N  
ATOM    169  H   ARG A  10      -0.772  18.081  13.976  1.00 97.22           H  
ATOM    170  CA  ARG A  10       0.651  17.820  12.399  1.00 97.22           C  
ATOM    171  HA  ARG A  10       0.574  17.112  11.574  1.00 97.22           H  
ATOM    172  C   ARG A  10       2.077  17.807  12.922  1.00 97.22           C  
ATOM    173  CB  ARG A  10       0.237  19.206  11.903  1.00 97.22           C  
ATOM    174  HB2 ARG A  10       0.487  19.959  12.651  1.00 97.22           H  
ATOM    175  HB3 ARG A  10      -0.843  19.226  11.754  1.00 97.22           H  
ATOM    176  O   ARG A  10       2.359  18.396  13.964  1.00 97.22           O  
ATOM    177  CG  ARG A  10       0.926  19.539  10.578  1.00 97.22           C  
ATOM    178  HG2 ARG A  10       0.752  18.737   9.860  1.00 97.22           H  
ATOM    179  HG3 ARG A  10       1.998  19.651  10.742  1.00 97.22           H  
ATOM    180  CD  ARG A  10       0.358  20.843  10.027  1.00 97.22           C  
ATOM    181  HD2 ARG A  10       0.492  21.627  10.773  1.00 97.22           H  
ATOM    182  HD3 ARG A  10      -0.709  20.711   9.848  1.00 97.22           H  
ATOM    183  NE  ARG A  10       1.030  21.228   8.776  1.00 97.22           N  
ATOM    184  HE  ARG A  10       1.811  20.654   8.493  1.00 97.22           H  
ATOM    185  NH1 ARG A  10      -0.280  23.060   8.343  1.00 97.22           N  
ATOM    186 HH11 ARG A  10      -0.523  23.872   7.794  1.00 97.22           H  
ATOM    187 HH12 ARG A  10      -0.840  22.836   9.153  1.00 97.22           H  
ATOM    188  NH2 ARG A  10       1.400  22.545   6.958  1.00 97.22           N  
ATOM    189 HH21 ARG A  10       1.157  23.359   6.413  1.00 97.22           H  
ATOM    190 HH22 ARG A  10       2.190  21.966   6.713  1.00 97.22           H  
ATOM    191  CZ  ARG A  10       0.713  22.271   8.033  1.00 97.22           C  
ATOM    192  N   VAL A  11       2.981  17.163  12.197  1.00 97.79           N  
ATOM    193  H   VAL A  11       2.706  16.755  11.315  1.00 97.79           H  
ATOM    194  CA  VAL A  11       4.405  17.294  12.495  1.00 97.79           C  
ATOM    195  HA  VAL A  11       4.538  17.274  13.576  1.00 97.79           H  
ATOM    196  C   VAL A  11       4.858  18.658  11.986  1.00 97.79           C  
ATOM    197  CB  VAL A  11       5.229  16.139  11.914  1.00 97.79           C  
ATOM    198  HB  VAL A  11       5.191  16.166  10.825  1.00 97.79           H  
ATOM    199  O   VAL A  11       4.491  19.086  10.894  1.00 97.79           O  
ATOM    200  CG1 VAL A  11       6.684  16.226  12.373  1.00 97.79           C  
ATOM    201 HG11 VAL A  11       6.772  16.026  13.441  1.00 97.79           H  
ATOM    202 HG12 VAL A  11       7.116  17.207  12.172  1.00 97.79           H  
ATOM    203 HG13 VAL A  11       7.272  15.494  11.819  1.00 97.79           H  
ATOM    204  CG2 VAL A  11       4.693  14.787  12.395  1.00 97.79           C  
ATOM    205 HG21 VAL A  11       5.346  13.985  12.048  1.00 97.79           H  
ATOM    206 HG22 VAL A  11       3.691  14.617  12.001  1.00 97.79           H  
ATOM    207 HG23 VAL A  11       4.668  14.780  13.484  1.00 97.79           H  
ATOM    208  N   VAL A  12       5.627  19.366  12.800  1.00 96.82           N  
ATOM    209  H   VAL A  12       5.915  18.955  13.677  1.00 96.82           H  
ATOM    210  CA  VAL A  12       6.191  20.677  12.475  1.00 96.82           C  
ATOM    211  HA  VAL A  12       6.214  20.797  11.392  1.00 96.82           H  
ATOM    212  C   VAL A  12       7.634  20.732  12.962  1.00 96.82           C  
ATOM    213  CB  VAL A  12       5.352  21.832  13.063  1.00 96.82           C  
ATOM    214  HB  VAL A  12       5.850  22.769  12.813  1.00 96.82           H  
ATOM    215  O   VAL A  12       8.056  19.899  13.765  1.00 96.82           O  
ATOM    216  CG1 VAL A  12       3.949  21.886  12.446  1.00 96.82           C  
ATOM    217 HG11 VAL A  12       4.023  21.905  11.358  1.00 96.82           H  
ATOM    218 HG12 VAL A  12       3.368  21.015  12.751  1.00 96.82           H  
ATOM    219 HG13 VAL A  12       3.434  22.785  12.784  1.00 96.82           H  
ATOM    220  CG2 VAL A  12       5.217  21.762  14.589  1.00 96.82           C  
ATOM    221 HG21 VAL A  12       6.201  21.772  15.060  1.00 96.82           H  
ATOM    222 HG22 VAL A  12       4.687  20.857  14.884  1.00 96.82           H  
ATOM    223 HG23 VAL A  12       4.656  22.626  14.947  1.00 96.82           H  
ATOM    224  N   GLY A  13       8.404  21.700  12.466  1.00 96.02           N  
ATOM    225  H   GLY A  13       8.009  22.357  11.808  1.00 96.02           H  
ATOM    226  CA  GLY A  13       9.787  21.903  12.903  1.00 96.02           C  
ATOM    227  HA2 GLY A  13       9.814  21.997  13.988  1.00 96.02           H  
ATOM    228  HA3 GLY A  13      10.164  22.829  12.468  1.00 96.02           H  
ATOM    229  C   GLY A  13      10.749  20.782  12.504  1.00 96.02           C  
ATOM    230  O   GLY A  13      11.796  20.649  13.132  1.00 96.02           O  
ATOM    231  N   TRP A  14      10.407  19.970  11.496  1.00 94.43           N  
ATOM    232  H   TRP A  14       9.537  20.117  11.004  1.00 94.43           H  
ATOM    233  CA  TRP A  14      11.359  19.011  10.941  1.00 94.43           C  
ATOM    234  HA  TRP A  14      11.754  18.433  11.777  1.00 94.43           H  
ATOM    235  C   TRP A  14      12.535  19.733  10.283  1.00 94.43           C  
ATOM    236  CB  TRP A  14      10.687  18.039   9.960  1.00 94.43           C  
ATOM    237  HB2 TRP A  14      11.445  17.368   9.557  1.00 94.43           H  
ATOM    238  HB3 TRP A  14       9.980  17.421  10.514  1.00 94.43           H  
ATOM    239  O   TRP A  14      12.391  20.848   9.773  1.00 94.43           O  
ATOM    240  CG  TRP A  14       9.938  18.654   8.819  1.00 94.43           C  
ATOM    241  CD1 TRP A  14      10.462  19.422   7.837  1.00 94.43           C  
ATOM    242  HD1 TRP A  14      11.506  19.684   7.747  1.00 94.43           H  
ATOM    243  CD2 TRP A  14       8.511  18.577   8.536  1.00 94.43           C  
ATOM    244  CE2 TRP A  14       8.235  19.356   7.374  1.00 94.43           C  
ATOM    245  CE3 TRP A  14       7.419  17.934   9.149  1.00 94.43           C  
ATOM    246  HE3 TRP A  14       7.598  17.324  10.022  1.00 94.43           H  
ATOM    247  NE1 TRP A  14       9.460  19.848   6.993  1.00 94.43           N  
ATOM    248  HE1 TRP A  14       9.631  20.450   6.200  1.00 94.43           H  
ATOM    249  CH2 TRP A  14       5.876  18.877   7.504  1.00 94.43           C  
ATOM    250  HH2 TRP A  14       4.866  19.003   7.141  1.00 94.43           H  
ATOM    251  CZ2 TRP A  14       6.944  19.503   6.849  1.00 94.43           C  
ATOM    252  HZ2 TRP A  14       6.779  20.094   5.961  1.00 94.43           H  
ATOM    253  CZ3 TRP A  14       6.117  18.099   8.646  1.00 94.43           C  
ATOM    254  HZ3 TRP A  14       5.279  17.643   9.152  1.00 94.43           H  
ATOM    255  N   SER A  15      13.687  19.072  10.235  1.00 97.30           N  
ATOM    256  H   SER A  15      13.752  18.182  10.707  1.00 97.30           H  
ATOM    257  CA  SER A  15      14.866  19.568   9.521  1.00 97.30           C  
ATOM    258  HA  SER A  15      14.594  20.466   8.965  1.00 97.30           H  
ATOM    259  C   SER A  15      15.379  18.572   8.478  1.00 97.30           C  
ATOM    260  CB  SER A  15      15.940  19.992  10.526  1.00 97.30           C  
ATOM    261  HB2 SER A  15      16.695  20.589  10.014  1.00 97.30           H  
ATOM    262  HB3 SER A  15      15.482  20.607  11.301  1.00 97.30           H  
ATOM    263  O   SER A  15      14.851  17.467   8.340  1.00 97.30           O  
ATOM    264  OG  SER A  15      16.565  18.877  11.116  1.00 97.30           O  
ATOM    265  HG  SER A  15      17.168  19.192  11.793  1.00 97.30           H  
ATOM    266  N   GLY A  16      16.397  18.986   7.720  1.00 97.56           N  
ATOM    267  H   GLY A  16      16.746  19.924   7.860  1.00 97.56           H  
ATOM    268  CA  GLY A  16      17.023  18.180   6.672  1.00 97.56           C  
ATOM    269  HA2 GLY A  16      18.066  18.477   6.570  1.00 97.56           H  
ATOM    270  HA3 GLY A  16      17.006  17.134   6.979  1.00 97.56           H  
ATOM    271  C   GLY A  16      16.349  18.297   5.297  1.00 97.56           C  
ATOM    272  O   GLY A  16      15.427  19.098   5.120  1.00 97.56           O  
ATOM    273  N   PRO A  17      16.837  17.544   4.293  1.00 97.34           N  
ATOM    274  CA  PRO A  17      16.315  17.577   2.929  1.00 97.34           C  
ATOM    275  HA  PRO A  17      16.254  18.606   2.573  1.00 97.34           H  
ATOM    276  C   PRO A  17      14.921  16.945   2.864  1.00 97.34           C  
ATOM    277  CB  PRO A  17      17.347  16.820   2.086  1.00 97.34           C  
ATOM    278  HB2 PRO A  17      16.895  16.318   1.230  1.00 97.34           H  
ATOM    279  HB3 PRO A  17      18.121  17.510   1.750  1.00 97.34           H  
ATOM    280  O   PRO A  17      14.772  15.727   2.799  1.00 97.34           O  
ATOM    281  CG  PRO A  17      17.949  15.826   3.078  1.00 97.34           C  
ATOM    282  HG2 PRO A  17      18.946  15.504   2.778  1.00 97.34           H  
ATOM    283  HG3 PRO A  17      17.286  14.969   3.198  1.00 97.34           H  
ATOM    284  CD  PRO A  17      17.976  16.637   4.370  1.00 97.34           C  
ATOM    285  HD2 PRO A  17      17.918  15.971   5.231  1.00 97.34           H  
ATOM    286  HD3 PRO A  17      18.896  17.219   4.415  1.00 97.34           H  
ATOM    287  N   VAL A  18      13.886  17.782   2.904  1.00 95.86           N  
ATOM    288  H   VAL A  18      14.075  18.766   3.034  1.00 95.86           H  
ATOM    289  CA  VAL A  18      12.493  17.330   2.828  1.00 95.86           C  
ATOM    290  HA  VAL A  18      12.382  16.507   3.534  1.00 95.86           H  
ATOM    291  C   VAL A  18      12.188  16.854   1.403  1.00 95.86           C  
ATOM    292  CB  VAL A  18      11.508  18.439   3.239  1.00 95.86           C  
ATOM    293  HB  VAL A  18      11.568  19.258   2.522  1.00 95.86           H  
ATOM    294  O   VAL A  18      12.423  17.610   0.455  1.00 95.86           O  
ATOM    295  CG1 VAL A  18      10.058  17.933   3.286  1.00 95.86           C  
ATOM    296 HG11 VAL A  18       9.970  17.115   4.000  1.00 95.86           H  
ATOM    297 HG12 VAL A  18       9.745  17.589   2.300  1.00 95.86           H  
ATOM    298 HG13 VAL A  18       9.394  18.743   3.589  1.00 95.86           H  
ATOM    299  CG2 VAL A  18      11.837  18.998   4.628  1.00 95.86           C  
ATOM    300 HG21 VAL A  18      12.841  19.423   4.644  1.00 95.86           H  
ATOM    301 HG22 VAL A  18      11.775  18.207   5.376  1.00 95.86           H  
ATOM    302 HG23 VAL A  18      11.138  19.798   4.871  1.00 95.86           H  
ATOM    303  N   PRO A  19      11.614  15.652   1.221  1.00 96.41           N  
ATOM    304  CA  PRO A  19      11.247  15.177  -0.104  1.00 96.41           C  
ATOM    305  HA  PRO A  19      12.141  15.141  -0.728  1.00 96.41           H  
ATOM    306  C   PRO A  19      10.212  16.086  -0.767  1.00 96.41           C  
ATOM    307  CB  PRO A  19      10.706  13.757   0.079  1.00 96.41           C  
ATOM    308  HB2 PRO A  19       9.820  13.574  -0.528  1.00 96.41           H  
ATOM    309  HB3 PRO A  19      11.476  13.033  -0.188  1.00 96.41           H  
ATOM    310  O   PRO A  19       9.270  16.567  -0.132  1.00 96.41           O  
ATOM    311  CG  PRO A  19      10.385  13.645   1.570  1.00 96.41           C  
ATOM    312  HG2 PRO A  19      10.572  12.638   1.943  1.00 96.41           H  
ATOM    313  HG3 PRO A  19       9.349  13.928   1.755  1.00 96.41           H  
ATOM    314  CD  PRO A  19      11.286  14.670   2.244  1.00 96.41           C  
ATOM    315  HD2 PRO A  19      10.755  15.121   3.082  1.00 96.41           H  
ATOM    316  HD3 PRO A  19      12.198  14.191   2.600  1.00 96.41           H  
ATOM    317  N   ARG A  20      10.334  16.258  -2.089  1.00 93.76           N  
ATOM    318  H   ARG A  20      11.192  15.950  -2.524  1.00 93.76           H  
ATOM    319  CA  ARG A  20       9.301  16.936  -2.888  1.00 93.76           C  
ATOM    320  HA  ARG A  20       9.230  17.956  -2.510  1.00 93.76           H  
ATOM    321  C   ARG A  20       7.938  16.242  -2.720  1.00 93.76           C  
ATOM    322  CB  ARG A  20       9.682  16.993  -4.374  1.00 93.76           C  
ATOM    323  HB2 ARG A  20       9.890  15.986  -4.737  1.00 93.76           H  
ATOM    324  HB3 ARG A  20       8.834  17.386  -4.935  1.00 93.76           H  
ATOM    325  O   ARG A  20       7.915  15.008  -2.768  1.00 93.76           O  
ATOM    326  CG  ARG A  20      10.895  17.900  -4.628  1.00 93.76           C  
ATOM    327  HG2 ARG A  20      10.690  18.888  -4.215  1.00 93.76           H  
ATOM    328  HG3 ARG A  20      11.777  17.496  -4.131  1.00 93.76           H  
ATOM    329  CD  ARG A  20      11.182  18.056  -6.127  1.00 93.76           C  
ATOM    330  HD2 ARG A  20      10.272  18.391  -6.624  1.00 93.76           H  
ATOM    331  HD3 ARG A  20      11.940  18.829  -6.253  1.00 93.76           H  
ATOM    332  NE  ARG A  20      11.684  16.807  -6.736  1.00 93.76           N  
ATOM    333  HE  ARG A  20      12.337  16.259  -6.194  1.00 93.76           H  
ATOM    334  NH1 ARG A  20      10.767  17.051  -8.844  1.00 93.76           N  
ATOM    335 HH11 ARG A  20      10.636  16.697  -9.781  1.00 93.76           H  
ATOM    336 HH12 ARG A  20      10.357  17.939  -8.595  1.00 93.76           H  
ATOM    337  NH2 ARG A  20      12.048  15.282  -8.378  1.00 93.76           N  
ATOM    338 HH21 ARG A  20      12.716  14.805  -7.789  1.00 93.76           H  
ATOM    339 HH22 ARG A  20      11.943  14.970  -9.332  1.00 93.76           H  
ATOM    340  CZ  ARG A  20      11.492  16.391  -7.979  1.00 93.76           C  
ATOM    341  N   PRO A  21       6.828  16.992  -2.578  1.00 93.62           N  
ATOM    342  CA  PRO A  21       5.475  16.438  -2.550  1.00 93.62           C  
ATOM    343  HA  PRO A  21       5.341  15.871  -1.629  1.00 93.62           H  
ATOM    344  C   PRO A  21       5.196  15.559  -3.758  1.00 93.62           C  
ATOM    345  CB  PRO A  21       4.525  17.632  -2.575  1.00 93.62           C  
ATOM    346  HB2 PRO A  21       3.606  17.439  -2.020  1.00 93.62           H  
ATOM    347  HB3 PRO A  21       4.301  17.928  -3.599  1.00 93.62           H  
ATOM    348  O   PRO A  21       5.624  15.881  -4.866  1.00 93.62           O  
ATOM    349  CG  PRO A  21       5.367  18.712  -1.931  1.00 93.62           C  
ATOM    350  HG2 PRO A  21       5.359  18.550  -0.853  1.00 93.62           H  
ATOM    351  HG3 PRO A  21       5.024  19.706  -2.218  1.00 93.62           H  
ATOM    352  CD  PRO A  21       6.768  18.436  -2.447  1.00 93.62           C  
ATOM    353  HD2 PRO A  21       6.909  18.900  -3.423  1.00 93.62           H  
ATOM    354  HD3 PRO A  21       7.498  18.810  -1.728  1.00 93.62           H  
ATOM    355  N   ARG A  22       4.479  14.461  -3.542  1.00 92.51           N  
ATOM    356  H   ARG A  22       4.095  14.296  -2.623  1.00 92.51           H  
ATOM    357  CA  ARG A  22       4.214  13.458  -4.572  1.00 92.51           C  
ATOM    358  HA  ARG A  22       3.933  13.959  -5.498  1.00 92.51           H  
ATOM    359  C   ARG A  22       3.046  12.556  -4.181  1.00 92.51           C  
ATOM    360  CB  ARG A  22       5.514  12.668  -4.824  1.00 92.51           C  
ATOM    361  HB2 ARG A  22       6.312  13.364  -5.082  1.00 92.51           H  
ATOM    362  HB3 ARG A  22       5.372  12.012  -5.683  1.00 92.51           H  
ATOM    363  O   ARG A  22       2.573  12.587  -3.044  1.00 92.51           O  
ATOM    364  CG  ARG A  22       5.945  11.811  -3.629  1.00 92.51           C  
ATOM    365  HG2 ARG A  22       5.287  10.942  -3.612  1.00 92.51           H  
ATOM    366  HG3 ARG A  22       5.846  12.356  -2.691  1.00 92.51           H  
ATOM    367  CD  ARG A  22       7.373  11.295  -3.772  1.00 92.51           C  
ATOM    368  HD2 ARG A  22       7.522  10.493  -3.049  1.00 92.51           H  
ATOM    369  HD3 ARG A  22       7.497  10.890  -4.776  1.00 92.51           H  
ATOM    370  NE  ARG A  22       8.370  12.351  -3.539  1.00 92.51           N  
ATOM    371  HE  ARG A  22       8.029  13.286  -3.369  1.00 92.51           H  
ATOM    372  NH1 ARG A  22      10.204  11.009  -3.740  1.00 92.51           N  
ATOM    373 HH11 ARG A  22       9.603  10.230  -3.967  1.00 92.51           H  
ATOM    374 HH12 ARG A  22      11.206  10.882  -3.775  1.00 92.51           H  
ATOM    375  NH2 ARG A  22      10.454  13.216  -3.375  1.00 92.51           N  
ATOM    376 HH21 ARG A  22      11.456  13.120  -3.458  1.00 92.51           H  
ATOM    377 HH22 ARG A  22      10.015  14.109  -3.203  1.00 92.51           H  
ATOM    378  CZ  ARG A  22       9.676  12.185  -3.550  1.00 92.51           C  
ATOM    379  N   HIS A  23       2.611  11.726  -5.115  1.00 92.47           N  
ATOM    380  H   HIS A  23       3.001  11.801  -6.044  1.00 92.47           H  
ATOM    381  CA  HIS A  23       1.664  10.648  -4.874  1.00 92.47           C  
ATOM    382  HA  HIS A  23       1.572  10.490  -3.800  1.00 92.47           H  
ATOM    383  C   HIS A  23       2.167   9.334  -5.478  1.00 92.47           C  
ATOM    384  CB  HIS A  23       0.282  11.051  -5.405  1.00 92.47           C  
ATOM    385  HB2 HIS A  23       0.030  12.038  -5.018  1.00 92.47           H  
ATOM    386  HB3 HIS A  23      -0.460  10.350  -5.024  1.00 92.47           H  
ATOM    387  O   HIS A  23       3.087   9.302  -6.296  1.00 92.47           O  
ATOM    388  CG  HIS A  23       0.191  11.075  -6.911  1.00 92.47           C  
ATOM    389  CD2 HIS A  23       0.564  12.098  -7.744  1.00 92.47           C  
ATOM    390  HD2 HIS A  23       0.982  13.049  -7.449  1.00 92.47           H  
ATOM    391  ND1 HIS A  23      -0.278  10.054  -7.712  1.00 92.47           N  
ATOM    392  HD1 HIS A  23      -0.664   9.173  -7.405  1.00 92.47           H  
ATOM    393  CE1 HIS A  23      -0.180  10.449  -8.992  1.00 92.47           C  
ATOM    394  HE1 HIS A  23      -0.479   9.869  -9.853  1.00 92.47           H  
ATOM    395  NE2 HIS A  23       0.318  11.688  -9.057  1.00 92.47           N  
ATOM    396  N   GLY A  24       1.575   8.220  -5.050  1.00 94.09           N  
ATOM    397  H   GLY A  24       0.939   8.305  -4.270  1.00 94.09           H  
ATOM    398  CA  GLY A  24       1.926   6.883  -5.531  1.00 94.09           C  
ATOM    399  HA2 GLY A  24       1.908   6.869  -6.621  1.00 94.09           H  
ATOM    400  HA3 GLY A  24       1.183   6.185  -5.145  1.00 94.09           H  
ATOM    401  C   GLY A  24       3.287   6.370  -5.059  1.00 94.09           C  
ATOM    402  O   GLY A  24       3.702   5.291  -5.477  1.00 94.09           O  
ATOM    403  N   HIS A  25       3.955   7.095  -4.166  1.00 96.69           N  
ATOM    404  H   HIS A  25       3.556   7.975  -3.872  1.00 96.69           H  
ATOM    405  CA  HIS A  25       5.061   6.594  -3.358  1.00 96.69           C  
ATOM    406  HA  HIS A  25       5.788   6.102  -4.004  1.00 96.69           H  
ATOM    407  C   HIS A  25       4.565   5.557  -2.346  1.00 96.69           C  
ATOM    408  CB  HIS A  25       5.760   7.773  -2.658  1.00 96.69           C  
ATOM    409  HB2 HIS A  25       6.553   7.405  -2.007  1.00 96.69           H  
ATOM    410  HB3 HIS A  25       6.226   8.403  -3.415  1.00 96.69           H  
ATOM    411  O   HIS A  25       3.361   5.360  -2.131  1.00 96.69           O  
ATOM    412  CG  HIS A  25       4.840   8.652  -1.853  1.00 96.69           C  
ATOM    413  CD2 HIS A  25       4.872   8.843  -0.504  1.00 96.69           C  
ATOM    414  HD2 HIS A  25       5.556   8.382   0.193  1.00 96.69           H  
ATOM    415  ND1 HIS A  25       3.820   9.434  -2.391  1.00 96.69           N  
ATOM    416  CE1 HIS A  25       3.278  10.097  -1.363  1.00 96.69           C  
ATOM    417  HE1 HIS A  25       2.449  10.784  -1.445  1.00 96.69           H  
ATOM    418  NE2 HIS A  25       3.881   9.757  -0.216  1.00 96.69           N  
ATOM    419  HE2 HIS A  25       3.650  10.137   0.691  1.00 96.69           H  
ATOM    420  N   ARG A  26       5.518   4.884  -1.707  1.00 98.05           N  
ATOM    421  H   ARG A  26       6.480   5.107  -1.920  1.00 98.05           H  
ATOM    422  CA  ARG A  26       5.277   3.982  -0.579  1.00 98.05           C  
ATOM    423  HA  ARG A  26       4.267   4.137  -0.198  1.00 98.05           H  
ATOM    424  C   ARG A  26       6.226   4.317   0.554  1.00 98.05           C  
ATOM    425  CB  ARG A  26       5.437   2.512  -0.999  1.00 98.05           C  
ATOM    426  HB2 ARG A  26       6.468   2.343  -1.309  1.00 98.05           H  
ATOM    427  HB3 ARG A  26       5.252   1.872  -0.136  1.00 98.05           H  
ATOM    428  O   ARG A  26       7.258   4.955   0.343  1.00 98.05           O  
ATOM    429  CG  ARG A  26       4.512   2.066  -2.135  1.00 98.05           C  
ATOM    430  HG2 ARG A  26       4.630   2.719  -3.000  1.00 98.05           H  
ATOM    431  HG3 ARG A  26       4.802   1.059  -2.434  1.00 98.05           H  
ATOM    432  CD  ARG A  26       3.050   2.043  -1.688  1.00 98.05           C  
ATOM    433  HD2 ARG A  26       2.741   3.035  -1.361  1.00 98.05           H  
ATOM    434  HD3 ARG A  26       2.953   1.363  -0.842  1.00 98.05           H  
ATOM    435  NE  ARG A  26       2.205   1.560  -2.787  1.00 98.05           N  
ATOM    436  HE  ARG A  26       2.405   0.629  -3.123  1.00 98.05           H  
ATOM    437  NH1 ARG A  26       1.139   3.535  -3.326  1.00 98.05           N  
ATOM    438 HH11 ARG A  26       1.775   4.059  -2.742  1.00 98.05           H  
ATOM    439 HH12 ARG A  26       0.386   3.992  -3.820  1.00 98.05           H  
ATOM    440  NH2 ARG A  26       0.599   1.629  -4.359  1.00 98.05           N  
ATOM    441 HH21 ARG A  26      -0.088   2.138  -4.897  1.00 98.05           H  
ATOM    442 HH22 ARG A  26       0.715   0.633  -4.486  1.00 98.05           H  
ATOM    443  CZ  ARG A  26       1.320   2.249  -3.474  1.00 98.05           C  
ATOM    444  N   ALA A  27       5.852   3.870   1.744  1.00 98.81           N  
ATOM    445  H   ALA A  27       5.031   3.287   1.824  1.00 98.81           H  
ATOM    446  CA  ALA A  27       6.694   3.956   2.916  1.00 98.81           C  
ATOM    447  HA  ALA A  27       7.716   4.111   2.573  1.00 98.81           H  
ATOM    448  C   ALA A  27       6.659   2.653   3.706  1.00 98.81           C  
ATOM    449  CB  ALA A  27       6.278   5.152   3.773  1.00 98.81           C  
ATOM    450  HB1 ALA A  27       6.296   6.056   3.165  1.00 98.81           H  
ATOM    451  HB2 ALA A  27       6.985   5.266   4.595  1.00 98.81           H  
ATOM    452  HB3 ALA A  27       5.279   4.994   4.180  1.00 98.81           H  
ATOM    453  O   ALA A  27       5.656   1.941   3.696  1.00 98.81           O  
ATOM    454  N   VAL A  28       7.753   2.376   4.404  1.00 98.72           N  
ATOM    455  H   VAL A  28       8.531   3.016   4.333  1.00 98.72           H  
ATOM    456  CA  VAL A  28       7.876   1.286   5.376  1.00 98.72           C  
ATOM    457  HA  VAL A  28       6.881   0.981   5.698  1.00 98.72           H  
ATOM    458  C   VAL A  28       8.621   1.787   6.608  1.00 98.72           C  
ATOM    459  CB  VAL A  28       8.583   0.054   4.786  1.00 98.72           C  
ATOM    460  HB  VAL A  28       8.677  -0.680   5.586  1.00 98.72           H  
ATOM    461  O   VAL A  28       9.334   2.790   6.538  1.00 98.72           O  
ATOM    462  CG1 VAL A  28       7.766  -0.607   3.672  1.00 98.72           C  
ATOM    463 HG11 VAL A  28       8.273  -1.505   3.318  1.00 98.72           H  
ATOM    464 HG12 VAL A  28       6.780  -0.882   4.049  1.00 98.72           H  
ATOM    465 HG13 VAL A  28       7.640   0.079   2.835  1.00 98.72           H  
ATOM    466  CG2 VAL A  28       9.987   0.377   4.266  1.00 98.72           C  
ATOM    467 HG21 VAL A  28      10.363  -0.478   3.704  1.00 98.72           H  
ATOM    468 HG22 VAL A  28      10.658   0.587   5.099  1.00 98.72           H  
ATOM    469 HG23 VAL A  28       9.964   1.237   3.597  1.00 98.72           H  
ATOM    470  N   ALA A  29       8.456   1.094   7.734  1.00 98.52           N  
ATOM    471  H   ALA A  29       7.882   0.264   7.730  1.00 98.52           H  
ATOM    472  CA  ALA A  29       9.148   1.422   8.974  1.00 98.52           C  
ATOM    473  HA  ALA A  29       9.521   2.443   8.902  1.00 98.52           H  
ATOM    474  C   ALA A  29      10.348   0.498   9.203  1.00 98.52           C  
ATOM    475  CB  ALA A  29       8.179   1.401  10.161  1.00 98.52           C  
ATOM    476  HB1 ALA A  29       7.487   2.240  10.094  1.00 98.52           H  
ATOM    477  HB2 ALA A  29       7.628   0.461  10.192  1.00 98.52           H  
ATOM    478  HB3 ALA A  29       8.738   1.514  11.089  1.00 98.52           H  
ATOM    479  O   ALA A  29      10.268  -0.713   8.992  1.00 98.52           O  
ATOM    480  N   ILE A  30      11.439   1.077   9.701  1.00 98.32           N  
ATOM    481  H   ILE A  30      11.415   2.081   9.801  1.00 98.32           H  
ATOM    482  CA  ILE A  30      12.552   0.364  10.330  1.00 98.32           C  
ATOM    483  HA  ILE A  30      12.276  -0.679  10.485  1.00 98.32           H  
ATOM    484  C   ILE A  30      12.771   1.022  11.693  1.00 98.32           C  
ATOM    485  CB  ILE A  30      13.834   0.397   9.463  1.00 98.32           C  
ATOM    486  HB  ILE A  30      14.160   1.432   9.361  1.00 98.32           H  
ATOM    487  O   ILE A  30      13.444   2.048  11.792  1.00 98.32           O  
ATOM    488  CG1 ILE A  30      13.598  -0.164   8.043  1.00 98.32           C  
ATOM    489 HG12 ILE A  30      13.299  -1.210   8.110  1.00 98.32           H  
ATOM    490 HG13 ILE A  30      12.795   0.394   7.560  1.00 98.32           H  
ATOM    491  CG2 ILE A  30      14.945  -0.400  10.179  1.00 98.32           C  
ATOM    492 HG21 ILE A  30      15.113  -0.013  11.184  1.00 98.32           H  
ATOM    493 HG22 ILE A  30      15.886  -0.304   9.637  1.00 98.32           H  
ATOM    494 HG23 ILE A  30      14.664  -1.452  10.235  1.00 98.32           H  
ATOM    495  CD1 ILE A  30      14.834  -0.054   7.141  1.00 98.32           C  
ATOM    496 HD11 ILE A  30      14.569  -0.299   6.112  1.00 98.32           H  
ATOM    497 HD12 ILE A  30      15.601  -0.756   7.468  1.00 98.32           H  
ATOM    498 HD13 ILE A  30      15.228   0.961   7.168  1.00 98.32           H  
ATOM    499  N   LYS A  31      12.204   0.439  12.756  1.00 97.08           N  
ATOM    500  H   LYS A  31      11.605  -0.356  12.584  1.00 97.08           H  
ATOM    501  CA  LYS A  31      12.162   1.063  14.094  1.00 97.08           C  
ATOM    502  HA  LYS A  31      11.488   0.485  14.727  1.00 97.08           H  
ATOM    503  C   LYS A  31      11.523   2.464  14.010  1.00 97.08           C  
ATOM    504  CB  LYS A  31      13.564   1.049  14.749  1.00 97.08           C  
ATOM    505  HB2 LYS A  31      14.224   1.723  14.203  1.00 97.08           H  
ATOM    506  HB3 LYS A  31      13.466   1.428  15.767  1.00 97.08           H  
ATOM    507  O   LYS A  31      10.425   2.595  13.488  1.00 97.08           O  
ATOM    508  CG  LYS A  31      14.241  -0.326  14.815  1.00 97.08           C  
ATOM    509  HG2 LYS A  31      13.640  -0.997  15.429  1.00 97.08           H  
ATOM    510  HG3 LYS A  31      14.340  -0.746  13.814  1.00 97.08           H  
ATOM    511  CD  LYS A  31      15.638  -0.168  15.428  1.00 97.08           C  
ATOM    512  HD2 LYS A  31      15.542   0.282  16.416  1.00 97.08           H  
ATOM    513  HD3 LYS A  31      16.233   0.489  14.794  1.00 97.08           H  
ATOM    514  CE  LYS A  31      16.327  -1.529  15.551  1.00 97.08           C  
ATOM    515  HE2 LYS A  31      16.398  -1.975  14.559  1.00 97.08           H  
ATOM    516  HE3 LYS A  31      15.702  -2.177  16.165  1.00 97.08           H  
ATOM    517  NZ  LYS A  31      17.676  -1.394  16.156  1.00 97.08           N  
ATOM    518  HZ1 LYS A  31      18.117  -2.298  16.245  1.00 97.08           H  
ATOM    519  HZ2 LYS A  31      18.261  -0.799  15.588  1.00 97.08           H  
ATOM    520  HZ3 LYS A  31      17.604  -0.984  17.077  1.00 97.08           H  
ATOM    521  N   GLU A  32      12.236   3.492  14.464  1.00 97.99           N  
ATOM    522  H   GLU A  32      13.130   3.284  14.887  1.00 97.99           H  
ATOM    523  CA  GLU A  32      11.845   4.909  14.439  1.00 97.99           C  
ATOM    524  HA  GLU A  32      10.771   4.991  14.611  1.00 97.99           H  
ATOM    525  C   GLU A  32      12.124   5.598  13.083  1.00 97.99           C  
ATOM    526  CB  GLU A  32      12.575   5.626  15.593  1.00 97.99           C  
ATOM    527  HB2 GLU A  32      13.649   5.533  15.432  1.00 97.99           H  
ATOM    528  HB3 GLU A  32      12.342   6.691  15.584  1.00 97.99           H  
ATOM    529  O   GLU A  32      12.084   6.822  12.968  1.00 97.99           O  
ATOM    530  CG  GLU A  32      12.249   5.067  16.991  1.00 97.99           C  
ATOM    531  HG2 GLU A  32      12.805   5.649  17.726  1.00 97.99           H  
ATOM    532  HG3 GLU A  32      12.615   4.042  17.055  1.00 97.99           H  
ATOM    533  CD  GLU A  32      10.752   5.113  17.351  1.00 97.99           C  
ATOM    534  OE1 GLU A  32      10.290   4.163  18.027  1.00 97.99           O  
ATOM    535  OE2 GLU A  32      10.071   6.087  16.950  1.00 97.99           O  
ATOM    536  N   LEU A  33      12.474   4.842  12.039  1.00 98.75           N  
ATOM    537  H   LEU A  33      12.505   3.838  12.151  1.00 98.75           H  
ATOM    538  CA  LEU A  33      12.715   5.386  10.703  1.00 98.75           C  
ATOM    539  HA  LEU A  33      12.810   6.470  10.763  1.00 98.75           H  
ATOM    540  C   LEU A  33      11.540   5.083   9.781  1.00 98.75           C  
ATOM    541  CB  LEU A  33      14.026   4.846  10.112  1.00 98.75           C  
ATOM    542  HB2 LEU A  33      13.914   3.777   9.931  1.00 98.75           H  
ATOM    543  HB3 LEU A  33      14.179   5.325   9.145  1.00 98.75           H  
ATOM    544  O   LEU A  33      11.148   3.927   9.638  1.00 98.75           O  
ATOM    545  CG  LEU A  33      15.278   5.068  10.976  1.00 98.75           C  
ATOM    546  HG  LEU A  33      15.182   4.519  11.913  1.00 98.75           H  
ATOM    547  CD1 LEU A  33      16.501   4.527  10.233  1.00 98.75           C  
ATOM    548 HD11 LEU A  33      17.388   4.636  10.857  1.00 98.75           H  
ATOM    549 HD12 LEU A  33      16.352   3.471  10.012  1.00 98.75           H  
ATOM    550 HD13 LEU A  33      16.645   5.075   9.301  1.00 98.75           H  
ATOM    551  CD2 LEU A  33      15.521   6.545  11.295  1.00 98.75           C  
ATOM    552 HD21 LEU A  33      16.483   6.667  11.793  1.00 98.75           H  
ATOM    553 HD22 LEU A  33      15.501   7.136  10.380  1.00 98.75           H  
ATOM    554 HD23 LEU A  33      14.743   6.895  11.974  1.00 98.75           H  
ATOM    555  N   ILE A  34      11.048   6.103   9.085  1.00 98.84           N  
ATOM    556  H   ILE A  34      11.413   7.022   9.289  1.00 98.84           H  
ATOM    557  CA  ILE A  34      10.130   5.971   7.954  1.00 98.84           C  
ATOM    558  HA  ILE A  34       9.656   4.990   7.981  1.00 98.84           H  
ATOM    559  C   ILE A  34      10.952   6.086   6.676  1.00 98.84           C  
ATOM    560  CB  ILE A  34       9.019   7.042   7.996  1.00 98.84           C  
ATOM    561  HB  ILE A  34       9.482   8.025   7.909  1.00 98.84           H  
ATOM    562  O   ILE A  34      11.495   7.150   6.386  1.00 98.84           O  
ATOM    563  CG1 ILE A  34       8.266   7.007   9.341  1.00 98.84           C  
ATOM    564 HG12 ILE A  34       7.833   6.017   9.489  1.00 98.84           H  
ATOM    565 HG13 ILE A  34       8.980   7.191  10.144  1.00 98.84           H  
ATOM    566  CG2 ILE A  34       8.091   6.850   6.782  1.00 98.84           C  
ATOM    567 HG21 ILE A  34       7.237   7.525   6.829  1.00 98.84           H  
ATOM    568 HG22 ILE A  34       8.633   7.076   5.863  1.00 98.84           H  
ATOM    569 HG23 ILE A  34       7.750   5.816   6.732  1.00 98.84           H  
ATOM    570  CD1 ILE A  34       7.165   8.062   9.486  1.00 98.84           C  
ATOM    571 HD11 ILE A  34       7.539   9.043   9.196  1.00 98.84           H  
ATOM    572 HD12 ILE A  34       6.844   8.097  10.528  1.00 98.84           H  
ATOM    573 HD13 ILE A  34       6.308   7.804   8.865  1.00 98.84           H  
ATOM    574  N   VAL A  35      11.037   5.010   5.901  1.00 98.82           N  
ATOM    575  H   VAL A  35      10.538   4.178   6.182  1.00 98.82           H  
ATOM    576  CA  VAL A  35      11.727   5.003   4.607  1.00 98.82           C  
ATOM    577  HA  VAL A  35      12.440   5.827   4.571  1.00 98.82           H  
ATOM    578  C   VAL A  35      10.699   5.215   3.506  1.00 98.82           C  
ATOM    579  CB  VAL A  35      12.517   3.700   4.397  1.00 98.82           C  
ATOM    580  HB  VAL A  35      11.829   2.856   4.336  1.00 98.82           H  
ATOM    581  O   VAL A  35       9.802   4.392   3.346  1.00 98.82           O  
ATOM    582  CG1 VAL A  35      13.309   3.786   3.090  1.00 98.82           C  
ATOM    583 HG11 VAL A  35      12.620   3.800   2.246  1.00 98.82           H  
ATOM    584 HG12 VAL A  35      13.964   2.921   2.986  1.00 98.82           H  
ATOM    585 HG13 VAL A  35      13.916   4.692   3.072  1.00 98.82           H  
ATOM    586  CG2 VAL A  35      13.496   3.433   5.549  1.00 98.82           C  
ATOM    587 HG21 VAL A  35      14.166   4.283   5.680  1.00 98.82           H  
ATOM    588 HG22 VAL A  35      14.084   2.540   5.337  1.00 98.82           H  
ATOM    589 HG23 VAL A  35      12.947   3.265   6.475  1.00 98.82           H  
ATOM    590  N   VAL A  36      10.829   6.306   2.753  1.00 98.62           N  
ATOM    591  H   VAL A  36      11.627   6.901   2.926  1.00 98.62           H  
ATOM    592  CA  VAL A  36       9.942   6.706   1.655  1.00 98.62           C  
ATOM    593  HA  VAL A  36       9.076   6.044   1.637  1.00 98.62           H  
ATOM    594  C   VAL A  36      10.681   6.583   0.329  1.00 98.62           C  
ATOM    595  CB  VAL A  36       9.436   8.150   1.833  1.00 98.62           C  
ATOM    596  HB  VAL A  36      10.279   8.840   1.782  1.00 98.62           H  
ATOM    597  O   VAL A  36      11.785   7.106   0.179  1.00 98.62           O  
ATOM    598  CG1 VAL A  36       8.438   8.516   0.729  1.00 98.62           C  
ATOM    599 HG11 VAL A  36       8.037   9.511   0.920  1.00 98.62           H  
ATOM    600 HG12 VAL A  36       7.628   7.787   0.712  1.00 98.62           H  
ATOM    601 HG13 VAL A  36       8.933   8.534  -0.242  1.00 98.62           H  
ATOM    602  CG2 VAL A  36       8.739   8.353   3.183  1.00 98.62           C  
ATOM    603 HG21 VAL A  36       8.319   9.358   3.237  1.00 98.62           H  
ATOM    604 HG22 VAL A  36       7.941   7.621   3.310  1.00 98.62           H  
ATOM    605 HG23 VAL A  36       9.464   8.245   3.990  1.00 98.62           H  
ATOM    606  N   PHE A  37      10.059   5.935  -0.652  1.00 98.11           N  
ATOM    607  H   PHE A  37       9.146   5.540  -0.473  1.00 98.11           H  
ATOM    608  CA  PHE A  37      10.636   5.763  -1.984  1.00 98.11           C  
ATOM    609  HA  PHE A  37      11.434   6.491  -2.129  1.00 98.11           H  
ATOM    610  C   PHE A  37       9.605   6.021  -3.086  1.00 98.11           C  
ATOM    611  CB  PHE A  37      11.265   4.361  -2.078  1.00 98.11           C  
ATOM    612  HB2 PHE A  37      12.066   4.284  -1.343  1.00 98.11           H  
ATOM    613  HB3 PHE A  37      10.529   3.612  -1.787  1.00 98.11           H  
ATOM    614  O   PHE A  37       8.397   5.813  -2.905  1.00 98.11           O  
ATOM    615  CG  PHE A  37      11.837   4.009  -3.438  1.00 98.11           C  
ATOM    616  CD1 PHE A  37      11.285   2.949  -4.182  1.00 98.11           C  
ATOM    617  HD1 PHE A  37      10.504   2.336  -3.758  1.00 98.11           H  
ATOM    618  CD2 PHE A  37      12.903   4.753  -3.980  1.00 98.11           C  
ATOM    619  HD2 PHE A  37      13.358   5.557  -3.421  1.00 98.11           H  
ATOM    620  CE1 PHE A  37      11.745   2.671  -5.478  1.00 98.11           C  
ATOM    621  HE1 PHE A  37      11.304   1.866  -6.048  1.00 98.11           H  
ATOM    622  CE2 PHE A  37      13.379   4.450  -5.268  1.00 98.11           C  
ATOM    623  HE2 PHE A  37      14.208   5.000  -5.688  1.00 98.11           H  
ATOM    624  CZ  PHE A  37      12.786   3.432  -6.029  1.00 98.11           C  
ATOM    625  HZ  PHE A  37      13.142   3.228  -7.028  1.00 98.11           H  
ATOM    626  N   GLY A  38      10.092   6.425  -4.256  1.00 96.67           N  
ATOM    627  H   GLY A  38      11.087   6.566  -4.349  1.00 96.67           H  
ATOM    628  CA  GLY A  38       9.294   6.462  -5.472  1.00 96.67           C  
ATOM    629  HA2 GLY A  38       8.818   5.489  -5.594  1.00 96.67           H  
ATOM    630  HA3 GLY A  38       9.948   6.595  -6.334  1.00 96.67           H  
ATOM    631  C   GLY A  38       8.215   7.545  -5.482  1.00 96.67           C  
ATOM    632  O   GLY A  38       8.319   8.573  -4.801  1.00 96.67           O  
ATOM    633  N   GLY A  39       7.156   7.267  -6.241  1.00 94.38           N  
ATOM    634  H   GLY A  39       7.227   6.440  -6.816  1.00 94.38           H  
ATOM    635  CA  GLY A  39       6.035   8.169  -6.498  1.00 94.38           C  
ATOM    636  HA2 GLY A  39       5.180   7.595  -6.855  1.00 94.38           H  
ATOM    637  HA3 GLY A  39       5.746   8.674  -5.576  1.00 94.38           H  
ATOM    638  C   GLY A  39       6.357   9.235  -7.538  1.00 94.38           C  
ATOM    639  O   GLY A  39       7.369   9.165  -8.228  1.00 94.38           O  
ATOM    640  N   GLY A  40       5.487  10.230  -7.659  1.00 88.18           N  
ATOM    641  H   GLY A  40       4.614  10.182  -7.153  1.00 88.18           H  
ATOM    642  CA  GLY A  40       5.676  11.340  -8.586  1.00 88.18           C  
ATOM    643  HA2 GLY A  40       6.632  11.825  -8.390  1.00 88.18           H  
ATOM    644  HA3 GLY A  40       5.698  10.945  -9.602  1.00 88.18           H  
ATOM    645  C   GLY A  40       4.572  12.387  -8.513  1.00 88.18           C  
ATOM    646  O   GLY A  40       3.612  12.233  -7.761  1.00 88.18           O  
ATOM    647  N   ASN A  41       4.739  13.460  -9.282  1.00 82.24           N  
ATOM    648  H   ASN A  41       5.562  13.460  -9.868  1.00 82.24           H  
ATOM    649  CA  ASN A  41       3.677  14.409  -9.636  1.00 82.24           C  
ATOM    650  HA  ASN A  41       2.739  13.867  -9.757  1.00 82.24           H  
ATOM    651  C   ASN A  41       4.035  15.026 -10.995  1.00 82.24           C  
ATOM    652  CB  ASN A  41       3.498  15.475  -8.530  1.00 82.24           C  
ATOM    653  HB2 ASN A  41       3.432  14.974  -7.564  1.00 82.24           H  
ATOM    654  HB3 ASN A  41       4.352  16.151  -8.495  1.00 82.24           H  
ATOM    655  O   ASN A  41       3.418  14.725 -12.009  1.00 82.24           O  
ATOM    656  CG  ASN A  41       2.209  16.269  -8.694  1.00 82.24           C  
ATOM    657  ND2 ASN A  41       2.259  17.552  -8.970  1.00 82.24           N  
ATOM    658 HD21 ASN A  41       3.113  18.009  -9.255  1.00 82.24           H  
ATOM    659 HD22 ASN A  41       1.365  18.010  -9.078  1.00 82.24           H  
ATOM    660  OD1 ASN A  41       1.127  15.745  -8.508  1.00 82.24           O  
ATOM    661  N   GLU A  42       5.139  15.773 -11.027  1.00 78.91           N  
ATOM    662  H   GLU A  42       5.616  15.959 -10.156  1.00 78.91           H  
ATOM    663  CA  GLU A  42       5.778  16.288 -12.244  1.00 78.91           C  
ATOM    664  HA  GLU A  42       5.058  16.312 -13.062  1.00 78.91           H  
ATOM    665  C   GLU A  42       6.914  15.343 -12.658  1.00 78.91           C  
ATOM    666  CB  GLU A  42       6.260  17.725 -12.010  1.00 78.91           C  
ATOM    667  HB2 GLU A  42       6.915  17.737 -11.139  1.00 78.91           H  
ATOM    668  HB3 GLU A  42       6.823  18.055 -12.884  1.00 78.91           H  
ATOM    669  O   GLU A  42       8.099  15.647 -12.519  1.00 78.91           O  
ATOM    670  CG  GLU A  42       5.088  18.693 -11.787  1.00 78.91           C  
ATOM    671  HG2 GLU A  42       4.470  18.708 -12.684  1.00 78.91           H  
ATOM    672  HG3 GLU A  42       4.476  18.330 -10.961  1.00 78.91           H  
ATOM    673  CD  GLU A  42       5.547  20.119 -11.453  1.00 78.91           C  
ATOM    674  OE1 GLU A  42       4.648  20.949 -11.199  1.00 78.91           O  
ATOM    675  OE2 GLU A  42       6.774  20.352 -11.357  1.00 78.91           O  
ATOM    676  N   GLY A  43       6.529  14.138 -13.081  1.00 83.93           N  
ATOM    677  H   GLY A  43       5.537  13.958 -13.128  1.00 83.93           H  
ATOM    678  CA  GLY A  43       7.451  13.032 -13.335  1.00 83.93           C  
ATOM    679  HA2 GLY A  43       8.426  13.419 -13.632  1.00 83.93           H  
ATOM    680  HA3 GLY A  43       7.065  12.436 -14.161  1.00 83.93           H  
ATOM    681  C   GLY A  43       7.646  12.115 -12.125  1.00 83.93           C  
ATOM    682  O   GLY A  43       7.175  12.390 -11.016  1.00 83.93           O  
ATOM    683  N   ILE A  44       8.306  10.985 -12.372  1.00 90.48           N  
ATOM    684  H   ILE A  44       8.730  10.866 -13.281  1.00 90.48           H  
ATOM    685  CA  ILE A  44       8.557   9.940 -11.377  1.00 90.48           C  
ATOM    686  HA  ILE A  44       7.742   9.948 -10.654  1.00 90.48           H  
ATOM    687  C   ILE A  44       9.844  10.252 -10.617  1.00 90.48           C  
ATOM    688  CB  ILE A  44       8.571   8.547 -12.042  1.00 90.48           C  
ATOM    689  HB  ILE A  44       9.344   8.529 -12.810  1.00 90.48           H  
ATOM    690  O   ILE A  44      10.825  10.708 -11.197  1.00 90.48           O  
ATOM    691  CG1 ILE A  44       7.199   8.295 -12.714  1.00 90.48           C  
ATOM    692 HG12 ILE A  44       6.397   8.471 -11.997  1.00 90.48           H  
ATOM    693 HG13 ILE A  44       7.078   8.998 -13.538  1.00 90.48           H  
ATOM    694  CG2 ILE A  44       8.897   7.452 -11.015  1.00 90.48           C  
ATOM    695 HG21 ILE A  44       8.898   6.481 -11.510  1.00 90.48           H  
ATOM    696 HG22 ILE A  44       9.893   7.606 -10.601  1.00 90.48           H  
ATOM    697 HG23 ILE A  44       8.162   7.451 -10.210  1.00 90.48           H  
ATOM    698  CD1 ILE A  44       7.029   6.892 -13.292  1.00 90.48           C  
ATOM    699 HD11 ILE A  44       6.798   6.197 -12.486  1.00 90.48           H  
ATOM    700 HD12 ILE A  44       6.214   6.882 -14.016  1.00 90.48           H  
ATOM    701 HD13 ILE A  44       7.959   6.603 -13.781  1.00 90.48           H  
ATOM    702  N   VAL A  45       9.831  10.007  -9.310  1.00 91.87           N  
ATOM    703  H   VAL A  45       9.000   9.589  -8.915  1.00 91.87           H  
ATOM    704  CA  VAL A  45      10.981  10.195  -8.429  1.00 91.87           C  
ATOM    705  HA  VAL A  45      11.702  10.837  -8.936  1.00 91.87           H  
ATOM    706  C   VAL A  45      11.668   8.856  -8.171  1.00 91.87           C  
ATOM    707  CB  VAL A  45      10.576  10.895  -7.119  1.00 91.87           C  
ATOM    708  HB  VAL A  45       9.924  10.244  -6.538  1.00 91.87           H  
ATOM    709  O   VAL A  45      11.010   7.849  -7.924  1.00 91.87           O  
ATOM    710  CG1 VAL A  45      11.837  11.205  -6.302  1.00 91.87           C  
ATOM    711 HG11 VAL A  45      11.675  12.032  -5.610  1.00 91.87           H  
ATOM    712 HG12 VAL A  45      12.653  11.505  -6.959  1.00 91.87           H  
ATOM    713 HG13 VAL A  45      12.132  10.314  -5.748  1.00 91.87           H  
ATOM    714  CG2 VAL A  45       9.831  12.216  -7.371  1.00 91.87           C  
ATOM    715 HG21 VAL A  45      10.450  12.876  -7.979  1.00 91.87           H  
ATOM    716 HG22 VAL A  45       8.899  12.020  -7.902  1.00 91.87           H  
ATOM    717 HG23 VAL A  45       9.590  12.703  -6.426  1.00 91.87           H  
ATOM    718  N   ASP A  46      12.994   8.855  -8.196  1.00 92.21           N  
ATOM    719  H   ASP A  46      13.486   9.684  -8.497  1.00 92.21           H  
ATOM    720  CA  ASP A  46      13.890   7.734  -7.884  1.00 92.21           C  
ATOM    721  HA  ASP A  46      13.311   6.815  -7.788  1.00 92.21           H  
ATOM    722  C   ASP A  46      14.635   7.912  -6.547  1.00 92.21           C  
ATOM    723  CB  ASP A  46      14.866   7.566  -9.058  1.00 92.21           C  
ATOM    724  HB2 ASP A  46      15.513   6.711  -8.863  1.00 92.21           H  
ATOM    725  HB3 ASP A  46      14.291   7.353  -9.960  1.00 92.21           H  
ATOM    726  O   ASP A  46      15.335   7.019  -6.076  1.00 92.21           O  
ATOM    727  CG  ASP A  46      15.728   8.802  -9.348  1.00 92.21           C  
ATOM    728  OD1 ASP A  46      15.474   9.866  -8.732  1.00 92.21           O  
ATOM    729  OD2 ASP A  46      16.589   8.679 -10.243  1.00 92.21           O  
ATOM    730  N   GLU A  47      14.456   9.054  -5.888  1.00 92.80           N  
ATOM    731  H   GLU A  47      14.037   9.808  -6.414  1.00 92.80           H  
ATOM    732  CA  GLU A  47      15.105   9.366  -4.621  1.00 92.80           C  
ATOM    733  HA  GLU A  47      16.161   9.107  -4.710  1.00 92.80           H  
ATOM    734  C   GLU A  47      14.498   8.585  -3.447  1.00 92.80           C  
ATOM    735  CB  GLU A  47      15.008  10.863  -4.322  1.00 92.80           C  
ATOM    736  HB2 GLU A  47      15.482  11.057  -3.359  1.00 92.80           H  
ATOM    737  HB3 GLU A  47      13.950  11.107  -4.234  1.00 92.80           H  
ATOM    738  O   GLU A  47      13.283   8.602  -3.205  1.00 92.80           O  
ATOM    739  CG  GLU A  47      15.672  11.764  -5.378  1.00 92.80           C  
ATOM    740  HG2 GLU A  47      16.753  11.654  -5.300  1.00 92.80           H  
ATOM    741  HG3 GLU A  47      15.362  11.444  -6.373  1.00 92.80           H  
ATOM    742  CD  GLU A  47      15.275  13.242  -5.224  1.00 92.80           C  
ATOM    743  OE1 GLU A  47      15.951  14.105  -5.819  1.00 92.80           O  
ATOM    744  OE2 GLU A  47      14.234  13.525  -4.572  1.00 92.80           O  
ATOM    745  N   LEU A  48      15.379   7.996  -2.641  1.00 97.53           N  
ATOM    746  H   LEU A  48      16.353   8.037  -2.906  1.00 97.53           H  
ATOM    747  CA  LEU A  48      15.063   7.443  -1.331  1.00 97.53           C  
ATOM    748  HA  LEU A  48      14.036   7.077  -1.338  1.00 97.53           H  
ATOM    749  C   LEU A  48      15.201   8.534  -0.265  1.00 97.53           C  
ATOM    750  CB  LEU A  48      16.020   6.271  -1.065  1.00 97.53           C  
ATOM    751  HB2 LEU A  48      16.047   5.622  -1.941  1.00 97.53           H  
ATOM    752  HB3 LEU A  48      17.024   6.672  -0.923  1.00 97.53           H  
ATOM    753  O   LEU A  48      16.258   9.146  -0.139  1.00 97.53           O  
ATOM    754  CG  LEU A  48      15.638   5.432   0.163  1.00 97.53           C  
ATOM    755  HG  LEU A  48      15.479   6.072   1.031  1.00 97.53           H  
ATOM    756  CD1 LEU A  48      14.386   4.603  -0.107  1.00 97.53           C  
ATOM    757 HD11 LEU A  48      14.422   4.178  -1.110  1.00 97.53           H  
ATOM    758 HD12 LEU A  48      13.514   5.248  -0.005  1.00 97.53           H  
ATOM    759 HD13 LEU A  48      14.306   3.785   0.609  1.00 97.53           H  
ATOM    760  CD2 LEU A  48      16.758   4.455   0.486  1.00 97.53           C  
ATOM    761 HD21 LEU A  48      16.886   3.753  -0.338  1.00 97.53           H  
ATOM    762 HD22 LEU A  48      16.509   3.921   1.403  1.00 97.53           H  
ATOM    763 HD23 LEU A  48      17.694   4.994   0.634  1.00 97.53           H  
ATOM    764  N   HIS A  49      14.159   8.752   0.529  1.00 98.52           N  
ATOM    765  H   HIS A  49      13.329   8.190   0.404  1.00 98.52           H  
ATOM    766  CA  HIS A  49      14.203   9.644   1.686  1.00 98.52           C  
ATOM    767  HA  HIS A  49      15.202  10.064   1.802  1.00 98.52           H  
ATOM    768  C   HIS A  49      13.891   8.867   2.953  1.00 98.52           C  
ATOM    769  CB  HIS A  49      13.228  10.809   1.510  1.00 98.52           C  
ATOM    770  HB2 HIS A  49      13.095  11.306   2.471  1.00 98.52           H  
ATOM    771  HB3 HIS A  49      12.256  10.431   1.191  1.00 98.52           H  
ATOM    772  O   HIS A  49      13.094   7.930   2.946  1.00 98.52           O  
ATOM    773  CG  HIS A  49      13.713  11.834   0.526  1.00 98.52           C  
ATOM    774  CD2 HIS A  49      14.096  13.114   0.818  1.00 98.52           C  
ATOM    775  HD2 HIS A  49      14.129  13.562   1.800  1.00 98.52           H  
ATOM    776  ND1 HIS A  49      13.846  11.667  -0.834  1.00 98.52           N  
ATOM    777  HD1 HIS A  49      13.768  10.796  -1.339  1.00 98.52           H  
ATOM    778  CE1 HIS A  49      14.299  12.824  -1.345  1.00 98.52           C  
ATOM    779  HE1 HIS A  49      14.575  12.990  -2.376  1.00 98.52           H  
ATOM    780  NE2 HIS A  49      14.427  13.744  -0.380  1.00 98.52           N  
ATOM    781  N   VAL A  50      14.495   9.274   4.060  1.00 98.79           N  
ATOM    782  H   VAL A  50      15.174  10.020   4.009  1.00 98.79           H  
ATOM    783  CA  VAL A  50      14.258   8.662   5.362  1.00 98.79           C  
ATOM    784  HA  VAL A  50      13.409   7.982   5.291  1.00 98.79           H  
ATOM    785  C   VAL A  50      13.914   9.750   6.359  1.00 98.79           C  
ATOM    786  CB  VAL A  50      15.468   7.842   5.822  1.00 98.79           C  
ATOM    787  HB  VAL A  50      16.299   8.525   5.998  1.00 98.79           H  
ATOM    788  O   VAL A  50      14.623  10.746   6.458  1.00 98.79           O  
ATOM    789  CG1 VAL A  50      15.130   7.081   7.112  1.00 98.79           C  
ATOM    790 HG11 VAL A  50      15.953   6.418   7.380  1.00 98.79           H  
ATOM    791 HG12 VAL A  50      14.229   6.484   6.965  1.00 98.79           H  
ATOM    792 HG13 VAL A  50      14.964   7.782   7.930  1.00 98.79           H  
ATOM    793  CG2 VAL A  50      15.910   6.813   4.775  1.00 98.79           C  
ATOM    794 HG21 VAL A  50      15.104   6.107   4.578  1.00 98.79           H  
ATOM    795 HG22 VAL A  50      16.793   6.287   5.139  1.00 98.79           H  
ATOM    796 HG23 VAL A  50      16.181   7.309   3.843  1.00 98.79           H  
ATOM    797  N   TYR A  51      12.833   9.557   7.102  1.00 98.80           N  
ATOM    798  H   TYR A  51      12.288   8.721   6.946  1.00 98.80           H  
ATOM    799  CA  TYR A  51      12.453  10.417   8.213  1.00 98.80           C  
ATOM    800  HA  TYR A  51      13.061  11.322   8.204  1.00 98.80           H  
ATOM    801  C   TYR A  51      12.686   9.695   9.532  1.00 98.80           C  
ATOM    802  CB  TYR A  51      11.000  10.847   8.061  1.00 98.80           C  
ATOM    803  HB2 TYR A  51      10.902  11.425   7.142  1.00 98.80           H  
ATOM    804  HB3 TYR A  51      10.363   9.968   7.965  1.00 98.80           H  
ATOM    805  O   TYR A  51      12.169   8.601   9.745  1.00 98.80           O  
ATOM    806  CG  TYR A  51      10.504  11.709   9.190  1.00 98.80           C  
ATOM    807  CD1 TYR A  51       9.646  11.150  10.151  1.00 98.80           C  
ATOM    808  HD1 TYR A  51       9.363  10.110  10.087  1.00 98.80           H  
ATOM    809  CD2 TYR A  51      10.913  13.053   9.286  1.00 98.80           C  
ATOM    810  HD2 TYR A  51      11.591  13.467   8.554  1.00 98.80           H  
ATOM    811  CE1 TYR A  51       9.179  11.943  11.207  1.00 98.80           C  
ATOM    812  HE1 TYR A  51       8.503  11.533  11.942  1.00 98.80           H  
ATOM    813  CE2 TYR A  51      10.452  13.850  10.350  1.00 98.80           C  
ATOM    814  HE2 TYR A  51      10.758  14.880  10.456  1.00 98.80           H  
ATOM    815  OH  TYR A  51       9.155  13.991  12.369  1.00 98.80           O  
ATOM    816  HH  TYR A  51       8.668  13.461  13.004  1.00 98.80           H  
ATOM    817  CZ  TYR A  51       9.592  13.280  11.311  1.00 98.80           C  
ATOM    818  N   ASN A  52      13.452  10.312  10.421  1.00 98.68           N  
ATOM    819  H   ASN A  52      13.828  11.216  10.176  1.00 98.68           H  
ATOM    820  CA  ASN A  52      13.656   9.840  11.779  1.00 98.68           C  
ATOM    821  HA  ASN A  52      13.510   8.760  11.818  1.00 98.68           H  
ATOM    822  C   ASN A  52      12.610  10.482  12.701  1.00 98.68           C  
ATOM    823  CB  ASN A  52      15.113  10.144  12.156  1.00 98.68           C  
ATOM    824  HB2 ASN A  52      15.276  11.221  12.139  1.00 98.68           H  
ATOM    825  HB3 ASN A  52      15.768   9.690  11.412  1.00 98.68           H  
ATOM    826  O   ASN A  52      12.657  11.688  12.955  1.00 98.68           O  
ATOM    827  CG  ASN A  52      15.498   9.614  13.524  1.00 98.68           C  
ATOM    828  ND2 ASN A  52      16.753   9.296  13.731  1.00 98.68           N  
ATOM    829 HD21 ASN A  52      16.983   8.991  14.666  1.00 98.68           H  
ATOM    830 HD22 ASN A  52      17.447   9.495  13.024  1.00 98.68           H  
ATOM    831  OD1 ASN A  52      14.693   9.468  14.426  1.00 98.68           O  
ATOM    832  N   THR A  53      11.670   9.678  13.206  1.00 98.26           N  
ATOM    833  H   THR A  53      11.720   8.685  13.028  1.00 98.26           H  
ATOM    834  CA  THR A  53      10.592  10.137  14.098  1.00 98.26           C  
ATOM    835  HA  THR A  53      10.096  10.994  13.643  1.00 98.26           H  
ATOM    836  C   THR A  53      11.103  10.590  15.457  1.00 98.26           C  
ATOM    837  CB  THR A  53       9.547   9.037  14.355  1.00 98.26           C  
ATOM    838  HB  THR A  53       8.833   9.379  15.105  1.00 98.26           H  
ATOM    839  O   THR A  53      10.478  11.456  16.068  1.00 98.26           O  
ATOM    840  CG2 THR A  53       8.794   8.660  13.085  1.00 98.26           C  
ATOM    841 HG21 THR A  53       9.471   8.203  12.363  1.00 98.26           H  
ATOM    842 HG22 THR A  53       8.313   9.535  12.647  1.00 98.26           H  
ATOM    843 HG23 THR A  53       8.011   7.955  13.362  1.00 98.26           H  
ATOM    844  OG1 THR A  53      10.187   7.872  14.806  1.00 98.26           O  
ATOM    845  HG1 THR A  53       9.803   7.493  15.601  1.00 98.26           H  
ATOM    846  N   ALA A  54      12.229  10.043  15.920  1.00 97.75           N  
ATOM    847  H   ALA A  54      12.689   9.344  15.355  1.00 97.75           H  
ATOM    848  CA  ALA A  54      12.818  10.386  17.207  1.00 97.75           C  
ATOM    849  HA  ALA A  54      12.019  10.470  17.944  1.00 97.75           H  
ATOM    850  C   ALA A  54      13.547  11.736  17.169  1.00 97.75           C  
ATOM    851  CB  ALA A  54      13.747   9.246  17.644  1.00 97.75           C  
ATOM    852  HB1 ALA A  54      14.590   9.155  16.959  1.00 97.75           H  
ATOM    853  HB2 ALA A  54      13.192   8.308  17.663  1.00 97.75           H  
ATOM    854  HB3 ALA A  54      14.125   9.452  18.645  1.00 97.75           H  
ATOM    855  O   ALA A  54      13.489  12.486  18.139  1.00 97.75           O  
ATOM    856  N   THR A  55      14.215  12.066  16.057  1.00 98.15           N  
ATOM    857  H   THR A  55      14.264  11.393  15.306  1.00 98.15           H  
ATOM    858  CA  THR A  55      14.951  13.337  15.924  1.00 98.15           C  
ATOM    859  HA  THR A  55      15.103  13.753  16.920  1.00 98.15           H  
ATOM    860  C   THR A  55      14.188  14.420  15.164  1.00 98.15           C  
ATOM    861  CB  THR A  55      16.357  13.148  15.336  1.00 98.15           C  
ATOM    862  HB  THR A  55      16.862  14.114  15.334  1.00 98.15           H  
ATOM    863  O   THR A  55      14.618  15.570  15.191  1.00 98.15           O  
ATOM    864  CG2 THR A  55      17.199  12.169  16.154  1.00 98.15           C  
ATOM    865 HG21 THR A  55      16.761  11.171  16.118  1.00 98.15           H  
ATOM    866 HG22 THR A  55      18.210  12.134  15.749  1.00 98.15           H  
ATOM    867 HG23 THR A  55      17.243  12.504  17.191  1.00 98.15           H  
ATOM    868  OG1 THR A  55      16.314  12.665  14.016  1.00 98.15           O  
ATOM    869  HG1 THR A  55      17.119  12.964  13.586  1.00 98.15           H  
ATOM    870  N   ASN A  56      13.057  14.089  14.525  1.00 98.36           N  
ATOM    871  H   ASN A  56      12.794  13.114  14.523  1.00 98.36           H  
ATOM    872  CA  ASN A  56      12.289  14.987  13.653  1.00 98.36           C  
ATOM    873  HA  ASN A  56      11.482  14.391  13.226  1.00 98.36           H  
ATOM    874  C   ASN A  56      13.122  15.480  12.454  1.00 98.36           C  
ATOM    875  CB  ASN A  56      11.642  16.097  14.508  1.00 98.36           C  
ATOM    876  HB2 ASN A  56      11.182  15.649  15.389  1.00 98.36           H  
ATOM    877  HB3 ASN A  56      12.418  16.784  14.845  1.00 98.36           H  
ATOM    878  O   ASN A  56      13.191  16.672  12.157  1.00 98.36           O  
ATOM    879  CG  ASN A  56      10.573  16.912  13.804  1.00 98.36           C  
ATOM    880  ND2 ASN A  56      10.235  18.053  14.350  1.00 98.36           N  
ATOM    881 HD21 ASN A  56       9.492  18.586  13.920  1.00 98.36           H  
ATOM    882 HD22 ASN A  56      10.777  18.423  15.118  1.00 98.36           H  
ATOM    883  OD1 ASN A  56       9.998  16.544  12.800  1.00 98.36           O  
ATOM    884  N   GLN A  57      13.818  14.558  11.782  1.00 98.63           N  
ATOM    885  H   GLN A  57      13.719  13.590  12.054  1.00 98.63           H  
ATOM    886  CA  GLN A  57      14.757  14.893  10.705  1.00 98.63           C  
ATOM    887  HA  GLN A  57      14.605  15.928  10.398  1.00 98.63           H  
ATOM    888  C   GLN A  57      14.543  14.022   9.478  1.00 98.63           C  
ATOM    889  CB  GLN A  57      16.214  14.768  11.173  1.00 98.63           C  
ATOM    890  HB2 GLN A  57      16.420  13.732  11.443  1.00 98.63           H  
ATOM    891  HB3 GLN A  57      16.872  15.049  10.350  1.00 98.63           H  
ATOM    892  O   GLN A  57      14.491  12.796   9.577  1.00 98.63           O  
ATOM    893  CG  GLN A  57      16.504  15.678  12.368  1.00 98.63           C  
ATOM    894  HG2 GLN A  57      15.899  15.343  13.211  1.00 98.63           H  
ATOM    895  HG3 GLN A  57      16.207  16.700  12.133  1.00 98.63           H  
ATOM    896  CD  GLN A  57      17.948  15.643  12.834  1.00 98.63           C  
ATOM    897  NE2 GLN A  57      18.415  16.677  13.498  1.00 98.63           N  
ATOM    898 HE21 GLN A  57      17.790  17.431  13.747  1.00 98.63           H  
ATOM    899 HE22 GLN A  57      19.364  16.602  13.834  1.00 98.63           H  
ATOM    900  OE1 GLN A  57      18.659  14.662  12.683  1.00 98.63           O  
ATOM    901  N   TRP A  58      14.487  14.660   8.316  1.00 98.69           N  
ATOM    902  H   TRP A  58      14.578  15.666   8.323  1.00 98.69           H  
ATOM    903  CA  TRP A  58      14.655  14.000   7.031  1.00 98.69           C  
ATOM    904  HA  TRP A  58      14.224  13.000   7.085  1.00 98.69           H  
ATOM    905  C   TRP A  58      16.139  13.869   6.694  1.00 98.69           C  
ATOM    906  CB  TRP A  58      13.904  14.774   5.945  1.00 98.69           C  
ATOM    907  HB2 TRP A  58      14.213  15.819   5.958  1.00 98.69           H  
ATOM    908  HB3 TRP A  58      14.184  14.360   4.976  1.00 98.69           H  
ATOM    909  O   TRP A  58      16.936  14.755   6.993  1.00 98.69           O  
ATOM    910  CG  TRP A  58      12.416  14.687   6.056  1.00 98.69           C  
ATOM    911  CD1 TRP A  58      11.608  15.583   6.665  1.00 98.69           C  
ATOM    912  HD1 TRP A  58      11.949  16.486   7.149  1.00 98.69           H  
ATOM    913  CD2 TRP A  58      11.549  13.614   5.584  1.00 98.69           C  
ATOM    914  CE2 TRP A  58      10.204  13.935   5.938  1.00 98.69           C  
ATOM    915  CE3 TRP A  58      11.771  12.396   4.904  1.00 98.69           C  
ATOM    916  HE3 TRP A  58      12.783  12.119   4.648  1.00 98.69           H  
ATOM    917  NE1 TRP A  58      10.298  15.146   6.593  1.00 98.69           N  
ATOM    918  HE1 TRP A  58       9.528  15.640   7.020  1.00 98.69           H  
ATOM    919  CH2 TRP A  58       9.381  11.887   4.942  1.00 98.69           C  
ATOM    920  HH2 TRP A  58       8.562  11.227   4.698  1.00 98.69           H  
ATOM    921  CZ2 TRP A  58       9.129  13.090   5.625  1.00 98.69           C  
ATOM    922  HZ2 TRP A  58       8.122  13.362   5.904  1.00 98.69           H  
ATOM    923  CZ3 TRP A  58      10.698  11.540   4.582  1.00 98.69           C  
ATOM    924  HZ3 TRP A  58      10.888  10.608   4.071  1.00 98.69           H  
ATOM    925  N   PHE A  59      16.515  12.786   6.027  1.00 98.25           N  
ATOM    926  H   PHE A  59      15.842  12.045   5.892  1.00 98.25           H  
ATOM    927  CA  PHE A  59      17.814  12.637   5.384  1.00 98.25           C  
ATOM    928  HA  PHE A  59      18.166  13.625   5.090  1.00 98.25           H  
ATOM    929  C   PHE A  59      17.693  11.801   4.108  1.00 98.25           C  
ATOM    930  CB  PHE A  59      18.844  12.056   6.365  1.00 98.25           C  
ATOM    931  HB2 PHE A  59      19.830  12.126   5.905  1.00 98.25           H  
ATOM    932  HB3 PHE A  59      18.871  12.684   7.255  1.00 98.25           H  
ATOM    933  O   PHE A  59      16.758  11.016   3.941  1.00 98.25           O  
ATOM    934  CG  PHE A  59      18.613  10.618   6.789  1.00 98.25           C  
ATOM    935  CD1 PHE A  59      17.802  10.330   7.903  1.00 98.25           C  
ATOM    936  HD1 PHE A  59      17.301  11.131   8.426  1.00 98.25           H  
ATOM    937  CD2 PHE A  59      19.244   9.568   6.094  1.00 98.25           C  
ATOM    938  HD2 PHE A  59      19.864   9.783   5.236  1.00 98.25           H  
ATOM    939  CE1 PHE A  59      17.652   9.003   8.341  1.00 98.25           C  
ATOM    940  HE1 PHE A  59      17.035   8.788   9.201  1.00 98.25           H  
ATOM    941  CE2 PHE A  59      19.083   8.240   6.524  1.00 98.25           C  
ATOM    942  HE2 PHE A  59      19.570   7.435   5.994  1.00 98.25           H  
ATOM    943  CZ  PHE A  59      18.304   7.959   7.660  1.00 98.25           C  
ATOM    944  HZ  PHE A  59      18.195   6.940   8.000  1.00 98.25           H  
ATOM    945  N   ILE A  60      18.664  11.967   3.213  1.00 98.34           N  
ATOM    946  H   ILE A  60      19.409  12.617   3.420  1.00 98.34           H  
ATOM    947  CA  ILE A  60      18.822  11.150   2.009  1.00 98.34           C  
ATOM    948  HA  ILE A  60      17.938  10.530   1.861  1.00 98.34           H  
ATOM    949  C   ILE A  60      20.055  10.274   2.240  1.00 98.34           C  
ATOM    950  CB  ILE A  60      18.962  12.032   0.752  1.00 98.34           C  
ATOM    951  HB  ILE A  60      19.809  12.704   0.891  1.00 98.34           H  
ATOM    952  O   ILE A  60      21.163  10.808   2.335  1.00 98.34           O  
ATOM    953  CG1 ILE A  60      17.687  12.880   0.541  1.00 98.34           C  
ATOM    954 HG12 ILE A  60      17.409  13.379   1.470  1.00 98.34           H  
ATOM    955 HG13 ILE A  60      16.863  12.228   0.255  1.00 98.34           H  
ATOM    956  CG2 ILE A  60      19.230  11.156  -0.488  1.00 98.34           C  
ATOM    957 HG21 ILE A  60      19.357  11.779  -1.374  1.00 98.34           H  
ATOM    958 HG22 ILE A  60      18.398  10.472  -0.656  1.00 98.34           H  
ATOM    959 HG23 ILE A  60      20.147  10.580  -0.367  1.00 98.34           H  
ATOM    960  CD1 ILE A  60      17.860  13.973  -0.521  1.00 98.34           C  
ATOM    961 HD11 ILE A  60      17.958  13.532  -1.513  1.00 98.34           H  
ATOM    962 HD12 ILE A  60      16.985  14.623  -0.522  1.00 98.34           H  
ATOM    963 HD13 ILE A  60      18.740  14.575  -0.298  1.00 98.34           H  
ATOM    964  N   PRO A  61      19.905   8.951   2.402  1.00 97.91           N  
ATOM    965  CA  PRO A  61      21.056   8.073   2.534  1.00 97.91           C  
ATOM    966  HA  PRO A  61      21.722   8.441   3.314  1.00 97.91           H  
ATOM    967  C   PRO A  61      21.827   7.986   1.213  1.00 97.91           C  
ATOM    968  CB  PRO A  61      20.488   6.719   2.947  1.00 97.91           C  
ATOM    969  HB2 PRO A  61      20.415   6.665   4.033  1.00 97.91           H  
ATOM    970  HB3 PRO A  61      21.089   5.897   2.558  1.00 97.91           H  
ATOM    971  O   PRO A  61      21.239   7.961   0.132  1.00 97.91           O  
ATOM    972  CG  PRO A  61      19.090   6.728   2.335  1.00 97.91           C  
ATOM    973  HG2 PRO A  61      18.403   6.071   2.868  1.00 97.91           H  
ATOM    974  HG3 PRO A  61      19.168   6.449   1.284  1.00 97.91           H  
ATOM    975  CD  PRO A  61      18.665   8.189   2.423  1.00 97.91           C  
ATOM    976  HD2 PRO A  61      18.145   8.376   3.363  1.00 97.91           H  
ATOM    977  HD3 PRO A  61      18.026   8.434   1.575  1.00 97.91           H  
ATOM    978  N   ALA A  62      23.151   7.862   1.302  1.00 97.47           N  
ATOM    979  H   ALA A  62      23.589   7.900   2.211  1.00 97.47           H  
ATOM    980  CA  ALA A  62      23.986   7.546   0.149  1.00 97.47           C  
ATOM    981  HA  ALA A  62      23.692   8.179  -0.688  1.00 97.47           H  
ATOM    982  C   ALA A  62      23.769   6.079  -0.255  1.00 97.47           C  
ATOM    983  CB  ALA A  62      25.447   7.864   0.490  1.00 97.47           C  
ATOM    984  HB1 ALA A  62      26.077   7.637  -0.370  1.00 97.47           H  
ATOM    985  HB2 ALA A  62      25.776   7.264   1.338  1.00 97.47           H  
ATOM    986  HB3 ALA A  62      25.548   8.922   0.732  1.00 97.47           H  
ATOM    987  O   ALA A  62      24.349   5.168   0.338  1.00 97.47           O  
ATOM    988  N   VAL A  63      22.895   5.858  -1.237  1.00 97.95           N  
ATOM    989  H   VAL A  63      22.408   6.649  -1.632  1.00 97.95           H  
ATOM    990  CA  VAL A  63      22.591   4.521  -1.757  1.00 97.95           C  
ATOM    991  HA  VAL A  63      22.655   3.832  -0.916  1.00 97.95           H  
ATOM    992  C   VAL A  63      23.623   4.061  -2.785  1.00 97.95           C  
ATOM    993  CB  VAL A  63      21.162   4.410  -2.317  1.00 97.95           C  
ATOM    994  HB  VAL A  63      21.041   3.407  -2.727  1.00 97.95           H  
ATOM    995  O   VAL A  63      24.237   4.865  -3.484  1.00 97.95           O  
ATOM    996  CG1 VAL A  63      20.112   4.579  -1.213  1.00 97.95           C  
ATOM    997 HG11 VAL A  63      20.249   3.809  -0.453  1.00 97.95           H  
ATOM    998 HG12 VAL A  63      19.113   4.481  -1.638  1.00 97.95           H  
ATOM    999 HG13 VAL A  63      20.204   5.564  -0.754  1.00 97.95           H  
ATOM   1000  CG2 VAL A  63      20.873   5.415  -3.435  1.00 97.95           C  
ATOM   1001 HG21 VAL A  63      19.897   5.212  -3.875  1.00 97.95           H  
ATOM   1002 HG22 VAL A  63      21.627   5.335  -4.219  1.00 97.95           H  
ATOM   1003 HG23 VAL A  63      20.878   6.433  -3.045  1.00 97.95           H  
ATOM   1004  N   ARG A  64      23.803   2.744  -2.896  1.00 98.29           N  
ATOM   1005  H   ARG A  64      23.280   2.152  -2.267  1.00 98.29           H  
ATOM   1006  CA  ARG A  64      24.718   2.105  -3.857  1.00 98.29           C  
ATOM   1007  HA  ARG A  64      24.839   2.768  -4.714  1.00 98.29           H  
ATOM   1008  C   ARG A  64      24.149   0.790  -4.391  1.00 98.29           C  
ATOM   1009  CB  ARG A  64      26.091   1.928  -3.183  1.00 98.29           C  
ATOM   1010  HB2 ARG A  64      26.811   1.584  -3.926  1.00 98.29           H  
ATOM   1011  HB3 ARG A  64      26.429   2.895  -2.813  1.00 98.29           H  
ATOM   1012  O   ARG A  64      23.146   0.310  -3.875  1.00 98.29           O  
ATOM   1013  CG  ARG A  64      26.057   0.927  -2.018  1.00 98.29           C  
ATOM   1014  HG2 ARG A  64      25.320   1.232  -1.275  1.00 98.29           H  
ATOM   1015  HG3 ARG A  64      25.786  -0.054  -2.407  1.00 98.29           H  
ATOM   1016  CD  ARG A  64      27.423   0.825  -1.344  1.00 98.29           C  
ATOM   1017  HD2 ARG A  64      28.185   0.684  -2.111  1.00 98.29           H  
ATOM   1018  HD3 ARG A  64      27.620   1.754  -0.808  1.00 98.29           H  
ATOM   1019  NE  ARG A  64      27.453  -0.314  -0.415  1.00 98.29           N  
ATOM   1020  HE  ARG A  64      26.613  -0.868  -0.331  1.00 98.29           H  
ATOM   1021  NH1 ARG A  64      29.632  -0.115   0.273  1.00 98.29           N  
ATOM   1022 HH11 ARG A  64      29.691   0.756  -0.234  1.00 98.29           H  
ATOM   1023 HH12 ARG A  64      30.415  -0.458   0.811  1.00 98.29           H  
ATOM   1024  NH2 ARG A  64      28.388  -1.863   0.922  1.00 98.29           N  
ATOM   1025 HH21 ARG A  64      27.627  -2.463   0.638  1.00 98.29           H  
ATOM   1026 HH22 ARG A  64      29.194  -2.261   1.383  1.00 98.29           H  
ATOM   1027  CZ  ARG A  64      28.490  -0.747   0.266  1.00 98.29           C  
ATOM   1028  N   GLY A  65      24.827   0.178  -5.360  1.00 98.48           N  
ATOM   1029  H   GLY A  65      25.588   0.678  -5.798  1.00 98.48           H  
ATOM   1030  CA  GLY A  65      24.443  -1.113  -5.942  1.00 98.48           C  
ATOM   1031  HA2 GLY A  65      25.333  -1.639  -6.290  1.00 98.48           H  
ATOM   1032  HA3 GLY A  65      23.969  -1.731  -5.180  1.00 98.48           H  
ATOM   1033  C   GLY A  65      23.493  -0.967  -7.131  1.00 98.48           C  
ATOM   1034  O   GLY A  65      23.570   0.019  -7.862  1.00 98.48           O  
ATOM   1035  N   ASP A  66      22.603  -1.940  -7.323  1.00 98.57           N  
ATOM   1036  H   ASP A  66      22.562  -2.687  -6.644  1.00 98.57           H  
ATOM   1037  CA  ASP A  66      21.652  -1.971  -8.443  1.00 98.57           C  
ATOM   1038  HA  ASP A  66      22.152  -1.617  -9.344  1.00 98.57           H  
ATOM   1039  C   ASP A  66      20.454  -1.051  -8.163  1.00 98.57           C  
ATOM   1040  CB  ASP A  66      21.154  -3.397  -8.707  1.00 98.57           C  
ATOM   1041  HB2 ASP A  66      20.605  -3.720  -7.822  1.00 98.57           H  
ATOM   1042  HB3 ASP A  66      20.459  -3.374  -9.546  1.00 98.57           H  
ATOM   1043  O   ASP A  66      19.342  -1.520  -7.910  1.00 98.57           O  
ATOM   1044  CG  ASP A  66      22.226  -4.434  -9.014  1.00 98.57           C  
ATOM   1045  OD1 ASP A  66      23.189  -4.111  -9.740  1.00 98.57           O  
ATOM   1046  OD2 ASP A  66      22.015  -5.580  -8.546  1.00 98.57           O  
ATOM   1047  N   ILE A  67      20.693   0.261  -8.144  1.00 98.09           N  
ATOM   1048  H   ILE A  67      21.636   0.572  -8.329  1.00 98.09           H  
ATOM   1049  CA  ILE A  67      19.662   1.255  -7.831  1.00 98.09           C  
ATOM   1050  HA  ILE A  67      19.314   1.045  -6.820  1.00 98.09           H  
ATOM   1051  C   ILE A  67      18.496   1.090  -8.827  1.00 98.09           C  
ATOM   1052  CB  ILE A  67      20.239   2.690  -7.832  1.00 98.09           C  
ATOM   1053  HB  ILE A  67      20.636   2.903  -8.824  1.00 98.09           H  
ATOM   1054  O   ILE A  67      18.721   1.146 -10.041  1.00 98.09           O  
ATOM   1055  CG1 ILE A  67      21.384   2.821  -6.796  1.00 98.09           C  
ATOM   1056 HG12 ILE A  67      20.975   2.731  -5.790  1.00 98.09           H  
ATOM   1057 HG13 ILE A  67      22.105   2.015  -6.935  1.00 98.09           H  
ATOM   1058  CG2 ILE A  67      19.131   3.711  -7.511  1.00 98.09           C  
ATOM   1059 HG21 ILE A  67      19.522   4.728  -7.541  1.00 98.09           H  
ATOM   1060 HG22 ILE A  67      18.342   3.666  -8.262  1.00 98.09           H  
ATOM   1061 HG23 ILE A  67      18.699   3.520  -6.529  1.00 98.09           H  
ATOM   1062  CD1 ILE A  67      22.171   4.133  -6.891  1.00 98.09           C  
ATOM   1063 HD11 ILE A  67      21.539   4.984  -6.638  1.00 98.09           H  
ATOM   1064 HD12 ILE A  67      22.562   4.258  -7.901  1.00 98.09           H  
ATOM   1065 HD13 ILE A  67      23.006   4.102  -6.190  1.00 98.09           H  
ATOM   1066  N   PRO A  68      17.262   0.839  -8.350  1.00 97.89           N  
ATOM   1067  CA  PRO A  68      16.109   0.712  -9.230  1.00 97.89           C  
ATOM   1068  HA  PRO A  68      16.308  -0.055  -9.978  1.00 97.89           H  
ATOM   1069  C   PRO A  68      15.808   2.045  -9.923  1.00 97.89           C  
ATOM   1070  CB  PRO A  68      14.950   0.274  -8.331  1.00 97.89           C  
ATOM   1071  HB2 PRO A  68      14.922  -0.815  -8.280  1.00 97.89           H  
ATOM   1072  HB3 PRO A  68      13.988   0.660  -8.669  1.00 97.89           H  
ATOM   1073  O   PRO A  68      16.082   3.104  -9.353  1.00 97.89           O  
ATOM   1074  CG  PRO A  68      15.332   0.828  -6.961  1.00 97.89           C  
ATOM   1075  HG2 PRO A  68      15.053   1.879  -6.898  1.00 97.89           H  
ATOM   1076  HG3 PRO A  68      14.880   0.259  -6.148  1.00 97.89           H  
ATOM   1077  CD  PRO A  68      16.852   0.714  -6.958  1.00 97.89           C  
ATOM   1078  HD2 PRO A  68      17.150  -0.266  -6.584  1.00 97.89           H  
ATOM   1079  HD3 PRO A  68      17.275   1.505  -6.339  1.00 97.89           H  
ATOM   1080  N   PRO A  69      15.183   2.023 -11.114  1.00 96.60           N  
ATOM   1081  CA  PRO A  69      14.577   3.237 -11.633  1.00 96.60           C  
ATOM   1082  HA  PRO A  69      15.331   4.012 -11.767  1.00 96.60           H  
ATOM   1083  C   PRO A  69      13.507   3.731 -10.654  1.00 96.60           C  
ATOM   1084  CB  PRO A  69      13.976   2.849 -12.986  1.00 96.60           C  
ATOM   1085  HB2 PRO A  69      13.105   3.453 -13.242  1.00 96.60           H  
ATOM   1086  HB3 PRO A  69      14.738   2.932 -13.760  1.00 96.60           H  
ATOM   1087  O   PRO A  69      12.904   2.950  -9.906  1.00 96.60           O  
ATOM   1088  CG  PRO A  69      13.608   1.379 -12.782  1.00 96.60           C  
ATOM   1089  HG2 PRO A  69      12.652   1.310 -12.263  1.00 96.60           H  
ATOM   1090  HG3 PRO A  69      13.571   0.835 -13.726  1.00 96.60           H  
ATOM   1091  CD  PRO A  69      14.725   0.864 -11.872  1.00 96.60           C  
ATOM   1092  HD2 PRO A  69      14.339   0.080 -11.220  1.00 96.60           H  
ATOM   1093  HD3 PRO A  69      15.549   0.481 -12.475  1.00 96.60           H  
ATOM   1094  N   GLY A  70      13.230   5.031 -10.698  1.00 95.66           N  
ATOM   1095  H   GLY A  70      13.778   5.637 -11.292  1.00 95.66           H  
ATOM   1096  CA  GLY A  70      12.064   5.576 -10.023  1.00 95.66           C  
ATOM   1097  HA2 GLY A  70      12.181   5.447  -8.947  1.00 95.66           H  
ATOM   1098  HA3 GLY A  70      11.965   6.639 -10.245  1.00 95.66           H  
ATOM   1099  C   GLY A  70      10.801   4.850 -10.471  1.00 95.66           C  
ATOM   1100  O   GLY A  70      10.643   4.501 -11.644  1.00 95.66           O  
ATOM   1101  N   CYS A  71       9.896   4.607  -9.528  1.00 96.10           N  
ATOM   1102  H   CYS A  71      10.071   4.918  -8.584  1.00 96.10           H  
ATOM   1103  CA  CYS A  71       8.614   3.992  -9.828  1.00 96.10           C  
ATOM   1104  HA  CYS A  71       8.359   4.272 -10.850  1.00 96.10           H  
ATOM   1105  C   CYS A  71       7.499   4.532  -8.936  1.00 96.10           C  
ATOM   1106  CB  CYS A  71       8.725   2.458  -9.782  1.00 96.10           C  
ATOM   1107  HB2 CYS A  71       7.751   2.010  -9.976  1.00 96.10           H  
ATOM   1108  HB3 CYS A  71       9.413   2.131 -10.561  1.00 96.10           H  
ATOM   1109  O   CYS A  71       7.712   4.944  -7.794  1.00 96.10           O  
ATOM   1110  SG  CYS A  71       9.351   1.887  -8.179  1.00 96.10           S  
ATOM   1111  HG  CYS A  71      10.594   2.342  -8.358  1.00 96.10           H  
ATOM   1112  N   ALA A  72       6.279   4.513  -9.458  1.00 94.60           N  
ATOM   1113  H   ALA A  72       6.187   4.182 -10.408  1.00 94.60           H  
ATOM   1114  CA  ALA A  72       5.064   4.823  -8.720  1.00 94.60           C  
ATOM   1115  HA  ALA A  72       5.313   5.106  -7.697  1.00 94.60           H  
ATOM   1116  C   ALA A  72       4.166   3.586  -8.648  1.00 94.60           C  
ATOM   1117  CB  ALA A  72       4.373   6.021  -9.380  1.00 94.60           C  
ATOM   1118  HB1 ALA A  72       5.054   6.872  -9.404  1.00 94.60           H  
ATOM   1119  HB2 ALA A  72       3.481   6.296  -8.817  1.00 94.60           H  
ATOM   1120  HB3 ALA A  72       4.088   5.768 -10.402  1.00 94.60           H  
ATOM   1121  O   ALA A  72       4.236   2.705  -9.502  1.00 94.60           O  
ATOM   1122  N   ALA A  73       3.296   3.529  -7.639  1.00 95.72           N  
ATOM   1123  H   ALA A  73       3.335   4.253  -6.936  1.00 95.72           H  
ATOM   1124  CA  ALA A  73       2.269   2.494  -7.518  1.00 95.72           C  
ATOM   1125  HA  ALA A  73       1.747   2.671  -6.577  1.00 95.72           H  
ATOM   1126  C   ALA A  73       2.821   1.057  -7.450  1.00 95.72           C  
ATOM   1127  CB  ALA A  73       1.267   2.704  -8.651  1.00 95.72           C  
ATOM   1128  HB1 ALA A  73       0.969   3.752  -8.686  1.00 95.72           H  
ATOM   1129  HB2 ALA A  73       0.399   2.057  -8.526  1.00 95.72           H  
ATOM   1130  HB3 ALA A  73       1.746   2.496  -9.608  1.00 95.72           H  
ATOM   1131  O   ALA A  73       2.188   0.118  -7.925  1.00 95.72           O  
ATOM   1132  N   TYR A  74       4.005   0.899  -6.867  1.00 97.69           N  
ATOM   1133  H   TYR A  74       4.467   1.718  -6.498  1.00 97.69           H  
ATOM   1134  CA  TYR A  74       4.705  -0.370  -6.706  1.00 97.69           C  
ATOM   1135  HA  TYR A  74       4.397  -1.053  -7.498  1.00 97.69           H  
ATOM   1136  C   TYR A  74       4.371  -1.038  -5.360  1.00 97.69           C  
ATOM   1137  CB  TYR A  74       6.209  -0.109  -6.885  1.00 97.69           C  
ATOM   1138  HB2 TYR A  74       6.745  -1.058  -6.879  1.00 97.69           H  
ATOM   1139  HB3 TYR A  74       6.382   0.355  -7.856  1.00 97.69           H  
ATOM   1140  O   TYR A  74       3.717  -0.454  -4.484  1.00 97.69           O  
ATOM   1141  CG  TYR A  74       6.803   0.804  -5.840  1.00 97.69           C  
ATOM   1142  CD1 TYR A  74       6.698   2.203  -5.968  1.00 97.69           C  
ATOM   1143  HD1 TYR A  74       6.261   2.635  -6.856  1.00 97.69           H  
ATOM   1144  CD2 TYR A  74       7.466   0.244  -4.739  1.00 97.69           C  
ATOM   1145  HD2 TYR A  74       7.578  -0.827  -4.666  1.00 97.69           H  
ATOM   1146  CE1 TYR A  74       7.202   3.041  -4.958  1.00 97.69           C  
ATOM   1147  HE1 TYR A  74       7.117   4.113  -5.049  1.00 97.69           H  
ATOM   1148  CE2 TYR A  74       8.007   1.075  -3.752  1.00 97.69           C  
ATOM   1149  HE2 TYR A  74       8.547   0.663  -2.912  1.00 97.69           H  
ATOM   1150  OH  TYR A  74       8.302   3.223  -2.827  1.00 97.69           O  
ATOM   1151  HH  TYR A  74       8.239   4.166  -2.995  1.00 97.69           H  
ATOM   1152  CZ  TYR A  74       7.845   2.465  -3.845  1.00 97.69           C  
ATOM   1153  N   GLY A  75       4.831  -2.278  -5.197  1.00 98.78           N  
ATOM   1154  H   GLY A  75       5.399  -2.662  -5.939  1.00 98.78           H  
ATOM   1155  CA  GLY A  75       4.754  -3.033  -3.948  1.00 98.78           C  
ATOM   1156  HA2 GLY A  75       3.865  -2.745  -3.387  1.00 98.78           H  
ATOM   1157  HA3 GLY A  75       4.690  -4.095  -4.183  1.00 98.78           H  
ATOM   1158  C   GLY A  75       6.001  -2.809  -3.098  1.00 98.78           C  
ATOM   1159  O   GLY A  75       7.106  -2.898  -3.626  1.00 98.78           O  
ATOM   1160  N   PHE A  76       5.839  -2.541  -1.801  1.00 98.76           N  
ATOM   1161  H   PHE A  76       4.910  -2.523  -1.405  1.00 98.76           H  
ATOM   1162  CA  PHE A  76       6.954  -2.239  -0.900  1.00 98.76           C  
ATOM   1163  HA  PHE A  76       7.862  -2.643  -1.348  1.00 98.76           H  
ATOM   1164  C   PHE A  76       6.754  -2.900   0.461  1.00 98.76           C  
ATOM   1165  CB  PHE A  76       7.097  -0.714  -0.756  1.00 98.76           C  
ATOM   1166  HB2 PHE A  76       6.303  -0.357  -0.100  1.00 98.76           H  
ATOM   1167  HB3 PHE A  76       6.915  -0.264  -1.732  1.00 98.76           H  
ATOM   1168  O   PHE A  76       5.736  -2.667   1.108  1.00 98.76           O  
ATOM   1169  CG  PHE A  76       8.432  -0.182  -0.245  1.00 98.76           C  
ATOM   1170  CD1 PHE A  76       8.462   1.018   0.491  1.00 98.76           C  
ATOM   1171  HD1 PHE A  76       7.539   1.518   0.746  1.00 98.76           H  
ATOM   1172  CD2 PHE A  76       9.652  -0.805  -0.576  1.00 98.76           C  
ATOM   1173  HD2 PHE A  76       9.674  -1.693  -1.190  1.00 98.76           H  
ATOM   1174  CE1 PHE A  76       9.684   1.584   0.890  1.00 98.76           C  
ATOM   1175  HE1 PHE A  76       9.696   2.516   1.436  1.00 98.76           H  
ATOM   1176  CE2 PHE A  76      10.875  -0.247  -0.169  1.00 98.76           C  
ATOM   1177  HE2 PHE A  76      11.804  -0.719  -0.453  1.00 98.76           H  
ATOM   1178  CZ  PHE A  76      10.892   0.951   0.559  1.00 98.76           C  
ATOM   1179  HZ  PHE A  76      11.831   1.406   0.837  1.00 98.76           H  
ATOM   1180  N   VAL A  77       7.715  -3.715   0.895  1.00 98.74           N  
ATOM   1181  H   VAL A  77       8.530  -3.847   0.314  1.00 98.74           H  
ATOM   1182  CA  VAL A  77       7.678  -4.403   2.198  1.00 98.74           C  
ATOM   1183  HA  VAL A  77       6.943  -3.908   2.833  1.00 98.74           H  
ATOM   1184  C   VAL A  77       9.015  -4.299   2.920  1.00 98.74           C  
ATOM   1185  CB  VAL A  77       7.256  -5.881   2.082  1.00 98.74           C  
ATOM   1186  HB  VAL A  77       7.280  -6.320   3.079  1.00 98.74           H  
ATOM   1187  O   VAL A  77      10.045  -4.050   2.295  1.00 98.74           O  
ATOM   1188  CG1 VAL A  77       5.828  -6.031   1.561  1.00 98.74           C  
ATOM   1189 HG11 VAL A  77       5.745  -5.633   0.550  1.00 98.74           H  
ATOM   1190 HG12 VAL A  77       5.141  -5.482   2.206  1.00 98.74           H  
ATOM   1191 HG13 VAL A  77       5.543  -7.083   1.553  1.00 98.74           H  
ATOM   1192  CG2 VAL A  77       8.195  -6.692   1.189  1.00 98.74           C  
ATOM   1193 HG21 VAL A  77       9.207  -6.671   1.593  1.00 98.74           H  
ATOM   1194 HG22 VAL A  77       8.191  -6.281   0.180  1.00 98.74           H  
ATOM   1195 HG23 VAL A  77       7.855  -7.727   1.162  1.00 98.74           H  
ATOM   1196  N   CYS A  78       8.989  -4.513   4.235  1.00 98.39           N  
ATOM   1197  H   CYS A  78       8.113  -4.768   4.667  1.00 98.39           H  
ATOM   1198  CA  CYS A  78      10.155  -4.499   5.111  1.00 98.39           C  
ATOM   1199  HA  CYS A  78      11.065  -4.360   4.527  1.00 98.39           H  
ATOM   1200  C   CYS A  78      10.270  -5.831   5.866  1.00 98.39           C  
ATOM   1201  CB  CYS A  78      10.012  -3.308   6.064  1.00 98.39           C  
ATOM   1202  HB2 CYS A  78       9.114  -3.430   6.669  1.00 98.39           H  
ATOM   1203  HB3 CYS A  78       9.943  -2.391   5.478  1.00 98.39           H  
ATOM   1204  O   CYS A  78       9.360  -6.209   6.598  1.00 98.39           O  
ATOM   1205  SG  CYS A  78      11.451  -3.194   7.156  1.00 98.39           S  
ATOM   1206  HG  CYS A  78      10.981  -2.240   7.965  1.00 98.39           H  
ATOM   1207  N   ASP A  79      11.397  -6.511   5.683  1.00 97.97           N  
ATOM   1208  H   ASP A  79      12.083  -6.100   5.065  1.00 97.97           H  
ATOM   1209  CA  ASP A  79      11.846  -7.712   6.385  1.00 97.97           C  
ATOM   1210  HA  ASP A  79      11.046  -8.102   7.014  1.00 97.97           H  
ATOM   1211  C   ASP A  79      13.034  -7.332   7.290  1.00 97.97           C  
ATOM   1212  CB  ASP A  79      12.195  -8.790   5.343  1.00 97.97           C  
ATOM   1213  HB2 ASP A  79      11.301  -9.034   4.769  1.00 97.97           H  
ATOM   1214  HB3 ASP A  79      12.931  -8.388   4.647  1.00 97.97           H  
ATOM   1215  O   ASP A  79      14.203  -7.348   6.893  1.00 97.97           O  
ATOM   1216  CG  ASP A  79      12.745 -10.080   5.962  1.00 97.97           C  
ATOM   1217  OD1 ASP A  79      12.415 -10.353   7.138  1.00 97.97           O  
ATOM   1218  OD2 ASP A  79      13.489 -10.784   5.232  1.00 97.97           O  
ATOM   1219  N   GLY A  80      12.732  -6.866   8.504  1.00 96.43           N  
ATOM   1220  H   GLY A  80      11.756  -6.819   8.756  1.00 96.43           H  
ATOM   1221  CA  GLY A  80      13.734  -6.374   9.454  1.00 96.43           C  
ATOM   1222  HA2 GLY A  80      13.254  -6.208  10.418  1.00 96.43           H  
ATOM   1223  HA3 GLY A  80      14.505  -7.133   9.582  1.00 96.43           H  
ATOM   1224  C   GLY A  80      14.387  -5.059   9.012  1.00 96.43           C  
ATOM   1225  O   GLY A  80      13.876  -3.980   9.295  1.00 96.43           O  
ATOM   1226  N   THR A  81      15.553  -5.137   8.368  1.00 97.71           N  
ATOM   1227  H   THR A  81      15.907  -6.060   8.162  1.00 97.71           H  
ATOM   1228  CA  THR A  81      16.246  -3.982   7.751  1.00 97.71           C  
ATOM   1229  HA  THR A  81      15.649  -3.084   7.912  1.00 97.71           H  
ATOM   1230  C   THR A  81      16.383  -4.120   6.237  1.00 97.71           C  
ATOM   1231  CB  THR A  81      17.628  -3.736   8.370  1.00 97.71           C  
ATOM   1232  HB  THR A  81      18.098  -2.884   7.879  1.00 97.71           H  
ATOM   1233  O   THR A  81      16.984  -3.268   5.579  1.00 97.71           O  
ATOM   1234  CG2 THR A  81      17.559  -3.442   9.867  1.00 97.71           C  
ATOM   1235 HG21 THR A  81      17.186  -4.314  10.406  1.00 97.71           H  
ATOM   1236 HG22 THR A  81      16.884  -2.604  10.039  1.00 97.71           H  
ATOM   1237 HG23 THR A  81      18.550  -3.180  10.238  1.00 97.71           H  
ATOM   1238  OG1 THR A  81      18.449  -4.869   8.209  1.00 97.71           O  
ATOM   1239  HG1 THR A  81      19.216  -4.766   8.776  1.00 97.71           H  
ATOM   1240  N   ARG A  82      15.823  -5.190   5.673  1.00 97.90           N  
ATOM   1241  H   ARG A  82      15.307  -5.829   6.261  1.00 97.90           H  
ATOM   1242  CA  ARG A  82      15.773  -5.446   4.243  1.00 97.90           C  
ATOM   1243  HA  ARG A  82      16.588  -4.926   3.739  1.00 97.90           H  
ATOM   1244  C   ARG A  82      14.446  -4.945   3.702  1.00 97.90           C  
ATOM   1245  CB  ARG A  82      15.940  -6.950   4.039  1.00 97.90           C  
ATOM   1246  HB2 ARG A  82      15.178  -7.470   4.620  1.00 97.90           H  
ATOM   1247  HB3 ARG A  82      16.920  -7.258   4.404  1.00 97.90           H  
ATOM   1248  O   ARG A  82      13.394  -5.364   4.167  1.00 97.90           O  
ATOM   1249  CG  ARG A  82      15.793  -7.359   2.577  1.00 97.90           C  
ATOM   1250  HG2 ARG A  82      14.885  -6.946   2.139  1.00 97.90           H  
ATOM   1251  HG3 ARG A  82      16.661  -7.022   2.009  1.00 97.90           H  
ATOM   1252  CD  ARG A  82      15.691  -8.874   2.547  1.00 97.90           C  
ATOM   1253  HD2 ARG A  82      14.830  -9.181   3.141  1.00 97.90           H  
ATOM   1254  HD3 ARG A  82      16.591  -9.305   2.985  1.00 97.90           H  
ATOM   1255  NE  ARG A  82      15.536  -9.340   1.172  1.00 97.90           N  
ATOM   1256  HE  ARG A  82      15.763  -8.701   0.424  1.00 97.90           H  
ATOM   1257  NH1 ARG A  82      15.007 -11.506   1.704  1.00 97.90           N  
ATOM   1258 HH11 ARG A  82      14.893 -11.253   2.675  1.00 97.90           H  
ATOM   1259 HH12 ARG A  82      14.998 -12.484   1.453  1.00 97.90           H  
ATOM   1260  NH2 ARG A  82      15.268 -10.865  -0.427  1.00 97.90           N  
ATOM   1261 HH21 ARG A  82      15.163 -11.842  -0.658  1.00 97.90           H  
ATOM   1262 HH22 ARG A  82      15.819 -10.253  -1.011  1.00 97.90           H  
ATOM   1263  CZ  ARG A  82      15.251 -10.570   0.830  1.00 97.90           C  
ATOM   1264  N   LEU A  83      14.477  -4.099   2.685  1.00 98.69           N  
ATOM   1265  H   LEU A  83      15.377  -3.795   2.341  1.00 98.69           H  
ATOM   1266  CA  LEU A  83      13.270  -3.663   1.988  1.00 98.69           C  
ATOM   1267  HA  LEU A  83      12.398  -3.946   2.578  1.00 98.69           H  
ATOM   1268  C   LEU A  83      13.169  -4.382   0.649  1.00 98.69           C  
ATOM   1269  CB  LEU A  83      13.239  -2.136   1.840  1.00 98.69           C  
ATOM   1270  HB2 LEU A  83      12.220  -1.856   1.573  1.00 98.69           H  
ATOM   1271  HB3 LEU A  83      13.892  -1.842   1.018  1.00 98.69           H  
ATOM   1272  O   LEU A  83      14.199  -4.603   0.020  1.00 98.69           O  
ATOM   1273  CG  LEU A  83      13.644  -1.355   3.104  1.00 98.69           C  
ATOM   1274  HG  LEU A  83      14.701  -1.517   3.315  1.00 98.69           H  
ATOM   1275  CD1 LEU A  83      13.444   0.138   2.881  1.00 98.69           C  
ATOM   1276 HD11 LEU A  83      13.924   0.686   3.691  1.00 98.69           H  
ATOM   1277 HD12 LEU A  83      13.875   0.439   1.926  1.00 98.69           H  
ATOM   1278 HD13 LEU A  83      12.379   0.374   2.871  1.00 98.69           H  
ATOM   1279  CD2 LEU A  83      12.817  -1.785   4.317  1.00 98.69           C  
ATOM   1280 HD21 LEU A  83      13.285  -2.644   4.797  1.00 98.69           H  
ATOM   1281 HD22 LEU A  83      12.744  -0.981   5.049  1.00 98.69           H  
ATOM   1282 HD23 LEU A  83      11.813  -2.071   4.004  1.00 98.69           H  
ATOM   1283  N   LEU A  84      11.963  -4.730   0.200  1.00 98.84           N  
ATOM   1284  H   LEU A  84      11.160  -4.512   0.772  1.00 98.84           H  
ATOM   1285  CA  LEU A  84      11.742  -5.279  -1.141  1.00 98.84           C  
ATOM   1286  HA  LEU A  84      12.689  -5.276  -1.680  1.00 98.84           H  
ATOM   1287  C   LEU A  84      10.779  -4.403  -1.932  1.00 98.84           C  
ATOM   1288  CB  LEU A  84      11.244  -6.732  -1.120  1.00 98.84           C  
ATOM   1289  HB2 LEU A  84      10.305  -6.794  -0.569  1.00 98.84           H  
ATOM   1290  HB3 LEU A  84      11.026  -6.995  -2.155  1.00 98.84           H  
ATOM   1291  O   LEU A  84       9.694  -4.091  -1.445  1.00 98.84           O  
ATOM   1292  CG  LEU A  84      12.246  -7.754  -0.559  1.00 98.84           C  
ATOM   1293  HG  LEU A  84      13.266  -7.403  -0.715  1.00 98.84           H  
ATOM   1294  CD1 LEU A  84      12.023  -8.019   0.933  1.00 98.84           C  
ATOM   1295 HD11 LEU A  84      12.744  -8.750   1.298  1.00 98.84           H  
ATOM   1296 HD12 LEU A  84      11.018  -8.406   1.103  1.00 98.84           H  
ATOM   1297 HD13 LEU A  84      12.149  -7.099   1.504  1.00 98.84           H  
ATOM   1298  CD2 LEU A  84      12.082  -9.078  -1.305  1.00 98.84           C  
ATOM   1299 HD21 LEU A  84      12.315  -8.935  -2.360  1.00 98.84           H  
ATOM   1300 HD22 LEU A  84      12.772  -9.814  -0.893  1.00 98.84           H  
ATOM   1301 HD23 LEU A  84      11.058  -9.438  -1.202  1.00 98.84           H  
ATOM   1302  N   VAL A  85      11.171  -4.066  -3.159  1.00 98.76           N  
ATOM   1303  H   VAL A  85      12.055  -4.437  -3.477  1.00 98.76           H  
ATOM   1304  CA  VAL A  85      10.383  -3.310  -4.142  1.00 98.76           C  
ATOM   1305  HA  VAL A  85       9.484  -2.917  -3.669  1.00 98.76           H  
ATOM   1306  C   VAL A  85       9.981  -4.249  -5.270  1.00 98.76           C  
ATOM   1307  CB  VAL A  85      11.193  -2.119  -4.692  1.00 98.76           C  
ATOM   1308  HB  VAL A  85      12.175  -2.477  -5.002  1.00 98.76           H  
ATOM   1309  O   VAL A  85      10.846  -4.923  -5.830  1.00 98.76           O  
ATOM   1310  CG1 VAL A  85      10.539  -1.441  -5.903  1.00 98.76           C  
ATOM   1311 HG11 VAL A  85      11.115  -0.561  -6.191  1.00 98.76           H  
ATOM   1312 HG12 VAL A  85      10.526  -2.115  -6.759  1.00 98.76           H  
ATOM   1313 HG13 VAL A  85       9.519  -1.135  -5.673  1.00 98.76           H  
ATOM   1314  CG2 VAL A  85      11.396  -1.061  -3.606  1.00 98.76           C  
ATOM   1315 HG21 VAL A  85      11.992  -0.240  -4.005  1.00 98.76           H  
ATOM   1316 HG22 VAL A  85      11.921  -1.493  -2.754  1.00 98.76           H  
ATOM   1317 HG23 VAL A  85      10.431  -0.668  -3.286  1.00 98.76           H  
ATOM   1318  N   PHE A  86       8.694  -4.276  -5.622  1.00 98.87           N  
ATOM   1319  H   PHE A  86       8.042  -3.715  -5.093  1.00 98.87           H  
ATOM   1320  CA  PHE A  86       8.191  -5.043  -6.760  1.00 98.87           C  
ATOM   1321  HA  PHE A  86       9.040  -5.367  -7.362  1.00 98.87           H  
ATOM   1322  C   PHE A  86       7.284  -4.215  -7.679  1.00 98.87           C  
ATOM   1323  CB  PHE A  86       7.482  -6.318  -6.282  1.00 98.87           C  
ATOM   1324  HB2 PHE A  86       8.194  -6.949  -5.752  1.00 98.87           H  
ATOM   1325  HB3 PHE A  86       6.688  -6.050  -5.585  1.00 98.87           H  
ATOM   1326  O   PHE A  86       6.244  -3.701  -7.246  1.00 98.87           O  
ATOM   1327  CG  PHE A  86       6.891  -7.097  -7.442  1.00 98.87           C  
ATOM   1328  CD1 PHE A  86       5.530  -6.951  -7.761  1.00 98.87           C  
ATOM   1329  HD1 PHE A  86       4.886  -6.374  -7.115  1.00 98.87           H  
ATOM   1330  CD2 PHE A  86       7.724  -7.860  -8.279  1.00 98.87           C  
ATOM   1331  HD2 PHE A  86       8.779  -7.946  -8.062  1.00 98.87           H  
ATOM   1332  CE1 PHE A  86       5.017  -7.499  -8.946  1.00 98.87           C  
ATOM   1333  HE1 PHE A  86       3.986  -7.328  -9.219  1.00 98.87           H  
ATOM   1334  CE2 PHE A  86       7.198  -8.457  -9.437  1.00 98.87           C  
ATOM   1335  HE2 PHE A  86       7.839  -9.029 -10.090  1.00 98.87           H  
ATOM   1336  CZ  PHE A  86       5.857  -8.237  -9.791  1.00 98.87           C  
ATOM   1337  HZ  PHE A  86       5.483  -8.591 -10.740  1.00 98.87           H  
ATOM   1338  N   GLY A  87       7.645  -4.186  -8.962  1.00 98.66           N  
ATOM   1339  H   GLY A  87       8.520  -4.626  -9.208  1.00 98.66           H  
ATOM   1340  CA  GLY A  87       6.849  -3.634 -10.054  1.00 98.66           C  
ATOM   1341  HA2 GLY A  87       7.395  -3.804 -10.982  1.00 98.66           H  
ATOM   1342  HA3 GLY A  87       5.900  -4.167 -10.113  1.00 98.66           H  
ATOM   1343  C   GLY A  87       6.582  -2.133  -9.955  1.00 98.66           C  
ATOM   1344  O   GLY A  87       7.424  -1.372  -9.488  1.00 98.66           O  
ATOM   1345  N   GLY A  88       5.398  -1.714 -10.403  1.00 96.86           N  
ATOM   1346  H   GLY A  88       4.791  -2.384 -10.852  1.00 96.86           H  
ATOM   1347  CA  GLY A  88       4.983  -0.315 -10.479  1.00 96.86           C  
ATOM   1348  HA2 GLY A  88       5.539   0.291  -9.764  1.00 96.86           H  
ATOM   1349  HA3 GLY A  88       3.925  -0.243 -10.229  1.00 96.86           H  
ATOM   1350  C   GLY A  88       5.195   0.301 -11.858  1.00 96.86           C  
ATOM   1351  O   GLY A  88       5.722  -0.320 -12.779  1.00 96.86           O  
ATOM   1352  N   MET A  89       4.763   1.547 -11.999  1.00 93.84           N  
ATOM   1353  H   MET A  89       4.398   2.006 -11.177  1.00 93.84           H  
ATOM   1354  CA  MET A  89       4.929   2.355 -13.201  1.00 93.84           C  
ATOM   1355  HA  MET A  89       4.849   1.720 -14.084  1.00 93.84           H  
ATOM   1356  C   MET A  89       6.302   3.025 -13.188  1.00 93.84           C  
ATOM   1357  CB  MET A  89       3.798   3.388 -13.230  1.00 93.84           C  
ATOM   1358  HB2 MET A  89       2.847   2.868 -13.116  1.00 93.84           H  
ATOM   1359  HB3 MET A  89       3.910   4.078 -12.393  1.00 93.84           H  
ATOM   1360  O   MET A  89       6.601   3.730 -12.230  1.00 93.84           O  
ATOM   1361  CG  MET A  89       3.764   4.173 -14.538  1.00 93.84           C  
ATOM   1362  HG2 MET A  89       3.778   3.457 -15.361  1.00 93.84           H  
ATOM   1363  HG3 MET A  89       4.659   4.791 -14.608  1.00 93.84           H  
ATOM   1364  SD  MET A  89       2.305   5.229 -14.755  1.00 93.84           S  
ATOM   1365  CE  MET A  89       2.576   6.453 -13.445  1.00 93.84           C  
ATOM   1366  HE1 MET A  89       3.546   6.930 -13.583  1.00 93.84           H  
ATOM   1367  HE2 MET A  89       2.540   5.968 -12.469  1.00 93.84           H  
ATOM   1368  HE3 MET A  89       1.793   7.210 -13.491  1.00 93.84           H  
ATOM   1369  N   VAL A  90       7.110   2.821 -14.231  1.00 93.68           N  
ATOM   1370  H   VAL A  90       6.766   2.246 -14.986  1.00 93.68           H  
ATOM   1371  CA  VAL A  90       8.450   3.437 -14.391  1.00 93.68           C  
ATOM   1372  HA  VAL A  90       8.766   3.871 -13.442  1.00 93.68           H  
ATOM   1373  C   VAL A  90       8.455   4.586 -15.399  1.00 93.68           C  
ATOM   1374  CB  VAL A  90       9.512   2.398 -14.793  1.00 93.68           C  
ATOM   1375  HB  VAL A  90      10.462   2.913 -14.935  1.00 93.68           H  
ATOM   1376  O   VAL A  90       9.354   5.418 -15.402  1.00 93.68           O  
ATOM   1377  CG1 VAL A  90       9.716   1.360 -13.684  1.00 93.68           C  
ATOM   1378 HG11 VAL A  90      10.504   0.663 -13.969  1.00 93.68           H  
ATOM   1379 HG12 VAL A  90      10.023   1.871 -12.772  1.00 93.68           H  
ATOM   1380 HG13 VAL A  90       8.794   0.810 -13.496  1.00 93.68           H  
ATOM   1381  CG2 VAL A  90       9.174   1.663 -16.100  1.00 93.68           C  
ATOM   1382 HG21 VAL A  90      10.001   1.005 -16.368  1.00 93.68           H  
ATOM   1383 HG22 VAL A  90       8.273   1.061 -15.977  1.00 93.68           H  
ATOM   1384 HG23 VAL A  90       9.025   2.382 -16.905  1.00 93.68           H  
ATOM   1385  N   GLU A  91       7.433   4.642 -16.244  1.00 86.50           N  
ATOM   1386  H   GLU A  91       6.740   3.908 -16.203  1.00 86.50           H  
ATOM   1387  CA  GLU A  91       7.112   5.738 -17.154  1.00 86.50           C  
ATOM   1388  HA  GLU A  91       7.353   6.691 -16.683  1.00 86.50           H  
ATOM   1389  C   GLU A  91       5.605   5.666 -17.427  1.00 86.50           C  
ATOM   1390  CB  GLU A  91       7.936   5.592 -18.442  1.00 86.50           C  
ATOM   1391  HB2 GLU A  91       7.611   4.698 -18.975  1.00 86.50           H  
ATOM   1392  HB3 GLU A  91       8.984   5.465 -18.172  1.00 86.50           H  
ATOM   1393  O   GLU A  91       4.988   4.624 -17.191  1.00 86.50           O  
ATOM   1394  CG  GLU A  91       7.834   6.784 -19.403  1.00 86.50           C  
ATOM   1395  HG2 GLU A  91       6.791   6.956 -19.668  1.00 86.50           H  
ATOM   1396  HG3 GLU A  91       8.210   7.674 -18.898  1.00 86.50           H  
ATOM   1397  CD  GLU A  91       8.616   6.549 -20.704  1.00 86.50           C  
ATOM   1398  OE1 GLU A  91       8.535   7.448 -21.569  1.00 86.50           O  
ATOM   1399  OE2 GLU A  91       9.271   5.482 -20.837  1.00 86.50           O  
ATOM   1400  N   TYR A  92       4.988   6.743 -17.908  1.00 79.30           N  
ATOM   1401  H   TYR A  92       5.540   7.539 -18.194  1.00 79.30           H  
ATOM   1402  CA  TYR A  92       3.571   6.716 -18.265  1.00 79.30           C  
ATOM   1403  HA  TYR A  92       2.994   6.589 -17.349  1.00 79.30           H  
ATOM   1404  C   TYR A  92       3.250   5.538 -19.205  1.00 79.30           C  
ATOM   1405  CB  TYR A  92       3.172   8.048 -18.897  1.00 79.30           C  
ATOM   1406  HB2 TYR A  92       3.417   8.859 -18.211  1.00 79.30           H  
ATOM   1407  HB3 TYR A  92       3.743   8.200 -19.813  1.00 79.30           H  
ATOM   1408  O   TYR A  92       3.902   5.353 -20.229  1.00 79.30           O  
ATOM   1409  CG  TYR A  92       1.694   8.103 -19.212  1.00 79.30           C  
ATOM   1410  CD1 TYR A  92       1.234   7.765 -20.499  1.00 79.30           C  
ATOM   1411  HD1 TYR A  92       1.932   7.468 -21.268  1.00 79.30           H  
ATOM   1412  CD2 TYR A  92       0.776   8.439 -18.198  1.00 79.30           C  
ATOM   1413  HD2 TYR A  92       1.132   8.690 -17.209  1.00 79.30           H  
ATOM   1414  CE1 TYR A  92      -0.145   7.783 -20.779  1.00 79.30           C  
ATOM   1415  HE1 TYR A  92      -0.506   7.515 -21.761  1.00 79.30           H  
ATOM   1416  CE2 TYR A  92      -0.602   8.468 -18.477  1.00 79.30           C  
ATOM   1417  HE2 TYR A  92      -1.306   8.749 -17.708  1.00 79.30           H  
ATOM   1418  OH  TYR A  92      -2.395   8.167 -20.036  1.00 79.30           O  
ATOM   1419  HH  TYR A  92      -2.885   8.530 -19.295  1.00 79.30           H  
ATOM   1420  CZ  TYR A  92      -1.063   8.144 -19.772  1.00 79.30           C  
ATOM   1421  N   GLY A  93       2.278   4.709 -18.813  1.00 81.92           N  
ATOM   1422  H   GLY A  93       1.797   4.922 -17.950  1.00 81.92           H  
ATOM   1423  CA  GLY A  93       1.874   3.505 -19.552  1.00 81.92           C  
ATOM   1424  HA2 GLY A  93       0.918   3.152 -19.165  1.00 81.92           H  
ATOM   1425  HA3 GLY A  93       1.734   3.768 -20.600  1.00 81.92           H  
ATOM   1426  C   GLY A  93       2.859   2.328 -19.500  1.00 81.92           C  
ATOM   1427  O   GLY A  93       2.510   1.221 -19.909  1.00 81.92           O  
ATOM   1428  N   LYS A  94       4.067   2.516 -18.955  1.00 90.07           N  
ATOM   1429  H   LYS A  94       4.291   3.440 -18.613  1.00 90.07           H  
ATOM   1430  CA  LYS A  94       5.107   1.487 -18.874  1.00 90.07           C  
ATOM   1431  HA  LYS A  94       4.836   0.659 -19.529  1.00 90.07           H  
ATOM   1432  C   LYS A  94       5.240   0.960 -17.455  1.00 90.07           C  
ATOM   1433  CB  LYS A  94       6.418   2.071 -19.384  1.00 90.07           C  
ATOM   1434  HB2 LYS A  94       6.762   2.811 -18.661  1.00 90.07           H  
ATOM   1435  HB3 LYS A  94       6.241   2.563 -20.341  1.00 90.07           H  
ATOM   1436  O   LYS A  94       5.736   1.640 -16.551  1.00 90.07           O  
ATOM   1437  CG  LYS A  94       7.500   1.000 -19.556  1.00 90.07           C  
ATOM   1438  HG2 LYS A  94       7.159   0.240 -20.259  1.00 90.07           H  
ATOM   1439  HG3 LYS A  94       7.728   0.534 -18.597  1.00 90.07           H  
ATOM   1440  CD  LYS A  94       8.749   1.686 -20.105  1.00 90.07           C  
ATOM   1441  HD2 LYS A  94       8.501   2.156 -21.056  1.00 90.07           H  
ATOM   1442  HD3 LYS A  94       9.063   2.468 -19.414  1.00 90.07           H  
ATOM   1443  CE  LYS A  94       9.891   0.695 -20.311  1.00 90.07           C  
ATOM   1444  HE2 LYS A  94       9.553  -0.096 -20.980  1.00 90.07           H  
ATOM   1445  HE3 LYS A  94      10.154   0.252 -19.350  1.00 90.07           H  
ATOM   1446  NZ  LYS A  94      11.046   1.415 -20.895  1.00 90.07           N  
ATOM   1447  HZ1 LYS A  94      10.773   1.838 -21.771  1.00 90.07           H  
ATOM   1448  HZ2 LYS A  94      11.314   2.182 -20.295  1.00 90.07           H  
ATOM   1449  HZ3 LYS A  94      11.835   0.803 -21.049  1.00 90.07           H  
ATOM   1450  N   TYR A  95       4.801  -0.277 -17.261  1.00 94.63           N  
ATOM   1451  H   TYR A  95       4.393  -0.770 -18.042  1.00 94.63           H  
ATOM   1452  CA  TYR A  95       4.831  -0.937 -15.960  1.00 94.63           C  
ATOM   1453  HA  TYR A  95       5.006  -0.192 -15.184  1.00 94.63           H  
ATOM   1454  C   TYR A  95       6.002  -1.917 -15.891  1.00 94.63           C  
ATOM   1455  CB  TYR A  95       3.466  -1.576 -15.651  1.00 94.63           C  
ATOM   1456  HB2 TYR A  95       3.358  -2.460 -16.278  1.00 94.63           H  
ATOM   1457  HB3 TYR A  95       3.471  -1.904 -14.611  1.00 94.63           H  
ATOM   1458  O   TYR A  95       6.503  -2.382 -16.913  1.00 94.63           O  
ATOM   1459  CG  TYR A  95       2.238  -0.693 -15.864  1.00 94.63           C  
ATOM   1460  CD1 TYR A  95       2.325   0.717 -15.918  1.00 94.63           C  
ATOM   1461  HD1 TYR A  95       3.261   1.224 -15.736  1.00 94.63           H  
ATOM   1462  CD2 TYR A  95       0.981  -1.305 -16.032  1.00 94.63           C  
ATOM   1463  HD2 TYR A  95       0.889  -2.379 -15.970  1.00 94.63           H  
ATOM   1464  CE1 TYR A  95       1.200   1.498 -16.238  1.00 94.63           C  
ATOM   1465  HE1 TYR A  95       1.286   2.572 -16.311  1.00 94.63           H  
ATOM   1466  CE2 TYR A  95      -0.163  -0.520 -16.276  1.00 94.63           C  
ATOM   1467  HE2 TYR A  95      -1.135  -0.978 -16.387  1.00 94.63           H  
ATOM   1468  OH  TYR A  95      -1.164   1.619 -16.659  1.00 94.63           O  
ATOM   1469  HH  TYR A  95      -0.995   2.560 -16.746  1.00 94.63           H  
ATOM   1470  CZ  TYR A  95      -0.054   0.878 -16.407  1.00 94.63           C  
ATOM   1471  N   SER A  96       6.442  -2.231 -14.679  1.00 97.01           N  
ATOM   1472  H   SER A  96       6.012  -1.774 -13.887  1.00 97.01           H  
ATOM   1473  CA  SER A  96       7.517  -3.179 -14.403  1.00 97.01           C  
ATOM   1474  HA  SER A  96       7.919  -3.554 -15.344  1.00 97.01           H  
ATOM   1475  C   SER A  96       6.992  -4.384 -13.619  1.00 97.01           C  
ATOM   1476  CB  SER A  96       8.661  -2.458 -13.678  1.00 97.01           C  
ATOM   1477  HB2 SER A  96       8.305  -2.066 -12.726  1.00 97.01           H  
ATOM   1478  HB3 SER A  96       9.014  -1.631 -14.294  1.00 97.01           H  
ATOM   1479  O   SER A  96       5.974  -4.309 -12.926  1.00 97.01           O  
ATOM   1480  OG  SER A  96       9.722  -3.363 -13.452  1.00 97.01           O  
ATOM   1481  HG  SER A  96      10.547  -3.022 -13.806  1.00 97.01           H  
ATOM   1482  N   ASN A  97       7.697  -5.506 -13.731  1.00 98.67           N  
ATOM   1483  H   ASN A  97       8.470  -5.505 -14.382  1.00 98.67           H  
ATOM   1484  CA  ASN A  97       7.645  -6.653 -12.822  1.00 98.67           C  
ATOM   1485  HA  ASN A  97       7.010  -6.400 -11.972  1.00 98.67           H  
ATOM   1486  C   ASN A  97       9.031  -6.967 -12.236  1.00 98.67           C  
ATOM   1487  CB  ASN A  97       7.035  -7.874 -13.521  1.00 98.67           C  
ATOM   1488  HB2 ASN A  97       6.977  -8.693 -12.803  1.00 98.67           H  
ATOM   1489  HB3 ASN A  97       6.014  -7.649 -13.828  1.00 98.67           H  
ATOM   1490  O   ASN A  97       9.303  -8.094 -11.819  1.00 98.67           O  
ATOM   1491  CG  ASN A  97       7.817  -8.366 -14.726  1.00 98.67           C  
ATOM   1492  ND2 ASN A  97       7.464  -9.527 -15.219  1.00 98.67           N  
ATOM   1493 HD21 ASN A  97       6.732 -10.051 -14.760  1.00 98.67           H  
ATOM   1494 HD22 ASN A  97       7.977  -9.855 -16.025  1.00 98.67           H  
ATOM   1495  OD1 ASN A  97       8.709  -7.727 -15.260  1.00 98.67           O  
ATOM   1496  N   ASP A  98       9.921  -5.978 -12.219  1.00 98.75           N  
ATOM   1497  H   ASP A  98       9.671  -5.073 -12.592  1.00 98.75           H  
ATOM   1498  CA  ASP A  98      11.219  -6.121 -11.590  1.00 98.75           C  
ATOM   1499  HA  ASP A  98      11.650  -7.065 -11.924  1.00 98.75           H  
ATOM   1500  C   ASP A  98      11.096  -6.198 -10.074  1.00 98.75           C  
ATOM   1501  CB  ASP A  98      12.169  -4.994 -11.997  1.00 98.75           C  
ATOM   1502  HB2 ASP A  98      11.700  -4.024 -11.837  1.00 98.75           H  
ATOM   1503  HB3 ASP A  98      13.056  -5.061 -11.367  1.00 98.75           H  
ATOM   1504  O   ASP A  98      10.177  -5.655  -9.455  1.00 98.75           O  
ATOM   1505  CG  ASP A  98      12.643  -5.150 -13.432  1.00 98.75           C  
ATOM   1506  OD1 ASP A  98      13.054  -6.288 -13.760  1.00 98.75           O  
ATOM   1507  OD2 ASP A  98      12.725  -4.140 -14.162  1.00 98.75           O  
ATOM   1508  N   LEU A  99      12.070  -6.884  -9.487  1.00 98.86           N  
ATOM   1509  H   LEU A  99      12.805  -7.255 -10.073  1.00 98.86           H  
ATOM   1510  CA  LEU A  99      12.183  -7.105  -8.061  1.00 98.86           C  
ATOM   1511  HA  LEU A  99      11.411  -6.533  -7.546  1.00 98.86           H  
ATOM   1512  C   LEU A  99      13.554  -6.621  -7.594  1.00 98.86           C  
ATOM   1513  CB  LEU A  99      11.953  -8.599  -7.799  1.00 98.86           C  
ATOM   1514  HB2 LEU A  99      10.980  -8.887  -8.198  1.00 98.86           H  
ATOM   1515  HB3 LEU A  99      12.716  -9.154  -8.344  1.00 98.86           H  
ATOM   1516  O   LEU A  99      14.583  -7.036  -8.130  1.00 98.86           O  
ATOM   1517  CG  LEU A  99      12.018  -8.984  -6.316  1.00 98.86           C  
ATOM   1518  HG  LEU A  99      12.937  -8.592  -5.879  1.00 98.86           H  
ATOM   1519  CD1 LEU A  99      10.837  -8.471  -5.495  1.00 98.86           C  
ATOM   1520 HD11 LEU A  99       9.899  -8.853  -5.899  1.00 98.86           H  
ATOM   1521 HD12 LEU A  99      10.939  -8.793  -4.459  1.00 98.86           H  
ATOM   1522 HD13 LEU A  99      10.817  -7.382  -5.512  1.00 98.86           H  
ATOM   1523  CD2 LEU A  99      12.051 -10.506  -6.209  1.00 98.86           C  
ATOM   1524 HD21 LEU A  99      12.293 -10.770  -5.180  1.00 98.86           H  
ATOM   1525 HD22 LEU A  99      12.820 -10.912  -6.866  1.00 98.86           H  
ATOM   1526 HD23 LEU A  99      11.082 -10.924  -6.485  1.00 98.86           H  
ATOM   1527  N   TYR A 100      13.565  -5.787  -6.564  1.00 98.83           N  
ATOM   1528  H   TYR A 100      12.680  -5.484  -6.183  1.00 98.83           H  
ATOM   1529  CA  TYR A 100      14.781  -5.264  -5.949  1.00 98.83           C  
ATOM   1530  HA  TYR A 100      15.649  -5.805  -6.324  1.00 98.83           H  
ATOM   1531  C   TYR A 100      14.732  -5.460  -4.439  1.00 98.83           C  
ATOM   1532  CB  TYR A 100      14.957  -3.782  -6.301  1.00 98.83           C  
ATOM   1533  HB2 TYR A 100      14.080  -3.226  -5.972  1.00 98.83           H  
ATOM   1534  HB3 TYR A 100      15.812  -3.395  -5.746  1.00 98.83           H  
ATOM   1535  O   TYR A 100      13.655  -5.447  -3.843  1.00 98.83           O  
ATOM   1536  CG  TYR A 100      15.185  -3.509  -7.773  1.00 98.83           C  
ATOM   1537  CD1 TYR A 100      16.493  -3.293  -8.248  1.00 98.83           C  
ATOM   1538  HD1 TYR A 100      17.331  -3.313  -7.568  1.00 98.83           H  
ATOM   1539  CD2 TYR A 100      14.090  -3.408  -8.655  1.00 98.83           C  
ATOM   1540  HD2 TYR A 100      13.082  -3.533  -8.289  1.00 98.83           H  
ATOM   1541  CE1 TYR A 100      16.711  -2.982  -9.601  1.00 98.83           C  
ATOM   1542  HE1 TYR A 100      17.714  -2.764  -9.938  1.00 98.83           H  
ATOM   1543  CE2 TYR A 100      14.309  -3.097 -10.010  1.00 98.83           C  
ATOM   1544  HE2 TYR A 100      13.477  -2.955 -10.684  1.00 98.83           H  
ATOM   1545  OH  TYR A 100      15.831  -2.580 -11.790  1.00 98.83           O  
ATOM   1546  HH  TYR A 100      16.715  -2.228 -11.918  1.00 98.83           H  
ATOM   1547  CZ  TYR A 100      15.619  -2.897 -10.488  1.00 98.83           C  
ATOM   1548  N   GLU A 101      15.899  -5.602  -3.816  1.00 98.79           N  
ATOM   1549  H   GLU A 101      16.743  -5.610  -4.370  1.00 98.79           H  
ATOM   1550  CA  GLU A 101      16.050  -5.447  -2.371  1.00 98.79           C  
ATOM   1551  HA  GLU A 101      15.067  -5.199  -1.970  1.00 98.79           H  
ATOM   1552  C   GLU A 101      16.976  -4.286  -2.023  1.00 98.79           C  
ATOM   1553  CB  GLU A 101      16.498  -6.742  -1.677  1.00 98.79           C  
ATOM   1554  HB2 GLU A 101      15.757  -7.513  -1.886  1.00 98.79           H  
ATOM   1555  HB3 GLU A 101      16.487  -6.574  -0.600  1.00 98.79           H  
ATOM   1556  O   GLU A 101      17.968  -4.069  -2.712  1.00 98.79           O  
ATOM   1557  CG  GLU A 101      17.905  -7.227  -2.072  1.00 98.79           C  
ATOM   1558  HG2 GLU A 101      17.932  -7.401  -3.147  1.00 98.79           H  
ATOM   1559  HG3 GLU A 101      18.636  -6.458  -1.822  1.00 98.79           H  
ATOM   1560  CD  GLU A 101      18.285  -8.521  -1.344  1.00 98.79           C  
ATOM   1561  OE1 GLU A 101      19.398  -8.621  -0.775  1.00 98.79           O  
ATOM   1562  OE2 GLU A 101      17.462  -9.467  -1.334  1.00 98.79           O  
ATOM   1563  N   LEU A 102      16.681  -3.591  -0.926  1.00 98.75           N  
ATOM   1564  H   LEU A 102      15.826  -3.828  -0.442  1.00 98.75           H  
ATOM   1565  CA  LEU A 102      17.572  -2.635  -0.278  1.00 98.75           C  
ATOM   1566  HA  LEU A 102      18.467  -2.498  -0.884  1.00 98.75           H  
ATOM   1567  C   LEU A 102      17.971  -3.174   1.090  1.00 98.75           C  
ATOM   1568  CB  LEU A 102      16.868  -1.280  -0.135  1.00 98.75           C  
ATOM   1569  HB2 LEU A 102      15.925  -1.433   0.390  1.00 98.75           H  
ATOM   1570  HB3 LEU A 102      16.641  -0.897  -1.130  1.00 98.75           H  
ATOM   1571  O   LEU A 102      17.126  -3.336   1.967  1.00 98.75           O  
ATOM   1572  CG  LEU A 102      17.669  -0.206   0.618  1.00 98.75           C  
ATOM   1573  HG  LEU A 102      17.916  -0.557   1.620  1.00 98.75           H  
ATOM   1574  CD1 LEU A 102      18.962   0.168  -0.099  1.00 98.75           C  
ATOM   1575 HD11 LEU A 102      18.762   0.380  -1.149  1.00 98.75           H  
ATOM   1576 HD12 LEU A 102      19.409   1.051   0.359  1.00 98.75           H  
ATOM   1577 HD13 LEU A 102      19.663  -0.664  -0.031  1.00 98.75           H  
ATOM   1578  CD2 LEU A 102      16.812   1.041   0.764  1.00 98.75           C  
ATOM   1579 HD21 LEU A 102      17.373   1.805   1.302  1.00 98.75           H  
ATOM   1580 HD22 LEU A 102      16.525   1.416  -0.218  1.00 98.75           H  
ATOM   1581 HD23 LEU A 102      15.918   0.803   1.341  1.00 98.75           H  
ATOM   1582  N   GLN A 103      19.263  -3.387   1.302  1.00 98.67           N  
ATOM   1583  H   GLN A 103      19.901  -3.244   0.531  1.00 98.67           H  
ATOM   1584  CA  GLN A 103      19.810  -3.643   2.631  1.00 98.67           C  
ATOM   1585  HA  GLN A 103      19.093  -4.207   3.228  1.00 98.67           H  
ATOM   1586  C   GLN A 103      20.049  -2.303   3.330  1.00 98.67           C  
ATOM   1587  CB  GLN A 103      21.097  -4.472   2.502  1.00 98.67           C  
ATOM   1588  HB2 GLN A 103      21.786  -3.960   1.830  1.00 98.67           H  
ATOM   1589  HB3 GLN A 103      21.575  -4.552   3.478  1.00 98.67           H  
ATOM   1590  O   GLN A 103      21.095  -1.681   3.132  1.00 98.67           O  
ATOM   1591  CG  GLN A 103      20.835  -5.885   1.951  1.00 98.67           C  
ATOM   1592  HG2 GLN A 103      21.796  -6.363   1.759  1.00 98.67           H  
ATOM   1593  HG3 GLN A 103      20.311  -5.819   0.998  1.00 98.67           H  
ATOM   1594  CD  GLN A 103      20.047  -6.788   2.897  1.00 98.67           C  
ATOM   1595  NE2 GLN A 103      19.573  -7.911   2.404  1.00 98.67           N  
ATOM   1596 HE21 GLN A 103      19.159  -8.565   3.052  1.00 98.67           H  
ATOM   1597 HE22 GLN A 103      19.637  -8.107   1.415  1.00 98.67           H  
ATOM   1598  OE1 GLN A 103      19.886  -6.518   4.076  1.00 98.67           O  
ATOM   1599  N   ALA A 104      19.095  -1.837   4.142  1.00 98.32           N  
ATOM   1600  H   ALA A 104      18.259  -2.387   4.286  1.00 98.32           H  
ATOM   1601  CA  ALA A 104      19.153  -0.510   4.766  1.00 98.32           C  
ATOM   1602  HA  ALA A 104      19.339   0.229   3.987  1.00 98.32           H  
ATOM   1603  C   ALA A 104      20.284  -0.373   5.800  1.00 98.32           C  
ATOM   1604  CB  ALA A 104      17.795  -0.193   5.395  1.00 98.32           C  
ATOM   1605  HB1 ALA A 104      17.789   0.839   5.745  1.00 98.32           H  
ATOM   1606  HB2 ALA A 104      17.001  -0.320   4.659  1.00 98.32           H  
ATOM   1607  HB3 ALA A 104      17.617  -0.853   6.244  1.00 98.32           H  
ATOM   1608  O   ALA A 104      20.731   0.733   6.082  1.00 98.32           O  
ATOM   1609  N   SER A 105      20.814  -1.488   6.316  1.00 97.54           N  
ATOM   1610  H   SER A 105      20.435  -2.377   6.022  1.00 97.54           H  
ATOM   1611  CA  SER A 105      22.007  -1.498   7.180  1.00 97.54           C  
ATOM   1612  HA  SER A 105      21.809  -0.891   8.064  1.00 97.54           H  
ATOM   1613  C   SER A 105      23.257  -0.922   6.505  1.00 97.54           C  
ATOM   1614  CB  SER A 105      22.301  -2.934   7.623  1.00 97.54           C  
ATOM   1615  HB2 SER A 105      21.470  -3.292   8.231  1.00 97.54           H  
ATOM   1616  HB3 SER A 105      23.211  -2.954   8.223  1.00 97.54           H  
ATOM   1617  O   SER A 105      24.172  -0.470   7.187  1.00 97.54           O  
ATOM   1618  OG  SER A 105      22.449  -3.779   6.493  1.00 97.54           O  
ATOM   1619  HG  SER A 105      22.372  -4.694   6.772  1.00 97.54           H  
ATOM   1620  N   ARG A 106      23.300  -0.940   5.170  1.00 97.79           N  
ATOM   1621  H   ARG A 106      22.509  -1.353   4.696  1.00 97.79           H  
ATOM   1622  CA  ARG A 106      24.423  -0.464   4.350  1.00 97.79           C  
ATOM   1623  HA  ARG A 106      25.016   0.232   4.943  1.00 97.79           H  
ATOM   1624  C   ARG A 106      23.985   0.332   3.116  1.00 97.79           C  
ATOM   1625  CB  ARG A 106      25.314  -1.665   3.996  1.00 97.79           C  
ATOM   1626  HB2 ARG A 106      26.185  -1.313   3.442  1.00 97.79           H  
ATOM   1627  HB3 ARG A 106      25.667  -2.123   4.920  1.00 97.79           H  
ATOM   1628  O   ARG A 106      24.805   0.577   2.238  1.00 97.79           O  
ATOM   1629  CG  ARG A 106      24.574  -2.722   3.162  1.00 97.79           C  
ATOM   1630  HG2 ARG A 106      23.709  -3.099   3.706  1.00 97.79           H  
ATOM   1631  HG3 ARG A 106      24.236  -2.267   2.231  1.00 97.79           H  
ATOM   1632  CD  ARG A 106      25.509  -3.892   2.858  1.00 97.79           C  
ATOM   1633  HD2 ARG A 106      26.437  -3.500   2.441  1.00 97.79           H  
ATOM   1634  HD3 ARG A 106      25.729  -4.405   3.794  1.00 97.79           H  
ATOM   1635  NE  ARG A 106      24.921  -4.824   1.884  1.00 97.79           N  
ATOM   1636  HE  ARG A 106      24.305  -4.427   1.188  1.00 97.79           H  
ATOM   1637  NH1 ARG A 106      26.168  -6.679   2.413  1.00 97.79           N  
ATOM   1638 HH11 ARG A 106      26.501  -6.199   3.237  1.00 97.79           H  
ATOM   1639 HH12 ARG A 106      26.528  -7.585   2.150  1.00 97.79           H  
ATOM   1640  NH2 ARG A 106      24.964  -6.647   0.540  1.00 97.79           N  
ATOM   1641 HH21 ARG A 106      25.305  -7.577   0.342  1.00 97.79           H  
ATOM   1642 HH22 ARG A 106      24.881  -6.045  -0.267  1.00 97.79           H  
ATOM   1643  CZ  ARG A 106      25.342  -6.046   1.626  1.00 97.79           C  
ATOM   1644  N   TRP A 107      22.698   0.673   3.042  1.00 98.53           N  
ATOM   1645  H   TRP A 107      22.127   0.473   3.851  1.00 98.53           H  
ATOM   1646  CA  TRP A 107      22.043   1.368   1.929  1.00 98.53           C  
ATOM   1647  HA  TRP A 107      20.975   1.181   2.034  1.00 98.53           H  
ATOM   1648  C   TRP A 107      22.410   0.816   0.543  1.00 98.53           C  
ATOM   1649  CB  TRP A 107      22.242   2.876   2.099  1.00 98.53           C  
ATOM   1650  HB2 TRP A 107      21.724   3.399   1.295  1.00 98.53           H  
ATOM   1651  HB3 TRP A 107      23.303   3.113   2.018  1.00 98.53           H  
ATOM   1652  O   TRP A 107      22.720   1.553  -0.388  1.00 98.53           O  
ATOM   1653  CG  TRP A 107      21.710   3.389   3.401  1.00 98.53           C  
ATOM   1654  CD1 TRP A 107      22.451   3.837   4.439  1.00 98.53           C  
ATOM   1655  HD1 TRP A 107      23.529   3.893   4.443  1.00 98.53           H  
ATOM   1656  CD2 TRP A 107      20.320   3.469   3.838  1.00 98.53           C  
ATOM   1657  CE2 TRP A 107      20.292   3.984   5.167  1.00 98.53           C  
ATOM   1658  CE3 TRP A 107      19.080   3.167   3.238  1.00 98.53           C  
ATOM   1659  HE3 TRP A 107      19.074   2.809   2.219  1.00 98.53           H  
ATOM   1660  NE1 TRP A 107      21.618   4.193   5.482  1.00 98.53           N  
ATOM   1661  HE1 TRP A 107      21.955   4.521   6.376  1.00 98.53           H  
ATOM   1662  CH2 TRP A 107      17.880   3.844   5.255  1.00 98.53           C  
ATOM   1663  HH2 TRP A 107      16.949   3.970   5.788  1.00 98.53           H  
ATOM   1664  CZ2 TRP A 107      19.096   4.182   5.871  1.00 98.53           C  
ATOM   1665  HZ2 TRP A 107      19.114   4.569   6.879  1.00 98.53           H  
ATOM   1666  CZ3 TRP A 107      17.872   3.342   3.942  1.00 98.53           C  
ATOM   1667  HZ3 TRP A 107      16.930   3.090   3.477  1.00 98.53           H  
ATOM   1668  N   GLU A 108      22.388  -0.509   0.403  1.00 98.75           N  
ATOM   1669  H   GLU A 108      22.080  -1.066   1.188  1.00 98.75           H  
ATOM   1670  CA  GLU A 108      22.792  -1.190  -0.829  1.00 98.75           C  
ATOM   1671  HA  GLU A 108      23.203  -0.466  -1.532  1.00 98.75           H  
ATOM   1672  C   GLU A 108      21.608  -1.874  -1.506  1.00 98.75           C  
ATOM   1673  CB  GLU A 108      23.914  -2.168  -0.498  1.00 98.75           C  
ATOM   1674  HB2 GLU A 108      24.686  -1.608   0.030  1.00 98.75           H  
ATOM   1675  HB3 GLU A 108      23.522  -2.938   0.167  1.00 98.75           H  
ATOM   1676  O   GLU A 108      20.994  -2.778  -0.932  1.00 98.75           O  
ATOM   1677  CG  GLU A 108      24.555  -2.852  -1.711  1.00 98.75           C  
ATOM   1678  HG2 GLU A 108      24.988  -2.106  -2.378  1.00 98.75           H  
ATOM   1679  HG3 GLU A 108      23.794  -3.411  -2.254  1.00 98.75           H  
ATOM   1680  CD  GLU A 108      25.649  -3.801  -1.216  1.00 98.75           C  
ATOM   1681  OE1 GLU A 108      25.622  -4.992  -1.588  1.00 98.75           O  
ATOM   1682  OE2 GLU A 108      26.427  -3.398  -0.314  1.00 98.75           O  
ATOM   1683  N   TRP A 109      21.314  -1.432  -2.725  1.00 98.71           N  
ATOM   1684  H   TRP A 109      21.884  -0.697  -3.118  1.00 98.71           H  
ATOM   1685  CA  TRP A 109      20.340  -2.033  -3.617  1.00 98.71           C  
ATOM   1686  HA  TRP A 109      19.494  -2.366  -3.017  1.00 98.71           H  
ATOM   1687  C   TRP A 109      20.923  -3.233  -4.356  1.00 98.71           C  
ATOM   1688  CB  TRP A 109      19.821  -1.005  -4.621  1.00 98.71           C  
ATOM   1689  HB2 TRP A 109      19.257  -1.540  -5.385  1.00 98.71           H  
ATOM   1690  HB3 TRP A 109      20.661  -0.513  -5.112  1.00 98.71           H  
ATOM   1691  O   TRP A 109      22.089  -3.249  -4.752  1.00 98.71           O  
ATOM   1692  CG  TRP A 109      18.897   0.018  -4.053  1.00 98.71           C  
ATOM   1693  CD1 TRP A 109      19.202   1.306  -3.791  1.00 98.71           C  
ATOM   1694  HD1 TRP A 109      20.172   1.749  -3.963  1.00 98.71           H  
ATOM   1695  CD2 TRP A 109      17.492  -0.145  -3.698  1.00 98.71           C  
ATOM   1696  CE2 TRP A 109      17.003   1.106  -3.217  1.00 98.71           C  
ATOM   1697  CE3 TRP A 109      16.579  -1.221  -3.750  1.00 98.71           C  
ATOM   1698  HE3 TRP A 109      16.921  -2.174  -4.124  1.00 98.71           H  
ATOM   1699  NE1 TRP A 109      18.083   1.959  -3.310  1.00 98.71           N  
ATOM   1700  HE1 TRP A 109      18.056   2.950  -3.120  1.00 98.71           H  
ATOM   1701  CH2 TRP A 109      14.800   0.180  -2.835  1.00 98.71           C  
ATOM   1702  HH2 TRP A 109      13.775   0.304  -2.517  1.00 98.71           H  
ATOM   1703  CZ2 TRP A 109      15.678   1.276  -2.792  1.00 98.71           C  
ATOM   1704  HZ2 TRP A 109      15.333   2.243  -2.457  1.00 98.71           H  
ATOM   1705  CZ3 TRP A 109      15.246  -1.064  -3.321  1.00 98.71           C  
ATOM   1706  HZ3 TRP A 109      14.562  -1.899  -3.369  1.00 98.71           H  
ATOM   1707  N   LYS A 110      20.074  -4.226  -4.596  1.00 98.72           N  
ATOM   1708  H   LYS A 110      19.161  -4.166  -4.167  1.00 98.72           H  
ATOM   1709  CA  LYS A 110      20.381  -5.395  -5.411  1.00 98.72           C  
ATOM   1710  HA  LYS A 110      21.193  -5.162  -6.099  1.00 98.72           H  
ATOM   1711  C   LYS A 110      19.159  -5.783  -6.229  1.00 98.72           C  
ATOM   1712  CB  LYS A 110      20.842  -6.511  -4.472  1.00 98.72           C  
ATOM   1713  HB2 LYS A 110      21.716  -6.159  -3.924  1.00 98.72           H  
ATOM   1714  HB3 LYS A 110      20.052  -6.723  -3.752  1.00 98.72           H  
ATOM   1715  O   LYS A 110      18.076  -5.969  -5.670  1.00 98.72           O  
ATOM   1716  CG  LYS A 110      21.209  -7.795  -5.218  1.00 98.72           C  
ATOM   1717  HG2 LYS A 110      22.010  -7.591  -5.927  1.00 98.72           H  
ATOM   1718  HG3 LYS A 110      20.339  -8.178  -5.752  1.00 98.72           H  
ATOM   1719  CD  LYS A 110      21.669  -8.832  -4.196  1.00 98.72           C  
ATOM   1720  HD2 LYS A 110      20.864  -9.013  -3.483  1.00 98.72           H  
ATOM   1721  HD3 LYS A 110      22.534  -8.439  -3.661  1.00 98.72           H  
ATOM   1722  CE  LYS A 110      22.043 -10.134  -4.896  1.00 98.72           C  
ATOM   1723  HE2 LYS A 110      22.817  -9.921  -5.634  1.00 98.72           H  
ATOM   1724  HE3 LYS A 110      21.165 -10.508  -5.422  1.00 98.72           H  
ATOM   1725  NZ  LYS A 110      22.522 -11.116  -3.895  1.00 98.72           N  
ATOM   1726  HZ1 LYS A 110      21.831 -11.234  -3.168  1.00 98.72           H  
ATOM   1727  HZ2 LYS A 110      23.358 -10.763  -3.452  1.00 98.72           H  
ATOM   1728  HZ3 LYS A 110      22.728 -12.006  -4.326  1.00 98.72           H  
ATOM   1729  N   ARG A 111      19.331  -5.970  -7.538  1.00 98.76           N  
ATOM   1730  H   ARG A 111      20.257  -5.839  -7.920  1.00 98.76           H  
ATOM   1731  CA  ARG A 111      18.276  -6.517  -8.394  1.00 98.76           C  
ATOM   1732  HA  ARG A 111      17.328  -6.073  -8.090  1.00 98.76           H  
ATOM   1733  C   ARG A 111      18.192  -8.016  -8.164  1.00 98.76           C  
ATOM   1734  CB  ARG A 111      18.509  -6.148  -9.862  1.00 98.76           C  
ATOM   1735  HB2 ARG A 111      19.389  -6.672 -10.236  1.00 98.76           H  
ATOM   1736  HB3 ARG A 111      18.698  -5.077  -9.922  1.00 98.76           H  
ATOM   1737  O   ARG A 111      19.194  -8.733  -8.152  1.00 98.76           O  
ATOM   1738  CG  ARG A 111      17.284  -6.486 -10.735  1.00 98.76           C  
ATOM   1739  HG2 ARG A 111      16.395  -6.015 -10.316  1.00 98.76           H  
ATOM   1740  HG3 ARG A 111      17.137  -7.565 -10.773  1.00 98.76           H  
ATOM   1741  CD  ARG A 111      17.516  -5.950 -12.150  1.00 98.76           C  
ATOM   1742  HD2 ARG A 111      17.670  -4.873 -12.079  1.00 98.76           H  
ATOM   1743  HD3 ARG A 111      18.423  -6.403 -12.550  1.00 98.76           H  
ATOM   1744  NE  ARG A 111      16.390  -6.210 -13.073  1.00 98.76           N  
ATOM   1745  HE  ARG A 111      15.543  -6.628 -12.715  1.00 98.76           H  
ATOM   1746  NH1 ARG A 111      17.283  -5.070 -14.854  1.00 98.76           N  
ATOM   1747 HH11 ARG A 111      18.035  -4.752 -14.259  1.00 98.76           H  
ATOM   1748 HH12 ARG A 111      17.162  -4.691 -15.782  1.00 98.76           H  
ATOM   1749  NH2 ARG A 111      15.319  -6.046 -15.091  1.00 98.76           N  
ATOM   1750 HH21 ARG A 111      14.462  -6.338 -14.643  1.00 98.76           H  
ATOM   1751 HH22 ARG A 111      15.166  -5.520 -15.940  1.00 98.76           H  
ATOM   1752  CZ  ARG A 111      16.327  -5.778 -14.323  1.00 98.76           C  
ATOM   1753  N   LEU A 112      16.979  -8.504  -7.972  1.00 98.75           N  
ATOM   1754  H   LEU A 112      16.190  -7.879  -8.051  1.00 98.75           H  
ATOM   1755  CA  LEU A 112      16.717  -9.895  -7.655  1.00 98.75           C  
ATOM   1756  HA  LEU A 112      17.653 -10.390  -7.396  1.00 98.75           H  
ATOM   1757  C   LEU A 112      16.154 -10.638  -8.858  1.00 98.75           C  
ATOM   1758  CB  LEU A 112      15.785  -9.970  -6.444  1.00 98.75           C  
ATOM   1759  HB2 LEU A 112      14.864  -9.442  -6.692  1.00 98.75           H  
ATOM   1760  HB3 LEU A 112      15.535 -11.017  -6.272  1.00 98.75           H  
ATOM   1761  O   LEU A 112      15.411 -10.098  -9.672  1.00 98.75           O  
ATOM   1762  CG  LEU A 112      16.362  -9.371  -5.149  1.00 98.75           C  
ATOM   1763  HG  LEU A 112      16.492  -8.294  -5.253  1.00 98.75           H  
ATOM   1764  CD1 LEU A 112      15.357  -9.643  -4.036  1.00 98.75           C  
ATOM   1765 HD11 LEU A 112      15.157 -10.713  -3.970  1.00 98.75           H  
ATOM   1766 HD12 LEU A 112      14.431  -9.103  -4.231  1.00 98.75           H  
ATOM   1767 HD13 LEU A 112      15.758  -9.293  -3.085  1.00 98.75           H  
ATOM   1768  CD2 LEU A 112      17.707 -10.015  -4.792  1.00 98.75           C  
ATOM   1769 HD21 LEU A 112      17.629 -11.101  -4.843  1.00 98.75           H  
ATOM   1770 HD22 LEU A 112      18.007  -9.713  -3.789  1.00 98.75           H  
ATOM   1771 HD23 LEU A 112      18.470  -9.659  -5.485  1.00 98.75           H  
ATOM   1772  N   LYS A 113      16.489 -11.926  -8.933  1.00 98.21           N  
ATOM   1773  H   LYS A 113      17.111 -12.293  -8.227  1.00 98.21           H  
ATOM   1774  CA  LYS A 113      15.884 -12.877  -9.863  1.00 98.21           C  
ATOM   1775  HA  LYS A 113      15.074 -12.394 -10.409  1.00 98.21           H  
ATOM   1776  C   LYS A 113      15.283 -14.015  -9.051  1.00 98.21           C  
ATOM   1777  CB  LYS A 113      16.919 -13.371 -10.887  1.00 98.21           C  
ATOM   1778  HB2 LYS A 113      17.776 -13.796 -10.364  1.00 98.21           H  
ATOM   1779  HB3 LYS A 113      16.459 -14.157 -11.486  1.00 98.21           H  
ATOM   1780  O   LYS A 113      16.013 -14.766  -8.406  1.00 98.21           O  
ATOM   1781  CG  LYS A 113      17.394 -12.249 -11.825  1.00 98.21           C  
ATOM   1782  HG2 LYS A 113      16.528 -11.793 -12.304  1.00 98.21           H  
ATOM   1783  HG3 LYS A 113      17.918 -11.487 -11.248  1.00 98.21           H  
ATOM   1784  CD  LYS A 113      18.336 -12.795 -12.907  1.00 98.21           C  
ATOM   1785  HD2 LYS A 113      17.809 -13.550 -13.490  1.00 98.21           H  
ATOM   1786  HD3 LYS A 113      19.204 -13.250 -12.431  1.00 98.21           H  
ATOM   1787  CE  LYS A 113      18.789 -11.656 -13.830  1.00 98.21           C  
ATOM   1788  HE2 LYS A 113      19.299 -10.904 -13.228  1.00 98.21           H  
ATOM   1789  HE3 LYS A 113      17.903 -11.188 -14.259  1.00 98.21           H  
ATOM   1790  NZ  LYS A 113      19.684 -12.138 -14.914  1.00 98.21           N  
ATOM   1791  HZ1 LYS A 113      19.962 -11.368 -15.505  1.00 98.21           H  
ATOM   1792  HZ2 LYS A 113      19.211 -12.817 -15.492  1.00 98.21           H  
ATOM   1793  HZ3 LYS A 113      20.520 -12.556 -14.532  1.00 98.21           H  
ATOM   1794  N   ALA A 114      13.961 -14.119  -9.069  1.00 98.56           N  
ATOM   1795  H   ALA A 114      13.435 -13.467  -9.632  1.00 98.56           H  
ATOM   1796  CA  ALA A 114      13.242 -15.263  -8.526  1.00 98.56           C  
ATOM   1797  HA  ALA A 114      13.802 -15.696  -7.698  1.00 98.56           H  
ATOM   1798  C   ALA A 114      13.086 -16.333  -9.611  1.00 98.56           C  
ATOM   1799  CB  ALA A 114      11.889 -14.788  -7.992  1.00 98.56           C  
ATOM   1800  HB1 ALA A 114      12.030 -14.024  -7.227  1.00 98.56           H  
ATOM   1801  HB2 ALA A 114      11.304 -14.364  -8.808  1.00 98.56           H  
ATOM   1802  HB3 ALA A 114      11.341 -15.624  -7.560  1.00 98.56           H  
ATOM   1803  O   ALA A 114      12.955 -16.008 -10.793  1.00 98.56           O  
ATOM   1804  N   LYS A 115      13.073 -17.610  -9.218  1.00 98.49           N  
ATOM   1805  H   LYS A 115      13.190 -17.824  -8.238  1.00 98.49           H  
ATOM   1806  CA  LYS A 115      12.632 -18.674 -10.128  1.00 98.49           C  
ATOM   1807  HA  LYS A 115      13.212 -18.613 -11.049  1.00 98.49           H  
ATOM   1808  C   LYS A 115      11.164 -18.457 -10.505  1.00 98.49           C  
ATOM   1809  CB  LYS A 115      12.832 -20.055  -9.498  1.00 98.49           C  
ATOM   1810  HB2 LYS A 115      12.392 -20.806 -10.154  1.00 98.49           H  
ATOM   1811  HB3 LYS A 115      12.305 -20.088  -8.545  1.00 98.49           H  
ATOM   1812  O   LYS A 115      10.380 -17.971  -9.689  1.00 98.49           O  
ATOM   1813  CG  LYS A 115      14.311 -20.395  -9.276  1.00 98.49           C  
ATOM   1814  HG2 LYS A 115      14.780 -19.644  -8.641  1.00 98.49           H  
ATOM   1815  HG3 LYS A 115      14.822 -20.416 -10.239  1.00 98.49           H  
ATOM   1816  CD  LYS A 115      14.427 -21.767  -8.605  1.00 98.49           C  
ATOM   1817  HD2 LYS A 115      13.932 -22.509  -9.232  1.00 98.49           H  
ATOM   1818  HD3 LYS A 115      13.927 -21.731  -7.636  1.00 98.49           H  
ATOM   1819  CE  LYS A 115      15.897 -22.149  -8.417  1.00 98.49           C  
ATOM   1820  HE2 LYS A 115      16.387 -22.114  -9.390  1.00 98.49           H  
ATOM   1821  HE3 LYS A 115      16.369 -21.407  -7.774  1.00 98.49           H  
ATOM   1822  NZ  LYS A 115      16.023 -23.508  -7.832  1.00 98.49           N  
ATOM   1823  HZ1 LYS A 115      15.561 -23.556  -6.935  1.00 98.49           H  
ATOM   1824  HZ2 LYS A 115      16.992 -23.771  -7.724  1.00 98.49           H  
ATOM   1825  HZ3 LYS A 115      15.586 -24.186  -8.440  1.00 98.49           H  
ATOM   1826  N   THR A 116      10.811 -18.818 -11.731  1.00 98.24           N  
ATOM   1827  H   THR A 116      11.484 -19.261 -12.341  1.00 98.24           H  
ATOM   1828  CA  THR A 116       9.426 -18.786 -12.210  1.00 98.24           C  
ATOM   1829  HA  THR A 116       9.026 -17.787 -12.035  1.00 98.24           H  
ATOM   1830  C   THR A 116       8.566 -19.808 -11.457  1.00 98.24           C  
ATOM   1831  CB  THR A 116       9.370 -19.076 -13.717  1.00 98.24           C  
ATOM   1832  HB  THR A 116       8.333 -19.172 -14.038  1.00 98.24           H  
ATOM   1833  O   THR A 116       9.107 -20.831 -11.017  1.00 98.24           O  
ATOM   1834  CG2 THR A 116      10.037 -17.959 -14.521  1.00 98.24           C  
ATOM   1835 HG21 THR A 116       9.539 -17.011 -14.319  1.00 98.24           H  
ATOM   1836 HG22 THR A 116      11.093 -17.877 -14.264  1.00 98.24           H  
ATOM   1837 HG23 THR A 116       9.950 -18.184 -15.584  1.00 98.24           H  
ATOM   1838  OG1 THR A 116      10.068 -20.268 -14.007  1.00 98.24           O  
ATOM   1839  HG1 THR A 116       9.460 -20.994 -13.852  1.00 98.24           H  
ATOM   1840  N   PRO A 117       7.246 -19.578 -11.342  1.00 98.27           N  
ATOM   1841  CA  PRO A 117       6.325 -20.586 -10.829  1.00 98.27           C  
ATOM   1842  HA  PRO A 117       6.579 -20.803  -9.791  1.00 98.27           H  
ATOM   1843  C   PRO A 117       6.400 -21.878 -11.641  1.00 98.27           C  
ATOM   1844  CB  PRO A 117       4.926 -19.964 -10.886  1.00 98.27           C  
ATOM   1845  HB2 PRO A 117       4.326 -20.245 -10.021  1.00 98.27           H  
ATOM   1846  HB3 PRO A 117       4.419 -20.253 -11.807  1.00 98.27           H  
ATOM   1847  O   PRO A 117       6.736 -21.874 -12.827  1.00 98.27           O  
ATOM   1848  CG  PRO A 117       5.205 -18.465 -10.919  1.00 98.27           C  
ATOM   1849  HG2 PRO A 117       4.396 -17.914 -11.398  1.00 98.27           H  
ATOM   1850  HG3 PRO A 117       5.363 -18.105  -9.902  1.00 98.27           H  
ATOM   1851  CD  PRO A 117       6.505 -18.382 -11.714  1.00 98.27           C  
ATOM   1852  HD2 PRO A 117       6.283 -18.410 -12.781  1.00 98.27           H  
ATOM   1853  HD3 PRO A 117       7.035 -17.464 -11.461  1.00 98.27           H  
ATOM   1854  N   LYS A 118       6.072 -23.006 -11.006  1.00 97.12           N  
ATOM   1855  H   LYS A 118       5.771 -22.937 -10.044  1.00 97.12           H  
ATOM   1856  CA  LYS A 118       6.060 -24.316 -11.681  1.00 97.12           C  
ATOM   1857  HA  LYS A 118       6.952 -24.415 -12.300  1.00 97.12           H  
ATOM   1858  C   LYS A 118       4.871 -24.479 -12.632  1.00 97.12           C  
ATOM   1859  CB  LYS A 118       6.032 -25.440 -10.640  1.00 97.12           C  
ATOM   1860  HB2 LYS A 118       5.910 -26.390 -11.161  1.00 97.12           H  
ATOM   1861  HB3 LYS A 118       5.169 -25.298  -9.989  1.00 97.12           H  
ATOM   1862  O   LYS A 118       4.938 -25.268 -13.565  1.00 97.12           O  
ATOM   1863  CG  LYS A 118       7.310 -25.512  -9.794  1.00 97.12           C  
ATOM   1864  HG2 LYS A 118       8.169 -25.685 -10.441  1.00 97.12           H  
ATOM   1865  HG3 LYS A 118       7.449 -24.576  -9.253  1.00 97.12           H  
ATOM   1866  CD  LYS A 118       7.176 -26.660  -8.790  1.00 97.12           C  
ATOM   1867  HD2 LYS A 118       6.288 -26.486  -8.181  1.00 97.12           H  
ATOM   1868  HD3 LYS A 118       7.054 -27.599  -9.330  1.00 97.12           H  
ATOM   1869  CE  LYS A 118       8.403 -26.743  -7.881  1.00 97.12           C  
ATOM   1870  HE2 LYS A 118       8.559 -25.762  -7.432  1.00 97.12           H  
ATOM   1871  HE3 LYS A 118       9.275 -26.986  -8.488  1.00 97.12           H  
ATOM   1872  NZ  LYS A 118       8.197 -27.758  -6.818  1.00 97.12           N  
ATOM   1873  HZ1 LYS A 118       8.988 -27.801  -6.192  1.00 97.12           H  
ATOM   1874  HZ2 LYS A 118       7.383 -27.515  -6.272  1.00 97.12           H  
ATOM   1875  HZ3 LYS A 118       8.038 -28.671  -7.220  1.00 97.12           H  
ATOM   1876  N   ASN A 119       3.783 -23.771 -12.355  1.00 96.83           N  
ATOM   1877  H   ASN A 119       3.819 -23.157 -11.554  1.00 96.83           H  
ATOM   1878  CA  ASN A 119       2.455 -23.945 -12.939  1.00 96.83           C  
ATOM   1879  HA  ASN A 119       2.494 -24.747 -13.676  1.00 96.83           H  
ATOM   1880  C   ASN A 119       1.963 -22.702 -13.701  1.00 96.83           C  
ATOM   1881  CB  ASN A 119       1.477 -24.373 -11.821  1.00 96.83           C  
ATOM   1882  HB2 ASN A 119       0.486 -24.514 -12.252  1.00 96.83           H  
ATOM   1883  HB3 ASN A 119       1.797 -25.329 -11.406  1.00 96.83           H  
ATOM   1884  O   ASN A 119       0.770 -22.585 -13.965  1.00 96.83           O  
ATOM   1885  CG  ASN A 119       1.371 -23.376 -10.670  1.00 96.83           C  
ATOM   1886  ND2 ASN A 119       0.294 -23.405  -9.922  1.00 96.83           N  
ATOM   1887 HD21 ASN A 119       0.271 -22.786  -9.124  1.00 96.83           H  
ATOM   1888 HD22 ASN A 119      -0.486 -24.008 -10.140  1.00 96.83           H  
ATOM   1889  OD1 ASN A 119       2.284 -22.607 -10.400  1.00 96.83           O  
ATOM   1890  N   GLY A 120       2.850 -21.771 -14.056  1.00 97.54           N  
ATOM   1891  H   GLY A 120       3.825 -21.882 -13.815  1.00 97.54           H  
ATOM   1892  CA  GLY A 120       2.467 -20.589 -14.820  1.00 97.54           C  
ATOM   1893  HA2 GLY A 120       1.635 -20.094 -14.320  1.00 97.54           H  
ATOM   1894  HA3 GLY A 120       2.125 -20.903 -15.807  1.00 97.54           H  
ATOM   1895  C   GLY A 120       3.598 -19.577 -14.999  1.00 97.54           C  
ATOM   1896  O   GLY A 120       4.715 -19.795 -14.520  1.00 97.54           O  
ATOM   1897  N   PRO A 121       3.326 -18.471 -15.710  1.00 98.31           N  
ATOM   1898  CA  PRO A 121       4.288 -17.392 -15.874  1.00 98.31           C  
ATOM   1899  HA  PRO A 121       5.222 -17.791 -16.270  1.00 98.31           H  
ATOM   1900  C   PRO A 121       4.559 -16.687 -14.533  1.00 98.31           C  
ATOM   1901  CB  PRO A 121       3.651 -16.451 -16.902  1.00 98.31           C  
ATOM   1902  HB2 PRO A 121       3.964 -15.415 -16.772  1.00 98.31           H  
ATOM   1903  HB3 PRO A 121       3.889 -16.796 -17.909  1.00 98.31           H  
ATOM   1904  O   PRO A 121       3.744 -16.765 -13.614  1.00 98.31           O  
ATOM   1905  CG  PRO A 121       2.155 -16.621 -16.645  1.00 98.31           C  
ATOM   1906  HG2 PRO A 121       1.560 -16.372 -17.524  1.00 98.31           H  
ATOM   1907  HG3 PRO A 121       1.857 -16.009 -15.794  1.00 98.31           H  
ATOM   1908  CD  PRO A 121       2.035 -18.100 -16.280  1.00 98.31           C  
ATOM   1909  HD2 PRO A 121       1.224 -18.238 -15.564  1.00 98.31           H  
ATOM   1910  HD3 PRO A 121       1.851 -18.689 -17.178  1.00 98.31           H  
ATOM   1911  N   PRO A 122       5.688 -15.972 -14.392  1.00 98.62           N  
ATOM   1912  CA  PRO A 122       5.867 -15.052 -13.273  1.00 98.62           C  
ATOM   1913  HA  PRO A 122       5.730 -15.581 -12.330  1.00 98.62           H  
ATOM   1914  C   PRO A 122       4.851 -13.896 -13.358  1.00 98.62           C  
ATOM   1915  CB  PRO A 122       7.313 -14.567 -13.400  1.00 98.62           C  
ATOM   1916  HB2 PRO A 122       7.980 -15.286 -12.924  1.00 98.62           H  
ATOM   1917  HB3 PRO A 122       7.464 -13.572 -12.980  1.00 98.62           H  
ATOM   1918  O   PRO A 122       4.258 -13.678 -14.420  1.00 98.62           O  
ATOM   1919  CG  PRO A 122       7.543 -14.577 -14.911  1.00 98.62           C  
ATOM   1920  HG2 PRO A 122       7.122 -13.672 -15.351  1.00 98.62           H  
ATOM   1921  HG3 PRO A 122       8.600 -14.667 -15.162  1.00 98.62           H  
ATOM   1922  CD  PRO A 122       6.744 -15.794 -15.379  1.00 98.62           C  
ATOM   1923  HD2 PRO A 122       7.380 -16.679 -15.392  1.00 98.62           H  
ATOM   1924  HD3 PRO A 122       6.338 -15.607 -16.373  1.00 98.62           H  
ATOM   1925  N   PRO A 123       4.683 -13.104 -12.284  1.00 98.86           N  
ATOM   1926  CA  PRO A 123       3.793 -11.952 -12.315  1.00 98.86           C  
ATOM   1927  HA  PRO A 123       2.765 -12.308 -12.372  1.00 98.86           H  
ATOM   1928  C   PRO A 123       4.099 -11.020 -13.497  1.00 98.86           C  
ATOM   1929  CB  PRO A 123       4.006 -11.235 -10.985  1.00 98.86           C  
ATOM   1930  HB2 PRO A 123       3.078 -10.798 -10.617  1.00 98.86           H  
ATOM   1931  HB3 PRO A 123       4.775 -10.474 -11.111  1.00 98.86           H  
ATOM   1932  O   PRO A 123       5.247 -10.618 -13.712  1.00 98.86           O  
ATOM   1933  CG  PRO A 123       4.555 -12.305 -10.048  1.00 98.86           C  
ATOM   1934  HG2 PRO A 123       5.203 -11.876  -9.284  1.00 98.86           H  
ATOM   1935  HG3 PRO A 123       3.725 -12.839  -9.586  1.00 98.86           H  
ATOM   1936  CD  PRO A 123       5.318 -13.242 -10.979  1.00 98.86           C  
ATOM   1937  HD2 PRO A 123       5.254 -14.264 -10.606  1.00 98.86           H  
ATOM   1938  HD3 PRO A 123       6.358 -12.922 -11.040  1.00 98.86           H  
ATOM   1939  N   CYS A 124       3.069 -10.666 -14.265  1.00 98.50           N  
ATOM   1940  H   CYS A 124       2.179 -11.120 -14.118  1.00 98.50           H  
ATOM   1941  CA  CYS A 124       3.203  -9.694 -15.351  1.00 98.50           C  
ATOM   1942  HA  CYS A 124       4.037 -10.020 -15.972  1.00 98.50           H  
ATOM   1943  C   CYS A 124       3.521  -8.286 -14.814  1.00 98.50           C  
ATOM   1944  CB  CYS A 124       1.935  -9.701 -16.221  1.00 98.50           C  
ATOM   1945  HB2 CYS A 124       1.703 -10.724 -16.514  1.00 98.50           H  
ATOM   1946  HB3 CYS A 124       2.110  -9.122 -17.128  1.00 98.50           H  
ATOM   1947  O   CYS A 124       3.209  -7.999 -13.649  1.00 98.50           O  
ATOM   1948  SG  CYS A 124       0.518  -8.978 -15.340  1.00 98.50           S  
ATOM   1949  HG  CYS A 124       0.899  -7.700 -15.415  1.00 98.50           H  
ATOM   1950  N   PRO A 125       4.086  -7.396 -15.652  1.00 97.67           N  
ATOM   1951  CA  PRO A 125       4.233  -5.988 -15.311  1.00 97.67           C  
ATOM   1952  HA  PRO A 125       4.948  -5.905 -14.493  1.00 97.67           H  
ATOM   1953  C   PRO A 125       2.907  -5.370 -14.883  1.00 97.67           C  
ATOM   1954  CB  PRO A 125       4.809  -5.312 -16.552  1.00 97.67           C  
ATOM   1955  HB2 PRO A 125       5.505  -4.522 -16.268  1.00 97.67           H  
ATOM   1956  HB3 PRO A 125       4.012  -4.926 -17.188  1.00 97.67           H  
ATOM   1957  O   PRO A 125       1.872  -5.609 -15.510  1.00 97.67           O  
ATOM   1958  CG  PRO A 125       5.537  -6.442 -17.270  1.00 97.67           C  
ATOM   1959  HG2 PRO A 125       5.620  -6.254 -18.341  1.00 97.67           H  
ATOM   1960  HG3 PRO A 125       6.521  -6.586 -16.825  1.00 97.67           H  
ATOM   1961  CD  PRO A 125       4.651  -7.649 -16.972  1.00 97.67           C  
ATOM   1962  HD2 PRO A 125       5.252  -8.558 -16.990  1.00 97.67           H  
ATOM   1963  HD3 PRO A 125       3.850  -7.704 -17.709  1.00 97.67           H  
ATOM   1964  N   ARG A 126       2.934  -4.625 -13.777  1.00 97.49           N  
ATOM   1965  H   ARG A 126       3.818  -4.460 -13.318  1.00 97.49           H  
ATOM   1966  CA  ARG A 126       1.716  -4.116 -13.143  1.00 97.49           C  
ATOM   1967  HA  ARG A 126       1.055  -3.754 -13.930  1.00 97.49           H  
ATOM   1968  C   ARG A 126       1.982  -2.950 -12.208  1.00 97.49           C  
ATOM   1969  CB  ARG A 126       0.998  -5.254 -12.395  1.00 97.49           C  
ATOM   1970  HB2 ARG A 126       0.080  -4.872 -11.949  1.00 97.49           H  
ATOM   1971  HB3 ARG A 126       0.720  -6.028 -13.110  1.00 97.49           H  
ATOM   1972  O   ARG A 126       3.091  -2.787 -11.696  1.00 97.49           O  
ATOM   1973  CG  ARG A 126       1.875  -5.869 -11.291  1.00 97.49           C  
ATOM   1974  HG2 ARG A 126       2.821  -6.223 -11.700  1.00 97.49           H  
ATOM   1975  HG3 ARG A 126       2.108  -5.106 -10.549  1.00 97.49           H  
ATOM   1976  CD  ARG A 126       1.166  -7.033 -10.610  1.00 97.49           C  
ATOM   1977  HD2 ARG A 126       1.698  -7.279  -9.691  1.00 97.49           H  
ATOM   1978  HD3 ARG A 126       0.152  -6.726 -10.352  1.00 97.49           H  
ATOM   1979  NE  ARG A 126       1.153  -8.209 -11.495  1.00 97.49           N  
ATOM   1980  HE  ARG A 126       1.800  -8.205 -12.270  1.00 97.49           H  
ATOM   1981  NH1 ARG A 126      -0.526  -9.317 -10.411  1.00 97.49           N  
ATOM   1982 HH11 ARG A 126      -0.728  -8.515  -9.832  1.00 97.49           H  
ATOM   1983 HH12 ARG A 126      -1.248 -10.023 -10.438  1.00 97.49           H  
ATOM   1984  NH2 ARG A 126       0.342 -10.176 -12.272  1.00 97.49           N  
ATOM   1985 HH21 ARG A 126       0.722  -9.959 -13.183  1.00 97.49           H  
ATOM   1986 HH22 ARG A 126      -0.388 -10.869 -12.188  1.00 97.49           H  
ATOM   1987  CZ  ARG A 126       0.336  -9.234 -11.380  1.00 97.49           C  
ATOM   1988  N   LEU A 127       0.932  -2.188 -11.948  1.00 96.27           N  
ATOM   1989  H   LEU A 127       0.072  -2.403 -12.433  1.00 96.27           H  
ATOM   1990  CA  LEU A 127       0.887  -1.161 -10.918  1.00 96.27           C  
ATOM   1991  HA  LEU A 127       1.765  -1.260 -10.280  1.00 96.27           H  
ATOM   1992  C   LEU A 127      -0.328  -1.352 -10.009  1.00 96.27           C  
ATOM   1993  CB  LEU A 127       0.957   0.213 -11.601  1.00 96.27           C  
ATOM   1994  HB2 LEU A 127       1.135   0.959 -10.827  1.00 96.27           H  
ATOM   1995  HB3 LEU A 127       1.836   0.211 -12.247  1.00 96.27           H  
ATOM   1996  O   LEU A 127      -1.224  -2.132 -10.316  1.00 96.27           O  
ATOM   1997  CG  LEU A 127      -0.260   0.668 -12.436  1.00 96.27           C  
ATOM   1998  HG  LEU A 127      -0.518  -0.088 -13.178  1.00 96.27           H  
ATOM   1999  CD1 LEU A 127      -1.484   1.023 -11.595  1.00 96.27           C  
ATOM   2000 HD11 LEU A 127      -1.178   1.604 -10.725  1.00 96.27           H  
ATOM   2001 HD12 LEU A 127      -2.014   0.127 -11.274  1.00 96.27           H  
ATOM   2002 HD13 LEU A 127      -2.202   1.589 -12.189  1.00 96.27           H  
ATOM   2003  CD2 LEU A 127       0.115   1.964 -13.148  1.00 96.27           C  
ATOM   2004 HD21 LEU A 127       0.286   2.764 -12.428  1.00 96.27           H  
ATOM   2005 HD22 LEU A 127      -0.684   2.250 -13.832  1.00 96.27           H  
ATOM   2006 HD23 LEU A 127       1.026   1.800 -13.724  1.00 96.27           H  
ATOM   2007  N   GLY A 128      -0.382  -0.637  -8.887  1.00 97.11           N  
ATOM   2008  H   GLY A 128       0.439  -0.109  -8.627  1.00 97.11           H  
ATOM   2009  CA  GLY A 128      -1.575  -0.582  -8.036  1.00 97.11           C  
ATOM   2010  HA2 GLY A 128      -1.408   0.153  -7.249  1.00 97.11           H  
ATOM   2011  HA3 GLY A 128      -2.425  -0.265  -8.641  1.00 97.11           H  
ATOM   2012  C   GLY A 128      -1.936  -1.910  -7.366  1.00 97.11           C  
ATOM   2013  O   GLY A 128      -3.024  -2.031  -6.812  1.00 97.11           O  
ATOM   2014  N   HIS A 129      -1.045  -2.898  -7.409  1.00 98.62           N  
ATOM   2015  H   HIS A 129      -0.192  -2.745  -7.928  1.00 98.62           H  
ATOM   2016  CA  HIS A 129      -1.136  -4.143  -6.658  1.00 98.62           C  
ATOM   2017  HA  HIS A 129      -2.156  -4.526  -6.710  1.00 98.62           H  
ATOM   2018  C   HIS A 129      -0.785  -3.928  -5.191  1.00 98.62           C  
ATOM   2019  CB  HIS A 129      -0.190  -5.175  -7.283  1.00 98.62           C  
ATOM   2020  HB2 HIS A 129      -0.208  -6.099  -6.706  1.00 98.62           H  
ATOM   2021  HB3 HIS A 129      -0.542  -5.397  -8.290  1.00 98.62           H  
ATOM   2022  O   HIS A 129      -0.111  -2.965  -4.812  1.00 98.62           O  
ATOM   2023  CG  HIS A 129       1.226  -4.683  -7.425  1.00 98.62           C  
ATOM   2024  CD2 HIS A 129       2.280  -4.926  -6.593  1.00 98.62           C  
ATOM   2025  HD2 HIS A 129       2.251  -5.497  -5.677  1.00 98.62           H  
ATOM   2026  ND1 HIS A 129       1.655  -3.874  -8.471  1.00 98.62           N  
ATOM   2027  CE1 HIS A 129       2.965  -3.687  -8.286  1.00 98.62           C  
ATOM   2028  HE1 HIS A 129       3.600  -3.111  -8.944  1.00 98.62           H  
ATOM   2029  NE2 HIS A 129       3.370  -4.306  -7.169  1.00 98.62           N  
ATOM   2030  HE2 HIS A 129       4.326  -4.304  -6.844  1.00 98.62           H  
ATOM   2031  N   SER A 130      -1.181  -4.888  -4.365  1.00 98.90           N  
ATOM   2032  H   SER A 130      -1.707  -5.665  -4.739  1.00 98.90           H  
ATOM   2033  CA  SER A 130      -0.703  -4.987  -2.994  1.00 98.90           C  
ATOM   2034  HA  SER A 130      -0.336  -4.014  -2.666  1.00 98.90           H  
ATOM   2035  C   SER A 130       0.443  -5.985  -2.880  1.00 98.90           C  
ATOM   2036  CB  SER A 130      -1.843  -5.361  -2.068  1.00 98.90           C  
ATOM   2037  HB2 SER A 130      -2.606  -4.583  -2.096  1.00 98.90           H  
ATOM   2038  HB3 SER A 130      -1.429  -5.417  -1.062  1.00 98.90           H  
ATOM   2039  O   SER A 130       0.448  -7.006  -3.567  1.00 98.90           O  
ATOM   2040  OG  SER A 130      -2.419  -6.601  -2.439  1.00 98.90           O  
ATOM   2041  HG  SER A 130      -1.734  -7.273  -2.447  1.00 98.90           H  
ATOM   2042  N   PHE A 131       1.387  -5.713  -1.983  1.00 98.90           N  
ATOM   2043  H   PHE A 131       1.298  -4.882  -1.415  1.00 98.90           H  
ATOM   2044  CA  PHE A 131       2.514  -6.588  -1.680  1.00 98.90           C  
ATOM   2045  HA  PHE A 131       2.286  -7.600  -2.013  1.00 98.90           H  
ATOM   2046  C   PHE A 131       2.720  -6.599  -0.166  1.00 98.90           C  
ATOM   2047  CB  PHE A 131       3.747  -6.080  -2.442  1.00 98.90           C  
ATOM   2048  HB2 PHE A 131       3.447  -5.881  -3.471  1.00 98.90           H  
ATOM   2049  HB3 PHE A 131       4.071  -5.136  -2.004  1.00 98.90           H  
ATOM   2050  O   PHE A 131       3.017  -5.553   0.407  1.00 98.90           O  
ATOM   2051  CG  PHE A 131       4.919  -7.037  -2.511  1.00 98.90           C  
ATOM   2052  CD1 PHE A 131       6.209  -6.621  -2.128  1.00 98.90           C  
ATOM   2053  HD1 PHE A 131       6.368  -5.628  -1.734  1.00 98.90           H  
ATOM   2054  CD2 PHE A 131       4.735  -8.322  -3.055  1.00 98.90           C  
ATOM   2055  HD2 PHE A 131       3.751  -8.644  -3.363  1.00 98.90           H  
ATOM   2056  CE1 PHE A 131       7.306  -7.483  -2.296  1.00 98.90           C  
ATOM   2057  HE1 PHE A 131       8.298  -7.148  -2.031  1.00 98.90           H  
ATOM   2058  CE2 PHE A 131       5.832  -9.182  -3.227  1.00 98.90           C  
ATOM   2059  HE2 PHE A 131       5.685 -10.165  -3.651  1.00 98.90           H  
ATOM   2060  CZ  PHE A 131       7.119  -8.759  -2.853  1.00 98.90           C  
ATOM   2061  HZ  PHE A 131       7.968  -9.408  -3.007  1.00 98.90           H  
ATOM   2062  N   SER A 132       2.514  -7.750   0.474  1.00 98.86           N  
ATOM   2063  H   SER A 132       2.209  -8.546  -0.066  1.00 98.86           H  
ATOM   2064  CA  SER A 132       2.456  -7.857   1.940  1.00 98.86           C  
ATOM   2065  HA  SER A 132       2.827  -6.936   2.390  1.00 98.86           H  
ATOM   2066  C   SER A 132       3.324  -9.008   2.438  1.00 98.86           C  
ATOM   2067  CB  SER A 132       1.008  -8.051   2.404  1.00 98.86           C  
ATOM   2068  HB2 SER A 132       0.663  -9.035   2.088  1.00 98.86           H  
ATOM   2069  HB3 SER A 132       0.964  -7.989   3.491  1.00 98.86           H  
ATOM   2070  O   SER A 132       3.364 -10.055   1.803  1.00 98.86           O  
ATOM   2071  OG  SER A 132       0.166  -7.062   1.833  1.00 98.86           O  
ATOM   2072  HG  SER A 132      -0.235  -6.509   2.507  1.00 98.86           H  
ATOM   2073  N   LEU A 133       4.015  -8.841   3.565  1.00 98.65           N  
ATOM   2074  H   LEU A 133       3.906  -7.982   4.085  1.00 98.65           H  
ATOM   2075  CA  LEU A 133       4.939  -9.841   4.111  1.00 98.65           C  
ATOM   2076  HA  LEU A 133       5.203 -10.553   3.329  1.00 98.65           H  
ATOM   2077  C   LEU A 133       4.295 -10.619   5.265  1.00 98.65           C  
ATOM   2078  CB  LEU A 133       6.227  -9.120   4.551  1.00 98.65           C  
ATOM   2079  HB2 LEU A 133       6.639  -8.581   3.697  1.00 98.65           H  
ATOM   2080  HB3 LEU A 133       5.963  -8.389   5.315  1.00 98.65           H  
ATOM   2081  O   LEU A 133       3.824 -10.011   6.223  1.00 98.65           O  
ATOM   2082  CG  LEU A 133       7.321 -10.042   5.125  1.00 98.65           C  
ATOM   2083  HG  LEU A 133       6.909 -10.662   5.921  1.00 98.65           H  
ATOM   2084  CD1 LEU A 133       7.928 -10.940   4.049  1.00 98.65           C  
ATOM   2085 HD11 LEU A 133       8.741 -11.523   4.482  1.00 98.65           H  
ATOM   2086 HD12 LEU A 133       7.176 -11.630   3.668  1.00 98.65           H  
ATOM   2087 HD13 LEU A 133       8.321 -10.330   3.236  1.00 98.65           H  
ATOM   2088  CD2 LEU A 133       8.446  -9.195   5.710  1.00 98.65           C  
ATOM   2089 HD21 LEU A 133       8.887  -8.560   4.942  1.00 98.65           H  
ATOM   2090 HD22 LEU A 133       8.059  -8.571   6.515  1.00 98.65           H  
ATOM   2091 HD23 LEU A 133       9.216  -9.846   6.125  1.00 98.65           H  
ATOM   2092  N   VAL A 134       4.335 -11.952   5.207  1.00 97.91           N  
ATOM   2093  H   VAL A 134       4.720 -12.383   4.378  1.00 97.91           H  
ATOM   2094  CA  VAL A 134       4.011 -12.837   6.337  1.00 97.91           C  
ATOM   2095  HA  VAL A 134       3.969 -12.238   7.247  1.00 97.91           H  
ATOM   2096  C   VAL A 134       5.127 -13.864   6.488  1.00 97.91           C  
ATOM   2097  CB  VAL A 134       2.650 -13.547   6.186  1.00 97.91           C  
ATOM   2098  HB  VAL A 134       2.725 -14.336   5.438  1.00 97.91           H  
ATOM   2099  O   VAL A 134       5.361 -14.679   5.593  1.00 97.91           O  
ATOM   2100  CG1 VAL A 134       2.252 -14.204   7.514  1.00 97.91           C  
ATOM   2101 HG11 VAL A 134       2.977 -14.968   7.795  1.00 97.91           H  
ATOM   2102 HG12 VAL A 134       1.278 -14.682   7.413  1.00 97.91           H  
ATOM   2103 HG13 VAL A 134       2.189 -13.455   8.303  1.00 97.91           H  
ATOM   2104  CG2 VAL A 134       1.528 -12.595   5.765  1.00 97.91           C  
ATOM   2105 HG21 VAL A 134       0.573 -13.120   5.750  1.00 97.91           H  
ATOM   2106 HG22 VAL A 134       1.478 -11.766   6.471  1.00 97.91           H  
ATOM   2107 HG23 VAL A 134       1.719 -12.207   4.764  1.00 97.91           H  
ATOM   2108  N   GLY A 135       5.839 -13.821   7.615  1.00 95.71           N  
ATOM   2109  H   GLY A 135       5.631 -13.102   8.294  1.00 95.71           H  
ATOM   2110  CA  GLY A 135       7.038 -14.636   7.810  1.00 95.71           C  
ATOM   2111  HA2 GLY A 135       7.484 -14.414   8.780  1.00 95.71           H  
ATOM   2112  HA3 GLY A 135       6.766 -15.691   7.783  1.00 95.71           H  
ATOM   2113  C   GLY A 135       8.079 -14.347   6.724  1.00 95.71           C  
ATOM   2114  O   GLY A 135       8.416 -13.195   6.480  1.00 95.71           O  
ATOM   2115  N   ASN A 136       8.556 -15.387   6.041  1.00 97.61           N  
ATOM   2116  H   ASN A 136       8.212 -16.313   6.253  1.00 97.61           H  
ATOM   2117  CA  ASN A 136       9.504 -15.271   4.928  1.00 97.61           C  
ATOM   2118  HA  ASN A 136      10.029 -14.321   5.025  1.00 97.61           H  
ATOM   2119  C   ASN A 136       8.825 -15.247   3.545  1.00 97.61           C  
ATOM   2120  CB  ASN A 136      10.554 -16.390   5.041  1.00 97.61           C  
ATOM   2121  HB2 ASN A 136      10.933 -16.450   6.062  1.00 97.61           H  
ATOM   2122  HB3 ASN A 136      11.391 -16.142   4.388  1.00 97.61           H  
ATOM   2123  O   ASN A 136       9.467 -15.577   2.547  1.00 97.61           O  
ATOM   2124  CG  ASN A 136      10.004 -17.750   4.639  1.00 97.61           C  
ATOM   2125  ND2 ASN A 136      10.724 -18.480   3.817  1.00 97.61           N  
ATOM   2126 HD21 ASN A 136      11.544 -18.088   3.376  1.00 97.61           H  
ATOM   2127 HD22 ASN A 136      10.357 -19.372   3.518  1.00 97.61           H  
ATOM   2128  OD1 ASN A 136       8.924 -18.153   5.047  1.00 97.61           O  
ATOM   2129  N   LYS A 137       7.530 -14.925   3.463  1.00 98.59           N  
ATOM   2130  H   LYS A 137       7.036 -14.682   4.310  1.00 98.59           H  
ATOM   2131  CA  LYS A 137       6.762 -14.958   2.213  1.00 98.59           C  
ATOM   2132  HA  LYS A 137       7.427 -15.163   1.374  1.00 98.59           H  
ATOM   2133  C   LYS A 137       6.097 -13.618   1.940  1.00 98.59           C  
ATOM   2134  CB  LYS A 137       5.717 -16.078   2.277  1.00 98.59           C  
ATOM   2135  HB2 LYS A 137       5.144 -15.981   3.199  1.00 98.59           H  
ATOM   2136  HB3 LYS A 137       5.026 -15.962   1.441  1.00 98.59           H  
ATOM   2137  O   LYS A 137       5.360 -13.112   2.785  1.00 98.59           O  
ATOM   2138  CG  LYS A 137       6.347 -17.476   2.206  1.00 98.59           C  
ATOM   2139  HG2 LYS A 137       6.851 -17.597   1.247  1.00 98.59           H  
ATOM   2140  HG3 LYS A 137       7.075 -17.596   3.009  1.00 98.59           H  
ATOM   2141  CD  LYS A 137       5.260 -18.545   2.358  1.00 98.59           C  
ATOM   2142  HD2 LYS A 137       4.780 -18.426   3.329  1.00 98.59           H  
ATOM   2143  HD3 LYS A 137       4.508 -18.409   1.581  1.00 98.59           H  
ATOM   2144  CE  LYS A 137       5.862 -19.950   2.259  1.00 98.59           C  
ATOM   2145  HE2 LYS A 137       6.402 -20.035   1.316  1.00 98.59           H  
ATOM   2146  HE3 LYS A 137       6.581 -20.077   3.068  1.00 98.59           H  
ATOM   2147  NZ  LYS A 137       4.803 -20.988   2.337  1.00 98.59           N  
ATOM   2148  HZ1 LYS A 137       5.205 -21.913   2.278  1.00 98.59           H  
ATOM   2149  HZ2 LYS A 137       4.293 -20.913   3.206  1.00 98.59           H  
ATOM   2150  HZ3 LYS A 137       4.142 -20.879   1.581  1.00 98.59           H  
ATOM   2151  N   CYS A 138       6.303 -13.074   0.743  1.00 98.84           N  
ATOM   2152  H   CYS A 138       6.910 -13.552   0.093  1.00 98.84           H  
ATOM   2153  CA  CYS A 138       5.522 -11.934   0.272  1.00 98.84           C  
ATOM   2154  HA  CYS A 138       5.151 -11.391   1.141  1.00 98.84           H  
ATOM   2155  C   CYS A 138       4.321 -12.406  -0.550  1.00 98.84           C  
ATOM   2156  CB  CYS A 138       6.363 -10.944  -0.533  1.00 98.84           C  
ATOM   2157  HB2 CYS A 138       5.740 -10.074  -0.743  1.00 98.84           H  
ATOM   2158  HB3 CYS A 138       6.661 -11.394  -1.480  1.00 98.84           H  
ATOM   2159  O   CYS A 138       4.471 -13.254  -1.425  1.00 98.84           O  
ATOM   2160  SG  CYS A 138       7.827 -10.391   0.371  1.00 98.84           S  
ATOM   2161  HG  CYS A 138       8.111  -9.358  -0.427  1.00 98.84           H  
ATOM   2162  N   TYR A 139       3.160 -11.808  -0.317  1.00 98.93           N  
ATOM   2163  H   TYR A 139       3.128 -11.125   0.426  1.00 98.93           H  
ATOM   2164  CA  TYR A 139       1.911 -12.057  -1.026  1.00 98.93           C  
ATOM   2165  HA  TYR A 139       2.000 -12.963  -1.626  1.00 98.93           H  
ATOM   2166  C   TYR A 139       1.642 -10.877  -1.954  1.00 98.93           C  
ATOM   2167  CB  TYR A 139       0.773 -12.276  -0.016  1.00 98.93           C  
ATOM   2168  HB2 TYR A 139      -0.166 -12.360  -0.562  1.00 98.93           H  
ATOM   2169  HB3 TYR A 139       0.697 -11.408   0.639  1.00 98.93           H  
ATOM   2170  O   TYR A 139       1.442  -9.751  -1.493  1.00 98.93           O  
ATOM   2171  CG  TYR A 139       0.965 -13.520   0.831  1.00 98.93           C  
ATOM   2172  CD1 TYR A 139       0.292 -14.713   0.504  1.00 98.93           C  
ATOM   2173  HD1 TYR A 139      -0.414 -14.736  -0.313  1.00 98.93           H  
ATOM   2174  CD2 TYR A 139       1.878 -13.501   1.904  1.00 98.93           C  
ATOM   2175  HD2 TYR A 139       2.398 -12.590   2.162  1.00 98.93           H  
ATOM   2176  CE1 TYR A 139       0.558 -15.893   1.224  1.00 98.93           C  
ATOM   2177  HE1 TYR A 139       0.050 -16.815   0.984  1.00 98.93           H  
ATOM   2178  CE2 TYR A 139       2.172 -14.684   2.600  1.00 98.93           C  
ATOM   2179  HE2 TYR A 139       2.938 -14.680   3.361  1.00 98.93           H  
ATOM   2180  OH  TYR A 139       1.840 -17.031   2.905  1.00 98.93           O  
ATOM   2181  HH  TYR A 139       2.346 -16.851   3.700  1.00 98.93           H  
ATOM   2182  CZ  TYR A 139       1.518 -15.884   2.256  1.00 98.93           C  
ATOM   2183  N   LEU A 140       1.677 -11.133  -3.259  1.00 98.95           N  
ATOM   2184  H   LEU A 140       1.808 -12.094  -3.539  1.00 98.95           H  
ATOM   2185  CA  LEU A 140       1.346 -10.180  -4.313  1.00 98.95           C  
ATOM   2186  HA  LEU A 140       1.438  -9.162  -3.933  1.00 98.95           H  
ATOM   2187  C   LEU A 140      -0.093 -10.429  -4.757  1.00 98.95           C  
ATOM   2188  CB  LEU A 140       2.334 -10.375  -5.475  1.00 98.95           C  
ATOM   2189  HB2 LEU A 140       3.343 -10.131  -5.142  1.00 98.95           H  
ATOM   2190  HB3 LEU A 140       2.323 -11.432  -5.741  1.00 98.95           H  
ATOM   2191  O   LEU A 140      -0.390 -11.531  -5.212  1.00 98.95           O  
ATOM   2192  CG  LEU A 140       1.997  -9.560  -6.735  1.00 98.95           C  
ATOM   2193  HG  LEU A 140       0.968  -9.742  -7.046  1.00 98.95           H  
ATOM   2194  CD1 LEU A 140       2.186  -8.070  -6.492  1.00 98.95           C  
ATOM   2195 HD11 LEU A 140       2.019  -7.531  -7.424  1.00 98.95           H  
ATOM   2196 HD12 LEU A 140       1.455  -7.727  -5.760  1.00 98.95           H  
ATOM   2197 HD13 LEU A 140       3.196  -7.874  -6.130  1.00 98.95           H  
ATOM   2198  CD2 LEU A 140       2.907  -9.978  -7.882  1.00 98.95           C  
ATOM   2199 HD21 LEU A 140       2.659  -9.401  -8.773  1.00 98.95           H  
ATOM   2200 HD22 LEU A 140       3.952  -9.818  -7.619  1.00 98.95           H  
ATOM   2201 HD23 LEU A 140       2.747 -11.034  -8.098  1.00 98.95           H  
ATOM   2202  N   PHE A 141      -0.959  -9.420  -4.665  1.00 98.94           N  
ATOM   2203  H   PHE A 141      -0.632  -8.526  -4.329  1.00 98.94           H  
ATOM   2204  CA  PHE A 141      -2.357  -9.552  -5.077  1.00 98.94           C  
ATOM   2205  HA  PHE A 141      -2.455 -10.452  -5.684  1.00 98.94           H  
ATOM   2206  C   PHE A 141      -2.825  -8.389  -5.958  1.00 98.94           C  
ATOM   2207  CB  PHE A 141      -3.261  -9.763  -3.853  1.00 98.94           C  
ATOM   2208  HB2 PHE A 141      -3.096  -8.960  -3.134  1.00 98.94           H  
ATOM   2209  HB3 PHE A 141      -2.983 -10.698  -3.367  1.00 98.94           H  
ATOM   2210  O   PHE A 141      -2.660  -7.212  -5.610  1.00 98.94           O  
ATOM   2211  CG  PHE A 141      -4.733  -9.817  -4.207  1.00 98.94           C  
ATOM   2212  CD1 PHE A 141      -5.548  -8.690  -4.001  1.00 98.94           C  
ATOM   2213  HD1 PHE A 141      -5.145  -7.819  -3.505  1.00 98.94           H  
ATOM   2214  CD2 PHE A 141      -5.270 -10.962  -4.821  1.00 98.94           C  
ATOM   2215  HD2 PHE A 141      -4.650 -11.828  -4.998  1.00 98.94           H  
ATOM   2216  CE1 PHE A 141      -6.872  -8.679  -4.470  1.00 98.94           C  
ATOM   2217  HE1 PHE A 141      -7.476  -7.790  -4.362  1.00 98.94           H  
ATOM   2218  CE2 PHE A 141      -6.607 -10.967  -5.249  1.00 98.94           C  
ATOM   2219  HE2 PHE A 141      -7.015 -11.845  -5.728  1.00 98.94           H  
ATOM   2220  CZ  PHE A 141      -7.395  -9.814  -5.110  1.00 98.94           C  
ATOM   2221  HZ  PHE A 141      -8.391  -9.797  -5.527  1.00 98.94           H  
ATOM   2222  N   GLY A 142      -3.452  -8.753  -7.077  1.00 98.80           N  
ATOM   2223  H   GLY A 142      -3.479  -9.738  -7.299  1.00 98.80           H  
ATOM   2224  CA  GLY A 142      -4.162  -7.852  -7.977  1.00 98.80           C  
ATOM   2225  HA2 GLY A 142      -4.957  -7.346  -7.430  1.00 98.80           H  
ATOM   2226  HA3 GLY A 142      -4.619  -8.458  -8.760  1.00 98.80           H  
ATOM   2227  C   GLY A 142      -3.276  -6.815  -8.665  1.00 98.80           C  
ATOM   2228  O   GLY A 142      -2.130  -7.096  -9.034  1.00 98.80           O  
ATOM   2229  N   GLY A 143      -3.839  -5.622  -8.858  1.00 98.04           N  
ATOM   2230  H   GLY A 143      -4.816  -5.519  -8.624  1.00 98.04           H  
ATOM   2231  CA  GLY A 143      -3.242  -4.504  -9.581  1.00 98.04           C  
ATOM   2232  HA2 GLY A 143      -2.167  -4.653  -9.686  1.00 98.04           H  
ATOM   2233  HA3 GLY A 143      -3.401  -3.586  -9.016  1.00 98.04           H  
ATOM   2234  C   GLY A 143      -3.836  -4.301 -10.973  1.00 98.04           C  
ATOM   2235  O   GLY A 143      -4.892  -4.835 -11.317  1.00 98.04           O  
ATOM   2236  N   LEU A 144      -3.128  -3.514 -11.772  1.00 95.90           N  
ATOM   2237  H   LEU A 144      -2.307  -3.072 -11.383  1.00 95.90           H  
ATOM   2238  CA  LEU A 144      -3.465  -3.162 -13.140  1.00 95.90           C  
ATOM   2239  HA  LEU A 144      -4.330  -3.746 -13.456  1.00 95.90           H  
ATOM   2240  C   LEU A 144      -2.293  -3.488 -14.063  1.00 95.90           C  
ATOM   2241  CB  LEU A 144      -3.801  -1.661 -13.192  1.00 95.90           C  
ATOM   2242  HB2 LEU A 144      -4.455  -1.392 -12.363  1.00 95.90           H  
ATOM   2243  HB3 LEU A 144      -2.876  -1.096 -13.077  1.00 95.90           H  
ATOM   2244  O   LEU A 144      -1.175  -3.026 -13.831  1.00 95.90           O  
ATOM   2245  CG  LEU A 144      -4.479  -1.243 -14.503  1.00 95.90           C  
ATOM   2246  HG  LEU A 144      -3.967  -1.705 -15.347  1.00 95.90           H  
ATOM   2247  CD1 LEU A 144      -5.943  -1.678 -14.502  1.00 95.90           C  
ATOM   2248 HD11 LEU A 144      -6.514  -1.035 -13.831  1.00 95.90           H  
ATOM   2249 HD12 LEU A 144      -6.043  -2.712 -14.171  1.00 95.90           H  
ATOM   2250 HD13 LEU A 144      -6.344  -1.606 -15.513  1.00 95.90           H  
ATOM   2251  CD2 LEU A 144      -4.420   0.271 -14.672  1.00 95.90           C  
ATOM   2252 HD21 LEU A 144      -4.949   0.569 -15.577  1.00 95.90           H  
ATOM   2253 HD22 LEU A 144      -3.381   0.592 -14.751  1.00 95.90           H  
ATOM   2254 HD23 LEU A 144      -4.873   0.752 -13.805  1.00 95.90           H  
ATOM   2255  N   ALA A 145      -2.557  -4.257 -15.114  1.00 95.01           N  
ATOM   2256  H   ALA A 145      -3.506  -4.582 -15.235  1.00 95.01           H  
ATOM   2257  CA  ALA A 145      -1.654  -4.435 -16.244  1.00 95.01           C  
ATOM   2258  HA  ALA A 145      -0.635  -4.193 -15.940  1.00 95.01           H  
ATOM   2259  C   ALA A 145      -2.037  -3.494 -17.397  1.00 95.01           C  
ATOM   2260  CB  ALA A 145      -1.670  -5.906 -16.671  1.00 95.01           C  
ATOM   2261  HB1 ALA A 145      -1.030  -6.045 -17.543  1.00 95.01           H  
ATOM   2262  HB2 ALA A 145      -1.295  -6.530 -15.859  1.00 95.01           H  
ATOM   2263  HB3 ALA A 145      -2.685  -6.208 -16.928  1.00 95.01           H  
ATOM   2264  O   ALA A 145      -3.179  -3.036 -17.484  1.00 95.01           O  
ATOM   2265  N   ASN A 146      -1.080  -3.231 -18.284  1.00 90.82           N  
ATOM   2266  H   ASN A 146      -0.183  -3.683 -18.177  1.00 90.82           H  
ATOM   2267  CA  ASN A 146      -1.325  -2.610 -19.581  1.00 90.82           C  
ATOM   2268  HA  ASN A 146      -2.355  -2.258 -19.645  1.00 90.82           H  
ATOM   2269  C   ASN A 146      -1.114  -3.677 -20.658  1.00 90.82           C  
ATOM   2270  CB  ASN A 146      -0.387  -1.403 -19.762  1.00 90.82           C  
ATOM   2271  HB2 ASN A 146      -0.550  -0.685 -18.958  1.00 90.82           H  
ATOM   2272  HB3 ASN A 146       0.650  -1.736 -19.732  1.00 90.82           H  
ATOM   2273  O   ASN A 146      -0.004  -4.189 -20.791  1.00 90.82           O  
ATOM   2274  CG  ASN A 146      -0.621  -0.675 -21.073  1.00 90.82           C  
ATOM   2275  ND2 ASN A 146       0.282   0.192 -21.453  1.00 90.82           N  
ATOM   2276 HD21 ASN A 146       0.099   0.733 -22.287  1.00 90.82           H  
ATOM   2277 HD22 ASN A 146       1.099   0.382 -20.891  1.00 90.82           H  
ATOM   2278  OD1 ASN A 146      -1.634  -0.841 -21.741  1.00 90.82           O  
ATOM   2279  N   ASP A 147      -2.170  -4.017 -21.394  1.00 89.58           N  
ATOM   2280  H   ASP A 147      -3.053  -3.560 -21.216  1.00 89.58           H  
ATOM   2281  CA  ASP A 147      -2.120  -5.013 -22.473  1.00 89.58           C  
ATOM   2282  HA  ASP A 147      -1.342  -5.742 -22.248  1.00 89.58           H  
ATOM   2283  C   ASP A 147      -1.736  -4.396 -23.830  1.00 89.58           C  
ATOM   2284  CB  ASP A 147      -3.457  -5.767 -22.547  1.00 89.58           C  
ATOM   2285  HB2 ASP A 147      -4.272  -5.045 -22.591  1.00 89.58           H  
ATOM   2286  HB3 ASP A 147      -3.486  -6.354 -23.465  1.00 89.58           H  
ATOM   2287  O   ASP A 147      -1.704  -5.092 -24.843  1.00 89.58           O  
ATOM   2288  CG  ASP A 147      -3.698  -6.740 -21.387  1.00 89.58           C  
ATOM   2289  OD1 ASP A 147      -2.762  -7.121 -20.640  1.00 89.58           O  
ATOM   2290  OD2 ASP A 147      -4.856  -7.175 -21.216  1.00 89.58           O  
ATOM   2291  N   SER A 148      -1.449  -3.092 -23.869  1.00 84.84           N  
ATOM   2292  H   SER A 148      -1.449  -2.574 -23.002  1.00 84.84           H  
ATOM   2293  CA  SER A 148      -0.967  -2.414 -25.070  1.00 84.84           C  
ATOM   2294  HA  SER A 148      -1.416  -2.881 -25.947  1.00 84.84           H  
ATOM   2295  C   SER A 148       0.550  -2.485 -25.197  1.00 84.84           C  
ATOM   2296  CB  SER A 148      -1.393  -0.957 -25.050  1.00 84.84           C  
ATOM   2297  HB2 SER A 148      -2.464  -0.905 -24.854  1.00 84.84           H  
ATOM   2298  HB3 SER A 148      -0.861  -0.429 -24.259  1.00 84.84           H  
ATOM   2299  O   SER A 148       1.279  -2.261 -24.230  1.00 84.84           O  
ATOM   2300  OG  SER A 148      -1.113  -0.346 -26.292  1.00 84.84           O  
ATOM   2301  HG  SER A 148      -1.244   0.593 -26.140  1.00 84.84           H  
ATOM   2302  N   GLU A 149       1.027  -2.705 -26.422  1.00 79.27           N  
ATOM   2303  H   GLU A 149       0.376  -2.924 -27.162  1.00 79.27           H  
ATOM   2304  CA  GLU A 149       2.436  -2.504 -26.773  1.00 79.27           C  
ATOM   2305  HA  GLU A 149       3.062  -2.861 -25.955  1.00 79.27           H  
ATOM   2306  C   GLU A 149       2.783  -1.020 -26.979  1.00 79.27           C  
ATOM   2307  CB  GLU A 149       2.795  -3.308 -28.030  1.00 79.27           C  
ATOM   2308  HB2 GLU A 149       3.837  -3.097 -28.273  1.00 79.27           H  
ATOM   2309  HB3 GLU A 149       2.171  -2.980 -28.861  1.00 79.27           H  
ATOM   2310  O   GLU A 149       3.954  -0.656 -26.891  1.00 79.27           O  
ATOM   2311  CG  GLU A 149       2.637  -4.824 -27.835  1.00 79.27           C  
ATOM   2312  HG2 GLU A 149       3.103  -5.101 -26.890  1.00 79.27           H  
ATOM   2313  HG3 GLU A 149       1.576  -5.067 -27.773  1.00 79.27           H  
ATOM   2314  CD  GLU A 149       3.281  -5.647 -28.965  1.00 79.27           C  
ATOM   2315  OE1 GLU A 149       3.481  -6.863 -28.743  1.00 79.27           O  
ATOM   2316  OE2 GLU A 149       3.584  -5.070 -30.035  1.00 79.27           O  
ATOM   2317  N   ASP A 150       1.784  -0.157 -27.220  1.00 76.33           N  
ATOM   2318  H   ASP A 150       0.838  -0.509 -27.184  1.00 76.33           H  
ATOM   2319  CA  ASP A 150       1.956   1.297 -27.299  1.00 76.33           C  
ATOM   2320  HA  ASP A 150       2.987   1.510 -27.581  1.00 76.33           H  
ATOM   2321  C   ASP A 150       1.641   1.944 -25.935  1.00 76.33           C  
ATOM   2322  CB  ASP A 150       1.098   1.905 -28.422  1.00 76.33           C  
ATOM   2323  HB2 ASP A 150       1.366   1.426 -29.364  1.00 76.33           H  
ATOM   2324  HB3 ASP A 150       0.046   1.700 -28.225  1.00 76.33           H  
ATOM   2325  O   ASP A 150       0.467   2.026 -25.550  1.00 76.33           O  
ATOM   2326  CG  ASP A 150       1.298   3.426 -28.571  1.00 76.33           C  
ATOM   2327  OD1 ASP A 150       2.127   4.016 -27.833  1.00 76.33           O  
ATOM   2328  OD2 ASP A 150       0.592   4.024 -29.411  1.00 76.33           O  
ATOM   2329  N   PRO A 151       2.648   2.476 -25.211  1.00 67.17           N  
ATOM   2330  CA  PRO A 151       2.447   3.138 -23.920  1.00 67.17           C  
ATOM   2331  HA  PRO A 151       2.012   2.424 -23.221  1.00 67.17           H  
ATOM   2332  C   PRO A 151       1.543   4.376 -23.994  1.00 67.17           C  
ATOM   2333  CB  PRO A 151       3.847   3.543 -23.440  1.00 67.17           C  
ATOM   2334  HB2 PRO A 151       3.960   3.388 -22.367  1.00 67.17           H  
ATOM   2335  HB3 PRO A 151       4.043   4.586 -23.688  1.00 67.17           H  
ATOM   2336  O   PRO A 151       1.024   4.823 -22.971  1.00 67.17           O  
ATOM   2337  CG  PRO A 151       4.798   2.657 -24.239  1.00 67.17           C  
ATOM   2338  HG2 PRO A 151       4.905   1.694 -23.740  1.00 67.17           H  
ATOM   2339  HG3 PRO A 151       5.770   3.129 -24.383  1.00 67.17           H  
ATOM   2340  CD  PRO A 151       4.061   2.466 -25.555  1.00 67.17           C  
ATOM   2341  HD2 PRO A 151       4.376   1.523 -26.003  1.00 67.17           H  
ATOM   2342  HD3 PRO A 151       4.275   3.294 -26.230  1.00 67.17           H  
ATOM   2343  N   LYS A 152       1.359   4.963 -25.185  1.00 72.06           N  
ATOM   2344  H   LYS A 152       1.784   4.547 -26.001  1.00 72.06           H  
ATOM   2345  CA  LYS A 152       0.461   6.109 -25.384  1.00 72.06           C  
ATOM   2346  HA  LYS A 152       0.525   6.768 -24.518  1.00 72.06           H  
ATOM   2347  C   LYS A 152      -1.003   5.694 -25.486  1.00 72.06           C  
ATOM   2348  CB  LYS A 152       0.873   6.893 -26.632  1.00 72.06           C  
ATOM   2349  HB2 LYS A 152       0.821   6.245 -27.507  1.00 72.06           H  
ATOM   2350  HB3 LYS A 152       0.170   7.714 -26.776  1.00 72.06           H  
ATOM   2351  O   LYS A 152      -1.880   6.535 -25.305  1.00 72.06           O  
ATOM   2352  CG  LYS A 152       2.286   7.470 -26.494  1.00 72.06           C  
ATOM   2353  HG2 LYS A 152       2.334   8.097 -25.603  1.00 72.06           H  
ATOM   2354  HG3 LYS A 152       3.011   6.661 -26.402  1.00 72.06           H  
ATOM   2355  CD  LYS A 152       2.625   8.306 -27.726  1.00 72.06           C  
ATOM   2356  HD2 LYS A 152       2.586   7.665 -28.607  1.00 72.06           H  
ATOM   2357  HD3 LYS A 152       1.895   9.109 -27.829  1.00 72.06           H  
ATOM   2358  CE  LYS A 152       4.028   8.889 -27.562  1.00 72.06           C  
ATOM   2359  HE2 LYS A 152       4.727   8.063 -27.432  1.00 72.06           H  
ATOM   2360  HE3 LYS A 152       4.051   9.493 -26.654  1.00 72.06           H  
ATOM   2361  NZ  LYS A 152       4.401   9.703 -28.741  1.00 72.06           N  
ATOM   2362  HZ1 LYS A 152       3.751  10.468 -28.854  1.00 72.06           H  
ATOM   2363  HZ2 LYS A 152       4.369   9.127 -29.570  1.00 72.06           H  
ATOM   2364  HZ3 LYS A 152       5.335  10.071 -28.631  1.00 72.06           H  
ATOM   2365  N   ASN A 153      -1.272   4.417 -25.743  1.00 76.35           N  
ATOM   2366  H   ASN A 153      -0.498   3.777 -25.840  1.00 76.35           H  
ATOM   2367  CA  ASN A 153      -2.615   3.874 -25.857  1.00 76.35           C  
ATOM   2368  HA  ASN A 153      -3.344   4.656 -25.642  1.00 76.35           H  
ATOM   2369  C   ASN A 153      -2.829   2.771 -24.818  1.00 76.35           C  
ATOM   2370  CB  ASN A 153      -2.842   3.411 -27.303  1.00 76.35           C  
ATOM   2371  HB2 ASN A 153      -2.567   4.207 -27.995  1.00 76.35           H  
ATOM   2372  HB3 ASN A 153      -2.215   2.545 -27.515  1.00 76.35           H  
ATOM   2373  O   ASN A 153      -2.807   1.590 -25.146  1.00 76.35           O  
ATOM   2374  CG  ASN A 153      -4.297   3.059 -27.548  1.00 76.35           C  
ATOM   2375  ND2 ASN A 153      -4.569   2.262 -28.552  1.00 76.35           N  
ATOM   2376 HD21 ASN A 153      -3.811   1.855 -29.080  1.00 76.35           H  
ATOM   2377 HD22 ASN A 153      -5.538   2.001 -28.672  1.00 76.35           H  
ATOM   2378  OD1 ASN A 153      -5.209   3.515 -26.874  1.00 76.35           O  
ATOM   2379  N   ASN A 154      -3.004   3.151 -23.553  1.00 76.61           N  
ATOM   2380  H   ASN A 154      -2.963   4.137 -23.336  1.00 76.61           H  
ATOM   2381  CA  ASN A 154      -3.166   2.185 -22.467  1.00 76.61           C  
ATOM   2382  HA  ASN A 154      -2.320   1.498 -22.500  1.00 76.61           H  
ATOM   2383  C   ASN A 154      -4.442   1.347 -22.640  1.00 76.61           C  
ATOM   2384  CB  ASN A 154      -3.148   2.912 -21.109  1.00 76.61           C  
ATOM   2385  HB2 ASN A 154      -3.880   3.719 -21.118  1.00 76.61           H  
ATOM   2386  HB3 ASN A 154      -3.420   2.208 -20.323  1.00 76.61           H  
ATOM   2387  O   ASN A 154      -5.545   1.893 -22.707  1.00 76.61           O  
ATOM   2388  CG  ASN A 154      -1.776   3.462 -20.766  1.00 76.61           C  
ATOM   2389  ND2 ASN A 154      -1.694   4.524 -20.000  1.00 76.61           N  
ATOM   2390 HD21 ASN A 154      -0.775   4.941 -19.951  1.00 76.61           H  
ATOM   2391 HD22 ASN A 154      -2.523   4.996 -19.668  1.00 76.61           H  
ATOM   2392  OD1 ASN A 154      -0.754   2.946 -21.170  1.00 76.61           O  
ATOM   2393  N   ILE A 155      -4.285   0.021 -22.620  1.00 86.50           N  
ATOM   2394  H   ILE A 155      -3.344  -0.338 -22.540  1.00 86.50           H  
ATOM   2395  CA  ILE A 155      -5.381  -0.950 -22.550  1.00 86.50           C  
ATOM   2396  HA  ILE A 155      -6.330  -0.435 -22.701  1.00 86.50           H  
ATOM   2397  C   ILE A 155      -5.351  -1.553 -21.139  1.00 86.50           C  
ATOM   2398  CB  ILE A 155      -5.289  -2.005 -23.674  1.00 86.50           C  
ATOM   2399  HB  ILE A 155      -4.337  -2.529 -23.591  1.00 86.50           H  
ATOM   2400  O   ILE A 155      -4.613  -2.509 -20.890  1.00 86.50           O  
ATOM   2401  CG1 ILE A 155      -5.370  -1.321 -25.059  1.00 86.50           C  
ATOM   2402 HG12 ILE A 155      -4.634  -0.520 -25.121  1.00 86.50           H  
ATOM   2403 HG13 ILE A 155      -6.354  -0.871 -25.187  1.00 86.50           H  
ATOM   2404  CG2 ILE A 155      -6.439  -3.024 -23.527  1.00 86.50           C  
ATOM   2405 HG21 ILE A 155      -7.404  -2.530 -23.639  1.00 86.50           H  
ATOM   2406 HG22 ILE A 155      -6.343  -3.807 -24.280  1.00 86.50           H  
ATOM   2407 HG23 ILE A 155      -6.397  -3.519 -22.557  1.00 86.50           H  
ATOM   2408  CD1 ILE A 155      -5.100  -2.269 -26.234  1.00 86.50           C  
ATOM   2409 HD11 ILE A 155      -5.903  -2.999 -26.335  1.00 86.50           H  
ATOM   2410 HD12 ILE A 155      -5.042  -1.689 -27.155  1.00 86.50           H  
ATOM   2411 HD13 ILE A 155      -4.152  -2.786 -26.084  1.00 86.50           H  
ATOM   2412  N   PRO A 156      -6.084  -0.962 -20.177  1.00 88.96           N  
ATOM   2413  CA  PRO A 156      -6.023  -1.383 -18.786  1.00 88.96           C  
ATOM   2414  HA  PRO A 156      -4.984  -1.438 -18.461  1.00 88.96           H  
ATOM   2415  C   PRO A 156      -6.687  -2.751 -18.585  1.00 88.96           C  
ATOM   2416  CB  PRO A 156      -6.735  -0.270 -18.007  1.00 88.96           C  
ATOM   2417  HB2 PRO A 156      -7.272  -0.640 -17.133  1.00 88.96           H  
ATOM   2418  HB3 PRO A 156      -6.013   0.496 -17.724  1.00 88.96           H  
ATOM   2419  O   PRO A 156      -7.835  -2.955 -18.983  1.00 88.96           O  
ATOM   2420  CG  PRO A 156      -7.723   0.314 -19.010  1.00 88.96           C  
ATOM   2421  HG2 PRO A 156      -7.966   1.352 -18.784  1.00 88.96           H  
ATOM   2422  HG3 PRO A 156      -8.626  -0.296 -19.037  1.00 88.96           H  
ATOM   2423  CD  PRO A 156      -6.975   0.183 -20.329  1.00 88.96           C  
ATOM   2424  HD2 PRO A 156      -7.685   0.039 -21.143  1.00 88.96           H  
ATOM   2425  HD3 PRO A 156      -6.382   1.083 -20.492  1.00 88.96           H  
ATOM   2426  N   ARG A 157      -6.003  -3.657 -17.879  1.00 93.88           N  
ATOM   2427  H   ARG A 157      -5.038  -3.448 -17.667  1.00 93.88           H  
ATOM   2428  CA  ARG A 157      -6.568  -4.923 -17.389  1.00 93.88           C  
ATOM   2429  HA  ARG A 157      -7.635  -4.938 -17.610  1.00 93.88           H  
ATOM   2430  C   ARG A 157      -6.405  -5.034 -15.879  1.00 93.88           C  
ATOM   2431  CB  ARG A 157      -5.942  -6.100 -18.151  1.00 93.88           C  
ATOM   2432  HB2 ARG A 157      -6.207  -6.003 -19.204  1.00 93.88           H  
ATOM   2433  HB3 ARG A 157      -4.856  -6.053 -18.067  1.00 93.88           H  
ATOM   2434  O   ARG A 157      -5.292  -5.173 -15.373  1.00 93.88           O  
ATOM   2435  CG  ARG A 157      -6.442  -7.462 -17.628  1.00 93.88           C  
ATOM   2436  HG2 ARG A 157      -6.004  -7.656 -16.650  1.00 93.88           H  
ATOM   2437  HG3 ARG A 157      -7.526  -7.430 -17.521  1.00 93.88           H  
ATOM   2438  CD  ARG A 157      -6.089  -8.618 -18.572  1.00 93.88           C  
ATOM   2439  HD2 ARG A 157      -6.643  -8.482 -19.501  1.00 93.88           H  
ATOM   2440  HD3 ARG A 157      -6.401  -9.564 -18.129  1.00 93.88           H  
ATOM   2441  NE  ARG A 157      -4.659  -8.638 -18.899  1.00 93.88           N  
ATOM   2442  HE  ARG A 157      -4.413  -8.107 -19.722  1.00 93.88           H  
ATOM   2443  NH1 ARG A 157      -3.843  -9.910 -17.184  1.00 93.88           N  
ATOM   2444 HH11 ARG A 157      -3.054 -10.269 -16.666  1.00 93.88           H  
ATOM   2445 HH12 ARG A 157      -4.793 -10.045 -16.868  1.00 93.88           H  
ATOM   2446  NH2 ARG A 157      -2.445  -8.929 -18.633  1.00 93.88           N  
ATOM   2447 HH21 ARG A 157      -1.624  -9.276 -18.157  1.00 93.88           H  
ATOM   2448 HH22 ARG A 157      -2.366  -8.299 -19.418  1.00 93.88           H  
ATOM   2449  CZ  ARG A 157      -3.657  -9.164 -18.236  1.00 93.88           C  
ATOM   2450  N   TYR A 158      -7.526  -4.996 -15.163  1.00 95.45           N  
ATOM   2451  H   TYR A 158      -8.400  -4.848 -15.647  1.00 95.45           H  
ATOM   2452  CA  TYR A 158      -7.565  -5.247 -13.722  1.00 95.45           C  
ATOM   2453  HA  TYR A 158      -6.806  -4.633 -13.238  1.00 95.45           H  
ATOM   2454  C   TYR A 158      -7.239  -6.711 -13.418  1.00 95.45           C  
ATOM   2455  CB  TYR A 158      -8.932  -4.859 -13.144  1.00 95.45           C  
ATOM   2456  HB2 TYR A 158      -8.941  -5.097 -12.081  1.00 95.45           H  
ATOM   2457  HB3 TYR A 158      -9.706  -5.459 -13.623  1.00 95.45           H  
ATOM   2458  O   TYR A 158      -7.631  -7.615 -14.158  1.00 95.45           O  
ATOM   2459  CG  TYR A 158      -9.271  -3.390 -13.293  1.00 95.45           C  
ATOM   2460  CD1 TYR A 158      -8.655  -2.445 -12.452  1.00 95.45           C  
ATOM   2461  HD1 TYR A 158      -7.947  -2.762 -11.700  1.00 95.45           H  
ATOM   2462  CD2 TYR A 158     -10.186  -2.966 -14.277  1.00 95.45           C  
ATOM   2463  HD2 TYR A 158     -10.668  -3.690 -14.918  1.00 95.45           H  
ATOM   2464  CE1 TYR A 158      -8.946  -1.077 -12.605  1.00 95.45           C  
ATOM   2465  HE1 TYR A 158      -8.463  -0.338 -11.982  1.00 95.45           H  
ATOM   2466  CE2 TYR A 158     -10.486  -1.597 -14.420  1.00 95.45           C  
ATOM   2467  HE2 TYR A 158     -11.186  -1.261 -15.171  1.00 95.45           H  
ATOM   2468  OH  TYR A 158     -10.155   0.669 -13.687  1.00 95.45           O  
ATOM   2469  HH  TYR A 158      -9.552   1.195 -13.157  1.00 95.45           H  
ATOM   2470  CZ  TYR A 158      -9.859  -0.651 -13.584  1.00 95.45           C  
ATOM   2471  N   LEU A 159      -6.552  -6.944 -12.302  1.00 98.24           N  
ATOM   2472  H   LEU A 159      -6.227  -6.149 -11.770  1.00 98.24           H  
ATOM   2473  CA  LEU A 159      -6.062  -8.255 -11.889  1.00 98.24           C  
ATOM   2474  HA  LEU A 159      -6.377  -9.011 -12.608  1.00 98.24           H  
ATOM   2475  C   LEU A 159      -6.625  -8.650 -10.517  1.00 98.24           C  
ATOM   2476  CB  LEU A 159      -4.524  -8.220 -11.856  1.00 98.24           C  
ATOM   2477  HB2 LEU A 159      -4.159  -9.219 -11.618  1.00 98.24           H  
ATOM   2478  HB3 LEU A 159      -4.228  -7.555 -11.045  1.00 98.24           H  
ATOM   2479  O   LEU A 159      -6.853  -7.797  -9.659  1.00 98.24           O  
ATOM   2480  CG  LEU A 159      -3.823  -7.729 -13.135  1.00 98.24           C  
ATOM   2481  HG  LEU A 159      -4.195  -6.744 -13.415  1.00 98.24           H  
ATOM   2482  CD1 LEU A 159      -2.323  -7.603 -12.886  1.00 98.24           C  
ATOM   2483 HD11 LEU A 159      -1.915  -8.597 -12.702  1.00 98.24           H  
ATOM   2484 HD12 LEU A 159      -2.146  -6.963 -12.022  1.00 98.24           H  
ATOM   2485 HD13 LEU A 159      -1.839  -7.159 -13.756  1.00 98.24           H  
ATOM   2486  CD2 LEU A 159      -4.023  -8.696 -14.298  1.00 98.24           C  
ATOM   2487 HD21 LEU A 159      -3.486  -8.298 -15.159  1.00 98.24           H  
ATOM   2488 HD22 LEU A 159      -5.084  -8.754 -14.541  1.00 98.24           H  
ATOM   2489 HD23 LEU A 159      -3.645  -9.683 -14.033  1.00 98.24           H  
ATOM   2490  N   ASN A 160      -6.801  -9.951 -10.294  1.00 98.64           N  
ATOM   2491  H   ASN A 160      -6.703 -10.583 -11.075  1.00 98.64           H  
ATOM   2492  CA  ASN A 160      -7.058 -10.589  -8.992  1.00 98.64           C  
ATOM   2493  HA  ASN A 160      -6.749  -9.910  -8.198  1.00 98.64           H  
ATOM   2494  C   ASN A 160      -6.234 -11.873  -8.809  1.00 98.64           C  
ATOM   2495  CB  ASN A 160      -8.550 -10.903  -8.807  1.00 98.64           C  
ATOM   2496  HB2 ASN A 160      -9.136  -9.984  -8.782  1.00 98.64           H  
ATOM   2497  HB3 ASN A 160      -8.685 -11.363  -7.828  1.00 98.64           H  
ATOM   2498  O   ASN A 160      -6.596 -12.750  -8.025  1.00 98.64           O  
ATOM   2499  CG  ASN A 160      -9.127 -11.851  -9.845  1.00 98.64           C  
ATOM   2500  ND2 ASN A 160     -10.321 -12.330  -9.598  1.00 98.64           N  
ATOM   2501 HD21 ASN A 160     -10.677 -13.017 -10.247  1.00 98.64           H  
ATOM   2502 HD22 ASN A 160     -10.742 -12.134  -8.702  1.00 98.64           H  
ATOM   2503  OD1 ASN A 160      -8.550 -12.151 -10.880  1.00 98.64           O  
ATOM   2504  N   ASP A 161      -5.143 -12.009  -9.555  1.00 98.80           N  
ATOM   2505  H   ASP A 161      -4.790 -11.207 -10.057  1.00 98.80           H  
ATOM   2506  CA  ASP A 161      -4.195 -13.090  -9.347  1.00 98.80           C  
ATOM   2507  HA  ASP A 161      -4.757 -14.022  -9.298  1.00 98.80           H  
ATOM   2508  C   ASP A 161      -3.477 -12.923  -7.999  1.00 98.80           C  
ATOM   2509  CB  ASP A 161      -3.235 -13.209 -10.548  1.00 98.80           C  
ATOM   2510  HB2 ASP A 161      -3.810 -13.569 -11.401  1.00 98.80           H  
ATOM   2511  HB3 ASP A 161      -2.481 -13.961 -10.317  1.00 98.80           H  
ATOM   2512  O   ASP A 161      -3.253 -11.812  -7.506  1.00 98.80           O  
ATOM   2513  CG  ASP A 161      -2.533 -11.910 -10.968  1.00 98.80           C  
ATOM   2514  OD1 ASP A 161      -2.742 -10.848 -10.350  1.00 98.80           O  
ATOM   2515  OD2 ASP A 161      -1.746 -11.929 -11.942  1.00 98.80           O  
ATOM   2516  N   LEU A 162      -3.131 -14.060  -7.398  1.00 98.91           N  
ATOM   2517  H   LEU A 162      -3.329 -14.931  -7.870  1.00 98.91           H  
ATOM   2518  CA  LEU A 162      -2.326 -14.146  -6.188  1.00 98.91           C  
ATOM   2519  HA  LEU A 162      -2.105 -13.139  -5.832  1.00 98.91           H  
ATOM   2520  C   LEU A 162      -1.015 -14.849  -6.531  1.00 98.91           C  
ATOM   2521  CB  LEU A 162      -3.108 -14.893  -5.092  1.00 98.91           C  
ATOM   2522  HB2 LEU A 162      -3.328 -15.896  -5.458  1.00 98.91           H  
ATOM   2523  HB3 LEU A 162      -4.056 -14.384  -4.918  1.00 98.91           H  
ATOM   2524  O   LEU A 162      -1.030 -15.939  -7.099  1.00 98.91           O  
ATOM   2525  CG  LEU A 162      -2.343 -15.012  -3.758  1.00 98.91           C  
ATOM   2526  HG  LEU A 162      -1.341 -15.402  -3.936  1.00 98.91           H  
ATOM   2527  CD1 LEU A 162      -2.229 -13.674  -3.026  1.00 98.91           C  
ATOM   2528 HD11 LEU A 162      -1.731 -13.820  -2.067  1.00 98.91           H  
ATOM   2529 HD12 LEU A 162      -3.218 -13.250  -2.856  1.00 98.91           H  
ATOM   2530 HD13 LEU A 162      -1.633 -12.978  -3.617  1.00 98.91           H  
ATOM   2531  CD2 LEU A 162      -3.055 -15.990  -2.831  1.00 98.91           C  
ATOM   2532 HD21 LEU A 162      -4.064 -15.642  -2.609  1.00 98.91           H  
ATOM   2533 HD22 LEU A 162      -3.109 -16.966  -3.313  1.00 98.91           H  
ATOM   2534 HD23 LEU A 162      -2.488 -16.099  -1.907  1.00 98.91           H  
ATOM   2535  N   TYR A 163       0.101 -14.252  -6.127  1.00 98.94           N  
ATOM   2536  H   TYR A 163       0.025 -13.349  -5.681  1.00 98.94           H  
ATOM   2537  CA  TYR A 163       1.405 -14.907  -6.137  1.00 98.94           C  
ATOM   2538  HA  TYR A 163       1.281 -15.955  -6.410  1.00 98.94           H  
ATOM   2539  C   TYR A 163       2.036 -14.860  -4.757  1.00 98.94           C  
ATOM   2540  CB  TYR A 163       2.361 -14.273  -7.148  1.00 98.94           C  
ATOM   2541  HB2 TYR A 163       2.481 -13.213  -6.926  1.00 98.94           H  
ATOM   2542  HB3 TYR A 163       3.337 -14.743  -7.028  1.00 98.94           H  
ATOM   2543  O   TYR A 163       1.845 -13.907  -3.997  1.00 98.94           O  
ATOM   2544  CG  TYR A 163       1.960 -14.421  -8.589  1.00 98.94           C  
ATOM   2545  CD1 TYR A 163       2.592 -15.378  -9.407  1.00 98.94           C  
ATOM   2546  HD1 TYR A 163       3.320 -16.055  -8.985  1.00 98.94           H  
ATOM   2547  CD2 TYR A 163       1.002 -13.550  -9.128  1.00 98.94           C  
ATOM   2548  HD2 TYR A 163       0.523 -12.807  -8.508  1.00 98.94           H  
ATOM   2549  CE1 TYR A 163       2.255 -15.467 -10.772  1.00 98.94           C  
ATOM   2550  HE1 TYR A 163       2.718 -16.202 -11.414  1.00 98.94           H  
ATOM   2551  CE2 TYR A 163       0.654 -13.665 -10.478  1.00 98.94           C  
ATOM   2552  HE2 TYR A 163      -0.088 -12.997 -10.889  1.00 98.94           H  
ATOM   2553  OH  TYR A 163       0.867 -14.739 -12.599  1.00 98.94           O  
ATOM   2554  HH  TYR A 163       0.105 -14.182 -12.775  1.00 98.94           H  
ATOM   2555  CZ  TYR A 163       1.256 -14.631 -11.303  1.00 98.94           C  
ATOM   2556  N   ILE A 164       2.857 -15.864  -4.473  1.00 98.90           N  
ATOM   2557  H   ILE A 164       2.951 -16.606  -5.152  1.00 98.90           H  
ATOM   2558  CA  ILE A 164       3.703 -15.911  -3.287  1.00 98.90           C  
ATOM   2559  HA  ILE A 164       3.494 -15.041  -2.664  1.00 98.90           H  
ATOM   2560  C   ILE A 164       5.162 -15.837  -3.733  1.00 98.90           C  
ATOM   2561  CB  ILE A 164       3.382 -17.158  -2.439  1.00 98.90           C  
ATOM   2562  HB  ILE A 164       3.557 -18.049  -3.043  1.00 98.90           H  
ATOM   2563  O   ILE A 164       5.580 -16.573  -4.620  1.00 98.90           O  
ATOM   2564  CG1 ILE A 164       1.897 -17.139  -2.005  1.00 98.90           C  
ATOM   2565 HG12 ILE A 164       1.708 -16.244  -1.411  1.00 98.90           H  
ATOM   2566 HG13 ILE A 164       1.265 -17.089  -2.891  1.00 98.90           H  
ATOM   2567  CG2 ILE A 164       4.304 -17.210  -1.208  1.00 98.90           C  
ATOM   2568 HG21 ILE A 164       4.115 -16.339  -0.580  1.00 98.90           H  
ATOM   2569 HG22 ILE A 164       5.351 -17.229  -1.509  1.00 98.90           H  
ATOM   2570 HG23 ILE A 164       4.112 -18.125  -0.648  1.00 98.90           H  
ATOM   2571  CD1 ILE A 164       1.452 -18.371  -1.208  1.00 98.90           C  
ATOM   2572 HD11 ILE A 164       0.369 -18.347  -1.088  1.00 98.90           H  
ATOM   2573 HD12 ILE A 164       1.729 -19.279  -1.744  1.00 98.90           H  
ATOM   2574 HD13 ILE A 164       1.907 -18.374  -0.218  1.00 98.90           H  
ATOM   2575  N   LEU A 165       5.950 -14.957  -3.121  1.00 98.91           N  
ATOM   2576  H   LEU A 165       5.523 -14.358  -2.428  1.00 98.91           H  
ATOM   2577  CA  LEU A 165       7.401 -14.900  -3.278  1.00 98.91           C  
ATOM   2578  HA  LEU A 165       7.709 -15.519  -4.121  1.00 98.91           H  
ATOM   2579  C   LEU A 165       8.058 -15.421  -2.010  1.00 98.91           C  
ATOM   2580  CB  LEU A 165       7.826 -13.456  -3.550  1.00 98.91           C  
ATOM   2581  HB2 LEU A 165       7.474 -12.845  -2.719  1.00 98.91           H  
ATOM   2582  HB3 LEU A 165       7.327 -13.107  -4.455  1.00 98.91           H  
ATOM   2583  O   LEU A 165       7.954 -14.796  -0.954  1.00 98.91           O  
ATOM   2584  CG  LEU A 165       9.334 -13.229  -3.721  1.00 98.91           C  
ATOM   2585  HG  LEU A 165       9.875 -13.620  -2.859  1.00 98.91           H  
ATOM   2586  CD1 LEU A 165       9.893 -13.883  -4.984  1.00 98.91           C  
ATOM   2587 HD11 LEU A 165       9.838 -14.967  -4.890  1.00 98.91           H  
ATOM   2588 HD12 LEU A 165       9.314 -13.567  -5.851  1.00 98.91           H  
ATOM   2589 HD13 LEU A 165      10.934 -13.587  -5.118  1.00 98.91           H  
ATOM   2590  CD2 LEU A 165       9.556 -11.720  -3.786  1.00 98.91           C  
ATOM   2591 HD21 LEU A 165       9.224 -11.274  -2.849  1.00 98.91           H  
ATOM   2592 HD22 LEU A 165       8.998 -11.293  -4.619  1.00 98.91           H  
ATOM   2593 HD23 LEU A 165      10.615 -11.493  -3.907  1.00 98.91           H  
ATOM   2594  N   GLU A 166       8.775 -16.532  -2.118  1.00 98.70           N  
ATOM   2595  H   GLU A 166       8.814 -17.005  -3.009  1.00 98.70           H  
ATOM   2596  CA  GLU A 166       9.550 -17.050  -0.997  1.00 98.70           C  
ATOM   2597  HA  GLU A 166       8.996 -16.865  -0.077  1.00 98.70           H  
ATOM   2598  C   GLU A 166      10.891 -16.314  -0.882  1.00 98.70           C  
ATOM   2599  CB  GLU A 166       9.691 -18.566  -1.124  1.00 98.70           C  
ATOM   2600  HB2 GLU A 166      10.204 -18.804  -2.056  1.00 98.70           H  
ATOM   2601  HB3 GLU A 166       8.693 -19.003  -1.155  1.00 98.70           H  
ATOM   2602  O   GLU A 166      11.712 -16.296  -1.809  1.00 98.70           O  
ATOM   2603  CG  GLU A 166      10.451 -19.151   0.074  1.00 98.70           C  
ATOM   2604  HG2 GLU A 166       9.955 -18.826   0.988  1.00 98.70           H  
ATOM   2605  HG3 GLU A 166      11.468 -18.759   0.080  1.00 98.70           H  
ATOM   2606  CD  GLU A 166      10.516 -20.682   0.055  1.00 98.70           C  
ATOM   2607  OE1 GLU A 166      10.865 -21.239   1.118  1.00 98.70           O  
ATOM   2608  OE2 GLU A 166      10.258 -21.282  -1.013  1.00 98.70           O  
ATOM   2609  N   LEU A 167      11.121 -15.703   0.277  1.00 98.59           N  
ATOM   2610  H   LEU A 167      10.419 -15.762   1.001  1.00 98.59           H  
ATOM   2611  CA  LEU A 167      12.351 -15.003   0.610  1.00 98.59           C  
ATOM   2612  HA  LEU A 167      12.756 -14.561  -0.300  1.00 98.59           H  
ATOM   2613  C   LEU A 167      13.385 -15.982   1.163  1.00 98.59           C  
ATOM   2614  CB  LEU A 167      12.078 -13.865   1.612  1.00 98.59           C  
ATOM   2615  HB2 LEU A 167      11.817 -14.302   2.576  1.00 98.59           H  
ATOM   2616  HB3 LEU A 167      13.012 -13.321   1.754  1.00 98.59           H  
ATOM   2617  O   LEU A 167      13.074 -16.865   1.966  1.00 98.59           O  
ATOM   2618  CG  LEU A 167      10.974 -12.857   1.234  1.00 98.59           C  
ATOM   2619  HG  LEU A 167       9.993 -13.322   1.337  1.00 98.59           H  
ATOM   2620  CD1 LEU A 167      11.050 -11.658   2.176  1.00 98.59           C  
ATOM   2621 HD11 LEU A 167      10.250 -10.953   1.949  1.00 98.59           H  
ATOM   2622 HD12 LEU A 167      12.009 -11.149   2.082  1.00 98.59           H  
ATOM   2623 HD13 LEU A 167      10.932 -11.989   3.207  1.00 98.59           H  
ATOM   2624  CD2 LEU A 167      11.112 -12.344  -0.195  1.00 98.59           C  
ATOM   2625 HD21 LEU A 167      12.109 -11.929  -0.341  1.00 98.59           H  
ATOM   2626 HD22 LEU A 167      10.363 -11.573  -0.376  1.00 98.59           H  
ATOM   2627 HD23 LEU A 167      10.919 -13.161  -0.890  1.00 98.59           H  
ATOM   2628  N   ARG A 168      14.649 -15.781   0.779  1.00 98.13           N  
ATOM   2629  H   ARG A 168      14.848 -14.985   0.191  1.00 98.13           H  
ATOM   2630  CA  ARG A 168      15.771 -16.411   1.478  1.00 98.13           C  
ATOM   2631  HA  ARG A 168      15.479 -17.427   1.744  1.00 98.13           H  
ATOM   2632  C   ARG A 168      16.077 -15.624   2.751  1.00 98.13           C  
ATOM   2633  CB  ARG A 168      17.022 -16.462   0.604  1.00 98.13           C  
ATOM   2634  HB2 ARG A 168      17.249 -15.454   0.258  1.00 98.13           H  
ATOM   2635  HB3 ARG A 168      17.861 -16.821   1.200  1.00 98.13           H  
ATOM   2636  O   ARG A 168      16.001 -14.391   2.707  1.00 98.13           O  
ATOM   2637  CG  ARG A 168      16.834 -17.384  -0.597  1.00 98.13           C  
ATOM   2638  HG2 ARG A 168      16.628 -18.398  -0.253  1.00 98.13           H  
ATOM   2639  HG3 ARG A 168      15.997 -17.026  -1.196  1.00 98.13           H  
ATOM   2640  CD  ARG A 168      18.102 -17.377  -1.449  1.00 98.13           C  
ATOM   2641  HD2 ARG A 168      18.393 -16.342  -1.631  1.00 98.13           H  
ATOM   2642  HD3 ARG A 168      18.913 -17.857  -0.901  1.00 98.13           H  
ATOM   2643  NE  ARG A 168      17.853 -18.025  -2.745  1.00 98.13           N  
ATOM   2644  HE  ARG A 168      17.267 -17.507  -3.384  1.00 98.13           H  
ATOM   2645  NH1 ARG A 168      18.972 -20.004  -2.392  1.00 98.13           N  
ATOM   2646 HH11 ARG A 168      19.178 -19.710  -1.448  1.00 98.13           H  
ATOM   2647 HH12 ARG A 168      19.272 -20.916  -2.709  1.00 98.13           H  
ATOM   2648  NH2 ARG A 168      17.975 -19.600  -4.354  1.00 98.13           N  
ATOM   2649 HH21 ARG A 168      17.434 -18.980  -4.939  1.00 98.13           H  
ATOM   2650 HH22 ARG A 168      18.341 -20.477  -4.697  1.00 98.13           H  
ATOM   2651  CZ  ARG A 168      18.269 -19.207  -3.149  1.00 98.13           C  
ATOM   2652  N   PRO A 169      16.489 -16.300   3.837  1.00 94.35           N  
ATOM   2653  CA  PRO A 169      16.965 -15.620   5.033  1.00 94.35           C  
ATOM   2654  HA  PRO A 169      16.125 -15.098   5.491  1.00 94.35           H  
ATOM   2655  C   PRO A 169      18.083 -14.617   4.708  1.00 94.35           C  
ATOM   2656  CB  PRO A 169      17.439 -16.733   5.975  1.00 94.35           C  
ATOM   2657  HB2 PRO A 169      18.495 -16.947   5.806  1.00 94.35           H  
ATOM   2658  HB3 PRO A 169      17.267 -16.478   7.021  1.00 94.35           H  
ATOM   2659  O   PRO A 169      19.048 -14.946   4.017  1.00 94.35           O  
ATOM   2660  CG  PRO A 169      16.609 -17.942   5.545  1.00 94.35           C  
ATOM   2661  HG2 PRO A 169      17.102 -18.883   5.792  1.00 94.35           H  
ATOM   2662  HG3 PRO A 169      15.622 -17.892   6.004  1.00 94.35           H  
ATOM   2663  CD  PRO A 169      16.485 -17.745   4.037  1.00 94.35           C  
ATOM   2664  HD2 PRO A 169      17.343 -18.187   3.532  1.00 94.35           H  
ATOM   2665  HD3 PRO A 169      15.557 -18.201   3.691  1.00 94.35           H  
ATOM   2666  N   GLY A 170      17.946 -13.384   5.200  1.00 92.95           N  
ATOM   2667  H   GLY A 170      17.094 -13.166   5.697  1.00 92.95           H  
ATOM   2668  CA  GLY A 170      18.946 -12.318   5.086  1.00 92.95           C  
ATOM   2669  HA2 GLY A 170      18.753 -11.574   5.859  1.00 92.95           H  
ATOM   2670  HA3 GLY A 170      19.934 -12.740   5.265  1.00 92.95           H  
ATOM   2671  C   GLY A 170      18.981 -11.594   3.735  1.00 92.95           C  
ATOM   2672  O   GLY A 170      18.870 -10.370   3.700  1.00 92.95           O  
ATOM   2673  N   SER A 171      19.148 -12.309   2.618  1.00 96.33           N  
ATOM   2674  H   SER A 171      19.201 -13.314   2.700  1.00 96.33           H  
ATOM   2675  CA  SER A 171      19.240 -11.698   1.281  1.00 96.33           C  
ATOM   2676  HA  SER A 171      18.571 -10.839   1.241  1.00 96.33           H  
ATOM   2677  C   SER A 171      18.829 -12.660   0.172  1.00 96.33           C  
ATOM   2678  CB  SER A 171      20.666 -11.192   1.017  1.00 96.33           C  
ATOM   2679  HB2 SER A 171      20.905 -10.403   1.730  1.00 96.33           H  
ATOM   2680  HB3 SER A 171      21.363 -12.016   1.172  1.00 96.33           H  
ATOM   2681  O   SER A 171      19.151 -13.850   0.179  1.00 96.33           O  
ATOM   2682  OG  SER A 171      20.840 -10.695  -0.305  1.00 96.33           O  
ATOM   2683  HG  SER A 171      20.309  -9.902  -0.411  1.00 96.33           H  
ATOM   2684  N   GLY A 172      18.168 -12.111  -0.842  1.00 97.85           N  
ATOM   2685  H   GLY A 172      18.005 -11.115  -0.817  1.00 97.85           H  
ATOM   2686  CA  GLY A 172      17.725 -12.830  -2.021  1.00 97.85           C  
ATOM   2687  HA2 GLY A 172      18.488 -13.552  -2.313  1.00 97.85           H  
ATOM   2688  HA3 GLY A 172      17.607 -12.110  -2.831  1.00 97.85           H  
ATOM   2689  C   GLY A 172      16.400 -13.563  -1.844  1.00 97.85           C  
ATOM   2690  O   GLY A 172      15.735 -13.530  -0.806  1.00 97.85           O  
ATOM   2691  N   VAL A 173      15.981 -14.206  -2.923  1.00 98.46           N  
ATOM   2692  H   VAL A 173      16.572 -14.217  -3.742  1.00 98.46           H  
ATOM   2693  CA  VAL A 173      14.680 -14.869  -3.048  1.00 98.46           C  
ATOM   2694  HA  VAL A 173      14.243 -15.020  -2.061  1.00 98.46           H  
ATOM   2695  C   VAL A 173      14.851 -16.248  -3.654  1.00 98.46           C  
ATOM   2696  CB  VAL A 173      13.690 -14.020  -3.863  1.00 98.46           C  
ATOM   2697  HB  VAL A 173      12.789 -14.607  -4.041  1.00 98.46           H  
ATOM   2698  O   VAL A 173      15.891 -16.564  -4.245  1.00 98.46           O  
ATOM   2699  CG1 VAL A 173      13.299 -12.799  -3.036  1.00 98.46           C  
ATOM   2700 HG11 VAL A 173      14.166 -12.196  -2.767  1.00 98.46           H  
ATOM   2701 HG12 VAL A 173      12.812 -13.146  -2.125  1.00 98.46           H  
ATOM   2702 HG13 VAL A 173      12.592 -12.184  -3.593  1.00 98.46           H  
ATOM   2703  CG2 VAL A 173      14.253 -13.579  -5.219  1.00 98.46           C  
ATOM   2704 HG21 VAL A 173      13.495 -13.009  -5.756  1.00 98.46           H  
ATOM   2705 HG22 VAL A 173      14.523 -14.452  -5.813  1.00 98.46           H  
ATOM   2706 HG23 VAL A 173      15.132 -12.948  -5.084  1.00 98.46           H  
ATOM   2707  N   VAL A 174      13.855 -17.098  -3.452  1.00 97.43           N  
ATOM   2708  H   VAL A 174      13.054 -16.787  -2.920  1.00 97.43           H  
ATOM   2709  CA  VAL A 174      13.836 -18.463  -3.967  1.00 97.43           C  
ATOM   2710  HA  VAL A 174      14.856 -18.777  -4.191  1.00 97.43           H  
ATOM   2711  C   VAL A 174      13.067 -18.490  -5.284  1.00 97.43           C  
ATOM   2712  CB  VAL A 174      13.281 -19.453  -2.923  1.00 97.43           C  
ATOM   2713  HB  VAL A 174      12.229 -19.235  -2.740  1.00 97.43           H  
ATOM   2714  O   VAL A 174      13.677 -18.606  -6.350  1.00 97.43           O  
ATOM   2715  CG1 VAL A 174      13.408 -20.892  -3.435  1.00 97.43           C  
ATOM   2716 HG11 VAL A 174      14.453 -21.147  -3.610  1.00 97.43           H  
ATOM   2717 HG12 VAL A 174      12.991 -21.566  -2.687  1.00 97.43           H  
ATOM   2718 HG13 VAL A 174      12.828 -21.021  -4.348  1.00 97.43           H  
ATOM   2719  CG2 VAL A 174      14.030 -19.356  -1.588  1.00 97.43           C  
ATOM   2720 HG21 VAL A 174      13.625 -20.095  -0.897  1.00 97.43           H  
ATOM   2721 HG22 VAL A 174      15.094 -19.544  -1.733  1.00 97.43           H  
ATOM   2722 HG23 VAL A 174      13.873 -18.376  -1.137  1.00 97.43           H  
ATOM   2723  N   ALA A 175      11.745 -18.361  -5.217  1.00 98.57           N  
ATOM   2724  H   ALA A 175      11.306 -18.221  -4.318  1.00 98.57           H  
ATOM   2725  CA  ALA A 175      10.843 -18.524  -6.345  1.00 98.57           C  
ATOM   2726  HA  ALA A 175      11.323 -18.177  -7.260  1.00 98.57           H  
ATOM   2727  C   ALA A 175       9.560 -17.716  -6.144  1.00 98.57           C  
ATOM   2728  CB  ALA A 175      10.506 -20.015  -6.490  1.00 98.57           C  
ATOM   2729  HB1 ALA A 175       9.921 -20.343  -5.630  1.00 98.57           H  
ATOM   2730  HB2 ALA A 175      11.415 -20.613  -6.546  1.00 98.57           H  
ATOM   2731  HB3 ALA A 175       9.912 -20.170  -7.391  1.00 98.57           H  
ATOM   2732  O   ALA A 175       9.149 -17.472  -5.007  1.00 98.57           O  
ATOM   2733  N   TRP A 176       8.938 -17.349  -7.261  1.00 98.88           N  
ATOM   2734  H   TRP A 176       9.357 -17.610  -8.142  1.00 98.88           H  
ATOM   2735  CA  TRP A 176       7.508 -17.086  -7.301  1.00 98.88           C  
ATOM   2736  HA  TRP A 176       7.213 -16.525  -6.414  1.00 98.88           H  
ATOM   2737  C   TRP A 176       6.747 -18.410  -7.317  1.00 98.88           C  
ATOM   2738  CB  TRP A 176       7.160 -16.263  -8.542  1.00 98.88           C  
ATOM   2739  HB2 TRP A 176       7.579 -16.752  -9.421  1.00 98.88           H  
ATOM   2740  HB3 TRP A 176       6.076 -16.243  -8.652  1.00 98.88           H  
ATOM   2741  O   TRP A 176       7.197 -19.384  -7.921  1.00 98.88           O  
ATOM   2742  CG  TRP A 176       7.620 -14.845  -8.499  1.00 98.88           C  
ATOM   2743  CD1 TRP A 176       8.607 -14.302  -9.244  1.00 98.88           C  
ATOM   2744  HD1 TRP A 176       9.193 -14.843  -9.972  1.00 98.88           H  
ATOM   2745  CD2 TRP A 176       7.081 -13.763  -7.686  1.00 98.88           C  
ATOM   2746  CE2 TRP A 176       7.820 -12.578  -7.973  1.00 98.88           C  
ATOM   2747  CE3 TRP A 176       6.029 -13.659  -6.753  1.00 98.88           C  
ATOM   2748  HE3 TRP A 176       5.465 -14.545  -6.500  1.00 98.88           H  
ATOM   2749  NE1 TRP A 176       8.733 -12.961  -8.932  1.00 98.88           N  
ATOM   2750  HE1 TRP A 176       9.359 -12.327  -9.409  1.00 98.88           H  
ATOM   2751  CH2 TRP A 176       6.466 -11.276  -6.449  1.00 98.88           C  
ATOM   2752  HH2 TRP A 176       6.214 -10.328  -5.998  1.00 98.88           H  
ATOM   2753  CZ2 TRP A 176       7.542 -11.356  -7.349  1.00 98.88           C  
ATOM   2754  HZ2 TRP A 176       8.120 -10.476  -7.591  1.00 98.88           H  
ATOM   2755  CZ3 TRP A 176       5.700 -12.422  -6.166  1.00 98.88           C  
ATOM   2756  HZ3 TRP A 176       4.873 -12.361  -5.474  1.00 98.88           H  
ATOM   2757  N   ASP A 177       5.577 -18.413  -6.704  1.00 98.74           N  
ATOM   2758  H   ASP A 177       5.325 -17.609  -6.147  1.00 98.74           H  
ATOM   2759  CA  ASP A 177       4.628 -19.515  -6.696  1.00 98.74           C  
ATOM   2760  HA  ASP A 177       4.899 -20.235  -7.468  1.00 98.74           H  
ATOM   2761  C   ASP A 177       3.222 -18.989  -7.001  1.00 98.74           C  
ATOM   2762  CB  ASP A 177       4.697 -20.223  -5.337  1.00 98.74           C  
ATOM   2763  HB2 ASP A 177       5.733 -20.482  -5.120  1.00 98.74           H  
ATOM   2764  HB3 ASP A 177       4.343 -19.549  -4.558  1.00 98.74           H  
ATOM   2765  O   ASP A 177       2.875 -17.874  -6.595  1.00 98.74           O  
ATOM   2766  CG  ASP A 177       3.870 -21.506  -5.340  1.00 98.74           C  
ATOM   2767  OD1 ASP A 177       3.000 -21.639  -4.454  1.00 98.74           O  
ATOM   2768  OD2 ASP A 177       4.132 -22.338  -6.241  1.00 98.74           O  
ATOM   2769  N   ILE A 178       2.432 -19.784  -7.727  1.00 98.76           N  
ATOM   2770  H   ILE A 178       2.770 -20.710  -7.945  1.00 98.76           H  
ATOM   2771  CA  ILE A 178       1.001 -19.539  -7.943  1.00 98.76           C  
ATOM   2772  HA  ILE A 178       0.750 -18.526  -7.632  1.00 98.76           H  
ATOM   2773  C   ILE A 178       0.260 -20.557  -7.073  1.00 98.76           C  
ATOM   2774  CB  ILE A 178       0.594 -19.649  -9.427  1.00 98.76           C  
ATOM   2775  HB  ILE A 178       0.842 -20.648  -9.786  1.00 98.76           H  
ATOM   2776  O   ILE A 178       0.102 -21.711  -7.494  1.00 98.76           O  
ATOM   2777  CG1 ILE A 178       1.342 -18.618 -10.291  1.00 98.76           C  
ATOM   2778 HG12 ILE A 178       2.396 -18.592 -10.013  1.00 98.76           H  
ATOM   2779 HG13 ILE A 178       0.915 -17.632 -10.104  1.00 98.76           H  
ATOM   2780  CG2 ILE A 178      -0.928 -19.436  -9.573  1.00 98.76           C  
ATOM   2781 HG21 ILE A 178      -1.228 -19.528 -10.617  1.00 98.76           H  
ATOM   2782 HG22 ILE A 178      -1.482 -20.185  -9.009  1.00 98.76           H  
ATOM   2783 HG23 ILE A 178      -1.203 -18.447  -9.207  1.00 98.76           H  
ATOM   2784  CD1 ILE A 178       1.269 -18.927 -11.790  1.00 98.76           C  
ATOM   2785 HD11 ILE A 178       0.247 -18.835 -12.155  1.00 98.76           H  
ATOM   2786 HD12 ILE A 178       1.896 -18.224 -12.339  1.00 98.76           H  
ATOM   2787 HD13 ILE A 178       1.633 -19.939 -11.970  1.00 98.76           H  
ATOM   2788  N   PRO A 179      -0.162 -20.167  -5.860  1.00 98.55           N  
ATOM   2789  CA  PRO A 179      -0.800 -21.090  -4.940  1.00 98.55           C  
ATOM   2790  HA  PRO A 179      -0.159 -21.957  -4.784  1.00 98.55           H  
ATOM   2791  C   PRO A 179      -2.164 -21.544  -5.460  1.00 98.55           C  
ATOM   2792  CB  PRO A 179      -0.947 -20.321  -3.628  1.00 98.55           C  
ATOM   2793  HB2 PRO A 179      -1.861 -20.605  -3.105  1.00 98.55           H  
ATOM   2794  HB3 PRO A 179      -0.065 -20.473  -3.005  1.00 98.55           H  
ATOM   2795  O   PRO A 179      -2.926 -20.766  -6.039  1.00 98.55           O  
ATOM   2796  CG  PRO A 179      -1.032 -18.868  -4.080  1.00 98.55           C  
ATOM   2797  HG2 PRO A 179      -2.043 -18.654  -4.427  1.00 98.55           H  
ATOM   2798  HG3 PRO A 179      -0.740 -18.172  -3.294  1.00 98.55           H  
ATOM   2799  CD  PRO A 179      -0.083 -18.836  -5.269  1.00 98.55           C  
ATOM   2800  HD2 PRO A 179      -0.404 -18.063  -5.968  1.00 98.55           H  
ATOM   2801  HD3 PRO A 179       0.935 -18.649  -4.927  1.00 98.55           H  
ATOM   2802  N   ILE A 180      -2.522 -22.790  -5.154  1.00 98.17           N  
ATOM   2803  H   ILE A 180      -1.865 -23.362  -4.644  1.00 98.17           H  
ATOM   2804  CA  ILE A 180      -3.923 -23.212  -5.190  1.00 98.17           C  
ATOM   2805  HA  ILE A 180      -4.379 -22.846  -6.110  1.00 98.17           H  
ATOM   2806  C   ILE A 180      -4.613 -22.543  -4.001  1.00 98.17           C  
ATOM   2807  CB  ILE A 180      -4.060 -24.748  -5.164  1.00 98.17           C  
ATOM   2808  HB  ILE A 180      -3.599 -25.124  -4.251  1.00 98.17           H  
ATOM   2809  O   ILE A 180      -4.193 -22.724  -2.859  1.00 98.17           O  
ATOM   2810  CG1 ILE A 180      -3.328 -25.365  -6.380  1.00 98.17           C  
ATOM   2811 HG12 ILE A 180      -2.289 -25.035  -6.384  1.00 98.17           H  
ATOM   2812 HG13 ILE A 180      -3.794 -25.015  -7.301  1.00 98.17           H  
ATOM   2813  CG2 ILE A 180      -5.550 -25.144  -5.157  1.00 98.17           C  
ATOM   2814 HG21 ILE A 180      -6.043 -24.791  -6.063  1.00 98.17           H  
ATOM   2815 HG22 ILE A 180      -6.058 -24.722  -4.290  1.00 98.17           H  
ATOM   2816 HG23 ILE A 180      -5.658 -26.227  -5.087  1.00 98.17           H  
ATOM   2817  CD1 ILE A 180      -3.304 -26.898  -6.388  1.00 98.17           C  
ATOM   2818 HD11 ILE A 180      -4.305 -27.296  -6.555  1.00 98.17           H  
ATOM   2819 HD12 ILE A 180      -2.915 -27.269  -5.440  1.00 98.17           H  
ATOM   2820 HD13 ILE A 180      -2.658 -27.243  -7.195  1.00 98.17           H  
ATOM   2821  N   THR A 181      -5.650 -21.758  -4.279  1.00 98.63           N  
ATOM   2822  H   THR A 181      -5.989 -21.727  -5.230  1.00 98.63           H  
ATOM   2823  CA  THR A 181      -6.464 -21.099  -3.253  1.00 98.63           C  
ATOM   2824  HA  THR A 181      -6.037 -21.305  -2.272  1.00 98.63           H  
ATOM   2825  C   THR A 181      -7.872 -21.677  -3.245  1.00 98.63           C  
ATOM   2826  CB  THR A 181      -6.504 -19.572  -3.414  1.00 98.63           C  
ATOM   2827  HB  THR A 181      -7.153 -19.154  -2.645  1.00 98.63           H  
ATOM   2828  O   THR A 181      -8.337 -22.221  -4.249  1.00 98.63           O  
ATOM   2829  CG2 THR A 181      -5.131 -18.920  -3.290  1.00 98.63           C  
ATOM   2830 HG21 THR A 181      -4.735 -19.094  -2.290  1.00 98.63           H  
ATOM   2831 HG22 THR A 181      -5.236 -17.846  -3.442  1.00 98.63           H  
ATOM   2832 HG23 THR A 181      -4.441 -19.327  -4.029  1.00 98.63           H  
ATOM   2833  OG1 THR A 181      -6.993 -19.189  -4.676  1.00 98.63           O  
ATOM   2834  HG1 THR A 181      -6.362 -19.503  -5.329  1.00 98.63           H  
ATOM   2835  N   TYR A 182      -8.545 -21.559  -2.105  1.00 98.68           N  
ATOM   2836  H   TYR A 182      -8.082 -21.107  -1.329  1.00 98.68           H  
ATOM   2837  CA  TYR A 182      -9.914 -22.030  -1.903  1.00 98.68           C  
ATOM   2838  HA  TYR A 182     -10.262 -22.524  -2.810  1.00 98.68           H  
ATOM   2839  C   TYR A 182     -10.861 -20.864  -1.630  1.00 98.68           C  
ATOM   2840  CB  TYR A 182      -9.941 -23.063  -0.770  1.00 98.68           C  
ATOM   2841  HB2 TYR A 182      -9.674 -22.569   0.165  1.00 98.68           H  
ATOM   2842  HB3 TYR A 182     -10.954 -23.449  -0.659  1.00 98.68           H  
ATOM   2843  O   TYR A 182     -10.426 -19.754  -1.330  1.00 98.68           O  
ATOM   2844  CG  TYR A 182      -9.004 -24.230  -0.993  1.00 98.68           C  
ATOM   2845  CD1 TYR A 182      -9.369 -25.281  -1.857  1.00 98.68           C  
ATOM   2846  HD1 TYR A 182     -10.327 -25.264  -2.357  1.00 98.68           H  
ATOM   2847  CD2 TYR A 182      -7.747 -24.242  -0.361  1.00 98.68           C  
ATOM   2848  HD2 TYR A 182      -7.463 -23.431   0.293  1.00 98.68           H  
ATOM   2849  CE1 TYR A 182      -8.480 -26.350  -2.078  1.00 98.68           C  
ATOM   2850  HE1 TYR A 182      -8.745 -27.162  -2.739  1.00 98.68           H  
ATOM   2851  CE2 TYR A 182      -6.853 -25.303  -0.583  1.00 98.68           C  
ATOM   2852  HE2 TYR A 182      -5.890 -25.295  -0.094  1.00 98.68           H  
ATOM   2853  OH  TYR A 182      -6.362 -27.391  -1.658  1.00 98.68           O  
ATOM   2854  HH  TYR A 182      -5.548 -27.259  -1.166  1.00 98.68           H  
ATOM   2855  CZ  TYR A 182      -7.221 -26.361  -1.442  1.00 98.68           C  
ATOM   2856  N   GLY A 183     -12.166 -21.120  -1.700  1.00 98.38           N  
ATOM   2857  H   GLY A 183     -12.458 -22.044  -1.984  1.00 98.38           H  
ATOM   2858  CA  GLY A 183     -13.189 -20.092  -1.518  1.00 98.38           C  
ATOM   2859  HA2 GLY A 183     -14.141 -20.567  -1.280  1.00 98.38           H  
ATOM   2860  HA3 GLY A 183     -12.913 -19.455  -0.678  1.00 98.38           H  
ATOM   2861  C   GLY A 183     -13.383 -19.208  -2.752  1.00 98.38           C  
ATOM   2862  O   GLY A 183     -12.865 -19.480  -3.835  1.00 98.38           O  
ATOM   2863  N   VAL A 184     -14.191 -18.160  -2.600  1.00 97.90           N  
ATOM   2864  H   VAL A 184     -14.512 -17.934  -1.669  1.00 97.90           H  
ATOM   2865  CA  VAL A 184     -14.487 -17.222  -3.691  1.00 97.90           C  
ATOM   2866  HA  VAL A 184     -14.503 -17.774  -4.631  1.00 97.90           H  
ATOM   2867  C   VAL A 184     -13.375 -16.184  -3.770  1.00 97.90           C  
ATOM   2868  CB  VAL A 184     -15.867 -16.562  -3.519  1.00 97.90           C  
ATOM   2869  HB  VAL A 184     -15.898 -16.028  -2.569  1.00 97.90           H  
ATOM   2870  O   VAL A 184     -13.090 -15.505  -2.786  1.00 97.90           O  
ATOM   2871  CG1 VAL A 184     -16.173 -15.571  -4.650  1.00 97.90           C  
ATOM   2872 HG11 VAL A 184     -17.178 -15.167  -4.528  1.00 97.90           H  
ATOM   2873 HG12 VAL A 184     -16.103 -16.070  -5.617  1.00 97.90           H  
ATOM   2874 HG13 VAL A 184     -15.468 -14.741  -4.625  1.00 97.90           H  
ATOM   2875  CG2 VAL A 184     -16.983 -17.617  -3.515  1.00 97.90           C  
ATOM   2876 HG21 VAL A 184     -16.845 -18.310  -2.685  1.00 97.90           H  
ATOM   2877 HG22 VAL A 184     -16.976 -18.174  -4.451  1.00 97.90           H  
ATOM   2878 HG23 VAL A 184     -17.951 -17.131  -3.393  1.00 97.90           H  
ATOM   2879  N   LEU A 185     -12.771 -16.041  -4.948  1.00 97.30           N  
ATOM   2880  H   LEU A 185     -13.038 -16.652  -5.707  1.00 97.30           H  
ATOM   2881  CA  LEU A 185     -11.741 -15.036  -5.196  1.00 97.30           C  
ATOM   2882  HA  LEU A 185     -10.982 -15.143  -4.421  1.00 97.30           H  
ATOM   2883  C   LEU A 185     -12.332 -13.617  -5.129  1.00 97.30           C  
ATOM   2884  CB  LEU A 185     -11.101 -15.281  -6.575  1.00 97.30           C  
ATOM   2885  HB2 LEU A 185     -10.489 -14.420  -6.843  1.00 97.30           H  
ATOM   2886  HB3 LEU A 185     -11.899 -15.357  -7.313  1.00 97.30           H  
ATOM   2887  O   LEU A 185     -13.421 -13.389  -5.672  1.00 97.30           O  
ATOM   2888  CG  LEU A 185     -10.224 -16.544  -6.638  1.00 97.30           C  
ATOM   2889  HG  LEU A 185     -10.739 -17.379  -6.161  1.00 97.30           H  
ATOM   2890  CD1 LEU A 185      -9.942 -16.918  -8.091  1.00 97.30           C  
ATOM   2891 HD11 LEU A 185      -9.317 -17.811  -8.122  1.00 97.30           H  
ATOM   2892 HD12 LEU A 185      -9.426 -16.101  -8.596  1.00 97.30           H  
ATOM   2893 HD13 LEU A 185     -10.879 -17.131  -8.607  1.00 97.30           H  
ATOM   2894  CD2 LEU A 185      -8.884 -16.312  -5.948  1.00 97.30           C  
ATOM   2895 HD21 LEU A 185      -8.314 -17.241  -5.936  1.00 97.30           H  
ATOM   2896 HD22 LEU A 185      -9.059 -15.988  -4.922  1.00 97.30           H  
ATOM   2897 HD23 LEU A 185      -8.315 -15.543  -6.470  1.00 97.30           H  
ATOM   2898  N   PRO A 186     -11.611 -12.635  -4.558  1.00 98.60           N  
ATOM   2899  CA  PRO A 186     -11.995 -11.241  -4.707  1.00 98.60           C  
ATOM   2900  HA  PRO A 186     -12.981 -11.114  -4.261  1.00 98.60           H  
ATOM   2901  C   PRO A 186     -12.017 -10.856  -6.196  1.00 98.60           C  
ATOM   2902  CB  PRO A 186     -10.963 -10.422  -3.927  1.00 98.60           C  
ATOM   2903  HB2 PRO A 186     -10.266  -9.949  -4.620  1.00 98.60           H  
ATOM   2904  HB3 PRO A 186     -11.439  -9.651  -3.321  1.00 98.60           H  
ATOM   2905  O   PRO A 186     -11.182 -11.342  -6.969  1.00 98.60           O  
ATOM   2906  CG  PRO A 186     -10.222 -11.442  -3.060  1.00 98.60           C  
ATOM   2907  HG2 PRO A 186     -10.725 -11.542  -2.098  1.00 98.60           H  
ATOM   2908  HG3 PRO A 186      -9.177 -11.169  -2.917  1.00 98.60           H  
ATOM   2909  CD  PRO A 186     -10.363 -12.755  -3.821  1.00 98.60           C  
ATOM   2910  HD2 PRO A 186      -9.534 -12.874  -4.519  1.00 98.60           H  
ATOM   2911  HD3 PRO A 186     -10.394 -13.586  -3.116  1.00 98.60           H  
ATOM   2912  N   PRO A 187     -12.929  -9.971  -6.638  1.00 98.40           N  
ATOM   2913  CA  PRO A 187     -12.912  -9.499  -8.015  1.00 98.40           C  
ATOM   2914  HA  PRO A 187     -12.958 -10.369  -8.670  1.00 98.40           H  
ATOM   2915  C   PRO A 187     -11.636  -8.695  -8.314  1.00 98.40           C  
ATOM   2916  CB  PRO A 187     -14.187  -8.672  -8.200  1.00 98.40           C  
ATOM   2917  HB2 PRO A 187     -14.037  -7.822  -8.865  1.00 98.40           H  
ATOM   2918  HB3 PRO A 187     -14.981  -9.314  -8.581  1.00 98.40           H  
ATOM   2919  O   PRO A 187     -11.030  -8.151  -7.375  1.00 98.40           O  
ATOM   2920  CG  PRO A 187     -14.533  -8.223  -6.785  1.00 98.40           C  
ATOM   2921  HG2 PRO A 187     -13.973  -7.313  -6.569  1.00 98.40           H  
ATOM   2922  HG3 PRO A 187     -15.602  -8.045  -6.667  1.00 98.40           H  
ATOM   2923  CD  PRO A 187     -14.059  -9.402  -5.925  1.00 98.40           C  
ATOM   2924  HD2 PRO A 187     -13.798  -9.090  -4.914  1.00 98.40           H  
ATOM   2925  HD3 PRO A 187     -14.848 -10.153  -5.877  1.00 98.40           H  
ATOM   2926  N   PRO A 188     -11.254  -8.604  -9.606  1.00 98.19           N  
ATOM   2927  CA  PRO A 188     -10.142  -7.782 -10.069  1.00 98.19           C  
ATOM   2928  HA  PRO A 188      -9.202  -8.241  -9.765  1.00 98.19           H  
ATOM   2929  C   PRO A 188     -10.189  -6.368  -9.515  1.00 98.19           C  
ATOM   2930  CB  PRO A 188     -10.217  -7.797 -11.594  1.00 98.19           C  
ATOM   2931  HB2 PRO A 188     -10.856  -6.989 -11.950  1.00 98.19           H  
ATOM   2932  HB3 PRO A 188      -9.223  -7.739 -12.038  1.00 98.19           H  
ATOM   2933  O   PRO A 188     -11.273  -5.816  -9.335  1.00 98.19           O  
ATOM   2934  CG  PRO A 188     -10.875  -9.135 -11.898  1.00 98.19           C  
ATOM   2935  HG2 PRO A 188     -11.371  -9.132 -12.868  1.00 98.19           H  
ATOM   2936  HG3 PRO A 188     -10.133  -9.932 -11.845  1.00 98.19           H  
ATOM   2937  CD  PRO A 188     -11.870  -9.272 -10.749  1.00 98.19           C  
ATOM   2938  HD2 PRO A 188     -12.800  -8.765 -11.007  1.00 98.19           H  
ATOM   2939  HD3 PRO A 188     -12.054 -10.329 -10.557  1.00 98.19           H  
ATOM   2940  N   ARG A 189      -9.018  -5.808  -9.205  1.00 97.22           N  
ATOM   2941  H   ARG A 189      -8.174  -6.347  -9.334  1.00 97.22           H  
ATOM   2942  CA  ARG A 189      -8.895  -4.465  -8.632  1.00 97.22           C  
ATOM   2943  HA  ARG A 189      -9.512  -3.789  -9.225  1.00 97.22           H  
ATOM   2944  C   ARG A 189      -7.466  -3.944  -8.672  1.00 97.22           C  
ATOM   2945  CB  ARG A 189      -9.418  -4.457  -7.184  1.00 97.22           C  
ATOM   2946  HB2 ARG A 189      -9.276  -3.464  -6.758  1.00 97.22           H  
ATOM   2947  HB3 ARG A 189     -10.489  -4.658  -7.197  1.00 97.22           H  
ATOM   2948  O   ARG A 189      -6.512  -4.701  -8.507  1.00 97.22           O  
ATOM   2949  CG  ARG A 189      -8.728  -5.497  -6.285  1.00 97.22           C  
ATOM   2950  HG2 ARG A 189      -8.782  -6.492  -6.727  1.00 97.22           H  
ATOM   2951  HG3 ARG A 189      -7.671  -5.248  -6.184  1.00 97.22           H  
ATOM   2952  CD  ARG A 189      -9.381  -5.540  -4.908  1.00 97.22           C  
ATOM   2953  HD2 ARG A 189      -9.590  -4.520  -4.586  1.00 97.22           H  
ATOM   2954  HD3 ARG A 189      -8.689  -5.990  -4.196  1.00 97.22           H  
ATOM   2955  NE  ARG A 189     -10.613  -6.338  -4.970  1.00 97.22           N  
ATOM   2956  HE  ARG A 189     -10.682  -6.995  -5.734  1.00 97.22           H  
ATOM   2957  NH1 ARG A 189     -11.784  -5.287  -3.281  1.00 97.22           N  
ATOM   2958 HH11 ARG A 189     -12.702  -5.089  -2.909  1.00 97.22           H  
ATOM   2959 HH12 ARG A 189     -11.092  -4.555  -3.205  1.00 97.22           H  
ATOM   2960  NH2 ARG A 189     -12.716  -6.912  -4.443  1.00 97.22           N  
ATOM   2961 HH21 ARG A 189     -13.585  -6.680  -3.983  1.00 97.22           H  
ATOM   2962 HH22 ARG A 189     -12.690  -7.556  -5.221  1.00 97.22           H  
ATOM   2963  CZ  ARG A 189     -11.682  -6.176  -4.222  1.00 97.22           C  
ATOM   2964  N   GLU A 190      -7.342  -2.632  -8.805  1.00 96.86           N  
ATOM   2965  H   GLU A 190      -8.187  -2.098  -8.953  1.00 96.86           H  
ATOM   2966  CA  GLU A 190      -6.135  -1.885  -8.454  1.00 96.86           C  
ATOM   2967  HA  GLU A 190      -5.340  -2.582  -8.186  1.00 96.86           H  
ATOM   2968  C   GLU A 190      -6.387  -0.997  -7.233  1.00 96.86           C  
ATOM   2969  CB  GLU A 190      -5.646  -1.053  -9.651  1.00 96.86           C  
ATOM   2970  HB2 GLU A 190      -5.658  -1.679 -10.543  1.00 96.86           H  
ATOM   2971  HB3 GLU A 190      -4.616  -0.759  -9.448  1.00 96.86           H  
ATOM   2972  O   GLU A 190      -7.532  -0.787  -6.829  1.00 96.86           O  
ATOM   2973  CG  GLU A 190      -6.494   0.213  -9.897  1.00 96.86           C  
ATOM   2974  HG2 GLU A 190      -7.500  -0.086 -10.191  1.00 96.86           H  
ATOM   2975  HG3 GLU A 190      -6.607   0.772  -8.968  1.00 96.86           H  
ATOM   2976  CD  GLU A 190      -5.895   1.206 -10.901  1.00 96.86           C  
ATOM   2977  OE1 GLU A 190      -6.628   2.149 -11.277  1.00 96.86           O  
ATOM   2978  OE2 GLU A 190      -4.689   1.105 -11.218  1.00 96.86           O  
ATOM   2979  N   SER A 191      -5.328  -0.393  -6.691  1.00 97.17           N  
ATOM   2980  H   SER A 191      -4.414  -0.684  -7.007  1.00 97.17           H  
ATOM   2981  CA  SER A 191      -5.416   0.701  -5.712  1.00 97.17           C  
ATOM   2982  HA  SER A 191      -4.401   0.917  -5.377  1.00 97.17           H  
ATOM   2983  C   SER A 191      -6.206   0.353  -4.444  1.00 97.17           C  
ATOM   2984  CB  SER A 191      -5.954   1.965  -6.388  1.00 97.17           C  
ATOM   2985  HB2 SER A 191      -6.051   2.770  -5.660  1.00 97.17           H  
ATOM   2986  HB3 SER A 191      -6.934   1.763  -6.819  1.00 97.17           H  
ATOM   2987  O   SER A 191      -6.666   1.248  -3.725  1.00 97.17           O  
ATOM   2988  OG  SER A 191      -5.068   2.384  -7.398  1.00 97.17           O  
ATOM   2989  HG  SER A 191      -5.606   2.832  -8.055  1.00 97.17           H  
ATOM   2990  N   HIS A 192      -6.361  -0.945  -4.179  1.00 98.49           N  
ATOM   2991  H   HIS A 192      -5.998  -1.599  -4.856  1.00 98.49           H  
ATOM   2992  CA  HIS A 192      -6.806  -1.517  -2.917  1.00 98.49           C  
ATOM   2993  HA  HIS A 192      -7.613  -0.915  -2.500  1.00 98.49           H  
ATOM   2994  C   HIS A 192      -5.658  -1.525  -1.915  1.00 98.49           C  
ATOM   2995  CB  HIS A 192      -7.328  -2.942  -3.164  1.00 98.49           C  
ATOM   2996  HB2 HIS A 192      -7.714  -3.367  -2.237  1.00 98.49           H  
ATOM   2997  HB3 HIS A 192      -8.150  -2.890  -3.877  1.00 98.49           H  
ATOM   2998  O   HIS A 192      -4.494  -1.280  -2.243  1.00 98.49           O  
ATOM   2999  CG  HIS A 192      -6.298  -3.873  -3.744  1.00 98.49           C  
ATOM   3000  CD2 HIS A 192      -5.536  -4.777  -3.065  1.00 98.49           C  
ATOM   3001  HD2 HIS A 192      -5.548  -4.956  -2.000  1.00 98.49           H  
ATOM   3002  ND1 HIS A 192      -5.941  -3.898  -5.088  1.00 98.49           N  
ATOM   3003  CE1 HIS A 192      -4.997  -4.842  -5.204  1.00 98.49           C  
ATOM   3004  HE1 HIS A 192      -4.503  -5.103  -6.128  1.00 98.49           H  
ATOM   3005  NE2 HIS A 192      -4.720  -5.372  -4.002  1.00 98.49           N  
ATOM   3006  HE2 HIS A 192      -3.991  -6.047  -3.820  1.00 98.49           H  
ATOM   3007  N   THR A 193      -5.988  -1.853  -0.676  1.00 98.87           N  
ATOM   3008  H   THR A 193      -6.957  -2.044  -0.462  1.00 98.87           H  
ATOM   3009  CA  THR A 193      -4.997  -2.108   0.366  1.00 98.87           C  
ATOM   3010  HA  THR A 193      -3.998  -1.901  -0.018  1.00 98.87           H  
ATOM   3011  C   THR A 193      -5.016  -3.574   0.769  1.00 98.87           C  
ATOM   3012  CB  THR A 193      -5.213  -1.180   1.560  1.00 98.87           C  
ATOM   3013  HB  THR A 193      -4.526  -1.476   2.353  1.00 98.87           H  
ATOM   3014  O   THR A 193      -6.031  -4.251   0.612  1.00 98.87           O  
ATOM   3015  CG2 THR A 193      -4.925   0.274   1.191  1.00 98.87           C  
ATOM   3016 HG21 THR A 193      -5.242   0.929   2.002  1.00 98.87           H  
ATOM   3017 HG22 THR A 193      -3.857   0.404   1.014  1.00 98.87           H  
ATOM   3018 HG23 THR A 193      -5.466   0.565   0.290  1.00 98.87           H  
ATOM   3019  OG1 THR A 193      -6.532  -1.262   2.041  1.00 98.87           O  
ATOM   3020  HG1 THR A 193      -7.091  -0.714   1.485  1.00 98.87           H  
ATOM   3021  N   ALA A 194      -3.880  -4.069   1.261  1.00 98.89           N  
ATOM   3022  H   ALA A 194      -3.075  -3.463   1.337  1.00 98.89           H  
ATOM   3023  CA  ALA A 194      -3.752  -5.405   1.827  1.00 98.89           C  
ATOM   3024  HA  ALA A 194      -4.743  -5.788   2.071  1.00 98.89           H  
ATOM   3025  C   ALA A 194      -2.904  -5.349   3.094  1.00 98.89           C  
ATOM   3026  CB  ALA A 194      -3.132  -6.351   0.806  1.00 98.89           C  
ATOM   3027  HB1 ALA A 194      -3.215  -7.377   1.164  1.00 98.89           H  
ATOM   3028  HB2 ALA A 194      -2.071  -6.127   0.694  1.00 98.89           H  
ATOM   3029  HB3 ALA A 194      -3.652  -6.254  -0.147  1.00 98.89           H  
ATOM   3030  O   ALA A 194      -1.683  -5.174   3.028  1.00 98.89           O  
ATOM   3031  N   VAL A 195      -3.543  -5.487   4.249  1.00 98.77           N  
ATOM   3032  H   VAL A 195      -4.535  -5.677   4.232  1.00 98.77           H  
ATOM   3033  CA  VAL A 195      -2.848  -5.501   5.540  1.00 98.77           C  
ATOM   3034  HA  VAL A 195      -1.819  -5.171   5.394  1.00 98.77           H  
ATOM   3035  C   VAL A 195      -2.769  -6.918   6.087  1.00 98.77           C  
ATOM   3036  CB  VAL A 195      -3.462  -4.523   6.549  1.00 98.77           C  
ATOM   3037  HB  VAL A 195      -2.845  -4.560   7.447  1.00 98.77           H  
ATOM   3038  O   VAL A 195      -3.613  -7.756   5.781  1.00 98.77           O  
ATOM   3039  CG1 VAL A 195      -3.431  -3.082   6.027  1.00 98.77           C  
ATOM   3040 HG11 VAL A 195      -2.412  -2.805   5.756  1.00 98.77           H  
ATOM   3041 HG12 VAL A 195      -3.784  -2.405   6.806  1.00 98.77           H  
ATOM   3042 HG13 VAL A 195      -4.075  -2.982   5.154  1.00 98.77           H  
ATOM   3043  CG2 VAL A 195      -4.900  -4.882   6.926  1.00 98.77           C  
ATOM   3044 HG21 VAL A 195      -5.537  -4.872   6.041  1.00 98.77           H  
ATOM   3045 HG22 VAL A 195      -5.290  -4.156   7.640  1.00 98.77           H  
ATOM   3046 HG23 VAL A 195      -4.928  -5.865   7.395  1.00 98.77           H  
ATOM   3047  N   VAL A 196      -1.752  -7.196   6.894  1.00 98.41           N  
ATOM   3048  H   VAL A 196      -1.125  -6.454   7.170  1.00 98.41           H  
ATOM   3049  CA  VAL A 196      -1.605  -8.486   7.572  1.00 98.41           C  
ATOM   3050  HA  VAL A 196      -2.199  -9.246   7.064  1.00 98.41           H  
ATOM   3051  C   VAL A 196      -2.133  -8.341   8.985  1.00 98.41           C  
ATOM   3052  CB  VAL A 196      -0.143  -8.958   7.565  1.00 98.41           C  
ATOM   3053  HB  VAL A 196       0.485  -8.189   8.014  1.00 98.41           H  
ATOM   3054  O   VAL A 196      -1.742  -7.421   9.699  1.00 98.41           O  
ATOM   3055  CG1 VAL A 196       0.047 -10.263   8.350  1.00 98.41           C  
ATOM   3056 HG11 VAL A 196      -0.221 -10.124   9.397  1.00 98.41           H  
ATOM   3057 HG12 VAL A 196       1.098 -10.552   8.324  1.00 98.41           H  
ATOM   3058 HG13 VAL A 196      -0.564 -11.058   7.922  1.00 98.41           H  
ATOM   3059  CG2 VAL A 196       0.316  -9.176   6.117  1.00 98.41           C  
ATOM   3060 HG21 VAL A 196       1.365  -9.472   6.110  1.00 98.41           H  
ATOM   3061 HG22 VAL A 196       0.225  -8.248   5.553  1.00 98.41           H  
ATOM   3062 HG23 VAL A 196      -0.283  -9.953   5.642  1.00 98.41           H  
ATOM   3063  N   TYR A 197      -2.989  -9.267   9.400  1.00 98.12           N  
ATOM   3064  H   TYR A 197      -3.293  -9.983   8.756  1.00 98.12           H  
ATOM   3065  CA  TYR A 197      -3.383  -9.390  10.792  1.00 98.12           C  
ATOM   3066  HA  TYR A 197      -2.789  -8.696  11.388  1.00 98.12           H  
ATOM   3067  C   TYR A 197      -3.084 -10.792  11.300  1.00 98.12           C  
ATOM   3068  CB  TYR A 197      -4.848  -8.996  10.966  1.00 98.12           C  
ATOM   3069  HB2 TYR A 197      -4.938  -7.964  10.624  1.00 98.12           H  
ATOM   3070  HB3 TYR A 197      -5.467  -9.625  10.327  1.00 98.12           H  
ATOM   3071  O   TYR A 197      -3.544 -11.774  10.721  1.00 98.12           O  
ATOM   3072  CG  TYR A 197      -5.327  -9.092  12.405  1.00 98.12           C  
ATOM   3073  CD1 TYR A 197      -6.543  -9.725  12.711  1.00 98.12           C  
ATOM   3074  HD1 TYR A 197      -7.199  -9.996  11.896  1.00 98.12           H  
ATOM   3075  CD2 TYR A 197      -4.549  -8.567  13.451  1.00 98.12           C  
ATOM   3076  HD2 TYR A 197      -3.640  -8.019  13.249  1.00 98.12           H  
ATOM   3077  CE1 TYR A 197      -6.954  -9.921  14.046  1.00 98.12           C  
ATOM   3078  HE1 TYR A 197      -7.893 -10.394  14.291  1.00 98.12           H  
ATOM   3079  CE2 TYR A 197      -4.938  -8.770  14.783  1.00 98.12           C  
ATOM   3080  HE2 TYR A 197      -4.319  -8.402  15.588  1.00 98.12           H  
ATOM   3081  OH  TYR A 197      -6.427  -9.626  16.396  1.00 98.12           O  
ATOM   3082  HH  TYR A 197      -7.328  -9.912  16.564  1.00 98.12           H  
ATOM   3083  CZ  TYR A 197      -6.124  -9.460  15.088  1.00 98.12           C  
ATOM   3084  N   THR A 198      -2.312 -10.869  12.379  1.00 96.53           N  
ATOM   3085  H   THR A 198      -1.970 -10.015  12.797  1.00 96.53           H  
ATOM   3086  CA  THR A 198      -2.021 -12.116  13.083  1.00 96.53           C  
ATOM   3087  HA  THR A 198      -2.370 -12.959  12.486  1.00 96.53           H  
ATOM   3088  C   THR A 198      -2.778 -12.124  14.399  1.00 96.53           C  
ATOM   3089  CB  THR A 198      -0.519 -12.307  13.307  1.00 96.53           C  
ATOM   3090  HB  THR A 198      -0.154 -11.524  13.972  1.00 96.53           H  
ATOM   3091  O   THR A 198      -2.547 -11.278  15.265  1.00 96.53           O  
ATOM   3092  CG2 THR A 198      -0.203 -13.669  13.921  1.00 96.53           C  
ATOM   3093 HG21 THR A 198      -0.646 -14.459  13.314  1.00 96.53           H  
ATOM   3094 HG22 THR A 198      -0.609 -13.725  14.931  1.00 96.53           H  
ATOM   3095 HG23 THR A 198       0.877 -13.810  13.965  1.00 96.53           H  
ATOM   3096  OG1 THR A 198       0.183 -12.215  12.087  1.00 96.53           O  
ATOM   3097  HG1 THR A 198       0.065 -13.034  11.600  1.00 96.53           H  
ATOM   3098  N   GLU A 199      -3.671 -13.092  14.549  1.00 93.22           N  
ATOM   3099  H   GLU A 199      -3.774 -13.778  13.815  1.00 93.22           H  
ATOM   3100  CA  GLU A 199      -4.476 -13.273  15.749  1.00 93.22           C  
ATOM   3101  HA  GLU A 199      -5.009 -12.345  15.956  1.00 93.22           H  
ATOM   3102  C   GLU A 199      -3.576 -13.583  16.952  1.00 93.22           C  
ATOM   3103  CB  GLU A 199      -5.511 -14.377  15.496  1.00 93.22           C  
ATOM   3104  HB2 GLU A 199      -5.006 -15.207  15.003  1.00 93.22           H  
ATOM   3105  HB3 GLU A 199      -5.934 -14.710  16.444  1.00 93.22           H  
ATOM   3106  O   GLU A 199      -2.620 -14.365  16.877  1.00 93.22           O  
ATOM   3107  CG  GLU A 199      -6.638 -13.869  14.583  1.00 93.22           C  
ATOM   3108  HG2 GLU A 199      -7.191 -13.095  15.114  1.00 93.22           H  
ATOM   3109  HG3 GLU A 199      -6.196 -13.403  13.702  1.00 93.22           H  
ATOM   3110  CD  GLU A 199      -7.623 -14.948  14.104  1.00 93.22           C  
ATOM   3111  OE1 GLU A 199      -8.373 -14.604  13.150  1.00 93.22           O  
ATOM   3112  OE2 GLU A 199      -7.645 -16.070  14.665  1.00 93.22           O  
ATOM   3113  N   LYS A 200      -3.864 -12.939  18.089  1.00 87.95           N  
ATOM   3114  H   LYS A 200      -4.661 -12.319  18.100  1.00 87.95           H  
ATOM   3115  CA  LYS A 200      -3.007 -13.034  19.278  1.00 87.95           C  
ATOM   3116  HA  LYS A 200      -1.987 -12.794  18.980  1.00 87.95           H  
ATOM   3117  C   LYS A 200      -2.958 -14.451  19.846  1.00 87.95           C  
ATOM   3118  CB  LYS A 200      -3.462 -12.034  20.350  1.00 87.95           C  
ATOM   3119  HB2 LYS A 200      -4.538 -12.118  20.500  1.00 87.95           H  
ATOM   3120  HB3 LYS A 200      -2.971 -12.285  21.291  1.00 87.95           H  
ATOM   3121  O   LYS A 200      -1.861 -14.892  20.209  1.00 87.95           O  
ATOM   3122  CG  LYS A 200      -3.092 -10.591  19.976  1.00 87.95           C  
ATOM   3123  HG2 LYS A 200      -3.617 -10.301  19.066  1.00 87.95           H  
ATOM   3124  HG3 LYS A 200      -2.018 -10.528  19.801  1.00 87.95           H  
ATOM   3125  CD  LYS A 200      -3.475  -9.634  21.111  1.00 87.95           C  
ATOM   3126  HD2 LYS A 200      -2.977  -9.946  22.029  1.00 87.95           H  
ATOM   3127  HD3 LYS A 200      -4.553  -9.685  21.261  1.00 87.95           H  
ATOM   3128  CE  LYS A 200      -3.068  -8.197  20.766  1.00 87.95           C  
ATOM   3129  HE2 LYS A 200      -1.988  -8.162  20.624  1.00 87.95           H  
ATOM   3130  HE3 LYS A 200      -3.541  -7.927  19.822  1.00 87.95           H  
ATOM   3131  NZ  LYS A 200      -3.482  -7.250  21.832  1.00 87.95           N  
ATOM   3132  HZ1 LYS A 200      -4.486  -7.274  21.942  1.00 87.95           H  
ATOM   3133  HZ2 LYS A 200      -3.216  -6.303  21.602  1.00 87.95           H  
ATOM   3134  HZ3 LYS A 200      -3.064  -7.497  22.717  1.00 87.95           H  
ATOM   3135  N   ASP A 201      -4.103 -15.129  19.873  1.00 86.91           N  
ATOM   3136  H   ASP A 201      -4.936 -14.630  19.596  1.00 86.91           H  
ATOM   3137  CA  ASP A 201      -4.307 -16.374  20.619  1.00 86.91           C  
ATOM   3138  HA  ASP A 201      -3.777 -16.312  21.569  1.00 86.91           H  
ATOM   3139  C   ASP A 201      -3.775 -17.603  19.876  1.00 86.91           C  
ATOM   3140  CB  ASP A 201      -5.806 -16.541  20.930  1.00 86.91           C  
ATOM   3141  HB2 ASP A 201      -6.357 -16.610  19.993  1.00 86.91           H  
ATOM   3142  HB3 ASP A 201      -5.948 -17.474  21.475  1.00 86.91           H  
ATOM   3143  O   ASP A 201      -3.035 -18.402  20.443  1.00 86.91           O  
ATOM   3144  CG  ASP A 201      -6.385 -15.397  21.772  1.00 86.91           C  
ATOM   3145  OD1 ASP A 201      -5.591 -14.709  22.455  1.00 86.91           O  
ATOM   3146  OD2 ASP A 201      -7.611 -15.192  21.678  1.00 86.91           O  
ATOM   3147  N   ASN A 202      -4.108 -17.744  18.591  1.00 85.29           N  
ATOM   3148  H   ASN A 202      -4.698 -17.039  18.173  1.00 85.29           H  
ATOM   3149  CA  ASN A 202      -3.774 -18.927  17.789  1.00 85.29           C  
ATOM   3150  HA  ASN A 202      -3.438 -19.720  18.457  1.00 85.29           H  
ATOM   3151  C   ASN A 202      -2.609 -18.700  16.803  1.00 85.29           C  
ATOM   3152  CB  ASN A 202      -5.066 -19.426  17.107  1.00 85.29           C  
ATOM   3153  HB2 ASN A 202      -5.818 -19.626  17.870  1.00 85.29           H  
ATOM   3154  HB3 ASN A 202      -4.857 -20.354  16.575  1.00 85.29           H  
ATOM   3155  O   ASN A 202      -2.215 -19.636  16.113  1.00 85.29           O  
ATOM   3156  CG  ASN A 202      -5.621 -18.422  16.115  1.00 85.29           C  
ATOM   3157  ND2 ASN A 202      -6.871 -18.511  15.740  1.00 85.29           N  
ATOM   3158 HD21 ASN A 202      -7.197 -17.691  15.249  1.00 85.29           H  
ATOM   3159 HD22 ASN A 202      -7.526 -19.097  16.238  1.00 85.29           H  
ATOM   3160  OD1 ASN A 202      -4.923 -17.529  15.680  1.00 85.29           O  
ATOM   3161  N   LYS A 203      -2.069 -17.472  16.721  1.00 87.36           N  
ATOM   3162  H   LYS A 203      -2.512 -16.748  17.269  1.00 87.36           H  
ATOM   3163  CA  LYS A 203      -1.012 -17.052  15.778  1.00 87.36           C  
ATOM   3164  HA  LYS A 203      -0.914 -15.970  15.875  1.00 87.36           H  
ATOM   3165  C   LYS A 203      -1.352 -17.219  14.296  1.00 87.36           C  
ATOM   3166  CB  LYS A 203       0.345 -17.696  16.135  1.00 87.36           C  
ATOM   3167  HB2 LYS A 203       0.287 -18.772  15.971  1.00 87.36           H  
ATOM   3168  HB3 LYS A 203       1.108 -17.306  15.461  1.00 87.36           H  
ATOM   3169  O   LYS A 203      -0.464 -17.083  13.453  1.00 87.36           O  
ATOM   3170  CG  LYS A 203       0.817 -17.443  17.571  1.00 87.36           C  
ATOM   3171  HG2 LYS A 203       1.816 -17.863  17.685  1.00 87.36           H  
ATOM   3172  HG3 LYS A 203       0.151 -17.950  18.270  1.00 87.36           H  
ATOM   3173  CD  LYS A 203       0.855 -15.948  17.898  1.00 87.36           C  
ATOM   3174  HD2 LYS A 203      -0.165 -15.565  17.889  1.00 87.36           H  
ATOM   3175  HD3 LYS A 203       1.446 -15.414  17.154  1.00 87.36           H  
ATOM   3176  CE  LYS A 203       1.449 -15.737  19.287  1.00 87.36           C  
ATOM   3177  HE2 LYS A 203       1.114 -16.552  19.928  1.00 87.36           H  
ATOM   3178  HE3 LYS A 203       2.536 -15.772  19.223  1.00 87.36           H  
ATOM   3179  NZ  LYS A 203       0.976 -14.454  19.848  1.00 87.36           N  
ATOM   3180  HZ1 LYS A 203       1.373 -14.289  20.762  1.00 87.36           H  
ATOM   3181  HZ2 LYS A 203       1.173 -13.686  19.222  1.00 87.36           H  
ATOM   3182  HZ3 LYS A 203      -0.024 -14.521  19.967  1.00 87.36           H  
ATOM   3183  N   LYS A 204      -2.624 -17.435  13.961  1.00 94.10           N  
ATOM   3184  H   LYS A 204      -3.320 -17.474  14.692  1.00 94.10           H  
ATOM   3185  CA  LYS A 204      -3.076 -17.485  12.574  1.00 94.10           C  
ATOM   3186  HA  LYS A 204      -2.427 -18.158  12.016  1.00 94.10           H  
ATOM   3187  C   LYS A 204      -2.977 -16.108  11.958  1.00 94.10           C  
ATOM   3188  CB  LYS A 204      -4.505 -18.005  12.466  1.00 94.10           C  
ATOM   3189  HB2 LYS A 204      -5.174 -17.417  13.095  1.00 94.10           H  
ATOM   3190  HB3 LYS A 204      -4.829 -17.900  11.431  1.00 94.10           H  
ATOM   3191  O   LYS A 204      -3.410 -15.113  12.540  1.00 94.10           O  
ATOM   3192  CG  LYS A 204      -4.561 -19.483  12.852  1.00 94.10           C  
ATOM   3193  HG2 LYS A 204      -3.832 -20.040  12.263  1.00 94.10           H  
ATOM   3194  HG3 LYS A 204      -4.338 -19.614  13.911  1.00 94.10           H  
ATOM   3195  CD  LYS A 204      -5.957 -20.007  12.541  1.00 94.10           C  
ATOM   3196  HD2 LYS A 204      -6.696 -19.463  13.129  1.00 94.10           H  
ATOM   3197  HD3 LYS A 204      -6.159 -19.848  11.482  1.00 94.10           H  
ATOM   3198  CE  LYS A 204      -6.019 -21.497  12.851  1.00 94.10           C  
ATOM   3199  HE2 LYS A 204      -5.918 -21.644  13.926  1.00 94.10           H  
ATOM   3200  HE3 LYS A 204      -5.178 -21.980  12.354  1.00 94.10           H  
ATOM   3201  NZ  LYS A 204      -7.295 -22.048  12.345  1.00 94.10           N  
ATOM   3202  HZ1 LYS A 204      -7.347 -21.869  11.352  1.00 94.10           H  
ATOM   3203  HZ2 LYS A 204      -7.347 -23.045  12.500  1.00 94.10           H  
ATOM   3204  HZ3 LYS A 204      -8.076 -21.580  12.782  1.00 94.10           H  
ATOM   3205  N   SER A 205      -2.392 -16.062  10.772  1.00 97.59           N  
ATOM   3206  H   SER A 205      -2.142 -16.937  10.334  1.00 97.59           H  
ATOM   3207  CA  SER A 205      -2.279 -14.833  10.001  1.00 97.59           C  
ATOM   3208  HA  SER A 205      -2.487 -13.979  10.645  1.00 97.59           H  
ATOM   3209  C   SER A 205      -3.313 -14.821   8.888  1.00 97.59           C  
ATOM   3210  CB  SER A 205      -0.857 -14.648   9.481  1.00 97.59           C  
ATOM   3211  HB2 SER A 205      -0.799 -13.726   8.903  1.00 97.59           H  
ATOM   3212  HB3 SER A 205      -0.582 -15.490   8.846  1.00 97.59           H  
ATOM   3213  O   SER A 205      -3.569 -15.837   8.245  1.00 97.59           O  
ATOM   3214  OG  SER A 205       0.026 -14.566  10.586  1.00 97.59           O  
ATOM   3215  HG  SER A 205       0.037 -15.426  11.013  1.00 97.59           H  
ATOM   3216  N   LYS A 206      -3.882 -13.648   8.632  1.00 98.10           N  
ATOM   3217  H   LYS A 206      -3.682 -12.878   9.255  1.00 98.10           H  
ATOM   3218  CA  LYS A 206      -4.750 -13.394   7.488  1.00 98.10           C  
ATOM   3219  HA  LYS A 206      -4.618 -14.216   6.785  1.00 98.10           H  
ATOM   3220  C   LYS A 206      -4.317 -12.134   6.760  1.00 98.10           C  
ATOM   3221  CB  LYS A 206      -6.234 -13.416   7.896  1.00 98.10           C  
ATOM   3222  HB2 LYS A 206      -6.849 -13.257   7.010  1.00 98.10           H  
ATOM   3223  HB3 LYS A 206      -6.448 -14.418   8.266  1.00 98.10           H  
ATOM   3224  O   LYS A 206      -3.923 -11.146   7.382  1.00 98.10           O  
ATOM   3225  CG  LYS A 206      -6.634 -12.393   8.975  1.00 98.10           C  
ATOM   3226  HG2 LYS A 206      -5.904 -12.419   9.784  1.00 98.10           H  
ATOM   3227  HG3 LYS A 206      -6.652 -11.391   8.547  1.00 98.10           H  
ATOM   3228  CD  LYS A 206      -8.011 -12.738   9.572  1.00 98.10           C  
ATOM   3229  HD2 LYS A 206      -7.994 -13.776   9.904  1.00 98.10           H  
ATOM   3230  HD3 LYS A 206      -8.792 -12.614   8.822  1.00 98.10           H  
ATOM   3231  CE  LYS A 206      -8.281 -11.844  10.784  1.00 98.10           C  
ATOM   3232  HE2 LYS A 206      -8.551 -10.845  10.441  1.00 98.10           H  
ATOM   3233  HE3 LYS A 206      -7.343 -11.787  11.336  1.00 98.10           H  
ATOM   3234  NZ  LYS A 206      -9.307 -12.374  11.719  1.00 98.10           N  
ATOM   3235  HZ1 LYS A 206      -9.529 -11.713  12.449  1.00 98.10           H  
ATOM   3236  HZ2 LYS A 206     -10.162 -12.646  11.254  1.00 98.10           H  
ATOM   3237  HZ3 LYS A 206      -8.962 -13.199  12.190  1.00 98.10           H  
ATOM   3238  N   LEU A 207      -4.400 -12.174   5.436  1.00 98.75           N  
ATOM   3239  H   LEU A 207      -4.744 -13.028   5.020  1.00 98.75           H  
ATOM   3240  CA  LEU A 207      -4.321 -10.980   4.604  1.00 98.75           C  
ATOM   3241  HA  LEU A 207      -3.642 -10.267   5.073  1.00 98.75           H  
ATOM   3242  C   LEU A 207      -5.717 -10.369   4.525  1.00 98.75           C  
ATOM   3243  CB  LEU A 207      -3.790 -11.364   3.215  1.00 98.75           C  
ATOM   3244  HB2 LEU A 207      -2.940 -12.036   3.325  1.00 98.75           H  
ATOM   3245  HB3 LEU A 207      -4.581 -11.896   2.687  1.00 98.75           H  
ATOM   3246  O   LEU A 207      -6.665 -11.083   4.222  1.00 98.75           O  
ATOM   3247  CG  LEU A 207      -3.364 -10.174   2.346  1.00 98.75           C  
ATOM   3248  HG  LEU A 207      -4.181  -9.456   2.274  1.00 98.75           H  
ATOM   3249  CD1 LEU A 207      -2.129  -9.484   2.923  1.00 98.75           C  
ATOM   3250 HD11 LEU A 207      -2.372  -8.984   3.860  1.00 98.75           H  
ATOM   3251 HD12 LEU A 207      -1.337 -10.214   3.092  1.00 98.75           H  
ATOM   3252 HD13 LEU A 207      -1.774  -8.733   2.216  1.00 98.75           H  
ATOM   3253  CD2 LEU A 207      -3.017 -10.675   0.944  1.00 98.75           C  
ATOM   3254 HD21 LEU A 207      -2.207 -11.402   0.996  1.00 98.75           H  
ATOM   3255 HD22 LEU A 207      -3.890 -11.150   0.495  1.00 98.75           H  
ATOM   3256 HD23 LEU A 207      -2.707  -9.841   0.315  1.00 98.75           H  
ATOM   3257  N   VAL A 208      -5.853  -9.074   4.782  1.00 98.89           N  
ATOM   3258  H   VAL A 208      -5.031  -8.559   5.063  1.00 98.89           H  
ATOM   3259  CA  VAL A 208      -7.122  -8.340   4.731  1.00 98.89           C  
ATOM   3260  HA  VAL A 208      -7.944  -9.034   4.556  1.00 98.89           H  
ATOM   3261  C   VAL A 208      -7.059  -7.363   3.564  1.00 98.89           C  
ATOM   3262  CB  VAL A 208      -7.399  -7.619   6.062  1.00 98.89           C  
ATOM   3263  HB  VAL A 208      -6.623  -6.873   6.232  1.00 98.89           H  
ATOM   3264  O   VAL A 208      -6.343  -6.366   3.630  1.00 98.89           O  
ATOM   3265  CG1 VAL A 208      -8.754  -6.908   6.022  1.00 98.89           C  
ATOM   3266 HG11 VAL A 208      -8.974  -6.467   6.995  1.00 98.89           H  
ATOM   3267 HG12 VAL A 208      -8.739  -6.109   5.282  1.00 98.89           H  
ATOM   3268 HG13 VAL A 208      -9.530  -7.627   5.759  1.00 98.89           H  
ATOM   3269  CG2 VAL A 208      -7.382  -8.584   7.257  1.00 98.89           C  
ATOM   3270 HG21 VAL A 208      -7.587  -8.032   8.174  1.00 98.89           H  
ATOM   3271 HG22 VAL A 208      -8.130  -9.366   7.126  1.00 98.89           H  
ATOM   3272 HG23 VAL A 208      -6.396  -9.039   7.356  1.00 98.89           H  
ATOM   3273  N   ILE A 209      -7.787  -7.675   2.493  1.00 98.90           N  
ATOM   3274  H   ILE A 209      -8.406  -8.470   2.568  1.00 98.90           H  
ATOM   3275  CA  ILE A 209      -7.908  -6.848   1.290  1.00 98.90           C  
ATOM   3276  HA  ILE A 209      -6.997  -6.260   1.182  1.00 98.90           H  
ATOM   3277  C   ILE A 209      -9.097  -5.910   1.453  1.00 98.90           C  
ATOM   3278  CB  ILE A 209      -8.089  -7.708   0.020  1.00 98.90           C  
ATOM   3279  HB  ILE A 209      -9.039  -8.234   0.112  1.00 98.90           H  
ATOM   3280  O   ILE A 209     -10.199  -6.380   1.735  1.00 98.90           O  
ATOM   3281  CG1 ILE A 209      -7.006  -8.789  -0.169  1.00 98.90           C  
ATOM   3282 HG12 ILE A 209      -7.069  -9.506   0.650  1.00 98.90           H  
ATOM   3283 HG13 ILE A 209      -7.206  -9.330  -1.094  1.00 98.90           H  
ATOM   3284  CG2 ILE A 209      -8.183  -6.821  -1.235  1.00 98.90           C  
ATOM   3285 HG21 ILE A 209      -7.332  -6.142  -1.286  1.00 98.90           H  
ATOM   3286 HG22 ILE A 209      -8.205  -7.446  -2.128  1.00 98.90           H  
ATOM   3287 HG23 ILE A 209      -9.101  -6.233  -1.216  1.00 98.90           H  
ATOM   3288  CD1 ILE A 209      -5.581  -8.249  -0.220  1.00 98.90           C  
ATOM   3289 HD11 ILE A 209      -5.485  -7.481  -0.988  1.00 98.90           H  
ATOM   3290 HD12 ILE A 209      -5.338  -7.841   0.761  1.00 98.90           H  
ATOM   3291 HD13 ILE A 209      -4.896  -9.064  -0.456  1.00 98.90           H  
ATOM   3292  N   TYR A 210      -8.911  -4.612   1.227  1.00 98.89           N  
ATOM   3293  H   TYR A 210      -7.982  -4.284   1.003  1.00 98.89           H  
ATOM   3294  CA  TYR A 210      -9.997  -3.640   1.328  1.00 98.89           C  
ATOM   3295  HA  TYR A 210     -10.946  -4.172   1.274  1.00 98.89           H  
ATOM   3296  C   TYR A 210     -10.009  -2.635   0.170  1.00 98.89           C  
ATOM   3297  CB  TYR A 210      -9.953  -2.958   2.702  1.00 98.89           C  
ATOM   3298  HB2 TYR A 210     -10.100  -3.710   3.477  1.00 98.89           H  
ATOM   3299  HB3 TYR A 210      -8.967  -2.518   2.849  1.00 98.89           H  
ATOM   3300  O   TYR A 210      -8.977  -2.079  -0.220  1.00 98.89           O  
ATOM   3301  CG  TYR A 210     -11.012  -1.887   2.857  1.00 98.89           C  
ATOM   3302  CD1 TYR A 210     -10.631  -0.535   2.853  1.00 98.89           C  
ATOM   3303  HD1 TYR A 210      -9.584  -0.271   2.813  1.00 98.89           H  
ATOM   3304  CD2 TYR A 210     -12.377  -2.234   2.874  1.00 98.89           C  
ATOM   3305  HD2 TYR A 210     -12.668  -3.274   2.839  1.00 98.89           H  
ATOM   3306  CE1 TYR A 210     -11.613   0.467   2.812  1.00 98.89           C  
ATOM   3307  HE1 TYR A 210     -11.327   1.503   2.709  1.00 98.89           H  
ATOM   3308  CE2 TYR A 210     -13.364  -1.231   2.862  1.00 98.89           C  
ATOM   3309  HE2 TYR A 210     -14.410  -1.501   2.834  1.00 98.89           H  
ATOM   3310  OH  TYR A 210     -13.905   1.102   2.678  1.00 98.89           O  
ATOM   3311  HH  TYR A 210     -14.800   0.756   2.657  1.00 98.89           H  
ATOM   3312  CZ  TYR A 210     -12.978   0.123   2.808  1.00 98.89           C  
ATOM   3313  N   GLY A 211     -11.214  -2.404  -0.357  1.00 98.65           N  
ATOM   3314  H   GLY A 211     -11.989  -2.952  -0.011  1.00 98.65           H  
ATOM   3315  CA  GLY A 211     -11.513  -1.394  -1.365  1.00 98.65           C  
ATOM   3316  HA2 GLY A 211     -11.288  -0.407  -0.962  1.00 98.65           H  
ATOM   3317  HA3 GLY A 211     -12.581  -1.438  -1.582  1.00 98.65           H  
ATOM   3318  C   GLY A 211     -10.766  -1.595  -2.682  1.00 98.65           C  
ATOM   3319  O   GLY A 211     -10.558  -2.726  -3.127  1.00 98.65           O  
ATOM   3320  N   GLY A 212     -10.389  -0.482  -3.307  1.00 96.93           N  
ATOM   3321  H   GLY A 212     -10.719   0.395  -2.931  1.00 96.93           H  
ATOM   3322  CA  GLY A 212      -9.734  -0.427  -4.611  1.00 96.93           C  
ATOM   3323  HA2 GLY A 212      -8.878   0.246  -4.556  1.00 96.93           H  
ATOM   3324  HA3 GLY A 212      -9.373  -1.413  -4.904  1.00 96.93           H  
ATOM   3325  C   GLY A 212     -10.650   0.087  -5.711  1.00 96.93           C  
ATOM   3326  O   GLY A 212     -11.691   0.688  -5.447  1.00 96.93           O  
ATOM   3327  N   MET A 213     -10.237  -0.130  -6.953  1.00 93.59           N  
ATOM   3328  H   MET A 213      -9.337  -0.568  -7.085  1.00 93.59           H  
ATOM   3329  CA  MET A 213     -10.949   0.298  -8.147  1.00 93.59           C  
ATOM   3330  HA  MET A 213     -11.979   0.524  -7.874  1.00 93.59           H  
ATOM   3331  C   MET A 213     -10.968  -0.813  -9.198  1.00 93.59           C  
ATOM   3332  CB  MET A 213     -10.308   1.585  -8.689  1.00 93.59           C  
ATOM   3333  HB2 MET A 213     -10.405   2.373  -7.943  1.00 93.59           H  
ATOM   3334  HB3 MET A 213      -9.248   1.418  -8.882  1.00 93.59           H  
ATOM   3335  O   MET A 213      -9.949  -1.452  -9.449  1.00 93.59           O  
ATOM   3336  CG  MET A 213     -10.981   2.051  -9.983  1.00 93.59           C  
ATOM   3337  HG2 MET A 213     -12.055   2.127  -9.816  1.00 93.59           H  
ATOM   3338  HG3 MET A 213     -10.800   1.310 -10.761  1.00 93.59           H  
ATOM   3339  SD  MET A 213     -10.388   3.643 -10.590  1.00 93.59           S  
ATOM   3340  CE  MET A 213     -11.291   3.704 -12.158  1.00 93.59           C  
ATOM   3341  HE1 MET A 213     -10.828   3.029 -12.878  1.00 93.59           H  
ATOM   3342  HE2 MET A 213     -11.264   4.718 -12.558  1.00 93.59           H  
ATOM   3343  HE3 MET A 213     -12.331   3.417 -12.001  1.00 93.59           H  
ATOM   3344  N   SER A 214     -12.121  -0.998  -9.839  1.00 91.86           N  
ATOM   3345  H   SER A 214     -12.916  -0.460  -9.524  1.00 91.86           H  
ATOM   3346  CA  SER A 214     -12.296  -1.843 -11.026  1.00 91.86           C  
ATOM   3347  HA  SER A 214     -11.369  -1.864 -11.598  1.00 91.86           H  
ATOM   3348  C   SER A 214     -13.393  -1.261 -11.915  1.00 91.86           C  
ATOM   3349  CB  SER A 214     -12.606  -3.279 -10.608  1.00 91.86           C  
ATOM   3350  HB2 SER A 214     -11.740  -3.653 -10.060  1.00 91.86           H  
ATOM   3351  HB3 SER A 214     -13.481  -3.304  -9.959  1.00 91.86           H  
ATOM   3352  O   SER A 214     -14.532  -1.725 -11.907  1.00 91.86           O  
ATOM   3353  OG  SER A 214     -12.835  -4.077 -11.753  1.00 91.86           O  
ATOM   3354  HG  SER A 214     -13.687  -3.812 -12.107  1.00 91.86           H  
ATOM   3355  N   GLY A 215     -13.081  -0.170 -12.618  1.00 83.81           N  
ATOM   3356  H   GLY A 215     -12.116   0.130 -12.632  1.00 83.81           H  
ATOM   3357  CA  GLY A 215     -14.062   0.659 -13.332  1.00 83.81           C  
ATOM   3358  HA2 GLY A 215     -14.736   0.012 -13.893  1.00 83.81           H  
ATOM   3359  HA3 GLY A 215     -13.539   1.306 -14.036  1.00 83.81           H  
ATOM   3360  C   GLY A 215     -14.911   1.540 -12.405  1.00 83.81           C  
ATOM   3361  O   GLY A 215     -15.168   2.693 -12.735  1.00 83.81           O  
ATOM   3362  N   CYS A 216     -15.259   1.034 -11.222  1.00 87.58           N  
ATOM   3363  H   CYS A 216     -15.102   0.048 -11.068  1.00 87.58           H  
ATOM   3364  CA  CYS A 216     -15.860   1.774 -10.116  1.00 87.58           C  
ATOM   3365  HA  CYS A 216     -15.909   2.829 -10.386  1.00 87.58           H  
ATOM   3366  C   CYS A 216     -15.021   1.673  -8.837  1.00 87.58           C  
ATOM   3367  CB  CYS A 216     -17.291   1.272  -9.887  1.00 87.58           C  
ATOM   3368  HB2 CYS A 216     -17.896   1.475 -10.771  1.00 87.58           H  
ATOM   3369  HB3 CYS A 216     -17.726   1.810  -9.045  1.00 87.58           H  
ATOM   3370  O   CYS A 216     -14.136   0.815  -8.735  1.00 87.58           O  
ATOM   3371  SG  CYS A 216     -17.337  -0.495  -9.485  1.00 87.58           S  
ATOM   3372  HG  CYS A 216     -18.627  -0.519  -9.140  1.00 87.58           H  
ATOM   3373  N   ARG A 217     -15.284   2.543  -7.853  1.00 93.05           N  
ATOM   3374  H   ARG A 217     -16.082   3.149  -7.983  1.00 93.05           H  
ATOM   3375  CA  ARG A 217     -14.636   2.451  -6.530  1.00 93.05           C  
ATOM   3376  HA  ARG A 217     -13.599   2.147  -6.672  1.00 93.05           H  
ATOM   3377  C   ARG A 217     -15.292   1.341  -5.712  1.00 93.05           C  
ATOM   3378  CB  ARG A 217     -14.639   3.795  -5.775  1.00 93.05           C  
ATOM   3379  HB2 ARG A 217     -14.538   3.588  -4.710  1.00 93.05           H  
ATOM   3380  HB3 ARG A 217     -15.591   4.306  -5.923  1.00 93.05           H  
ATOM   3381  O   ARG A 217     -16.512   1.242  -5.637  1.00 93.05           O  
ATOM   3382  CG  ARG A 217     -13.472   4.719  -6.162  1.00 93.05           C  
ATOM   3383  HG2 ARG A 217     -12.542   4.155  -6.089  1.00 93.05           H  
ATOM   3384  HG3 ARG A 217     -13.426   5.542  -5.450  1.00 93.05           H  
ATOM   3385  CD  ARG A 217     -13.604   5.303  -7.572  1.00 93.05           C  
ATOM   3386  HD2 ARG A 217     -14.452   5.987  -7.599  1.00 93.05           H  
ATOM   3387  HD3 ARG A 217     -13.787   4.493  -8.278  1.00 93.05           H  
ATOM   3388  NE  ARG A 217     -12.374   5.998  -7.992  1.00 93.05           N  
ATOM   3389  HE  ARG A 217     -11.587   5.990  -7.359  1.00 93.05           H  
ATOM   3390  NH1 ARG A 217     -13.008   6.344 -10.171  1.00 93.05           N  
ATOM   3391 HH11 ARG A 217     -12.758   6.607 -11.113  1.00 93.05           H  
ATOM   3392 HH12 ARG A 217     -13.921   5.963  -9.967  1.00 93.05           H  
ATOM   3393  NH2 ARG A 217     -10.940   6.878  -9.532  1.00 93.05           N  
ATOM   3394 HH21 ARG A 217     -10.146   6.647  -8.952  1.00 93.05           H  
ATOM   3395 HH22 ARG A 217     -10.702   7.050 -10.498  1.00 93.05           H  
ATOM   3396  CZ  ARG A 217     -12.115   6.412  -9.220  1.00 93.05           C  
ATOM   3397  N   LEU A 218     -14.474   0.522  -5.062  1.00 96.12           N  
ATOM   3398  H   LEU A 218     -13.480   0.680  -5.151  1.00 96.12           H  
ATOM   3399  CA  LEU A 218     -14.904  -0.650  -4.305  1.00 96.12           C  
ATOM   3400  HA  LEU A 218     -15.927  -0.899  -4.588  1.00 96.12           H  
ATOM   3401  C   LEU A 218     -14.900  -0.360  -2.800  1.00 96.12           C  
ATOM   3402  CB  LEU A 218     -14.009  -1.848  -4.661  1.00 96.12           C  
ATOM   3403  HB2 LEU A 218     -14.363  -2.716  -4.105  1.00 96.12           H  
ATOM   3404  HB3 LEU A 218     -12.996  -1.627  -4.324  1.00 96.12           H  
ATOM   3405  O   LEU A 218     -14.054   0.374  -2.292  1.00 96.12           O  
ATOM   3406  CG  LEU A 218     -13.950  -2.217  -6.156  1.00 96.12           C  
ATOM   3407  HG  LEU A 218     -13.582  -1.370  -6.733  1.00 96.12           H  
ATOM   3408  CD1 LEU A 218     -12.972  -3.376  -6.342  1.00 96.12           C  
ATOM   3409 HD11 LEU A 218     -13.327  -4.253  -5.802  1.00 96.12           H  
ATOM   3410 HD12 LEU A 218     -11.990  -3.089  -5.964  1.00 96.12           H  
ATOM   3411 HD13 LEU A 218     -12.881  -3.618  -7.401  1.00 96.12           H  
ATOM   3412  CD2 LEU A 218     -15.314  -2.640  -6.704  1.00 96.12           C  
ATOM   3413 HD21 LEU A 218     -16.002  -1.794  -6.680  1.00 96.12           H  
ATOM   3414 HD22 LEU A 218     -15.719  -3.465  -6.118  1.00 96.12           H  
ATOM   3415 HD23 LEU A 218     -15.209  -2.950  -7.744  1.00 96.12           H  
ATOM   3416  N   GLY A 219     -15.862  -0.934  -2.079  1.00 97.76           N  
ATOM   3417  H   GLY A 219     -16.542  -1.496  -2.571  1.00 97.76           H  
ATOM   3418  CA  GLY A 219     -15.983  -0.830  -0.617  1.00 97.76           C  
ATOM   3419  HA2 GLY A 219     -16.887  -0.274  -0.370  1.00 97.76           H  
ATOM   3420  HA3 GLY A 219     -15.127  -0.298  -0.203  1.00 97.76           H  
ATOM   3421  C   GLY A 219     -16.053  -2.187   0.077  1.00 97.76           C  
ATOM   3422  O   GLY A 219     -16.368  -2.258   1.262  1.00 97.76           O  
ATOM   3423  N   ASP A 220     -15.809  -3.267  -0.662  1.00 98.48           N  
ATOM   3424  H   ASP A 220     -15.392  -3.152  -1.574  1.00 98.48           H  
ATOM   3425  CA  ASP A 220     -15.805  -4.621  -0.134  1.00 98.48           C  
ATOM   3426  HA  ASP A 220     -16.597  -4.688   0.611  1.00 98.48           H  
ATOM   3427  C   ASP A 220     -14.492  -4.948   0.589  1.00 98.48           C  
ATOM   3428  CB  ASP A 220     -16.152  -5.625  -1.247  1.00 98.48           C  
ATOM   3429  HB2 ASP A 220     -16.191  -6.622  -0.808  1.00 98.48           H  
ATOM   3430  HB3 ASP A 220     -17.149  -5.396  -1.624  1.00 98.48           H  
ATOM   3431  O   ASP A 220     -13.439  -4.347   0.356  1.00 98.48           O  
ATOM   3432  CG  ASP A 220     -15.180  -5.652  -2.434  1.00 98.48           C  
ATOM   3433  OD1 ASP A 220     -14.389  -4.712  -2.632  1.00 98.48           O  
ATOM   3434  OD2 ASP A 220     -15.200  -6.655  -3.179  1.00 98.48           O  
ATOM   3435  N   LEU A 221     -14.583  -5.928   1.485  1.00 98.86           N  
ATOM   3436  H   LEU A 221     -15.471  -6.391   1.617  1.00 98.86           H  
ATOM   3437  CA  LEU A 221     -13.461  -6.474   2.231  1.00 98.86           C  
ATOM   3438  HA  LEU A 221     -12.540  -6.026   1.860  1.00 98.86           H  
ATOM   3439  C   LEU A 221     -13.396  -7.979   2.012  1.00 98.86           C  
ATOM   3440  CB  LEU A 221     -13.617  -6.116   3.711  1.00 98.86           C  
ATOM   3441  HB2 LEU A 221     -14.489  -6.643   4.100  1.00 98.86           H  
ATOM   3442  HB3 LEU A 221     -13.811  -5.045   3.772  1.00 98.86           H  
ATOM   3443  O   LEU A 221     -14.423  -8.660   2.034  1.00 98.86           O  
ATOM   3444  CG  LEU A 221     -12.390  -6.461   4.577  1.00 98.86           C  
ATOM   3445  HG  LEU A 221     -11.481  -6.445   3.976  1.00 98.86           H  
ATOM   3446  CD1 LEU A 221     -12.248  -5.416   5.676  1.00 98.86           C  
ATOM   3447 HD11 LEU A 221     -12.084  -4.434   5.234  1.00 98.86           H  
ATOM   3448 HD12 LEU A 221     -11.392  -5.662   6.305  1.00 98.86           H  
ATOM   3449 HD13 LEU A 221     -13.154  -5.396   6.281  1.00 98.86           H  
ATOM   3450  CD2 LEU A 221     -12.532  -7.827   5.254  1.00 98.86           C  
ATOM   3451 HD21 LEU A 221     -13.417  -7.834   5.890  1.00 98.86           H  
ATOM   3452 HD22 LEU A 221     -11.664  -8.030   5.882  1.00 98.86           H  
ATOM   3453 HD23 LEU A 221     -12.613  -8.621   4.511  1.00 98.86           H  
ATOM   3454  N   TRP A 222     -12.181  -8.482   1.842  1.00 98.88           N  
ATOM   3455  H   TRP A 222     -11.395  -7.849   1.874  1.00 98.88           H  
ATOM   3456  CA  TRP A 222     -11.890  -9.902   1.704  1.00 98.88           C  
ATOM   3457  HA  TRP A 222     -12.768 -10.486   1.982  1.00 98.88           H  
ATOM   3458  C   TRP A 222     -10.754 -10.288   2.631  1.00 98.88           C  
ATOM   3459  CB  TRP A 222     -11.536 -10.237   0.257  1.00 98.88           C  
ATOM   3460  HB2 TRP A 222     -11.322 -11.305   0.197  1.00 98.88           H  
ATOM   3461  HB3 TRP A 222     -10.629  -9.706  -0.032  1.00 98.88           H  
ATOM   3462  O   TRP A 222      -9.895  -9.469   2.954  1.00 98.88           O  
ATOM   3463  CG  TRP A 222     -12.608  -9.920  -0.727  1.00 98.88           C  
ATOM   3464  CD1 TRP A 222     -12.893  -8.692  -1.214  1.00 98.88           C  
ATOM   3465  HD1 TRP A 222     -12.373  -7.783  -0.951  1.00 98.88           H  
ATOM   3466  CD2 TRP A 222     -13.557 -10.834  -1.349  1.00 98.88           C  
ATOM   3467  CE2 TRP A 222     -14.411 -10.077  -2.202  1.00 98.88           C  
ATOM   3468  CE3 TRP A 222     -13.771 -12.225  -1.303  1.00 98.88           C  
ATOM   3469  HE3 TRP A 222     -13.136 -12.843  -0.685  1.00 98.88           H  
ATOM   3470  NE1 TRP A 222     -13.964  -8.788  -2.071  1.00 98.88           N  
ATOM   3471  HE1 TRP A 222     -14.371  -7.993  -2.542  1.00 98.88           H  
ATOM   3472  CH2 TRP A 222     -15.601 -12.049  -2.919  1.00 98.88           C  
ATOM   3473  HH2 TRP A 222     -16.342 -12.533  -3.537  1.00 98.88           H  
ATOM   3474  CZ2 TRP A 222     -15.423 -10.657  -2.977  1.00 98.88           C  
ATOM   3475  HZ2 TRP A 222     -16.017 -10.048  -3.642  1.00 98.88           H  
ATOM   3476  CZ3 TRP A 222     -14.780 -12.823  -2.081  1.00 98.88           C  
ATOM   3477  HZ3 TRP A 222     -14.906 -13.896  -2.050  1.00 98.88           H  
ATOM   3478  N   THR A 223     -10.723 -11.550   3.030  1.00 98.79           N  
ATOM   3479  H   THR A 223     -11.464 -12.173   2.742  1.00 98.79           H  
ATOM   3480  CA  THR A 223      -9.627 -12.105   3.816  1.00 98.79           C  
ATOM   3481  HA  THR A 223      -8.828 -11.364   3.844  1.00 98.79           H  
ATOM   3482  C   THR A 223      -9.081 -13.360   3.162  1.00 98.79           C  
ATOM   3483  CB  THR A 223     -10.029 -12.385   5.268  1.00 98.79           C  
ATOM   3484  HB  THR A 223      -9.163 -12.781   5.800  1.00 98.79           H  
ATOM   3485  O   THR A 223      -9.872 -14.195   2.734  1.00 98.79           O  
ATOM   3486  CG2 THR A 223     -10.516 -11.127   5.986  1.00 98.79           C  
ATOM   3487 HG21 THR A 223     -10.689 -11.354   7.038  1.00 98.79           H  
ATOM   3488 HG22 THR A 223      -9.765 -10.342   5.899  1.00 98.79           H  
ATOM   3489 HG23 THR A 223     -11.445 -10.777   5.537  1.00 98.79           H  
ATOM   3490  OG1 THR A 223     -11.073 -13.327   5.322  1.00 98.79           O  
ATOM   3491  HG1 THR A 223     -10.863 -14.006   4.677  1.00 98.79           H  
ATOM   3492  N   LEU A 224      -7.762 -13.521   3.139  1.00 98.87           N  
ATOM   3493  H   LEU A 224      -7.189 -12.773   3.503  1.00 98.87           H  
ATOM   3494  CA  LEU A 224      -7.096 -14.787   2.832  1.00 98.87           C  
ATOM   3495  HA  LEU A 224      -7.811 -15.500   2.422  1.00 98.87           H  
ATOM   3496  C   LEU A 224      -6.520 -15.351   4.128  1.00 98.87           C  
ATOM   3497  CB  LEU A 224      -5.992 -14.547   1.790  1.00 98.87           C  
ATOM   3498  HB2 LEU A 224      -5.293 -13.819   2.201  1.00 98.87           H  
ATOM   3499  HB3 LEU A 224      -6.434 -14.122   0.890  1.00 98.87           H  
ATOM   3500  O   LEU A 224      -5.646 -14.719   4.724  1.00 98.87           O  
ATOM   3501  CG  LEU A 224      -5.182 -15.794   1.397  1.00 98.87           C  
ATOM   3502  HG  LEU A 224      -4.778 -16.276   2.287  1.00 98.87           H  
ATOM   3503  CD1 LEU A 224      -6.030 -16.797   0.622  1.00 98.87           C  
ATOM   3504 HD11 LEU A 224      -6.770 -17.236   1.290  1.00 98.87           H  
ATOM   3505 HD12 LEU A 224      -6.538 -16.305  -0.207  1.00 98.87           H  
ATOM   3506 HD13 LEU A 224      -5.398 -17.592   0.224  1.00 98.87           H  
ATOM   3507  CD2 LEU A 224      -4.005 -15.363   0.524  1.00 98.87           C  
ATOM   3508 HD21 LEU A 224      -4.372 -14.866  -0.373  1.00 98.87           H  
ATOM   3509 HD22 LEU A 224      -3.363 -14.682   1.083  1.00 98.87           H  
ATOM   3510 HD23 LEU A 224      -3.421 -16.243   0.251  1.00 98.87           H  
ATOM   3511  N   ASP A 225      -6.987 -16.520   4.550  1.00 98.45           N  
ATOM   3512  H   ASP A 225      -7.700 -16.985   4.006  1.00 98.45           H  
ATOM   3513  CA  ASP A 225      -6.321 -17.294   5.600  1.00 98.45           C  
ATOM   3514  HA  ASP A 225      -6.132 -16.655   6.462  1.00 98.45           H  
ATOM   3515  C   ASP A 225      -4.972 -17.795   5.059  1.00 98.45           C  
ATOM   3516  CB  ASP A 225      -7.254 -18.426   6.046  1.00 98.45           C  
ATOM   3517  HB2 ASP A 225      -8.182 -17.990   6.416  1.00 98.45           H  
ATOM   3518  HB3 ASP A 225      -7.501 -19.043   5.182  1.00 98.45           H  
ATOM   3519  O   ASP A 225      -4.925 -18.444   4.014  1.00 98.45           O  
ATOM   3520  CG  ASP A 225      -6.639 -19.303   7.140  1.00 98.45           C  
ATOM   3521  OD1 ASP A 225      -5.738 -20.097   6.787  1.00 98.45           O  
ATOM   3522  OD2 ASP A 225      -7.103 -19.231   8.298  1.00 98.45           O  
ATOM   3523  N   ILE A 226      -3.869 -17.433   5.719  1.00 98.40           N  
ATOM   3524  H   ILE A 226      -3.962 -16.931   6.591  1.00 98.40           H  
ATOM   3525  CA  ILE A 226      -2.515 -17.661   5.191  1.00 98.40           C  
ATOM   3526  HA  ILE A 226      -2.504 -17.392   4.135  1.00 98.40           H  
ATOM   3527  C   ILE A 226      -2.111 -19.136   5.245  1.00 98.40           C  
ATOM   3528  CB  ILE A 226      -1.508 -16.762   5.946  1.00 98.40           C  
ATOM   3529  HB  ILE A 226      -1.658 -16.914   7.015  1.00 98.40           H  
ATOM   3530  O   ILE A 226      -1.369 -19.595   4.375  1.00 98.40           O  
ATOM   3531  CG1 ILE A 226      -1.739 -15.263   5.639  1.00 98.40           C  
ATOM   3532 HG12 ILE A 226      -2.778 -15.010   5.851  1.00 98.40           H  
ATOM   3533 HG13 ILE A 226      -1.121 -14.675   6.317  1.00 98.40           H  
ATOM   3534  CG2 ILE A 226      -0.049 -17.146   5.665  1.00 98.40           C  
ATOM   3535 HG21 ILE A 226       0.073 -17.301   4.593  1.00 98.40           H  
ATOM   3536 HG22 ILE A 226       0.190 -18.076   6.181  1.00 98.40           H  
ATOM   3537 HG23 ILE A 226       0.632 -16.370   6.016  1.00 98.40           H  
ATOM   3538  CD1 ILE A 226      -1.442 -14.816   4.201  1.00 98.40           C  
ATOM   3539 HD11 ILE A 226      -1.625 -13.745   4.119  1.00 98.40           H  
ATOM   3540 HD12 ILE A 226      -2.085 -15.338   3.492  1.00 98.40           H  
ATOM   3541 HD13 ILE A 226      -0.395 -15.001   3.960  1.00 98.40           H  
ATOM   3542  N   ASP A 227      -2.601 -19.879   6.235  1.00 97.17           N  
ATOM   3543  H   ASP A 227      -3.279 -19.475   6.865  1.00 97.17           H  
ATOM   3544  CA  ASP A 227      -2.214 -21.275   6.441  1.00 97.17           C  
ATOM   3545  HA  ASP A 227      -1.147 -21.388   6.249  1.00 97.17           H  
ATOM   3546  C   ASP A 227      -2.961 -22.201   5.476  1.00 97.17           C  
ATOM   3547  CB  ASP A 227      -2.488 -21.678   7.900  1.00 97.17           C  
ATOM   3548  HB2 ASP A 227      -3.546 -21.535   8.116  1.00 97.17           H  
ATOM   3549  HB3 ASP A 227      -2.265 -22.739   8.013  1.00 97.17           H  
ATOM   3550  O   ASP A 227      -2.384 -23.128   4.910  1.00 97.17           O  
ATOM   3551  CG  ASP A 227      -1.650 -20.905   8.926  1.00 97.17           C  
ATOM   3552  OD1 ASP A 227      -0.513 -20.500   8.590  1.00 97.17           O  
ATOM   3553  OD2 ASP A 227      -2.154 -20.734  10.061  1.00 97.17           O  
ATOM   3554  N   THR A 228      -4.252 -21.939   5.270  1.00 97.95           N  
ATOM   3555  H   THR A 228      -4.659 -21.176   5.791  1.00 97.95           H  
ATOM   3556  CA  THR A 228      -5.128 -22.756   4.418  1.00 97.95           C  
ATOM   3557  HA  THR A 228      -4.703 -23.755   4.331  1.00 97.95           H  
ATOM   3558  C   THR A 228      -5.261 -22.222   2.996  1.00 97.95           C  
ATOM   3559  CB  THR A 228      -6.525 -22.906   5.030  1.00 97.95           C  
ATOM   3560  HB  THR A 228      -7.114 -23.569   4.396  1.00 97.95           H  
ATOM   3561  O   THR A 228      -5.785 -22.927   2.138  1.00 97.95           O  
ATOM   3562  CG2 THR A 228      -6.500 -23.490   6.442  1.00 97.95           C  
ATOM   3563 HG21 THR A 228      -5.991 -22.811   7.127  1.00 97.95           H  
ATOM   3564 HG22 THR A 228      -5.979 -24.447   6.432  1.00 97.95           H  
ATOM   3565 HG23 THR A 228      -7.523 -23.641   6.786  1.00 97.95           H  
ATOM   3566  OG1 THR A 228      -7.168 -21.656   5.090  1.00 97.95           O  
ATOM   3567  HG1 THR A 228      -6.679 -21.140   5.735  1.00 97.95           H  
ATOM   3568  N   LEU A 229      -4.813 -20.988   2.739  1.00 98.62           N  
ATOM   3569  H   LEU A 229      -4.425 -20.461   3.509  1.00 98.62           H  
ATOM   3570  CA  LEU A 229      -4.984 -20.278   1.469  1.00 98.62           C  
ATOM   3571  HA  LEU A 229      -4.687 -19.245   1.650  1.00 98.62           H  
ATOM   3572  C   LEU A 229      -6.458 -20.186   1.037  1.00 98.62           C  
ATOM   3573  CB  LEU A 229      -4.027 -20.858   0.412  1.00 98.62           C  
ATOM   3574  HB2 LEU A 229      -4.223 -20.389  -0.552  1.00 98.62           H  
ATOM   3575  HB3 LEU A 229      -4.231 -21.923   0.299  1.00 98.62           H  
ATOM   3576  O   LEU A 229      -6.791 -20.277  -0.147  1.00 98.62           O  
ATOM   3577  CG  LEU A 229      -2.541 -20.657   0.758  1.00 98.62           C  
ATOM   3578  HG  LEU A 229      -2.344 -20.962   1.786  1.00 98.62           H  
ATOM   3579  CD1 LEU A 229      -1.698 -21.540  -0.159  1.00 98.62           C  
ATOM   3580 HD11 LEU A 229      -0.641 -21.286  -0.069  1.00 98.62           H  
ATOM   3581 HD12 LEU A 229      -2.033 -21.430  -1.190  1.00 98.62           H  
ATOM   3582 HD13 LEU A 229      -1.838 -22.581   0.132  1.00 98.62           H  
ATOM   3583  CD2 LEU A 229      -2.109 -19.197   0.588  1.00 98.62           C  
ATOM   3584 HD21 LEU A 229      -2.655 -18.565   1.288  1.00 98.62           H  
ATOM   3585 HD22 LEU A 229      -1.048 -19.110   0.823  1.00 98.62           H  
ATOM   3586 HD23 LEU A 229      -2.292 -18.866  -0.434  1.00 98.62           H  
ATOM   3587  N   THR A 230      -7.349 -19.986   2.010  1.00 98.77           N  
ATOM   3588  H   THR A 230      -6.998 -19.912   2.954  1.00 98.77           H  
ATOM   3589  CA  THR A 230      -8.795 -19.862   1.784  1.00 98.77           C  
ATOM   3590  HA  THR A 230      -9.037 -20.290   0.811  1.00 98.77           H  
ATOM   3591  C   THR A 230      -9.221 -18.398   1.781  1.00 98.77           C  
ATOM   3592  CB  THR A 230      -9.600 -20.650   2.824  1.00 98.77           C  
ATOM   3593  HB  THR A 230      -9.465 -20.205   3.810  1.00 98.77           H  
ATOM   3594  O   THR A 230      -9.065 -17.690   2.779  1.00 98.77           O  
ATOM   3595  CG2 THR A 230     -11.092 -20.687   2.489  1.00 98.77           C  
ATOM   3596 HG21 THR A 230     -11.245 -21.131   1.505  1.00 98.77           H  
ATOM   3597 HG22 THR A 230     -11.509 -19.680   2.501  1.00 98.77           H  
ATOM   3598 HG23 THR A 230     -11.612 -21.285   3.238  1.00 98.77           H  
ATOM   3599  OG1 THR A 230      -9.161 -21.985   2.864  1.00 98.77           O  
ATOM   3600  HG1 THR A 230      -8.384 -21.999   3.428  1.00 98.77           H  
ATOM   3601  N   TRP A 231      -9.793 -17.949   0.666  1.00 98.86           N  
ATOM   3602  H   TRP A 231      -9.882 -18.584  -0.114  1.00 98.86           H  
ATOM   3603  CA  TRP A 231     -10.456 -16.660   0.542  1.00 98.86           C  
ATOM   3604  HA  TRP A 231      -9.844 -15.912   1.046  1.00 98.86           H  
ATOM   3605  C   TRP A 231     -11.838 -16.677   1.190  1.00 98.86           C  
ATOM   3606  CB  TRP A 231     -10.576 -16.251  -0.925  1.00 98.86           C  
ATOM   3607  HB2 TRP A 231     -11.219 -15.372  -0.982  1.00 98.86           H  
ATOM   3608  HB3 TRP A 231     -11.057 -17.049  -1.491  1.00 98.86           H  
ATOM   3609  O   TRP A 231     -12.630 -17.603   1.015  1.00 98.86           O  
ATOM   3610  CG  TRP A 231      -9.284 -15.886  -1.571  1.00 98.86           C  
ATOM   3611  CD1 TRP A 231      -8.591 -16.648  -2.442  1.00 98.86           C  
ATOM   3612  HD1 TRP A 231      -8.897 -17.627  -2.782  1.00 98.86           H  
ATOM   3613  CD2 TRP A 231      -8.511 -14.663  -1.397  1.00 98.86           C  
ATOM   3614  CE2 TRP A 231      -7.363 -14.733  -2.240  1.00 98.86           C  
ATOM   3615  CE3 TRP A 231      -8.675 -13.499  -0.614  1.00 98.86           C  
ATOM   3616  HE3 TRP A 231      -9.531 -13.425   0.040  1.00 98.86           H  
ATOM   3617  NE1 TRP A 231      -7.458 -15.969  -2.847  1.00 98.86           N  
ATOM   3618  HE1 TRP A 231      -6.815 -16.345  -3.529  1.00 98.86           H  
ATOM   3619  CH2 TRP A 231      -6.620 -12.542  -1.527  1.00 98.86           C  
ATOM   3620  HH2 TRP A 231      -5.913 -11.727  -1.583  1.00 98.86           H  
ATOM   3621  CZ2 TRP A 231      -6.430 -13.690  -2.316  1.00 98.86           C  
ATOM   3622  HZ2 TRP A 231      -5.583 -13.766  -2.982  1.00 98.86           H  
ATOM   3623  CZ3 TRP A 231      -7.738 -12.451  -0.677  1.00 98.86           C  
ATOM   3624  HZ3 TRP A 231      -7.881 -11.572  -0.066  1.00 98.86           H  
ATOM   3625  N   ASN A 232     -12.153 -15.598   1.895  1.00 98.45           N  
ATOM   3626  H   ASN A 232     -11.434 -14.900   2.025  1.00 98.45           H  
ATOM   3627  CA  ASN A 232     -13.446 -15.361   2.511  1.00 98.45           C  
ATOM   3628  HA  ASN A 232     -14.193 -15.993   2.031  1.00 98.45           H  
ATOM   3629  C   ASN A 232     -13.870 -13.900   2.315  1.00 98.45           C  
ATOM   3630  CB  ASN A 232     -13.352 -15.759   3.993  1.00 98.45           C  
ATOM   3631  HB2 ASN A 232     -12.599 -15.144   4.485  1.00 98.45           H  
ATOM   3632  HB3 ASN A 232     -13.043 -16.802   4.069  1.00 98.45           H  
ATOM   3633  O   ASN A 232     -13.034 -12.995   2.307  1.00 98.45           O  
ATOM   3634  CG  ASN A 232     -14.672 -15.610   4.721  1.00 98.45           C  
ATOM   3635  ND2 ASN A 232     -14.648 -15.261   5.984  1.00 98.45           N  
ATOM   3636 HD21 ASN A 232     -13.765 -15.136   6.458  1.00 98.45           H  
ATOM   3637 HD22 ASN A 232     -15.540 -15.237   6.458  1.00 98.45           H  
ATOM   3638  OD1 ASN A 232     -15.740 -15.776   4.158  1.00 98.45           O  
ATOM   3639  N   LYS A 233     -15.179 -13.667   2.210  1.00 98.53           N  
ATOM   3640  H   LYS A 233     -15.793 -14.462   2.312  1.00 98.53           H  
ATOM   3641  CA  LYS A 233     -15.791 -12.336   2.254  1.00 98.53           C  
ATOM   3642  HA  LYS A 233     -15.015 -11.570   2.222  1.00 98.53           H  
ATOM   3643  C   LYS A 233     -16.561 -12.214   3.571  1.00 98.53           C  
ATOM   3644  CB  LYS A 233     -16.683 -12.131   1.024  1.00 98.53           C  
ATOM   3645  HB2 LYS A 233     -16.132 -12.427   0.132  1.00 98.53           H  
ATOM   3646  HB3 LYS A 233     -17.575 -12.753   1.093  1.00 98.53           H  
ATOM   3647  O   LYS A 233     -17.731 -12.598   3.617  1.00 98.53           O  
ATOM   3648  CG  LYS A 233     -17.071 -10.653   0.894  1.00 98.53           C  
ATOM   3649  HG2 LYS A 233     -17.562 -10.311   1.805  1.00 98.53           H  
ATOM   3650  HG3 LYS A 233     -16.164 -10.070   0.736  1.00 98.53           H  
ATOM   3651  CD  LYS A 233     -18.009 -10.439  -0.293  1.00 98.53           C  
ATOM   3652  HD2 LYS A 233     -18.962 -10.929  -0.095  1.00 98.53           H  
ATOM   3653  HD3 LYS A 233     -17.559 -10.873  -1.186  1.00 98.53           H  
ATOM   3654  CE  LYS A 233     -18.215  -8.937  -0.495  1.00 98.53           C  
ATOM   3655  HE2 LYS A 233     -18.704  -8.529   0.390  1.00 98.53           H  
ATOM   3656  HE3 LYS A 233     -17.233  -8.472  -0.581  1.00 98.53           H  
ATOM   3657  NZ  LYS A 233     -19.014  -8.660  -1.713  1.00 98.53           N  
ATOM   3658  HZ1 LYS A 233     -19.126  -7.664  -1.842  1.00 98.53           H  
ATOM   3659  HZ2 LYS A 233     -19.925  -9.090  -1.644  1.00 98.53           H  
ATOM   3660  HZ3 LYS A 233     -18.538  -9.029  -2.524  1.00 98.53           H  
ATOM   3661  N   PRO A 234     -15.921 -11.762   4.663  1.00 97.92           N  
ATOM   3662  CA  PRO A 234     -16.580 -11.729   5.960  1.00 97.92           C  
ATOM   3663  HA  PRO A 234     -16.932 -12.729   6.214  1.00 97.92           H  
ATOM   3664  C   PRO A 234     -17.774 -10.772   5.947  1.00 97.92           C  
ATOM   3665  CB  PRO A 234     -15.504 -11.306   6.962  1.00 97.92           C  
ATOM   3666  HB2 PRO A 234     -14.974 -12.187   7.326  1.00 97.92           H  
ATOM   3667  HB3 PRO A 234     -15.912 -10.734   7.795  1.00 97.92           H  
ATOM   3668  O   PRO A 234     -17.769  -9.740   5.273  1.00 97.92           O  
ATOM   3669  CG  PRO A 234     -14.564 -10.465   6.104  1.00 97.92           C  
ATOM   3670  HG2 PRO A 234     -13.561 -10.419   6.529  1.00 97.92           H  
ATOM   3671  HG3 PRO A 234     -14.985  -9.466   5.991  1.00 97.92           H  
ATOM   3672  CD  PRO A 234     -14.589 -11.180   4.754  1.00 97.92           C  
ATOM   3673  HD2 PRO A 234     -13.840 -11.973   4.739  1.00 97.92           H  
ATOM   3674  HD3 PRO A 234     -14.403 -10.464   3.954  1.00 97.92           H  
ATOM   3675  N   SER A 235     -18.794 -11.106   6.736  1.00 97.62           N  
ATOM   3676  H   SER A 235     -18.709 -11.932   7.310  1.00 97.62           H  
ATOM   3677  CA  SER A 235     -19.864 -10.160   7.047  1.00 97.62           C  
ATOM   3678  HA  SER A 235     -20.195  -9.668   6.132  1.00 97.62           H  
ATOM   3679  C   SER A 235     -19.319  -9.106   8.004  1.00 97.62           C  
ATOM   3680  CB  SER A 235     -21.063 -10.881   7.660  1.00 97.62           C  
ATOM   3681  HB2 SER A 235     -21.812 -10.151   7.966  1.00 97.62           H  
ATOM   3682  HB3 SER A 235     -20.746 -11.453   8.532  1.00 97.62           H  
ATOM   3683  O   SER A 235     -18.811  -9.449   9.070  1.00 97.62           O  
ATOM   3684  OG  SER A 235     -21.623 -11.746   6.692  1.00 97.62           O  
ATOM   3685  HG  SER A 235     -20.919 -12.253   6.281  1.00 97.62           H  
ATOM   3686  N   LEU A 236     -19.405  -7.838   7.610  1.00 98.08           N  
ATOM   3687  H   LEU A 236     -19.858  -7.631   6.731  1.00 98.08           H  
ATOM   3688  CA  LEU A 236     -18.958  -6.714   8.426  1.00 98.08           C  
ATOM   3689  HA  LEU A 236     -18.254  -7.077   9.175  1.00 98.08           H  
ATOM   3690  C   LEU A 236     -20.140  -6.090   9.162  1.00 98.08           C  
ATOM   3691  CB  LEU A 236     -18.241  -5.661   7.568  1.00 98.08           C  
ATOM   3692  HB2 LEU A 236     -17.882  -4.876   8.233  1.00 98.08           H  
ATOM   3693  HB3 LEU A 236     -18.970  -5.216   6.891  1.00 98.08           H  
ATOM   3694  O   LEU A 236     -21.232  -5.978   8.605  1.00 98.08           O  
ATOM   3695  CG  LEU A 236     -17.059  -6.180   6.737  1.00 98.08           C  
ATOM   3696  HG  LEU A 236     -17.419  -6.874   5.976  1.00 98.08           H  
ATOM   3697  CD1 LEU A 236     -16.414  -4.988   6.034  1.00 98.08           C  
ATOM   3698 HD11 LEU A 236     -17.172  -4.405   5.511  1.00 98.08           H  
ATOM   3699 HD12 LEU A 236     -15.892  -4.373   6.768  1.00 98.08           H  
ATOM   3700 HD13 LEU A 236     -15.689  -5.345   5.302  1.00 98.08           H  
ATOM   3701  CD2 LEU A 236     -16.002  -6.875   7.592  1.00 98.08           C  
ATOM   3702 HD21 LEU A 236     -15.744  -6.256   8.452  1.00 98.08           H  
ATOM   3703 HD22 LEU A 236     -16.391  -7.833   7.935  1.00 98.08           H  
ATOM   3704 HD23 LEU A 236     -15.107  -7.059   6.998  1.00 98.08           H  
ATOM   3705  N   SER A 237     -19.902  -5.634  10.387  1.00 97.84           N  
ATOM   3706  H   SER A 237     -18.964  -5.734  10.748  1.00 97.84           H  
ATOM   3707  CA  SER A 237     -20.863  -4.836  11.154  1.00 97.84           C  
ATOM   3708  HA  SER A 237     -21.804  -4.786  10.605  1.00 97.84           H  
ATOM   3709  C   SER A 237     -20.385  -3.390  11.320  1.00 97.84           C  
ATOM   3710  CB  SER A 237     -21.173  -5.523  12.486  1.00 97.84           C  
ATOM   3711  HB2 SER A 237     -21.955  -4.967  13.005  1.00 97.84           H  
ATOM   3712  HB3 SER A 237     -21.537  -6.533  12.298  1.00 97.84           H  
ATOM   3713  O   SER A 237     -19.254  -3.054  10.967  1.00 97.84           O  
ATOM   3714  OG  SER A 237     -20.030  -5.582  13.308  1.00 97.84           O  
ATOM   3715  HG  SER A 237     -19.437  -6.259  12.973  1.00 97.84           H  
ATOM   3716  N   GLY A 238     -21.251  -2.520  11.843  1.00 97.01           N  
ATOM   3717  H   GLY A 238     -22.180  -2.844  12.070  1.00 97.01           H  
ATOM   3718  CA  GLY A 238     -20.969  -1.089  11.980  1.00 97.01           C  
ATOM   3719  HA2 GLY A 238     -21.612  -0.669  12.754  1.00 97.01           H  
ATOM   3720  HA3 GLY A 238     -19.935  -0.953  12.297  1.00 97.01           H  
ATOM   3721  C   GLY A 238     -21.186  -0.297  10.687  1.00 97.01           C  
ATOM   3722  O   GLY A 238     -21.619  -0.831   9.666  1.00 97.01           O  
ATOM   3723  N   VAL A 239     -20.915   1.008  10.742  1.00 95.80           N  
ATOM   3724  H   VAL A 239     -20.489   1.379  11.579  1.00 95.80           H  
ATOM   3725  CA  VAL A 239     -21.093   1.908   9.594  1.00 95.80           C  
ATOM   3726  HA  VAL A 239     -21.923   1.547   8.987  1.00 95.80           H  
ATOM   3727  C   VAL A 239     -19.833   1.873   8.739  1.00 95.80           C  
ATOM   3728  CB  VAL A 239     -21.447   3.342  10.031  1.00 95.80           C  
ATOM   3729  HB  VAL A 239     -20.644   3.746  10.647  1.00 95.80           H  
ATOM   3730  O   VAL A 239     -18.797   2.414   9.123  1.00 95.80           O  
ATOM   3731  CG1 VAL A 239     -21.654   4.258   8.818  1.00 95.80           C  
ATOM   3732 HG11 VAL A 239     -20.730   4.346   8.247  1.00 95.80           H  
ATOM   3733 HG12 VAL A 239     -22.436   3.861   8.172  1.00 95.80           H  
ATOM   3734 HG13 VAL A 239     -21.939   5.256   9.152  1.00 95.80           H  
ATOM   3735  CG2 VAL A 239     -22.743   3.356  10.854  1.00 95.80           C  
ATOM   3736 HG21 VAL A 239     -23.561   2.929  10.274  1.00 95.80           H  
ATOM   3737 HG22 VAL A 239     -22.617   2.783  11.773  1.00 95.80           H  
ATOM   3738 HG23 VAL A 239     -22.997   4.381  11.125  1.00 95.80           H  
ATOM   3739  N   ALA A 240     -19.921   1.225   7.579  1.00 97.32           N  
ATOM   3740  H   ALA A 240     -20.788   0.769   7.334  1.00 97.32           H  
ATOM   3741  CA  ALA A 240     -18.802   1.150   6.655  1.00 97.32           C  
ATOM   3742  HA  ALA A 240     -17.942   0.810   7.231  1.00 97.32           H  
ATOM   3743  C   ALA A 240     -18.491   2.530   6.037  1.00 97.32           C  
ATOM   3744  CB  ALA A 240     -19.093   0.097   5.581  1.00 97.32           C  
ATOM   3745  HB1 ALA A 240     -19.285  -0.868   6.051  1.00 97.32           H  
ATOM   3746  HB2 ALA A 240     -18.234   0.005   4.917  1.00 97.32           H  
ATOM   3747  HB3 ALA A 240     -19.962   0.396   4.995  1.00 97.32           H  
ATOM   3748  O   ALA A 240     -19.410   3.283   5.699  1.00 97.32           O  
ATOM   3749  N   PRO A 241     -17.207   2.868   5.838  1.00 97.54           N  
ATOM   3750  CA  PRO A 241     -16.828   4.030   5.046  1.00 97.54           C  
ATOM   3751  HA  PRO A 241     -17.302   4.924   5.454  1.00 97.54           H  
ATOM   3752  C   PRO A 241     -17.239   3.872   3.574  1.00 97.54           C  
ATOM   3753  CB  PRO A 241     -15.310   4.137   5.203  1.00 97.54           C  
ATOM   3754  HB2 PRO A 241     -15.069   4.804   6.030  1.00 97.54           H  
ATOM   3755  HB3 PRO A 241     -14.832   4.457   4.278  1.00 97.54           H  
ATOM   3756  O   PRO A 241     -17.391   2.758   3.072  1.00 97.54           O  
ATOM   3757  CG  PRO A 241     -14.866   2.717   5.527  1.00 97.54           C  
ATOM   3758  HG2 PRO A 241     -14.758   2.162   4.595  1.00 97.54           H  
ATOM   3759  HG3 PRO A 241     -13.940   2.683   6.101  1.00 97.54           H  
ATOM   3760  CD  PRO A 241     -16.039   2.125   6.284  1.00 97.54           C  
ATOM   3761  HD2 PRO A 241     -16.125   1.064   6.049  1.00 97.54           H  
ATOM   3762  HD3 PRO A 241     -15.903   2.270   7.356  1.00 97.54           H  
ATOM   3763  N   LEU A 242     -17.343   4.999   2.858  1.00 96.74           N  
ATOM   3764  H   LEU A 242     -17.327   5.883   3.347  1.00 96.74           H  
ATOM   3765  CA  LEU A 242     -17.606   4.992   1.413  1.00 96.74           C  
ATOM   3766  HA  LEU A 242     -18.601   4.568   1.274  1.00 96.74           H  
ATOM   3767  C   LEU A 242     -16.590   4.124   0.644  1.00 96.74           C  
ATOM   3768  CB  LEU A 242     -17.572   6.421   0.837  1.00 96.74           C  
ATOM   3769  HB2 LEU A 242     -16.624   6.883   1.115  1.00 96.74           H  
ATOM   3770  HB3 LEU A 242     -17.590   6.354  -0.251  1.00 96.74           H  
ATOM   3771  O   LEU A 242     -15.403   4.143   1.014  1.00 96.74           O  
ATOM   3772  CG  LEU A 242     -18.726   7.337   1.272  1.00 96.74           C  
ATOM   3773  HG  LEU A 242     -18.729   7.423   2.359  1.00 96.74           H  
ATOM   3774  CD1 LEU A 242     -18.507   8.729   0.677  1.00 96.74           C  
ATOM   3775 HD11 LEU A 242     -17.549   9.131   1.008  1.00 96.74           H  
ATOM   3776 HD12 LEU A 242     -19.303   9.396   1.008  1.00 96.74           H  
ATOM   3777 HD13 LEU A 242     -18.521   8.679  -0.411  1.00 96.74           H  
ATOM   3778  CD2 LEU A 242     -20.088   6.821   0.807  1.00 96.74           C  
ATOM   3779 HD21 LEU A 242     -20.086   6.665  -0.272  1.00 96.74           H  
ATOM   3780 HD22 LEU A 242     -20.337   5.888   1.311  1.00 96.74           H  
ATOM   3781 HD23 LEU A 242     -20.862   7.548   1.054  1.00 96.74           H  
ATOM   3782  N   PRO A 243     -17.029   3.454  -0.447  1.00 96.87           N  
ATOM   3783  CA  PRO A 243     -16.145   2.809  -1.411  1.00 96.87           C  
ATOM   3784  HA  PRO A 243     -15.736   1.904  -0.961  1.00 96.87           H  
ATOM   3785  C   PRO A 243     -15.013   3.736  -1.834  1.00 96.87           C  
ATOM   3786  CB  PRO A 243     -17.024   2.450  -2.613  1.00 96.87           C  
ATOM   3787  HB2 PRO A 243     -17.054   3.273  -3.327  1.00 96.87           H  
ATOM   3788  HB3 PRO A 243     -16.693   1.536  -3.106  1.00 96.87           H  
ATOM   3789  O   PRO A 243     -15.235   4.931  -2.052  1.00 96.87           O  
ATOM   3790  CG  PRO A 243     -18.404   2.271  -1.999  1.00 96.87           C  
ATOM   3791  HG2 PRO A 243     -19.196   2.433  -2.729  1.00 96.87           H  
ATOM   3792  HG3 PRO A 243     -18.484   1.280  -1.553  1.00 96.87           H  
ATOM   3793  CD  PRO A 243     -18.412   3.334  -0.904  1.00 96.87           C  
ATOM   3794  HD2 PRO A 243     -19.075   3.019  -0.098  1.00 96.87           H  
ATOM   3795  HD3 PRO A 243     -18.742   4.286  -1.319  1.00 96.87           H  
ATOM   3796  N   ARG A 244     -13.795   3.200  -1.914  1.00 96.15           N  
ATOM   3797  H   ARG A 244     -13.689   2.200  -1.823  1.00 96.15           H  
ATOM   3798  CA  ARG A 244     -12.607   4.029  -2.085  1.00 96.15           C  
ATOM   3799  HA  ARG A 244     -12.881   4.818  -2.786  1.00 96.15           H  
ATOM   3800  C   ARG A 244     -11.418   3.318  -2.685  1.00 96.15           C  
ATOM   3801  CB  ARG A 244     -12.213   4.673  -0.747  1.00 96.15           C  
ATOM   3802  HB2 ARG A 244     -11.342   5.312  -0.894  1.00 96.15           H  
ATOM   3803  HB3 ARG A 244     -13.037   5.307  -0.421  1.00 96.15           H  
ATOM   3804  O   ARG A 244     -11.199   2.128  -2.482  1.00 96.15           O  
ATOM   3805  CG  ARG A 244     -11.917   3.650   0.362  1.00 96.15           C  
ATOM   3806  HG2 ARG A 244     -12.783   3.010   0.531  1.00 96.15           H  
ATOM   3807  HG3 ARG A 244     -11.084   3.009   0.074  1.00 96.15           H  
ATOM   3808  CD  ARG A 244     -11.578   4.373   1.661  1.00 96.15           C  
ATOM   3809  HD2 ARG A 244     -11.197   3.649   2.382  1.00 96.15           H  
ATOM   3810  HD3 ARG A 244     -10.800   5.112   1.466  1.00 96.15           H  
ATOM   3811  NE  ARG A 244     -12.784   5.012   2.202  1.00 96.15           N  
ATOM   3812  HE  ARG A 244     -13.663   4.616   1.902  1.00 96.15           H  
ATOM   3813  NH1 ARG A 244     -11.774   6.724   3.378  1.00 96.15           N  
ATOM   3814 HH11 ARG A 244     -10.886   6.550   2.928  1.00 96.15           H  
ATOM   3815 HH12 ARG A 244     -11.877   7.515   3.998  1.00 96.15           H  
ATOM   3816  NH2 ARG A 244     -13.980   6.570   3.319  1.00 96.15           N  
ATOM   3817 HH21 ARG A 244     -14.817   6.131   2.963  1.00 96.15           H  
ATOM   3818 HH22 ARG A 244     -13.992   7.420   3.864  1.00 96.15           H  
ATOM   3819  CZ  ARG A 244     -12.831   6.083   2.967  1.00 96.15           C  
ATOM   3820  N   SER A 245     -10.566   4.116  -3.301  1.00 95.68           N  
ATOM   3821  H   SER A 245     -10.824   5.085  -3.422  1.00 95.68           H  
ATOM   3822  CA  SER A 245      -9.316   3.684  -3.910  1.00 95.68           C  
ATOM   3823  HA  SER A 245      -9.013   2.721  -3.500  1.00 95.68           H  
ATOM   3824  C   SER A 245      -8.200   4.693  -3.621  1.00 95.68           C  
ATOM   3825  CB  SER A 245      -9.584   3.483  -5.392  1.00 95.68           C  
ATOM   3826  HB2 SER A 245      -8.744   2.938  -5.823  1.00 95.68           H  
ATOM   3827  HB3 SER A 245     -10.476   2.869  -5.516  1.00 95.68           H  
ATOM   3828  O   SER A 245      -8.479   5.812  -3.191  1.00 95.68           O  
ATOM   3829  OG  SER A 245      -9.797   4.722  -6.040  1.00 95.68           O  
ATOM   3830  HG  SER A 245      -9.158   4.716  -6.757  1.00 95.68           H  
ATOM   3831  N   LEU A 246      -6.930   4.289  -3.731  1.00 96.09           N  
ATOM   3832  H   LEU A 246      -6.763   3.342  -4.041  1.00 96.09           H  
ATOM   3833  CA  LEU A 246      -5.768   5.103  -3.316  1.00 96.09           C  
ATOM   3834  HA  LEU A 246      -4.897   4.448  -3.321  1.00 96.09           H  
ATOM   3835  C   LEU A 246      -5.832   5.628  -1.872  1.00 96.09           C  
ATOM   3836  CB  LEU A 246      -5.524   6.261  -4.297  1.00 96.09           C  
ATOM   3837  HB2 LEU A 246      -6.422   6.876  -4.348  1.00 96.09           H  
ATOM   3838  HB3 LEU A 246      -4.713   6.874  -3.904  1.00 96.09           H  
ATOM   3839  O   LEU A 246      -5.234   6.652  -1.532  1.00 96.09           O  
ATOM   3840  CG  LEU A 246      -5.118   5.879  -5.709  1.00 96.09           C  
ATOM   3841  HG  LEU A 246      -5.947   5.341  -6.168  1.00 96.09           H  
ATOM   3842  CD1 LEU A 246      -4.785   7.150  -6.504  1.00 96.09           C  
ATOM   3843 HD11 LEU A 246      -4.051   6.942  -7.283  1.00 96.09           H  
ATOM   3844 HD12 LEU A 246      -4.390   7.937  -5.862  1.00 96.09           H  
ATOM   3845 HD13 LEU A 246      -5.687   7.488  -7.014  1.00 96.09           H  
ATOM   3846  CD2 LEU A 246      -3.885   4.997  -5.727  1.00 96.09           C  
ATOM   3847 HD21 LEU A 246      -4.085   4.041  -5.243  1.00 96.09           H  
ATOM   3848 HD22 LEU A 246      -3.041   5.503  -5.258  1.00 96.09           H  
ATOM   3849 HD23 LEU A 246      -3.672   4.790  -6.776  1.00 96.09           H  
ATOM   3850  N   HIS A 247      -6.569   4.925  -1.024  1.00 97.92           N  
ATOM   3851  H   HIS A 247      -6.958   4.057  -1.364  1.00 97.92           H  
ATOM   3852  CA  HIS A 247      -6.556   5.118   0.413  1.00 97.92           C  
ATOM   3853  HA  HIS A 247      -6.459   6.180   0.641  1.00 97.92           H  
ATOM   3854  C   HIS A 247      -5.351   4.387   1.011  1.00 97.92           C  
ATOM   3855  CB  HIS A 247      -7.890   4.622   0.983  1.00 97.92           C  
ATOM   3856  HB2 HIS A 247      -8.697   5.194   0.524  1.00 97.92           H  
ATOM   3857  HB3 HIS A 247      -7.916   4.805   2.057  1.00 97.92           H  
ATOM   3858  O   HIS A 247      -4.752   3.515   0.380  1.00 97.92           O  
ATOM   3859  CG  HIS A 247      -8.156   3.163   0.722  1.00 97.92           C  
ATOM   3860  CD2 HIS A 247      -7.903   2.127   1.577  1.00 97.92           C  
ATOM   3861  HD2 HIS A 247      -7.468   2.204   2.562  1.00 97.92           H  
ATOM   3862  ND1 HIS A 247      -8.671   2.618  -0.435  1.00 97.92           N  
ATOM   3863  HD1 HIS A 247      -9.031   3.115  -1.237  1.00 97.92           H  
ATOM   3864  CE1 HIS A 247      -8.745   1.288  -0.271  1.00 97.92           C  
ATOM   3865  HE1 HIS A 247      -9.130   0.589  -0.999  1.00 97.92           H  
ATOM   3866  NE2 HIS A 247      -8.279   0.944   0.938  1.00 97.92           N  
ATOM   3867  N   SER A 248      -5.016   4.708   2.254  1.00 98.82           N  
ATOM   3868  H   SER A 248      -5.544   5.425   2.731  1.00 98.82           H  
ATOM   3869  CA  SER A 248      -4.108   3.886   3.048  1.00 98.82           C  
ATOM   3870  HA  SER A 248      -3.527   3.233   2.396  1.00 98.82           H  
ATOM   3871  C   SER A 248      -4.896   3.011   4.011  1.00 98.82           C  
ATOM   3872  CB  SER A 248      -3.117   4.756   3.810  1.00 98.82           C  
ATOM   3873  HB2 SER A 248      -2.497   5.305   3.101  1.00 98.82           H  
ATOM   3874  HB3 SER A 248      -2.480   4.102   4.406  1.00 98.82           H  
ATOM   3875  O   SER A 248      -5.915   3.453   4.540  1.00 98.82           O  
ATOM   3876  OG  SER A 248      -3.785   5.671   4.663  1.00 98.82           O  
ATOM   3877  HG  SER A 248      -4.318   5.171   5.285  1.00 98.82           H  
ATOM   3878  N   ALA A 249      -4.382   1.819   4.298  1.00 98.92           N  
ATOM   3879  H   ALA A 249      -3.547   1.512   3.819  1.00 98.92           H  
ATOM   3880  CA  ALA A 249      -4.804   1.008   5.428  1.00 98.92           C  
ATOM   3881  HA  ALA A 249      -5.442   1.616   6.069  1.00 98.92           H  
ATOM   3882  C   ALA A 249      -3.568   0.586   6.223  1.00 98.92           C  
ATOM   3883  CB  ALA A 249      -5.639  -0.185   4.966  1.00 98.92           C  
ATOM   3884  HB1 ALA A 249      -6.045  -0.706   5.834  1.00 98.92           H  
ATOM   3885  HB2 ALA A 249      -6.466   0.156   4.344  1.00 98.92           H  
ATOM   3886  HB3 ALA A 249      -5.016  -0.880   4.403  1.00 98.92           H  
ATOM   3887  O   ALA A 249      -2.532   0.254   5.641  1.00 98.92           O  
ATOM   3888  N   THR A 250      -3.645   0.628   7.548  1.00 98.73           N  
ATOM   3889  H   THR A 250      -4.482   1.000   7.974  1.00 98.73           H  
ATOM   3890  CA  THR A 250      -2.529   0.247   8.418  1.00 98.73           C  
ATOM   3891  HA  THR A 250      -1.899  -0.474   7.896  1.00 98.73           H  
ATOM   3892  C   THR A 250      -3.051  -0.425   9.675  1.00 98.73           C  
ATOM   3893  CB  THR A 250      -1.660   1.462   8.774  1.00 98.73           C  
ATOM   3894  HB  THR A 250      -2.235   2.154   9.389  1.00 98.73           H  
ATOM   3895  O   THR A 250      -4.011   0.040  10.286  1.00 98.73           O  
ATOM   3896  CG2 THR A 250      -0.389   1.054   9.515  1.00 98.73           C  
ATOM   3897 HG21 THR A 250       0.153   0.296   8.950  1.00 98.73           H  
ATOM   3898 HG22 THR A 250      -0.641   0.663  10.501  1.00 98.73           H  
ATOM   3899 HG23 THR A 250       0.252   1.927   9.638  1.00 98.73           H  
ATOM   3900  OG1 THR A 250      -1.247   2.123   7.597  1.00 98.73           O  
ATOM   3901  HG1 THR A 250      -1.271   1.482   6.882  1.00 98.73           H  
ATOM   3902  N   THR A 251      -2.423  -1.533  10.054  1.00 98.21           N  
ATOM   3903  H   THR A 251      -1.650  -1.890   9.510  1.00 98.21           H  
ATOM   3904  CA  THR A 251      -2.762  -2.298  11.255  1.00 98.21           C  
ATOM   3905  HA  THR A 251      -3.823  -2.168  11.469  1.00 98.21           H  
ATOM   3906  C   THR A 251      -1.967  -1.813  12.455  1.00 98.21           C  
ATOM   3907  CB  THR A 251      -2.513  -3.794  11.042  1.00 98.21           C  
ATOM   3908  HB  THR A 251      -2.505  -4.317  11.999  1.00 98.21           H  
ATOM   3909  O   THR A 251      -0.739  -1.772  12.403  1.00 98.21           O  
ATOM   3910  CG2 THR A 251      -3.623  -4.372  10.174  1.00 98.21           C  
ATOM   3911 HG21 THR A 251      -3.369  -5.389   9.873  1.00 98.21           H  
ATOM   3912 HG22 THR A 251      -3.771  -3.743   9.297  1.00 98.21           H  
ATOM   3913 HG23 THR A 251      -4.545  -4.393  10.754  1.00 98.21           H  
ATOM   3914  OG1 THR A 251      -1.279  -3.984  10.386  1.00 98.21           O  
ATOM   3915  HG1 THR A 251      -0.588  -3.788  11.024  1.00 98.21           H  
ATOM   3916  N   ILE A 252      -2.664  -1.497  13.544  1.00 97.21           N  
ATOM   3917  H   ILE A 252      -3.671  -1.556  13.497  1.00 97.21           H  
ATOM   3918  CA  ILE A 252      -2.077  -1.235  14.861  1.00 97.21           C  
ATOM   3919  HA  ILE A 252      -1.042  -1.577  14.873  1.00 97.21           H  
ATOM   3920  C   ILE A 252      -2.869  -2.070  15.867  1.00 97.21           C  
ATOM   3921  CB  ILE A 252      -2.076   0.274  15.198  1.00 97.21           C  
ATOM   3922  HB  ILE A 252      -3.101   0.641  15.148  1.00 97.21           H  
ATOM   3923  O   ILE A 252      -4.080  -1.903  16.019  1.00 97.21           O  
ATOM   3924  CG1 ILE A 252      -1.224   1.056  14.172  1.00 97.21           C  
ATOM   3925 HG12 ILE A 252      -1.603   0.869  13.167  1.00 97.21           H  
ATOM   3926 HG13 ILE A 252      -0.199   0.688  14.220  1.00 97.21           H  
ATOM   3927  CG2 ILE A 252      -1.547   0.505  16.627  1.00 97.21           C  
ATOM   3928 HG21 ILE A 252      -0.496   0.225  16.696  1.00 97.21           H  
ATOM   3929 HG22 ILE A 252      -2.123  -0.061  17.359  1.00 97.21           H  
ATOM   3930 HG23 ILE A 252      -1.653   1.555  16.900  1.00 97.21           H  
ATOM   3931  CD1 ILE A 252      -1.206   2.577  14.355  1.00 97.21           C  
ATOM   3932 HD11 ILE A 252      -2.218   2.971  14.266  1.00 97.21           H  
ATOM   3933 HD12 ILE A 252      -0.581   3.017  13.578  1.00 97.21           H  
ATOM   3934 HD13 ILE A 252      -0.781   2.852  15.321  1.00 97.21           H  
ATOM   3935  N   GLY A 253      -2.198  -3.026  16.512  1.00 94.67           N  
ATOM   3936  H   GLY A 253      -1.209  -3.127  16.330  1.00 94.67           H  
ATOM   3937  CA  GLY A 253      -2.869  -4.031  17.334  1.00 94.67           C  
ATOM   3938  HA2 GLY A 253      -3.392  -3.529  18.149  1.00 94.67           H  
ATOM   3939  HA3 GLY A 253      -2.128  -4.708  17.761  1.00 94.67           H  
ATOM   3940  C   GLY A 253      -3.869  -4.858  16.516  1.00 94.67           C  
ATOM   3941  O   GLY A 253      -3.522  -5.406  15.474  1.00 94.67           O  
ATOM   3942  N   ASN A 254      -5.111  -4.938  16.992  1.00 96.06           N  
ATOM   3943  H   ASN A 254      -5.352  -4.402  17.813  1.00 96.06           H  
ATOM   3944  CA  ASN A 254      -6.227  -5.616  16.322  1.00 96.06           C  
ATOM   3945  HA  ASN A 254      -5.828  -6.353  15.626  1.00 96.06           H  
ATOM   3946  C   ASN A 254      -7.097  -4.663  15.480  1.00 96.06           C  
ATOM   3947  CB  ASN A 254      -7.059  -6.374  17.369  1.00 96.06           C  
ATOM   3948  HB2 ASN A 254      -6.428  -7.069  17.924  1.00 96.06           H  
ATOM   3949  HB3 ASN A 254      -7.809  -6.974  16.853  1.00 96.06           H  
ATOM   3950  O   ASN A 254      -8.221  -5.009  15.120  1.00 96.06           O  
ATOM   3951  CG  ASN A 254      -7.777  -5.466  18.355  1.00 96.06           C  
ATOM   3952  ND2 ASN A 254      -8.746  -5.980  19.062  1.00 96.06           N  
ATOM   3953 HD21 ASN A 254      -9.238  -5.395  19.721  1.00 96.06           H  
ATOM   3954 HD22 ASN A 254      -8.971  -6.956  18.930  1.00 96.06           H  
ATOM   3955  OD1 ASN A 254      -7.444  -4.304  18.548  1.00 96.06           O  
ATOM   3956  N   LYS A 255      -6.615  -3.451  15.186  1.00 97.19           N  
ATOM   3957  H   LYS A 255      -5.691  -3.205  15.511  1.00 97.19           H  
ATOM   3958  CA  LYS A 255      -7.366  -2.430  14.450  1.00 97.19           C  
ATOM   3959  HA  LYS A 255      -8.378  -2.784  14.255  1.00 97.19           H  
ATOM   3960  C   LYS A 255      -6.714  -2.143  13.106  1.00 97.19           C  
ATOM   3961  CB  LYS A 255      -7.471  -1.157  15.298  1.00 97.19           C  
ATOM   3962  HB2 LYS A 255      -6.473  -0.872  15.632  1.00 97.19           H  
ATOM   3963  HB3 LYS A 255      -7.857  -0.346  14.681  1.00 97.19           H  
ATOM   3964  O   LYS A 255      -5.511  -1.901  13.040  1.00 97.19           O  
ATOM   3965  CG  LYS A 255      -8.388  -1.349  16.517  1.00 97.19           C  
ATOM   3966  HG2 LYS A 255      -9.418  -1.489  16.188  1.00 97.19           H  
ATOM   3967  HG3 LYS A 255      -8.073  -2.236  17.065  1.00 97.19           H  
ATOM   3968  CD  LYS A 255      -8.297  -0.141  17.456  1.00 97.19           C  
ATOM   3969  HD2 LYS A 255      -7.244   0.078  17.631  1.00 97.19           H  
ATOM   3970  HD3 LYS A 255      -8.762   0.736  17.004  1.00 97.19           H  
ATOM   3971  CE  LYS A 255      -8.925  -0.457  18.815  1.00 97.19           C  
ATOM   3972  HE2 LYS A 255      -8.711  -1.498  19.060  1.00 97.19           H  
ATOM   3973  HE3 LYS A 255      -8.445   0.167  19.568  1.00 97.19           H  
ATOM   3974  NZ  LYS A 255     -10.380  -0.214  18.837  1.00 97.19           N  
ATOM   3975  HZ1 LYS A 255     -10.617   0.758  18.703  1.00 97.19           H  
ATOM   3976  HZ2 LYS A 255     -10.891  -0.644  18.080  1.00 97.19           H  
ATOM   3977  HZ3 LYS A 255     -10.829  -0.538  19.682  1.00 97.19           H  
ATOM   3978  N   MET A 256      -7.516  -2.112  12.045  1.00 98.50           N  
ATOM   3979  H   MET A 256      -8.489  -2.339  12.192  1.00 98.50           H  
ATOM   3980  CA  MET A 256      -7.123  -1.574  10.742  1.00 98.50           C  
ATOM   3981  HA  MET A 256      -6.036  -1.546  10.670  1.00 98.50           H  
ATOM   3982  C   MET A 256      -7.652  -0.148  10.608  1.00 98.50           C  
ATOM   3983  CB  MET A 256      -7.634  -2.481   9.614  1.00 98.50           C  
ATOM   3984  HB2 MET A 256      -7.167  -3.461   9.707  1.00 98.50           H  
ATOM   3985  HB3 MET A 256      -8.714  -2.601   9.708  1.00 98.50           H  
ATOM   3986  O   MET A 256      -8.862   0.066  10.538  1.00 98.50           O  
ATOM   3987  CG  MET A 256      -7.303  -1.940   8.219  1.00 98.50           C  
ATOM   3988  HG2 MET A 256      -7.742  -0.950   8.091  1.00 98.50           H  
ATOM   3989  HG3 MET A 256      -6.221  -1.845   8.138  1.00 98.50           H  
ATOM   3990  SD  MET A 256      -7.882  -2.999   6.865  1.00 98.50           S  
ATOM   3991  CE  MET A 256      -9.651  -2.607   6.839  1.00 98.50           C  
ATOM   3992  HE1 MET A 256     -10.152  -3.255   6.119  1.00 98.50           H  
ATOM   3993  HE2 MET A 256      -9.795  -1.569   6.538  1.00 98.50           H  
ATOM   3994  HE3 MET A 256     -10.086  -2.762   7.826  1.00 98.50           H  
ATOM   3995  N   TYR A 257      -6.746   0.821  10.539  1.00 98.47           N  
ATOM   3996  H   TYR A 257      -5.770   0.573  10.604  1.00 98.47           H  
ATOM   3997  CA  TYR A 257      -7.068   2.220  10.278  1.00 98.47           C  
ATOM   3998  HA  TYR A 257      -8.069   2.440  10.647  1.00 98.47           H  
ATOM   3999  C   TYR A 257      -7.027   2.488   8.780  1.00 98.47           C  
ATOM   4000  CB  TYR A 257      -6.084   3.121  11.023  1.00 98.47           C  
ATOM   4001  HB2 TYR A 257      -6.231   4.152  10.701  1.00 98.47           H  
ATOM   4002  HB3 TYR A 257      -5.069   2.827  10.760  1.00 98.47           H  
ATOM   4003  O   TYR A 257      -5.987   2.307   8.150  1.00 98.47           O  
ATOM   4004  CG  TYR A 257      -6.253   3.053  12.523  1.00 98.47           C  
ATOM   4005  CD1 TYR A 257      -7.218   3.864  13.152  1.00 98.47           C  
ATOM   4006  HD1 TYR A 257      -7.812   4.552  12.569  1.00 98.47           H  
ATOM   4007  CD2 TYR A 257      -5.488   2.143  13.279  1.00 98.47           C  
ATOM   4008  HD2 TYR A 257      -4.759   1.509  12.795  1.00 98.47           H  
ATOM   4009  CE1 TYR A 257      -7.416   3.768  14.541  1.00 98.47           C  
ATOM   4010  HE1 TYR A 257      -8.152   4.381  15.040  1.00 98.47           H  
ATOM   4011  CE2 TYR A 257      -5.690   2.044  14.668  1.00 98.47           C  
ATOM   4012  HE2 TYR A 257      -5.126   1.335  15.257  1.00 98.47           H  
ATOM   4013  OH  TYR A 257      -6.867   2.759  16.633  1.00 98.47           O  
ATOM   4014  HH  TYR A 257      -6.190   2.243  17.076  1.00 98.47           H  
ATOM   4015  CZ  TYR A 257      -6.652   2.859  15.298  1.00 98.47           C  
ATOM   4016  N   VAL A 258      -8.150   2.929   8.220  1.00 98.75           N  
ATOM   4017  H   VAL A 258      -8.943   3.077   8.828  1.00 98.75           H  
ATOM   4018  CA  VAL A 258      -8.306   3.300   6.812  1.00 98.75           C  
ATOM   4019  HA  VAL A 258      -7.433   2.964   6.252  1.00 98.75           H  
ATOM   4020  C   VAL A 258      -8.408   4.812   6.710  1.00 98.75           C  
ATOM   4021  CB  VAL A 258      -9.543   2.626   6.201  1.00 98.75           C  
ATOM   4022  HB  VAL A 258     -10.413   2.849   6.819  1.00 98.75           H  
ATOM   4023  O   VAL A 258      -9.269   5.408   7.352  1.00 98.75           O  
ATOM   4024  CG1 VAL A 258      -9.831   3.113   4.778  1.00 98.75           C  
ATOM   4025 HG11 VAL A 258     -10.747   2.631   4.434  1.00 98.75           H  
ATOM   4026 HG12 VAL A 258      -9.002   2.860   4.118  1.00 98.75           H  
ATOM   4027 HG13 VAL A 258     -10.005   4.189   4.761  1.00 98.75           H  
ATOM   4028  CG2 VAL A 258      -9.356   1.107   6.159  1.00 98.75           C  
ATOM   4029 HG21 VAL A 258      -8.445   0.854   5.617  1.00 98.75           H  
ATOM   4030 HG22 VAL A 258      -9.295   0.711   7.173  1.00 98.75           H  
ATOM   4031 HG23 VAL A 258     -10.204   0.643   5.654  1.00 98.75           H  
ATOM   4032  N   PHE A 259      -7.568   5.439   5.889  1.00 98.30           N  
ATOM   4033  H   PHE A 259      -6.921   4.885   5.346  1.00 98.30           H  
ATOM   4034  CA  PHE A 259      -7.547   6.893   5.749  1.00 98.30           C  
ATOM   4035  HA  PHE A 259      -8.476   7.296   6.154  1.00 98.30           H  
ATOM   4036  C   PHE A 259      -7.475   7.350   4.292  1.00 98.30           C  
ATOM   4037  CB  PHE A 259      -6.411   7.494   6.587  1.00 98.30           C  
ATOM   4038  HB2 PHE A 259      -6.565   7.237   7.635  1.00 98.30           H  
ATOM   4039  HB3 PHE A 259      -5.463   7.056   6.277  1.00 98.30           H  
ATOM   4040  O   PHE A 259      -6.683   6.843   3.491  1.00 98.30           O  
ATOM   4041  CG  PHE A 259      -6.331   9.002   6.458  1.00 98.30           C  
ATOM   4042  CD1 PHE A 259      -5.419   9.578   5.559  1.00 98.30           C  
ATOM   4043  HD1 PHE A 259      -4.720   8.948   5.028  1.00 98.30           H  
ATOM   4044  CD2 PHE A 259      -7.225   9.828   7.161  1.00 98.30           C  
ATOM   4045  HD2 PHE A 259      -7.939   9.397   7.848  1.00 98.30           H  
ATOM   4046  CE1 PHE A 259      -5.435  10.960   5.320  1.00 98.30           C  
ATOM   4047  HE1 PHE A 259      -4.763  11.388   4.590  1.00 98.30           H  
ATOM   4048  CE2 PHE A 259      -7.192  11.220   6.973  1.00 98.30           C  
ATOM   4049  HE2 PHE A 259      -7.853  11.858   7.542  1.00 98.30           H  
ATOM   4050  CZ  PHE A 259      -6.321  11.785   6.029  1.00 98.30           C  
ATOM   4051  HZ  PHE A 259      -6.351  12.848   5.843  1.00 98.30           H  
ATOM   4052  N   GLY A 260      -8.280   8.368   3.987  1.00 97.18           N  
ATOM   4053  H   GLY A 260      -8.905   8.699   4.708  1.00 97.18           H  
ATOM   4054  CA  GLY A 260      -8.241   9.095   2.726  1.00 97.18           C  
ATOM   4055  HA2 GLY A 260      -7.233   9.476   2.561  1.00 97.18           H  
ATOM   4056  HA3 GLY A 260      -8.915   9.948   2.807  1.00 97.18           H  
ATOM   4057  C   GLY A 260      -8.671   8.265   1.520  1.00 97.18           C  
ATOM   4058  O   GLY A 260      -9.492   7.350   1.641  1.00 97.18           O  
ATOM   4059  N   GLY A 261      -8.107   8.612   0.365  1.00 94.96           N  
ATOM   4060  H   GLY A 261      -7.509   9.425   0.362  1.00 94.96           H  
ATOM   4061  CA  GLY A 261      -8.411   8.023  -0.934  1.00 94.96           C  
ATOM   4062  HA2 GLY A 261      -8.782   7.005  -0.810  1.00 94.96           H  
ATOM   4063  HA3 GLY A 261      -7.497   7.974  -1.526  1.00 94.96           H  
ATOM   4064  C   GLY A 261      -9.447   8.808  -1.731  1.00 94.96           C  
ATOM   4065  O   GLY A 261      -9.990   9.820  -1.281  1.00 94.96           O  
ATOM   4066  N   TRP A 262      -9.714   8.318  -2.933  1.00 91.09           N  
ATOM   4067  H   TRP A 262      -9.229   7.480  -3.221  1.00 91.09           H  
ATOM   4068  CA  TRP A 262     -10.780   8.791  -3.802  1.00 91.09           C  
ATOM   4069  HA  TRP A 262     -10.901   9.866  -3.673  1.00 91.09           H  
ATOM   4070  C   TRP A 262     -12.086   8.098  -3.449  1.00 91.09           C  
ATOM   4071  CB  TRP A 262     -10.399   8.520  -5.253  1.00 91.09           C  
ATOM   4072  HB2 TRP A 262     -11.213   8.846  -5.901  1.00 91.09           H  
ATOM   4073  HB3 TRP A 262     -10.269   7.447  -5.398  1.00 91.09           H  
ATOM   4074  O   TRP A 262     -12.114   6.879  -3.309  1.00 91.09           O  
ATOM   4075  CG  TRP A 262      -9.149   9.223  -5.662  1.00 91.09           C  
ATOM   4076  CD1 TRP A 262      -7.990   8.625  -6.003  1.00 91.09           C  
ATOM   4077  HD1 TRP A 262      -7.851   7.555  -6.046  1.00 91.09           H  
ATOM   4078  CD2 TRP A 262      -8.935  10.650  -5.861  1.00 91.09           C  
ATOM   4079  CE2 TRP A 262      -7.594  10.850  -6.303  1.00 91.09           C  
ATOM   4080  CE3 TRP A 262      -9.790  11.771  -5.858  1.00 91.09           C  
ATOM   4081  HE3 TRP A 262     -10.826  11.626  -5.593  1.00 91.09           H  
ATOM   4082  NE1 TRP A 262      -7.060   9.584  -6.356  1.00 91.09           N  
ATOM   4083  HE1 TRP A 262      -6.170   9.348  -6.771  1.00 91.09           H  
ATOM   4084  CH2 TRP A 262      -8.040  13.162  -6.835  1.00 91.09           C  
ATOM   4085  HH2 TRP A 262      -7.729  14.089  -7.293  1.00 91.09           H  
ATOM   4086  CZ2 TRP A 262      -7.129  12.096  -6.749  1.00 91.09           C  
ATOM   4087  HZ2 TRP A 262      -6.124  12.196  -7.129  1.00 91.09           H  
ATOM   4088  CZ3 TRP A 262      -9.364  13.004  -6.383  1.00 91.09           C  
ATOM   4089  HZ3 TRP A 262     -10.071  13.814  -6.487  1.00 91.09           H  
ATOM   4090  N   VAL A 263     -13.160   8.872  -3.329  1.00 91.63           N  
ATOM   4091  H   VAL A 263     -13.047   9.866  -3.467  1.00 91.63           H  
ATOM   4092  CA  VAL A 263     -14.521   8.391  -3.064  1.00 91.63           C  
ATOM   4093  HA  VAL A 263     -14.525   7.303  -3.129  1.00 91.63           H  
ATOM   4094  C   VAL A 263     -15.487   8.940  -4.118  1.00 91.63           C  
ATOM   4095  CB  VAL A 263     -15.005   8.773  -1.649  1.00 91.63           C  
ATOM   4096  HB  VAL A 263     -16.035   8.435  -1.537  1.00 91.63           H  
ATOM   4097  O   VAL A 263     -15.221  10.013  -4.674  1.00 91.63           O  
ATOM   4098  CG1 VAL A 263     -14.182   8.072  -0.566  1.00 91.63           C  
ATOM   4099 HG11 VAL A 263     -14.544   8.358   0.422  1.00 91.63           H  
ATOM   4100 HG12 VAL A 263     -13.125   8.322  -0.660  1.00 91.63           H  
ATOM   4101 HG13 VAL A 263     -14.316   6.997  -0.683  1.00 91.63           H  
ATOM   4102  CG2 VAL A 263     -14.984  10.282  -1.372  1.00 91.63           C  
ATOM   4103 HG21 VAL A 263     -15.600  10.799  -2.107  1.00 91.63           H  
ATOM   4104 HG22 VAL A 263     -13.963  10.661  -1.427  1.00 91.63           H  
ATOM   4105 HG23 VAL A 263     -15.393  10.477  -0.381  1.00 91.63           H  
ATOM   4106  N   PRO A 264     -16.619   8.260  -4.382  1.00 86.92           N  
ATOM   4107  CA  PRO A 264     -17.684   8.811  -5.213  1.00 86.92           C  
ATOM   4108  HA  PRO A 264     -17.314   8.922  -6.232  1.00 86.92           H  
ATOM   4109  C   PRO A 264     -18.171  10.168  -4.689  1.00 86.92           C  
ATOM   4110  CB  PRO A 264     -18.807   7.766  -5.197  1.00 86.92           C  
ATOM   4111  HB2 PRO A 264     -19.327   7.720  -6.154  1.00 86.92           H  
ATOM   4112  HB3 PRO A 264     -19.512   7.982  -4.394  1.00 86.92           H  
ATOM   4113  O   PRO A 264     -18.330  10.363  -3.478  1.00 86.92           O  
ATOM   4114  CG  PRO A 264     -18.080   6.459  -4.886  1.00 86.92           C  
ATOM   4115  HG2 PRO A 264     -17.658   6.048  -5.803  1.00 86.92           H  
ATOM   4116  HG3 PRO A 264     -18.736   5.731  -4.408  1.00 86.92           H  
ATOM   4117  CD  PRO A 264     -16.955   6.907  -3.957  1.00 86.92           C  
ATOM   4118  HD2 PRO A 264     -16.108   6.229  -4.067  1.00 86.92           H  
ATOM   4119  HD3 PRO A 264     -17.306   6.918  -2.925  1.00 86.92           H  
ATOM   4120  N   LEU A 265     -18.428  11.110  -5.597  1.00 81.47           N  
ATOM   4121  H   LEU A 265     -18.294  10.905  -6.577  1.00 81.47           H  
ATOM   4122  CA  LEU A 265     -19.132  12.340  -5.257  1.00 81.47           C  
ATOM   4123  HA  LEU A 265     -18.828  12.653  -4.258  1.00 81.47           H  
ATOM   4124  C   LEU A 265     -20.638  12.042  -5.230  1.00 81.47           C  
ATOM   4125  CB  LEU A 265     -18.757  13.455  -6.253  1.00 81.47           C  
ATOM   4126  HB2 LEU A 265     -19.201  13.217  -7.220  1.00 81.47           H  
ATOM   4127  HB3 LEU A 265     -17.676  13.487  -6.385  1.00 81.47           H  
ATOM   4128  O   LEU A 265     -21.295  12.025  -6.265  1.00 81.47           O  
ATOM   4129  CG  LEU A 265     -19.255  14.841  -5.799  1.00 81.47           C  
ATOM   4130  HG  LEU A 265     -20.269  14.762  -5.409  1.00 81.47           H  
ATOM   4131  CD1 LEU A 265     -18.346  15.419  -4.710  1.00 81.47           C  
ATOM   4132 HD11 LEU A 265     -18.714  16.407  -4.430  1.00 81.47           H  
ATOM   4133 HD12 LEU A 265     -17.330  15.506  -5.095  1.00 81.47           H  
ATOM   4134 HD13 LEU A 265     -18.373  14.767  -3.837  1.00 81.47           H  
ATOM   4135  CD2 LEU A 265     -19.264  15.829  -6.954  1.00 81.47           C  
ATOM   4136 HD21 LEU A 265     -18.265  15.951  -7.371  1.00 81.47           H  
ATOM   4137 HD22 LEU A 265     -19.922  15.467  -7.744  1.00 81.47           H  
ATOM   4138 HD23 LEU A 265     -19.642  16.799  -6.628  1.00 81.47           H  
ATOM   4139  N   VAL A 266     -21.184  11.783  -4.043  1.00 69.02           N  
ATOM   4140  H   VAL A 266     -20.583  11.706  -3.235  1.00 69.02           H  
ATOM   4141  CA  VAL A 266     -22.638  11.714  -3.845  1.00 69.02           C  
ATOM   4142  HA  VAL A 266     -23.084  11.132  -4.652  1.00 69.02           H  
ATOM   4143  C   VAL A 266     -23.170  13.149  -3.923  1.00 69.02           C  
ATOM   4144  CB  VAL A 266     -22.998  11.033  -2.505  1.00 69.02           C  
ATOM   4145  HB  VAL A 266     -22.689  11.672  -1.678  1.00 69.02           H  
ATOM   4146  O   VAL A 266     -22.906  13.942  -3.022  1.00 69.02           O  
ATOM   4147  CG1 VAL A 266     -24.507  10.786  -2.404  1.00 69.02           C  
ATOM   4148 HG11 VAL A 266     -25.047  11.731  -2.469  1.00 69.02           H  
ATOM   4149 HG12 VAL A 266     -24.843  10.131  -3.208  1.00 69.02           H  
ATOM   4150 HG13 VAL A 266     -24.748  10.332  -1.443  1.00 69.02           H  
ATOM   4151  CG2 VAL A 266     -22.288   9.679  -2.338  1.00 69.02           C  
ATOM   4152 HG21 VAL A 266     -22.536   9.027  -3.176  1.00 69.02           H  
ATOM   4153 HG22 VAL A 266     -21.208   9.813  -2.291  1.00 69.02           H  
ATOM   4154 HG23 VAL A 266     -22.615   9.207  -1.411  1.00 69.02           H  
ATOM   4155  N   MET A 267     -23.825  13.515  -5.026  1.00 57.47           N  
ATOM   4156  H   MET A 267     -23.981  12.822  -5.745  1.00 57.47           H  
ATOM   4157  CA  MET A 267     -24.599  14.758  -5.125  1.00 57.47           C  
ATOM   4158  HA  MET A 267     -24.224  15.483  -4.403  1.00 57.47           H  
ATOM   4159  C   MET A 267     -26.057  14.437  -4.760  1.00 57.47           C  
ATOM   4160  CB  MET A 267     -24.483  15.382  -6.531  1.00 57.47           C  
ATOM   4161  HB2 MET A 267     -24.916  14.706  -7.268  1.00 57.47           H  
ATOM   4162  HB3 MET A 267     -25.058  16.308  -6.542  1.00 57.47           H  
ATOM   4163  O   MET A 267     -26.589  13.459  -5.276  1.00 57.47           O  
ATOM   4164  CG  MET A 267     -23.037  15.701  -6.939  1.00 57.47           C  
ATOM   4165  HG2 MET A 267     -22.538  16.214  -6.117  1.00 57.47           H  
ATOM   4166  HG3 MET A 267     -22.516  14.759  -7.110  1.00 57.47           H  
ATOM   4167  SD  MET A 267     -22.881  16.714  -8.441  1.00 57.47           S  
ATOM   4168  CE  MET A 267     -22.605  18.353  -7.718  1.00 57.47           C  
ATOM   4169  HE1 MET A 267     -23.452  18.621  -7.087  1.00 57.47           H  
ATOM   4170  HE2 MET A 267     -22.505  19.086  -8.519  1.00 57.47           H  
ATOM   4171  HE3 MET A 267     -21.690  18.339  -7.125  1.00 57.47           H  
ATOM   4172  N   ASP A 268     -26.684  15.226  -3.879  1.00 52.57           N  
ATOM   4173  H   ASP A 268     -26.166  15.959  -3.416  1.00 52.57           H  
ATOM   4174  CA  ASP A 268     -28.077  15.017  -3.422  1.00 52.57           C  
ATOM   4175  HA  ASP A 268     -28.191  14.000  -3.046  1.00 52.57           H  
ATOM   4176  C   ASP A 268     -29.137  15.221  -4.526  1.00 52.57           C  
ATOM   4177  CB  ASP A 268     -28.405  16.011  -2.288  1.00 52.57           C  
ATOM   4178  HB2 ASP A 268     -28.145  17.018  -2.615  1.00 52.57           H  
ATOM   4179  HB3 ASP A 268     -29.480  15.995  -2.107  1.00 52.57           H  
ATOM   4180  O   ASP A 268     -30.259  14.730  -4.419  1.00 52.57           O  
ATOM   4181  CG  ASP A 268     -27.724  15.715  -0.948  1.00 52.57           C  
ATOM   4182  OD1 ASP A 268     -27.552  14.520  -0.619  1.00 52.57           O  
ATOM   4183  OD2 ASP A 268     -27.369  16.698  -0.259  1.00 52.57           O  
ATOM   4184  N   ASP A 269     -28.807  16.003  -5.554  1.00 46.51           N  
ATOM   4185  H   ASP A 269     -27.861  16.356  -5.576  1.00 46.51           H  
ATOM   4186  CA  ASP A 269     -29.744  16.485  -6.573  1.00 46.51           C  
ATOM   4187  HA  ASP A 269     -30.672  16.748  -6.065  1.00 46.51           H  
ATOM   4188  C   ASP A 269     -30.147  15.427  -7.646  1.00 46.51           C  
ATOM   4189  CB  ASP A 269     -29.140  17.773  -7.200  1.00 46.51           C  
ATOM   4190  HB2 ASP A 269     -28.060  17.770  -7.054  1.00 46.51           H  
ATOM   4191  HB3 ASP A 269     -29.280  17.769  -8.281  1.00 46.51           H  
ATOM   4192  O   ASP A 269     -29.757  14.265  -7.635  1.00 46.51           O  
ATOM   4193  CG  ASP A 269     -29.698  19.106  -6.673  1.00 46.51           C  
ATOM   4194  OD1 ASP A 269     -30.774  19.106  -6.037  1.00 46.51           O  
ATOM   4195  OD2 ASP A 269     -29.072  20.135  -7.007  1.00 46.51           O  
ATOM   4196  N   VAL A 270     -30.959  15.903  -8.601  1.00 42.97           N  
ATOM   4197  H   VAL A 270     -31.154  16.882  -8.444  1.00 42.97           H  
ATOM   4198  CA  VAL A 270     -31.648  15.343  -9.794  1.00 42.97           C  
ATOM   4199  HA  VAL A 270     -32.672  15.172  -9.462  1.00 42.97           H  
ATOM   4200  C   VAL A 270     -31.175  14.022 -10.474  1.00 42.97           C  
ATOM   4201  CB  VAL A 270     -31.684  16.454 -10.886  1.00 42.97           C  
ATOM   4202  HB  VAL A 270     -30.754  16.427 -11.454  1.00 42.97           H  
ATOM   4203  O   VAL A 270     -29.998  13.713 -10.578  1.00 42.97           O  
ATOM   4204  CG1 VAL A 270     -32.852  16.281 -11.871  1.00 42.97           C  
ATOM   4205 HG11 VAL A 270     -33.784  16.125 -11.327  1.00 42.97           H  
ATOM   4206 HG12 VAL A 270     -32.951  17.165 -12.499  1.00 42.97           H  
ATOM   4207 HG13 VAL A 270     -32.637  15.451 -12.544  1.00 42.97           H  
ATOM   4208  CG2 VAL A 270     -31.840  17.881 -10.333  1.00 42.97           C  
ATOM   4209 HG21 VAL A 270     -30.933  18.191  -9.815  1.00 42.97           H  
ATOM   4210 HG22 VAL A 270     -32.683  17.933  -9.642  1.00 42.97           H  
ATOM   4211 HG23 VAL A 270     -31.993  18.602 -11.136  1.00 42.97           H  
ATOM   4212  N   LYS A 271     -32.158  13.353 -11.123  1.00 40.30           N  
ATOM   4213  H   LYS A 271     -33.065  13.692 -10.836  1.00 40.30           H  
ATOM   4214  CA  LYS A 271     -32.238  12.324 -12.215  1.00 40.30           C  
ATOM   4215  HA  LYS A 271     -32.797  11.483 -11.803  1.00 40.30           H  
ATOM   4216  C   LYS A 271     -31.010  11.658 -12.872  1.00 40.30           C  
ATOM   4217  CB  LYS A 271     -33.045  12.890 -13.414  1.00 40.30           C  
ATOM   4218  HB2 LYS A 271     -33.084  12.135 -14.200  1.00 40.30           H  
ATOM   4219  HB3 LYS A 271     -32.510  13.741 -13.836  1.00 40.30           H  
ATOM   4220  O   LYS A 271     -31.229  10.672 -13.579  1.00 40.30           O  
ATOM   4221  CG  LYS A 271     -34.505  13.268 -13.134  1.00 40.30           C  
ATOM   4222  HG2 LYS A 271     -34.558  14.032 -12.359  1.00 40.30           H  
ATOM   4223  HG3 LYS A 271     -35.042  12.384 -12.788  1.00 40.30           H  
ATOM   4224  CD  LYS A 271     -35.161  13.795 -14.422  1.00 40.30           C  
ATOM   4225  HD2 LYS A 271     -35.082  13.035 -15.200  1.00 40.30           H  
ATOM   4226  HD3 LYS A 271     -34.635  14.692 -14.746  1.00 40.30           H  
ATOM   4227  CE  LYS A 271     -36.638  14.121 -14.177  1.00 40.30           C  
ATOM   4228  HE2 LYS A 271     -37.140  13.219 -13.826  1.00 40.30           H  
ATOM   4229  HE3 LYS A 271     -36.700  14.864 -13.381  1.00 40.30           H  
ATOM   4230  NZ  LYS A 271     -37.303  14.632 -15.403  1.00 40.30           N  
ATOM   4231  HZ1 LYS A 271     -38.273  14.842 -15.215  1.00 40.30           H  
ATOM   4232  HZ2 LYS A 271     -36.854  15.479 -15.721  1.00 40.30           H  
ATOM   4233  HZ3 LYS A 271     -37.263  13.946 -16.143  1.00 40.30           H  
ATOM   4234  N   VAL A 272     -29.783  12.169 -12.820  1.00 40.96           N  
ATOM   4235  H   VAL A 272     -29.585  12.889 -12.140  1.00 40.96           H  
ATOM   4236  CA  VAL A 272     -28.712  11.677 -13.710  1.00 40.96           C  
ATOM   4237  HA  VAL A 272     -29.179  11.393 -14.653  1.00 40.96           H  
ATOM   4238  C   VAL A 272     -28.091  10.394 -13.149  1.00 40.96           C  
ATOM   4239  CB  VAL A 272     -27.685  12.766 -14.087  1.00 40.96           C  
ATOM   4240  HB  VAL A 272     -27.110  13.060 -13.209  1.00 40.96           H  
ATOM   4241  O   VAL A 272     -26.968  10.382 -12.668  1.00 40.96           O  
ATOM   4242  CG1 VAL A 272     -26.730  12.254 -15.179  1.00 40.96           C  
ATOM   4243 HG11 VAL A 272     -27.290  11.848 -16.021  1.00 40.96           H  
ATOM   4244 HG12 VAL A 272     -26.075  11.496 -14.750  1.00 40.96           H  
ATOM   4245 HG13 VAL A 272     -26.099  13.073 -15.525  1.00 40.96           H  
ATOM   4246  CG2 VAL A 272     -28.380  14.011 -14.659  1.00 40.96           C  
ATOM   4247 HG21 VAL A 272     -28.984  13.746 -15.527  1.00 40.96           H  
ATOM   4248 HG22 VAL A 272     -29.014  14.465 -13.898  1.00 40.96           H  
ATOM   4249 HG23 VAL A 272     -27.634  14.752 -14.947  1.00 40.96           H  
ATOM   4250  N   ALA A 273     -28.802   9.275 -13.294  1.00 40.19           N  
ATOM   4251  H   ALA A 273     -29.754   9.386 -13.615  1.00 40.19           H  
ATOM   4252  CA  ALA A 273     -28.381   7.923 -12.915  1.00 40.19           C  
ATOM   4253  HA  ALA A 273     -28.207   7.900 -11.839  1.00 40.19           H  
ATOM   4254  C   ALA A 273     -27.090   7.410 -13.602  1.00 40.19           C  
ATOM   4255  CB  ALA A 273     -29.557   6.992 -13.254  1.00 40.19           C  
ATOM   4256  HB1 ALA A 273     -29.732   6.981 -14.330  1.00 40.19           H  
ATOM   4257  HB2 ALA A 273     -29.332   5.979 -12.921  1.00 40.19           H  
ATOM   4258  HB3 ALA A 273     -30.459   7.329 -12.742  1.00 40.19           H  
ATOM   4259  O   ALA A 273     -26.715   6.262 -13.404  1.00 40.19           O  
ATOM   4260  N   THR A 274     -26.459   8.187 -14.496  1.00 42.52           N  
ATOM   4261  H   THR A 274     -26.757   9.151 -14.539  1.00 42.52           H  
ATOM   4262  CA  THR A 274     -25.608   7.621 -15.564  1.00 42.52           C  
ATOM   4263  HA  THR A 274     -26.204   6.835 -16.030  1.00 42.52           H  
ATOM   4264  C   THR A 274     -24.335   6.893 -15.128  1.00 42.52           C  
ATOM   4265  CB  THR A 274     -25.260   8.612 -16.689  1.00 42.52           C  
ATOM   4266  HB  THR A 274     -24.535   8.137 -17.351  1.00 42.52           H  
ATOM   4267  O   THR A 274     -24.219   5.690 -15.320  1.00 42.52           O  
ATOM   4268  CG2 THR A 274     -26.479   8.951 -17.537  1.00 42.52           C  
ATOM   4269 HG21 THR A 274     -26.195   9.640 -18.332  1.00 42.52           H  
ATOM   4270 HG22 THR A 274     -26.876   8.042 -17.987  1.00 42.52           H  
ATOM   4271 HG23 THR A 274     -27.252   9.410 -16.921  1.00 42.52           H  
ATOM   4272  OG1 THR A 274     -24.698   9.832 -16.233  1.00 42.52           O  
ATOM   4273  HG1 THR A 274     -25.175  10.087 -15.440  1.00 42.52           H  
ATOM   4274  N   HIS A 275     -23.295   7.604 -14.721  1.00 43.22           N  
ATOM   4275  H   HIS A 275     -23.434   8.570 -14.459  1.00 43.22           H  
ATOM   4276  CA  HIS A 275     -21.952   7.050 -14.546  1.00 43.22           C  
ATOM   4277  HA  HIS A 275     -21.967   5.960 -14.522  1.00 43.22           H  
ATOM   4278  C   HIS A 275     -21.434   7.538 -13.199  1.00 43.22           C  
ATOM   4279  CB  HIS A 275     -21.051   7.531 -15.702  1.00 43.22           C  
ATOM   4280  HB2 HIS A 275     -21.258   8.595 -15.823  1.00 43.22           H  
ATOM   4281  HB3 HIS A 275     -20.008   7.395 -15.416  1.00 43.22           H  
ATOM   4282  O   HIS A 275     -21.756   8.666 -12.824  1.00 43.22           O  
ATOM   4283  CG  HIS A 275     -21.251   6.886 -17.053  1.00 43.22           C  
ATOM   4284  CD2 HIS A 275     -20.617   7.226 -18.220  1.00 43.22           C  
ATOM   4285  HD2 HIS A 275     -19.865   7.993 -18.335  1.00 43.22           H  
ATOM   4286  ND1 HIS A 275     -22.077   5.826 -17.342  1.00 43.22           N  
ATOM   4287  HD1 HIS A 275     -22.696   5.363 -16.693  1.00 43.22           H  
ATOM   4288  CE1 HIS A 275     -21.946   5.537 -18.648  1.00 43.22           C  
ATOM   4289  HE1 HIS A 275     -22.475   4.750 -19.164  1.00 43.22           H  
ATOM   4290  NE2 HIS A 275     -21.087   6.389 -19.232  1.00 43.22           N  
ATOM   4291  N   GLU A 276     -20.593   6.753 -12.520  1.00 50.67           N  
ATOM   4292  H   GLU A 276     -20.430   5.811 -12.846  1.00 50.67           H  
ATOM   4293  CA  GLU A 276     -19.669   7.253 -11.488  1.00 50.67           C  
ATOM   4294  HA  GLU A 276     -20.231   7.754 -10.699  1.00 50.67           H  
ATOM   4295  C   GLU A 276     -18.708   8.286 -12.120  1.00 50.67           C  
ATOM   4296  CB  GLU A 276     -18.859   6.103 -10.858  1.00 50.67           C  
ATOM   4297  HB2 GLU A 276     -18.409   5.503 -11.649  1.00 50.67           H  
ATOM   4298  HB3 GLU A 276     -18.060   6.561 -10.277  1.00 50.67           H  
ATOM   4299  O   GLU A 276     -17.525   8.037 -12.333  1.00 50.67           O  
ATOM   4300  CG  GLU A 276     -19.634   5.185  -9.905  1.00 50.67           C  
ATOM   4301  HG2 GLU A 276     -20.192   5.804  -9.204  1.00 50.67           H  
ATOM   4302  HG3 GLU A 276     -20.344   4.594 -10.483  1.00 50.67           H  
ATOM   4303  CD  GLU A 276     -18.696   4.250  -9.115  1.00 50.67           C  
ATOM   4304  OE1 GLU A 276     -19.199   3.540  -8.222  1.00 50.67           O  
ATOM   4305  OE2 GLU A 276     -17.466   4.242  -9.368  1.00 50.67           O  
ATOM   4306  N   LYS A 277     -19.241   9.434 -12.547  1.00 59.16           N  
ATOM   4307  H   LYS A 277     -20.233   9.547 -12.397  1.00 59.16           H  
ATOM   4308  CA  LYS A 277     -18.541  10.443 -13.347  1.00 59.16           C  
ATOM   4309  HA  LYS A 277     -17.848   9.946 -14.026  1.00 59.16           H  
ATOM   4310  C   LYS A 277     -17.677  11.329 -12.467  1.00 59.16           C  
ATOM   4311  CB  LYS A 277     -19.564  11.272 -14.151  1.00 59.16           C  
ATOM   4312  HB2 LYS A 277     -19.285  12.325 -14.127  1.00 59.16           H  
ATOM   4313  HB3 LYS A 277     -20.545  11.186 -13.685  1.00 59.16           H  
ATOM   4314  O   LYS A 277     -16.584  11.706 -12.885  1.00 59.16           O  
ATOM   4315  CG  LYS A 277     -19.634  10.835 -15.620  1.00 59.16           C  
ATOM   4316  HG2 LYS A 277     -18.783  11.261 -16.152  1.00 59.16           H  
ATOM   4317  HG3 LYS A 277     -19.538   9.751 -15.684  1.00 59.16           H  
ATOM   4318  CD  LYS A 277     -20.934  11.319 -16.282  1.00 59.16           C  
ATOM   4319  HD2 LYS A 277     -20.926  12.409 -16.310  1.00 59.16           H  
ATOM   4320  HD3 LYS A 277     -21.780  10.996 -15.675  1.00 59.16           H  
ATOM   4321  CE  LYS A 277     -21.098  10.763 -17.701  1.00 59.16           C  
ATOM   4322  HE2 LYS A 277     -21.080   9.674 -17.651  1.00 59.16           H  
ATOM   4323  HE3 LYS A 277     -20.251  11.089 -18.305  1.00 59.16           H  
ATOM   4324  NZ  LYS A 277     -22.372  11.213 -18.309  1.00 59.16           N  
ATOM   4325  HZ1 LYS A 277     -23.148  10.898 -17.743  1.00 59.16           H  
ATOM   4326  HZ2 LYS A 277     -22.483  10.830 -19.237  1.00 59.16           H  
ATOM   4327  HZ3 LYS A 277     -22.407  12.221 -18.359  1.00 59.16           H  
ATOM   4328  N   GLU A 278     -18.151  11.639 -11.261  1.00 73.31           N  
ATOM   4329  H   GLU A 278     -19.032  11.242 -10.966  1.00 73.31           H  
ATOM   4330  CA  GLU A 278     -17.459  12.527 -10.335  1.00 73.31           C  
ATOM   4331  HA  GLU A 278     -16.548  12.882 -10.817  1.00 73.31           H  
ATOM   4332  C   GLU A 278     -17.003  11.797  -9.072  1.00 73.31           C  
ATOM   4333  CB  GLU A 278     -18.278  13.789 -10.036  1.00 73.31           C  
ATOM   4334  HB2 GLU A 278     -19.240  13.523  -9.598  1.00 73.31           H  
ATOM   4335  HB3 GLU A 278     -17.706  14.374  -9.317  1.00 73.31           H  
ATOM   4336  O   GLU A 278     -17.710  10.994  -8.464  1.00 73.31           O  
ATOM   4337  CG  GLU A 278     -18.498  14.613 -11.321  1.00 73.31           C  
ATOM   4338  HG2 GLU A 278     -17.585  14.573 -11.916  1.00 73.31           H  
ATOM   4339  HG3 GLU A 278     -19.290  14.146 -11.905  1.00 73.31           H  
ATOM   4340  CD  GLU A 278     -18.831  16.094 -11.085  1.00 73.31           C  
ATOM   4341  OE1 GLU A 278     -19.061  16.779 -12.107  1.00 73.31           O  
ATOM   4342  OE2 GLU A 278     -18.756  16.558  -9.927  1.00 73.31           O  
ATOM   4343  N   TRP A 279     -15.768  12.088  -8.695  1.00 80.65           N  
ATOM   4344  H   TRP A 279     -15.264  12.794  -9.211  1.00 80.65           H  
ATOM   4345  CA  TRP A 279     -15.042  11.515  -7.573  1.00 80.65           C  
ATOM   4346  HA  TRP A 279     -15.750  11.133  -6.838  1.00 80.65           H  
ATOM   4347  C   TRP A 279     -14.241  12.644  -6.928  1.00 80.65           C  
ATOM   4348  CB  TRP A 279     -14.147  10.355  -8.053  1.00 80.65           C  
ATOM   4349  HB2 TRP A 279     -14.790   9.500  -8.265  1.00 80.65           H  
ATOM   4350  HB3 TRP A 279     -13.479  10.062  -7.244  1.00 80.65           H  
ATOM   4351  O   TRP A 279     -13.852  13.605  -7.595  1.00 80.65           O  
ATOM   4352  CG  TRP A 279     -13.333  10.632  -9.287  1.00 80.65           C  
ATOM   4353  CD1 TRP A 279     -13.818  10.664 -10.548  1.00 80.65           C  
ATOM   4354  HD1 TRP A 279     -14.846  10.468 -10.815  1.00 80.65           H  
ATOM   4355  CD2 TRP A 279     -11.908  10.909  -9.426  1.00 80.65           C  
ATOM   4356  CE2 TRP A 279     -11.625  11.235 -10.785  1.00 80.65           C  
ATOM   4357  CE3 TRP A 279     -10.805  10.834  -8.571  1.00 80.65           C  
ATOM   4358  HE3 TRP A 279     -10.961  10.433  -7.580  1.00 80.65           H  
ATOM   4359  NE1 TRP A 279     -12.822  11.027 -11.427  1.00 80.65           N  
ATOM   4360  HE1 TRP A 279     -12.976  11.064 -12.424  1.00 80.65           H  
ATOM   4361  CH2 TRP A 279      -9.278  11.562 -10.346  1.00 80.65           C  
ATOM   4362  HH2 TRP A 279      -8.269  11.745 -10.683  1.00 80.65           H  
ATOM   4363  CZ2 TRP A 279     -10.349  11.592 -11.244  1.00 80.65           C  
ATOM   4364  HZ2 TRP A 279     -10.177  11.806 -12.288  1.00 80.65           H  
ATOM   4365  CZ3 TRP A 279      -9.513  11.140  -9.037  1.00 80.65           C  
ATOM   4366  HZ3 TRP A 279      -8.644  10.959  -8.421  1.00 80.65           H  
ATOM   4367  N   LYS A 280     -14.012  12.539  -5.621  1.00 84.11           N  
ATOM   4368  H   LYS A 280     -14.355  11.714  -5.150  1.00 84.11           H  
ATOM   4369  CA  LYS A 280     -13.240  13.516  -4.840  1.00 84.11           C  
ATOM   4370  HA  LYS A 280     -12.615  14.098  -5.517  1.00 84.11           H  
ATOM   4371  C   LYS A 280     -12.311  12.810  -3.870  1.00 84.11           C  
ATOM   4372  CB  LYS A 280     -14.177  14.495  -4.110  1.00 84.11           C  
ATOM   4373  HB2 LYS A 280     -14.772  15.030  -4.850  1.00 84.11           H  
ATOM   4374  HB3 LYS A 280     -13.561  15.228  -3.588  1.00 84.11           H  
ATOM   4375  O   LYS A 280     -12.590  11.683  -3.458  1.00 84.11           O  
ATOM   4376  CG  LYS A 280     -15.123  13.823  -3.095  1.00 84.11           C  
ATOM   4377  HG2 LYS A 280     -14.559  13.166  -2.433  1.00 84.11           H  
ATOM   4378  HG3 LYS A 280     -15.862  13.230  -3.634  1.00 84.11           H  
ATOM   4379  CD  LYS A 280     -15.837  14.870  -2.230  1.00 84.11           C  
ATOM   4380  HD2 LYS A 280     -15.098  15.386  -1.617  1.00 84.11           H  
ATOM   4381  HD3 LYS A 280     -16.322  15.602  -2.877  1.00 84.11           H  
ATOM   4382  CE  LYS A 280     -16.874  14.190  -1.327  1.00 84.11           C  
ATOM   4383  HE2 LYS A 280     -16.353  13.537  -0.627  1.00 84.11           H  
ATOM   4384  HE3 LYS A 280     -17.510  13.562  -1.950  1.00 84.11           H  
ATOM   4385  NZ  LYS A 280     -17.708  15.181  -0.597  1.00 84.11           N  
ATOM   4386  HZ1 LYS A 280     -18.400  14.716  -0.027  1.00 84.11           H  
ATOM   4387  HZ2 LYS A 280     -17.143  15.773  -0.005  1.00 84.11           H  
ATOM   4388  HZ3 LYS A 280     -18.210  15.766  -1.250  1.00 84.11           H  
ATOM   4389  N   CYS A 281     -11.228  13.468  -3.465  1.00 89.61           N  
ATOM   4390  H   CYS A 281     -11.027  14.376  -3.859  1.00 89.61           H  
ATOM   4391  CA  CYS A 281     -10.481  12.977  -2.310  1.00 89.61           C  
ATOM   4392  HA  CYS A 281     -10.283  11.915  -2.453  1.00 89.61           H  
ATOM   4393  C   CYS A 281     -11.324  13.122  -1.041  1.00 89.61           C  
ATOM   4394  CB  CYS A 281      -9.133  13.681  -2.136  1.00 89.61           C  
ATOM   4395  HB2 CYS A 281      -9.230  14.744  -2.355  1.00 89.61           H  
ATOM   4396  HB3 CYS A 281      -8.810  13.565  -1.101  1.00 89.61           H  
ATOM   4397  O   CYS A 281     -12.147  14.030  -0.906  1.00 89.61           O  
ATOM   4398  SG  CYS A 281      -7.891  12.873  -3.181  1.00 89.61           S  
ATOM   4399  HG  CYS A 281      -6.859  13.700  -2.994  1.00 89.61           H  
ATOM   4400  N   THR A 282     -11.048  12.265  -0.068  1.00 92.64           N  
ATOM   4401  H   THR A 282     -10.405  11.513  -0.268  1.00 92.64           H  
ATOM   4402  CA  THR A 282     -11.564  12.385   1.294  1.00 92.64           C  
ATOM   4403  HA  THR A 282     -12.133  13.311   1.379  1.00 92.64           H  
ATOM   4404  C   THR A 282     -10.417  12.483   2.299  1.00 92.64           C  
ATOM   4405  CB  THR A 282     -12.537  11.233   1.584  1.00 92.64           C  
ATOM   4406  HB  THR A 282     -13.289  11.203   0.796  1.00 92.64           H  
ATOM   4407  O   THR A 282      -9.285  12.103   2.007  1.00 92.64           O  
ATOM   4408  CG2 THR A 282     -11.883   9.858   1.685  1.00 92.64           C  
ATOM   4409 HG21 THR A 282     -11.195   9.819   2.530  1.00 92.64           H  
ATOM   4410 HG22 THR A 282     -11.342   9.629   0.767  1.00 92.64           H  
ATOM   4411 HG23 THR A 282     -12.653   9.098   1.816  1.00 92.64           H  
ATOM   4412  OG1 THR A 282     -13.193  11.444   2.812  1.00 92.64           O  
ATOM   4413  HG1 THR A 282     -13.898  12.077   2.660  1.00 92.64           H  
ATOM   4414  N   ASN A 283     -10.698  13.014   3.484  1.00 95.07           N  
ATOM   4415  H   ASN A 283     -11.607  13.428   3.633  1.00 95.07           H  
ATOM   4416  CA  ASN A 283      -9.874  12.886   4.690  1.00 95.07           C  
ATOM   4417  HA  ASN A 283      -8.949  12.363   4.449  1.00 95.07           H  
ATOM   4418  C   ASN A 283     -10.574  12.042   5.765  1.00 95.07           C  
ATOM   4419  CB  ASN A 283      -9.503  14.268   5.241  1.00 95.07           C  
ATOM   4420  HB2 ASN A 283      -8.882  14.805   4.524  1.00 95.07           H  
ATOM   4421  HB3 ASN A 283      -8.902  14.130   6.140  1.00 95.07           H  
ATOM   4422  O   ASN A 283     -10.208  12.096   6.936  1.00 95.07           O  
ATOM   4423  CG  ASN A 283     -10.687  15.142   5.607  1.00 95.07           C  
ATOM   4424  ND2 ASN A 283     -10.414  16.263   6.227  1.00 95.07           N  
ATOM   4425 HD21 ASN A 283     -11.190  16.834   6.529  1.00 95.07           H  
ATOM   4426 HD22 ASN A 283      -9.470  16.439   6.540  1.00 95.07           H  
ATOM   4427  OD1 ASN A 283     -11.835  14.852   5.296  1.00 95.07           O  
ATOM   4428  N   THR A 284     -11.599  11.273   5.391  1.00 95.51           N  
ATOM   4429  H   THR A 284     -11.902  11.287   4.428  1.00 95.51           H  
ATOM   4430  CA  THR A 284     -12.267  10.384   6.343  1.00 95.51           C  
ATOM   4431  HA  THR A 284     -12.579  10.986   7.196  1.00 95.51           H  
ATOM   4432  C   THR A 284     -11.296   9.328   6.860  1.00 95.51           C  
ATOM   4433  CB  THR A 284     -13.524   9.713   5.772  1.00 95.51           C  
ATOM   4434  HB  THR A 284     -13.848   8.928   6.455  1.00 95.51           H  
ATOM   4435  O   THR A 284     -10.575   8.692   6.081  1.00 95.51           O  
ATOM   4436  CG2 THR A 284     -14.666  10.715   5.615  1.00 95.51           C  
ATOM   4437 HG21 THR A 284     -15.022  11.003   6.604  1.00 95.51           H  
ATOM   4438 HG22 THR A 284     -14.335  11.618   5.101  1.00 95.51           H  
ATOM   4439 HG23 THR A 284     -15.493  10.259   5.073  1.00 95.51           H  
ATOM   4440  OG1 THR A 284     -13.295   9.135   4.502  1.00 95.51           O  
ATOM   4441  HG1 THR A 284     -13.259   9.874   3.891  1.00 95.51           H  
ATOM   4442  N   LEU A 285     -11.319   9.149   8.179  1.00 97.10           N  
ATOM   4443  H   LEU A 285     -11.923   9.742   8.729  1.00 97.10           H  
ATOM   4444  CA  LEU A 285     -10.687   8.056   8.901  1.00 97.10           C  
ATOM   4445  HA  LEU A 285      -9.946   7.577   8.262  1.00 97.10           H  
ATOM   4446  C   LEU A 285     -11.769   7.042   9.285  1.00 97.10           C  
ATOM   4447  CB  LEU A 285      -9.989   8.635  10.143  1.00 97.10           C  
ATOM   4448  HB2 LEU A 285      -9.307   9.430   9.842  1.00 97.10           H  
ATOM   4449  HB3 LEU A 285     -10.766   9.074  10.768  1.00 97.10           H  
ATOM   4450  O   LEU A 285     -12.827   7.424   9.781  1.00 97.10           O  
ATOM   4451  CG  LEU A 285      -9.223   7.611  10.998  1.00 97.10           C  
ATOM   4452  HG  LEU A 285      -9.875   6.770  11.235  1.00 97.10           H  
ATOM   4453  CD1 LEU A 285      -7.978   7.073  10.293  1.00 97.10           C  
ATOM   4454 HD11 LEU A 285      -7.436   6.409  10.966  1.00 97.10           H  
ATOM   4455 HD12 LEU A 285      -8.266   6.505   9.409  1.00 97.10           H  
ATOM   4456 HD13 LEU A 285      -7.325   7.897  10.006  1.00 97.10           H  
ATOM   4457  CD2 LEU A 285      -8.787   8.264  12.307  1.00 97.10           C  
ATOM   4458 HD21 LEU A 285      -8.381   7.503  12.973  1.00 97.10           H  
ATOM   4459 HD22 LEU A 285      -9.643   8.725  12.799  1.00 97.10           H  
ATOM   4460 HD23 LEU A 285      -8.034   9.031  12.120  1.00 97.10           H  
ATOM   4461  N   ALA A 286     -11.493   5.761   9.085  1.00 97.63           N  
ATOM   4462  H   ALA A 286     -10.615   5.524   8.646  1.00 97.63           H  
ATOM   4463  CA  ALA A 286     -12.313   4.661   9.574  1.00 97.63           C  
ATOM   4464  HA  ALA A 286     -13.041   5.041  10.290  1.00 97.63           H  
ATOM   4465  C   ALA A 286     -11.431   3.645  10.305  1.00 97.63           C  
ATOM   4466  CB  ALA A 286     -13.079   4.046   8.401  1.00 97.63           C  
ATOM   4467  HB1 ALA A 286     -13.772   3.290   8.771  1.00 97.63           H  
ATOM   4468  HB2 ALA A 286     -13.650   4.825   7.896  1.00 97.63           H  
ATOM   4469  HB3 ALA A 286     -12.383   3.590   7.698  1.00 97.63           H  
ATOM   4470  O   ALA A 286     -10.236   3.536  10.027  1.00 97.63           O  
ATOM   4471  N   CYS A 287     -12.015   2.901  11.239  1.00 97.75           N  
ATOM   4472  H   CYS A 287     -12.998   3.025  11.432  1.00 97.75           H  
ATOM   4473  CA  CYS A 287     -11.317   1.879  12.008  1.00 97.75           C  
ATOM   4474  HA  CYS A 287     -10.344   1.674  11.562  1.00 97.75           H  
ATOM   4475  C   CYS A 287     -12.140   0.597  11.976  1.00 97.75           C  
ATOM   4476  CB  CYS A 287     -11.088   2.382  13.439  1.00 97.75           C  
ATOM   4477  HB2 CYS A 287     -12.048   2.555  13.926  1.00 97.75           H  
ATOM   4478  HB3 CYS A 287     -10.508   3.305  13.424  1.00 97.75           H  
ATOM   4479  O   CYS A 287     -13.312   0.610  12.342  1.00 97.75           O  
ATOM   4480  SG  CYS A 287     -10.147   1.159  14.379  1.00 97.75           S  
ATOM   4481  HG  CYS A 287      -8.967   1.378  13.792  1.00 97.75           H  
ATOM   4482  N   LEU A 288     -11.537  -0.498  11.524  1.00 98.35           N  
ATOM   4483  H   LEU A 288     -10.577  -0.424  11.219  1.00 98.35           H  
ATOM   4484  CA  LEU A 288     -12.129  -1.827  11.585  1.00 98.35           C  
ATOM   4485  HA  LEU A 288     -13.193  -1.748  11.804  1.00 98.35           H  
ATOM   4486  C   LEU A 288     -11.461  -2.614  12.708  1.00 98.35           C  
ATOM   4487  CB  LEU A 288     -11.964  -2.516  10.223  1.00 98.35           C  
ATOM   4488  HB2 LEU A 288     -10.897  -2.582  10.009  1.00 98.35           H  
ATOM   4489  HB3 LEU A 288     -12.423  -1.898   9.451  1.00 98.35           H  
ATOM   4490  O   LEU A 288     -10.242  -2.797  12.697  1.00 98.35           O  
ATOM   4491  CG  LEU A 288     -12.565  -3.931  10.148  1.00 98.35           C  
ATOM   4492  HG  LEU A 288     -12.218  -4.537  10.985  1.00 98.35           H  
ATOM   4493  CD1 LEU A 288     -14.088  -3.902  10.131  1.00 98.35           C  
ATOM   4494 HD11 LEU A 288     -14.479  -4.918  10.066  1.00 98.35           H  
ATOM   4495 HD12 LEU A 288     -14.452  -3.316   9.287  1.00 98.35           H  
ATOM   4496 HD13 LEU A 288     -14.440  -3.449  11.058  1.00 98.35           H  
ATOM   4497  CD2 LEU A 288     -12.120  -4.596   8.856  1.00 98.35           C  
ATOM   4498 HD21 LEU A 288     -11.033  -4.674   8.832  1.00 98.35           H  
ATOM   4499 HD22 LEU A 288     -12.545  -5.597   8.790  1.00 98.35           H  
ATOM   4500 HD23 LEU A 288     -12.456  -3.993   8.012  1.00 98.35           H  
ATOM   4501  N   ASN A 289     -12.262  -3.118  13.638  1.00 97.35           N  
ATOM   4502  H   ASN A 289     -13.251  -2.924  13.588  1.00 97.35           H  
ATOM   4503  CA  ASN A 289     -11.818  -4.118  14.595  1.00 97.35           C  
ATOM   4504  HA  ASN A 289     -10.834  -3.846  14.977  1.00 97.35           H  
ATOM   4505  C   ASN A 289     -11.722  -5.478  13.896  1.00 97.35           C  
ATOM   4506  CB  ASN A 289     -12.807  -4.115  15.754  1.00 97.35           C  
ATOM   4507  HB2 ASN A 289     -12.892  -3.090  16.115  1.00 97.35           H  
ATOM   4508  HB3 ASN A 289     -13.791  -4.427  15.405  1.00 97.35           H  
ATOM   4509  O   ASN A 289     -12.715  -5.989  13.382  1.00 97.35           O  
ATOM   4510  CG  ASN A 289     -12.373  -5.008  16.897  1.00 97.35           C  
ATOM   4511  ND2 ASN A 289     -12.487  -4.521  18.109  1.00 97.35           N  
ATOM   4512 HD21 ASN A 289     -12.833  -3.579  18.223  1.00 97.35           H  
ATOM   4513 HD22 ASN A 289     -12.199  -5.115  18.873  1.00 97.35           H  
ATOM   4514  OD1 ASN A 289     -11.922  -6.128  16.716  1.00 97.35           O  
ATOM   4515  N   LEU A 290     -10.523  -6.052  13.851  1.00 97.52           N  
ATOM   4516  H   LEU A 290      -9.759  -5.596  14.330  1.00 97.52           H  
ATOM   4517  CA  LEU A 290     -10.210  -7.255  13.077  1.00 97.52           C  
ATOM   4518  HA  LEU A 290     -10.834  -7.270  12.183  1.00 97.52           H  
ATOM   4519  C   LEU A 290     -10.505  -8.563  13.821  1.00 97.52           C  
ATOM   4520  CB  LEU A 290      -8.737  -7.197  12.657  1.00 97.52           C  
ATOM   4521  HB2 LEU A 290      -8.510  -8.102  12.092  1.00 97.52           H  
ATOM   4522  HB3 LEU A 290      -8.124  -7.196  13.559  1.00 97.52           H  
ATOM   4523  O   LEU A 290     -10.473  -9.632  13.200  1.00 97.52           O  
ATOM   4524  CG  LEU A 290      -8.372  -5.988  11.785  1.00 97.52           C  
ATOM   4525  HG  LEU A 290      -8.732  -5.066  12.242  1.00 97.52           H  
ATOM   4526  CD1 LEU A 290      -6.860  -5.877  11.655  1.00 97.52           C  
ATOM   4527 HD11 LEU A 290      -6.613  -4.889  11.266  1.00 97.52           H  
ATOM   4528 HD12 LEU A 290      -6.382  -5.996  12.627  1.00 97.52           H  
ATOM   4529 HD13 LEU A 290      -6.502  -6.639  10.963  1.00 97.52           H  
ATOM   4530  CD2 LEU A 290      -8.974  -6.133  10.385  1.00 97.52           C  
ATOM   4531 HD21 LEU A 290     -10.062  -6.112  10.453  1.00 97.52           H  
ATOM   4532 HD22 LEU A 290      -8.649  -5.309   9.750  1.00 97.52           H  
ATOM   4533 HD23 LEU A 290      -8.665  -7.078   9.938  1.00 97.52           H  
ATOM   4534  N   ASP A 291     -10.801  -8.473  15.120  1.00 95.75           N  
ATOM   4535  H   ASP A 291     -10.793  -7.562  15.556  1.00 95.75           H  
ATOM   4536  CA  ASP A 291     -11.316  -9.592  15.911  1.00 95.75           C  
ATOM   4537  HA  ASP A 291     -10.842 -10.520  15.591  1.00 95.75           H  
ATOM   4538  C   ASP A 291     -12.820  -9.746  15.696  1.00 95.75           C  
ATOM   4539  CB  ASP A 291     -11.022  -9.389  17.408  1.00 95.75           C  
ATOM   4540  HB2 ASP A 291     -11.482 -10.202  17.968  1.00 95.75           H  
ATOM   4541  HB3 ASP A 291     -11.464  -8.454  17.752  1.00 95.75           H  
ATOM   4542  O   ASP A 291     -13.311 -10.848  15.471  1.00 95.75           O  
ATOM   4543  CG  ASP A 291      -9.531  -9.394  17.716  1.00 95.75           C  
ATOM   4544  OD1 ASP A 291      -8.797 -10.128  17.020  1.00 95.75           O  
ATOM   4545  OD2 ASP A 291      -9.111  -8.640  18.623  1.00 95.75           O  
ATOM   4546  N   THR A 292     -13.557  -8.631  15.725  1.00 95.69           N  
ATOM   4547  H   THR A 292     -13.094  -7.758  15.936  1.00 95.69           H  
ATOM   4548  CA  THR A 292     -15.026  -8.637  15.636  1.00 95.69           C  
ATOM   4549  HA  THR A 292     -15.391  -9.624  15.919  1.00 95.69           H  
ATOM   4550  C   THR A 292     -15.567  -8.377  14.231  1.00 95.69           C  
ATOM   4551  CB  THR A 292     -15.644  -7.637  16.618  1.00 95.69           C  
ATOM   4552  HB  THR A 292     -16.730  -7.708  16.561  1.00 95.69           H  
ATOM   4553  O   THR A 292     -16.767  -8.524  14.010  1.00 95.69           O  
ATOM   4554  CG2 THR A 292     -15.215  -7.890  18.063  1.00 95.69           C  
ATOM   4555 HG21 THR A 292     -15.431  -8.925  18.328  1.00 95.69           H  
ATOM   4556 HG22 THR A 292     -14.146  -7.709  18.182  1.00 95.69           H  
ATOM   4557 HG23 THR A 292     -15.769  -7.231  18.731  1.00 95.69           H  
ATOM   4558  OG1 THR A 292     -15.253  -6.324  16.298  1.00 95.69           O  
ATOM   4559  HG1 THR A 292     -15.538  -5.758  17.019  1.00 95.69           H  
ATOM   4560  N   MET A 293     -14.711  -7.981  13.283  1.00 97.46           N  
ATOM   4561  H   MET A 293     -13.753  -7.825  13.562  1.00 97.46           H  
ATOM   4562  CA  MET A 293     -15.099  -7.523  11.941  1.00 97.46           C  
ATOM   4563  HA  MET A 293     -14.218  -7.053  11.505  1.00 97.46           H  
ATOM   4564  C   MET A 293     -16.157  -6.405  11.984  1.00 97.46           C  
ATOM   4565  CB  MET A 293     -15.470  -8.716  11.042  1.00 97.46           C  
ATOM   4566  HB2 MET A 293     -15.833  -8.347  10.083  1.00 97.46           H  
ATOM   4567  HB3 MET A 293     -16.270  -9.295  11.504  1.00 97.46           H  
ATOM   4568  O   MET A 293     -17.109  -6.375  11.202  1.00 97.46           O  
ATOM   4569  CG  MET A 293     -14.271  -9.632  10.772  1.00 97.46           C  
ATOM   4570  HG2 MET A 293     -13.869  -9.985  11.722  1.00 97.46           H  
ATOM   4571  HG3 MET A 293     -14.629 -10.499  10.218  1.00 97.46           H  
ATOM   4572  SD  MET A 293     -12.934  -8.858   9.813  1.00 97.46           S  
ATOM   4573  CE  MET A 293     -11.777 -10.246   9.746  1.00 97.46           C  
ATOM   4574  HE1 MET A 293     -12.246 -11.088   9.238  1.00 97.46           H  
ATOM   4575  HE2 MET A 293     -10.882  -9.942   9.202  1.00 97.46           H  
ATOM   4576  HE3 MET A 293     -11.507 -10.531  10.763  1.00 97.46           H  
ATOM   4577  N   ALA A 294     -15.987  -5.472  12.922  1.00 97.96           N  
ATOM   4578  H   ALA A 294     -15.186  -5.558  13.530  1.00 97.96           H  
ATOM   4579  CA  ALA A 294     -16.885  -4.341  13.131  1.00 97.96           C  
ATOM   4580  HA  ALA A 294     -17.742  -4.426  12.463  1.00 97.96           H  
ATOM   4581  C   ALA A 294     -16.183  -3.015  12.833  1.00 97.96           C  
ATOM   4582  CB  ALA A 294     -17.415  -4.385  14.568  1.00 97.96           C  
ATOM   4583  HB1 ALA A 294     -16.606  -4.172  15.266  1.00 97.96           H  
ATOM   4584  HB2 ALA A 294     -18.197  -3.637  14.690  1.00 97.96           H  
ATOM   4585  HB3 ALA A 294     -17.822  -5.372  14.787  1.00 97.96           H  
ATOM   4586  O   ALA A 294     -15.123  -2.729  13.396  1.00 97.96           O  
ATOM   4587  N   TRP A 295     -16.772  -2.195  11.962  1.00 97.95           N  
ATOM   4588  H   TRP A 295     -17.629  -2.494  11.519  1.00 97.95           H  
ATOM   4589  CA  TRP A 295     -16.377  -0.799  11.803  1.00 97.95           C  
ATOM   4590  HA  TRP A 295     -15.297  -0.747  11.669  1.00 97.95           H  
ATOM   4591  C   TRP A 295     -16.747  -0.041  13.074  1.00 97.95           C  
ATOM   4592  CB  TRP A 295     -17.035  -0.177  10.570  1.00 97.95           C  
ATOM   4593  HB2 TRP A 295     -16.840   0.896  10.581  1.00 97.95           H  
ATOM   4594  HB3 TRP A 295     -18.115  -0.314  10.628  1.00 97.95           H  
ATOM   4595  O   TRP A 295     -17.921   0.086  13.428  1.00 97.95           O  
ATOM   4596  CG  TRP A 295     -16.539  -0.713   9.267  1.00 97.95           C  
ATOM   4597  CD1 TRP A 295     -17.199  -1.589   8.479  1.00 97.95           C  
ATOM   4598  HD1 TRP A 295     -18.169  -2.007   8.707  1.00 97.95           H  
ATOM   4599  CD2 TRP A 295     -15.272  -0.438   8.596  1.00 97.95           C  
ATOM   4600  CE2 TRP A 295     -15.238  -1.188   7.383  1.00 97.95           C  
ATOM   4601  CE3 TRP A 295     -14.146   0.362   8.890  1.00 97.95           C  
ATOM   4602  HE3 TRP A 295     -14.141   0.930   9.809  1.00 97.95           H  
ATOM   4603  NE1 TRP A 295     -16.443  -1.856   7.355  1.00 97.95           N  
ATOM   4604  HE1 TRP A 295     -16.734  -2.498   6.632  1.00 97.95           H  
ATOM   4605  CH2 TRP A 295     -13.042  -0.341   6.826  1.00 97.95           C  
ATOM   4606  HH2 TRP A 295     -12.195  -0.307   6.157  1.00 97.95           H  
ATOM   4607  CZ2 TRP A 295     -14.145  -1.149   6.506  1.00 97.95           C  
ATOM   4608  HZ2 TRP A 295     -14.151  -1.736   5.600  1.00 97.95           H  
ATOM   4609  CZ3 TRP A 295     -13.041   0.411   8.016  1.00 97.95           C  
ATOM   4610  HZ3 TRP A 295     -12.182   1.016   8.266  1.00 97.95           H  
ATOM   4611  N   GLU A 296     -15.731   0.435  13.779  1.00 96.00           N  
ATOM   4612  H   GLU A 296     -14.798   0.343  13.404  1.00 96.00           H  
ATOM   4613  CA  GLU A 296     -15.892   1.146  15.035  1.00 96.00           C  
ATOM   4614  HA  GLU A 296     -16.763   0.743  15.551  1.00 96.00           H  
ATOM   4615  C   GLU A 296     -16.150   2.634  14.791  1.00 96.00           C  
ATOM   4616  CB  GLU A 296     -14.677   0.924  15.943  1.00 96.00           C  
ATOM   4617  HB2 GLU A 296     -13.773   1.223  15.413  1.00 96.00           H  
ATOM   4618  HB3 GLU A 296     -14.789   1.558  16.822  1.00 96.00           H  
ATOM   4619  O   GLU A 296     -15.594   3.258  13.883  1.00 96.00           O  
ATOM   4620  CG  GLU A 296     -14.549  -0.541  16.411  1.00 96.00           C  
ATOM   4621  HG2 GLU A 296     -14.358  -1.179  15.548  1.00 96.00           H  
ATOM   4622  HG3 GLU A 296     -15.491  -0.848  16.864  1.00 96.00           H  
ATOM   4623  CD  GLU A 296     -13.417  -0.731  17.430  1.00 96.00           C  
ATOM   4624  OE1 GLU A 296     -13.330  -1.781  18.111  1.00 96.00           O  
ATOM   4625  OE2 GLU A 296     -12.565   0.168  17.548  1.00 96.00           O  
ATOM   4626  N   THR A 297     -16.994   3.224  15.638  1.00 91.66           N  
ATOM   4627  H   THR A 297     -17.445   2.671  16.352  1.00 91.66           H  
ATOM   4628  CA  THR A 297     -17.257   4.662  15.611  1.00 91.66           C  
ATOM   4629  HA  THR A 297     -17.429   4.960  14.577  1.00 91.66           H  
ATOM   4630  C   THR A 297     -16.048   5.424  16.143  1.00 91.66           C  
ATOM   4631  CB  THR A 297     -18.507   5.018  16.424  1.00 91.66           C  
ATOM   4632  HB  THR A 297     -18.323   4.821  17.481  1.00 91.66           H  
ATOM   4633  O   THR A 297     -15.637   5.245  17.291  1.00 91.66           O  
ATOM   4634  CG2 THR A 297     -18.913   6.480  16.249  1.00 91.66           C  
ATOM   4635 HG21 THR A 297     -18.145   7.135  16.661  1.00 91.66           H  
ATOM   4636 HG22 THR A 297     -19.054   6.713  15.193  1.00 91.66           H  
ATOM   4637 HG23 THR A 297     -19.844   6.665  16.785  1.00 91.66           H  
ATOM   4638  OG1 THR A 297     -19.598   4.227  16.005  1.00 91.66           O  
ATOM   4639  HG1 THR A 297     -19.768   4.427  15.081  1.00 91.66           H  
ATOM   4640  N   ILE A 298     -15.516   6.309  15.305  1.00 90.67           N  
ATOM   4641  H   ILE A 298     -15.902   6.381  14.374  1.00 90.67           H  
ATOM   4642  CA  ILE A 298     -14.445   7.240  15.652  1.00 90.67           C  
ATOM   4643  HA  ILE A 298     -13.927   6.892  16.546  1.00 90.67           H  
ATOM   4644  C   ILE A 298     -15.064   8.604  15.953  1.00 90.67           C  
ATOM   4645  CB  ILE A 298     -13.422   7.318  14.499  1.00 90.67           C  
ATOM   4646  HB  ILE A 298     -13.942   7.635  13.595  1.00 90.67           H  
ATOM   4647  O   ILE A 298     -15.756   9.164  15.103  1.00 90.67           O  
ATOM   4648  CG1 ILE A 298     -12.788   5.934  14.234  1.00 90.67           C  
ATOM   4649 HG12 ILE A 298     -12.322   5.555  15.143  1.00 90.67           H  
ATOM   4650 HG13 ILE A 298     -13.566   5.233  13.929  1.00 90.67           H  
ATOM   4651  CG2 ILE A 298     -12.340   8.363  14.811  1.00 90.67           C  
ATOM   4652 HG21 ILE A 298     -11.785   8.044  15.693  1.00 90.67           H  
ATOM   4653 HG22 ILE A 298     -11.662   8.484  13.967  1.00 90.67           H  
ATOM   4654 HG23 ILE A 298     -12.786   9.340  14.994  1.00 90.67           H  
ATOM   4655  CD1 ILE A 298     -11.744   5.982  13.117  1.00 90.67           C  
ATOM   4656 HD11 ILE A 298     -11.541   4.973  12.759  1.00 90.67           H  
ATOM   4657 HD12 ILE A 298     -12.120   6.574  12.282  1.00 90.67           H  
ATOM   4658 HD13 ILE A 298     -10.814   6.411  13.491  1.00 90.67           H  
ATOM   4659  N   LEU A 299     -14.773   9.163  17.127  1.00 86.68           N  
ATOM   4660  H   LEU A 299     -14.194   8.647  17.774  1.00 86.68           H  
ATOM   4661  CA  LEU A 299     -14.913  10.600  17.360  1.00 86.68           C  
ATOM   4662  HA  LEU A 299     -15.689  11.011  16.714  1.00 86.68           H  
ATOM   4663  C   LEU A 299     -13.596  11.276  16.999  1.00 86.68           C  
ATOM   4664  CB  LEU A 299     -15.279  10.892  18.820  1.00 86.68           C  
ATOM   4665  HB2 LEU A 299     -14.972  11.908  19.067  1.00 86.68           H  
ATOM   4666  HB3 LEU A 299     -14.709  10.209  19.450  1.00 86.68           H  
ATOM   4667  O   LEU A 299     -12.574  11.046  17.644  1.00 86.68           O  
ATOM   4668  CG  LEU A 299     -16.769  10.756  19.143  1.00 86.68           C  
ATOM   4669  HG  LEU A 299     -17.112   9.780  18.799  1.00 86.68           H  
ATOM   4670  CD1 LEU A 299     -16.951  10.921  20.656  1.00 86.68           C  
ATOM   4671 HD11 LEU A 299     -16.146  10.428  21.200  1.00 86.68           H  
ATOM   4672 HD12 LEU A 299     -17.925  10.542  20.965  1.00 86.68           H  
ATOM   4673 HD13 LEU A 299     -16.891  11.978  20.915  1.00 86.68           H  
ATOM   4674  CD2 LEU A 299     -17.655  11.820  18.499  1.00 86.68           C  
ATOM   4675 HD21 LEU A 299     -17.652  11.702  17.415  1.00 86.68           H  
ATOM   4676 HD22 LEU A 299     -17.293  12.818  18.746  1.00 86.68           H  
ATOM   4677 HD23 LEU A 299     -18.681  11.711  18.850  1.00 86.68           H  
ATOM   4678  N   MET A 300     -13.634  12.109  15.968  1.00 81.39           N  
ATOM   4679  H   MET A 300     -14.524  12.284  15.524  1.00 81.39           H  
ATOM   4680  CA  MET A 300     -12.517  12.954  15.563  1.00 81.39           C  
ATOM   4681  HA  MET A 300     -11.615  12.656  16.097  1.00 81.39           H  
ATOM   4682  C   MET A 300     -12.792  14.409  15.933  1.00 81.39           C  
ATOM   4683  CB  MET A 300     -12.266  12.809  14.055  1.00 81.39           C  
ATOM   4684  HB2 MET A 300     -13.158  12.433  13.554  1.00 81.39           H  
ATOM   4685  HB3 MET A 300     -12.037  13.791  13.641  1.00 81.39           H  
ATOM   4686  O   MET A 300     -13.945  14.837  15.981  1.00 81.39           O  
ATOM   4687  CG  MET A 300     -11.083  11.880  13.768  1.00 81.39           C  
ATOM   4688  HG2 MET A 300     -10.185  12.323  14.200  1.00 81.39           H  
ATOM   4689  HG3 MET A 300     -11.254  10.926  14.265  1.00 81.39           H  
ATOM   4690  SD  MET A 300     -10.772  11.565  12.005  1.00 81.39           S  
ATOM   4691  CE  MET A 300     -10.688  13.254  11.352  1.00 81.39           C  
ATOM   4692  HE1 MET A 300      -9.949  13.817  11.922  1.00 81.39           H  
ATOM   4693  HE2 MET A 300     -11.659  13.742  11.432  1.00 81.39           H  
ATOM   4694  HE3 MET A 300     -10.393  13.227  10.303  1.00 81.39           H  
ATOM   4695  N   ASP A 301     -11.717  15.169  16.139  1.00 78.28           N  
ATOM   4696  H   ASP A 301     -10.799  14.753  16.069  1.00 78.28           H  
ATOM   4697  CA  ASP A 301     -11.789  16.628  16.108  1.00 78.28           C  
ATOM   4698  HA  ASP A 301     -12.497  16.959  16.869  1.00 78.28           H  
ATOM   4699  C   ASP A 301     -12.304  17.081  14.729  1.00 78.28           C  
ATOM   4700  CB  ASP A 301     -10.408  17.213  16.443  1.00 78.28           C  
ATOM   4701  HB2 ASP A 301      -9.736  17.061  15.598  1.00 78.28           H  
ATOM   4702  HB3 ASP A 301     -10.001  16.673  17.297  1.00 78.28           H  
ATOM   4703  O   ASP A 301     -11.908  16.534  13.696  1.00 78.28           O  
ATOM   4704  CG  ASP A 301     -10.445  18.704  16.798  1.00 78.28           C  
ATOM   4705  OD1 ASP A 301     -11.395  19.404  16.382  1.00 78.28           O  
ATOM   4706  OD2 ASP A 301      -9.499  19.150  17.481  1.00 78.28           O  
ATOM   4707  N   THR A 302     -13.229  18.038  14.719  1.00 74.50           N  
ATOM   4708  H   THR A 302     -13.440  18.495  15.595  1.00 74.50           H  
ATOM   4709  CA  THR A 302     -13.889  18.541  13.509  1.00 74.50           C  
ATOM   4710  HA  THR A 302     -13.776  17.805  12.713  1.00 74.50           H  
ATOM   4711  C   THR A 302     -13.265  19.829  12.982  1.00 74.50           C  
ATOM   4712  CB  THR A 302     -15.395  18.741  13.738  1.00 74.50           C  
ATOM   4713  HB  THR A 302     -15.845  19.153  12.835  1.00 74.50           H  
ATOM   4714  O   THR A 302     -13.683  20.314  11.933  1.00 74.50           O  
ATOM   4715  CG2 THR A 302     -16.102  17.425  14.065  1.00 74.50           C  
ATOM   4716 HG21 THR A 302     -15.931  16.706  13.263  1.00 74.50           H  
ATOM   4717 HG22 THR A 302     -15.724  17.015  15.001  1.00 74.50           H  
ATOM   4718 HG23 THR A 302     -17.172  17.606  14.162  1.00 74.50           H  
ATOM   4719  OG1 THR A 302     -15.629  19.625  14.813  1.00 74.50           O  
ATOM   4720  HG1 THR A 302     -15.317  20.495  14.553  1.00 74.50           H  
ATOM   4721  N   LEU A 303     -12.294  20.412  13.691  1.00 81.65           N  
ATOM   4722  H   LEU A 303     -11.983  19.982  14.550  1.00 81.65           H  
ATOM   4723  CA  LEU A 303     -11.599  21.610  13.227  1.00 81.65           C  
ATOM   4724  HA  LEU A 303     -12.337  22.321  12.856  1.00 81.65           H  
ATOM   4725  C   LEU A 303     -10.672  21.269  12.053  1.00 81.65           C  
ATOM   4726  CB  LEU A 303     -10.839  22.253  14.399  1.00 81.65           C  
ATOM   4727  HB2 LEU A 303     -10.213  23.059  14.014  1.00 81.65           H  
ATOM   4728  HB3 LEU A 303     -10.181  21.501  14.834  1.00 81.65           H  
ATOM   4729  O   LEU A 303      -9.802  20.406  12.168  1.00 81.65           O  
ATOM   4730  CG  LEU A 303     -11.746  22.817  15.510  1.00 81.65           C  
ATOM   4731  HG  LEU A 303     -12.413  22.038  15.878  1.00 81.65           H  
ATOM   4732  CD1 LEU A 303     -10.889  23.306  16.676  1.00 81.65           C  
ATOM   4733 HD11 LEU A 303     -11.526  23.730  17.453  1.00 81.65           H  
ATOM   4734 HD12 LEU A 303     -10.175  24.055  16.334  1.00 81.65           H  
ATOM   4735 HD13 LEU A 303     -10.355  22.455  17.099  1.00 81.65           H  
ATOM   4736  CD2 LEU A 303     -12.596  23.995  15.022  1.00 81.65           C  
ATOM   4737 HD21 LEU A 303     -13.309  23.659  14.269  1.00 81.65           H  
ATOM   4738 HD22 LEU A 303     -13.158  24.411  15.857  1.00 81.65           H  
ATOM   4739 HD23 LEU A 303     -11.954  24.769  14.599  1.00 81.65           H  
ATOM   4740  N   GLU A 304     -10.837  21.971  10.927  1.00 81.09           N  
ATOM   4741  H   GLU A 304     -11.597  22.635  10.879  1.00 81.09           H  
ATOM   4742  CA  GLU A 304     -10.091  21.697   9.688  1.00 81.09           C  
ATOM   4743  HA  GLU A 304     -10.311  20.681   9.360  1.00 81.09           H  
ATOM   4744  C   GLU A 304      -8.570  21.786   9.868  1.00 81.09           C  
ATOM   4745  CB  GLU A 304     -10.506  22.670   8.573  1.00 81.09           C  
ATOM   4746  HB2 GLU A 304      -9.832  22.515   7.731  1.00 81.09           H  
ATOM   4747  HB3 GLU A 304     -10.388  23.695   8.924  1.00 81.09           H  
ATOM   4748  O   GLU A 304      -7.836  20.991   9.283  1.00 81.09           O  
ATOM   4749  CG  GLU A 304     -11.943  22.459   8.071  1.00 81.09           C  
ATOM   4750  HG2 GLU A 304     -12.091  21.394   7.893  1.00 81.09           H  
ATOM   4751  HG3 GLU A 304     -12.641  22.773   8.847  1.00 81.09           H  
ATOM   4752  CD  GLU A 304     -12.233  23.230   6.770  1.00 81.09           C  
ATOM   4753  OE1 GLU A 304     -13.156  22.799   6.041  1.00 81.09           O  
ATOM   4754  OE2 GLU A 304     -11.511  24.209   6.471  1.00 81.09           O  
ATOM   4755  N   ASP A 305      -8.093  22.705  10.710  1.00 86.43           N  
ATOM   4756  H   ASP A 305      -8.742  23.356  11.128  1.00 86.43           H  
ATOM   4757  CA  ASP A 305      -6.663  22.878  10.987  1.00 86.43           C  
ATOM   4758  HA  ASP A 305      -6.121  22.838  10.042  1.00 86.43           H  
ATOM   4759  C   ASP A 305      -6.068  21.764  11.866  1.00 86.43           C  
ATOM   4760  CB  ASP A 305      -6.424  24.258  11.618  1.00 86.43           C  
ATOM   4761  HB2 ASP A 305      -5.412  24.291  12.022  1.00 86.43           H  
ATOM   4762  HB3 ASP A 305      -7.117  24.399  12.448  1.00 86.43           H  
ATOM   4763  O   ASP A 305      -4.845  21.616  11.919  1.00 86.43           O  
ATOM   4764  CG  ASP A 305      -6.556  25.414  10.619  1.00 86.43           C  
ATOM   4765  OD1 ASP A 305      -6.202  25.217   9.431  1.00 86.43           O  
ATOM   4766  OD2 ASP A 305      -6.949  26.511  11.070  1.00 86.43           O  
ATOM   4767  N   ASN A 306      -6.910  20.951  12.515  1.00 91.19           N  
ATOM   4768  H   ASN A 306      -7.901  21.087  12.376  1.00 91.19           H  
ATOM   4769  CA  ASN A 306      -6.493  19.858  13.399  1.00 91.19           C  
ATOM   4770  HA  ASN A 306      -5.462  20.031  13.708  1.00 91.19           H  
ATOM   4771  C   ASN A 306      -6.497  18.489  12.709  1.00 91.19           C  
ATOM   4772  CB  ASN A 306      -7.365  19.864  14.667  1.00 91.19           C  
ATOM   4773  HB2 ASN A 306      -7.166  18.966  15.252  1.00 91.19           H  
ATOM   4774  HB3 ASN A 306      -8.420  19.852  14.393  1.00 91.19           H  
ATOM   4775  O   ASN A 306      -6.123  17.491  13.328  1.00 91.19           O  
ATOM   4776  CG  ASN A 306      -7.097  21.052  15.571  1.00 91.19           C  
ATOM   4777  ND2 ASN A 306      -7.919  21.255  16.568  1.00 91.19           N  
ATOM   4778 HD21 ASN A 306      -8.619  20.565  16.800  1.00 91.19           H  
ATOM   4779 HD22 ASN A 306      -7.736  22.048  17.165  1.00 91.19           H  
ATOM   4780  OD1 ASN A 306      -6.136  21.791  15.432  1.00 91.19           O  
ATOM   4781  N   ILE A 307      -6.891  18.419  11.435  1.00 94.85           N  
ATOM   4782  H   ILE A 307      -7.164  19.273  10.969  1.00 94.85           H  
ATOM   4783  CA  ILE A 307      -6.965  17.168  10.678  1.00 94.85           C  
ATOM   4784  HA  ILE A 307      -6.441  16.406  11.256  1.00 94.85           H  
ATOM   4785  C   ILE A 307      -6.241  17.295   9.332  1.00 94.85           C  
ATOM   4786  CB  ILE A 307      -8.426  16.683  10.533  1.00 94.85           C  
ATOM   4787  HB  ILE A 307      -8.404  15.716  10.031  1.00 94.85           H  
ATOM   4788  O   ILE A 307      -6.208  18.368   8.728  1.00 94.85           O  
ATOM   4789  CG1 ILE A 307      -9.284  17.640   9.678  1.00 94.85           C  
ATOM   4790 HG12 ILE A 307      -9.313  18.624  10.148  1.00 94.85           H  
ATOM   4791 HG13 ILE A 307      -8.826  17.750   8.695  1.00 94.85           H  
ATOM   4792  CG2 ILE A 307      -9.038  16.464  11.929  1.00 94.85           C  
ATOM   4793 HG21 ILE A 307      -9.183  17.420  12.432  1.00 94.85           H  
ATOM   4794 HG22 ILE A 307     -10.017  15.991  11.853  1.00 94.85           H  
ATOM   4795 HG23 ILE A 307      -8.385  15.842  12.541  1.00 94.85           H  
ATOM   4796  CD1 ILE A 307     -10.725  17.161   9.465  1.00 94.85           C  
ATOM   4797 HD11 ILE A 307     -11.214  17.809   8.737  1.00 94.85           H  
ATOM   4798 HD12 ILE A 307     -11.284  17.216  10.399  1.00 94.85           H  
ATOM   4799 HD13 ILE A 307     -10.728  16.135   9.096  1.00 94.85           H  
ATOM   4800  N   PRO A 308      -5.669  16.206   8.794  1.00 96.04           N  
ATOM   4801  CA  PRO A 308      -5.076  16.257   7.472  1.00 96.04           C  
ATOM   4802  HA  PRO A 308      -4.319  17.041   7.465  1.00 96.04           H  
ATOM   4803  C   PRO A 308      -6.146  16.561   6.417  1.00 96.04           C  
ATOM   4804  CB  PRO A 308      -4.398  14.906   7.244  1.00 96.04           C  
ATOM   4805  HB2 PRO A 308      -3.372  15.040   6.903  1.00 96.04           H  
ATOM   4806  HB3 PRO A 308      -4.955  14.321   6.512  1.00 96.04           H  
ATOM   4807  O   PRO A 308      -7.257  16.027   6.444  1.00 96.04           O  
ATOM   4808  CG  PRO A 308      -4.426  14.201   8.602  1.00 96.04           C  
ATOM   4809  HG2 PRO A 308      -4.634  13.136   8.499  1.00 96.04           H  
ATOM   4810  HG3 PRO A 308      -3.475  14.351   9.115  1.00 96.04           H  
ATOM   4811  CD  PRO A 308      -5.529  14.893   9.388  1.00 96.04           C  
ATOM   4812  HD2 PRO A 308      -5.226  14.964  10.433  1.00 96.04           H  
ATOM   4813  HD3 PRO A 308      -6.463  14.340   9.291  1.00 96.04           H  
ATOM   4814  N   ARG A 309      -5.786  17.384   5.428  1.00 93.46           N  
ATOM   4815  H   ARG A 309      -4.945  17.926   5.563  1.00 93.46           H  
ATOM   4816  CA  ARG A 309      -6.641  17.637   4.257  1.00 93.46           C  
ATOM   4817  HA  ARG A 309      -7.602  18.001   4.620  1.00 93.46           H  
ATOM   4818  C   ARG A 309      -6.923  16.368   3.457  1.00 93.46           C  
ATOM   4819  CB  ARG A 309      -6.019  18.699   3.346  1.00 93.46           C  
ATOM   4820  HB2 ARG A 309      -6.605  18.773   2.430  1.00 93.46           H  
ATOM   4821  HB3 ARG A 309      -5.003  18.408   3.078  1.00 93.46           H  
ATOM   4822  O   ARG A 309      -6.145  15.411   3.499  1.00 93.46           O  
ATOM   4823  CG  ARG A 309      -6.009  20.070   4.025  1.00 93.46           C  
ATOM   4824  HG2 ARG A 309      -5.367  20.047   4.905  1.00 93.46           H  
ATOM   4825  HG3 ARG A 309      -7.022  20.334   4.329  1.00 93.46           H  
ATOM   4826  CD  ARG A 309      -5.488  21.117   3.043  1.00 93.46           C  
ATOM   4827  HD2 ARG A 309      -6.134  21.128   2.165  1.00 93.46           H  
ATOM   4828  HD3 ARG A 309      -4.477  20.846   2.738  1.00 93.46           H  
ATOM   4829  NE  ARG A 309      -5.478  22.449   3.664  1.00 93.46           N  
ATOM   4830  HE  ARG A 309      -5.800  22.511   4.619  1.00 93.46           H  
ATOM   4831  NH1 ARG A 309      -4.797  23.627   1.815  1.00 93.46           N  
ATOM   4832 HH11 ARG A 309      -4.796  22.771   1.278  1.00 93.46           H  
ATOM   4833 HH12 ARG A 309      -4.638  24.514   1.359  1.00 93.46           H  
ATOM   4834  NH2 ARG A 309      -5.233  24.701   3.734  1.00 93.46           N  
ATOM   4835 HH21 ARG A 309      -5.083  25.590   3.278  1.00 93.46           H  
ATOM   4836 HH22 ARG A 309      -5.594  24.703   4.677  1.00 93.46           H  
ATOM   4837  CZ  ARG A 309      -5.168  23.583   3.068  1.00 93.46           C  
ATOM   4838  N   ALA A 310      -8.014  16.408   2.693  1.00 93.86           N  
ATOM   4839  H   ALA A 310      -8.579  17.244   2.709  1.00 93.86           H  
ATOM   4840  CA  ALA A 310      -8.419  15.328   1.806  1.00 93.86           C  
ATOM   4841  HA  ALA A 310      -8.587  14.436   2.410  1.00 93.86           H  
ATOM   4842  C   ALA A 310      -7.325  15.000   0.787  1.00 93.86           C  
ATOM   4843  CB  ALA A 310      -9.733  15.725   1.129  1.00 93.86           C  
ATOM   4844  HB1 ALA A 310      -9.595  16.639   0.551  1.00 93.86           H  
ATOM   4845  HB2 ALA A 310     -10.048  14.929   0.454  1.00 93.86           H  
ATOM   4846  HB3 ALA A 310     -10.507  15.883   1.879  1.00 93.86           H  
ATOM   4847  O   ALA A 310      -6.820  15.893   0.106  1.00 93.86           O  
ATOM   4848  N   ARG A 311      -6.969  13.716   0.687  1.00 93.73           N  
ATOM   4849  H   ARG A 311      -7.469  13.023   1.225  1.00 93.73           H  
ATOM   4850  CA  ARG A 311      -5.828  13.271  -0.116  1.00 93.73           C  
ATOM   4851  HA  ARG A 311      -5.798  13.891  -1.011  1.00 93.73           H  
ATOM   4852  C   ARG A 311      -5.935  11.820  -0.566  1.00 93.73           C  
ATOM   4853  CB  ARG A 311      -4.529  13.504   0.669  1.00 93.73           C  
ATOM   4854  HB2 ARG A 311      -4.453  14.563   0.913  1.00 93.73           H  
ATOM   4855  HB3 ARG A 311      -3.674  13.244   0.045  1.00 93.73           H  
ATOM   4856  O   ARG A 311      -6.601  11.015   0.085  1.00 93.73           O  
ATOM   4857  CG  ARG A 311      -4.488  12.669   1.961  1.00 93.73           C  
ATOM   4858  HG2 ARG A 311      -4.426  11.611   1.705  1.00 93.73           H  
ATOM   4859  HG3 ARG A 311      -5.389  12.822   2.555  1.00 93.73           H  
ATOM   4860  CD  ARG A 311      -3.278  13.044   2.803  1.00 93.73           C  
ATOM   4861  HD2 ARG A 311      -2.409  13.057   2.145  1.00 93.73           H  
ATOM   4862  HD3 ARG A 311      -3.113  12.284   3.566  1.00 93.73           H  
ATOM   4863  NE  ARG A 311      -3.475  14.355   3.441  1.00 93.73           N  
ATOM   4864  HE  ARG A 311      -4.427  14.686   3.518  1.00 93.73           H  
ATOM   4865  NH1 ARG A 311      -1.268  14.843   3.731  1.00 93.73           N  
ATOM   4866 HH11 ARG A 311      -1.013  14.062   3.143  1.00 93.73           H  
ATOM   4867 HH12 ARG A 311      -0.586  15.548   3.970  1.00 93.73           H  
ATOM   4868  NH2 ARG A 311      -2.818  16.316   4.366  1.00 93.73           N  
ATOM   4869 HH21 ARG A 311      -3.786  16.607   4.379  1.00 93.73           H  
ATOM   4870 HH22 ARG A 311      -2.071  16.953   4.603  1.00 93.73           H  
ATOM   4871  CZ  ARG A 311      -2.521  15.161   3.850  1.00 93.73           C  
ATOM   4872  N   ALA A 312      -5.233  11.493  -1.643  1.00 94.02           N  
ATOM   4873  H   ALA A 312      -4.755  12.231  -2.139  1.00 94.02           H  
ATOM   4874  CA  ALA A 312      -5.133  10.142  -2.178  1.00 94.02           C  
ATOM   4875  HA  ALA A 312      -5.374   9.421  -1.397  1.00 94.02           H  
ATOM   4876  C   ALA A 312      -3.716   9.839  -2.671  1.00 94.02           C  
ATOM   4877  CB  ALA A 312      -6.146   9.988  -3.307  1.00 94.02           C  
ATOM   4878  HB1 ALA A 312      -7.158  10.121  -2.926  1.00 94.02           H  
ATOM   4879  HB2 ALA A 312      -6.067   8.992  -3.743  1.00 94.02           H  
ATOM   4880  HB3 ALA A 312      -5.945  10.733  -4.077  1.00 94.02           H  
ATOM   4881  O   ALA A 312      -2.985  10.722  -3.122  1.00 94.02           O  
ATOM   4882  N   GLY A 313      -3.318   8.571  -2.590  1.00 95.00           N  
ATOM   4883  H   GLY A 313      -3.953   7.893  -2.196  1.00 95.00           H  
ATOM   4884  CA  GLY A 313      -1.988   8.128  -3.005  1.00 95.00           C  
ATOM   4885  HA2 GLY A 313      -1.965   7.039  -2.988  1.00 95.00           H  
ATOM   4886  HA3 GLY A 313      -1.793   8.468  -4.023  1.00 95.00           H  
ATOM   4887  C   GLY A 313      -0.869   8.638  -2.094  1.00 95.00           C  
ATOM   4888  O   GLY A 313       0.283   8.671  -2.520  1.00 95.00           O  
ATOM   4889  N   HIS A 314      -1.197   9.053  -0.868  1.00 96.88           N  
ATOM   4890  H   HIS A 314      -2.167   8.989  -0.592  1.00 96.88           H  
ATOM   4891  CA  HIS A 314      -0.241   9.266   0.218  1.00 96.88           C  
ATOM   4892  HA  HIS A 314       0.592   9.869  -0.143  1.00 96.88           H  
ATOM   4893  C   HIS A 314       0.321   7.928   0.703  1.00 96.88           C  
ATOM   4894  CB  HIS A 314      -0.930  10.016   1.372  1.00 96.88           C  
ATOM   4895  HB2 HIS A 314      -1.237  11.002   1.024  1.00 96.88           H  
ATOM   4896  HB3 HIS A 314      -0.230  10.150   2.197  1.00 96.88           H  
ATOM   4897  O   HIS A 314      -0.295   6.875   0.530  1.00 96.88           O  
ATOM   4898  CG  HIS A 314      -2.169   9.339   1.887  1.00 96.88           C  
ATOM   4899  CD2 HIS A 314      -2.251   8.557   2.999  1.00 96.88           C  
ATOM   4900  HD2 HIS A 314      -1.444   8.312   3.673  1.00 96.88           H  
ATOM   4901  ND1 HIS A 314      -3.404   9.349   1.238  1.00 96.88           N  
ATOM   4902  CE1 HIS A 314      -4.208   8.569   1.975  1.00 96.88           C  
ATOM   4903  HE1 HIS A 314      -5.230   8.327   1.725  1.00 96.88           H  
ATOM   4904  NE2 HIS A 314      -3.536   8.069   3.025  1.00 96.88           N  
ATOM   4905  HE2 HIS A 314      -3.885   7.362   3.657  1.00 96.88           H  
ATOM   4906  N   CYS A 315       1.479   7.963   1.357  1.00 98.54           N  
ATOM   4907  H   CYS A 315       1.915   8.858   1.532  1.00 98.54           H  
ATOM   4908  CA  CYS A 315       1.964   6.807   2.102  1.00 98.54           C  
ATOM   4909  HA  CYS A 315       1.555   5.901   1.654  1.00 98.54           H  
ATOM   4910  C   CYS A 315       1.465   6.861   3.547  1.00 98.54           C  
ATOM   4911  CB  CYS A 315       3.488   6.704   1.999  1.00 98.54           C  
ATOM   4912  HB2 CYS A 315       3.812   5.763   2.443  1.00 98.54           H  
ATOM   4913  HB3 CYS A 315       3.780   6.713   0.948  1.00 98.54           H  
ATOM   4914  O   CYS A 315       1.222   7.946   4.085  1.00 98.54           O  
ATOM   4915  SG  CYS A 315       4.292   8.078   2.871  1.00 98.54           S  
ATOM   4916  HG  CYS A 315       3.679   7.923   4.049  1.00 98.54           H  
ATOM   4917  N   ALA A 316       1.369   5.695   4.179  1.00 98.87           N  
ATOM   4918  H   ALA A 316       1.604   4.838   3.699  1.00 98.87           H  
ATOM   4919  CA  ALA A 316       1.074   5.571   5.595  1.00 98.87           C  
ATOM   4920  HA  ALA A 316       1.333   6.514   6.077  1.00 98.87           H  
ATOM   4921  C   ALA A 316       1.911   4.456   6.221  1.00 98.87           C  
ATOM   4922  CB  ALA A 316      -0.417   5.312   5.786  1.00 98.87           C  
ATOM   4923  HB1 ALA A 316      -0.998   6.028   5.206  1.00 98.87           H  
ATOM   4924  HB2 ALA A 316      -0.648   4.292   5.480  1.00 98.87           H  
ATOM   4925  HB3 ALA A 316      -0.666   5.430   6.841  1.00 98.87           H  
ATOM   4926  O   ALA A 316       2.203   3.461   5.556  1.00 98.87           O  
ATOM   4927  N   VAL A 317       2.302   4.626   7.480  1.00 98.59           N  
ATOM   4928  H   VAL A 317       2.029   5.469   7.964  1.00 98.59           H  
ATOM   4929  CA  VAL A 317       3.085   3.631   8.214  1.00 98.59           C  
ATOM   4930  HA  VAL A 317       2.758   2.641   7.896  1.00 98.59           H  
ATOM   4931  C   VAL A 317       2.838   3.747   9.713  1.00 98.59           C  
ATOM   4932  CB  VAL A 317       4.578   3.772   7.866  1.00 98.59           C  
ATOM   4933  HB  VAL A 317       4.678   3.789   6.781  1.00 98.59           H  
ATOM   4934  O   VAL A 317       2.675   4.848  10.236  1.00 98.59           O  
ATOM   4935  CG1 VAL A 317       5.217   5.054   8.406  1.00 98.59           C  
ATOM   4936 HG11 VAL A 317       5.191   5.076   9.495  1.00 98.59           H  
ATOM   4937 HG12 VAL A 317       6.261   5.083   8.093  1.00 98.59           H  
ATOM   4938 HG13 VAL A 317       4.699   5.927   8.009  1.00 98.59           H
[truncated: 59,869 more chars]
