# Supplementary material for: Systematic discovery of protein interaction interfaces using AlphaFold and experimental validation
Source: Mol Syst Biol. 2024 Jan 15;20(2):75–97. doi: 10.1038/s44320-023-00005-6 (PMC10883280; doi:10.1038/s44320-023-00005-6)
Supplement: Supplementary file 19 — Source Data Fig. 6 [file 44320_2023_5_MOESM19_ESM.zip › DatasetEV4/ELME000321.CLV_C14_Caspase3-7.P52566_16-20.P42574_PF00656.pdb]

ATOM      1  N   GLU A   1       1.721  44.218  25.516  1.00 42.35           N  
ATOM      2  H   GLU A   1       1.980  45.194  25.506  1.00 42.35           H  
ATOM      3  H2  GLU A   1       1.458  43.913  26.442  1.00 42.35           H  
ATOM      4  H3  GLU A   1       0.903  44.086  24.937  1.00 42.35           H  
ATOM      5  CA  GLU A   1       2.796  43.354  24.978  1.00 42.35           C  
ATOM      6  HA  GLU A   1       3.766  43.731  25.304  1.00 42.35           H  
ATOM      7  C   GLU A   1       2.753  43.404  23.448  1.00 42.35           C  
ATOM      8  CB  GLU A   1       2.655  41.916  25.503  1.00 42.35           C  
ATOM      9  HB2 GLU A   1       1.682  41.505  25.234  1.00 42.35           H  
ATOM     10  HB3 GLU A   1       3.415  41.314  25.005  1.00 42.35           H  
ATOM     11  O   GLU A   1       1.765  43.899  22.910  1.00 42.35           O  
ATOM     12  CG  GLU A   1       2.901  41.795  27.022  1.00 42.35           C  
ATOM     13  HG2 GLU A   1       3.302  40.800  27.210  1.00 42.35           H  
ATOM     14  HG3 GLU A   1       3.664  42.516  27.315  1.00 42.35           H  
ATOM     15  CD  GLU A   1       1.657  41.980  27.901  1.00 42.35           C  
ATOM     16  OE1 GLU A   1       1.720  41.584  29.078  1.00 42.35           O  
ATOM     17  OE2 GLU A   1       0.703  42.620  27.398  1.00 42.35           O  
ATOM     18  N   SER A   2       3.795  42.967  22.735  1.00 45.67           N  
ATOM     19  H   SER A   2       4.581  42.517  23.182  1.00 45.67           H  
ATOM     20  CA  SER A   2       3.822  42.975  21.263  1.00 45.67           C  
ATOM     21  HA  SER A   2       3.408  43.919  20.908  1.00 45.67           H  
ATOM     22  C   SER A   2       2.979  41.841  20.673  1.00 45.67           C  
ATOM     23  CB  SER A   2       5.270  42.891  20.752  1.00 45.67           C  
ATOM     24  HB2 SER A   2       5.736  43.869  20.871  1.00 45.67           H  
ATOM     25  HB3 SER A   2       5.284  42.629  19.694  1.00 45.67           H  
ATOM     26  O   SER A   2       3.193  40.678  21.004  1.00 45.67           O  
ATOM     27  OG  SER A   2       6.020  41.951  21.499  1.00 45.67           O  
ATOM     28  HG  SER A   2       5.949  41.093  21.075  1.00 45.67           H  
ATOM     29  N   MET A   3       2.069  42.168  19.747  1.00 46.92           N  
ATOM     30  H   MET A   3       1.937  43.145  19.526  1.00 46.92           H  
ATOM     31  CA  MET A   3       1.351  41.191  18.912  1.00 46.92           C  
ATOM     32  HA  MET A   3       1.071  40.340  19.533  1.00 46.92           H  
ATOM     33  C   MET A   3       2.258  40.627  17.805  1.00 46.92           C  
ATOM     34  CB  MET A   3       0.057  41.797  18.335  1.00 46.92           C  
ATOM     35  HB2 MET A   3      -0.352  41.115  17.590  1.00 46.92           H  
ATOM     36  HB3 MET A   3       0.280  42.744  17.844  1.00 46.92           H  
ATOM     37  O   MET A   3       1.906  40.645  16.630  1.00 46.92           O  
ATOM     38  CG  MET A   3      -1.039  42.003  19.381  1.00 46.92           C  
ATOM     39  HG2 MET A   3      -0.703  42.718  20.132  1.00 46.92           H  
ATOM     40  HG3 MET A   3      -1.231  41.047  19.868  1.00 46.92           H  
ATOM     41  SD  MET A   3      -2.587  42.600  18.644  1.00 46.92           S  
ATOM     42  CE  MET A   3      -3.759  42.156  19.952  1.00 46.92           C  
ATOM     43  HE1 MET A   3      -3.534  42.728  20.852  1.00 46.92           H  
ATOM     44  HE2 MET A   3      -3.681  41.091  20.168  1.00 46.92           H  
ATOM     45  HE3 MET A   3      -4.772  42.383  19.622  1.00 46.92           H  
ATOM     46  N   ASP A   4       3.433  40.120  18.180  1.00 45.80           N  
ATOM     47  H   ASP A   4       3.636  40.073  19.168  1.00 45.80           H  
ATOM     48  CA  ASP A   4       4.319  39.379  17.276  1.00 45.80           C  
ATOM     49  HA  ASP A   4       4.189  39.792  16.275  1.00 45.80           H  
ATOM     50  C   ASP A   4       3.875  37.907  17.194  1.00 45.80           C  
ATOM     51  CB  ASP A   4       5.792  39.598  17.656  1.00 45.80           C  
ATOM     52  HB2 ASP A   4       5.931  40.649  17.912  1.00 45.80           H  
ATOM     53  HB3 ASP A   4       6.033  39.008  18.540  1.00 45.80           H  
ATOM     54  O   ASP A   4       4.624  36.961  17.434  1.00 45.80           O  
ATOM     55  CG  ASP A   4       6.766  39.264  16.516  1.00 45.80           C  
ATOM     56  OD1 ASP A   4       6.304  39.105  15.362  1.00 45.80           O  
ATOM     57  OD2 ASP A   4       7.981  39.257  16.809  1.00 45.80           O  
ATOM     58  N   SER A   5       2.584  37.715  16.909  1.00 54.93           N  
ATOM     59  H   SER A   5       2.030  38.537  16.712  1.00 54.93           H  
ATOM     60  CA  SER A   5       2.055  36.441  16.435  1.00 54.93           C  
ATOM     61  HA  SER A   5       2.466  35.628  17.033  1.00 54.93           H  
ATOM     62  C   SER A   5       2.536  36.277  14.995  1.00 54.93           C  
ATOM     63  CB  SER A   5       0.526  36.403  16.559  1.00 54.93           C  
ATOM     64  HB2 SER A   5       0.155  35.473  16.128  1.00 54.93           H  
ATOM     65  HB3 SER A   5       0.251  36.434  17.614  1.00 54.93           H  
ATOM     66  O   SER A   5       1.835  36.667  14.058  1.00 54.93           O  
ATOM     67  OG  SER A   5      -0.068  37.500  15.893  1.00 54.93           O  
ATOM     68  HG  SER A   5       0.319  37.513  15.015  1.00 54.93           H  
ATOM     69  N   GLY A   6       3.777  35.804  14.859  1.00 53.46           N  
ATOM     70  H   GLY A   6       4.312  35.679  15.707  1.00 53.46           H  
ATOM     71  CA  GLY A   6       4.502  35.728  13.594  1.00 53.46           C  
ATOM     72  HA2 GLY A   6       4.703  36.742  13.251  1.00 53.46           H  
ATOM     73  HA3 GLY A   6       5.460  35.233  13.758  1.00 53.46           H  
ATOM     74  C   GLY A   6       3.747  34.974  12.497  1.00 53.46           C  
ATOM     75  O   GLY A   6       2.798  34.234  12.760  1.00 53.46           O  
ATOM     76  N   ILE A   7       4.178  35.176  11.249  1.00 60.43           N  
ATOM     77  H   ILE A   7       4.991  35.761  11.121  1.00 60.43           H  
ATOM     78  CA  ILE A   7       3.509  34.656  10.048  1.00 60.43           C  
ATOM     79  HA  ILE A   7       2.500  35.070  10.019  1.00 60.43           H  
ATOM     80  C   ILE A   7       3.388  33.125  10.127  1.00 60.43           C  
ATOM     81  CB  ILE A   7       4.245  35.118   8.764  1.00 60.43           C  
ATOM     82  HB  ILE A   7       5.260  34.721   8.787  1.00 60.43           H  
ATOM     83  O   ILE A   7       4.346  32.397   9.875  1.00 60.43           O  
ATOM     84  CG1 ILE A   7       4.330  36.665   8.694  1.00 60.43           C  
ATOM     85 HG12 ILE A   7       4.794  37.045   9.604  1.00 60.43           H  
ATOM     86 HG13 ILE A   7       3.324  37.081   8.634  1.00 60.43           H  
ATOM     87  CG2 ILE A   7       3.536  34.565   7.510  1.00 60.43           C  
ATOM     88 HG21 ILE A   7       4.088  34.834   6.610  1.00 60.43           H  
ATOM     89 HG22 ILE A   7       2.521  34.956   7.443  1.00 60.43           H  
ATOM     90 HG23 ILE A   7       3.497  33.476   7.538  1.00 60.43           H  
ATOM     91  CD1 ILE A   7       5.161  37.204   7.522  1.00 60.43           C  
ATOM     92 HD11 ILE A   7       4.660  37.010   6.573  1.00 60.43           H  
ATOM     93 HD12 ILE A   7       5.280  38.282   7.632  1.00 60.43           H  
ATOM     94 HD13 ILE A   7       6.147  36.738   7.519  1.00 60.43           H  
ATOM     95  N   SER A   8       2.191  32.644  10.467  1.00 65.88           N  
ATOM     96  H   SER A   8       1.493  33.304  10.781  1.00 65.88           H  
ATOM     97  CA  SER A   8       1.872  31.219  10.515  1.00 65.88           C  
ATOM     98  HA  SER A   8       2.679  30.691  11.024  1.00 65.88           H  
ATOM     99  C   SER A   8       1.745  30.679   9.094  1.00 65.88           C  
ATOM    100  CB  SER A   8       0.585  30.995  11.316  1.00 65.88           C  
ATOM    101  HB2 SER A   8      -0.250  31.489  10.819  1.00 65.88           H  
ATOM    102  HB3 SER A   8       0.708  31.427  12.308  1.00 65.88           H  
ATOM    103  O   SER A   8       0.767  30.962   8.402  1.00 65.88           O  
ATOM    104  OG  SER A   8       0.301  29.616  11.455  1.00 65.88           O  
ATOM    105  HG  SER A   8       0.024  29.260  10.608  1.00 65.88           H  
ATOM    106  N   LEU A   9       2.730  29.890   8.669  1.00 80.05           N  
ATOM    107  H   LEU A   9       3.517  29.737   9.283  1.00 80.05           H  
ATOM    108  CA  LEU A   9       2.689  29.142   7.417  1.00 80.05           C  
ATOM    109  HA  LEU A   9       2.235  29.753   6.636  1.00 80.05           H  
ATOM    110  C   LEU A   9       1.812  27.899   7.609  1.00 80.05           C  
ATOM    111  CB  LEU A   9       4.123  28.777   6.988  1.00 80.05           C  
ATOM    112  HB2 LEU A   9       4.069  28.172   6.083  1.00 80.05           H  
ATOM    113  HB3 LEU A   9       4.573  28.162   7.767  1.00 80.05           H  
ATOM    114  O   LEU A   9       2.192  26.969   8.314  1.00 80.05           O  
ATOM    115  CG  LEU A   9       5.046  29.982   6.721  1.00 80.05           C  
ATOM    116  HG  LEU A   9       5.116  30.596   7.619  1.00 80.05           H  
ATOM    117  CD1 LEU A   9       6.450  29.485   6.379  1.00 80.05           C  
ATOM    118 HD11 LEU A   9       7.114  30.334   6.216  1.00 80.05           H  
ATOM    119 HD12 LEU A   9       6.840  28.890   7.205  1.00 80.05           H  
ATOM    120 HD13 LEU A   9       6.421  28.871   5.479  1.00 80.05           H  
ATOM    121  CD2 LEU A   9       4.549  30.856   5.567  1.00 80.05           C  
ATOM    122 HD21 LEU A   9       5.273  31.644   5.363  1.00 80.05           H  
ATOM    123 HD22 LEU A   9       4.412  30.248   4.673  1.00 80.05           H  
ATOM    124 HD23 LEU A   9       3.601  31.322   5.835  1.00 80.05           H  
ATOM    125  N   ASP A  10       0.637  27.878   6.982  1.00 89.36           N  
ATOM    126  H   ASP A  10       0.393  28.671   6.406  1.00 89.36           H  
ATOM    127  CA  ASP A  10      -0.327  26.769   7.062  1.00 89.36           C  
ATOM    128  HA  ASP A  10      -0.186  26.277   8.024  1.00 89.36           H  
ATOM    129  C   ASP A  10      -0.058  25.684   5.990  1.00 89.36           C  
ATOM    130  CB  ASP A  10      -1.756  27.350   7.060  1.00 89.36           C  
ATOM    131  HB2 ASP A  10      -1.975  27.754   6.071  1.00 89.36           H  
ATOM    132  HB3 ASP A  10      -1.805  28.169   7.778  1.00 89.36           H  
ATOM    133  O   ASP A  10      -0.976  25.046   5.474  1.00 89.36           O  
ATOM    134  CG  ASP A  10      -2.821  26.321   7.447  1.00 89.36           C  
ATOM    135  OD1 ASP A  10      -2.542  25.439   8.290  1.00 89.36           O  
ATOM    136  OD2 ASP A  10      -3.926  26.315   6.855  1.00 89.36           O  
ATOM    137  N   ASN A  11       1.217  25.510   5.622  1.00 95.24           N  
ATOM    138  H   ASN A  11       1.905  26.077   6.096  1.00 95.24           H  
ATOM    139  CA  ASN A  11       1.672  24.722   4.468  1.00 95.24           C  
ATOM    140  HA  ASN A  11       1.009  24.915   3.624  1.00 95.24           H  
ATOM    141  C   ASN A  11       1.661  23.204   4.715  1.00 95.24           C  
ATOM    142  CB  ASN A  11       3.100  25.157   4.083  1.00 95.24           C  
ATOM    143  HB2 ASN A  11       3.772  25.005   4.928  1.00 95.24           H  
ATOM    144  HB3 ASN A  11       3.446  24.507   3.280  1.00 95.24           H  
ATOM    145  O   ASN A  11       1.641  22.429   3.760  1.00 95.24           O  
ATOM    146  CG  ASN A  11       3.256  26.591   3.603  1.00 95.24           C  
ATOM    147  ND2 ASN A  11       4.355  26.872   2.947  1.00 95.24           N  
ATOM    148 HD21 ASN A  11       4.437  27.799   2.556  1.00 95.24           H  
ATOM    149 HD22 ASN A  11       4.983  26.119   2.701  1.00 95.24           H  
ATOM    150  OD1 ASN A  11       2.445  27.476   3.835  1.00 95.24           O  
ATOM    151  N   SER A  12       1.683  22.771   5.978  1.00 97.09           N  
ATOM    152  H   SER A  12       1.679  23.455   6.721  1.00 97.09           H  
ATOM    153  CA  SER A  12       1.754  21.364   6.381  1.00 97.09           C  
ATOM    154  HA  SER A  12       1.823  20.749   5.483  1.00 97.09           H  
ATOM    155  C   SER A  12       0.503  20.911   7.138  1.00 97.09           C  
ATOM    156  CB  SER A  12       3.033  21.103   7.183  1.00 97.09           C  
ATOM    157  HB2 SER A  12       3.079  20.050   7.461  1.00 97.09           H  
ATOM    158  HB3 SER A  12       3.895  21.337   6.558  1.00 97.09           H  
ATOM    159  O   SER A  12      -0.227  21.707   7.736  1.00 97.09           O  
ATOM    160  OG  SER A  12       3.072  21.905   8.348  1.00 97.09           O  
ATOM    161  HG  SER A  12       3.931  21.802   8.765  1.00 97.09           H  
ATOM    162  N   TYR A  13       0.205  19.611   7.099  1.00 97.88           N  
ATOM    163  H   TYR A  13       0.796  18.995   6.558  1.00 97.88           H  
ATOM    164  CA  TYR A  13      -0.893  19.056   7.892  1.00 97.88           C  
ATOM    165  HA  TYR A  13      -1.782  19.656   7.696  1.00 97.88           H  
ATOM    166  C   TYR A  13      -0.604  19.141   9.395  1.00 97.88           C  
ATOM    167  CB  TYR A  13      -1.202  17.611   7.484  1.00 97.88           C  
ATOM    168  HB2 TYR A  13      -0.275  17.038   7.466  1.00 97.88           H  
ATOM    169  HB3 TYR A  13      -1.843  17.162   8.242  1.00 97.88           H  
ATOM    170  O   TYR A  13       0.506  18.868   9.851  1.00 97.88           O  
ATOM    171  CG  TYR A  13      -1.915  17.489   6.153  1.00 97.88           C  
ATOM    172  CD1 TYR A  13      -3.264  17.887   6.032  1.00 97.88           C  
ATOM    173  HD1 TYR A  13      -3.794  18.288   6.883  1.00 97.88           H  
ATOM    174  CD2 TYR A  13      -1.232  16.974   5.038  1.00 97.88           C  
ATOM    175  HD2 TYR A  13      -0.186  16.715   5.110  1.00 97.88           H  
ATOM    176  CE1 TYR A  13      -3.931  17.762   4.798  1.00 97.88           C  
ATOM    177  HE1 TYR A  13      -4.958  18.081   4.699  1.00 97.88           H  
ATOM    178  CE2 TYR A  13      -1.901  16.838   3.809  1.00 97.88           C  
ATOM    179  HE2 TYR A  13      -1.360  16.471   2.949  1.00 97.88           H  
ATOM    180  OH  TYR A  13      -3.888  17.105   2.492  1.00 97.88           O  
ATOM    181  HH  TYR A  13      -4.775  17.470   2.526  1.00 97.88           H  
ATOM    182  CZ  TYR A  13      -3.249  17.234   3.683  1.00 97.88           C  
ATOM    183  N   LYS A  14      -1.643  19.437  10.186  1.00 97.21           N  
ATOM    184  H   LYS A  14      -2.524  19.665   9.748  1.00 97.21           H  
ATOM    185  CA  LYS A  14      -1.573  19.389  11.649  1.00 97.21           C  
ATOM    186  HA  LYS A  14      -0.687  19.941  11.963  1.00 97.21           H  
ATOM    187  C   LYS A  14      -1.411  17.938  12.119  1.00 97.21           C  
ATOM    188  CB  LYS A  14      -2.810  20.075  12.259  1.00 97.21           C  
ATOM    189  HB2 LYS A  14      -2.898  21.087  11.863  1.00 97.21           H  
ATOM    190  HB3 LYS A  14      -3.713  19.517  12.010  1.00 97.21           H  
ATOM    191  O   LYS A  14      -2.391  17.193  12.156  1.00 97.21           O  
ATOM    192  CG  LYS A  14      -2.631  20.146  13.778  1.00 97.21           C  
ATOM    193  HG2 LYS A  14      -1.739  20.747  13.956  1.00 97.21           H  
ATOM    194  HG3 LYS A  14      -2.472  19.143  14.173  1.00 97.21           H  
ATOM    195  CD  LYS A  14      -3.799  20.771  14.552  1.00 97.21           C  
ATOM    196  HD2 LYS A  14      -4.721  20.251  14.294  1.00 97.21           H  
ATOM    197  HD3 LYS A  14      -3.897  21.823  14.283  1.00 97.21           H  
ATOM    198  CE  LYS A  14      -3.546  20.626  16.062  1.00 97.21           C  
ATOM    199  HE2 LYS A  14      -3.461  19.564  16.291  1.00 97.21           H  
ATOM    200  HE3 LYS A  14      -4.392  21.032  16.617  1.00 97.21           H  
ATOM    201  NZ  LYS A  14      -2.292  21.301  16.471  1.00 97.21           N  
ATOM    202  HZ1 LYS A  14      -1.519  20.927  15.940  1.00 97.21           H  
ATOM    203  HZ2 LYS A  14      -1.950  21.024  17.381  1.00 97.21           H  
ATOM    204  HZ3 LYS A  14      -2.282  22.306  16.371  1.00 97.21           H  
ATOM    205  N   MET A  15      -0.188  17.555  12.487  1.00 98.24           N  
ATOM    206  H   MET A  15       0.566  18.209  12.334  1.00 98.24           H  
ATOM    207  CA  MET A  15       0.159  16.181  12.878  1.00 98.24           C  
ATOM    208  HA  MET A  15      -0.688  15.546  12.619  1.00 98.24           H  
ATOM    209  C   MET A  15       0.334  15.967  14.393  1.00 98.24           C  
ATOM    210  CB  MET A  15       1.340  15.674  12.034  1.00 98.24           C  
ATOM    211  HB2 MET A  15       2.166  16.382  12.101  1.00 98.24           H  
ATOM    212  HB3 MET A  15       1.687  14.715  12.419  1.00 98.24           H  
ATOM    213  O   MET A  15       0.514  14.830  14.822  1.00 98.24           O  
ATOM    214  CG  MET A  15       0.938  15.498  10.557  1.00 98.24           C  
ATOM    215  HG2 MET A  15       1.833  15.249   9.987  1.00 98.24           H  
ATOM    216  HG3 MET A  15       0.584  16.455  10.175  1.00 98.24           H  
ATOM    217  SD  MET A  15      -0.334  14.250  10.180  1.00 98.24           S  
ATOM    218  CE  MET A  15       0.565  12.742  10.622  1.00 98.24           C  
ATOM    219  HE1 MET A  15       0.732  12.723  11.699  1.00 98.24           H  
ATOM    220  HE2 MET A  15      -0.016  11.867  10.332  1.00 98.24           H  
ATOM    221  HE3 MET A  15       1.526  12.726  10.107  1.00 98.24           H  
ATOM    222  N   ASP A  16       0.186  17.016  15.204  1.00 97.93           N  
ATOM    223  H   ASP A  16       0.052  17.926  14.787  1.00 97.93           H  
ATOM    224  CA  ASP A  16       0.243  17.030  16.677  1.00 97.93           C  
ATOM    225  HA  ASP A  16       0.846  16.183  17.004  1.00 97.93           H  
ATOM    226  C   ASP A  16      -1.135  16.864  17.362  1.00 97.93           C  
ATOM    227  CB  ASP A  16       0.968  18.309  17.140  1.00 97.93           C  
ATOM    228  HB2 ASP A  16       1.925  18.390  16.624  1.00 97.93           H  
ATOM    229  HB3 ASP A  16       1.168  18.244  18.209  1.00 97.93           H  
ATOM    230  O   ASP A  16      -1.384  17.401  18.443  1.00 97.93           O  
ATOM    231  CG  ASP A  16       0.143  19.559  16.842  1.00 97.93           C  
ATOM    232  OD1 ASP A  16      -0.259  19.741  15.667  1.00 97.93           O  
ATOM    233  OD2 ASP A  16      -0.222  20.327  17.763  1.00 97.93           O  
ATOM    234  N   TYR A  17      -2.075  16.128  16.757  1.00 97.79           N  
ATOM    235  H   TYR A  17      -1.831  15.644  15.905  1.00 97.79           H  
ATOM    236  CA  TYR A  17      -3.236  15.653  17.520  1.00 97.79           C  
ATOM    237  HA  TYR A  17      -3.642  16.501  18.071  1.00 97.79           H  
ATOM    238  C   TYR A  17      -2.805  14.576  18.547  1.00 97.79           C  
ATOM    239  CB  TYR A  17      -4.341  15.128  16.597  1.00 97.79           C  
ATOM    240  HB2 TYR A  17      -5.071  14.612  17.221  1.00 97.79           H  
ATOM    241  HB3 TYR A  17      -3.934  14.373  15.923  1.00 97.79           H  
ATOM    242  O   TYR A  17      -1.752  13.959  18.380  1.00 97.79           O  
ATOM    243  CG  TYR A  17      -5.119  16.163  15.811  1.00 97.79           C  
ATOM    244  CD1 TYR A  17      -6.356  16.628  16.304  1.00 97.79           C  
ATOM    245  HD1 TYR A  17      -6.721  16.275  17.257  1.00 97.79           H  
ATOM    246  CD2 TYR A  17      -4.651  16.609  14.563  1.00 97.79           C  
ATOM    247  HD2 TYR A  17      -3.702  16.257  14.187  1.00 97.79           H  
ATOM    248  CE1 TYR A  17      -7.124  17.536  15.552  1.00 97.79           C  
ATOM    249  HE1 TYR A  17      -8.072  17.884  15.935  1.00 97.79           H  
ATOM    250  CE2 TYR A  17      -5.426  17.496  13.795  1.00 97.79           C  
ATOM    251  HE2 TYR A  17      -5.074  17.816  12.826  1.00 97.79           H  
ATOM    252  OH  TYR A  17      -7.406  18.826  13.550  1.00 97.79           O  
ATOM    253  HH  TYR A  17      -8.182  19.138  14.022  1.00 97.79           H  
ATOM    254  CZ  TYR A  17      -6.658  17.968  14.291  1.00 97.79           C  
ATOM    255  N   PRO A  18      -3.612  14.294  19.596  1.00 98.39           N  
ATOM    256  CA  PRO A  18      -3.269  13.306  20.630  1.00 98.39           C  
ATOM    257  HA  PRO A  18      -2.397  13.672  21.172  1.00 98.39           H  
ATOM    258  C   PRO A  18      -2.957  11.885  20.129  1.00 98.39           C  
ATOM    259  CB  PRO A  18      -4.477  13.281  21.572  1.00 98.39           C  
ATOM    260  HB2 PRO A  18      -5.214  12.561  21.215  1.00 98.39           H  
ATOM    261  HB3 PRO A  18      -4.182  13.050  22.596  1.00 98.39           H  
ATOM    262  O   PRO A  18      -2.318  11.114  20.842  1.00 98.39           O  
ATOM    263  CG  PRO A  18      -5.047  14.691  21.449  1.00 98.39           C  
ATOM    264  HG2 PRO A  18      -6.103  14.728  21.716  1.00 98.39           H  
ATOM    265  HG3 PRO A  18      -4.465  15.377  22.065  1.00 98.39           H  
ATOM    266  CD  PRO A  18      -4.824  15.010  19.974  1.00 98.39           C  
ATOM    267  HD2 PRO A  18      -4.717  16.087  19.845  1.00 98.39           H  
ATOM    268  HD3 PRO A  18      -5.666  14.638  19.391  1.00 98.39           H  
ATOM    269  N   GLU A  19      -3.413  11.527  18.928  1.00 98.74           N  
ATOM    270  H   GLU A  19      -3.952  12.202  18.405  1.00 98.74           H  
ATOM    271  CA  GLU A  19      -3.138  10.260  18.252  1.00 98.74           C  
ATOM    272  HA  GLU A  19      -2.364   9.707  18.783  1.00 98.74           H  
ATOM    273  C   GLU A  19      -2.664  10.543  16.814  1.00 98.74           C  
ATOM    274  CB  GLU A  19      -4.430   9.420  18.209  1.00 98.74           C  
ATOM    275  HB2 GLU A  19      -4.242   8.521  17.621  1.00 98.74           H  
ATOM    276  HB3 GLU A  19      -5.187  10.006  17.689  1.00 98.74           H  
ATOM    277  O   GLU A  19      -3.265  11.361  16.120  1.00 98.74           O  
ATOM    278  CG  GLU A  19      -5.014   9.001  19.570  1.00 98.74           C  
ATOM    279  HG2 GLU A  19      -4.434   8.167  19.966  1.00 98.74           H  
ATOM    280  HG3 GLU A  19      -4.936   9.828  20.276  1.00 98.74           H  
ATOM    281  CD  GLU A  19      -6.496   8.603  19.443  1.00 98.74           C  
ATOM    282  OE1 GLU A  19      -7.318   9.144  20.225  1.00 98.74           O  
ATOM    283  OE2 GLU A  19      -6.817   7.790  18.541  1.00 98.74           O  
ATOM    284  N   MET A  20      -1.661   9.825  16.293  1.00 98.83           N  
ATOM    285  H   MET A  20      -1.141   9.194  16.885  1.00 98.83           H  
ATOM    286  CA  MET A  20      -1.274   9.959  14.872  1.00 98.83           C  
ATOM    287  HA  MET A  20      -1.115  11.014  14.647  1.00 98.83           H  
ATOM    288  C   MET A  20      -2.373   9.462  13.923  1.00 98.83           C  
ATOM    289  CB  MET A  20       0.029   9.193  14.596  1.00 98.83           C  
ATOM    290  HB2 MET A  20      -0.018   8.208  15.061  1.00 98.83           H  
ATOM    291  HB3 MET A  20       0.152   9.052  13.522  1.00 98.83           H  
ATOM    292  O   MET A  20      -2.606  10.046  12.861  1.00 98.83           O  
ATOM    293  CG  MET A  20       1.247   9.954  15.126  1.00 98.83           C  
ATOM    294  HG2 MET A  20       1.078  10.212  16.171  1.00 98.83           H  
ATOM    295  HG3 MET A  20       2.116   9.298  15.077  1.00 98.83           H  
ATOM    296  SD  MET A  20       1.649  11.467  14.213  1.00 98.83           S  
ATOM    297  CE  MET A  20       2.507  10.754  12.783  1.00 98.83           C  
ATOM    298  HE1 MET A  20       2.880  11.561  12.152  1.00 98.83           H  
ATOM    299  HE2 MET A  20       3.352  10.156  13.125  1.00 98.83           H  
ATOM    300  HE3 MET A  20       1.823  10.129  12.210  1.00 98.83           H  
ATOM    301  N   GLY A  21      -3.069   8.393  14.313  1.00 98.83           N  
ATOM    302  H   GLY A  21      -2.808   7.952  15.183  1.00 98.83           H  
ATOM    303  CA  GLY A  21      -4.127   7.766  13.529  1.00 98.83           C  
ATOM    304  HA2 GLY A  21      -4.022   8.045  12.480  1.00 98.83           H  
ATOM    305  HA3 GLY A  21      -5.097   8.111  13.886  1.00 98.83           H  
ATOM    306  C   GLY A  21      -4.119   6.246  13.602  1.00 98.83           C  
ATOM    307  O   GLY A  21      -3.284   5.634  14.272  1.00 98.83           O  
ATOM    308  N   LEU A  22      -5.044   5.637  12.863  1.00 98.90           N  
ATOM    309  H   LEU A  22      -5.658   6.212  12.304  1.00 98.90           H  
ATOM    310  CA  LEU A  22      -5.037   4.196  12.617  1.00 98.90           C  
ATOM    311  HA  LEU A  22      -4.674   3.680  13.506  1.00 98.90           H  
ATOM    312  C   LEU A  22      -4.111   3.854  11.454  1.00 98.90           C  
ATOM    313  CB  LEU A  22      -6.448   3.687  12.291  1.00 98.90           C  
ATOM    314  HB2 LEU A  22      -6.384   2.609  12.139  1.00 98.90           H  
ATOM    315  HB3 LEU A  22      -6.773   4.133  11.351  1.00 98.90           H  
ATOM    316  O   LEU A  22      -4.097   4.567  10.450  1.00 98.90           O  
ATOM    317  CG  LEU A  22      -7.514   3.965  13.356  1.00 98.90           C  
ATOM    318  HG  LEU A  22      -7.719   5.034  13.405  1.00 98.90           H  
ATOM    319  CD1 LEU A  22      -8.790   3.241  12.954  1.00 98.90           C  
ATOM    320 HD11 LEU A  22      -9.039   3.511  11.928  1.00 98.90           H  
ATOM    321 HD12 LEU A  22      -8.650   2.162  13.031  1.00 98.90           H  
ATOM    322 HD13 LEU A  22      -9.607   3.532  13.615  1.00 98.90           H  
ATOM    323  CD2 LEU A  22      -7.084   3.465  14.723  1.00 98.90           C  
ATOM    324 HD21 LEU A  22      -6.643   2.471  14.653  1.00 98.90           H  
ATOM    325 HD22 LEU A  22      -6.371   4.166  15.155  1.00 98.90           H  
ATOM    326 HD23 LEU A  22      -7.945   3.422  15.391  1.00 98.90           H  
ATOM    327  N   CYS A  23      -3.426   2.716  11.556  1.00 98.94           N  
ATOM    328  H   CYS A  23      -3.486   2.207  12.427  1.00 98.94           H  
ATOM    329  CA  CYS A  23      -2.853   2.026  10.405  1.00 98.94           C  
ATOM    330  HA  CYS A  23      -3.088   2.579   9.495  1.00 98.94           H  
ATOM    331  C   CYS A  23      -3.511   0.648  10.276  1.00 98.94           C  
ATOM    332  CB  CYS A  23      -1.325   1.998  10.523  1.00 98.94           C  
ATOM    333  HB2 CYS A  23      -0.954   3.022  10.568  1.00 98.94           H  
ATOM    334  HB3 CYS A  23      -1.034   1.463  11.427  1.00 98.94           H  
ATOM    335  O   CYS A  23      -3.237  -0.263  11.060  1.00 98.94           O  
ATOM    336  SG  CYS A  23      -0.633   1.171   9.062  1.00 98.94           S  
ATOM    337  HG  CYS A  23       0.590   1.708   9.109  1.00 98.94           H  
ATOM    338  N   ILE A  24      -4.430   0.509   9.318  1.00 98.95           N  
ATOM    339  H   ILE A  24      -4.596   1.295   8.705  1.00 98.95           H  
ATOM    340  CA  ILE A  24      -5.117  -0.754   9.029  1.00 98.95           C  
ATOM    341  HA  ILE A  24      -5.143  -1.360   9.935  1.00 98.95           H  
ATOM    342  C   ILE A  24      -4.324  -1.507   7.966  1.00 98.95           C  
ATOM    343  CB  ILE A  24      -6.573  -0.526   8.564  1.00 98.95           C  
ATOM    344  HB  ILE A  24      -6.554  -0.064   7.577  1.00 98.95           H  
ATOM    345  O   ILE A  24      -4.258  -1.051   6.829  1.00 98.95           O  
ATOM    346  CG1 ILE A  24      -7.387   0.422   9.468  1.00 98.95           C  
ATOM    347 HG12 ILE A  24      -8.389   0.516   9.048  1.00 98.95           H  
ATOM    348 HG13 ILE A  24      -6.934   1.413   9.442  1.00 98.95           H  
ATOM    349  CG2 ILE A  24      -7.283  -1.888   8.432  1.00 98.95           C  
ATOM    350 HG21 ILE A  24      -7.158  -2.475   9.342  1.00 98.95           H  
ATOM    351 HG22 ILE A  24      -6.862  -2.447   7.597  1.00 98.95           H  
ATOM    352 HG23 ILE A  24      -8.346  -1.741   8.245  1.00 98.95           H  
ATOM    353  CD1 ILE A  24      -7.514  -0.012  10.931  1.00 98.95           C  
ATOM    354 HD11 ILE A  24      -6.538   0.016  11.415  1.00 98.95           H  
ATOM    355 HD12 ILE A  24      -8.183   0.678  11.446  1.00 98.95           H  
ATOM    356 HD13 ILE A  24      -7.937  -1.014  10.998  1.00 98.95           H  
ATOM    357  N   ILE A  25      -3.756  -2.661   8.311  1.00 98.95           N  
ATOM    358  H   ILE A  25      -3.903  -3.001   9.251  1.00 98.95           H  
ATOM    359  CA  ILE A  25      -3.012  -3.511   7.371  1.00 98.95           C  
ATOM    360  HA  ILE A  25      -2.826  -2.964   6.446  1.00 98.95           H  
ATOM    361  C   ILE A  25      -3.884  -4.720   7.034  1.00 98.95           C  
ATOM    362  CB  ILE A  25      -1.634  -3.919   7.949  1.00 98.95           C  
ATOM    363  HB  ILE A  25      -1.803  -4.489   8.863  1.00 98.95           H  
ATOM    364  O   ILE A  25      -4.123  -5.555   7.907  1.00 98.95           O  
ATOM    365  CG1 ILE A  25      -0.773  -2.683   8.310  1.00 98.95           C  
ATOM    366 HG12 ILE A  25      -1.360  -1.986   8.909  1.00 98.95           H  
ATOM    367 HG13 ILE A  25      -0.473  -2.167   7.398  1.00 98.95           H  
ATOM    368  CG2 ILE A  25      -0.886  -4.821   6.944  1.00 98.95           C  
ATOM    369 HG21 ILE A  25       0.069  -5.150   7.354  1.00 98.95           H  
ATOM    370 HG22 ILE A  25      -1.467  -5.716   6.719  1.00 98.95           H  
ATOM    371 HG23 ILE A  25      -0.704  -4.281   6.015  1.00 98.95           H  
ATOM    372  CD1 ILE A  25       0.479  -3.019   9.130  1.00 98.95           C  
ATOM    373 HD11 ILE A  25       1.163  -3.645   8.556  1.00 98.95           H  
ATOM    374 HD12 ILE A  25       0.195  -3.542  10.043  1.00 98.95           H  
ATOM    375 HD13 ILE A  25       0.993  -2.096   9.396  1.00 98.95           H  
ATOM    376  N   ILE A  26      -4.348  -4.816   5.787  1.00 98.94           N  
ATOM    377  H   ILE A  26      -4.092  -4.095   5.127  1.00 98.94           H  
ATOM    378  CA  ILE A  26      -5.036  -5.995   5.248  1.00 98.94           C  
ATOM    379  HA  ILE A  26      -5.419  -6.591   6.077  1.00 98.94           H  
ATOM    380  C   ILE A  26      -4.006  -6.836   4.492  1.00 98.94           C  
ATOM    381  CB  ILE A  26      -6.249  -5.613   4.368  1.00 98.94           C  
ATOM    382  HB  ILE A  26      -5.887  -5.083   3.487  1.00 98.94           H  
ATOM    383  O   ILE A  26      -3.465  -6.398   3.479  1.00 98.94           O  
ATOM    384  CG1 ILE A  26      -7.209  -4.677   5.143  1.00 98.94           C  
ATOM    385 HG12 ILE A  26      -7.476  -5.138   6.093  1.00 98.94           H  
ATOM    386 HG13 ILE A  26      -6.689  -3.743   5.354  1.00 98.94           H  
ATOM    387  CG2 ILE A  26      -6.966  -6.895   3.896  1.00 98.94           C  
ATOM    388 HG21 ILE A  26      -6.282  -7.533   3.335  1.00 98.94           H  
ATOM    389 HG22 ILE A  26      -7.788  -6.650   3.224  1.00 98.94           H  
ATOM    390 HG23 ILE A  26      -7.344  -7.458   4.749  1.00 98.94           H  
ATOM    391  CD1 ILE A  26      -8.500  -4.312   4.400  1.00 98.94           C  
ATOM    392 HD11 ILE A  26      -8.985  -3.476   4.904  1.00 98.94           H  
ATOM    393 HD12 ILE A  26      -8.279  -4.024   3.372  1.00 98.94           H  
ATOM    394 HD13 ILE A  26      -9.186  -5.160   4.402  1.00 98.94           H  
ATOM    395  N   ASN A  27      -3.730  -8.028   5.012  1.00 98.94           N  
ATOM    396  H   ASN A  27      -4.226  -8.296   5.850  1.00 98.94           H  
ATOM    397  CA  ASN A  27      -2.727  -8.968   4.527  1.00 98.94           C  
ATOM    398  HA  ASN A  27      -2.164  -8.525   3.705  1.00 98.94           H  
ATOM    399  C   ASN A  27      -3.408 -10.235   3.994  1.00 98.94           C  
ATOM    400  CB  ASN A  27      -1.756  -9.248   5.687  1.00 98.94           C  
ATOM    401  HB2 ASN A  27      -2.323  -9.627   6.537  1.00 98.94           H  
ATOM    402  HB3 ASN A  27      -1.263  -8.322   5.984  1.00 98.94           H  
ATOM    403  O   ASN A  27      -3.640 -11.186   4.741  1.00 98.94           O  
ATOM    404  CG  ASN A  27      -0.683 -10.255   5.311  1.00 98.94           C  
ATOM    405  ND2 ASN A  27      -0.419 -11.215   6.169  1.00 98.94           N  
ATOM    406 HD21 ASN A  27       0.275 -11.915   5.951  1.00 98.94           H  
ATOM    407 HD22 ASN A  27      -0.983 -11.306   7.002  1.00 98.94           H  
ATOM    408  OD1 ASN A  27      -0.078 -10.145   4.258  1.00 98.94           O  
ATOM    409  N   ASN A  28      -3.759 -10.245   2.710  1.00 98.81           N  
ATOM    410  H   ASN A  28      -3.512  -9.462   2.122  1.00 98.81           H  
ATOM    411  CA  ASN A  28      -4.368 -11.409   2.076  1.00 98.81           C  
ATOM    412  HA  ASN A  28      -4.869 -12.017   2.829  1.00 98.81           H  
ATOM    413  C   ASN A  28      -3.274 -12.285   1.461  1.00 98.81           C  
ATOM    414  CB  ASN A  28      -5.441 -10.952   1.078  1.00 98.81           C  
ATOM    415  HB2 ASN A  28      -5.056 -10.139   0.463  1.00 98.81           H  
ATOM    416  HB3 ASN A  28      -5.686 -11.791   0.427  1.00 98.81           H  
ATOM    417  O   ASN A  28      -2.618 -11.903   0.491  1.00 98.81           O  
ATOM    418  CG  ASN A  28      -6.729 -10.517   1.753  1.00 98.81           C  
ATOM    419  ND2 ASN A  28      -7.760 -10.272   0.985  1.00 98.81           N  
ATOM    420 HD21 ASN A  28      -8.646 -10.180   1.459  1.00 98.81           H  
ATOM    421 HD22 ASN A  28      -7.663 -10.246  -0.020  1.00 98.81           H  
ATOM    422  OD1 ASN A  28      -6.860 -10.427   2.964  1.00 98.81           O  
ATOM    423  N   LYS A  29      -3.080 -13.464   2.049  1.00 98.57           N  
ATOM    424  H   LYS A  29      -3.673 -13.696   2.834  1.00 98.57           H  
ATOM    425  CA  LYS A  29      -2.081 -14.463   1.670  1.00 98.57           C  
ATOM    426  HA  LYS A  29      -1.390 -14.037   0.943  1.00 98.57           H  
ATOM    427  C   LYS A  29      -2.711 -15.694   1.033  1.00 98.57           C  
ATOM    428  CB  LYS A  29      -1.299 -14.851   2.932  1.00 98.57           C  
ATOM    429  HB2 LYS A  29      -1.974 -15.299   3.660  1.00 98.57           H  
ATOM    430  HB3 LYS A  29      -0.871 -13.955   3.379  1.00 98.57           H  
ATOM    431  O   LYS A  29      -2.158 -16.222   0.071  1.00 98.57           O  
ATOM    432  CG  LYS A  29      -0.179 -15.845   2.597  1.00 98.57           C  
ATOM    433  HG2 LYS A  29       0.454 -15.423   1.817  1.00 98.57           H  
ATOM    434  HG3 LYS A  29      -0.604 -16.784   2.242  1.00 98.57           H  
ATOM    435  CD  LYS A  29       0.662 -16.131   3.835  1.00 98.57           C  
ATOM    436  HD2 LYS A  29       0.039 -16.592   4.601  1.00 98.57           H  
ATOM    437  HD3 LYS A  29       1.058 -15.189   4.216  1.00 98.57           H  
ATOM    438  CE  LYS A  29       1.816 -17.057   3.454  1.00 98.57           C  
ATOM    439  HE2 LYS A  29       2.435 -16.539   2.722  1.00 98.57           H  
ATOM    440  HE3 LYS A  29       1.419 -17.956   2.985  1.00 98.57           H  
ATOM    441  NZ  LYS A  29       2.613 -17.394   4.653  1.00 98.57           N  
ATOM    442  HZ1 LYS A  29       2.805 -16.547   5.168  1.00 98.57           H  
ATOM    443  HZ2 LYS A  29       2.080 -17.962   5.295  1.00 98.57           H  
ATOM    444  HZ3 LYS A  29       3.489 -17.838   4.417  1.00 98.57           H  
ATOM    445  N   ASN A  30      -3.824 -16.171   1.582  1.00 98.22           N  
ATOM    446  H   ASN A  30      -4.211 -15.664   2.366  1.00 98.22           H  
ATOM    447  CA  ASN A  30      -4.444 -17.444   1.231  1.00 98.22           C  
ATOM    448  HA  ASN A  30      -3.822 -17.962   0.501  1.00 98.22           H  
ATOM    449  C   ASN A  30      -5.822 -17.215   0.606  1.00 98.22           C  
ATOM    450  CB  ASN A  30      -4.536 -18.330   2.482  1.00 98.22           C  
ATOM    451  HB2 ASN A  30      -4.955 -19.299   2.214  1.00 98.22           H  
ATOM    452  HB3 ASN A  30      -5.204 -17.863   3.205  1.00 98.22           H  
ATOM    453  O   ASN A  30      -6.735 -16.705   1.251  1.00 98.22           O  
ATOM    454  CG  ASN A  30      -3.186 -18.564   3.129  1.00 98.22           C  
ATOM    455  ND2 ASN A  30      -2.949 -18.000   4.287  1.00 98.22           N  
ATOM    456 HD21 ASN A  30      -2.049 -18.145   4.722  1.00 98.22           H  
ATOM    457 HD22 ASN A  30      -3.641 -17.387   4.694  1.00 98.22           H  
ATOM    458  OD1 ASN A  30      -2.326 -19.238   2.587  1.00 98.22           O  
ATOM    459  N   PHE A  31      -5.990 -17.631  -0.646  1.00 97.51           N  
ATOM    460  H   PHE A  31      -5.209 -18.042  -1.137  1.00 97.51           H  
ATOM    461  CA  PHE A  31      -7.211 -17.392  -1.411  1.00 97.51           C  
ATOM    462  HA  PHE A  31      -7.819 -16.658  -0.881  1.00 97.51           H  
ATOM    463  C   PHE A  31      -8.065 -18.664  -1.510  1.00 97.51           C  
ATOM    464  CB  PHE A  31      -6.845 -16.742  -2.755  1.00 97.51           C  
ATOM    465  HB2 PHE A  31      -7.752 -16.623  -3.347  1.00 97.51           H  
ATOM    466  HB3 PHE A  31      -6.171 -17.399  -3.305  1.00 97.51           H  
ATOM    467  O   PHE A  31      -7.575 -19.795  -1.463  1.00 97.51           O  
ATOM    468  CG  PHE A  31      -6.186 -15.378  -2.578  1.00 97.51           C  
ATOM    469  CD1 PHE A  31      -6.944 -14.196  -2.679  1.00 97.51           C  
ATOM    470  HD1 PHE A  31      -7.987 -14.247  -2.955  1.00 97.51           H  
ATOM    471  CD2 PHE A  31      -4.825 -15.289  -2.228  1.00 97.51           C  
ATOM    472  HD2 PHE A  31      -4.217 -16.180  -2.165  1.00 97.51           H  
ATOM    473  CE1 PHE A  31      -6.358 -12.946  -2.406  1.00 97.51           C  
ATOM    474  HE1 PHE A  31      -6.943 -12.042  -2.488  1.00 97.51           H  
ATOM    475  CE2 PHE A  31      -4.241 -14.047  -1.937  1.00 97.51           C  
ATOM    476  HE2 PHE A  31      -3.197 -13.999  -1.663  1.00 97.51           H  
ATOM    477  CZ  PHE A  31      -5.006 -12.874  -2.024  1.00 97.51           C  
ATOM    478  HZ  PHE A  31      -4.544 -11.922  -1.809  1.00 97.51           H  
ATOM    479  N   HIS A  32      -9.381 -18.492  -1.625  1.00 97.38           N  
ATOM    480  H   HIS A  32      -9.732 -17.547  -1.693  1.00 97.38           H  
ATOM    481  CA  HIS A  32     -10.327 -19.591  -1.782  1.00 97.38           C  
ATOM    482  HA  HIS A  32     -10.217 -20.282  -0.946  1.00 97.38           H  
ATOM    483  C   HIS A  32     -10.019 -20.327  -3.088  1.00 97.38           C  
ATOM    484  CB  HIS A  32     -11.771 -19.061  -1.817  1.00 97.38           C  
ATOM    485  HB2 HIS A  32     -12.415 -19.855  -2.193  1.00 97.38           H  
ATOM    486  HB3 HIS A  32     -11.830 -18.233  -2.524  1.00 97.38           H  
ATOM    487  O   HIS A  32      -9.975 -19.701  -4.147  1.00 97.38           O  
ATOM    488  CG  HIS A  32     -12.350 -18.598  -0.502  1.00 97.38           C  
ATOM    489  CD2 HIS A  32     -11.688 -18.061   0.571  1.00 97.38           C  
ATOM    490  HD2 HIS A  32     -10.626 -17.883   0.654  1.00 97.38           H  
ATOM    491  ND1 HIS A  32     -13.689 -18.626  -0.175  1.00 97.38           N  
ATOM    492  HD1 HIS A  32     -14.440 -18.968  -0.758  1.00 97.38           H  
ATOM    493  CE1 HIS A  32     -13.828 -18.130   1.066  1.00 97.38           C  
ATOM    494  HE1 HIS A  32     -14.758 -18.026   1.605  1.00 97.38           H  
ATOM    495  NE2 HIS A  32     -12.635 -17.779   1.557  1.00 97.38           N  
ATOM    496  N   LYS A  33      -9.894 -21.660  -3.045  1.00 94.66           N  
ATOM    497  H   LYS A  33      -9.879 -22.087  -2.129  1.00 94.66           H  
ATOM    498  CA  LYS A  33      -9.544 -22.494  -4.216  1.00 94.66           C  
ATOM    499  HA  LYS A  33      -8.535 -22.234  -4.535  1.00 94.66           H  
ATOM    500  C   LYS A  33     -10.438 -22.255  -5.444  1.00 94.66           C  
ATOM    501  CB  LYS A  33      -9.576 -23.985  -3.832  1.00 94.66           C  
ATOM    502  HB2 LYS A  33     -10.569 -24.245  -3.468  1.00 94.66           H  
ATOM    503  HB3 LYS A  33      -9.379 -24.571  -4.730  1.00 94.66           H  
ATOM    504  O   LYS A  33      -9.978 -22.403  -6.567  1.00 94.66           O  
ATOM    505  CG  LYS A  33      -8.526 -24.354  -2.772  1.00 94.66           C  
ATOM    506  HG2 LYS A  33      -7.542 -24.044  -3.124  1.00 94.66           H  
ATOM    507  HG3 LYS A  33      -8.746 -23.831  -1.841  1.00 94.66           H  
ATOM    508  CD  LYS A  33      -8.513 -25.866  -2.508  1.00 94.66           C  
ATOM    509  HD2 LYS A  33      -9.490 -26.178  -2.139  1.00 94.66           H  
ATOM    510  HD3 LYS A  33      -8.298 -26.386  -3.442  1.00 94.66           H  
ATOM    511  CE  LYS A  33      -7.431 -26.199  -1.473  1.00 94.66           C  
ATOM    512  HE2 LYS A  33      -7.668 -25.685  -0.542  1.00 94.66           H  
ATOM    513  HE3 LYS A  33      -6.481 -25.802  -1.831  1.00 94.66           H  
ATOM    514  NZ  LYS A  33      -7.313 -27.661  -1.242  1.00 94.66           N  
ATOM    515  HZ1 LYS A  33      -6.587 -27.847  -0.565  1.00 94.66           H  
ATOM    516  HZ2 LYS A  33      -7.066 -28.132  -2.101  1.00 94.66           H  
ATOM    517  HZ3 LYS A  33      -8.182 -28.041  -0.896  1.00 94.66           H  
ATOM    518  N   SER A  34     -11.693 -21.850  -5.238  1.00 94.88           N  
ATOM    519  H   SER A  34     -11.992 -21.697  -4.285  1.00 94.88           H  
ATOM    520  CA  SER A  34     -12.652 -21.500  -6.295  1.00 94.88           C  
ATOM    521  HA  SER A  34     -12.658 -22.295  -7.041  1.00 94.88           H  
ATOM    522  C   SER A  34     -12.348 -20.194  -7.041  1.00 94.88           C  
ATOM    523  CB  SER A  34     -14.051 -21.409  -5.680  1.00 94.88           C  
ATOM    524  HB2 SER A  34     -14.333 -22.390  -5.297  1.00 94.88           H  
ATOM    525  HB3 SER A  34     -14.775 -21.112  -6.439  1.00 94.88           H  
ATOM    526  O   SER A  34     -12.922 -19.968  -8.099  1.00 94.88           O  
ATOM    527  OG  SER A  34     -14.058 -20.477  -4.609  1.00 94.88           O  
ATOM    528  HG  SER A  34     -14.318 -19.622  -4.961  1.00 94.88           H  
ATOM    529  N   THR A  35     -11.481 -19.326  -6.508  1.00 94.27           N  
ATOM    530  H   THR A  35     -11.048 -19.557  -5.625  1.00 94.27           H  
ATOM    531  CA  THR A  35     -10.974 -18.140  -7.226  1.00 94.27           C  
ATOM    532  HA  THR A  35     -11.786 -17.684  -7.793  1.00 94.27           H  
ATOM    533  C   THR A  35      -9.872 -18.485  -8.220  1.00 94.27           C  
ATOM    534  CB  THR A  35     -10.396 -17.077  -6.280  1.00 94.27           C  
ATOM    535  HB  THR A  35     -10.094 -16.228  -6.893  1.00 94.27           H  
ATOM    536  O   THR A  35      -9.623 -17.716  -9.142  1.00 94.27           O  
ATOM    537  CG2 THR A  35     -11.397 -16.573  -5.246  1.00 94.27           C  
ATOM    538 HG21 THR A  35     -11.741 -17.395  -4.619  1.00 94.27           H  
ATOM    539 HG22 THR A  35     -12.250 -16.124  -5.754  1.00 94.27           H  
ATOM    540 HG23 THR A  35     -10.918 -15.820  -4.622  1.00 94.27           H  
ATOM    541  OG1 THR A  35      -9.254 -17.549  -5.601  1.00 94.27           O  
ATOM    542  HG1 THR A  35      -9.508 -18.241  -4.986  1.00 94.27           H  
ATOM    543  N   GLY A  36      -9.202 -19.621  -8.016  1.00 92.54           N  
ATOM    544  H   GLY A  36      -9.487 -20.223  -7.257  1.00 92.54           H  
ATOM    545  CA  GLY A  36      -8.038 -20.030  -8.786  1.00 92.54           C  
ATOM    546  HA2 GLY A  36      -8.241 -19.872  -9.845  1.00 92.54           H  
ATOM    547  HA3 GLY A  36      -7.872 -21.096  -8.628  1.00 92.54           H  
ATOM    548  C   GLY A  36      -6.734 -19.301  -8.454  1.00 92.54           C  
ATOM    549  O   GLY A  36      -5.736 -19.715  -9.016  1.00 92.54           O  
ATOM    550  N   MET A  37      -6.696 -18.297  -7.567  1.00 94.35           N  
ATOM    551  H   MET A  37      -7.549 -18.027  -7.099  1.00 94.35           H  
ATOM    552  CA  MET A  37      -5.475 -17.521  -7.262  1.00 94.35           C  
ATOM    553  HA  MET A  37      -5.008 -17.238  -8.206  1.00 94.35           H  
ATOM    554  C   MET A  37      -4.418 -18.318  -6.465  1.00 94.35           C  
ATOM    555  CB  MET A  37      -5.851 -16.219  -6.534  1.00 94.35           C  
ATOM    556  HB2 MET A  37      -6.444 -16.453  -5.650  1.00 94.35           H  
ATOM    557  HB3 MET A  37      -4.938 -15.716  -6.214  1.00 94.35           H  
ATOM    558  O   MET A  37      -4.755 -19.278  -5.763  1.00 94.35           O  
ATOM    559  CG  MET A  37      -6.629 -15.263  -7.449  1.00 94.35           C  
ATOM    560  HG2 MET A  37      -6.008 -15.073  -8.324  1.00 94.35           H  
ATOM    561  HG3 MET A  37      -7.544 -15.748  -7.791  1.00 94.35           H  
ATOM    562  SD  MET A  37      -7.059 -13.660  -6.710  1.00 94.35           S  
ATOM    563  CE  MET A  37      -8.474 -14.151  -5.698  1.00 94.35           C  
ATOM    564  HE1 MET A  37      -8.713 -13.357  -4.991  1.00 94.35           H  
ATOM    565  HE2 MET A  37      -8.238 -15.062  -5.150  1.00 94.35           H  
ATOM    566  HE3 MET A  37      -9.334 -14.322  -6.347  1.00 94.35           H  
ATOM    567  N   THR A  38      -3.141 -17.923  -6.561  1.00 94.21           N  
ATOM    568  H   THR A  38      -2.925 -17.127  -7.144  1.00 94.21           H  
ATOM    569  CA  THR A  38      -2.018 -18.511  -5.802  1.00 94.21           C  
ATOM    570  HA  THR A  38      -2.122 -19.596  -5.837  1.00 94.21           H  
ATOM    571  C   THR A  38      -2.032 -18.123  -4.312  1.00 94.21           C  
ATOM    572  CB  THR A  38      -0.651 -18.159  -6.435  1.00 94.21           C  
ATOM    573  HB  THR A  38       0.147 -18.500  -5.775  1.00 94.21           H  
ATOM    574  O   THR A  38      -2.906 -17.401  -3.839  1.00 94.21           O  
ATOM    575  CG2 THR A  38      -0.423 -18.818  -7.792  1.00 94.21           C  
ATOM    576 HG21 THR A  38      -1.023 -18.315  -8.550  1.00 94.21           H  
ATOM    577 HG22 THR A  38      -0.696 -19.873  -7.751  1.00 94.21           H  
ATOM    578 HG23 THR A  38       0.628 -18.731  -8.066  1.00 94.21           H  
ATOM    579  OG1 THR A  38      -0.517 -16.776  -6.626  1.00 94.21           O  
ATOM    580  HG1 THR A  38       0.328 -16.610  -7.050  1.00 94.21           H  
ATOM    581  N   SER A  39      -1.075 -18.643  -3.532  1.00 96.17           N  
ATOM    582  H   SER A  39      -0.346 -19.181  -3.978  1.00 96.17           H  
ATOM    583  CA  SER A  39      -0.756 -18.103  -2.203  1.00 96.17           C  
ATOM    584  HA  SER A  39      -1.639 -17.604  -1.803  1.00 96.17           H  
ATOM    585  C   SER A  39       0.369 -17.077  -2.333  1.00 96.17           C  
ATOM    586  CB  SER A  39      -0.356 -19.214  -1.230  1.00 96.17           C  
ATOM    587  HB2 SER A  39       0.566 -19.681  -1.579  1.00 96.17           H  
ATOM    588  HB3 SER A  39      -1.142 -19.968  -1.199  1.00 96.17           H  
ATOM    589  O   SER A  39       1.334 -17.319  -3.055  1.00 96.17           O  
ATOM    590  OG  SER A  39      -0.152 -18.704   0.077  1.00 96.17           O  
ATOM    591  HG  SER A  39      -1.000 -18.459   0.453  1.00 96.17           H  
ATOM    592  N   ARG A  40       0.263 -15.945  -1.632  1.00 97.21           N  
ATOM    593  H   ARG A  40      -0.554 -15.835  -1.049  1.00 97.21           H  
ATOM    594  CA  ARG A  40       1.238 -14.846  -1.720  1.00 97.21           C  
ATOM    595  HA  ARG A  40       1.690 -14.870  -2.712  1.00 97.21           H  
ATOM    596  C   ARG A  40       2.397 -15.039  -0.738  1.00 97.21           C  
ATOM    597  CB  ARG A  40       0.527 -13.489  -1.580  1.00 97.21           C  
ATOM    598  HB2 ARG A  40       1.284 -12.708  -1.523  1.00 97.21           H  
ATOM    599  HB3 ARG A  40      -0.053 -13.471  -0.657  1.00 97.21           H  
ATOM    600  O   ARG A  40       2.413 -14.452   0.343  1.00 97.21           O  
ATOM    601  CG  ARG A  40      -0.396 -13.204  -2.780  1.00 97.21           C  
ATOM    602  HG2 ARG A  40      -1.103 -14.025  -2.894  1.00 97.21           H  
ATOM    603  HG3 ARG A  40       0.206 -13.146  -3.687  1.00 97.21           H  
ATOM    604  CD  ARG A  40      -1.200 -11.905  -2.635  1.00 97.21           C  
ATOM    605  HD2 ARG A  40      -1.815 -11.796  -3.528  1.00 97.21           H  
ATOM    606  HD3 ARG A  40      -1.869 -11.983  -1.778  1.00 97.21           H  
ATOM    607  NE  ARG A  40      -0.323 -10.729  -2.521  1.00 97.21           N  
ATOM    608  HE  ARG A  40       0.206 -10.506  -3.352  1.00 97.21           H  
ATOM    609  NH1 ARG A  40      -0.391 -10.355  -0.265  1.00 97.21           N  
ATOM    610 HH11 ARG A  40       0.088 -10.019   0.558  1.00 97.21           H  
ATOM    611 HH12 ARG A  40      -1.191 -10.963  -0.164  1.00 97.21           H  
ATOM    612  NH2 ARG A  40       1.083  -9.261  -1.517  1.00 97.21           N  
ATOM    613 HH21 ARG A  40       1.450  -9.020  -2.427  1.00 97.21           H  
ATOM    614 HH22 ARG A  40       1.471  -8.834  -0.688  1.00 97.21           H  
ATOM    615  CZ  ARG A  40       0.108 -10.116  -1.440  1.00 97.21           C  
ATOM    616  N   SER A  41       3.364 -15.880  -1.095  1.00 96.69           N  
ATOM    617  H   SER A  41       3.257 -16.381  -1.965  1.00 96.69           H  
ATOM    618  CA  SER A  41       4.613 -16.093  -0.338  1.00 96.69           C  
ATOM    619  HA  SER A  41       4.376 -16.630   0.580  1.00 96.69           H  
ATOM    620  C   SER A  41       5.300 -14.764   0.038  1.00 96.69           C  
ATOM    621  CB  SER A  41       5.556 -16.972  -1.167  1.00 96.69           C  
ATOM    622  HB2 SER A  41       5.822 -16.450  -2.086  1.00 96.69           H  
ATOM    623  HB3 SER A  41       6.463 -17.186  -0.602  1.00 96.69           H  
ATOM    624  O   SER A  41       5.233 -13.792  -0.707  1.00 96.69           O  
ATOM    625  OG  SER A  41       4.896 -18.182  -1.492  1.00 96.69           O  
ATOM    626  HG  SER A  41       5.095 -18.378  -2.410  1.00 96.69           H  
ATOM    627  N   GLY A  42       5.915 -14.663   1.216  1.00 98.27           N  
ATOM    628  H   GLY A  42       6.128 -15.512   1.719  1.00 98.27           H  
ATOM    629  CA  GLY A  42       6.595 -13.431   1.654  1.00 98.27           C  
ATOM    630  HA2 GLY A  42       7.297 -13.680   2.449  1.00 98.27           H  
ATOM    631  HA3 GLY A  42       7.185 -13.047   0.822  1.00 98.27           H  
ATOM    632  C   GLY A  42       5.695 -12.282   2.150  1.00 98.27           C  
ATOM    633  O   GLY A  42       6.181 -11.426   2.882  1.00 98.27           O  
ATOM    634  N   THR A  43       4.379 -12.265   1.884  1.00 98.73           N  
ATOM    635  H   THR A  43       4.012 -12.956   1.246  1.00 98.73           H  
ATOM    636  CA  THR A  43       3.495 -11.151   2.327  1.00 98.73           C  
ATOM    637  HA  THR A  43       3.905 -10.227   1.921  1.00 98.73           H  
ATOM    638  C   THR A  43       3.419 -10.962   3.851  1.00 98.73           C  
ATOM    639  CB  THR A  43       2.080 -11.304   1.754  1.00 98.73           C  
ATOM    640  HB  THR A  43       2.169 -11.513   0.688  1.00 98.73           H  
ATOM    641  O   THR A  43       3.118  -9.873   4.335  1.00 98.73           O  
ATOM    642  CG2 THR A  43       1.262 -12.420   2.402  1.00 98.73           C  
ATOM    643 HG21 THR A  43       1.832 -13.349   2.414  1.00 98.73           H  
ATOM    644 HG22 THR A  43       1.014 -12.182   3.436  1.00 98.73           H  
ATOM    645 HG23 THR A  43       0.344 -12.564   1.832  1.00 98.73           H  
ATOM    646  OG1 THR A  43       1.344 -10.108   1.907  1.00 98.73           O  
ATOM    647  HG1 THR A  43       1.074 -10.059   2.826  1.00 98.73           H  
ATOM    648  N   ASP A  44       3.727 -11.997   4.637  1.00 98.85           N  
ATOM    649  H   ASP A  44       3.962 -12.878   4.203  1.00 98.85           H  
ATOM    650  CA  ASP A  44       3.792 -11.873   6.099  1.00 98.85           C  
ATOM    651  HA  ASP A  44       2.911 -11.330   6.442  1.00 98.85           H  
ATOM    652  C   ASP A  44       5.026 -11.077   6.559  1.00 98.85           C  
ATOM    653  CB  ASP A  44       3.771 -13.259   6.753  1.00 98.85           C  
ATOM    654  HB2 ASP A  44       4.645 -13.818   6.419  1.00 98.85           H  
ATOM    655  HB3 ASP A  44       3.840 -13.139   7.834  1.00 98.85           H  
ATOM    656  O   ASP A  44       4.981 -10.433   7.609  1.00 98.85           O  
ATOM    657  CG  ASP A  44       2.505 -14.058   6.440  1.00 98.85           C  
ATOM    658  OD1 ASP A  44       1.413 -13.457   6.321  1.00 98.85           O  
ATOM    659  OD2 ASP A  44       2.644 -15.296   6.289  1.00 98.85           O  
ATOM    660  N   VAL A  45       6.103 -11.070   5.760  1.00 98.76           N  
ATOM    661  H   VAL A  45       6.039 -11.539   4.868  1.00 98.76           H  
ATOM    662  CA  VAL A  45       7.293 -10.231   5.979  1.00 98.76           C  
ATOM    663  HA  VAL A  45       7.621 -10.352   7.011  1.00 98.76           H  
ATOM    664  C   VAL A  45       6.916  -8.767   5.778  1.00 98.76           C  
ATOM    665  CB  VAL A  45       8.463 -10.631   5.050  1.00 98.76           C  
ATOM    666  HB  VAL A  45       8.203 -10.411   4.014  1.00 98.76           H  
ATOM    667  O   VAL A  45       7.165  -7.949   6.663  1.00 98.76           O  
ATOM    668  CG1 VAL A  45       9.735  -9.846   5.390  1.00 98.76           C  
ATOM    669 HG11 VAL A  45       9.575  -8.781   5.224  1.00 98.76           H  
ATOM    670 HG12 VAL A  45      10.544 -10.164   4.732  1.00 98.76           H  
ATOM    671 HG13 VAL A  45      10.025 -10.021   6.427  1.00 98.76           H  
ATOM    672  CG2 VAL A  45       8.786 -12.127   5.171  1.00 98.76           C  
ATOM    673 HG21 VAL A  45       9.641 -12.364   4.537  1.00 98.76           H  
ATOM    674 HG22 VAL A  45       7.944 -12.727   4.828  1.00 98.76           H  
ATOM    675 HG23 VAL A  45       9.026 -12.381   6.203  1.00 98.76           H  
ATOM    676  N   ASP A  46       6.207  -8.456   4.688  1.00 98.91           N  
ATOM    677  H   ASP A  46       6.087  -9.170   3.983  1.00 98.91           H  
ATOM    678  CA  ASP A  46       5.633  -7.130   4.431  1.00 98.91           C  
ATOM    679  HA  ASP A  46       6.439  -6.401   4.338  1.00 98.91           H  
ATOM    680  C   ASP A  46       4.728  -6.684   5.589  1.00 98.91           C  
ATOM    681  CB  ASP A  46       4.824  -7.143   3.119  1.00 98.91           C  
ATOM    682  HB2 ASP A  46       4.142  -7.994   3.117  1.00 98.91           H  
ATOM    683  HB3 ASP A  46       4.210  -6.243   3.074  1.00 98.91           H  
ATOM    684  O   ASP A  46       4.933  -5.619   6.175  1.00 98.91           O  
ATOM    685  CG  ASP A  46       5.668  -7.200   1.850  1.00 98.91           C  
ATOM    686  OD1 ASP A  46       6.900  -7.034   1.925  1.00 98.91           O  
ATOM    687  OD2 ASP A  46       5.073  -7.374   0.764  1.00 98.91           O  
ATOM    688  N   ALA A  47       3.759  -7.518   5.980  1.00 98.90           N  
ATOM    689  H   ALA A  47       3.635  -8.373   5.458  1.00 98.90           H  
ATOM    690  CA  ALA A  47       2.798  -7.202   7.036  1.00 98.90           C  
ATOM    691  HA  ALA A  47       2.294  -6.274   6.765  1.00 98.90           H  
ATOM    692  C   ALA A  47       3.448  -6.989   8.418  1.00 98.90           C  
ATOM    693  CB  ALA A  47       1.756  -8.323   7.077  1.00 98.90           C  
ATOM    694  HB1 ALA A  47       2.227  -9.259   7.374  1.00 98.90           H  
ATOM    695  HB2 ALA A  47       0.966  -8.074   7.785  1.00 98.90           H  
ATOM    696  HB3 ALA A  47       1.323  -8.450   6.084  1.00 98.90           H  
ATOM    697  O   ALA A  47       2.966  -6.161   9.202  1.00 98.90           O  
ATOM    698  N   ALA A  48       4.539  -7.702   8.720  1.00 98.87           N  
ATOM    699  H   ALA A  48       4.850  -8.400   8.061  1.00 98.87           H  
ATOM    700  CA  ALA A  48       5.328  -7.522   9.938  1.00 98.87           C  
ATOM    701  HA  ALA A  48       4.648  -7.411  10.783  1.00 98.87           H  
ATOM    702  C   ALA A  48       6.209  -6.259   9.884  1.00 98.87           C  
ATOM    703  CB  ALA A  48       6.164  -8.787  10.165  1.00 98.87           C  
ATOM    704  HB1 ALA A  48       6.842  -8.943   9.326  1.00 98.87           H  
ATOM    705  HB2 ALA A  48       6.747  -8.687  11.081  1.00 98.87           H  
ATOM    706  HB3 ALA A  48       5.508  -9.653  10.251  1.00 98.87           H  
ATOM    707  O   ALA A  48       6.238  -5.486  10.846  1.00 98.87           O  
ATOM    708  N   ASN A  49       6.877  -6.011   8.755  1.00 98.90           N  
ATOM    709  H   ASN A  49       6.805  -6.680   8.001  1.00 98.90           H  
ATOM    710  CA  ASN A  49       7.750  -4.854   8.543  1.00 98.90           C  
ATOM    711  HA  ASN A  49       8.482  -4.814   9.350  1.00 98.90           H  
ATOM    712  C   ASN A  49       6.950  -3.538   8.571  1.00 98.90           C  
ATOM    713  CB  ASN A  49       8.492  -5.082   7.213  1.00 98.90           C  
ATOM    714  HB2 ASN A  49       8.882  -6.099   7.191  1.00 98.90           H  
ATOM    715  HB3 ASN A  49       7.797  -4.974   6.379  1.00 98.90           H  
ATOM    716  O   ASN A  49       7.319  -2.585   9.264  1.00 98.90           O  
ATOM    717  CG  ASN A  49       9.678  -4.166   6.986  1.00 98.90           C  
ATOM    718  ND2 ASN A  49      10.282  -4.255   5.824  1.00 98.90           N  
ATOM    719 HD21 ASN A  49       9.941  -4.902   5.127  1.00 98.90           H  
ATOM    720 HD22 ASN A  49      11.095  -3.677   5.664  1.00 98.90           H  
ATOM    721  OD1 ASN A  49      10.101  -3.403   7.842  1.00 98.90           O  
ATOM    722  N   LEU A  50       5.779  -3.521   7.925  1.00 98.93           N  
ATOM    723  H   LEU A  50       5.556  -4.314   7.342  1.00 98.93           H  
ATOM    724  CA  LEU A  50       4.799  -2.436   8.015  1.00 98.93           C  
ATOM    725  HA  LEU A  50       5.255  -1.505   7.677  1.00 98.93           H  
ATOM    726  C   LEU A  50       4.320  -2.222   9.448  1.00 98.93           C  
ATOM    727  CB  LEU A  50       3.589  -2.772   7.134  1.00 98.93           C  
ATOM    728  HB2 LEU A  50       3.290  -3.801   7.336  1.00 98.93           H  
ATOM    729  HB3 LEU A  50       2.755  -2.125   7.404  1.00 98.93           H  
ATOM    730  O   LEU A  50       4.271  -1.079   9.908  1.00 98.93           O  
ATOM    731  CG  LEU A  50       3.861  -2.603   5.636  1.00 98.93           C  
ATOM    732  HG  LEU A  50       4.840  -3.011   5.386  1.00 98.93           H  
ATOM    733  CD1 LEU A  50       2.788  -3.369   4.873  1.00 98.93           C  
ATOM    734 HD11 LEU A  50       2.879  -3.150   3.809  1.00 98.93           H  
ATOM    735 HD12 LEU A  50       2.944  -4.439   5.013  1.00 98.93           H  
ATOM    736 HD13 LEU A  50       1.794  -3.103   5.233  1.00 98.93           H  
ATOM    737  CD2 LEU A  50       3.808  -1.128   5.229  1.00 98.93           C  
ATOM    738 HD21 LEU A  50       2.826  -0.710   5.454  1.00 98.93           H  
ATOM    739 HD22 LEU A  50       3.998  -1.040   4.160  1.00 98.93           H  
ATOM    740 HD23 LEU A  50       4.580  -0.567   5.755  1.00 98.93           H  
ATOM    741  N   ARG A  51       3.997  -3.304  10.172  1.00 98.90           N  
ATOM    742  H   ARG A  51       4.061  -4.211   9.733  1.00 98.90           H  
ATOM    743  CA  ARG A  51       3.536  -3.209  11.561  1.00 98.90           C  
ATOM    744  HA  ARG A  51       2.674  -2.542  11.562  1.00 98.90           H  
ATOM    745  C   ARG A  51       4.570  -2.530  12.447  1.00 98.90           C  
ATOM    746  CB  ARG A  51       3.118  -4.591  12.094  1.00 98.90           C  
ATOM    747  HB2 ARG A  51       3.958  -5.283  12.026  1.00 98.90           H  
ATOM    748  HB3 ARG A  51       2.303  -4.972  11.479  1.00 98.90           H  
ATOM    749  O   ARG A  51       4.219  -1.614  13.184  1.00 98.90           O  
ATOM    750  CG  ARG A  51       2.647  -4.522  13.554  1.00 98.90           C  
ATOM    751  HG2 ARG A  51       1.825  -3.809  13.615  1.00 98.90           H  
ATOM    752  HG3 ARG A  51       3.459  -4.168  14.189  1.00 98.90           H  
ATOM    753  CD  ARG A  51       2.196  -5.892  14.081  1.00 98.90           C  
ATOM    754  HD2 ARG A  51       1.461  -6.330  13.406  1.00 98.90           H  
ATOM    755  HD3 ARG A  51       3.059  -6.557  14.094  1.00 98.90           H  
ATOM    756  NE  ARG A  51       1.635  -5.790  15.446  1.00 98.90           N  
ATOM    757  HE  ARG A  51       2.206  -6.170  16.188  1.00 98.90           H  
ATOM    758  NH1 ARG A  51      -0.330  -4.694  14.930  1.00 98.90           N  
ATOM    759 HH11 ARG A  51      -0.178  -4.872  13.947  1.00 98.90           H  
ATOM    760 HH12 ARG A  51      -1.082  -4.077  15.200  1.00 98.90           H  
ATOM    761  NH2 ARG A  51       0.213  -5.021  17.053  1.00 98.90           N  
ATOM    762 HH21 ARG A  51      -0.642  -4.538  17.287  1.00 98.90           H  
ATOM    763 HH22 ARG A  51       0.821  -5.379  17.776  1.00 98.90           H  
ATOM    764  CZ  ARG A  51       0.514  -5.178  15.796  1.00 98.90           C  
ATOM    765  N   GLU A  52       5.827  -2.949  12.362  1.00 98.88           N  
ATOM    766  H   GLU A  52       6.038  -3.715  11.739  1.00 98.88           H  
ATOM    767  CA  GLU A  52       6.908  -2.366  13.156  1.00 98.88           C  
ATOM    768  HA  GLU A  52       6.570  -2.307  14.190  1.00 98.88           H  
ATOM    769  C   GLU A  52       7.238  -0.928  12.720  1.00 98.88           C  
ATOM    770  CB  GLU A  52       8.116  -3.316  13.093  1.00 98.88           C  
ATOM    771  HB2 GLU A  52       7.822  -4.278  13.513  1.00 98.88           H  
ATOM    772  HB3 GLU A  52       8.380  -3.478  12.048  1.00 98.88           H  
ATOM    773  O   GLU A  52       7.437  -0.053  13.565  1.00 98.88           O  
ATOM    774  CG  GLU A  52       9.373  -2.829  13.827  1.00 98.88           C  
ATOM    775  HG2 GLU A  52      10.133  -3.607  13.749  1.00 98.88           H  
ATOM    776  HG3 GLU A  52       9.756  -1.950  13.309  1.00 98.88           H  
ATOM    777  CD  GLU A  52       9.169  -2.481  15.309  1.00 98.88           C  
ATOM    778  OE1 GLU A  52      10.057  -1.806  15.872  1.00 98.88           O  
ATOM    779  OE2 GLU A  52       8.117  -2.781  15.919  1.00 98.88           O  
ATOM    780  N   THR A  53       7.211  -0.643  11.415  1.00 98.91           N  
ATOM    781  H   THR A  53       7.056  -1.401  10.765  1.00 98.91           H  
ATOM    782  CA  THR A  53       7.414   0.709  10.871  1.00 98.91           C  
ATOM    783  HA  THR A  53       8.386   1.077  11.200  1.00 98.91           H  
ATOM    784  C   THR A  53       6.355   1.681  11.402  1.00 98.91           C  
ATOM    785  CB  THR A  53       7.423   0.688   9.334  1.00 98.91           C  
ATOM    786  HB  THR A  53       6.474   0.302   8.963  1.00 98.91           H  
ATOM    787  O   THR A  53       6.692   2.653  12.078  1.00 98.91           O  
ATOM    788  CG2 THR A  53       7.676   2.065   8.722  1.00 98.91           C  
ATOM    789 HG21 THR A  53       7.726   1.968   7.637  1.00 98.91           H  
ATOM    790 HG22 THR A  53       8.618   2.471   9.089  1.00 98.91           H  
ATOM    791 HG23 THR A  53       6.861   2.746   8.966  1.00 98.91           H  
ATOM    792  OG1 THR A  53       8.467  -0.136   8.875  1.00 98.91           O  
ATOM    793  HG1 THR A  53       8.219  -1.053   9.015  1.00 98.91           H  
ATOM    794  N   PHE A  54       5.066   1.399  11.188  1.00 98.89           N  
ATOM    795  H   PHE A  54       4.826   0.563  10.673  1.00 98.89           H  
ATOM    796  CA  PHE A  54       3.983   2.293  11.610  1.00 98.89           C  
ATOM    797  HA  PHE A  54       4.252   3.305  11.305  1.00 98.89           H  
ATOM    798  C   PHE A  54       3.806   2.362  13.136  1.00 98.89           C  
ATOM    799  CB  PHE A  54       2.689   1.934  10.866  1.00 98.89           C  
ATOM    800  HB2 PHE A  54       1.844   2.368  11.400  1.00 98.89           H  
ATOM    801  HB3 PHE A  54       2.547   0.853  10.858  1.00 98.89           H  
ATOM    802  O   PHE A  54       3.437   3.418  13.653  1.00 98.89           O  
ATOM    803  CG  PHE A  54       2.662   2.484   9.451  1.00 98.89           C  
ATOM    804  CD1 PHE A  54       2.386   3.850   9.249  1.00 98.89           C  
ATOM    805  HD1 PHE A  54       2.173   4.493  10.090  1.00 98.89           H  
ATOM    806  CD2 PHE A  54       2.939   1.661   8.342  1.00 98.89           C  
ATOM    807  HD2 PHE A  54       3.146   0.610   8.479  1.00 98.89           H  
ATOM    808  CE1 PHE A  54       2.410   4.397   7.955  1.00 98.89           C  
ATOM    809  HE1 PHE A  54       2.216   5.449   7.809  1.00 98.89           H  
ATOM    810  CE2 PHE A  54       2.959   2.207   7.046  1.00 98.89           C  
ATOM    811  HE2 PHE A  54       3.183   1.581   6.195  1.00 98.89           H  
ATOM    812  CZ  PHE A  54       2.702   3.576   6.853  1.00 98.89           C  
ATOM    813  HZ  PHE A  54       2.734   3.999   5.860  1.00 98.89           H  
ATOM    814  N   ARG A  55       4.164   1.307  13.887  1.00 98.81           N  
ATOM    815  H   ARG A  55       4.422   0.450  13.418  1.00 98.81           H  
ATOM    816  CA  ARG A  55       4.244   1.355  15.359  1.00 98.81           C  
ATOM    817  HA  ARG A  55       3.285   1.702  15.746  1.00 98.81           H  
ATOM    818  C   ARG A  55       5.310   2.349  15.833  1.00 98.81           C  
ATOM    819  CB  ARG A  55       4.531  -0.058  15.896  1.00 98.81           C  
ATOM    820  HB2 ARG A  55       5.520  -0.365  15.555  1.00 98.81           H  
ATOM    821  HB3 ARG A  55       3.796  -0.752  15.488  1.00 98.81           H  
ATOM    822  O   ARG A  55       5.077   3.094  16.786  1.00 98.81           O  
ATOM    823  CG  ARG A  55       4.452  -0.155  17.428  1.00 98.81           C  
ATOM    824  HG2 ARG A  55       3.402  -0.155  17.721  1.00 98.81           H  
ATOM    825  HG3 ARG A  55       4.920   0.715  17.889  1.00 98.81           H  
ATOM    826  CD  ARG A  55       5.125  -1.430  17.966  1.00 98.81           C  
ATOM    827  HD2 ARG A  55       4.698  -2.295  17.458  1.00 98.81           H  
ATOM    828  HD3 ARG A  55       4.908  -1.524  19.030  1.00 98.81           H  
ATOM    829  NE  ARG A  55       6.590  -1.436  17.769  1.00 98.81           N  
ATOM    830  HE  ARG A  55       6.976  -2.074  17.088  1.00 98.81           H  
ATOM    831  NH1 ARG A  55       7.191   0.285  19.175  1.00 98.81           N  
ATOM    832 HH11 ARG A  55       7.945   0.835  19.561  1.00 98.81           H  
ATOM    833 HH12 ARG A  55       6.228   0.395  19.459  1.00 98.81           H  
ATOM    834  NH2 ARG A  55       8.733  -0.714  17.962  1.00 98.81           N  
ATOM    835 HH21 ARG A  55       8.993  -1.397  17.265  1.00 98.81           H  
ATOM    836 HH22 ARG A  55       9.313   0.112  17.976  1.00 98.81           H  
ATOM    837  CZ  ARG A  55       7.490  -0.633  18.301  1.00 98.81           C  
ATOM    838  N   ASN A  56       6.469   2.405  15.175  1.00 98.71           N  
ATOM    839  H   ASN A  56       6.625   1.766  14.408  1.00 98.71           H  
ATOM    840  CA  ASN A  56       7.499   3.395  15.501  1.00 98.71           C  
ATOM    841  HA  ASN A  56       7.619   3.410  16.585  1.00 98.71           H  
ATOM    842  C   ASN A  56       7.073   4.824  15.118  1.00 98.71           C  
ATOM    843  CB  ASN A  56       8.845   2.970  14.897  1.00 98.71           C  
ATOM    844  HB2 ASN A  56       9.553   3.796  14.959  1.00 98.71           H  
ATOM    845  HB3 ASN A  56       8.714   2.718  13.845  1.00 98.71           H  
ATOM    846  O   ASN A  56       7.370   5.749  15.877  1.00 98.71           O  
ATOM    847  CG  ASN A  56       9.448   1.798  15.655  1.00 98.71           C  
ATOM    848  ND2 ASN A  56       9.863   0.775  14.954  1.00 98.71           N  
ATOM    849 HD21 ASN A  56      10.136  -0.063  15.445  1.00 98.71           H  
ATOM    850 HD22 ASN A  56       9.547   0.685  13.999  1.00 98.71           H  
ATOM    851  OD1 ASN A  56       9.525   1.793  16.879  1.00 98.71           O  
ATOM    852  N   LEU A  57       6.273   4.988  14.057  1.00 98.83           N  
ATOM    853  H   LEU A  57       6.129   4.189  13.456  1.00 98.83           H  
ATOM    854  CA  LEU A  57       5.568   6.233  13.700  1.00 98.83           C  
ATOM    855  HA  LEU A  57       6.243   7.069  13.883  1.00 98.83           H  
ATOM    856  C   LEU A  57       4.318   6.524  14.568  1.00 98.83           C  
ATOM    857  CB  LEU A  57       5.220   6.231  12.196  1.00 98.83           C  
ATOM    858  HB2 LEU A  57       4.745   7.182  11.952  1.00 98.83           H  
ATOM    859  HB3 LEU A  57       4.490   5.443  12.013  1.00 98.83           H  
ATOM    860  O   LEU A  57       3.522   7.392  14.229  1.00 98.83           O  
ATOM    861  CG  LEU A  57       6.396   6.030  11.226  1.00 98.83           C  
ATOM    862  HG  LEU A  57       6.865   5.065  11.416  1.00 98.83           H  
ATOM    863  CD1 LEU A  57       5.885   6.026   9.786  1.00 98.83           C  
ATOM    864 HD11 LEU A  57       6.715   5.828   9.108  1.00 98.83           H  
ATOM    865 HD12 LEU A  57       5.447   6.993   9.538  1.00 98.83           H  
ATOM    866 HD13 LEU A  57       5.134   5.247   9.655  1.00 98.83           H  
ATOM    867  CD2 LEU A  57       7.467   7.107  11.364  1.00 98.83           C  
ATOM    868 HD21 LEU A  57       7.892   7.099  12.368  1.00 98.83           H  
ATOM    869 HD22 LEU A  57       8.269   6.898  10.656  1.00 98.83           H  
ATOM    870 HD23 LEU A  57       7.043   8.089  11.157  1.00 98.83           H  
ATOM    871  N   LYS A  58       4.141   5.817  15.695  1.00 98.69           N  
ATOM    872  H   LYS A  58       4.792   5.062  15.860  1.00 98.69           H  
ATOM    873  CA  LYS A  58       3.094   6.036  16.717  1.00 98.69           C  
ATOM    874  HA  LYS A  58       3.231   5.256  17.467  1.00 98.69           H  
ATOM    875  C   LYS A  58       1.640   5.837  16.246  1.00 98.69           C  
ATOM    876  CB  LYS A  58       3.283   7.392  17.437  1.00 98.69           C  
ATOM    877  HB2 LYS A  58       2.873   8.178  16.803  1.00 98.69           H  
ATOM    878  HB3 LYS A  58       2.692   7.384  18.353  1.00 98.69           H  
ATOM    879  O   LYS A  58       0.718   6.319  16.901  1.00 98.69           O  
ATOM    880  CG  LYS A  58       4.722   7.804  17.789  1.00 98.69           C  
ATOM    881  HG2 LYS A  58       4.676   8.777  18.277  1.00 98.69           H  
ATOM    882  HG3 LYS A  58       5.304   7.925  16.875  1.00 98.69           H  
ATOM    883  CD  LYS A  58       5.436   6.820  18.724  1.00 98.69           C  
ATOM    884  HD2 LYS A  58       4.851   6.725  19.639  1.00 98.69           H  
ATOM    885  HD3 LYS A  58       5.514   5.840  18.253  1.00 98.69           H  
ATOM    886  CE  LYS A  58       6.824   7.378  19.070  1.00 98.69           C  
ATOM    887  HE2 LYS A  58       6.862   8.421  18.755  1.00 98.69           H  
ATOM    888  HE3 LYS A  58       6.950   7.362  20.153  1.00 98.69           H  
ATOM    889  NZ  LYS A  58       7.913   6.617  18.417  1.00 98.69           N  
ATOM    890  HZ1 LYS A  58       8.803   7.078  18.542  1.00 98.69           H  
ATOM    891  HZ2 LYS A  58       7.739   6.563  17.424  1.00 98.69           H  
ATOM    892  HZ3 LYS A  58       7.960   5.670  18.764  1.00 98.69           H  
ATOM    893  N   TYR A  59       1.415   5.097  15.160  1.00 98.91           N  
ATOM    894  H   TYR A  59       2.206   4.710  14.667  1.00 98.91           H  
ATOM    895  CA  TYR A  59       0.066   4.717  14.725  1.00 98.91           C  
ATOM    896  HA  TYR A  59      -0.595   5.575  14.844  1.00 98.91           H  
ATOM    897  C   TYR A  59      -0.515   3.572  15.565  1.00 98.91           C  
ATOM    898  CB  TYR A  59       0.066   4.336  13.241  1.00 98.91           C  
ATOM    899  HB2 TYR A  59      -0.857   3.800  13.020  1.00 98.91           H  
ATOM    900  HB3 TYR A  59       0.890   3.650  13.042  1.00 98.91           H  
ATOM    901  O   TYR A  59       0.195   2.654  15.985  1.00 98.91           O  
ATOM    902  CG  TYR A  59       0.153   5.524  12.308  1.00 98.91           C  
ATOM    903  CD1 TYR A  59      -1.022   6.042  11.738  1.00 98.91           C  
ATOM    904  HD1 TYR A  59      -1.975   5.579  11.943  1.00 98.91           H  
ATOM    905  CD2 TYR A  59       1.391   6.134  12.037  1.00 98.91           C  
ATOM    906  HD2 TYR A  59       2.291   5.755  12.497  1.00 98.91           H  
ATOM    907  CE1 TYR A  59      -0.966   7.179  10.916  1.00 98.91           C  
ATOM    908  HE1 TYR A  59      -1.876   7.581  10.497  1.00 98.91           H  
ATOM    909  CE2 TYR A  59       1.457   7.256  11.188  1.00 98.91           C  
ATOM    910  HE2 TYR A  59       2.402   7.740  10.985  1.00 98.91           H  
ATOM    911  OH  TYR A  59       0.326   8.897   9.853  1.00 98.91           O  
ATOM    912  HH  TYR A  59      -0.553   9.250   9.697  1.00 98.91           H  
ATOM    913  CZ  TYR A  59       0.275   7.789  10.633  1.00 98.91           C  
ATOM    914  N   GLU A  60      -1.838   3.567  15.723  1.00 98.86           N  
ATOM    915  H   GLU A  60      -2.367   4.342  15.348  1.00 98.86           H  
ATOM    916  CA  GLU A  60      -2.590   2.419  16.231  1.00 98.86           C  
ATOM    917  HA  GLU A  60      -2.057   1.995  17.082  1.00 98.86           H  
ATOM    918  C   GLU A  60      -2.679   1.354  15.117  1.00 98.86           C  
ATOM    919  CB  GLU A  60      -3.970   2.890  16.727  1.00 98.86           C  
ATOM    920  HB2 GLU A  60      -3.846   3.761  17.370  1.00 98.86           H  
ATOM    921  HB3 GLU A  60      -4.558   3.188  15.860  1.00 98.86           H  
ATOM    922  O   GLU A  60      -3.547   1.407  14.241  1.00 98.86           O  
ATOM    923  CG  GLU A  60      -4.715   1.802  17.517  1.00 98.86           C  
ATOM    924  HG2 GLU A  60      -4.287   1.736  18.518  1.00 98.86           H  
ATOM    925  HG3 GLU A  60      -4.550   0.841  17.031  1.00 98.86           H  
ATOM    926  CD  GLU A  60      -6.232   2.048  17.614  1.00 98.86           C  
ATOM    927  OE1 GLU A  60      -6.983   1.072  17.377  1.00 98.86           O  
ATOM    928  OE2 GLU A  60      -6.686   3.184  17.873  1.00 98.86           O  
ATOM    929  N   VAL A  61      -1.731   0.409  15.097  1.00 98.91           N  
ATOM    930  H   VAL A  61      -0.972   0.492  15.758  1.00 98.91           H  
ATOM    931  CA  VAL A  61      -1.633  -0.582  14.011  1.00 98.91           C  
ATOM    932  HA  VAL A  61      -1.963  -0.080  13.101  1.00 98.91           H  
ATOM    933  C   VAL A  61      -2.544  -1.791  14.236  1.00 98.91           C  
ATOM    934  CB  VAL A  61      -0.196  -1.054  13.729  1.00 98.91           C  
ATOM    935  HB  VAL A  61       0.138  -1.718  14.526  1.00 98.91           H  
ATOM    936  O   VAL A  61      -2.298  -2.622  15.122  1.00 98.91           O  
ATOM    937  CG1 VAL A  61      -0.200  -1.825  12.404  1.00 98.91           C  
ATOM    938 HG11 VAL A  61       0.809  -2.168  12.180  1.00 98.91           H  
ATOM    939 HG12 VAL A  61      -0.538  -1.182  11.591  1.00 98.91           H  
ATOM    940 HG13 VAL A  61      -0.844  -2.703  12.456  1.00 98.91           H  
ATOM    941  CG2 VAL A  61       0.818   0.090  13.613  1.00 98.91           C  
ATOM    942 HG21 VAL A  61       0.483   0.823  12.879  1.00 98.91           H  
ATOM    943 HG22 VAL A  61       1.787  -0.305  13.308  1.00 98.91           H  
ATOM    944 HG23 VAL A  61       0.941   0.583  14.577  1.00 98.91           H  
ATOM    945  N   ARG A  62      -3.532  -1.959  13.351  1.00 98.89           N  
ATOM    946  H   ARG A  62      -3.609  -1.266  12.621  1.00 98.89           H  
ATOM    947  CA  ARG A  62      -4.457  -3.101  13.315  1.00 98.89           C  
ATOM    948  HA  ARG A  62      -4.308  -3.718  14.201  1.00 98.89           H  
ATOM    949  C   ARG A  62      -4.187  -3.969  12.082  1.00 98.89           C  
ATOM    950  CB  ARG A  62      -5.913  -2.604  13.336  1.00 98.89           C  
ATOM    951  HB2 ARG A  62      -6.565  -3.476  13.384  1.00 98.89           H  
ATOM    952  HB3 ARG A  62      -6.119  -2.083  12.401  1.00 98.89           H  
ATOM    953  O   ARG A  62      -4.617  -3.640  10.979  1.00 98.89           O  
ATOM    954  CG  ARG A  62      -6.264  -1.657  14.499  1.00 98.89           C  
ATOM    955  HG2 ARG A  62      -5.992  -2.112  15.452  1.00 98.89           H  
ATOM    956  HG3 ARG A  62      -5.727  -0.716  14.382  1.00 98.89           H  
ATOM    957  CD  ARG A  62      -7.772  -1.388  14.467  1.00 98.89           C  
ATOM    958  HD2 ARG A  62      -8.304  -2.305  14.724  1.00 98.89           H  
ATOM    959  HD3 ARG A  62      -8.045  -1.099  13.452  1.00 98.89           H  
ATOM    960  NE  ARG A  62      -8.180  -0.318  15.389  1.00 98.89           N  
ATOM    961  HE  ARG A  62      -7.544  -0.020  16.115  1.00 98.89           H  
ATOM    962  NH1 ARG A  62     -10.187   0.178  14.429  1.00 98.89           N  
ATOM    963 HH11 ARG A  62     -10.955   0.829  14.347  1.00 98.89           H  
ATOM    964 HH12 ARG A  62     -10.077  -0.560  13.747  1.00 98.89           H  
ATOM    965  NH2 ARG A  62      -9.452   1.406  16.131  1.00 98.89           N  
ATOM    966 HH21 ARG A  62      -8.700   1.602  16.776  1.00 98.89           H  
ATOM    967 HH22 ARG A  62     -10.216   2.047  15.975  1.00 98.89           H  
ATOM    968  CZ  ARG A  62      -9.273   0.413  15.318  1.00 98.89           C  
ATOM    969  N   ASN A  63      -3.502  -5.094  12.274  1.00 98.88           N  
ATOM    970  H   ASN A  63      -3.164  -5.305  13.202  1.00 98.88           H  
ATOM    971  CA  ASN A  63      -3.351  -6.116  11.235  1.00 98.88           C  
ATOM    972  HA  ASN A  63      -3.212  -5.622  10.273  1.00 98.88           H  
ATOM    973  C   ASN A  63      -4.626  -6.971  11.130  1.00 98.88           C  
ATOM    974  CB  ASN A  63      -2.109  -6.986  11.503  1.00 98.88           C  
ATOM    975  HB2 ASN A  63      -2.167  -7.414  12.504  1.00 98.88           H  
ATOM    976  HB3 ASN A  63      -2.101  -7.813  10.794  1.00 98.88           H  
ATOM    977  O   ASN A  63      -5.252  -7.304  12.141  1.00 98.88           O  
ATOM    978  CG  ASN A  63      -0.802  -6.224  11.373  1.00 98.88           C  
ATOM    979  ND2 ASN A  63      -0.055  -6.443  10.315  1.00 98.88           N  
ATOM    980 HD21 ASN A  63      -0.349  -7.098   9.605  1.00 98.88           H  
ATOM    981 HD22 ASN A  63       0.833  -5.971  10.224  1.00 98.88           H  
ATOM    982  OD1 ASN A  63      -0.443  -5.439  12.242  1.00 98.88           O  
ATOM    983  N   LYS A  64      -4.984  -7.345   9.904  1.00 98.86           N  
ATOM    984  H   LYS A  64      -4.466  -6.958   9.128  1.00 98.86           H  
ATOM    985  CA  LYS A  64      -6.063  -8.266   9.544  1.00 98.86           C  
ATOM    986  HA  LYS A  64      -6.331  -8.892  10.394  1.00 98.86           H  
ATOM    987  C   LYS A  64      -5.551  -9.163   8.420  1.00 98.86           C  
ATOM    988  CB  LYS A  64      -7.278  -7.462   9.058  1.00 98.86           C  
ATOM    989  HB2 LYS A  64      -6.964  -6.814   8.240  1.00 98.86           H  
ATOM    990  HB3 LYS A  64      -8.011  -8.164   8.659  1.00 98.86           H  
ATOM    991  O   LYS A  64      -4.975  -8.648   7.468  1.00 98.86           O  
ATOM    992  CG  LYS A  64      -7.952  -6.592  10.131  1.00 98.86           C  
ATOM    993  HG2 LYS A  64      -8.649  -5.922   9.628  1.00 98.86           H  
ATOM    994  HG3 LYS A  64      -7.216  -5.973  10.644  1.00 98.86           H  
ATOM    995  CD  LYS A  64      -8.739  -7.427  11.147  1.00 98.86           C  
ATOM    996  HD2 LYS A  64      -9.410  -8.092  10.603  1.00 98.86           H  
ATOM    997  HD3 LYS A  64      -8.052  -8.023  11.747  1.00 98.86           H  
ATOM    998  CE  LYS A  64      -9.561  -6.504  12.053  1.00 98.86           C  
ATOM    999  HE2 LYS A  64      -8.880  -5.968  12.714  1.00 98.86           H  
ATOM   1000  HE3 LYS A  64     -10.070  -5.772  11.426  1.00 98.86           H  
ATOM   1001  NZ  LYS A  64     -10.562  -7.273  12.834  1.00 98.86           N  
ATOM   1002  HZ1 LYS A  64     -10.109  -7.964  13.415  1.00 98.86           H  
ATOM   1003  HZ2 LYS A  64     -11.117  -6.663  13.417  1.00 98.86           H  
ATOM   1004  HZ3 LYS A  64     -11.191  -7.758  12.211  1.00 98.86           H  
ATOM   1005  N   ASN A  65      -5.759 -10.470   8.528  1.00 98.91           N  
ATOM   1006  H   ASN A  65      -6.351 -10.824   9.266  1.00 98.91           H  
ATOM   1007  CA  ASN A  65      -5.254 -11.444   7.559  1.00 98.91           C  
ATOM   1008  HA  ASN A  65      -4.637 -10.932   6.820  1.00 98.91           H  
ATOM   1009  C   ASN A  65      -6.416 -12.118   6.820  1.00 98.91           C  
ATOM   1010  CB  ASN A  65      -4.373 -12.485   8.271  1.00 98.91           C  
ATOM   1011  HB2 ASN A  65      -4.003 -13.193   7.529  1.00 98.91           H  
ATOM   1012  HB3 ASN A  65      -4.991 -13.041   8.977  1.00 98.91           H  
ATOM   1013  O   ASN A  65      -7.470 -12.309   7.423  1.00 98.91           O  
ATOM   1014  CG  ASN A  65      -3.168 -11.918   9.005  1.00 98.91           C  
ATOM   1015  ND2 ASN A  65      -2.680 -12.626   9.996  1.00 98.91           N  
ATOM   1016 HD21 ASN A  65      -1.808 -12.298  10.384  1.00 98.91           H  
ATOM   1017 HD22 ASN A  65      -3.037 -13.556  10.161  1.00 98.91           H  
ATOM   1018  OD1 ASN A  65      -2.637 -10.855   8.728  1.00 98.91           O  
ATOM   1019  N   ASP A  66      -6.189 -12.505   5.565  1.00 98.86           N  
ATOM   1020  H   ASP A  66      -5.290 -12.279   5.165  1.00 98.86           H  
ATOM   1021  CA  ASP A  66      -7.052 -13.392   4.765  1.00 98.86           C  
ATOM   1022  HA  ASP A  66      -6.732 -13.266   3.731  1.00 98.86           H  
ATOM   1023  C   ASP A  66      -8.551 -13.014   4.725  1.00 98.86           C  
ATOM   1024  CB  ASP A  66      -6.770 -14.866   5.129  1.00 98.86           C  
ATOM   1025  HB2 ASP A  66      -7.468 -15.514   4.598  1.00 98.86           H  
ATOM   1026  HB3 ASP A  66      -6.923 -15.011   6.198  1.00 98.86           H  
ATOM   1027  O   ASP A  66      -9.435 -13.872   4.747  1.00 98.86           O  
ATOM   1028  CG  ASP A  66      -5.355 -15.312   4.744  1.00 98.86           C  
ATOM   1029  OD1 ASP A  66      -4.768 -14.715   3.813  1.00 98.86           O  
ATOM   1030  OD2 ASP A  66      -4.843 -16.282   5.346  1.00 98.86           O  
ATOM   1031  N   LEU A  67      -8.848 -11.716   4.601  1.00 98.89           N  
ATOM   1032  H   LEU A  67      -8.081 -11.078   4.442  1.00 98.89           H  
ATOM   1033  CA  LEU A  67     -10.219 -11.207   4.558  1.00 98.89           C  
ATOM   1034  HA  LEU A  67     -10.803 -11.731   5.314  1.00 98.89           H  
ATOM   1035  C   LEU A  67     -10.901 -11.456   3.206  1.00 98.89           C  
ATOM   1036  CB  LEU A  67     -10.252  -9.704   4.869  1.00 98.89           C  
ATOM   1037  HB2 LEU A  67      -9.672  -9.185   4.105  1.00 98.89           H  
ATOM   1038  HB3 LEU A  67     -11.289  -9.379   4.783  1.00 98.89           H  
ATOM   1039  O   LEU A  67     -10.368 -11.115   2.141  1.00 98.89           O  
ATOM   1040  CG  LEU A  67      -9.728  -9.269   6.244  1.00 98.89           C  
ATOM   1041  HG  LEU A  67      -8.646  -9.393   6.280  1.00 98.89           H  
ATOM   1042  CD1 LEU A  67     -10.058  -7.784   6.418  1.00 98.89           C  
ATOM   1043 HD11 LEU A  67     -11.138  -7.638   6.410  1.00 98.89           H  
ATOM   1044 HD12 LEU A  67      -9.652  -7.424   7.363  1.00 98.89           H  
ATOM   1045 HD13 LEU A  67      -9.614  -7.214   5.601  1.00 98.89           H  
ATOM   1046  CD2 LEU A  67     -10.351 -10.033   7.413  1.00 98.89           C  
ATOM   1047 HD21 LEU A  67     -10.016  -9.617   8.363  1.00 98.89           H  
ATOM   1048 HD22 LEU A  67     -11.439  -9.997   7.354  1.00 98.89           H  
ATOM   1049 HD23 LEU A  67     -10.039 -11.077   7.371  1.00 98.89           H  
ATOM   1050  N   THR A  68     -12.142 -11.938   3.256  1.00 98.79           N  
ATOM   1051  H   THR A  68     -12.516 -12.200   4.157  1.00 98.79           H  
ATOM   1052  CA  THR A  68     -13.056 -11.954   2.106  1.00 98.79           C  
ATOM   1053  HA  THR A  68     -12.571 -12.486   1.288  1.00 98.79           H  
ATOM   1054  C   THR A  68     -13.381 -10.538   1.625  1.00 98.79           C  
ATOM   1055  CB  THR A  68     -14.372 -12.679   2.419  1.00 98.79           C  
ATOM   1056  HB  THR A  68     -15.010 -12.624   1.538  1.00 98.79           H  
ATOM   1057  O   THR A  68     -13.238  -9.546   2.344  1.00 98.79           O  
ATOM   1058  CG2 THR A  68     -14.182 -14.154   2.768  1.00 98.79           C  
ATOM   1059 HG21 THR A  68     -13.700 -14.670   1.938  1.00 98.79           H  
ATOM   1060 HG22 THR A  68     -13.559 -14.257   3.656  1.00 98.79           H  
ATOM   1061 HG23 THR A  68     -15.153 -14.608   2.962  1.00 98.79           H  
ATOM   1062  OG1 THR A  68     -15.050 -12.042   3.468  1.00 98.79           O  
ATOM   1063  HG1 THR A  68     -14.565 -12.263   4.267  1.00 98.79           H  
ATOM   1064  N   ARG A  69     -13.866 -10.415   0.386  1.00 98.63           N  
ATOM   1065  H   ARG A  69     -14.016 -11.260  -0.147  1.00 98.63           H  
ATOM   1066  CA  ARG A  69     -14.270  -9.128  -0.204  1.00 98.63           C  
ATOM   1067  HA  ARG A  69     -13.428  -8.441  -0.130  1.00 98.63           H  
ATOM   1068  C   ARG A  69     -15.425  -8.477   0.576  1.00 98.63           C  
ATOM   1069  CB  ARG A  69     -14.588  -9.352  -1.697  1.00 98.63           C  
ATOM   1070  HB2 ARG A  69     -14.665  -8.403  -2.227  1.00 98.63           H  
ATOM   1071  HB3 ARG A  69     -13.788  -9.940  -2.147  1.00 98.63           H  
ATOM   1072  O   ARG A  69     -15.536  -7.253   0.596  1.00 98.63           O  
ATOM   1073  CG  ARG A  69     -15.913 -10.075  -1.869  1.00 98.63           C  
ATOM   1074  HG2 ARG A  69     -16.717  -9.428  -1.518  1.00 98.63           H  
ATOM   1075  HG3 ARG A  69     -15.891 -10.974  -1.253  1.00 98.63           H  
ATOM   1076  CD  ARG A  69     -16.250 -10.509  -3.284  1.00 98.63           C  
ATOM   1077  HD2 ARG A  69     -16.280  -9.639  -3.940  1.00 98.63           H  
ATOM   1078  HD3 ARG A  69     -15.504 -11.224  -3.632  1.00 98.63           H  
ATOM   1079  NE  ARG A  69     -17.564 -11.143  -3.180  1.00 98.63           N  
ATOM   1080  HE  ARG A  69     -17.905 -11.272  -2.239  1.00 98.63           H  
ATOM   1081  NH1 ARG A  69     -18.155 -11.441  -5.371  1.00 98.63           N  
ATOM   1082 HH11 ARG A  69     -17.244 -11.097  -5.638  1.00 98.63           H  
ATOM   1083 HH12 ARG A  69     -18.825 -11.763  -6.055  1.00 98.63           H  
ATOM   1084  NH2 ARG A  69     -19.564 -11.951  -3.676  1.00 98.63           N  
ATOM   1085 HH21 ARG A  69     -19.699 -11.898  -2.676  1.00 98.63           H  
ATOM   1086 HH22 ARG A  69     -20.286 -12.289  -4.297  1.00 98.63           H  
ATOM   1087  CZ  ARG A  69     -18.416 -11.513  -4.096  1.00 98.63           C  
ATOM   1088  N   GLU A  70     -16.273  -9.282   1.222  1.00 98.77           N  
ATOM   1089  H   GLU A  70     -16.174 -10.280   1.104  1.00 98.77           H  
ATOM   1090  CA  GLU A  70     -17.312  -8.824   2.143  1.00 98.77           C  
ATOM   1091  HA  GLU A  70     -17.865  -8.008   1.676  1.00 98.77           H  
ATOM   1092  C   GLU A  70     -16.700  -8.247   3.433  1.00 98.77           C  
ATOM   1093  CB  GLU A  70     -18.309  -9.963   2.440  1.00 98.77           C  
ATOM   1094  HB2 GLU A  70     -17.775 -10.845   2.792  1.00 98.77           H  
ATOM   1095  HB3 GLU A  70     -18.948  -9.626   3.256  1.00 98.77           H  
ATOM   1096  O   GLU A  70     -16.993  -7.099   3.769  1.00 98.77           O  
ATOM   1097  CG  GLU A  70     -19.243 -10.340   1.266  1.00 98.77           C  
ATOM   1098  HG2 GLU A  70     -19.654  -9.423   0.844  1.00 98.77           H  
ATOM   1099  HG3 GLU A  70     -20.079 -10.907   1.675  1.00 98.77           H  
ATOM   1100  CD  GLU A  70     -18.611 -11.182   0.141  1.00 98.77           C  
ATOM   1101  OE1 GLU A  70     -19.201 -11.254  -0.969  1.00 98.77           O  
ATOM   1102  OE2 GLU A  70     -17.511 -11.742   0.327  1.00 98.77           O  
ATOM   1103  N   GLU A  71     -15.790  -8.971   4.096  1.00 98.88           N  
ATOM   1104  H   GLU A  71     -15.578  -9.903   3.772  1.00 98.88           H  
ATOM   1105  CA  GLU A  71     -15.120  -8.518   5.330  1.00 98.88           C  
ATOM   1106  HA  GLU A  71     -15.872  -8.269   6.079  1.00 98.88           H  
ATOM   1107  C   GLU A  71     -14.248  -7.271   5.120  1.00 98.88           C  
ATOM   1108  CB  GLU A  71     -14.237  -9.640   5.888  1.00 98.88           C  
ATOM   1109  HB2 GLU A  71     -13.595  -9.232   6.669  1.00 98.88           H  
ATOM   1110  HB3 GLU A  71     -13.598 -10.000   5.082  1.00 98.88           H  
ATOM   1111  O   GLU A  71     -14.215  -6.397   5.984  1.00 98.88           O  
ATOM   1112  CG  GLU A  71     -15.040 -10.799   6.493  1.00 98.88           C  
ATOM   1113  HG2 GLU A  71     -15.445 -10.485   7.455  1.00 98.88           H  
ATOM   1114  HG3 GLU A  71     -15.879 -11.051   5.843  1.00 98.88           H  
ATOM   1115  CD  GLU A  71     -14.149 -12.034   6.655  1.00 98.88           C  
ATOM   1116  OE1 GLU A  71     -13.984 -12.507   7.798  1.00 98.88           O  
ATOM   1117  OE2 GLU A  71     -13.626 -12.482   5.605  1.00 98.88           O  
ATOM   1118  N   ILE A  72     -13.583  -7.129   3.966  1.00 98.90           N  
ATOM   1119  H   ILE A  72     -13.584  -7.912   3.327  1.00 98.90           H  
ATOM   1120  CA  ILE A  72     -12.857  -5.896   3.604  1.00 98.90           C  
ATOM   1121  HA  ILE A  72     -12.122  -5.682   4.380  1.00 98.90           H  
ATOM   1122  C   ILE A  72     -13.821  -4.702   3.551  1.00 98.90           C  
ATOM   1123  CB  ILE A  72     -12.112  -6.071   2.256  1.00 98.90           C  
ATOM   1124  HB  ILE A  72     -12.820  -6.451   1.519  1.00 98.90           H  
ATOM   1125  O   ILE A  72     -13.529  -3.630   4.086  1.00 98.90           O  
ATOM   1126  CG1 ILE A  72     -10.965  -7.093   2.411  1.00 98.90           C  
ATOM   1127 HG12 ILE A  72     -11.363  -8.012   2.840  1.00 98.90           H  
ATOM   1128 HG13 ILE A  72     -10.221  -6.707   3.107  1.00 98.90           H  
ATOM   1129  CG2 ILE A  72     -11.552  -4.730   1.735  1.00 98.90           C  
ATOM   1130 HG21 ILE A  72     -12.357  -4.022   1.536  1.00 98.90           H  
ATOM   1131 HG22 ILE A  72     -11.023  -4.878   0.793  1.00 98.90           H  
ATOM   1132 HG23 ILE A  72     -10.866  -4.300   2.465  1.00 98.90           H  
ATOM   1133  CD1 ILE A  72     -10.266  -7.473   1.101  1.00 98.90           C  
ATOM   1134 HD11 ILE A  72      -9.591  -8.307   1.296  1.00 98.90           H  
ATOM   1135 HD12 ILE A  72     -11.004  -7.774   0.358  1.00 98.90           H  
ATOM   1136 HD13 ILE A  72      -9.675  -6.640   0.723  1.00 98.90           H  
ATOM   1137  N   VAL A  73     -14.984  -4.875   2.916  1.00 98.84           N  
ATOM   1138  H   VAL A  73     -15.194  -5.798   2.563  1.00 98.84           H  
ATOM   1139  CA  VAL A  73     -15.994  -3.816   2.768  1.00 98.84           C  
ATOM   1140  HA  VAL A  73     -15.490  -2.902   2.454  1.00 98.84           H  
ATOM   1141  C   VAL A  73     -16.676  -3.490   4.100  1.00 98.84           C  
ATOM   1142  CB  VAL A  73     -17.004  -4.209   1.670  1.00 98.84           C  
ATOM   1143  HB  VAL A  73     -17.327  -5.238   1.828  1.00 98.84           H  
ATOM   1144  O   VAL A  73     -17.034  -2.333   4.319  1.00 98.84           O  
ATOM   1145  CG1 VAL A  73     -18.261  -3.325   1.620  1.00 98.84           C  
ATOM   1146 HG11 VAL A  73     -17.974  -2.281   1.498  1.00 98.84           H  
ATOM   1147 HG12 VAL A  73     -18.901  -3.643   0.797  1.00 98.84           H  
ATOM   1148 HG13 VAL A  73     -18.822  -3.441   2.548  1.00 98.84           H  
ATOM   1149  CG2 VAL A  73     -16.341  -4.106   0.288  1.00 98.84           C  
ATOM   1150 HG21 VAL A  73     -15.415  -4.680   0.278  1.00 98.84           H  
ATOM   1151 HG22 VAL A  73     -16.999  -4.530  -0.470  1.00 98.84           H  
ATOM   1152 HG23 VAL A  73     -16.103  -3.068   0.054  1.00 98.84           H  
ATOM   1153  N   GLU A  74     -16.848  -4.464   4.991  1.00 98.82           N  
ATOM   1154  H   GLU A  74     -16.592  -5.407   4.734  1.00 98.82           H  
ATOM   1155  CA  GLU A  74     -17.354  -4.248   6.351  1.00 98.82           C  
ATOM   1156  HA  GLU A  74     -18.232  -3.604   6.304  1.00 98.82           H  
ATOM   1157  C   GLU A  74     -16.327  -3.527   7.233  1.00 98.82           C  
ATOM   1158  CB  GLU A  74     -17.802  -5.590   6.941  1.00 98.82           C  
ATOM   1159  HB2 GLU A  74     -16.947  -6.260   7.032  1.00 98.82           H  
ATOM   1160  HB3 GLU A  74     -18.523  -6.037   6.256  1.00 98.82           H  
ATOM   1161  O   GLU A  74     -16.630  -2.465   7.776  1.00 98.82           O  
ATOM   1162  CG  GLU A  74     -18.467  -5.413   8.310  1.00 98.82           C  
ATOM   1163  HG2 GLU A  74     -19.161  -4.574   8.259  1.00 98.82           H  
ATOM   1164  HG3 GLU A  74     -17.707  -5.183   9.056  1.00 98.82           H  
ATOM   1165  CD  GLU A  74     -19.223  -6.686   8.697  1.00 98.82           C  
ATOM   1166  OE1 GLU A  74     -20.474  -6.643   8.633  1.00 98.82           O  
ATOM   1167  OE2 GLU A  74     -18.542  -7.694   8.986  1.00 98.82           O  
ATOM   1168  N   LEU A  75     -15.083  -4.012   7.283  1.00 98.89           N  
ATOM   1169  H   LEU A  75     -14.896  -4.885   6.810  1.00 98.89           H  
ATOM   1170  CA  LEU A  75     -13.988  -3.392   8.033  1.00 98.89           C  
ATOM   1171  HA  LEU A  75     -14.236  -3.422   9.094  1.00 98.89           H  
ATOM   1172  C   LEU A  75     -13.777  -1.924   7.640  1.00 98.89           C  
ATOM   1173  CB  LEU A  75     -12.713  -4.212   7.775  1.00 98.89           C  
ATOM   1174  HB2 LEU A  75     -12.871  -5.229   8.132  1.00 98.89           H  
ATOM   1175  HB3 LEU A  75     -12.552  -4.263   6.698  1.00 98.89           H  
ATOM   1176  O   LEU A  75     -13.668  -1.061   8.507  1.00 98.89           O  
ATOM   1177  CG  LEU A  75     -11.440  -3.639   8.424  1.00 98.89           C  
ATOM   1178  HG  LEU A  75     -11.287  -2.605   8.115  1.00 98.89           H  
ATOM   1179  CD1 LEU A  75     -11.488  -3.701   9.953  1.00 98.89           C  
ATOM   1180 HD11 LEU A  75     -11.692  -4.723  10.274  1.00 98.89           H  
ATOM   1181 HD12 LEU A  75     -12.282  -3.048  10.314  1.00 98.89           H  
ATOM   1182 HD13 LEU A  75     -10.540  -3.354  10.363  1.00 98.89           H  
ATOM   1183  CD2 LEU A  75     -10.241  -4.447   7.945  1.00 98.89           C  
ATOM   1184 HD21 LEU A  75     -10.372  -5.489   8.237  1.00 98.89           H  
ATOM   1185 HD22 LEU A  75     -10.177  -4.395   6.858  1.00 98.89           H  
ATOM   1186 HD23 LEU A  75      -9.320  -4.046   8.369  1.00 98.89           H  
ATOM   1187  N   MET A  76     -13.724  -1.629   6.340  1.00 98.84           N  
ATOM   1188  H   MET A  76     -13.799  -2.387   5.676  1.00 98.84           H  
ATOM   1189  CA  MET A  76     -13.515  -0.265   5.844  1.00 98.84           C  
ATOM   1190  HA  MET A  76     -12.674   0.186   6.371  1.00 98.84           H  
ATOM   1191  C   MET A  76     -14.714   0.642   6.128  1.00 98.84           C  
ATOM   1192  CB  MET A  76     -13.187  -0.316   4.348  1.00 98.84           C  
ATOM   1193  HB2 MET A  76     -13.958  -0.887   3.830  1.00 98.84           H  
ATOM   1194  HB3 MET A  76     -13.181   0.695   3.940  1.00 98.84           H  
ATOM   1195  O   MET A  76     -14.533   1.805   6.493  1.00 98.84           O  
ATOM   1196  CG  MET A  76     -11.816  -0.955   4.092  1.00 98.84           C  
ATOM   1197  HG2 MET A  76     -11.731  -1.146   3.022  1.00 98.84           H  
ATOM   1198  HG3 MET A  76     -11.751  -1.921   4.593  1.00 98.84           H  
ATOM   1199  SD  MET A  76     -10.401   0.068   4.590  1.00 98.84           S  
ATOM   1200  CE  MET A  76      -9.968  -0.668   6.190  1.00 98.84           C  
ATOM   1201  HE1 MET A  76      -9.058  -0.196   6.558  1.00 98.84           H  
ATOM   1202  HE2 MET A  76     -10.768  -0.511   6.913  1.00 98.84           H  
ATOM   1203  HE3 MET A  76      -9.794  -1.737   6.067  1.00 98.84           H  
ATOM   1204  N   ARG A  77     -15.937   0.105   6.046  1.00 98.74           N  
ATOM   1205  H   ARG A  77     -16.015  -0.868   5.785  1.00 98.74           H  
ATOM   1206  CA  ARG A  77     -17.150   0.815   6.458  1.00 98.74           C  
ATOM   1207  HA  ARG A  77     -17.213   1.752   5.906  1.00 98.74           H  
ATOM   1208  C   ARG A  77     -17.103   1.163   7.941  1.00 98.74           C  
ATOM   1209  CB  ARG A  77     -18.365  -0.059   6.136  1.00 98.74           C  
ATOM   1210  HB2 ARG A  77     -18.279  -0.998   6.682  1.00 98.74           H  
ATOM   1211  HB3 ARG A  77     -18.362  -0.282   5.069  1.00 98.74           H  
ATOM   1212  O   ARG A  77     -17.375   2.308   8.286  1.00 98.74           O  
ATOM   1213  CG  ARG A  77     -19.708   0.589   6.496  1.00 98.74           C  
ATOM   1214  HG2 ARG A  77     -19.646   1.054   7.480  1.00 98.74           H  
ATOM   1215  HG3 ARG A  77     -19.951   1.357   5.761  1.00 98.74           H  
ATOM   1216  CD  ARG A  77     -20.813  -0.472   6.555  1.00 98.74           C  
ATOM   1217  HD2 ARG A  77     -21.771   0.007   6.759  1.00 98.74           H  
ATOM   1218  HD3 ARG A  77     -20.591  -1.139   7.388  1.00 98.74           H  
ATOM   1219  NE  ARG A  77     -20.894  -1.279   5.325  1.00 98.74           N  
ATOM   1220  HE  ARG A  77     -20.438  -2.179   5.376  1.00 98.74           H  
ATOM   1221  NH1 ARG A  77     -22.040   0.201   3.992  1.00 98.74           N  
ATOM   1222 HH11 ARG A  77     -22.495   0.417   3.117  1.00 98.74           H  
ATOM   1223 HH12 ARG A  77     -22.026   0.865   4.754  1.00 98.74           H  
ATOM   1224  NH2 ARG A  77     -21.459  -1.801   3.192  1.00 98.74           N  
ATOM   1225 HH21 ARG A  77     -21.033  -2.706   3.337  1.00 98.74           H  
ATOM   1226 HH22 ARG A  77     -21.945  -1.594   2.332  1.00 98.74           H  
ATOM   1227  CZ  ARG A  77     -21.460  -0.953   4.180  1.00 98.74           C  
ATOM   1228  N   ASP A  78     -16.773   0.218   8.809  1.00 98.84           N  
ATOM   1229  H   ASP A  78     -16.614  -0.721   8.473  1.00 98.84           H  
ATOM   1230  CA  ASP A  78     -16.882   0.429  10.251  1.00 98.84           C  
ATOM   1231  HA  ASP A  78     -17.771   1.030  10.443  1.00 98.84           H  
ATOM   1232  C   ASP A  78     -15.733   1.269  10.808  1.00 98.84           C  
ATOM   1233  CB  ASP A  78     -17.097  -0.918  10.949  1.00 98.84           C  
ATOM   1234  HB2 ASP A  78     -16.949  -0.783  12.020  1.00 98.84           H  
ATOM   1235  HB3 ASP A  78     -16.364  -1.641  10.590  1.00 98.84           H  
ATOM   1236  O   ASP A  78     -15.978   2.175  11.603  1.00 98.84           O  
ATOM   1237  CG  ASP A  78     -18.522  -1.451  10.719  1.00 98.84           C  
ATOM   1238  OD1 ASP A  78     -19.342  -0.758  10.055  1.00 98.84           O  
ATOM   1239  OD2 ASP A  78     -18.847  -2.506  11.287  1.00 98.84           O  
ATOM   1240  N   VAL A  79     -14.519   1.114  10.274  1.00 98.87           N  
ATOM   1241  H   VAL A  79     -14.369   0.356   9.624  1.00 98.87           H  
ATOM   1242  CA  VAL A  79     -13.408   2.034  10.558  1.00 98.87           C  
ATOM   1243  HA  VAL A  79     -13.273   2.083  11.638  1.00 98.87           H  
ATOM   1244  C   VAL A  79     -13.731   3.465  10.094  1.00 98.87           C  
ATOM   1245  CB  VAL A  79     -12.101   1.494   9.948  1.00 98.87           C  
ATOM   1246  HB  VAL A  79     -12.251   1.269   8.892  1.00 98.87           H  
ATOM   1247  O   VAL A  79     -13.371   4.421  10.776  1.00 98.87           O  
ATOM   1248  CG1 VAL A  79     -10.960   2.500  10.074  1.00 98.87           C  
ATOM   1249 HG11 VAL A  79     -10.938   2.871  11.099  1.00 98.87           H  
ATOM   1250 HG12 VAL A  79     -11.112   3.336   9.392  1.00 98.87           H  
ATOM   1251 HG13 VAL A  79     -10.012   2.019   9.832  1.00 98.87           H  
ATOM   1252  CG2 VAL A  79     -11.642   0.223  10.681  1.00 98.87           C  
ATOM   1253 HG21 VAL A  79     -10.765  -0.196  10.187  1.00 98.87           H  
ATOM   1254 HG22 VAL A  79     -11.404   0.465  11.716  1.00 98.87           H  
ATOM   1255 HG23 VAL A  79     -12.435  -0.524  10.676  1.00 98.87           H  
ATOM   1256  N   SER A  80     -14.475   3.659   8.997  1.00 98.77           N  
ATOM   1257  H   SER A  80     -14.708   2.862   8.422  1.00 98.77           H  
ATOM   1258  CA  SER A  80     -14.920   5.004   8.572  1.00 98.77           C  
ATOM   1259  HA  SER A  80     -14.053   5.663   8.611  1.00 98.77           H  
ATOM   1260  C   SER A  80     -15.984   5.652   9.477  1.00 98.77           C  
ATOM   1261  CB  SER A  80     -15.385   4.997   7.113  1.00 98.77           C  
ATOM   1262  HB2 SER A  80     -14.672   4.429   6.515  1.00 98.77           H  
ATOM   1263  HB3 SER A  80     -15.387   6.024   6.747  1.00 98.77           H  
ATOM   1264  O   SER A  80     -16.180   6.866   9.399  1.00 98.77           O  
ATOM   1265  OG  SER A  80     -16.692   4.471   6.944  1.00 98.77           O  
ATOM   1266  HG  SER A  80     -16.775   3.648   7.432  1.00 98.77           H  
ATOM   1267  N   LYS A  81     -16.646   4.871  10.346  1.00 98.54           N  
ATOM   1268  H   LYS A  81     -16.404   3.891  10.373  1.00 98.54           H  
ATOM   1269  CA  LYS A  81     -17.624   5.350  11.343  1.00 98.54           C  
ATOM   1270  HA  LYS A  81     -18.095   6.266  10.985  1.00 98.54           H  
ATOM   1271  C   LYS A  81     -17.000   5.697  12.701  1.00 98.54           C  
ATOM   1272  CB  LYS A  81     -18.703   4.285  11.586  1.00 98.54           C  
ATOM   1273  HB2 LYS A  81     -18.195   3.382  11.925  1.00 98.54           H  
ATOM   1274  HB3 LYS A  81     -19.340   4.615  12.406  1.00 98.54           H  
ATOM   1275  O   LYS A  81     -17.694   6.271  13.537  1.00 98.54           O  
ATOM   1276  CG  LYS A  81     -19.622   3.943  10.404  1.00 98.54           C  
ATOM   1277  HG2 LYS A  81     -19.034   3.754   9.506  1.00 98.54           H  
ATOM   1278  HG3 LYS A  81     -20.315   4.763  10.219  1.00 98.54           H  
ATOM   1279  CD  LYS A  81     -20.386   2.673  10.809  1.00 98.54           C  
ATOM   1280  HD2 LYS A  81     -19.654   1.917  11.092  1.00 98.54           H  
ATOM   1281  HD3 LYS A  81     -20.999   2.886  11.685  1.00 98.54           H  
ATOM   1282  CE  LYS A  81     -21.267   2.082   9.712  1.00 98.54           C  
ATOM   1283  HE2 LYS A  81     -22.172   2.683   9.619  1.00 98.54           H  
ATOM   1284  HE3 LYS A  81     -20.713   2.127   8.774  1.00 98.54           H  
ATOM   1285  NZ  LYS A  81     -21.586   0.671  10.052  1.00 98.54           N  
ATOM   1286  HZ1 LYS A  81     -20.736   0.125  10.066  1.00 98.54           H  
ATOM   1287  HZ2 LYS A  81     -22.204   0.215   9.395  1.00 98.54           H  
ATOM   1288  HZ3 LYS A  81     -21.950   0.579  10.989  1.00 98.54           H  
ATOM   1289  N   GLU A  82     -15.743   5.327  12.954  1.00 98.71           N  
ATOM   1290  H   GLU A  82     -15.229   4.829  12.241  1.00 98.71           H  
ATOM   1291  CA  GLU A  82     -15.045   5.709  14.188  1.00 98.71           C  
ATOM   1292  HA  GLU A  82     -15.640   5.378  15.039  1.00 98.71           H  
ATOM   1293  C   GLU A  82     -14.895   7.234  14.309  1.00 98.71           C  
ATOM   1294  CB  GLU A  82     -13.661   5.041  14.281  1.00 98.71           C  
ATOM   1295  HB2 GLU A  82     -13.047   5.593  14.993  1.00 98.71           H  
ATOM   1296  HB3 GLU A  82     -13.169   5.085  13.309  1.00 98.71           H  
ATOM   1297  O   GLU A  82     -14.766   7.961  13.318  1.00 98.71           O  
ATOM   1298  CG  GLU A  82     -13.727   3.585  14.748  1.00 98.71           C  
ATOM   1299  HG2 GLU A  82     -14.148   3.554  15.753  1.00 98.71           H  
ATOM   1300  HG3 GLU A  82     -14.387   3.027  14.084  1.00 98.71           H  
ATOM   1301  CD  GLU A  82     -12.334   2.941  14.757  1.00 98.71           C  
ATOM   1302  OE1 GLU A  82     -12.132   1.961  14.011  1.00 98.71           O  
ATOM   1303  OE2 GLU A  82     -11.426   3.393  15.504  1.00 98.71           O  
ATOM   1304  N   ASP A  83     -14.857   7.730  15.547  1.00 98.77           N  
ATOM   1305  H   ASP A  83     -14.937   7.113  16.343  1.00 98.77           H  
ATOM   1306  CA  ASP A  83     -14.501   9.122  15.791  1.00 98.77           C  
ATOM   1307  HA  ASP A  83     -14.958   9.725  15.007  1.00 98.77           H  
ATOM   1308  C   ASP A  83     -12.981   9.321  15.703  1.00 98.77           C  
ATOM   1309  CB  ASP A  83     -15.078   9.644  17.114  1.00 98.77           C  
ATOM   1310  HB2 ASP A  83     -16.162   9.534  17.102  1.00 98.77           H  
ATOM   1311  HB3 ASP A  83     -14.675   9.067  17.946  1.00 98.77           H  
ATOM   1312  O   ASP A  83     -12.237   9.105  16.657  1.00 98.77           O  
ATOM   1313  CG  ASP A  83     -14.726  11.127  17.289  1.00 98.77           C  
ATOM   1314  OD1 ASP A  83     -14.456  11.790  16.255  1.00 98.77           O  
ATOM   1315  OD2 ASP A  83     -14.695  11.613  18.437  1.00 98.77           O  
ATOM   1316  N   HIS A  84     -12.518   9.783  14.543  1.00 98.67           N  
ATOM   1317  H   HIS A  84     -13.156   9.789  13.760  1.00 98.67           H  
ATOM   1318  CA  HIS A  84     -11.128  10.176  14.309  1.00 98.67           C  
ATOM   1319  HA  HIS A  84     -10.499   9.549  14.940  1.00 98.67           H  
ATOM   1320  C   HIS A  84     -10.819  11.625  14.723  1.00 98.67           C  
ATOM   1321  CB  HIS A  84     -10.753   9.894  12.847  1.00 98.67           C  
ATOM   1322  HB2 HIS A  84      -9.695  10.113  12.699  1.00 98.67           H  
ATOM   1323  HB3 HIS A  84     -11.325  10.560  12.200  1.00 98.67           H  
ATOM   1324  O   HIS A  84      -9.794  12.171  14.315  1.00 98.67           O  
ATOM   1325  CG  HIS A  84     -10.991   8.470  12.415  1.00 98.67           C  
ATOM   1326  CD2 HIS A  84     -12.070   8.033  11.706  1.00 98.67           C  
ATOM   1327  HD2 HIS A  84     -12.902   8.631  11.365  1.00 98.67           H  
ATOM   1328  ND1 HIS A  84     -10.167   7.379  12.713  1.00 98.67           N  
ATOM   1329  CE1 HIS A  84     -10.769   6.316  12.156  1.00 98.67           C  
ATOM   1330  HE1 HIS A  84     -10.415   5.298  12.222  1.00 98.67           H  
ATOM   1331  NE2 HIS A  84     -11.910   6.679  11.555  1.00 98.67           N  
ATOM   1332  HE2 HIS A  84     -12.577   6.033  11.158  1.00 98.67           H  
ATOM   1333  N   SER A  85     -11.668  12.300  15.510  1.00 98.40           N  
ATOM   1334  H   SER A  85     -12.528  11.859  15.803  1.00 98.40           H  
ATOM   1335  CA  SER A  85     -11.469  13.722  15.845  1.00 98.40           C  
ATOM   1336  HA  SER A  85     -11.468  14.293  14.916  1.00 98.40           H  
ATOM   1337  C   SER A  85     -10.128  13.989  16.540  1.00 98.40           C  
ATOM   1338  CB  SER A  85     -12.619  14.259  16.700  1.00 98.40           C  
ATOM   1339  HB2 SER A  85     -12.403  15.287  16.991  1.00 98.40           H  
ATOM   1340  HB3 SER A  85     -12.741  13.650  17.596  1.00 98.40           H  
ATOM   1341  O   SER A  85      -9.475  14.984  16.223  1.00 98.40           O  
ATOM   1342  OG  SER A  85     -13.806  14.240  15.939  1.00 98.40           O  
ATOM   1343  HG  SER A  85     -14.179  13.365  16.066  1.00 98.40           H  
ATOM   1344  N   LYS A  86      -9.673  13.063  17.399  1.00 98.65           N  
ATOM   1345  H   LYS A  86     -10.266  12.261  17.558  1.00 98.65           H  
ATOM   1346  CA  LYS A  86      -8.373  13.095  18.103  1.00 98.65           C  
ATOM   1347  HA  LYS A  86      -8.118  14.128  18.339  1.00 98.65           H  
ATOM   1348  C   LYS A  86      -7.182  12.550  17.302  1.00 98.65           C  
ATOM   1349  CB  LYS A  86      -8.479  12.300  19.411  1.00 98.65           C  
ATOM   1350  HB2 LYS A  86      -7.495  12.247  19.878  1.00 98.65           H  
ATOM   1351  HB3 LYS A  86      -8.791  11.281  19.183  1.00 98.65           H  
ATOM   1352  O   LYS A  86      -6.074  12.537  17.827  1.00 98.65           O  
ATOM   1353  CG  LYS A  86      -9.446  12.922  20.421  1.00 98.65           C  
ATOM   1354  HG2 LYS A  86      -9.138  13.943  20.646  1.00 98.65           H  
ATOM   1355  HG3 LYS A  86     -10.459  12.925  20.019  1.00 98.65           H  
ATOM   1356  CD  LYS A  86      -9.400  12.075  21.693  1.00 98.65           C  
ATOM   1357  HD2 LYS A  86      -8.383  12.070  22.085  1.00 98.65           H  
ATOM   1358  HD3 LYS A  86      -9.678  11.051  21.444  1.00 98.65           H  
ATOM   1359  CE  LYS A  86     -10.358  12.629  22.744  1.00 98.65           C  
ATOM   1360  HE2 LYS A  86     -10.054  13.645  22.997  1.00 98.65           H  
ATOM   1361  HE3 LYS A  86     -11.360  12.666  22.316  1.00 98.65           H  
ATOM   1362  NZ  LYS A  86     -10.340  11.761  23.943  1.00 98.65           N  
ATOM   1363  HZ1 LYS A  86      -9.403  11.704  24.314  1.00 98.65           H  
ATOM   1364  HZ2 LYS A  86     -10.620  10.827  23.682  1.00 98.65           H  
ATOM   1365  HZ3 LYS A  86     -10.968  12.109  24.654  1.00 98.65           H  
ATOM   1366  N   ARG A  87      -7.400  12.095  16.066  1.00 98.65           N  
ATOM   1367  H   ARG A  87      -8.333  12.185  15.687  1.00 98.65           H  
ATOM   1368  CA  ARG A  87      -6.387  11.465  15.208  1.00 98.65           C  
ATOM   1369  HA  ARG A  87      -5.525  11.191  15.817  1.00 98.65           H  
ATOM   1370  C   ARG A  87      -5.899  12.435  14.138  1.00 98.65           C  
ATOM   1371  CB  ARG A  87      -6.967  10.178  14.600  1.00 98.65           C  
ATOM   1372  HB2 ARG A  87      -6.304   9.824  13.811  1.00 98.65           H  
ATOM   1373  HB3 ARG A  87      -7.932  10.397  14.144  1.00 98.65           H  
ATOM   1374  O   ARG A  87      -6.735  13.060  13.490  1.00 98.65           O  
ATOM   1375  CG  ARG A  87      -7.137   9.083  15.669  1.00 98.65           C  
ATOM   1376  HG2 ARG A  87      -6.151   8.748  15.990  1.00 98.65           H  
ATOM   1377  HG3 ARG A  87      -7.665   9.491  16.530  1.00 98.65           H  
ATOM   1378  CD  ARG A  87      -7.923   7.874  15.161  1.00 98.65           C  
ATOM   1379  HD2 ARG A  87      -7.393   7.420  14.324  1.00 98.65           H  
ATOM   1380  HD3 ARG A  87      -8.897   8.217  14.812  1.00 98.65           H  
ATOM   1381  NE  ARG A  87      -8.106   6.880  16.232  1.00 98.65           N  
ATOM   1382  HE  ARG A  87      -7.568   7.017  17.075  1.00 98.65           H  
ATOM   1383  NH1 ARG A  87      -9.928   5.764  15.366  1.00 98.65           N  
ATOM   1384 HH11 ARG A  87     -10.550   4.971  15.424  1.00 98.65           H  
ATOM   1385 HH12 ARG A  87     -10.012   6.444  14.624  1.00 98.65           H  
ATOM   1386  NH2 ARG A  87      -8.960   4.997  17.197  1.00 98.65           N  
ATOM   1387 HH21 ARG A  87      -8.116   4.875  17.739  1.00 98.65           H  
ATOM   1388 HH22 ARG A  87      -9.649   4.259  17.181  1.00 98.65           H  
ATOM   1389  CZ  ARG A  87      -8.995   5.904  16.268  1.00 98.65           C  
ATOM   1390  N   SER A  88      -4.591  12.546  13.917  1.00 98.68           N  
ATOM   1391  H   SER A  88      -3.955  12.117  14.573  1.00 98.68           H  
ATOM   1392  CA  SER A  88      -4.016  13.427  12.887  1.00 98.68           C  
ATOM   1393  HA  SER A  88      -4.415  14.434  13.009  1.00 98.68           H  
ATOM   1394  C   SER A  88      -4.341  12.978  11.461  1.00 98.68           C  
ATOM   1395  CB  SER A  88      -2.490  13.498  13.029  1.00 98.68           C  
ATOM   1396  HB2 SER A  88      -2.120  14.182  12.265  1.00 98.68           H  
ATOM   1397  HB3 SER A  88      -2.052  12.515  12.859  1.00 98.68           H  
ATOM   1398  O   SER A  88      -4.549  13.804  10.578  1.00 98.68           O  
ATOM   1399  OG  SER A  88      -2.115  13.964  14.310  1.00 98.68           O  
ATOM   1400  HG  SER A  88      -1.162  13.923  14.414  1.00 98.68           H  
ATOM   1401  N   SER A  89      -4.393  11.665  11.226  1.00 98.86           N  
ATOM   1402  H   SER A  89      -4.219  11.042  12.001  1.00 98.86           H  
ATOM   1403  CA  SER A  89      -4.432  11.071   9.886  1.00 98.86           C  
ATOM   1404  HA  SER A  89      -4.980  11.726   9.208  1.00 98.86           H  
ATOM   1405  C   SER A  89      -5.114   9.697   9.868  1.00 98.86           C  
ATOM   1406  CB  SER A  89      -2.987  10.961   9.379  1.00 98.86           C  
ATOM   1407  HB2 SER A  89      -2.504  11.935   9.454  1.00 98.86           H  
ATOM   1408  HB3 SER A  89      -2.985  10.656   8.333  1.00 98.86           H  
ATOM   1409  O   SER A  89      -5.534   9.173  10.904  1.00 98.86           O  
ATOM   1410  OG  SER A  89      -2.247  10.020  10.135  1.00 98.86           O  
ATOM   1411  HG  SER A  89      -2.357  10.213  11.069  1.00 98.86           H  
ATOM   1412  N   PHE A  90      -5.200   9.089   8.685  1.00 98.90           N  
ATOM   1413  H   PHE A  90      -4.879   9.588   7.868  1.00 98.90           H  
ATOM   1414  CA  PHE A  90      -5.604   7.694   8.506  1.00 98.90           C  
ATOM   1415  HA  PHE A  90      -5.524   7.165   9.456  1.00 98.90           H  
ATOM   1416  C   PHE A  90      -4.692   6.984   7.503  1.00 98.90           C  
ATOM   1417  CB  PHE A  90      -7.066   7.656   8.050  1.00 98.90           C  
ATOM   1418  HB2 PHE A  90      -7.180   8.301   7.179  1.00 98.90           H  
ATOM   1419  HB3 PHE A  90      -7.685   8.060   8.852  1.00 98.90           H  
ATOM   1420  O   PHE A  90      -4.379   7.546   6.454  1.00 98.90           O  
ATOM   1421  CG  PHE A  90      -7.565   6.268   7.706  1.00 98.90           C  
ATOM   1422  CD1 PHE A  90      -7.763   5.888   6.364  1.00 98.90           C  
ATOM   1423  HD1 PHE A  90      -7.579   6.593   5.566  1.00 98.90           H  
ATOM   1424  CD2 PHE A  90      -7.780   5.336   8.735  1.00 98.90           C  
ATOM   1425  HD2 PHE A  90      -7.624   5.627   9.763  1.00 98.90           H  
ATOM   1426  CE1 PHE A  90      -8.182   4.581   6.058  1.00 98.90           C  
ATOM   1427  HE1 PHE A  90      -8.335   4.291   5.029  1.00 98.90           H  
ATOM   1428  CE2 PHE A  90      -8.177   4.025   8.426  1.00 98.90           C  
ATOM   1429  HE2 PHE A  90      -8.314   3.310   9.224  1.00 98.90           H  
ATOM   1430  CZ  PHE A  90      -8.386   3.647   7.089  1.00 98.90           C  
ATOM   1431  HZ  PHE A  90      -8.699   2.641   6.850  1.00 98.90           H  
ATOM   1432  N   VAL A  91      -4.304   5.741   7.798  1.00 98.94           N  
ATOM   1433  H   VAL A  91      -4.554   5.347   8.694  1.00 98.94           H  
ATOM   1434  CA  VAL A  91      -3.523   4.882   6.899  1.00 98.94           C  
ATOM   1435  HA  VAL A  91      -3.449   5.370   5.927  1.00 98.94           H  
ATOM   1436  C   VAL A  91      -4.237   3.549   6.695  1.00 98.94           C  
ATOM   1437  CB  VAL A  91      -2.081   4.672   7.408  1.00 98.94           C  
ATOM   1438  HB  VAL A  91      -2.103   4.143   8.361  1.00 98.94           H  
ATOM   1439  O   VAL A  91      -4.624   2.873   7.651  1.00 98.94           O  
ATOM   1440  CG1 VAL A  91      -1.241   3.854   6.417  1.00 98.94           C  
ATOM   1441 HG11 VAL A  91      -1.646   2.847   6.317  1.00 98.94           H  
ATOM   1442 HG12 VAL A  91      -0.219   3.767   6.784  1.00 98.94           H  
ATOM   1443 HG13 VAL A  91      -1.231   4.337   5.440  1.00 98.94           H  
ATOM   1444  CG2 VAL A  91      -1.376   6.013   7.633  1.00 98.94           C  
ATOM   1445 HG21 VAL A  91      -0.337   5.854   7.919  1.00 98.94           H  
ATOM   1446 HG22 VAL A  91      -1.873   6.561   8.433  1.00 98.94           H  
ATOM   1447 HG23 VAL A  91      -1.428   6.613   6.724  1.00 98.94           H  
ATOM   1448  N   CYS A  92      -4.359   3.136   5.437  1.00 98.94           N  
ATOM   1449  H   CYS A  92      -4.044   3.752   4.701  1.00 98.94           H  
ATOM   1450  CA  CYS A  92      -4.769   1.797   5.048  1.00 98.94           C  
ATOM   1451  HA  CYS A  92      -4.831   1.165   5.935  1.00 98.94           H  
ATOM   1452  C   CYS A  92      -3.720   1.194   4.111  1.00 98.94           C  
ATOM   1453  CB  CYS A  92      -6.162   1.869   4.422  1.00 98.94           C  
ATOM   1454  HB2 CYS A  92      -6.122   2.494   3.530  1.00 98.94           H  
ATOM   1455  HB3 CYS A  92      -6.851   2.316   5.139  1.00 98.94           H  
ATOM   1456  O   CYS A  92      -3.349   1.801   3.107  1.00 98.94           O  
ATOM   1457  SG  CYS A  92      -6.742   0.205   3.989  1.00 98.94           S  
ATOM   1458  HG  CYS A  92      -6.333  -0.419   5.098  1.00 98.94           H  
ATOM   1459  N   VAL A  93      -3.247  -0.004   4.442  1.00 98.95           N  
ATOM   1460  H   VAL A  93      -3.612  -0.453   5.270  1.00 98.95           H  
ATOM   1461  CA  VAL A  93      -2.311  -0.778   3.629  1.00 98.95           C  
ATOM   1462  HA  VAL A  93      -2.042  -0.175   2.761  1.00 98.95           H  
ATOM   1463  C   VAL A  93      -3.011  -2.036   3.135  1.00 98.95           C  
ATOM   1464  CB  VAL A  93      -1.005  -1.115   4.371  1.00 98.95           C  
ATOM   1465  HB  VAL A  93      -1.181  -1.933   5.068  1.00 98.95           H  
ATOM   1466  O   VAL A  93      -3.607  -2.771   3.924  1.00 98.95           O  
ATOM   1467  CG1 VAL A  93       0.042  -1.561   3.344  1.00 98.95           C  
ATOM   1468 HG11 VAL A  93       0.088  -0.864   2.507  1.00 98.95           H  
ATOM   1469 HG12 VAL A  93      -0.212  -2.549   2.962  1.00 98.95           H  
ATOM   1470 HG13 VAL A  93       1.032  -1.596   3.800  1.00 98.95           H  
ATOM   1471  CG2 VAL A  93      -0.450   0.070   5.175  1.00 98.95           C  
ATOM   1472 HG21 VAL A  93       0.516  -0.191   5.608  1.00 98.95           H  
ATOM   1473 HG22 VAL A  93      -0.337   0.944   4.533  1.00 98.95           H  
ATOM   1474 HG23 VAL A  93      -1.128   0.313   5.994  1.00 98.95           H  
ATOM   1475  N   LEU A  94      -2.948  -2.268   1.828  1.00 98.93           N  
ATOM   1476  H   LEU A  94      -2.416  -1.622   1.262  1.00 98.93           H  
ATOM   1477  CA  LEU A  94      -3.605  -3.366   1.131  1.00 98.93           C  
ATOM   1478  HA  LEU A  94      -4.155  -3.987   1.838  1.00 98.93           H  
ATOM   1479  C   LEU A  94      -2.525  -4.235   0.481  1.00 98.93           C  
ATOM   1480  CB  LEU A  94      -4.597  -2.781   0.100  1.00 98.93           C  
ATOM   1481  HB2 LEU A  94      -5.074  -3.606  -0.429  1.00 98.93           H  
ATOM   1482  HB3 LEU A  94      -4.030  -2.204  -0.631  1.00 98.93           H  
ATOM   1483  O   LEU A  94      -1.853  -3.780  -0.443  1.00 98.93           O  
ATOM   1484  CG  LEU A  94      -5.689  -1.864   0.692  1.00 98.93           C  
ATOM   1485  HG  LEU A  94      -5.227  -1.035   1.228  1.00 98.93           H  
ATOM   1486  CD1 LEU A  94      -6.555  -1.272  -0.418  1.00 98.93           C  
ATOM   1487 HD11 LEU A  94      -7.070  -2.071  -0.952  1.00 98.93           H  
ATOM   1488 HD12 LEU A  94      -7.287  -0.587   0.010  1.00 98.93           H  
ATOM   1489 HD13 LEU A  94      -5.927  -0.719  -1.117  1.00 98.93           H  
ATOM   1490  CD2 LEU A  94      -6.615  -2.617   1.647  1.00 98.93           C  
ATOM   1491 HD21 LEU A  94      -6.055  -2.912   2.534  1.00 98.93           H  
ATOM   1492 HD22 LEU A  94      -7.430  -1.965   1.963  1.00 98.93           H  
ATOM   1493 HD23 LEU A  94      -7.024  -3.501   1.157  1.00 98.93           H  
ATOM   1494  N   LEU A  95      -2.355  -5.460   0.982  1.00 98.92           N  
ATOM   1495  H   LEU A  95      -2.908  -5.734   1.782  1.00 98.92           H  
ATOM   1496  CA  LEU A  95      -1.442  -6.474   0.449  1.00 98.92           C  
ATOM   1497  HA  LEU A  95      -0.851  -6.051  -0.364  1.00 98.92           H  
ATOM   1498  C   LEU A  95      -2.295  -7.621  -0.107  1.00 98.92           C  
ATOM   1499  CB  LEU A  95      -0.475  -6.982   1.543  1.00 98.92           C  
ATOM   1500  HB2 LEU A  95       0.340  -7.513   1.052  1.00 98.92           H  
ATOM   1501  HB3 LEU A  95      -1.002  -7.713   2.156  1.00 98.92           H  
ATOM   1502  O   LEU A  95      -2.908  -8.362   0.667  1.00 98.92           O  
ATOM   1503  CG  LEU A  95       0.124  -5.942   2.507  1.00 98.92           C  
ATOM   1504  HG  LEU A  95      -0.673  -5.402   3.017  1.00 98.92           H  
ATOM   1505  CD1 LEU A  95       0.952  -6.660   3.572  1.00 98.92           C  
ATOM   1506 HD11 LEU A  95       1.351  -5.937   4.284  1.00 98.92           H  
ATOM   1507 HD12 LEU A  95       1.774  -7.201   3.105  1.00 98.92           H  
ATOM   1508 HD13 LEU A  95       0.324  -7.373   4.106  1.00 98.92           H  
ATOM   1509  CD2 LEU A  95       1.018  -4.940   1.786  1.00 98.92           C  
ATOM   1510 HD21 LEU A  95       0.417  -4.340   1.103  1.00 98.92           H  
ATOM   1511 HD22 LEU A  95       1.484  -4.272   2.510  1.00 98.92           H  
ATOM   1512 HD23 LEU A  95       1.798  -5.466   1.236  1.00 98.92           H  
ATOM   1513  N   SER A  96      -2.403  -7.743  -1.430  1.00 98.54           N  
ATOM   1514  H   SER A  96      -1.867  -7.130  -2.028  1.00 98.54           H  
ATOM   1515  CA  SER A  96      -3.227  -8.776  -2.074  1.00 98.54           C  
ATOM   1516  HA  SER A  96      -3.055  -9.730  -1.576  1.00 98.54           H  
ATOM   1517  C   SER A  96      -2.889  -8.936  -3.559  1.00 98.54           C  
ATOM   1518  CB  SER A  96      -4.712  -8.412  -1.936  1.00 98.54           C  
ATOM   1519  HB2 SER A  96      -4.919  -8.047  -0.930  1.00 98.54           H  
ATOM   1520  HB3 SER A  96      -4.976  -7.637  -2.656  1.00 98.54           H  
ATOM   1521  O   SER A  96      -2.040  -8.227  -4.087  1.00 98.54           O  
ATOM   1522  OG  SER A  96      -5.480  -9.577  -2.158  1.00 98.54           O  
ATOM   1523  HG  SER A  96      -6.412  -9.369  -2.051  1.00 98.54           H  
ATOM   1524  N   HIS A  97      -3.593  -9.829  -4.255  1.00 97.79           N  
ATOM   1525  H   HIS A  97      -4.317 -10.332  -3.762  1.00 97.79           H  
ATOM   1526  CA  HIS A  97      -3.668  -9.770  -5.712  1.00 97.79           C  
ATOM   1527  HA  HIS A  97      -2.647  -9.660  -6.078  1.00 97.79           H  
ATOM   1528  C   HIS A  97      -4.482  -8.547  -6.175  1.00 97.79           C  
ATOM   1529  CB  HIS A  97      -4.240 -11.076  -6.282  1.00 97.79           C  
ATOM   1530  HB2 HIS A  97      -5.251 -11.223  -5.900  1.00 97.79           H  
ATOM   1531  HB3 HIS A  97      -4.304 -10.991  -7.366  1.00 97.79           H  
ATOM   1532  O   HIS A  97      -5.349  -8.056  -5.438  1.00 97.79           O  
ATOM   1533  CG  HIS A  97      -3.409 -12.288  -5.953  1.00 97.79           C  
ATOM   1534  CD2 HIS A  97      -3.769 -13.318  -5.130  1.00 97.79           C  
ATOM   1535  HD2 HIS A  97      -4.711 -13.413  -4.610  1.00 97.79           H  
ATOM   1536  ND1 HIS A  97      -2.170 -12.601  -6.462  1.00 97.79           N  
ATOM   1537  HD1 HIS A  97      -1.739 -12.188  -7.277  1.00 97.79           H  
ATOM   1538  CE1 HIS A  97      -1.801 -13.791  -5.968  1.00 97.79           C  
ATOM   1539  HE1 HIS A  97      -0.907 -14.328  -6.250  1.00 97.79           H  
ATOM   1540  NE2 HIS A  97      -2.734 -14.253  -5.125  1.00 97.79           N  
ATOM   1541  N   GLY A  98      -4.254  -8.083  -7.408  1.00 97.56           N  
ATOM   1542  H   GLY A  98      -3.504  -8.492  -7.948  1.00 97.56           H  
ATOM   1543  CA  GLY A  98      -4.982  -6.954  -8.003  1.00 97.56           C  
ATOM   1544  HA2 GLY A  98      -4.498  -6.017  -7.725  1.00 97.56           H  
ATOM   1545  HA3 GLY A  98      -5.996  -6.919  -7.604  1.00 97.56           H  
ATOM   1546  C   GLY A  98      -5.089  -6.967  -9.529  1.00 97.56           C  
ATOM   1547  O   GLY A  98      -4.489  -7.798 -10.211  1.00 97.56           O  
ATOM   1548  N   GLU A  99      -5.894  -6.025 -10.023  1.00 96.15           N  
ATOM   1549  H   GLU A  99      -6.244  -5.362  -9.347  1.00 96.15           H  
ATOM   1550  CA  GLU A  99      -6.059  -5.576 -11.417  1.00 96.15           C  
ATOM   1551  HA  GLU A  99      -5.162  -5.811 -11.990  1.00 96.15           H  
ATOM   1552  C   GLU A  99      -6.213  -4.029 -11.369  1.00 96.15           C  
ATOM   1553  CB  GLU A  99      -7.283  -6.266 -12.082  1.00 96.15           C  
ATOM   1554  HB2 GLU A  99      -8.170  -6.088 -11.473  1.00 96.15           H  
ATOM   1555  HB3 GLU A  99      -7.451  -5.815 -13.060  1.00 96.15           H  
ATOM   1556  O   GLU A  99      -6.323  -3.466 -10.277  1.00 96.15           O  
ATOM   1557  CG  GLU A  99      -7.118  -7.787 -12.281  1.00 96.15           C  
ATOM   1558  HG2 GLU A  99      -6.255  -7.953 -12.925  1.00 96.15           H  
ATOM   1559  HG3 GLU A  99      -6.904  -8.251 -11.318  1.00 96.15           H  
ATOM   1560  CD  GLU A  99      -8.345  -8.518 -12.875  1.00 96.15           C  
ATOM   1561  OE1 GLU A  99      -8.156  -9.446 -13.696  1.00 96.15           O  
ATOM   1562  OE2 GLU A  99      -9.498  -8.370 -12.405  1.00 96.15           O  
ATOM   1563  N   GLU A 100      -6.219  -3.289 -12.488  1.00 96.51           N  
ATOM   1564  H   GLU A 100      -6.101  -3.720 -13.394  1.00 96.51           H  
ATOM   1565  CA  GLU A 100      -6.340  -1.814 -12.416  1.00 96.51           C  
ATOM   1566  HA  GLU A 100      -5.488  -1.467 -11.831  1.00 96.51           H  
ATOM   1567  C   GLU A 100      -7.624  -1.383 -11.678  1.00 96.51           C  
ATOM   1568  CB  GLU A 100      -6.257  -1.141 -13.800  1.00 96.51           C  
ATOM   1569  HB2 GLU A 100      -7.132  -1.420 -14.387  1.00 96.51           H  
ATOM   1570  HB3 GLU A 100      -5.379  -1.497 -14.338  1.00 96.51           H  
ATOM   1571  O   GLU A 100      -8.728  -1.835 -11.986  1.00 96.51           O  
ATOM   1572  CG  GLU A 100      -6.178   0.397 -13.726  1.00 96.51           C  
ATOM   1573  HG2 GLU A 100      -7.148   0.781 -13.407  1.00 96.51           H  
ATOM   1574  HG3 GLU A 100      -5.992   0.786 -14.727  1.00 96.51           H  
ATOM   1575  CD  GLU A 100      -5.088   0.914 -12.769  1.00 96.51           C  
ATOM   1576  OE1 GLU A 100      -5.419   1.505 -11.715  1.00 96.51           O  
ATOM   1577  OE2 GLU A 100      -3.884   0.720 -13.018  1.00 96.51           O  
ATOM   1578  N   GLY A 101      -7.482  -0.515 -10.671  1.00 97.20           N  
ATOM   1579  H   GLY A 101      -6.580  -0.078 -10.553  1.00 97.20           H  
ATOM   1580  CA  GLY A 101      -8.583  -0.098  -9.797  1.00 97.20           C  
ATOM   1581  HA2 GLY A 101      -8.235   0.730  -9.180  1.00 97.20           H  
ATOM   1582  HA3 GLY A 101      -9.397   0.263 -10.424  1.00 97.20           H  
ATOM   1583  C   GLY A 101      -9.164  -1.177  -8.861  1.00 97.20           C  
ATOM   1584  O   GLY A 101     -10.133  -0.878  -8.155  1.00 97.20           O  
ATOM   1585  N   ILE A 102      -8.609  -2.394  -8.808  1.00 97.36           N  
ATOM   1586  H   ILE A 102      -7.801  -2.574  -9.388  1.00 97.36           H  
ATOM   1587  CA  ILE A 102      -9.168  -3.558  -8.095  1.00 97.36           C  
ATOM   1588  HA  ILE A 102     -10.004  -3.236  -7.474  1.00 97.36           H  
ATOM   1589  C   ILE A 102      -8.127  -4.200  -7.167  1.00 97.36           C  
ATOM   1590  CB  ILE A 102      -9.712  -4.593  -9.115  1.00 97.36           C  
ATOM   1591  HB  ILE A 102      -8.915  -4.796  -9.831  1.00 97.36           H  
ATOM   1592  O   ILE A 102      -6.988  -4.441  -7.553  1.00 97.36           O  
ATOM   1593  CG1 ILE A 102     -10.923  -4.016  -9.887  1.00 97.36           C  
ATOM   1594 HG12 ILE A 102     -11.741  -3.828  -9.191  1.00 97.36           H  
ATOM   1595 HG13 ILE A 102     -10.641  -3.064 -10.336  1.00 97.36           H  
ATOM   1596  CG2 ILE A 102     -10.096  -5.930  -8.445  1.00 97.36           C  
ATOM   1597 HG21 ILE A 102     -10.868  -5.763  -7.693  1.00 97.36           H  
ATOM   1598 HG22 ILE A 102     -10.451  -6.638  -9.194  1.00 97.36           H  
ATOM   1599 HG23 ILE A 102      -9.225  -6.392  -7.982  1.00 97.36           H  
ATOM   1600  CD1 ILE A 102     -11.436  -4.905 -11.029  1.00 97.36           C  
ATOM   1601 HD11 ILE A 102     -10.610  -5.185 -11.682  1.00 97.36           H  
ATOM   1602 HD12 ILE A 102     -12.172  -4.350 -11.610  1.00 97.36           H  
ATOM   1603 HD13 ILE A 102     -11.916  -5.802 -10.636  1.00 97.36           H  
ATOM   1604  N   ILE A 103      -8.557  -4.582  -5.962  1.00 98.47           N  
ATOM   1605  H   ILE A 103      -9.524  -4.400  -5.732  1.00 98.47           H  
ATOM   1606  CA  ILE A 103      -7.834  -5.530  -5.096  1.00 98.47           C  
ATOM   1607  HA  ILE A 103      -6.952  -5.892  -5.624  1.00 98.47           H  
ATOM   1608  C   ILE A 103      -8.701  -6.754  -4.826  1.00 98.47           C  
ATOM   1609  CB  ILE A 103      -7.338  -4.879  -3.785  1.00 98.47           C  
ATOM   1610  HB  ILE A 103      -6.814  -5.642  -3.211  1.00 98.47           H  
ATOM   1611  O   ILE A 103      -9.928  -6.678  -4.889  1.00 98.47           O  
ATOM   1612  CG1 ILE A 103      -8.465  -4.298  -2.895  1.00 98.47           C  
ATOM   1613 HG12 ILE A 103      -9.278  -3.908  -3.507  1.00 98.47           H  
ATOM   1614 HG13 ILE A 103      -8.065  -3.461  -2.322  1.00 98.47           H  
ATOM   1615  CG2 ILE A 103      -6.287  -3.811  -4.122  1.00 98.47           C  
ATOM   1616 HG21 ILE A 103      -5.875  -3.382  -3.209  1.00 98.47           H  
ATOM   1617 HG22 ILE A 103      -5.473  -4.266  -4.686  1.00 98.47           H  
ATOM   1618 HG23 ILE A 103      -6.727  -3.026  -4.737  1.00 98.47           H  
ATOM   1619  CD1 ILE A 103      -9.024  -5.307  -1.881  1.00 98.47           C  
ATOM   1620 HD11 ILE A 103      -9.532  -6.132  -2.380  1.00 98.47           H  
ATOM   1621 HD12 ILE A 103      -8.215  -5.701  -1.266  1.00 98.47           H  
ATOM   1622 HD13 ILE A 103      -9.742  -4.805  -1.232  1.00 98.47           H  
ATOM   1623  N   PHE A 104      -8.090  -7.885  -4.488  1.00 97.84           N  
ATOM   1624  H   PHE A 104      -7.082  -7.926  -4.540  1.00 97.84           H  
ATOM   1625  CA  PHE A 104      -8.826  -9.111  -4.191  1.00 97.84           C  
ATOM   1626  HA  PHE A 104      -9.835  -9.019  -4.593  1.00 97.84           H  
ATOM   1627  C   PHE A 104      -9.007  -9.339  -2.685  1.00 97.84           C  
ATOM   1628  CB  PHE A 104      -8.206 -10.289  -4.951  1.00 97.84           C  
ATOM   1629  HB2 PHE A 104      -8.559 -11.217  -4.501  1.00 97.84           H  
ATOM   1630  HB3 PHE A 104      -7.121 -10.265  -4.853  1.00 97.84           H  
ATOM   1631  O   PHE A 104      -8.053  -9.387  -1.908  1.00 97.84           O  
ATOM   1632  CG  PHE A 104      -8.603 -10.270  -6.420  1.00 97.84           C  
ATOM   1633  CD1 PHE A 104      -9.670 -11.069  -6.874  1.00 97.84           C  
ATOM   1634  HD1 PHE A 104     -10.141 -11.766  -6.197  1.00 97.84           H  
ATOM   1635  CD2 PHE A 104      -7.988  -9.372  -7.313  1.00 97.84           C  
ATOM   1636  HD2 PHE A 104      -7.172  -8.750  -6.977  1.00 97.84           H  
ATOM   1637  CE1 PHE A 104     -10.132 -10.950  -8.198  1.00 97.84           C  
ATOM   1638  HE1 PHE A 104     -10.946 -11.569  -8.546  1.00 97.84           H  
ATOM   1639  CE2 PHE A 104      -8.462  -9.235  -8.627  1.00 97.84           C  
ATOM   1640  HE2 PHE A 104      -8.007  -8.516  -9.293  1.00 97.84           H  
ATOM   1641  CZ  PHE A 104      -9.547 -10.010  -9.064  1.00 97.84           C  
ATOM   1642  HZ  PHE A 104      -9.927  -9.869 -10.065  1.00 97.84           H  
ATOM   1643  N   GLY A 105     -10.255  -9.542  -2.272  1.00 98.40           N  
ATOM   1644  H   GLY A 105     -10.976  -9.513  -2.978  1.00 98.40           H  
ATOM   1645  CA  GLY A 105     -10.561 -10.351  -1.099  1.00 98.40           C  
ATOM   1646  HA2 GLY A 105     -11.616 -10.242  -0.849  1.00 98.40           H  
ATOM   1647  HA3 GLY A 105      -9.969 -10.021  -0.245  1.00 98.40           H  
ATOM   1648  C   GLY A 105     -10.277 -11.827  -1.384  1.00 98.40           C  
ATOM   1649  O   GLY A 105     -10.215 -12.244  -2.544  1.00 98.40           O  
ATOM   1650  N   THR A 106     -10.149 -12.643  -0.342  1.00 98.27           N  
ATOM   1651  H   THR A 106     -10.212 -12.266   0.593  1.00 98.27           H  
ATOM   1652  CA  THR A 106      -9.807 -14.074  -0.471  1.00 98.27           C  
ATOM   1653  HA  THR A 106      -8.832 -14.146  -0.952  1.00 98.27           H  
ATOM   1654  C   THR A 106     -10.782 -14.881  -1.335  1.00 98.27           C  
ATOM   1655  CB  THR A 106      -9.670 -14.729   0.906  1.00 98.27           C  
ATOM   1656  HB  THR A 106      -9.531 -15.804   0.789  1.00 98.27           H  
ATOM   1657  O   THR A 106     -10.412 -15.924  -1.866  1.00 98.27           O  
ATOM   1658  CG2 THR A 106      -8.465 -14.155   1.637  1.00 98.27           C  
ATOM   1659 HG21 THR A 106      -8.273 -14.766   2.518  1.00 98.27           H  
ATOM   1660 HG22 THR A 106      -7.582 -14.199   0.999  1.00 98.27           H  
ATOM   1661 HG23 THR A 106      -8.642 -13.120   1.928  1.00 98.27           H  
ATOM   1662  OG1 THR A 106     -10.822 -14.474   1.672  1.00 98.27           O  
ATOM   1663  HG1 THR A 106     -10.592 -14.624   2.592  1.00 98.27           H  
ATOM   1664  N   ASN A 107     -12.001 -14.383  -1.547  1.00 97.83           N  
ATOM   1665  H   ASN A 107     -12.233 -13.530  -1.060  1.00 97.83           H  
ATOM   1666  CA  ASN A 107     -13.060 -14.991  -2.352  1.00 97.83           C  
ATOM   1667  HA  ASN A 107     -12.718 -15.968  -2.692  1.00 97.83           H  
ATOM   1668  C   ASN A 107     -13.448 -14.205  -3.630  1.00 97.83           C  
ATOM   1669  CB  ASN A 107     -14.271 -15.218  -1.427  1.00 97.83           C  
ATOM   1670  HB2 ASN A 107     -13.955 -15.775  -0.545  1.00 97.83           H  
ATOM   1671  HB3 ASN A 107     -15.017 -15.807  -1.962  1.00 97.83           H  
ATOM   1672  O   ASN A 107     -14.374 -14.628  -4.324  1.00 97.83           O  
ATOM   1673  CG  ASN A 107     -14.915 -13.922  -0.962  1.00 97.83           C  
ATOM   1674  ND2 ASN A 107     -16.133 -13.986  -0.486  1.00 97.83           N  
ATOM   1675 HD21 ASN A 107     -16.559 -13.132  -0.154  1.00 97.83           H  
ATOM   1676 HD22 ASN A 107     -16.609 -14.869  -0.368  1.00 97.83           H  
ATOM   1677  OD1 ASN A 107     -14.324 -12.853  -1.010  1.00 97.83           O  
ATOM   1678  N   GLY A 108     -12.794 -13.082  -3.961  1.00 97.07           N  
ATOM   1679  H   GLY A 108     -12.029 -12.772  -3.380  1.00 97.07           H  
ATOM   1680  CA  GLY A 108     -13.108 -12.291  -5.163  1.00 97.07           C  
ATOM   1681  HA2 GLY A 108     -12.570 -12.718  -6.009  1.00 97.07           H  
ATOM   1682  HA3 GLY A 108     -14.175 -12.366  -5.374  1.00 97.07           H  
ATOM   1683  C   GLY A 108     -12.750 -10.796  -5.074  1.00 97.07           C  
ATOM   1684  O   GLY A 108     -12.217 -10.352  -4.062  1.00 97.07           O  
ATOM   1685  N   PRO A 109     -13.034  -9.999  -6.120  1.00 97.83           N  
ATOM   1686  CA  PRO A 109     -12.583  -8.608  -6.215  1.00 97.83           C  
ATOM   1687  HA  PRO A 109     -11.528  -8.549  -5.947  1.00 97.83           H  
ATOM   1688  C   PRO A 109     -13.362  -7.625  -5.320  1.00 97.83           C  
ATOM   1689  CB  PRO A 109     -12.718  -8.244  -7.697  1.00 97.83           C  
ATOM   1690  HB2 PRO A 109     -12.928  -7.186  -7.850  1.00 97.83           H  
ATOM   1691  HB3 PRO A 109     -11.809  -8.528  -8.226  1.00 97.83           H  
ATOM   1692  O   PRO A 109     -14.542  -7.825  -5.014  1.00 97.83           O  
ATOM   1693  CG  PRO A 109     -13.876  -9.121  -8.168  1.00 97.83           C  
ATOM   1694  HG2 PRO A 109     -13.826  -9.313  -9.240  1.00 97.83           H  
ATOM   1695  HG3 PRO A 109     -14.822  -8.646  -7.907  1.00 97.83           H  
ATOM   1696  CD  PRO A 109     -13.700 -10.400  -7.351  1.00 97.83           C  
ATOM   1697  HD2 PRO A 109     -14.671 -10.852  -7.147  1.00 97.83           H  
ATOM   1698  HD3 PRO A 109     -13.067 -11.100  -7.897  1.00 97.83           H  
ATOM   1699  N   VAL A 110     -12.696  -6.520  -4.975  1.00 98.36           N  
ATOM   1700  H   VAL A 110     -11.715  -6.487  -5.211  1.00 98.36           H  
ATOM   1701  CA  VAL A 110     -13.242  -5.278  -4.410  1.00 98.36           C  
ATOM   1702  HA  VAL A 110     -14.330  -5.298  -4.479  1.00 98.36           H  
ATOM   1703  C   VAL A 110     -12.702  -4.101  -5.225  1.00 98.36           C  
ATOM   1704  CB  VAL A 110     -12.822  -5.058  -2.937  1.00 98.36           C  
ATOM   1705  HB  VAL A 110     -11.750  -4.868  -2.892  1.00 98.36           H  
ATOM   1706  O   VAL A 110     -11.489  -3.962  -5.383  1.00 98.36           O  
ATOM   1707  CG1 VAL A 110     -13.562  -3.855  -2.331  1.00 98.36           C  
ATOM   1708 HG11 VAL A 110     -14.639  -3.988  -2.434  1.00 98.36           H  
ATOM   1709 HG12 VAL A 110     -13.256  -2.940  -2.837  1.00 98.36           H  
ATOM   1710 HG13 VAL A 110     -13.310  -3.760  -1.275  1.00 98.36           H  
ATOM   1711  CG2 VAL A 110     -13.120  -6.234  -2.009  1.00 98.36           C  
ATOM   1712 HG21 VAL A 110     -12.700  -6.038  -1.022  1.00 98.36           H  
ATOM   1713 HG22 VAL A 110     -12.658  -7.142  -2.396  1.00 98.36           H  
ATOM   1714 HG23 VAL A 110     -14.199  -6.357  -1.918  1.00 98.36           H  
ATOM   1715  N   ASP A 111     -13.579  -3.205  -5.679  1.00 98.38           N  
ATOM   1716  H   ASP A 111     -14.568  -3.408  -5.659  1.00 98.38           H  
ATOM   1717  CA  ASP A 111     -13.147  -1.951  -6.304  1.00 98.38           C  
ATOM   1718  HA  ASP A 111     -12.455  -2.193  -7.111  1.00 98.38           H  
ATOM   1719  C   ASP A 111     -12.425  -1.079  -5.261  1.00 98.38           C  
ATOM   1720  CB  ASP A 111     -14.330  -1.167  -6.916  1.00 98.38           C  
ATOM   1721  HB2 ASP A 111     -13.964  -0.588  -7.764  1.00 98.38           H  
ATOM   1722  HB3 ASP A 111     -14.707  -0.453  -6.184  1.00 98.38           H  
ATOM   1723  O   ASP A 111     -12.999  -0.742  -4.219  1.00 98.38           O  
ATOM   1724  CG  ASP A 111     -15.498  -2.047  -7.367  1.00 98.38           C  
ATOM   1725  OD1 ASP A 111     -15.308  -2.840  -8.308  1.00 98.38           O  
ATOM   1726  OD2 ASP A 111     -16.554  -1.968  -6.691  1.00 98.38           O  
ATOM   1727  N   LEU A 112     -11.204  -0.620  -5.543  1.00 98.68           N  
ATOM   1728  H   LEU A 112     -10.767  -0.913  -6.405  1.00 98.68           H  
ATOM   1729  CA  LEU A 112     -10.483   0.319  -4.670  1.00 98.68           C  
ATOM   1730  HA  LEU A 112     -10.304  -0.155  -3.704  1.00 98.68           H  
ATOM   1731  C   LEU A 112     -11.312   1.579  -4.406  1.00 98.68           C  
ATOM   1732  CB  LEU A 112      -9.147   0.703  -5.326  1.00 98.68           C  
ATOM   1733  HB2 LEU A 112      -9.313   0.897  -6.386  1.00 98.68           H  
ATOM   1734  HB3 LEU A 112      -8.787   1.632  -4.884  1.00 98.68           H  
ATOM   1735  O   LEU A 112     -11.378   2.077  -3.280  1.00 98.68           O  
ATOM   1736  CG  LEU A 112      -8.050  -0.360  -5.162  1.00 98.68           C  
ATOM   1737  HG  LEU A 112      -8.428  -1.340  -5.455  1.00 98.68           H  
ATOM   1738  CD1 LEU A 112      -6.869   0.003  -6.055  1.00 98.68           C  
ATOM   1739 HD11 LEU A 112      -6.508   1.002  -5.813  1.00 98.68           H  
ATOM   1740 HD12 LEU A 112      -7.173  -0.022  -7.102  1.00 98.68           H  
ATOM   1741 HD13 LEU A 112      -6.067  -0.723  -5.923  1.00 98.68           H  
ATOM   1742  CD2 LEU A 112      -7.566  -0.406  -3.708  1.00 98.68           C  
ATOM   1743 HD21 LEU A 112      -7.325   0.597  -3.356  1.00 98.68           H  
ATOM   1744 HD22 LEU A 112      -6.666  -1.017  -3.636  1.00 98.68           H  
ATOM   1745 HD23 LEU A 112      -8.330  -0.848  -3.068  1.00 98.68           H  
ATOM   1746  N   LYS A 113     -12.040   2.045  -5.426  1.00 97.92           N  
ATOM   1747  H   LYS A 113     -11.938   1.578  -6.316  1.00 97.92           H  
ATOM   1748  CA  LYS A 113     -12.937   3.195  -5.304  1.00 97.92           C  
ATOM   1749  HA  LYS A 113     -12.349   3.994  -4.853  1.00 97.92           H  
ATOM   1750  C   LYS A 113     -14.103   2.939  -4.345  1.00 97.92           C  
ATOM   1751  CB  LYS A 113     -13.402   3.624  -6.708  1.00 97.92           C  
ATOM   1752  HB2 LYS A 113     -14.082   2.870  -7.103  1.00 97.92           H  
ATOM   1753  HB3 LYS A 113     -12.536   3.665  -7.370  1.00 97.92           H  
ATOM   1754  O   LYS A 113     -14.607   3.895  -3.769  1.00 97.92           O  
ATOM   1755  CG  LYS A 113     -14.099   4.995  -6.754  1.00 97.92           C  
ATOM   1756  HG2 LYS A 113     -14.418   5.177  -7.780  1.00 97.92           H  
ATOM   1757  HG3 LYS A 113     -14.992   4.970  -6.130  1.00 97.92           H  
ATOM   1758  CD  LYS A 113     -13.191   6.156  -6.312  1.00 97.92           C  
ATOM   1759  HD2 LYS A 113     -12.849   6.005  -5.289  1.00 97.92           H  
ATOM   1760  HD3 LYS A 113     -12.327   6.203  -6.975  1.00 97.92           H  
ATOM   1761  CE  LYS A 113     -13.966   7.473  -6.368  1.00 97.92           C  
ATOM   1762  HE2 LYS A 113     -14.422   7.574  -7.352  1.00 97.92           H  
ATOM   1763  HE3 LYS A 113     -14.760   7.442  -5.622  1.00 97.92           H  
ATOM   1764  NZ  LYS A 113     -13.093   8.637  -6.106  1.00 97.92           N  
ATOM   1765  HZ1 LYS A 113     -12.646   8.626  -5.200  1.00 97.92           H  
ATOM   1766  HZ2 LYS A 113     -13.631   9.487  -6.015  1.00 97.92           H  
ATOM   1767  HZ3 LYS A 113     -12.376   8.776  -6.803  1.00 97.92           H  
ATOM   1768  N   LYS A 114     -14.536   1.691  -4.122  1.00 98.24           N  
ATOM   1769  H   LYS A 114     -14.036   0.936  -4.571  1.00 98.24           H  
ATOM   1770  CA  LYS A 114     -15.558   1.334  -3.118  1.00 98.24           C  
ATOM   1771  HA  LYS A 114     -16.394   2.029  -3.189  1.00 98.24           H  
ATOM   1772  C   LYS A 114     -15.005   1.445  -1.696  1.00 98.24           C  
ATOM   1773  CB  LYS A 114     -16.073  -0.080  -3.426  1.00 98.24           C  
ATOM   1774  HB2 LYS A 114     -16.397  -0.109  -4.467  1.00 98.24           H  
ATOM   1775  HB3 LYS A 114     -15.253  -0.788  -3.309  1.00 98.24           H  
ATOM   1776  O   LYS A 114     -15.718   1.925  -0.820  1.00 98.24           O  
ATOM   1777  CG  LYS A 114     -17.233  -0.559  -2.542  1.00 98.24           C  
ATOM   1778  HG2 LYS A 114     -16.930  -0.568  -1.495  1.00 98.24           H  
ATOM   1779  HG3 LYS A 114     -18.094   0.096  -2.672  1.00 98.24           H  
ATOM   1780  CD  LYS A 114     -17.581  -1.985  -2.985  1.00 98.24           C  
ATOM   1781  HD2 LYS A 114     -17.862  -1.968  -4.038  1.00 98.24           H  
ATOM   1782  HD3 LYS A 114     -16.691  -2.607  -2.885  1.00 98.24           H  
ATOM   1783  CE  LYS A 114     -18.713  -2.603  -2.167  1.00 98.24           C  
ATOM   1784  HE2 LYS A 114     -18.430  -2.589  -1.114  1.00 98.24           H  
ATOM   1785  HE3 LYS A 114     -19.610  -1.998  -2.299  1.00 98.24           H  
ATOM   1786  NZ  LYS A 114     -18.952  -3.996  -2.622  1.00 98.24           N  
ATOM   1787  HZ1 LYS A 114     -19.150  -4.006  -3.613  1.00 98.24           H  
ATOM   1788  HZ2 LYS A 114     -18.121  -4.554  -2.489  1.00 98.24           H  
ATOM   1789  HZ3 LYS A 114     -19.716  -4.433  -2.126  1.00 98.24           H  
ATOM   1790  N   ILE A 115     -13.740   1.069  -1.494  1.00 98.66           N  
ATOM   1791  H   ILE A 115     -13.233   0.692  -2.282  1.00 98.66           H  
ATOM   1792  CA  ILE A 115     -13.019   1.215  -0.221  1.00 98.66           C  
ATOM   1793  HA  ILE A 115     -13.630   0.796   0.578  1.00 98.66           H  
ATOM   1794  C   ILE A 115     -12.814   2.698   0.113  1.00 98.66           C  
ATOM   1795  CB  ILE A 115     -11.686   0.425  -0.268  1.00 98.66           C  
ATOM   1796  HB  ILE A 115     -11.153   0.686  -1.183  1.00 98.66           H  
ATOM   1797  O   ILE A 115     -13.265   3.164   1.160  1.00 98.66           O  
ATOM   1798  CG1 ILE A 115     -11.976  -1.092  -0.300  1.00 98.66           C  
ATOM   1799 HG12 ILE A 115     -12.370  -1.411   0.665  1.00 98.66           H  
ATOM   1800 HG13 ILE A 115     -12.735  -1.295  -1.055  1.00 98.66           H  
ATOM   1801  CG2 ILE A 115     -10.776   0.801   0.914  1.00 98.66           C  
ATOM   1802 HG21 ILE A 115     -10.411   1.821   0.796  1.00 98.66           H  
ATOM   1803 HG22 ILE A 115     -11.326   0.730   1.852  1.00 98.66           H  
ATOM   1804 HG23 ILE A 115      -9.902   0.151   0.960  1.00 98.66           H  
ATOM   1805  CD1 ILE A 115     -10.754  -1.947  -0.655  1.00 98.66           C  
ATOM   1806 HD11 ILE A 115     -10.010  -1.914   0.141  1.00 98.66           H  
ATOM   1807 HD12 ILE A 115     -10.310  -1.597  -1.588  1.00 98.66           H  
ATOM   1808 HD13 ILE A 115     -11.072  -2.981  -0.788  1.00 98.66           H  
ATOM   1809  N   THR A 116     -12.191   3.475  -0.778  1.00 98.57           N  
ATOM   1810  H   THR A 116     -11.832   3.069  -1.630  1.00 98.57           H  
ATOM   1811  CA  THR A 116     -11.842   4.874  -0.463  1.00 98.57           C  
ATOM   1812  HA  THR A 116     -11.404   4.887   0.535  1.00 98.57           H  
ATOM   1813  C   THR A 116     -13.060   5.796  -0.393  1.00 98.57           C  
ATOM   1814  CB  THR A 116     -10.770   5.436  -1.404  1.00 98.57           C  
ATOM   1815  HB  THR A 116     -10.486   6.424  -1.040  1.00 98.57           H  
ATOM   1816  O   THR A 116     -13.063   6.763   0.370  1.00 98.57           O  
ATOM   1817  CG2 THR A 116      -9.528   4.543  -1.405  1.00 98.57           C  
ATOM   1818 HG21 THR A 116      -9.555   3.836  -2.233  1.00 98.57           H  
ATOM   1819 HG22 THR A 116      -9.457   3.984  -0.472  1.00 98.57           H  
ATOM   1820 HG23 THR A 116      -8.640   5.172  -1.469  1.00 98.57           H  
ATOM   1821  OG1 THR A 116     -11.233   5.561  -2.729  1.00 98.57           O  
ATOM   1822  HG1 THR A 116     -10.525   6.015  -3.192  1.00 98.57           H  
ATOM   1823  N   ASN A 117     -14.158   5.437  -1.073  1.00 97.52           N  
ATOM   1824  H   ASN A 117     -14.071   4.658  -1.711  1.00 97.52           H  
ATOM   1825  CA  ASN A 117     -15.454   6.113  -0.972  1.00 97.52           C  
ATOM   1826  HA  ASN A 117     -15.315   7.145  -1.292  1.00 97.52           H  
ATOM   1827  C   ASN A 117     -16.042   6.177   0.448  1.00 97.52           C  
ATOM   1828  CB  ASN A 117     -16.475   5.415  -1.892  1.00 97.52           C  
ATOM   1829  HB2 ASN A 117     -16.192   4.375  -2.054  1.00 97.52           H  
ATOM   1830  HB3 ASN A 117     -17.443   5.357  -1.394  1.00 97.52           H  
ATOM   1831  O   ASN A 117     -16.936   6.998   0.662  1.00 97.52           O  
ATOM   1832  CG  ASN A 117     -16.717   6.138  -3.205  1.00 97.52           C  
ATOM   1833  ND2 ASN A 117     -16.932   5.420  -4.275  1.00 97.52           N  
ATOM   1834 HD21 ASN A 117     -17.097   5.915  -5.140  1.00 97.52           H  
ATOM   1835 HD22 ASN A 117     -16.595   4.468  -4.263  1.00 97.52           H  
ATOM   1836  OD1 ASN A 117     -16.854   7.347  -3.266  1.00 97.52           O  
ATOM   1837  N   PHE A 118     -15.604   5.340   1.394  1.00 98.33           N  
ATOM   1838  H   PHE A 118     -14.916   4.639   1.158  1.00 98.33           H  
ATOM   1839  CA  PHE A 118     -16.019   5.448   2.796  1.00 98.33           C  
ATOM   1840  HA  PHE A 118     -17.096   5.611   2.843  1.00 98.33           H  
ATOM   1841  C   PHE A 118     -15.371   6.647   3.512  1.00 98.33           C  
ATOM   1842  CB  PHE A 118     -15.704   4.128   3.516  1.00 98.33           C  
ATOM   1843  HB2 PHE A 118     -14.655   3.871   3.368  1.00 98.33           H  
ATOM   1844  HB3 PHE A 118     -15.840   4.289   4.586  1.00 98.33           H  
ATOM   1845  O   PHE A 118     -15.993   7.263   4.373  1.00 98.33           O  
ATOM   1846  CG  PHE A 118     -16.588   2.954   3.138  1.00 98.33           C  
ATOM   1847  CD1 PHE A 118     -17.977   3.022   3.360  1.00 98.33           C  
ATOM   1848  HD1 PHE A 118     -18.405   3.911   3.799  1.00 98.33           H  
ATOM   1849  CD2 PHE A 118     -16.026   1.776   2.613  1.00 98.33           C  
ATOM   1850  HD2 PHE A 118     -14.959   1.710   2.461  1.00 98.33           H  
ATOM   1851  CE1 PHE A 118     -18.803   1.933   3.026  1.00 98.33           C  
ATOM   1852  HE1 PHE A 118     -19.868   1.998   3.193  1.00 98.33           H  
ATOM   1853  CE2 PHE A 118     -16.847   0.680   2.297  1.00 98.33           C  
ATOM   1854  HE2 PHE A 118     -16.402  -0.225   1.911  1.00 98.33           H  
ATOM   1855  CZ  PHE A 118     -18.237   0.760   2.496  1.00 98.33           C  
ATOM   1856  HZ  PHE A 118     -18.861  -0.089   2.261  1.00 98.33           H  
ATOM   1857  N   PHE A 119     -14.157   7.034   3.108  1.00 98.05           N  
ATOM   1858  H   PHE A 119     -13.734   6.539   2.336  1.00 98.05           H  
ATOM   1859  CA  PHE A 119     -13.313   8.005   3.815  1.00 98.05           C  
ATOM   1860  HA  PHE A 119     -13.696   8.117   4.829  1.00 98.05           H  
ATOM   1861  C   PHE A 119     -13.319   9.419   3.206  1.00 98.05           C  
ATOM   1862  CB  PHE A 119     -11.900   7.421   3.946  1.00 98.05           C  
ATOM   1863  HB2 PHE A 119     -11.276   8.135   4.482  1.00 98.05           H  
ATOM   1864  HB3 PHE A 119     -11.471   7.275   2.955  1.00 98.05           H  
ATOM   1865  O   PHE A 119     -12.565  10.286   3.641  1.00 98.05           O  
ATOM   1866  CG  PHE A 119     -11.854   6.118   4.719  1.00 98.05           C  
ATOM   1867  CD1 PHE A 119     -11.751   6.147   6.122  1.00 98.05           C  
ATOM   1868  HD1 PHE A 119     -11.692   7.091   6.644  1.00 98.05           H  
ATOM   1869  CD2 PHE A 119     -11.932   4.882   4.050  1.00 98.05           C  
ATOM   1870  HD2 PHE A 119     -12.020   4.847   2.974  1.00 98.05           H  
ATOM   1871  CE1 PHE A 119     -11.715   4.950   6.853  1.00 98.05           C  
ATOM   1872  HE1 PHE A 119     -11.621   4.984   7.928  1.00 98.05           H  
ATOM   1873  CE2 PHE A 119     -11.896   3.683   4.782  1.00 98.05           C  
ATOM   1874  HE2 PHE A 119     -11.950   2.735   4.268  1.00 98.05           H  
ATOM   1875  CZ  PHE A 119     -11.789   3.716   6.184  1.00 98.05           C  
ATOM   1876  HZ  PHE A 119     -11.763   2.792   6.743  1.00 98.05           H  
ATOM   1877  N   ARG A 120     -14.168   9.680   2.203  1.00 95.21           N  
ATOM   1878  H   ARG A 120     -14.760   8.923   1.893  1.00 95.21           H  
ATOM   1879  CA  ARG A 120     -14.343  11.020   1.614  1.00 95.21           C  
ATOM   1880  HA  ARG A 120     -13.397  11.360   1.193  1.00 95.21           H  
ATOM   1881  C   ARG A 120     -14.775  12.049   2.665  1.00 95.21           C  
ATOM   1882  CB  ARG A 120     -15.401  10.981   0.512  1.00 95.21           C  
ATOM   1883  HB2 ARG A 120     -16.288  10.488   0.910  1.00 95.21           H  
ATOM   1884  HB3 ARG A 120     -15.649  12.011   0.259  1.00 95.21           H  
ATOM   1885  O   ARG A 120     -15.496  11.715   3.607  1.00 95.21           O  
ATOM   1886  CG  ARG A 120     -14.973  10.305  -0.795  1.00 95.21           C  
ATOM   1887  HG2 ARG A 120     -14.328  10.984  -1.352  1.00 95.21           H  
ATOM   1888  HG3 ARG A 120     -14.412   9.396  -0.582  1.00 95.21           H  
ATOM   1889  CD  ARG A 120     -16.193   9.937  -1.653  1.00 95.21           C  
ATOM   1890  HD2 ARG A 120     -16.631   9.029  -1.239  1.00 95.21           H  
ATOM   1891  HD3 ARG A 120     -15.840   9.705  -2.658  1.00 95.21           H  
ATOM   1892  NE  ARG A 120     -17.250  10.974  -1.674  1.00 95.21           N  
ATOM   1893  HE  ARG A 120     -17.532  11.371  -0.789  1.00 95.21           H  
ATOM   1894  NH1 ARG A 120     -17.474  11.211  -3.947  1.00 95.21           N  
ATOM   1895 HH11 ARG A 120     -16.550  10.823  -4.071  1.00 95.21           H  
ATOM   1896 HH12 ARG A 120     -17.919  11.649  -4.741  1.00 95.21           H  
ATOM   1897  NH2 ARG A 120     -18.947  12.175  -2.563  1.00 95.21           N  
ATOM   1898 HH21 ARG A 120     -19.416  12.612  -3.344  1.00 95.21           H  
ATOM   1899 HH22 ARG A 120     -19.269  12.357  -1.623  1.00 95.21           H  
ATOM   1900  CZ  ARG A 120     -17.880  11.446  -2.728  1.00 95.21           C  
ATOM   1901  N   GLY A 121     -14.423  13.318   2.446  1.00 93.05           N  
ATOM   1902  H   GLY A 121     -13.860  13.517   1.631  1.00 93.05           H  
ATOM   1903  CA  GLY A 121     -14.736  14.424   3.367  1.00 93.05           C  
ATOM   1904  HA2 GLY A 121     -14.309  14.200   4.344  1.00 93.05           H  
ATOM   1905  HA3 GLY A 121     -14.265  15.332   2.992  1.00 93.05           H  
ATOM   1906  C   GLY A 121     -16.234  14.717   3.566  1.00 93.05           C  
ATOM   1907  O   GLY A 121     -16.604  15.406   4.515  1.00 93.05           O  
ATOM   1908  N   ASP A 122     -17.122  14.186   2.718  1.00 91.95           N  
ATOM   1909  H   ASP A 122     -16.792  13.625   1.946  1.00 91.95           H  
ATOM   1910  CA  ASP A 122     -18.580  14.225   2.916  1.00 91.95           C  
ATOM   1911  HA  ASP A 122     -18.830  15.152   3.432  1.00 91.95           H  
ATOM   1912  C   ASP A 122     -19.111  13.087   3.811  1.00 91.95           C  
ATOM   1913  CB  ASP A 122     -19.304  14.275   1.551  1.00 91.95           C  
ATOM   1914  HB2 ASP A 122     -20.367  14.431   1.734  1.00 91.95           H  
ATOM   1915  HB3 ASP A 122     -18.940  15.142   0.999  1.00 91.95           H  
ATOM   1916  O   ASP A 122     -20.240  13.172   4.287  1.00 91.95           O  
ATOM   1917  CG  ASP A 122     -19.135  13.031   0.662  1.00 91.95           C  
ATOM   1918  OD1 ASP A 122     -18.031  12.452   0.617  1.00 91.95           O  
ATOM   1919  OD2 ASP A 122     -20.067  12.646  -0.080  1.00 91.95           O  
ATOM   1920  N   ARG A 123     -18.313  12.038   4.061  1.00 94.63           N  
ATOM   1921  H   ARG A 123     -17.378  12.072   3.682  1.00 94.63           H  
ATOM   1922  CA  ARG A 123     -18.752  10.775   4.687  1.00 94.63           C  
ATOM   1923  HA  ARG A 123     -19.807  10.847   4.953  1.00 94.63           H  
ATOM   1924  C   ARG A 123     -18.032  10.460   5.996  1.00 94.63           C  
ATOM   1925  CB  ARG A 123     -18.586   9.638   3.671  1.00 94.63           C  
ATOM   1926  HB2 ARG A 123     -17.567   9.653   3.285  1.00 94.63           H  
ATOM   1927  HB3 ARG A 123     -18.753   8.679   4.161  1.00 94.63           H  
ATOM   1928  O   ARG A 123     -18.697  10.167   6.983  1.00 94.63           O  
ATOM   1929  CG  ARG A 123     -19.590   9.789   2.519  1.00 94.63           C  
ATOM   1930  HG2 ARG A 123     -20.588   9.519   2.866  1.00 94.63           H  
ATOM   1931  HG3 ARG A 123     -19.613  10.820   2.167  1.00 94.63           H  
ATOM   1932  CD  ARG A 123     -19.184   8.899   1.353  1.00 94.63           C  
ATOM   1933  HD2 ARG A 123     -19.225   7.859   1.675  1.00 94.63           H  
ATOM   1934  HD3 ARG A 123     -18.160   9.148   1.075  1.00 94.63           H  
ATOM   1935  NE  ARG A 123     -20.054   9.113   0.188  1.00 94.63           N  
ATOM   1936  HE  ARG A 123     -20.604   9.960   0.189  1.00 94.63           H  
ATOM   1937  NH1 ARG A 123     -19.213   7.388  -1.055  1.00 94.63           N  
ATOM   1938 HH11 ARG A 123     -18.516   7.263  -0.335  1.00 94.63           H  
ATOM   1939 HH12 ARG A 123     -19.058   6.988  -1.970  1.00 94.63           H  
ATOM   1940  NH2 ARG A 123     -20.875   8.627  -1.877  1.00 94.63           N  
ATOM   1941 HH21 ARG A 123     -20.874   8.049  -2.705  1.00 94.63           H  
ATOM   1942 HH22 ARG A 123     -21.513   9.404  -1.784  1.00 94.63           H  
ATOM   1943  CZ  ARG A 123     -20.049   8.374  -0.903  1.00 94.63           C  
ATOM   1944  N   CYS A 124     -16.708  10.599   6.044  1.00 96.78           N  
ATOM   1945  H   CYS A 124     -16.224  10.868   5.199  1.00 96.78           H  
ATOM   1946  CA  CYS A 124     -15.920  10.434   7.268  1.00 96.78           C  
ATOM   1947  HA  CYS A 124     -16.526   9.935   8.024  1.00 96.78           H  
ATOM   1948  C   CYS A 124     -15.534  11.813   7.825  1.00 96.78           C  
ATOM   1949  CB  CYS A 124     -14.732   9.514   6.984  1.00 96.78           C  
ATOM   1950  HB2 CYS A 124     -14.002  10.027   6.357  1.00 96.78           H  
ATOM   1951  HB3 CYS A 124     -15.085   8.613   6.482  1.00 96.78           H  
ATOM   1952  O   CYS A 124     -14.422  12.306   7.638  1.00 96.78           O  
ATOM   1953  SG  CYS A 124     -13.977   9.047   8.564  1.00 96.78           S  
ATOM   1954  HG  CYS A 124     -14.981   8.299   9.030  1.00 96.78           H  
ATOM   1955  N   ARG A 125     -16.499  12.492   8.463  1.00 94.48           N  
ATOM   1956  H   ARG A 125     -17.387  12.027   8.584  1.00 94.48           H  
ATOM   1957  CA  ARG A 125     -16.379  13.923   8.813  1.00 94.48           C  
ATOM   1958  HA  ARG A 125     -16.164  14.470   7.896  1.00 94.48           H  
ATOM   1959  C   ARG A 125     -15.197  14.238   9.737  1.00 94.48           C  
ATOM   1960  CB  ARG A 125     -17.701  14.438   9.412  1.00 94.48           C  
ATOM   1961  HB2 ARG A 125     -17.967  13.817  10.267  1.00 94.48           H  
ATOM   1962  HB3 ARG A 125     -17.551  15.454   9.779  1.00 94.48           H  
ATOM   1963  O   ARG A 125     -14.593  15.297   9.581  1.00 94.48           O  
ATOM   1964  CG  ARG A 125     -18.879  14.442   8.417  1.00 94.48           C  
ATOM   1965  HG2 ARG A 125     -19.028  13.433   8.033  1.00 94.48           H  
ATOM   1966  HG3 ARG A 125     -19.786  14.725   8.951  1.00 94.48           H  
ATOM   1967  CD  ARG A 125     -18.690  15.395   7.226  1.00 94.48           C  
ATOM   1968  HD2 ARG A 125     -19.514  15.241   6.529  1.00 94.48           H  
ATOM   1969  HD3 ARG A 125     -17.767  15.137   6.707  1.00 94.48           H  
ATOM   1970  NE  ARG A 125     -18.674  16.812   7.645  1.00 94.48           N  
ATOM   1971  HE  ARG A 125     -19.123  17.028   8.523  1.00 94.48           H  
ATOM   1972  NH1 ARG A 125     -17.527  17.680   5.844  1.00 94.48           N  
ATOM   1973 HH11 ARG A 125     -17.067  18.458   5.392  1.00 94.48           H  
ATOM   1974 HH12 ARG A 125     -17.292  16.751   5.526  1.00 94.48           H  
ATOM   1975  NH2 ARG A 125     -18.272  19.041   7.435  1.00 94.48           N  
ATOM   1976 HH21 ARG A 125     -17.844  19.806   6.933  1.00 94.48           H  
ATOM   1977 HH22 ARG A 125     -18.722  19.207   8.324  1.00 94.48           H  
ATOM   1978  CZ  ARG A 125     -18.158  17.827   6.972  1.00 94.48           C  
ATOM   1979  N   SER A 126     -14.828  13.314  10.620  1.00 97.10           N  
ATOM   1980  H   SER A 126     -15.329  12.437  10.629  1.00 97.10           H  
ATOM   1981  CA  SER A 126     -13.684  13.396  11.543  1.00 97.10           C  
ATOM   1982  HA  SER A 126     -13.723  14.355  12.058  1.00 97.10           H  
ATOM   1983  C   SER A 126     -12.301  13.322  10.857  1.00 97.10           C  
ATOM   1984  CB  SER A 126     -13.853  12.296  12.602  1.00 97.10           C  
ATOM   1985  HB2 SER A 126     -14.671  12.567  13.270  1.00 97.10           H  
ATOM   1986  HB3 SER A 126     -12.938  12.211  13.189  1.00 97.10           H  
ATOM   1987  O   SER A 126     -11.293  13.635  11.498  1.00 97.10           O  
ATOM   1988  OG  SER A 126     -14.158  11.057  11.977  1.00 97.10           O  
ATOM   1989  HG  SER A 126     -14.571  10.456  12.601  1.00 97.10           H  
ATOM   1990  N   LEU A 127     -12.259  12.985   9.555  1.00 97.87           N  
ATOM   1991  H   LEU A 127     -13.124  12.685   9.128  1.00 97.87           H  
ATOM   1992  CA  LEU A 127     -11.085  13.004   8.663  1.00 97.87           C  
ATOM   1993  HA  LEU A 127     -10.210  13.287   9.248  1.00 97.87           H  
ATOM   1994  C   LEU A 127     -11.175  14.062   7.534  1.00 97.87           C  
ATOM   1995  CB  LEU A 127     -10.836  11.592   8.094  1.00 97.87           C  
ATOM   1996  HB2 LEU A 127     -10.021  11.649   7.372  1.00 97.87           H  
ATOM   1997  HB3 LEU A 127     -11.731  11.278   7.556  1.00 97.87           H  
ATOM   1998  O   LEU A 127     -10.394  14.030   6.578  1.00 97.87           O  
ATOM   1999  CG  LEU A 127     -10.463  10.506   9.118  1.00 97.87           C  
ATOM   2000  HG  LEU A 127     -11.257  10.412   9.858  1.00 97.87           H  
ATOM   2001  CD1 LEU A 127     -10.317   9.171   8.390  1.00 97.87           C  
ATOM   2002 HD11 LEU A 127     -10.126   8.379   9.113  1.00 97.87           H  
ATOM   2003 HD12 LEU A 127     -11.243   8.945   7.862  1.00 97.87           H  
ATOM   2004 HD13 LEU A 127      -9.499   9.222   7.672  1.00 97.87           H  
ATOM   2005  CD2 LEU A 127      -9.137  10.801   9.826  1.00 97.87           C  
ATOM   2006 HD21 LEU A 127      -8.837   9.940  10.424  1.00 97.87           H  
ATOM   2007 HD22 LEU A 127      -8.354  11.007   9.095  1.00 97.87           H  
ATOM   2008 HD23 LEU A 127      -9.252  11.655  10.493  1.00 97.87           H  
ATOM   2009  N   THR A 128     -12.110  15.016   7.616  1.00 94.84           N  
ATOM   2010  H   THR A 128     -12.708  15.027   8.430  1.00 94.84           H  
ATOM   2011  CA  THR A 128     -12.149  16.169   6.689  1.00 94.84           C  
ATOM   2012  HA  THR A 128     -12.114  15.797   5.665  1.00 94.84           H  
ATOM   2013  C   THR A 128     -10.931  17.065   6.936  1.00 94.84           C  
ATOM   2014  CB  THR A 128     -13.415  17.028   6.863  1.00 94.84           C  
ATOM   2015  HB  THR A 128     -13.312  17.651   7.751  1.00 94.84           H  
ATOM   2016  O   THR A 128     -10.692  17.428   8.086  1.00 94.84           O  
ATOM   2017  CG2 THR A 128     -13.663  17.928   5.652  1.00 94.84           C  
ATOM   2018 HG21 THR A 128     -13.789  17.320   4.756  1.00 94.84           H  
ATOM   2019 HG22 THR A 128     -12.822  18.607   5.512  1.00 94.84           H  
ATOM   2020 HG23 THR A 128     -14.563  18.520   5.819  1.00 94.84           H  
ATOM   2021  OG1 THR A 128     -14.578  16.250   7.020  1.00 94.84           O  
ATOM   2022  HG1 THR A 128     -14.537  15.913   7.918  1.00 94.84           H  
ATOM   2023  N   GLY A 129     -10.175  17.443   5.897  1.00 94.43           N  
ATOM   2024  H   GLY A 129     -10.373  17.116   4.962  1.00 94.43           H  
ATOM   2025  CA  GLY A 129      -8.961  18.259   6.054  1.00 94.43           C  
ATOM   2026  HA2 GLY A 129      -9.169  19.098   6.718  1.00 94.43           H  
ATOM   2027  HA3 GLY A 129      -8.674  18.665   5.084  1.00 94.43           H  
ATOM   2028  C   GLY A 129      -7.752  17.501   6.621  1.00 94.43           C  
ATOM   2029  O   GLY A 129      -6.768  18.131   7.001  1.00 94.43           O  
ATOM   2030  N   LYS A 130      -7.827  16.165   6.724  1.00 97.18           N  
ATOM   2031  H   LYS A 130      -8.657  15.716   6.365  1.00 97.18           H  
ATOM   2032  CA  LYS A 130      -6.770  15.297   7.267  1.00 97.18           C  
ATOM   2033  HA  LYS A 130      -5.927  15.923   7.562  1.00 97.18           H  
ATOM   2034  C   LYS A 130      -6.275  14.299   6.212  1.00 97.18           C  
ATOM   2035  CB  LYS A 130      -7.269  14.556   8.516  1.00 97.18           C  
ATOM   2036  HB2 LYS A 130      -6.497  13.855   8.833  1.00 97.18           H  
ATOM   2037  HB3 LYS A 130      -8.157  13.979   8.257  1.00 97.18           H  
ATOM   2038  O   LYS A 130      -7.101  13.796   5.438  1.00 97.18           O  
ATOM   2039  CG  LYS A 130      -7.591  15.499   9.686  1.00 97.18           C  
ATOM   2040  HG2 LYS A 130      -8.422  16.151   9.418  1.00 97.18           H  
ATOM   2041  HG3 LYS A 130      -6.716  16.108   9.917  1.00 97.18           H  
ATOM   2042  CD  LYS A 130      -7.972  14.671  10.915  1.00 97.18           C  
ATOM   2043  HD2 LYS A 130      -7.122  14.048  11.194  1.00 97.18           H  
ATOM   2044  HD3 LYS A 130      -8.805  14.017  10.656  1.00 97.18           H  
ATOM   2045  CE  LYS A 130      -8.377  15.541  12.106  1.00 97.18           C  
ATOM   2046  HE2 LYS A 130      -9.128  16.262  11.782  1.00 97.18           H  
ATOM   2047  HE3 LYS A 130      -7.498  16.084  12.453  1.00 97.18           H  
ATOM   2048  NZ  LYS A 130      -8.917  14.686  13.189  1.00 97.18           N  
ATOM   2049  HZ1 LYS A 130      -9.096  15.194  14.043  1.00 97.18           H  
ATOM   2050  HZ2 LYS A 130      -8.234  13.976  13.412  1.00 97.18           H  
ATOM   2051  HZ3 LYS A 130      -9.741  14.189  12.884  1.00 97.18           H  
ATOM   2052  N   PRO A 131      -4.970  13.968   6.185  1.00 98.74           N  
ATOM   2053  CA  PRO A 131      -4.395  13.090   5.174  1.00 98.74           C  
ATOM   2054  HA  PRO A 131      -4.709  13.431   4.188  1.00 98.74           H  
ATOM   2055  C   PRO A 131      -4.843  11.633   5.364  1.00 98.74           C  
ATOM   2056  CB  PRO A 131      -2.879  13.276   5.273  1.00 98.74           C  
ATOM   2057  HB2 PRO A 131      -2.570  14.092   4.620  1.00 98.74           H  
ATOM   2058  HB3 PRO A 131      -2.335  12.365   5.024  1.00 98.74           H  
ATOM   2059  O   PRO A 131      -4.850  11.091   6.474  1.00 98.74           O  
ATOM   2060  CG  PRO A 131      -2.659  13.687   6.726  1.00 98.74           C  
ATOM   2061  HG2 PRO A 131      -1.775  14.314   6.842  1.00 98.74           H  
ATOM   2062  HG3 PRO A 131      -2.579  12.794   7.346  1.00 98.74           H  
ATOM   2063  CD  PRO A 131      -3.930  14.453   7.082  1.00 98.74           C  
ATOM   2064  HD2 PRO A 131      -3.772  15.518   6.913  1.00 98.74           H  
ATOM   2065  HD3 PRO A 131      -4.191  14.278   8.126  1.00 98.74           H  
ATOM   2066  N   LYS A 132      -5.226  11.003   4.250  1.00 98.79           N  
ATOM   2067  H   LYS A 132      -5.255  11.565   3.411  1.00 98.79           H  
ATOM   2068  CA  LYS A 132      -5.769   9.642   4.150  1.00 98.79           C  
ATOM   2069  HA  LYS A 132      -5.723   9.150   5.122  1.00 98.79           H  
ATOM   2070  C   LYS A 132      -4.917   8.842   3.168  1.00 98.79           C  
ATOM   2071  CB  LYS A 132      -7.238   9.713   3.700  1.00 98.79           C  
ATOM   2072  HB2 LYS A 132      -7.606   8.703   3.522  1.00 98.79           H  
ATOM   2073  HB3 LYS A 132      -7.287  10.260   2.758  1.00 98.79           H  
ATOM   2074  O   LYS A 132      -5.066   8.981   1.953  1.00 98.79           O  
ATOM   2075  CG  LYS A 132      -8.140  10.386   4.747  1.00 98.79           C  
ATOM   2076  HG2 LYS A 132      -7.692  11.315   5.102  1.00 98.79           H  
ATOM   2077  HG3 LYS A 132      -8.238   9.718   5.603  1.00 98.79           H  
ATOM   2078  CD  LYS A 132      -9.540  10.695   4.202  1.00 98.79           C  
ATOM   2079  HD2 LYS A 132     -10.157  11.080   5.014  1.00 98.79           H  
ATOM   2080  HD3 LYS A 132      -9.978   9.759   3.854  1.00 98.79           H  
ATOM   2081  CE  LYS A 132      -9.583  11.685   3.032  1.00 98.79           C  
ATOM   2082  HE2 LYS A 132      -9.073  11.246   2.175  1.00 98.79           H  
ATOM   2083  HE3 LYS A 132     -10.627  11.834   2.754  1.00 98.79           H  
ATOM   2084  NZ  LYS A 132      -8.961  12.985   3.357  1.00 98.79           N  
ATOM   2085  HZ1 LYS A 132      -9.068  13.642   2.597  1.00 98.79           H  
ATOM   2086  HZ2 LYS A 132      -9.305  13.387   4.217  1.00 98.79           H  
ATOM   2087  HZ3 LYS A 132      -7.963  12.886   3.477  1.00 98.79           H  
ATOM   2088  N   LEU A 133      -3.994   8.049   3.697  1.00 98.92           N  
ATOM   2089  H   LEU A 133      -3.975   7.949   4.702  1.00 98.92           H  
ATOM   2090  CA  LEU A 133      -2.972   7.351   2.921  1.00 98.92           C  
ATOM   2091  HA  LEU A 133      -2.818   7.882   1.981  1.00 98.92           H  
ATOM   2092  C   LEU A 133      -3.438   5.927   2.594  1.00 98.92           C  
ATOM   2093  CB  LEU A 133      -1.626   7.353   3.678  1.00 98.92           C  
ATOM   2094  HB2 LEU A 133      -0.847   7.052   2.977  1.00 98.92           H  
ATOM   2095  HB3 LEU A 133      -1.673   6.592   4.457  1.00 98.92           H  
ATOM   2096  O   LEU A 133      -3.713   5.141   3.500  1.00 98.92           O  
ATOM   2097  CG  LEU A 133      -1.211   8.681   4.347  1.00 98.92           C  
ATOM   2098  HG  LEU A 133      -1.917   8.921   5.142  1.00 98.92           H  
ATOM   2099  CD1 LEU A 133       0.175   8.525   4.976  1.00 98.92           C  
ATOM   2100 HD11 LEU A 133       0.920   8.316   4.207  1.00 98.92           H  
ATOM   2101 HD12 LEU A 133       0.181   7.706   5.696  1.00 98.92           H  
ATOM   2102 HD13 LEU A 133       0.450   9.441   5.498  1.00 98.92           H  
ATOM   2103  CD2 LEU A 133      -1.163   9.856   3.368  1.00 98.92           C  
ATOM   2104 HD21 LEU A 133      -0.854  10.758   3.895  1.00 98.92           H  
ATOM   2105 HD22 LEU A 133      -0.442   9.651   2.576  1.00 98.92           H  
ATOM   2106 HD23 LEU A 133      -2.145  10.033   2.931  1.00 98.92           H  
ATOM   2107  N   PHE A 134      -3.495   5.586   1.310  1.00 98.87           N  
ATOM   2108  H   PHE A 134      -3.271   6.291   0.621  1.00 98.87           H  
ATOM   2109  CA  PHE A 134      -3.773   4.240   0.813  1.00 98.87           C  
ATOM   2110  HA  PHE A 134      -4.023   3.588   1.650  1.00 98.87           H  
ATOM   2111  C   PHE A 134      -2.514   3.680   0.149  1.00 98.87           C  
ATOM   2112  CB  PHE A 134      -4.992   4.255  -0.119  1.00 98.87           C  
ATOM   2113  HB2 PHE A 134      -4.888   5.058  -0.849  1.00 98.87           H  
ATOM   2114  HB3 PHE A 134      -5.026   3.313  -0.666  1.00 98.87           H  
ATOM   2115  O   PHE A 134      -2.026   4.223  -0.837  1.00 98.87           O  
ATOM   2116  CG  PHE A 134      -6.295   4.416   0.643  1.00 98.87           C  
ATOM   2117  CD1 PHE A 134      -7.001   3.278   1.078  1.00 98.87           C  
ATOM   2118  HD1 PHE A 134      -6.636   2.291   0.836  1.00 98.87           H  
ATOM   2119  CD2 PHE A 134      -6.752   5.699   0.999  1.00 98.87           C  
ATOM   2120  HD2 PHE A 134      -6.191   6.571   0.697  1.00 98.87           H  
ATOM   2121  CE1 PHE A 134      -8.153   3.421   1.873  1.00 98.87           C  
ATOM   2122  HE1 PHE A 134      -8.665   2.543   2.239  1.00 98.87           H  
ATOM   2123  CE2 PHE A 134      -7.905   5.841   1.793  1.00 98.87           C  
ATOM   2124  HE2 PHE A 134      -8.226   6.826   2.098  1.00 98.87           H  
ATOM   2125  CZ  PHE A 134      -8.607   4.703   2.227  1.00 98.87           C  
ATOM   2126  HZ  PHE A 134      -9.474   4.813   2.862  1.00 98.87           H  
ATOM   2127  N   ILE A 135      -1.968   2.607   0.712  1.00 98.94           N  
ATOM   2128  H   ILE A 135      -2.434   2.209   1.515  1.00 98.94           H  
ATOM   2129  CA  ILE A 135      -0.681   2.021   0.322  1.00 98.94           C  
ATOM   2130  HA  ILE A 135      -0.220   2.622  -0.462  1.00 98.94           H  
ATOM   2131  C   ILE A 135      -0.963   0.628  -0.245  1.00 98.94           C  
ATOM   2132  CB  ILE A 135       0.269   2.015   1.539  1.00 98.94           C  
ATOM   2133  HB  ILE A 135      -0.187   1.402   2.316  1.00 98.94           H  
ATOM   2134  O   ILE A 135      -1.558  -0.201   0.441  1.00 98.94           O  
ATOM   2135  CG1 ILE A 135       0.444   3.447   2.111  1.00 98.94           C  
ATOM   2136 HG12 ILE A 135      -0.529   3.837   2.410  1.00 98.94           H  
ATOM   2137 HG13 ILE A 135       0.840   4.102   1.335  1.00 98.94           H  
ATOM   2138  CG2 ILE A 135       1.620   1.386   1.162  1.00 98.94           C  
ATOM   2139 HG21 ILE A 135       1.479   0.394   0.732  1.00 98.94           H  
ATOM   2140 HG22 ILE A 135       2.144   2.018   0.446  1.00 98.94           H  
ATOM   2141 HG23 ILE A 135       2.229   1.260   2.057  1.00 98.94           H  
ATOM   2142  CD1 ILE A 135       1.345   3.554   3.346  1.00 98.94           C  
ATOM   2143 HD11 ILE A 135       1.258   4.557   3.765  1.00 98.94           H  
ATOM   2144 HD12 ILE A 135       2.385   3.388   3.068  1.00 98.94           H  
ATOM   2145 HD13 ILE A 135       1.041   2.827   4.099  1.00 98.94           H  
ATOM   2146  N   ILE A 136      -0.626   0.387  -1.514  1.00 98.88           N  
ATOM   2147  H   ILE A 136      -0.105   1.095  -2.013  1.00 98.88           H  
ATOM   2148  CA  ILE A 136      -1.245  -0.694  -2.300  1.00 98.88           C  
ATOM   2149  HA  ILE A 136      -1.817  -1.339  -1.634  1.00 98.88           H  
ATOM   2150  C   ILE A 136      -0.174  -1.584  -2.943  1.00 98.88           C  
ATOM   2151  CB  ILE A 136      -2.263  -0.107  -3.314  1.00 98.88           C  
ATOM   2152  HB  ILE A 136      -1.729   0.532  -4.017  1.00 98.88           H  
ATOM   2153  O   ILE A 136       0.382  -1.262  -3.999  1.00 98.88           O  
ATOM   2154  CG1 ILE A 136      -3.335   0.750  -2.586  1.00 98.88           C  
ATOM   2155 HG12 ILE A 136      -3.916   0.108  -1.924  1.00 98.88           H  
ATOM   2156 HG13 ILE A 136      -2.848   1.507  -1.971  1.00 98.88           H  
ATOM   2157  CG2 ILE A 136      -2.942  -1.249  -4.099  1.00 98.88           C  
ATOM   2158 HG21 ILE A 136      -3.499  -1.897  -3.422  1.00 98.88           H  
ATOM   2159 HG22 ILE A 136      -3.618  -0.848  -4.854  1.00 98.88           H  
ATOM   2160 HG23 ILE A 136      -2.199  -1.848  -4.627  1.00 98.88           H  
ATOM   2161  CD1 ILE A 136      -4.289   1.525  -3.498  1.00 98.88           C  
ATOM   2162 HD11 ILE A 136      -4.989   2.094  -2.887  1.00 98.88           H  
ATOM   2163 HD12 ILE A 136      -4.855   0.843  -4.132  1.00 98.88           H  
ATOM   2164 HD13 ILE A 136      -3.718   2.220  -4.114  1.00 98.88           H  
ATOM   2165  N   GLN A 137       0.079  -2.731  -2.309  1.00 98.89           N  
ATOM   2166  H   GLN A 137      -0.469  -2.946  -1.488  1.00 98.89           H  
ATOM   2167  CA  GLN A 137       0.861  -3.836  -2.859  1.00 98.89           C  
ATOM   2168  HA  GLN A 137       1.537  -3.452  -3.623  1.00 98.89           H  
ATOM   2169  C   GLN A 137      -0.089  -4.838  -3.521  1.00 98.89           C  
ATOM   2170  CB  GLN A 137       1.728  -4.468  -1.762  1.00 98.89           C  
ATOM   2171  HB2 GLN A 137       2.404  -3.712  -1.362  1.00 98.89           H  
ATOM   2172  HB3 GLN A 137       1.076  -4.816  -0.961  1.00 98.89           H  
ATOM   2173  O   GLN A 137      -0.697  -5.679  -2.854  1.00 98.89           O  
ATOM   2174  CG  GLN A 137       2.547  -5.666  -2.264  1.00 98.89           C  
ATOM   2175  HG2 GLN A 137       3.169  -6.038  -1.449  1.00 98.89           H  
ATOM   2176  HG3 GLN A 137       1.863  -6.471  -2.534  1.00 98.89           H  
ATOM   2177  CD  GLN A 137       3.437  -5.335  -3.460  1.00 98.89           C  
ATOM   2178  NE2 GLN A 137       3.558  -6.226  -4.415  1.00 98.89           N  
ATOM   2179 HE21 GLN A 137       4.163  -6.015  -5.195  1.00 98.89           H  
ATOM   2180 HE22 GLN A 137       3.081  -7.113  -4.338  1.00 98.89           H  
ATOM   2181  OE1 GLN A 137       3.992  -4.252  -3.569  1.00 98.89           O  
ATOM   2182  N   ALA A 138      -0.246  -4.675  -4.832  1.00 98.39           N  
ATOM   2183  H   ALA A 138       0.301  -3.964  -5.296  1.00 98.39           H  
ATOM   2184  CA  ALA A 138      -1.052  -5.505  -5.716  1.00 98.39           C  
ATOM   2185  HA  ALA A 138      -0.861  -6.556  -5.498  1.00 98.39           H  
ATOM   2186  C   ALA A 138      -0.657  -5.208  -7.173  1.00 98.39           C  
ATOM   2187  CB  ALA A 138      -2.535  -5.189  -5.478  1.00 98.39           C  
ATOM   2188  HB1 ALA A 138      -2.751  -4.159  -5.759  1.00 98.39           H  
ATOM   2189  HB2 ALA A 138      -3.143  -5.863  -6.082  1.00 98.39           H  
ATOM   2190  HB3 ALA A 138      -2.794  -5.347  -4.431  1.00 98.39           H  
ATOM   2191  O   ALA A 138      -0.202  -4.097  -7.466  1.00 98.39           O  
ATOM   2192  N   CYS A 139      -0.855  -6.152  -8.098  1.00 96.63           N  
ATOM   2193  H   CYS A 139      -1.176  -7.070  -7.825  1.00 96.63           H  
ATOM   2194  CA  CYS A 139      -0.754  -5.850  -9.529  1.00 96.63           C  
ATOM   2195  HA  CYS A 139       0.209  -5.376  -9.719  1.00 96.63           H  
ATOM   2196  C   CYS A 139      -1.841  -4.861  -9.974  1.00 96.63           C  
ATOM   2197  CB  CYS A 139      -0.827  -7.139 -10.354  1.00 96.63           C  
ATOM   2198  HB2 CYS A 139      -0.897  -6.904 -11.416  1.00 96.63           H  
ATOM   2199  HB3 CYS A 139      -1.710  -7.710 -10.067  1.00 96.63           H  
ATOM   2200  O   CYS A 139      -2.921  -4.784  -9.390  1.00 96.63           O  
ATOM   2201  SG  CYS A 139       0.680  -8.097 -10.063  1.00 96.63           S  
ATOM   2202  HG  CYS A 139       0.286  -9.214 -10.681  1.00 96.63           H  
ATOM   2203  N   ARG A 140      -1.554  -4.134 -11.055  1.00 96.99           N  
ATOM   2204  H   ARG A 140      -0.634  -4.230 -11.460  1.00 96.99           H  
ATOM   2205  CA  ARG A 140      -2.457  -3.181 -11.715  1.00 96.99           C  
ATOM   2206  HA  ARG A 140      -3.407  -3.147 -11.183  1.00 96.99           H  
ATOM   2207  C   ARG A 140      -2.801  -3.588 -13.148  1.00 96.99           C  
ATOM   2208  CB  ARG A 140      -1.821  -1.792 -11.661  1.00 96.99           C  
ATOM   2209  HB2 ARG A 140      -2.435  -1.105 -12.243  1.00 96.99           H  
ATOM   2210  HB3 ARG A 140      -0.828  -1.824 -12.110  1.00 96.99           H  
ATOM   2211  O   ARG A 140      -3.427  -2.833 -13.878  1.00 96.99           O  
ATOM   2212  CG  ARG A 140      -1.726  -1.286 -10.216  1.00 96.99           C  
ATOM   2213  HG2 ARG A 140      -2.705  -1.331  -9.739  1.00 96.99           H  
ATOM   2214  HG3 ARG A 140      -1.033  -1.911  -9.652  1.00 96.99           H  
ATOM   2215  CD  ARG A 140      -1.216   0.150 -10.191  1.00 96.99           C  
ATOM   2216  HD2 ARG A 140      -0.296   0.207 -10.774  1.00 96.99           H  
ATOM   2217  HD3 ARG A 140      -0.990   0.414  -9.158  1.00 96.99           H  
ATOM   2218  NE  ARG A 140      -2.214   1.085 -10.730  1.00 96.99           N  
ATOM   2219  HE  ARG A 140      -2.961   0.718 -11.303  1.00 96.99           H  
ATOM   2220  NH1 ARG A 140      -1.075   3.007 -10.276  1.00 96.99           N  
ATOM   2221 HH11 ARG A 140      -0.268   2.436 -10.068  1.00 96.99           H  
ATOM   2222 HH12 ARG A 140      -1.010   4.015 -10.257  1.00 96.99           H  
ATOM   2223  NH2 ARG A 140      -3.181   3.079 -11.084  1.00 96.99           N  
ATOM   2224 HH21 ARG A 140      -3.979   2.549 -11.403  1.00 96.99           H  
ATOM   2225 HH22 ARG A 140      -3.167   4.088 -11.128  1.00 96.99           H  
ATOM   2226  CZ  ARG A 140      -2.151   2.393 -10.689  1.00 96.99           C  
ATOM   2227  N   GLY A 141      -2.415  -4.791 -13.549  1.00 94.58           N  
ATOM   2228  H   GLY A 141      -1.845  -5.335 -12.918  1.00 94.58           H  
ATOM   2229  CA  GLY A 141      -2.625  -5.352 -14.874  1.00 94.58           C  
ATOM   2230  HA2 GLY A 141      -3.623  -5.787 -14.940  1.00 94.58           H  
ATOM   2231  HA3 GLY A 141      -2.537  -4.576 -15.634  1.00 94.58           H  
ATOM   2232  C   GLY A 141      -1.601  -6.451 -15.123  1.00 94.58           C  
ATOM   2233  O   GLY A 141      -1.253  -7.176 -14.188  1.00 94.58           O  
ATOM   2234  N   THR A 142      -1.148  -6.577 -16.369  1.00 92.78           N  
ATOM   2235  H   THR A 142      -1.428  -5.886 -17.050  1.00 92.78           H  
ATOM   2236  CA  THR A 142      -0.277  -7.669 -16.829  1.00 92.78           C  
ATOM   2237  HA  THR A 142       0.180  -8.127 -15.952  1.00 92.78           H  
ATOM   2238  C   THR A 142       0.895  -7.204 -17.701  1.00 92.78           C  
ATOM   2239  CB  THR A 142      -1.080  -8.760 -17.560  1.00 92.78           C  
ATOM   2240  HB  THR A 142      -0.409  -9.573 -17.838  1.00 92.78           H  
ATOM   2241  O   THR A 142       1.494  -8.020 -18.399  1.00 92.78           O  
ATOM   2242  CG2 THR A 142      -2.215  -9.353 -16.726  1.00 92.78           C  
ATOM   2243 HG21 THR A 142      -2.668 -10.170 -17.287  1.00 92.78           H  
ATOM   2244 HG22 THR A 142      -1.819  -9.736 -15.785  1.00 92.78           H  
ATOM   2245 HG23 THR A 142      -2.975  -8.598 -16.523  1.00 92.78           H  
ATOM   2246  OG1 THR A 142      -1.665  -8.238 -18.731  1.00 92.78           O  
ATOM   2247  HG1 THR A 142      -0.943  -8.032 -19.329  1.00 92.78           H  
ATOM   2248  N   GLU A 143       1.212  -5.907 -17.720  1.00 89.69           N  
ATOM   2249  H   GLU A 143       0.674  -5.249 -17.175  1.00 89.69           H  
ATOM   2250  CA  GLU A 143       2.419  -5.408 -18.390  1.00 89.69           C  
ATOM   2251  HA  GLU A 143       2.543  -5.953 -19.325  1.00 89.69           H  
ATOM   2252  C   GLU A 143       3.679  -5.688 -17.548  1.00 89.69           C  
ATOM   2253  CB  GLU A 143       2.280  -3.921 -18.764  1.00 89.69           C  
ATOM   2254  HB2 GLU A 143       3.242  -3.578 -19.144  1.00 89.69           H  
ATOM   2255  HB3 GLU A 143       2.020  -3.340 -17.879  1.00 89.69           H  
ATOM   2256  O   GLU A 143       3.636  -5.707 -16.313  1.00 89.69           O  
ATOM   2257  CG  GLU A 143       1.223  -3.693 -19.857  1.00 89.69           C  
ATOM   2258  HG2 GLU A 143       1.512  -4.255 -20.745  1.00 89.69           H  
ATOM   2259  HG3 GLU A 143       0.268  -4.091 -19.513  1.00 89.69           H  
ATOM   2260  CD  GLU A 143       1.052  -2.210 -20.234  1.00 89.69           C  
ATOM   2261  OE1 GLU A 143      -0.116  -1.759 -20.257  1.00 89.69           O  
ATOM   2262  OE2 GLU A 143       2.071  -1.545 -20.540  1.00 89.69           O  
ATOM   2263  N   LEU A 144       4.804  -5.926 -18.228  1.00 89.37           N  
ATOM   2264  H   LEU A 144       4.779  -5.827 -19.233  1.00 89.37           H  
ATOM   2265  CA  LEU A 144       6.117  -6.193 -17.638  1.00 89.37           C  
ATOM   2266  HA  LEU A 144       6.060  -6.136 -16.550  1.00 89.37           H  
ATOM   2267  C   LEU A 144       7.102  -5.125 -18.112  1.00 89.37           C  
ATOM   2268  CB  LEU A 144       6.617  -7.591 -18.054  1.00 89.37           C  
ATOM   2269  HB2 LEU A 144       7.675  -7.668 -17.804  1.00 89.37           H  
ATOM   2270  HB3 LEU A 144       6.530  -7.676 -19.137  1.00 89.37           H  
ATOM   2271  O   LEU A 144       7.384  -5.028 -19.307  1.00 89.37           O  
ATOM   2272  CG  LEU A 144       5.891  -8.775 -17.399  1.00 89.37           C  
ATOM   2273  HG  LEU A 144       4.815  -8.663 -17.535  1.00 89.37           H  
ATOM   2274  CD1 LEU A 144       6.325 -10.077 -18.067  1.00 89.37           C  
ATOM   2275 HD11 LEU A 144       5.768 -10.914 -17.645  1.00 89.37           H  
ATOM   2276 HD12 LEU A 144       7.390 -10.243 -17.903  1.00 89.37           H  
ATOM   2277 HD13 LEU A 144       6.126 -10.035 -19.137  1.00 89.37           H  
ATOM   2278  CD2 LEU A 144       6.230  -8.890 -15.909  1.00 89.37           C  
ATOM   2279 HD21 LEU A 144       7.305  -9.025 -15.784  1.00 89.37           H  
ATOM   2280 HD22 LEU A 144       5.715  -9.748 -15.477  1.00 89.37           H  
ATOM   2281 HD23 LEU A 144       5.924  -7.992 -15.373  1.00 89.37           H  
ATOM   2282  N   ASP A 145       7.645  -4.349 -17.178  1.00 87.56           N  
ATOM   2283  H   ASP A 145       7.414  -4.495 -16.205  1.00 87.56           H  
ATOM   2284  CA  ASP A 145       8.656  -3.343 -17.489  1.00 87.56           C  
ATOM   2285  HA  ASP A 145       8.345  -2.788 -18.374  1.00 87.56           H  
ATOM   2286  C   ASP A 145       9.985  -4.046 -17.801  1.00 87.56           C  
ATOM   2287  CB  ASP A 145       8.753  -2.340 -16.329  1.00 87.56           C  
ATOM   2288  HB2 ASP A 145       9.123  -2.856 -15.443  1.00 87.56           H  
ATOM   2289  HB3 ASP A 145       7.754  -1.964 -16.106  1.00 87.56           H  
ATOM   2290  O   ASP A 145      10.513  -4.796 -16.980  1.00 87.56           O  
ATOM   2291  CG  ASP A 145       9.662  -1.143 -16.619  1.00 87.56           C  
ATOM   2292  OD1 ASP A 145      10.314  -1.141 -17.688  1.00 87.56           O  
ATOM   2293  OD2 ASP A 145       9.717  -0.256 -15.740  1.00 87.56           O  
ATOM   2294  N   CYS A 146      10.504  -3.842 -19.010  1.00 85.02           N  
ATOM   2295  H   CYS A 146      10.053  -3.159 -19.602  1.00 85.02           H  
ATOM   2296  CA  CYS A 146      11.780  -4.412 -19.452  1.00 85.02           C  
ATOM   2297  HA  CYS A 146      11.971  -5.333 -18.902  1.00 85.02           H  
ATOM   2298  C   CYS A 146      12.979  -3.497 -19.143  1.00 85.02           C  
ATOM   2299  CB  CYS A 146      11.676  -4.772 -20.940  1.00 85.02           C  
ATOM   2300  HB2 CYS A 146      12.637  -5.157 -21.279  1.00 85.02           H  
ATOM   2301  HB3 CYS A 146      11.438  -3.878 -21.516  1.00 85.02           H  
ATOM   2302  O   CYS A 146      14.113  -3.884 -19.407  1.00 85.02           O  
ATOM   2303  SG  CYS A 146      10.392  -6.043 -21.183  1.00 85.02           S  
ATOM   2304  HG  CYS A 146       9.402  -5.388 -20.569  1.00 85.02           H  
ATOM   2305  N   GLY A 147      12.736  -2.313 -18.572  1.00 73.87           N  
ATOM   2306  H   GLY A 147      11.780  -2.050 -18.379  1.00 73.87           H  
ATOM   2307  CA  GLY A 147      13.755  -1.340 -18.204  1.00 73.87           C  
ATOM   2308  HA2 GLY A 147      14.596  -1.857 -17.744  1.00 73.87           H  
ATOM   2309  HA3 GLY A 147      13.323  -0.660 -17.469  1.00 73.87           H  
ATOM   2310  C   GLY A 147      14.303  -0.511 -19.367  1.00 73.87           C  
ATOM   2311  O   GLY A 147      14.181  -0.852 -20.543  1.00 73.87           O  
ATOM   2312  N   ILE A 148      14.944   0.600 -19.003  1.00 67.24           N  
ATOM   2313  H   ILE A 148      14.976   0.832 -18.020  1.00 67.24           H  
ATOM   2314  CA  ILE A 148      15.838   1.384 -19.860  1.00 67.24           C  
ATOM   2315  HA  ILE A 148      16.404   0.678 -20.468  1.00 67.24           H  
ATOM   2316  C   ILE A 148      16.841   2.147 -18.980  1.00 67.24           C  
ATOM   2317  CB  ILE A 148      15.026   2.303 -20.808  1.00 67.24           C  
ATOM   2318  HB  ILE A 148      14.188   1.718 -21.188  1.00 67.24           H  
ATOM   2319  O   ILE A 148      16.636   2.293 -17.775  1.00 67.24           O  
ATOM   2320  CG1 ILE A 148      15.873   2.713 -22.033  1.00 67.24           C  
ATOM   2321 HG12 ILE A 148      16.426   1.845 -22.390  1.00 67.24           H  
ATOM   2322 HG13 ILE A 148      16.590   3.484 -21.751  1.00 67.24           H  
ATOM   2323  CG2 ILE A 148      14.438   3.527 -20.081  1.00 67.24           C  
ATOM   2324 HG21 ILE A 148      13.891   3.202 -19.195  1.00 67.24           H  
ATOM   2325 HG22 ILE A 148      15.232   4.210 -19.780  1.00 67.24           H  
ATOM   2326 HG23 ILE A 148      13.745   4.054 -20.736  1.00 67.24           H  
ATOM   2327  CD1 ILE A 148      15.032   3.232 -23.206  1.00 67.24           C  
ATOM   2328 HD11 ILE A 148      14.295   2.483 -23.496  1.00 67.24           H  
ATOM   2329 HD12 ILE A 148      15.686   3.434 -24.055  1.00 67.24           H  
ATOM   2330 HD13 ILE A 148      14.524   4.156 -22.929  1.00 67.24           H  
ATOM   2331  N   GLU A 149      17.927   2.631 -19.573  1.00 62.09           N  
ATOM   2332  H   GLU A 149      18.035   2.487 -20.566  1.00 62.09           H  
ATOM   2333  CA  GLU A 149      18.976   3.413 -18.906  1.00 62.09           C  
ATOM   2334  HA  GLU A 149      19.060   3.073 -17.874  1.00 62.09           H  
ATOM   2335  C   GLU A 149      18.569   4.919 -18.871  1.00 62.09           C  
ATOM   2336  CB  GLU A 149      20.319   3.096 -19.609  1.00 62.09           C  
ATOM   2337  HB2 GLU A 149      20.253   3.436 -20.643  1.00 62.09           H  
ATOM   2338  HB3 GLU A 149      21.117   3.648 -19.112  1.00 62.09           H  
ATOM   2339  O   GLU A 149      18.014   5.428 -19.845  1.00 62.09           O  
ATOM   2340  CG  GLU A 149      20.655   1.579 -19.583  1.00 62.09           C  
ATOM   2341  HG2 GLU A 149      19.821   1.010 -19.994  1.00 62.09           H  
ATOM   2342  HG3 GLU A 149      20.772   1.280 -18.541  1.00 62.09           H  
ATOM   2343  CD  GLU A 149      21.910   1.170 -20.378  1.00 62.09           C  
ATOM   2344  OE1 GLU A 149      22.516   0.137 -20.012  1.00 62.09           O  
ATOM   2345  OE2 GLU A 149      22.249   1.868 -21.362  1.00 62.09           O  
ATOM   2346  N   THR A 150      18.742   5.624 -17.736  1.00 52.83           N  
ATOM   2347  H   THR A 150      19.253   5.175 -16.990  1.00 52.83           H  
ATOM   2348  CA  THR A 150      17.863   6.759 -17.308  1.00 52.83           C  
ATOM   2349  HA  THR A 150      17.025   6.830 -18.002  1.00 52.83           H  
ATOM   2350  C   THR A 150      18.475   8.178 -17.195  1.00 52.83           C  
ATOM   2351  CB  THR A 150      17.296   6.453 -15.910  1.00 52.83           C  
ATOM   2352  HB  THR A 150      16.758   7.327 -15.541  1.00 52.83           H  
ATOM   2353  O   THR A 150      19.675   8.305 -16.962  1.00 52.83           O  
ATOM   2354  CG2 THR A 150      16.328   5.274 -15.889  1.00 52.83           C  
ATOM   2355 HG21 THR A 150      15.900   5.173 -14.892  1.00 52.83           H  
ATOM   2356 HG22 THR A 150      15.526   5.438 -16.609  1.00 52.83           H  
ATOM   2357 HG23 THR A 150      16.853   4.353 -16.143  1.00 52.83           H  
ATOM   2358  OG1 THR A 150      18.360   6.166 -15.023  1.00 52.83           O  
ATOM   2359  HG1 THR A 150      19.040   6.824 -15.185  1.00 52.83           H  
ATOM   2360  N   ASP A 151      17.617   9.227 -17.187  1.00 40.09           N  
ATOM   2361  H   ASP A 151      16.640   9.024 -17.342  1.00 40.09           H  
ATOM   2362  CA  ASP A 151      17.915  10.649 -16.828  1.00 40.09           C  
ATOM   2363  HA  ASP A 151      18.799  10.649 -16.190  1.00 40.09           H  
ATOM   2364  C   ASP A 151      16.770  11.328 -15.983  1.00 40.09           C  
ATOM   2365  CB  ASP A 151      18.301  11.430 -18.106  1.00 40.09           C  
ATOM   2366  HB2 ASP A 151      18.873  10.767 -18.756  1.00 40.09           H  
ATOM   2367  HB3 ASP A 151      17.397  11.715 -18.644  1.00 40.09           H  
ATOM   2368  O   ASP A 151      16.149  10.645 -15.166  1.00 40.09           O  
ATOM   2369  CG  ASP A 151      19.165  12.682 -17.850  1.00 40.09           C  
ATOM   2370  OD1 ASP A 151      19.076  13.258 -16.738  1.00 40.09           O  
ATOM   2371  OD2 ASP A 151      19.885  13.090 -18.784  1.00 40.09           O  
ATOM   2372  N   SER A 152      16.513  12.651 -16.096  1.00 29.59           N  
ATOM   2373  H   SER A 152      17.080  13.142 -16.772  1.00 29.59           H  
ATOM   2374  CA  SER A 152      15.898  13.527 -15.058  1.00 29.59           C  
ATOM   2375  HA  SER A 152      15.289  12.907 -14.401  1.00 29.59           H  
ATOM   2376  C   SER A 152      14.966  14.675 -15.572  1.00 29.59           C  
ATOM   2377  CB  SER A 152      17.057  14.090 -14.220  1.00 29.59           C  
ATOM   2378  HB2 SER A 152      16.660  14.682 -13.396  1.00 29.59           H  
ATOM   2379  HB3 SER A 152      17.624  13.261 -13.797  1.00 29.59           H  
ATOM   2380  O   SER A 152      14.585  14.678 -16.740  1.00 29.59           O  
ATOM   2381  OG  SER A 152      17.930  14.891 -14.990  1.00 29.59           O  
ATOM   2382  HG  SER A 152      18.390  14.335 -15.623  1.00 29.59           H  
ATOM   2383  N   GLY A 153      14.520  15.624 -14.709  1.00 24.79           N  
ATOM   2384  H   GLY A 153      14.893  15.642 -13.770  1.00 24.79           H  
ATOM   2385  CA  GLY A 153      13.520  16.679 -15.044  1.00 24.79           C  
ATOM   2386  HA2 GLY A 153      13.910  17.269 -15.874  1.00 24.79           H  
ATOM   2387  HA3 GLY A 153      12.618  16.184 -15.403  1.00 24.79           H  
ATOM   2388  C   GLY A 153      13.099  17.676 -13.918  1.00 24.79           C  
ATOM   2389  O   GLY A 153      13.796  17.784 -12.912  1.00 24.79           O  
ATOM   2390  N   VAL A 154      11.968  18.398 -14.113  1.00 27.92           N  
ATOM   2391  H   VAL A 154      11.414  18.139 -14.917  1.00 27.92           H  
ATOM   2392  CA  VAL A 154      11.375  19.561 -13.349  1.00 27.92           C  
ATOM   2393  HA  VAL A 154      11.620  19.462 -12.291  1.00 27.92           H  
ATOM   2394  C   VAL A 154       9.807  19.554 -13.439  1.00 27.92           C  
ATOM   2395  CB  VAL A 154      11.973  20.895 -13.863  1.00 27.92           C  
ATOM   2396  HB  VAL A 154      11.279  21.705 -13.639  1.00 27.92           H  
ATOM   2397  O   VAL A 154       9.302  18.604 -14.036  1.00 27.92           O  
ATOM   2398  CG1 VAL A 154      13.267  21.241 -13.119  1.00 27.92           C  
ATOM   2399 HG11 VAL A 154      13.641  22.200 -13.476  1.00 27.92           H  
ATOM   2400 HG12 VAL A 154      14.020  20.468 -13.276  1.00 27.92           H  
ATOM   2401 HG13 VAL A 154      13.053  21.333 -12.054  1.00 27.92           H  
ATOM   2402  CG2 VAL A 154      12.243  20.933 -15.376  1.00 27.92           C  
ATOM   2403 HG21 VAL A 154      12.479  21.956 -15.667  1.00 27.92           H  
ATOM   2404 HG22 VAL A 154      13.084  20.289 -15.633  1.00 27.92           H  
ATOM   2405 HG23 VAL A 154      11.351  20.617 -15.917  1.00 27.92           H  
ATOM   2406  N   ASP A 155       8.928  20.440 -12.904  1.00 27.32           N  
ATOM   2407  H   ASP A 155       7.982  20.086 -12.931  1.00 27.32           H  
ATOM   2408  CA  ASP A 155       8.951  21.846 -12.378  1.00 27.32           C  
ATOM   2409  HA  ASP A 155       9.879  22.023 -11.834  1.00 27.32           H  
ATOM   2410  C   ASP A 155       7.747  22.143 -11.394  1.00 27.32           C  
ATOM   2411  CB  ASP A 155       8.871  22.804 -13.593  1.00 27.32           C  
ATOM   2412  HB2 ASP A 155       7.852  23.170 -13.718  1.00 27.32           H  
ATOM   2413  HB3 ASP A 155       9.123  22.264 -14.506  1.00 27.32           H  
ATOM   2414  O   ASP A 155       7.044  21.190 -11.053  1.00 27.32           O  
ATOM   2415  CG  ASP A 155       9.830  23.991 -13.459  1.00 27.32           C  
ATOM   2416  OD1 ASP A 155       9.897  24.554 -12.346  1.00 27.32           O  
ATOM   2417  OD2 ASP A 155      10.524  24.287 -14.460  1.00 27.32           O  
ATOM   2418  N   ASP A 156       7.479  23.397 -10.941  1.00 21.67           N  
ATOM   2419  H   ASP A 156       8.073  24.141 -11.278  1.00 21.67           H  
ATOM   2420  CA  ASP A 156       6.550  23.748  -9.802  1.00 21.67           C  
ATOM   2421  HA  ASP A 156       5.926  22.878  -9.598  1.00 21.67           H  
ATOM   2422  C   ASP A 156       5.566  24.968  -9.995  1.00 21.67           C  
ATOM   2423  CB  ASP A 156       7.445  23.975  -8.562  1.00 21.67           C  
ATOM   2424  HB2 ASP A 156       8.195  23.184  -8.524  1.00 21.67           H  
ATOM   2425  HB3 ASP A 156       7.972  24.922  -8.680  1.00 21.67           H  
ATOM   2426  O   ASP A 156       5.916  25.931 -10.678  1.00 21.67           O  
ATOM   2427  CG  ASP A 156       6.714  23.969  -7.214  1.00 21.67           C  
ATOM   2428  OD1 ASP A 156       5.590  23.422  -7.150  1.00 21.67           O  
ATOM   2429  OD2 ASP A 156       7.310  24.480  -6.236  1.00 21.67           O  
ATOM   2430  N   ASP A 157       4.347  24.971  -9.391  1.00 25.52           N  
ATOM   2431  H   ASP A 157       4.186  24.246  -8.706  1.00 25.52           H  
ATOM   2432  CA  ASP A 157       3.307  26.055  -9.488  1.00 25.52           C  
ATOM   2433  HA  ASP A 157       3.834  27.007  -9.422  1.00 25.52           H  
ATOM   2434  C   ASP A 157       2.225  26.044  -8.349  1.00 25.52           C  
ATOM   2435  CB  ASP A 157       2.615  26.005 -10.874  1.00 25.52           C  
ATOM   2436  HB2 ASP A 157       1.903  25.179 -10.881  1.00 25.52           H  
ATOM   2437  HB3 ASP A 157       3.364  25.795 -11.638  1.00 25.52           H  
ATOM   2438  O   ASP A 157       1.986  25.019  -7.712  1.00 25.52           O  
ATOM   2439  CG  ASP A 157       1.888  27.299 -11.297  1.00 25.52           C  
ATOM   2440  OD1 ASP A 157       1.951  28.310 -10.555  1.00 25.52           O  
ATOM   2441  OD2 ASP A 157       1.234  27.273 -12.366  1.00 25.52           O  
ATOM   2442  N   MET A 158       1.539  27.174  -8.071  1.00 25.54           N  
ATOM   2443  H   MET A 158       1.649  27.927  -8.735  1.00 25.54           H  
ATOM   2444  CA  MET A 158       0.767  27.433  -6.824  1.00 25.54           C  
ATOM   2445  HA  MET A 158       0.559  26.483  -6.332  1.00 25.54           H  
ATOM   2446  C   MET A 158      -0.585  28.179  -6.997  1.00 25.54           C  
ATOM   2447  CB  MET A 158       1.648  28.279  -5.885  1.00 25.54           C  
ATOM   2448  HB2 MET A 158       2.070  29.108  -6.454  1.00 25.54           H  
ATOM   2449  HB3 MET A 158       1.036  28.703  -5.089  1.00 25.54           H  
ATOM   2450  O   MET A 158      -0.647  29.230  -7.634  1.00 25.54           O  
ATOM   2451  CG  MET A 158       2.792  27.496  -5.234  1.00 25.54           C  
ATOM   2452  HG2 MET A 158       3.541  28.208  -4.890  1.00 25.54           H  
ATOM   2453  HG3 MET A 158       3.266  26.853  -5.975  1.00 25.54           H  
ATOM   2454  SD  MET A 158       2.287  26.493  -3.811  1.00 25.54           S  
ATOM   2455  CE  MET A 158       3.860  25.632  -3.532  1.00 25.54           C  
ATOM   2456  HE1 MET A 158       3.766  24.962  -2.677  1.00 25.54           H  
ATOM   2457  HE2 MET A 158       4.124  25.052  -4.416  1.00 25.54           H  
ATOM   2458  HE3 MET A 158       4.649  26.358  -3.337  1.00 25.54           H  
ATOM   2459  N   ALA A 159      -1.674  27.732  -6.331  1.00 27.85           N  
ATOM   2460  H   ALA A 159      -1.586  26.889  -5.782  1.00 27.85           H  
ATOM   2461  CA  ALA A 159      -3.000  28.396  -6.382  1.00 27.85           C  
ATOM   2462  HA  ALA A 159      -2.827  29.471  -6.417  1.00 27.85           H  
ATOM   2463  C   ALA A 159      -3.954  28.147  -5.168  1.00 27.85           C  
ATOM   2464  CB  ALA A 159      -3.660  27.996  -7.710  1.00 27.85           C  
ATOM   2465  HB1 ALA A 159      -4.649  28.444  -7.799  1.00 27.85           H  
ATOM   2466  HB2 ALA A 159      -3.048  28.342  -8.543  1.00 27.85           H  
ATOM   2467  HB3 ALA A 159      -3.730  26.910  -7.770  1.00 27.85           H  
ATOM   2468  O   ALA A 159      -3.711  27.297  -4.318  1.00 27.85           O  
ATOM   2469  N   CYS A 160      -5.060  28.916  -5.067  1.00 31.09           N  
ATOM   2470  H   CYS A 160      -5.229  29.562  -5.826  1.00 31.09           H  
ATOM   2471  CA  CYS A 160      -5.986  28.968  -3.907  1.00 31.09           C  
ATOM   2472  HA  CYS A 160      -5.499  28.499  -3.053  1.00 31.09           H  
ATOM   2473  C   CYS A 160      -7.324  28.230  -4.148  1.00 31.09           C  
ATOM   2474  CB  CYS A 160      -6.217  30.449  -3.561  1.00 31.09           C  
ATOM   2475  HB2 CYS A 160      -5.258  30.903  -3.310  1.00 31.09           H  
ATOM   2476  HB3 CYS A 160      -6.636  30.964  -4.426  1.00 31.09           H  
ATOM   2477  O   CYS A 160      -8.078  28.588  -5.062  1.00 31.09           O  
ATOM   2478  SG  CYS A 160      -7.353  30.632  -2.151  1.00 31.09           S  
ATOM   2479  HG  CYS A 160      -7.131  31.932  -1.939  1.00 31.09           H  
ATOM   2480  N   HIS A 161      -7.644  27.193  -3.357  1.00 34.44           N  
ATOM   2481  H   HIS A 161      -7.010  26.952  -2.608  1.00 34.44           H  
ATOM   2482  CA  HIS A 161      -8.624  26.172  -3.765  1.00 34.44           C  
ATOM   2483  HA  HIS A 161      -9.222  26.569  -4.586  1.00 34.44           H  
ATOM   2484  C   HIS A 161      -9.636  25.719  -2.696  1.00 34.44           C  
ATOM   2485  CB  HIS A 161      -7.853  24.965  -4.323  1.00 34.44           C  
ATOM   2486  HB2 HIS A 161      -7.164  24.597  -3.564  1.00 34.44           H  
ATOM   2487  HB3 HIS A 161      -8.559  24.166  -4.548  1.00 34.44           H  
ATOM   2488  O   HIS A 161      -9.293  25.390  -1.563  1.00 34.44           O  
ATOM   2489  CG  HIS A 161      -7.080  25.263  -5.588  1.00 34.44           C  
ATOM   2490  CD2 HIS A 161      -5.994  24.575  -6.056  1.00 34.44           C  
ATOM   2491  HD2 HIS A 161      -5.513  23.733  -5.580  1.00 34.44           H  
ATOM   2492  ND1 HIS A 161      -7.350  26.260  -6.504  1.00 34.44           N  
ATOM   2493  HD1 HIS A 161      -7.946  27.060  -6.348  1.00 34.44           H  
ATOM   2494  CE1 HIS A 161      -6.460  26.164  -7.501  1.00 34.44           C  
ATOM   2495  HE1 HIS A 161      -6.385  26.833  -8.345  1.00 34.44           H  
ATOM   2496  NE2 HIS A 161      -5.628  25.143  -7.277  1.00 34.44           N  
ATOM   2497  N   LYS A 162     -10.909  25.580  -3.109  1.00 43.35           N  
ATOM   2498  H   LYS A 162     -11.100  25.830  -4.069  1.00 43.35           H  
ATOM   2499  CA  LYS A 162     -11.882  24.713  -2.420  1.00 43.35           C  
ATOM   2500  HA  LYS A 162     -11.938  24.974  -1.363  1.00 43.35           H  
ATOM   2501  C   LYS A 162     -11.400  23.270  -2.546  1.00 43.35           C  
ATOM   2502  CB  LYS A 162     -13.272  24.780  -3.078  1.00 43.35           C  
ATOM   2503  HB2 LYS A 162     -13.155  24.694  -4.158  1.00 43.35           H  
ATOM   2504  HB3 LYS A 162     -13.841  23.913  -2.741  1.00 43.35           H  
ATOM   2505  O   LYS A 162     -11.322  22.777  -3.669  1.00 43.35           O  
ATOM   2506  CG  LYS A 162     -14.102  26.026  -2.759  1.00 43.35           C  
ATOM   2507  HG2 LYS A 162     -14.257  26.095  -1.683  1.00 43.35           H  
ATOM   2508  HG3 LYS A 162     -13.579  26.917  -3.108  1.00 43.35           H  
ATOM   2509  CD  LYS A 162     -15.457  25.903  -3.474  1.00 43.35           C  
ATOM   2510  HD2 LYS A 162     -15.282  25.852  -4.549  1.00 43.35           H  
ATOM   2511  HD3 LYS A 162     -15.950  24.986  -3.153  1.00 43.35           H  
ATOM   2512  CE  LYS A 162     -16.357  27.100  -3.158  1.00 43.35           C  
ATOM   2513  HE2 LYS A 162     -15.815  28.012  -3.411  1.00 43.35           H  
ATOM   2514  HE3 LYS A 162     -16.552  27.117  -2.086  1.00 43.35           H  
ATOM   2515  NZ  LYS A 162     -17.628  27.035  -3.921  1.00 43.35           N  
ATOM   2516  HZ1 LYS A 162     -18.139  26.195  -3.687  1.00 43.35           H  
ATOM   2517  HZ2 LYS A 162     -18.204  27.838  -3.712  1.00 43.35           H  
ATOM   2518  HZ3 LYS A 162     -17.438  27.031  -4.913  1.00 43.35           H  
ATOM   2519  N   ILE A 163     -11.153  22.585  -1.432  1.00 54.98           N  
ATOM   2520  H   ILE A 163     -11.145  23.067  -0.544  1.00 54.98           H  
ATOM   2521  CA  ILE A 163     -10.715  21.186  -1.475  1.00 54.98           C  
ATOM   2522  HA  ILE A 163      -9.839  21.160  -2.123  1.00 54.98           H  
ATOM   2523  C   ILE A 163     -11.809  20.291  -2.108  1.00 54.98           C  
ATOM   2524  CB  ILE A 163     -10.211  20.693  -0.094  1.00 54.98           C  
ATOM   2525  HB  ILE A 163      -9.721  19.734  -0.264  1.00 54.98           H  
ATOM   2526  O   ILE A 163     -12.972  20.354  -1.688  1.00 54.98           O  
ATOM   2527  CG1 ILE A 163     -11.325  20.464   0.955  1.00 54.98           C  
ATOM   2528 HG12 ILE A 163     -12.050  19.754   0.557  1.00 54.98           H  
ATOM   2529 HG13 ILE A 163     -11.837  21.404   1.159  1.00 54.98           H  
ATOM   2530  CG2 ILE A 163      -9.135  21.659   0.437  1.00 54.98           C  
ATOM   2531 HG21 ILE A 163      -8.432  21.919  -0.355  1.00 54.98           H  
ATOM   2532 HG22 ILE A 163      -8.566  21.182   1.236  1.00 54.98           H  
ATOM   2533 HG23 ILE A 163      -9.582  22.575   0.825  1.00 54.98           H  
ATOM   2534  CD1 ILE A 163     -10.820  19.870   2.277  1.00 54.98           C  
ATOM   2535 HD11 ILE A 163     -11.671  19.636   2.917  1.00 54.98           H  
ATOM   2536 HD12 ILE A 163     -10.263  18.954   2.080  1.00 54.98           H  
ATOM   2537 HD13 ILE A 163     -10.179  20.581   2.799  1.00 54.98           H  
ATOM   2538  N   PRO A 164     -11.494  19.477  -3.135  1.00 69.04           N  
ATOM   2539  CA  PRO A 164     -12.408  18.449  -3.637  1.00 69.04           C  
ATOM   2540  HA  PRO A 164     -13.293  18.943  -4.037  1.00 69.04           H  
ATOM   2541  C   PRO A 164     -12.830  17.441  -2.553  1.00 69.04           C  
ATOM   2542  CB  PRO A 164     -11.647  17.763  -4.779  1.00 69.04           C  
ATOM   2543  HB2 PRO A 164     -12.321  17.397  -5.553  1.00 69.04           H  
ATOM   2544  HB3 PRO A 164     -11.038  16.948  -4.387  1.00 69.04           H  
ATOM   2545  O   PRO A 164     -12.115  17.215  -1.584  1.00 69.04           O  
ATOM   2546  CG  PRO A 164     -10.727  18.865  -5.304  1.00 69.04           C  
ATOM   2547  HG2 PRO A 164     -11.283  19.521  -5.974  1.00 69.04           H  
ATOM   2548  HG3 PRO A 164      -9.848  18.458  -5.804  1.00 69.04           H  
ATOM   2549  CD  PRO A 164     -10.353  19.626  -4.036  1.00 69.04           C  
ATOM   2550  HD2 PRO A 164     -10.168  20.671  -4.284  1.00 69.04           H  
ATOM   2551  HD3 PRO A 164      -9.452  19.200  -3.594  1.00 69.04           H  
ATOM   2552  N   VAL A 165     -13.949  16.728  -2.737  1.00 77.99           N  
ATOM   2553  H   VAL A 165     -14.538  16.937  -3.531  1.00 77.99           H  
ATOM   2554  CA  VAL A 165     -14.326  15.614  -1.823  1.00 77.99           C  
ATOM   2555  HA  VAL A 165     -14.263  15.991  -0.803  1.00 77.99           H  
ATOM   2556  C   VAL A 165     -13.357  14.420  -1.881  1.00 77.99           C  
ATOM   2557  CB  VAL A 165     -15.771  15.129  -2.046  1.00 77.99           C  
ATOM   2558  HB  VAL A 165     -15.974  14.318  -1.346  1.00 77.99           H  
ATOM   2559  O   VAL A 165     -13.376  13.563  -0.999  1.00 77.99           O  
ATOM   2560  CG1 VAL A 165     -16.776  16.246  -1.746  1.00 77.99           C  
ATOM   2561 HG11 VAL A 165     -17.791  15.850  -1.795  1.00 77.99           H  
ATOM   2562 HG12 VAL A 165     -16.604  16.632  -0.741  1.00 77.99           H  
ATOM   2563 HG13 VAL A 165     -16.673  17.060  -2.463  1.00 77.99           H  
ATOM   2564  CG2 VAL A 165     -16.021  14.600  -3.465  1.00 77.99           C  
ATOM   2565 HG21 VAL A 165     -15.815  15.371  -4.208  1.00 77.99           H  
ATOM   2566 HG22 VAL A 165     -15.385  13.736  -3.655  1.00 77.99           H  
ATOM   2567 HG23 VAL A 165     -17.062  14.290  -3.560  1.00 77.99           H  
ATOM   2568  N   GLU A 166     -12.519  14.395  -2.918  1.00 81.80           N  
ATOM   2569  H   GLU A 166     -12.591  15.165  -3.568  1.00 81.80           H  
ATOM   2570  CA  GLU A 166     -11.419  13.458  -3.170  1.00 81.80           C  
ATOM   2571  HA  GLU A 166     -11.602  12.524  -2.638  1.00 81.80           H  
ATOM   2572  C   GLU A 166     -10.059  14.002  -2.674  1.00 81.80           C  
ATOM   2573  CB  GLU A 166     -11.365  13.158  -4.682  1.00 81.80           C  
ATOM   2574  HB2 GLU A 166     -10.594  12.413  -4.877  1.00 81.80           H  
ATOM   2575  HB3 GLU A 166     -11.073  14.073  -5.197  1.00 81.80           H  
ATOM   2576  O   GLU A 166      -9.022  13.430  -2.993  1.00 81.80           O  
ATOM   2577  CG  GLU A 166     -12.689  12.675  -5.309  1.00 81.80           C  
ATOM   2578  HG2 GLU A 166     -13.470  13.419  -5.147  1.00 81.80           H  
ATOM   2579  HG3 GLU A 166     -12.540  12.609  -6.386  1.00 81.80           H  
ATOM   2580  CD  GLU A 166     -13.171  11.301  -4.818  1.00 81.80           C  
ATOM   2581  OE1 GLU A 166     -14.349  10.938  -5.076  1.00 81.80           O  
ATOM   2582  OE2 GLU A 166     -12.357  10.479  -4.348  1.00 81.80           O  
ATOM   2583  N   ALA A 167     -10.047  15.110  -1.923  1.00 86.26           N  
ATOM   2584  H   ALA A 167     -10.922  15.551  -1.676  1.00 86.26           H  
ATOM   2585  CA  ALA A 167      -8.836  15.745  -1.406  1.00 86.26           C  
ATOM   2586  HA  ALA A 167      -8.033  15.591  -2.126  1.00 86.26           H  
ATOM   2587  C   ALA A 167      -8.358  15.179  -0.060  1.00 86.26           C  
ATOM   2588  CB  ALA A 167      -9.069  17.250  -1.298  1.00 86.26           C  
ATOM   2589  HB1 ALA A 167      -8.127  17.760  -1.097  1.00 86.26           H  
ATOM   2590  HB2 ALA A 167      -9.482  17.616  -2.238  1.00 86.26           H  
ATOM   2591  HB3 ALA A 167      -9.763  17.452  -0.482  1.00 86.26           H  
ATOM   2592  O   ALA A 167      -9.071  14.471   0.667  1.00 86.26           O  
ATOM   2593  N   ASP A 168      -7.113  15.516   0.265  1.00 95.67           N  
ATOM   2594  H   ASP A 168      -6.599  16.082  -0.395  1.00 95.67           H  
ATOM   2595  CA  ASP A 168      -6.355  14.980   1.392  1.00 95.67           C  
ATOM   2596  HA  ASP A 168      -5.329  15.322   1.255  1.00 95.67           H  
ATOM   2597  C   ASP A 168      -6.296  13.441   1.347  1.00 95.67           C  
ATOM   2598  CB  ASP A 168      -6.823  15.567   2.737  1.00 95.67           C  
ATOM   2599  HB2 ASP A 168      -7.686  15.006   3.094  1.00 95.67           H  
ATOM   2600  HB3 ASP A 168      -6.024  15.452   3.469  1.00 95.67           H  
ATOM   2601  O   ASP A 168      -6.319  12.769   2.378  1.00 95.67           O  
ATOM   2602  CG  ASP A 168      -7.248  17.029   2.684  1.00 95.67           C  
ATOM   2603  OD1 ASP A 168      -6.398  17.862   2.293  1.00 95.67           O  
ATOM   2604  OD2 ASP A 168      -8.412  17.288   3.069  1.00 95.67           O  
ATOM   2605  N   PHE A 169      -6.276  12.873   0.138  1.00 97.94           N  
ATOM   2606  H   PHE A 169      -6.263  13.494  -0.659  1.00 97.94           H  
ATOM   2607  CA  PHE A 169      -5.960  11.472  -0.128  1.00 97.94           C  
ATOM   2608  HA  PHE A 169      -5.944  10.912   0.807  1.00 97.94           H  
ATOM   2609  C   PHE A 169      -4.572  11.378  -0.762  1.00 97.94           C  
ATOM   2610  CB  PHE A 169      -6.993  10.825  -1.064  1.00 97.94           C  
ATOM   2611  HB2 PHE A 169      -7.175  11.491  -1.908  1.00 97.94           H  
ATOM   2612  HB3 PHE A 169      -6.551   9.917  -1.474  1.00 97.94           H  
ATOM   2613  O   PHE A 169      -4.192  12.229  -1.563  1.00 97.94           O  
ATOM   2614  CG  PHE A 169      -8.319  10.435  -0.439  1.00 97.94           C  
ATOM   2615  CD1 PHE A 169      -8.527   9.125   0.030  1.00 97.94           C  
ATOM   2616  HD1 PHE A 169      -7.718   8.410  -0.001  1.00 97.94           H  
ATOM   2617  CD2 PHE A 169      -9.377  11.357  -0.407  1.00 97.94           C  
ATOM   2618  HD2 PHE A 169      -9.210  12.365  -0.755  1.00 97.94           H  
ATOM   2619  CE1 PHE A 169      -9.795   8.739   0.504  1.00 97.94           C  
ATOM   2620  HE1 PHE A 169      -9.962   7.727   0.843  1.00 97.94           H  
ATOM   2621  CE2 PHE A 169     -10.650  10.971   0.047  1.00 97.94           C  
ATOM   2622  HE2 PHE A 169     -11.459  11.686   0.026  1.00 97.94           H  
ATOM   2623  CZ  PHE A 169     -10.859   9.656   0.497  1.00 97.94           C  
ATOM   2624  HZ  PHE A 169     -11.840   9.340   0.821  1.00 97.94           H  
ATOM   2625  N   LEU A 170      -3.849  10.304  -0.464  1.00 98.70           N  
ATOM   2626  H   LEU A 170      -4.208   9.653   0.220  1.00 98.70           H  
ATOM   2627  CA  LEU A 170      -2.674   9.893  -1.226  1.00 98.70           C  
ATOM   2628  HA  LEU A 170      -2.670  10.405  -2.189  1.00 98.70           H  
ATOM   2629  C   LEU A 170      -2.771   8.397  -1.492  1.00 98.70           C  
ATOM   2630  CB  LEU A 170      -1.398  10.291  -0.466  1.00 98.70           C  
ATOM   2631  HB2 LEU A 170      -1.468  11.359  -0.259  1.00 98.70           H  
ATOM   2632  HB3 LEU A 170      -1.368   9.768   0.490  1.00 98.70           H  
ATOM   2633  O   LEU A 170      -3.055   7.626  -0.577  1.00 98.70           O  
ATOM   2634  CG  LEU A 170      -0.088  10.030  -1.238  1.00 98.70           C  
ATOM   2635  HG  LEU A 170      -0.253  10.185  -2.304  1.00 98.70           H  
ATOM   2636  CD1 LEU A 170       0.992  11.000  -0.770  1.00 98.70           C  
ATOM   2637 HD11 LEU A 170       0.702  12.021  -1.020  1.00 98.70           H  
ATOM   2638 HD12 LEU A 170       1.140  10.922   0.307  1.00 98.70           H  
ATOM   2639 HD13 LEU A 170       1.932  10.784  -1.277  1.00 98.70           H  
ATOM   2640  CD2 LEU A 170       0.468   8.622  -1.010  1.00 98.70           C  
ATOM   2641 HD21 LEU A 170      -0.256   7.857  -1.290  1.00 98.70           H  
ATOM   2642 HD22 LEU A 170       1.359   8.487  -1.624  1.00 98.70           H  
ATOM   2643 HD23 LEU A 170       0.726   8.480   0.040  1.00 98.70           H  
ATOM   2644  N   TYR A 171      -2.499   7.993  -2.727  1.00 98.64           N  
ATOM   2645  H   TYR A 171      -2.279   8.690  -3.425  1.00 98.64           H  
ATOM   2646  CA  TYR A 171      -2.406   6.598  -3.128  1.00 98.64           C  
ATOM   2647  HA  TYR A 171      -2.698   5.959  -2.295  1.00 98.64           H  
ATOM   2648  C   TYR A 171      -0.953   6.290  -3.504  1.00 98.64           C  
ATOM   2649  CB  TYR A 171      -3.373   6.298  -4.276  1.00 98.64           C  
ATOM   2650  HB2 TYR A 171      -3.304   5.230  -4.482  1.00 98.64           H  
ATOM   2651  HB3 TYR A 171      -3.032   6.825  -5.167  1.00 98.64           H  
ATOM   2652  O   TYR A 171      -0.442   6.797  -4.502  1.00 98.64           O  
ATOM   2653  CG  TYR A 171      -4.832   6.656  -4.046  1.00 98.64           C  
ATOM   2654  CD1 TYR A 171      -5.769   5.634  -3.810  1.00 98.64           C  
ATOM   2655  HD1 TYR A 171      -5.446   4.604  -3.784  1.00 98.64           H  
ATOM   2656  CD2 TYR A 171      -5.266   7.997  -4.123  1.00 98.64           C  
ATOM   2657  HD2 TYR A 171      -4.558   8.783  -4.338  1.00 98.64           H  
ATOM   2658  CE1 TYR A 171      -7.129   5.950  -3.637  1.00 98.64           C  
ATOM   2659  HE1 TYR A 171      -7.848   5.156  -3.502  1.00 98.64           H  
ATOM   2660  CE2 TYR A 171      -6.620   8.321  -3.902  1.00 98.64           C  
ATOM   2661  HE2 TYR A 171      -6.934   9.353  -3.936  1.00 98.64           H  
ATOM   2662  OH  TYR A 171      -8.867   7.597  -3.430  1.00 98.64           O  
ATOM   2663  HH  TYR A 171      -8.986   8.549  -3.394  1.00 98.64           H  
ATOM   2664  CZ  TYR A 171      -7.556   7.295  -3.648  1.00 98.64           C  
ATOM   2665  N   ALA A 172      -0.283   5.475  -2.693  1.00 98.85           N  
ATOM   2666  H   ALA A 172      -0.781   5.078  -1.910  1.00 98.85           H  
ATOM   2667  CA  ALA A 172       1.059   4.975  -2.959  1.00 98.85           C  
ATOM   2668  HA  ALA A 172       1.543   5.593  -3.716  1.00 98.85           H  
ATOM   2669  C   ALA A 172       0.929   3.554  -3.523  1.00 98.85           C  
ATOM   2670  CB  ALA A 172       1.897   5.073  -1.676  1.00 98.85           C  
ATOM   2671  HB1 ALA A 172       2.924   4.779  -1.891  1.00 98.85           H  
ATOM   2672  HB2 ALA A 172       1.485   4.419  -0.908  1.00 98.85           H  
ATOM   2673  HB3 ALA A 172       1.902   6.101  -1.313  1.00 98.85           H  
ATOM   2674  O   ALA A 172       0.856   2.574  -2.775  1.00 98.85           O  
ATOM   2675  N   TYR A 173       0.826   3.455  -4.847  1.00 98.66           N  
ATOM   2676  H   TYR A 173       0.943   4.286  -5.409  1.00 98.66           H  
ATOM   2677  CA  TYR A 173       0.768   2.178  -5.548  1.00 98.66           C  
ATOM   2678  HA  TYR A 173       0.175   1.472  -4.967  1.00 98.66           H  
ATOM   2679  C   TYR A 173       2.171   1.610  -5.720  1.00 98.66           C  
ATOM   2680  CB  TYR A 173       0.118   2.336  -6.924  1.00 98.66           C  
ATOM   2681  HB2 TYR A 173       0.658   3.104  -7.477  1.00 98.66           H  
ATOM   2682  HB3 TYR A 173       0.238   1.402  -7.472  1.00 98.66           H  
ATOM   2683  O   TYR A 173       3.091   2.310  -6.136  1.00 98.66           O  
ATOM   2684  CG  TYR A 173      -1.351   2.690  -6.906  1.00 98.66           C  
ATOM   2685  CD1 TYR A 173      -2.314   1.665  -6.853  1.00 98.66           C  
ATOM   2686  HD1 TYR A 173      -2.007   0.630  -6.812  1.00 98.66           H  
ATOM   2687  CD2 TYR A 173      -1.753   4.038  -6.987  1.00 98.66           C  
ATOM   2688  HD2 TYR A 173      -1.009   4.819  -7.032  1.00 98.66           H  
ATOM   2689  CE1 TYR A 173      -3.683   1.987  -6.862  1.00 98.66           C  
ATOM   2690  HE1 TYR A 173      -4.426   1.204  -6.828  1.00 98.66           H  
ATOM   2691  CE2 TYR A 173      -3.123   4.361  -7.004  1.00 98.66           C  
ATOM   2692  HE2 TYR A 173      -3.429   5.396  -7.064  1.00 98.66           H  
ATOM   2693  OH  TYR A 173      -5.411   3.653  -6.854  1.00 98.66           O  
ATOM   2694  HH  TYR A 173      -5.541   4.602  -6.905  1.00 98.66           H  
ATOM   2695  CZ  TYR A 173      -4.090   3.336  -6.914  1.00 98.66           C  
ATOM   2696  N   SER A 174       2.303   0.310  -5.485  1.00 98.74           N  
ATOM   2697  H   SER A 174       1.523  -0.185  -5.077  1.00 98.74           H  
ATOM   2698  CA  SER A 174       3.550  -0.429  -5.685  1.00 98.74           C  
ATOM   2699  HA  SER A 174       4.316   0.020  -5.052  1.00 98.74           H  
ATOM   2700  C   SER A 174       4.096  -0.385  -7.113  1.00 98.74           C  
ATOM   2701  CB  SER A 174       3.351  -1.883  -5.258  1.00 98.74           C  
ATOM   2702  HB2 SER A 174       4.240  -2.461  -5.512  1.00 98.74           H  
ATOM   2703  HB3 SER A 174       3.213  -1.915  -4.177  1.00 98.74           H  
ATOM   2704  O   SER A 174       5.310  -0.447  -7.283  1.00 98.74           O  
ATOM   2705  OG  SER A 174       2.202  -2.449  -5.870  1.00 98.74           O  
ATOM   2706  HG  SER A 174       1.439  -2.100  -5.405  1.00 98.74           H  
ATOM   2707  N   THR A 175       3.231  -0.249  -8.121  1.00 97.77           N  
ATOM   2708  H   THR A 175       2.249  -0.175  -7.897  1.00 97.77           H  
ATOM   2709  CA  THR A 175       3.590  -0.310  -9.546  1.00 97.77           C  
ATOM   2710  HA  THR A 175       4.647  -0.065  -9.654  1.00 97.77           H  
ATOM   2711  C   THR A 175       2.810   0.706 -10.399  1.00 97.77           C  
ATOM   2712  CB  THR A 175       3.417  -1.754 -10.052  1.00 97.77           C  
ATOM   2713  HB  THR A 175       3.892  -2.428  -9.338  1.00 97.77           H  
ATOM   2714  O   THR A 175       1.835   1.323  -9.937  1.00 97.77           O  
ATOM   2715  CG2 THR A 175       1.953  -2.171 -10.211  1.00 97.77           C  
ATOM   2716 HG21 THR A 175       1.425  -2.055  -9.264  1.00 97.77           H  
ATOM   2717 HG22 THR A 175       1.468  -1.573 -10.983  1.00 97.77           H  
ATOM   2718 HG23 THR A 175       1.900  -3.218 -10.511  1.00 97.77           H  
ATOM   2719  OG1 THR A 175       4.073  -1.906 -11.282  1.00 97.77           O  
ATOM   2720  HG1 THR A 175       4.037  -2.837 -11.513  1.00 97.77           H  
ATOM   2721  N   ALA A 176       3.240   0.880 -11.648  1.00 94.31           N  
ATOM   2722  H   ALA A 176       4.004   0.292 -11.951  1.00 94.31           H  
ATOM   2723  CA  ALA A 176       2.617   1.732 -12.656  1.00 94.31           C  
ATOM   2724  HA  ALA A 176       2.515   2.729 -12.227  1.00 94.31           H  
ATOM   2725  C   ALA A 176       1.217   1.225 -13.079  1.00 94.31           C  
ATOM   2726  CB  ALA A 176       3.574   1.827 -13.851  1.00 94.31           C  
ATOM   2727  HB1 ALA A 176       3.735   0.838 -14.279  1.00 94.31           H  
ATOM   2728  HB2 ALA A 176       3.157   2.477 -14.620  1.00 94.31           H  
ATOM   2729  HB3 ALA A 176       4.533   2.231 -13.528  1.00 94.31           H  
ATOM   2730  O   ALA A 176       0.924   0.034 -12.947  1.00 94.31           O  
ATOM   2731  N   PRO A 177       0.321   2.099 -13.583  1.00 97.29           N  
ATOM   2732  CA  PRO A 177      -0.980   1.672 -14.102  1.00 97.29           C  
ATOM   2733  HA  PRO A 177      -1.548   1.226 -13.286  1.00 97.29           H  
ATOM   2734  C   PRO A 177      -0.829   0.646 -15.232  1.00 97.29           C  
ATOM   2735  CB  PRO A 177      -1.682   2.945 -14.592  1.00 97.29           C  
ATOM   2736  HB2 PRO A 177      -1.561   3.052 -15.670  1.00 97.29           H  
ATOM   2737  HB3 PRO A 177      -2.741   2.941 -14.334  1.00 97.29           H  
ATOM   2738  O   PRO A 177      -0.036   0.871 -16.138  1.00 97.29           O  
ATOM   2739  CG  PRO A 177      -0.937   4.082 -13.894  1.00 97.29           C  
ATOM   2740  HG2 PRO A 177      -1.370   4.260 -12.910  1.00 97.29           H  
ATOM   2741  HG3 PRO A 177      -0.951   4.997 -14.487  1.00 97.29           H  
ATOM   2742  CD  PRO A 177       0.479   3.536 -13.739  1.00 97.29           C  
ATOM   2743  HD2 PRO A 177       1.053   3.738 -14.643  1.00 97.29           H  
ATOM   2744  HD3 PRO A 177       0.958   3.994 -12.873  1.00 97.29           H  
ATOM   2745  N   GLY A 178      -1.570  -0.465 -15.181  1.00 95.07           N  
ATOM   2746  H   GLY A 178      -2.254  -0.552 -14.444  1.00 95.07           H  
ATOM   2747  CA  GLY A 178      -1.471  -1.562 -16.162  1.00 95.07           C  
ATOM   2748  HA2 GLY A 178      -1.275  -1.140 -17.148  1.00 95.07           H  
ATOM   2749  HA3 GLY A 178      -2.431  -2.077 -16.210  1.00 95.07           H  
ATOM   2750  C   GLY A 178      -0.380  -2.617 -15.898  1.00 95.07           C  
ATOM   2751  O   GLY A 178      -0.435  -3.702 -16.481  1.00 95.07           O  
ATOM   2752  N   TYR A 179       0.568  -2.369 -14.989  1.00 92.49           N  
ATOM   2753  H   TYR A 179       0.559  -1.481 -14.506  1.00 92.49           H  
ATOM   2754  CA  TYR A 179       1.721  -3.253 -14.768  1.00 92.49           C  
ATOM   2755  HA  TYR A 179       1.911  -3.804 -15.689  1.00 92.49           H  
ATOM   2756  C   TYR A 179       1.472  -4.317 -13.697  1.00 92.49           C  
ATOM   2757  CB  TYR A 179       2.998  -2.431 -14.497  1.00 92.49           C  
ATOM   2758  HB2 TYR A 179       3.750  -3.078 -14.045  1.00 92.49           H  
ATOM   2759  HB3 TYR A 179       2.785  -1.630 -13.789  1.00 92.49           H  
ATOM   2760  O   TYR A 179       0.664  -4.150 -12.776  1.00 92.49           O  
ATOM   2761  CG  TYR A 179       3.578  -1.850 -15.773  1.00 92.49           C  
ATOM   2762  CD1 TYR A 179       4.737  -2.405 -16.352  1.00 92.49           C  
ATOM   2763  HD1 TYR A 179       5.291  -3.172 -15.832  1.00 92.49           H  
ATOM   2764  CD2 TYR A 179       2.862  -0.856 -16.463  1.00 92.49           C  
ATOM   2765  HD2 TYR A 179       1.976  -0.420 -16.026  1.00 92.49           H  
ATOM   2766  CE1 TYR A 179       5.130  -2.011 -17.649  1.00 92.49           C  
ATOM   2767  HE1 TYR A 179       5.979  -2.463 -18.139  1.00 92.49           H  
ATOM   2768  CE2 TYR A 179       3.213  -0.511 -17.777  1.00 92.49           C  
ATOM   2769  HE2 TYR A 179       2.588   0.154 -18.354  1.00 92.49           H  
ATOM   2770  OH  TYR A 179       4.553  -0.933 -19.707  1.00 92.49           O  
ATOM   2771  HH  TYR A 179       3.698  -0.890 -20.143  1.00 92.49           H  
ATOM   2772  CZ  TYR A 179       4.335  -1.108 -18.382  1.00 92.49           C  
ATOM   2773  N   TYR A 180       2.212  -5.420 -13.788  1.00 93.11           N  
ATOM   2774  H   TYR A 180       2.826  -5.524 -14.582  1.00 93.11           H  
ATOM   2775  CA  TYR A 180       2.391  -6.320 -12.655  1.00 93.11           C  
ATOM   2776  HA  TYR A 180       1.405  -6.596 -12.283  1.00 93.11           H  
ATOM   2777  C   TYR A 180       3.162  -5.629 -11.504  1.00 93.11           C  
ATOM   2778  CB  TYR A 180       3.104  -7.598 -13.109  1.00 93.11           C  
ATOM   2779  HB2 TYR A 180       4.046  -7.324 -13.584  1.00 93.11           H  
ATOM   2780  HB3 TYR A 180       3.355  -8.164 -12.212  1.00 93.11           H  
ATOM   2781  O   TYR A 180       3.793  -4.586 -11.680  1.00 93.11           O  
ATOM   2782  CG  TYR A 180       2.336  -8.555 -14.010  1.00 93.11           C  
ATOM   2783  CD1 TYR A 180       1.197  -9.235 -13.541  1.00 93.11           C  
ATOM   2784  HD1 TYR A 180       0.766  -8.964 -12.588  1.00 93.11           H  
ATOM   2785  CD2 TYR A 180       2.840  -8.872 -15.282  1.00 93.11           C  
ATOM   2786  HD2 TYR A 180       3.674  -8.306 -15.670  1.00 93.11           H  
ATOM   2787  CE1 TYR A 180       0.611 -10.263 -14.306  1.00 93.11           C  
ATOM   2788  HE1 TYR A 180      -0.273 -10.781 -13.963  1.00 93.11           H  
ATOM   2789  CE2 TYR A 180       2.280  -9.917 -16.043  1.00 93.11           C  
ATOM   2790  HE2 TYR A 180       2.691 -10.150 -17.014  1.00 93.11           H  
ATOM   2791  OH  TYR A 180       0.606 -11.629 -16.272  1.00 93.11           O  
ATOM   2792  HH  TYR A 180       1.108 -11.795 -17.073  1.00 93.11           H  
ATOM   2793  CZ  TYR A 180       1.170 -10.629 -15.545  1.00 93.11           C  
ATOM   2794  N   SER A 181       3.098  -6.211 -10.305  1.00 97.09           N  
ATOM   2795  H   SER A 181       2.589  -7.080 -10.233  1.00 97.09           H  
ATOM   2796  CA  SER A 181       3.852  -5.811  -9.114  1.00 97.09           C  
ATOM   2797  HA  SER A 181       4.625  -5.097  -9.401  1.00 97.09           H  
ATOM   2798  C   SER A 181       4.523  -7.041  -8.506  1.00 97.09           C  
ATOM   2799  CB  SER A 181       2.937  -5.138  -8.089  1.00 97.09           C  
ATOM   2800  HB2 SER A 181       2.346  -4.369  -8.587  1.00 97.09           H  
ATOM   2801  HB3 SER A 181       2.259  -5.874  -7.658  1.00 97.09           H  
ATOM   2802  O   SER A 181       3.859  -8.054  -8.254  1.00 97.09           O  
ATOM   2803  OG  SER A 181       3.703  -4.531  -7.067  1.00 97.09           O  
ATOM   2804  HG  SER A 181       3.124  -3.936  -6.585  1.00 97.09           H  
ATOM   2805  N   TRP A 182       5.832  -6.942  -8.303  1.00 94.87           N  
ATOM   2806  H   TRP A 182       6.286  -6.076  -8.559  1.00 94.87           H  
ATOM   2807  CA  TRP A 182       6.719  -8.018  -7.884  1.00 94.87           C  
ATOM   2808  HA  TRP A 182       6.365  -8.952  -8.321  1.00 94.87           H  
ATOM   2809  C   TRP A 182       6.766  -8.200  -6.367  1.00 94.87           C  
ATOM   2810  CB  TRP A 182       8.120  -7.755  -8.440  1.00 94.87           C  
ATOM   2811  HB2 TRP A 182       8.441  -6.756  -8.144  1.00 94.87           H  
ATOM   2812  HB3 TRP A 182       8.808  -8.469  -7.989  1.00 94.87           H  
ATOM   2813  O   TRP A 182       6.765  -7.245  -5.578  1.00 94.87           O  
ATOM   2814  CG  TRP A 182       8.247  -7.897  -9.924  1.00 94.87           C  
ATOM   2815  CD1 TRP A 182       8.260  -6.896 -10.832  1.00 94.87           C  
ATOM   2816  HD1 TRP A 182       8.190  -5.846 -10.588  1.00 94.87           H  
ATOM   2817  CD2 TRP A 182       8.431  -9.122 -10.688  1.00 94.87           C  
ATOM   2818  CE2 TRP A 182       8.518  -8.786 -12.072  1.00 94.87           C  
ATOM   2819  CE3 TRP A 182       8.524 -10.486 -10.342  1.00 94.87           C  
ATOM   2820  HE3 TRP A 182       8.456 -10.778  -9.304  1.00 94.87           H  
ATOM   2821  NE1 TRP A 182       8.433  -7.410 -12.100  1.00 94.87           N  
ATOM   2822  HE1 TRP A 182       8.558  -6.826 -12.915  1.00 94.87           H  
ATOM   2823  CH2 TRP A 182       8.761 -11.110 -12.684  1.00 94.87           C  
ATOM   2824  HH2 TRP A 182       8.904 -11.876 -13.432  1.00 94.87           H  
ATOM   2825  CZ2 TRP A 182       8.666  -9.764 -13.064  1.00 94.87           C  
ATOM   2826  HZ2 TRP A 182       8.731  -9.490 -14.107  1.00 94.87           H  
ATOM   2827  CZ3 TRP A 182       8.697 -11.470 -11.330  1.00 94.87           C  
ATOM   2828  HZ3 TRP A 182       8.788 -12.510 -11.051  1.00 94.87           H  
ATOM   2829  N   ARG A 183       6.845  -9.466  -5.962  1.00 97.48           N  
ATOM   2830  H   ARG A 183       6.811 -10.183  -6.673  1.00 97.48           H  
ATOM   2831  CA  ARG A 183       6.905  -9.918  -4.578  1.00 97.48           C  
ATOM   2832  HA  ARG A 183       7.264  -9.101  -3.951  1.00 97.48           H  
ATOM   2833  C   ARG A 183       7.884 -11.074  -4.440  1.00 97.48           C  
ATOM   2834  CB  ARG A 183       5.492 -10.295  -4.130  1.00 97.48           C  
ATOM   2835  HB2 ARG A 183       5.096 -11.003  -4.859  1.00 97.48           H  
ATOM   2836  HB3 ARG A 183       4.864  -9.405  -4.145  1.00 97.48           H  
ATOM   2837  O   ARG A 183       7.591 -12.185  -4.871  1.00 97.48           O  
ATOM   2838  CG  ARG A 183       5.453 -10.917  -2.720  1.00 97.48           C  
ATOM   2839  HG2 ARG A 183       6.085 -11.804  -2.676  1.00 97.48           H  
ATOM   2840  HG3 ARG A 183       5.827 -10.195  -1.994  1.00 97.48           H  
ATOM   2841  CD  ARG A 183       4.023 -11.317  -2.338  1.00 97.48           C  
ATOM   2842  HD2 ARG A 183       3.448 -10.399  -2.216  1.00 97.48           H  
ATOM   2843  HD3 ARG A 183       4.024 -11.836  -1.380  1.00 97.48           H  
ATOM   2844  NE  ARG A 183       3.361 -12.136  -3.374  1.00 97.48           N  
ATOM   2845  HE  ARG A 183       2.645 -11.652  -3.896  1.00 97.48           H  
ATOM   2846  NH1 ARG A 183       4.620 -14.051  -3.332  1.00 97.48           N  
ATOM   2847 HH11 ARG A 183       5.129 -13.725  -2.523  1.00 97.48           H  
ATOM   2848 HH12 ARG A 183       4.831 -14.932  -3.779  1.00 97.48           H  
ATOM   2849  NH2 ARG A 183       3.083 -13.842  -4.866  1.00 97.48           N  
ATOM   2850 HH21 ARG A 183       3.406 -14.757  -5.145  1.00 97.48           H  
ATOM   2851 HH22 ARG A 183       2.480 -13.282  -5.452  1.00 97.48           H  
ATOM   2852  CZ  ARG A 183       3.695 -13.317  -3.850  1.00 97.48           C  
ATOM   2853  N   ASN A 184       8.990 -10.834  -3.746  1.00 96.67           N  
ATOM   2854  H   ASN A 184       9.165  -9.917  -3.359  1.00 96.67           H  
ATOM   2855  CA  ASN A 184       9.922 -11.896  -3.415  1.00 96.67           C  
ATOM   2856  HA  ASN A 184      10.096 -12.484  -4.317  1.00 96.67           H  
ATOM   2857  C   ASN A 184       9.321 -12.826  -2.341  1.00 96.67           C  
ATOM   2858  CB  ASN A 184      11.260 -11.275  -3.007  1.00 96.67           C  
ATOM   2859  HB2 ASN A 184      11.565 -10.529  -3.741  1.00 96.67           H  
ATOM   2860  HB3 ASN A 184      11.184 -10.807  -2.026  1.00 96.67           H  
ATOM   2861  O   ASN A 184       8.806 -12.365  -1.316  1.00 96.67           O  
ATOM   2862  CG  ASN A 184      12.312 -12.352  -2.953  1.00 96.67           C  
ATOM   2863  ND2 ASN A 184      12.955 -12.613  -4.064  1.00 96.67           N  
ATOM   2864 HD21 ASN A 184      12.724 -12.111  -4.910  1.00 96.67           H  
ATOM   2865 HD22 ASN A 184      13.613 -13.378  -4.083  1.00 96.67           H  
ATOM   2866  OD1 ASN A 184      12.486 -12.991  -1.924  1.00 96.67           O  
ATOM   2867  N   SER A 185       9.388 -14.136  -2.575  1.00 96.34           N  
ATOM   2868  H   SER A 185       9.786 -14.417  -3.460  1.00 96.34           H  
ATOM   2869  CA  SER A 185       8.815 -15.201  -1.742  1.00 96.34           C  
ATOM   2870  HA  SER A 185       7.745 -15.013  -1.651  1.00 96.34           H  
ATOM   2871  C   SER A 185       9.399 -15.218  -0.324  1.00 96.34           C  
ATOM   2872  CB  SER A 185       9.009 -16.560  -2.456  1.00 96.34           C  
ATOM   2873  HB2 SER A 185       8.029 -16.981  -2.681  1.00 96.34           H  
ATOM   2874  HB3 SER A 185       9.527 -16.424  -3.406  1.00 96.34           H  
ATOM   2875  O   SER A 185       8.692 -15.543   0.638  1.00 96.34           O  
ATOM   2876  OG  SER A 185       9.742 -17.502  -1.701  1.00 96.34           O  
ATOM   2877  HG  SER A 185      10.550 -17.701  -2.179  1.00 96.34           H  
ATOM   2878  N   LYS A 186      10.672 -14.821  -0.208  1.00 96.00           N  
ATOM   2879  H   LYS A 186      11.147 -14.580  -1.066  1.00 96.00           H  
ATOM   2880  CA  LYS A 186      11.486 -14.861   1.006  1.00 96.00           C  
ATOM   2881  HA  LYS A 186      11.034 -15.552   1.718  1.00 96.00           H  
ATOM   2882  C   LYS A 186      11.577 -13.500   1.693  1.00 96.00           C  
ATOM   2883  CB  LYS A 186      12.859 -15.414   0.588  1.00 96.00           C  
ATOM   2884  HB2 LYS A 186      13.321 -14.736  -0.129  1.00 96.00           H  
ATOM   2885  HB3 LYS A 186      12.704 -16.370   0.086  1.00 96.00           H  
ATOM   2886  O   LYS A 186      11.350 -13.418   2.898  1.00 96.00           O  
ATOM   2887  CG  LYS A 186      13.825 -15.632   1.758  1.00 96.00           C  
ATOM   2888  HG2 LYS A 186      13.359 -16.317   2.466  1.00 96.00           H  
ATOM   2889  HG3 LYS A 186      14.014 -14.690   2.274  1.00 96.00           H  
ATOM   2890  CD  LYS A 186      15.149 -16.250   1.269  1.00 96.00           C  
ATOM   2891  HD2 LYS A 186      15.054 -16.583   0.235  1.00 96.00           H  
ATOM   2892  HD3 LYS A 186      15.352 -17.138   1.868  1.00 96.00           H  
ATOM   2893  CE  LYS A 186      16.359 -15.314   1.387  1.00 96.00           C  
ATOM   2894  HE2 LYS A 186      16.482 -15.010   2.426  1.00 96.00           H  
ATOM   2895  HE3 LYS A 186      17.243 -15.869   1.072  1.00 96.00           H  
ATOM   2896  NZ  LYS A 186      16.206 -14.115   0.533  1.00 96.00           N  
ATOM   2897  HZ1 LYS A 186      17.045 -13.565   0.417  1.00 96.00           H  
ATOM   2898  HZ2 LYS A 186      15.839 -14.329  -0.383  1.00 96.00           H  
ATOM   2899  HZ3 LYS A 186      15.564 -13.448   0.936  1.00 96.00           H  
ATOM   2900  N   ASP A 187      11.875 -12.444   0.936  1.00 97.79           N  
ATOM   2901  H   ASP A 187      12.072 -12.616  -0.040  1.00 97.79           H  
ATOM   2902  CA  ASP A 187      12.214 -11.124   1.494  1.00 97.79           C  
ATOM   2903  HA  ASP A 187      12.496 -11.256   2.538  1.00 97.79           H  
ATOM   2904  C   ASP A 187      11.036 -10.124   1.511  1.00 97.79           C  
ATOM   2905  CB  ASP A 187      13.459 -10.569   0.777  1.00 97.79           C  
ATOM   2906  HB2 ASP A 187      13.234 -10.449  -0.283  1.00 97.79           H  
ATOM   2907  HB3 ASP A 187      13.695  -9.587   1.187  1.00 97.79           H  
ATOM   2908  O   ASP A 187      11.133  -9.068   2.140  1.00 97.79           O  
ATOM   2909  CG  ASP A 187      14.697 -11.465   0.940  1.00 97.79           C  
ATOM   2910  OD1 ASP A 187      14.852 -12.155   1.975  1.00 97.79           O  
ATOM   2911  OD2 ASP A 187      15.519 -11.558   0.007  1.00 97.79           O  
ATOM   2912  N   GLY A 188       9.905 -10.453   0.874  1.00 98.58           N  
ATOM   2913  H   GLY A 188       9.892 -11.318   0.353  1.00 98.58           H  
ATOM   2914  CA  GLY A 188       8.726  -9.582   0.759  1.00 98.58           C  
ATOM   2915  HA2 GLY A 188       7.825 -10.195   0.792  1.00 98.58           H  
ATOM   2916  HA3 GLY A 188       8.689  -8.891   1.601  1.00 98.58           H  
ATOM   2917  C   GLY A 188       8.701  -8.765  -0.539  1.00 98.58           C  
ATOM   2918  O   GLY A 188       9.560  -8.916  -1.411  1.00 98.58           O  
ATOM   2919  N   SER A 189       7.715  -7.886  -0.713  1.00 98.67           N  
ATOM   2920  H   SER A 189       7.108  -7.673   0.066  1.00 98.67           H  
ATOM   2921  CA  SER A 189       7.589  -7.107  -1.952  1.00 98.67           C  
ATOM   2922  HA  SER A 189       7.851  -7.770  -2.777  1.00 98.67           H  
ATOM   2923  C   SER A 189       8.587  -5.966  -2.055  1.00 98.67           C  
ATOM   2924  CB  SER A 189       6.163  -6.633  -2.213  1.00 98.67           C  
ATOM   2925  HB2 SER A 189       5.496  -7.492  -2.279  1.00 98.67           H  
ATOM   2926  HB3 SER A 189       6.138  -6.094  -3.160  1.00 98.67           H  
ATOM   2927  O   SER A 189       8.840  -5.243  -1.091  1.00 98.67           O  
ATOM   2928  OG  SER A 189       5.735  -5.782  -1.177  1.00 98.67           O  
ATOM   2929  HG  SER A 189       5.516  -6.350  -0.434  1.00 98.67           H  
ATOM   2930  N   TRP A 190       9.142  -5.777  -3.256  1.00 98.30           N  
ATOM   2931  H   TRP A 190       8.882  -6.385  -4.019  1.00 98.30           H  
ATOM   2932  CA  TRP A 190      10.198  -4.793  -3.516  1.00 98.30           C  
ATOM   2933  HA  TRP A 190      11.102  -5.072  -2.975  1.00 98.30           H  
ATOM   2934  C   TRP A 190       9.775  -3.384  -3.065  1.00 98.30           C  
ATOM   2935  CB  TRP A 190      10.500  -4.786  -5.019  1.00 98.30           C  
ATOM   2936  HB2 TRP A 190      11.318  -4.086  -5.188  1.00 98.30           H  
ATOM   2937  HB3 TRP A 190       9.631  -4.381  -5.537  1.00 98.30           H  
ATOM   2938  O   TRP A 190      10.555  -2.643  -2.458  1.00 98.30           O  
ATOM   2939  CG  TRP A 190      10.857  -6.071  -5.721  1.00 98.30           C  
ATOM   2940  CD1 TRP A 190      11.133  -7.293  -5.194  1.00 98.30           C  
ATOM   2941  HD1 TRP A 190      11.140  -7.538  -4.142  1.00 98.30           H  
ATOM   2942  CD2 TRP A 190      11.033  -6.222  -7.162  1.00 98.30           C  
ATOM   2943  CE2 TRP A 190      11.431  -7.561  -7.440  1.00 98.30           C  
ATOM   2944  CE3 TRP A 190      10.919  -5.335  -8.257  1.00 98.30           C  
ATOM   2945  HE3 TRP A 190      10.633  -4.309  -8.079  1.00 98.30           H  
ATOM   2946  NE1 TRP A 190      11.452  -8.183  -6.212  1.00 98.30           N  
ATOM   2947  HE1 TRP A 190      11.701  -9.155  -6.091  1.00 98.30           H  
ATOM   2948  CH2 TRP A 190      11.559  -7.101  -9.812  1.00 98.30           C  
ATOM   2949  HH2 TRP A 190      11.730  -7.428 -10.827  1.00 98.30           H  
ATOM   2950  CZ2 TRP A 190      11.696  -8.002  -8.742  1.00 98.30           C  
ATOM   2951  HZ2 TRP A 190      11.995  -9.026  -8.909  1.00 98.30           H  
ATOM   2952  CZ3 TRP A 190      11.180  -5.770  -9.569  1.00 98.30           C  
ATOM   2953  HZ3 TRP A 190      11.082  -5.088 -10.401  1.00 98.30           H  
ATOM   2954  N   PHE A 191       8.501  -3.041  -3.289  1.00 98.88           N  
ATOM   2955  H   PHE A 191       7.920  -3.710  -3.774  1.00 98.88           H  
ATOM   2956  CA  PHE A 191       7.895  -1.790  -2.844  1.00 98.88           C  
ATOM   2957  HA  PHE A 191       8.531  -0.965  -3.163  1.00 98.88           H  
ATOM   2958  C   PHE A 191       7.771  -1.682  -1.321  1.00 98.88           C  
ATOM   2959  CB  PHE A 191       6.529  -1.623  -3.514  1.00 98.88           C  
ATOM   2960  HB2 PHE A 191       6.672  -1.511  -4.589  1.00 98.88           H  
ATOM   2961  HB3 PHE A 191       5.949  -2.532  -3.353  1.00 98.88           H  
ATOM   2962  O   PHE A 191       8.194  -0.667  -0.770  1.00 98.88           O  
ATOM   2963  CG  PHE A 191       5.738  -0.435  -3.000  1.00 98.88           C  
ATOM   2964  CD1 PHE A 191       4.540  -0.638  -2.289  1.00 98.88           C  
ATOM   2965  HD1 PHE A 191       4.197  -1.642  -2.089  1.00 98.88           H  
ATOM   2966  CD2 PHE A 191       6.182   0.876  -3.258  1.00 98.88           C  
ATOM   2967  HD2 PHE A 191       7.101   1.036  -3.802  1.00 98.88           H  
ATOM   2968  CE1 PHE A 191       3.772   0.462  -1.871  1.00 98.88           C  
ATOM   2969  HE1 PHE A 191       2.837   0.300  -1.355  1.00 98.88           H  
ATOM   2970  CE2 PHE A 191       5.420   1.978  -2.830  1.00 98.88           C  
ATOM   2971  HE2 PHE A 191       5.753   2.981  -3.051  1.00 98.88           H  
ATOM   2972  CZ  PHE A 191       4.212   1.769  -2.142  1.00 98.88           C  
ATOM   2973  HZ  PHE A 191       3.612   2.611  -1.830  1.00 98.88           H  
ATOM   2974  N   ILE A 192       7.226  -2.684  -0.620  1.00 98.94           N  
ATOM   2975  H   ILE A 192       6.954  -3.535  -1.092  1.00 98.94           H  
ATOM   2976  CA  ILE A 192       7.020  -2.589   0.834  1.00 98.94           C  
ATOM   2977  HA  ILE A 192       6.621  -1.598   1.051  1.00 98.94           H  
ATOM   2978  C   ILE A 192       8.346  -2.684   1.599  1.00 98.94           C  
ATOM   2979  CB  ILE A 192       5.981  -3.615   1.324  1.00 98.94           C  
ATOM   2980  HB  ILE A 192       6.341  -4.608   1.053  1.00 98.94           H  
ATOM   2981  O   ILE A 192       8.561  -1.894   2.522  1.00 98.94           O  
ATOM   2982  CG1 ILE A 192       4.590  -3.417   0.672  1.00 98.94           C  
ATOM   2983 HG12 ILE A 192       3.937  -4.223   1.007  1.00 98.94           H  
ATOM   2984 HG13 ILE A 192       4.686  -3.516  -0.409  1.00 98.94           H  
ATOM   2985  CG2 ILE A 192       5.862  -3.570   2.856  1.00 98.94           C  
ATOM   2986 HG21 ILE A 192       6.753  -4.003   3.310  1.00 98.94           H  
ATOM   2987 HG22 ILE A 192       5.751  -2.541   3.198  1.00 98.94           H  
ATOM   2988 HG23 ILE A 192       5.005  -4.161   3.179  1.00 98.94           H  
ATOM   2989  CD1 ILE A 192       3.888  -2.078   0.954  1.00 98.94           C  
ATOM   2990 HD11 ILE A 192       2.918  -2.070   0.457  1.00 98.94           H  
ATOM   2991 HD12 ILE A 192       3.730  -1.946   2.025  1.00 98.94           H  
ATOM   2992 HD13 ILE A 192       4.483  -1.249   0.572  1.00 98.94           H  
ATOM   2993  N   GLN A 193       9.275  -3.547   1.168  1.00 98.84           N  
ATOM   2994  H   GLN A 193       9.029  -4.182   0.423  1.00 98.84           H  
ATOM   2995  CA  GLN A 193      10.663  -3.550   1.646  1.00 98.84           C  
ATOM   2996  HA  GLN A 193      10.693  -3.880   2.685  1.00 98.84           H  
ATOM   2997  C   GLN A 193      11.269  -2.137   1.570  1.00 98.84           C  
ATOM   2998  CB  GLN A 193      11.525  -4.494   0.788  1.00 98.84           C  
ATOM   2999  HB2 GLN A 193      11.377  -4.264  -0.267  1.00 98.84           H  
ATOM   3000  HB3 GLN A 193      12.566  -4.274   1.024  1.00 98.84           H  
ATOM   3001  O   GLN A 193      11.778  -1.607   2.564  1.00 98.84           O  
ATOM   3002  CG  GLN A 193      11.309  -6.003   0.997  1.00 98.84           C  
ATOM   3003  HG2 GLN A 193      10.319  -6.304   0.656  1.00 98.84           H  
ATOM   3004  HG3 GLN A 193      11.392  -6.244   2.057  1.00 98.84           H  
ATOM   3005  CD  GLN A 193      12.388  -6.784   0.244  1.00 98.84           C  
ATOM   3006  NE2 GLN A 193      12.062  -7.672  -0.669  1.00 98.84           N  
ATOM   3007 HE21 GLN A 193      12.833  -8.186  -1.073  1.00 98.84           H  
ATOM   3008 HE22 GLN A 193      11.108  -7.970  -0.810  1.00 98.84           H  
ATOM   3009  OE1 GLN A 193      13.570  -6.549   0.434  1.00 98.84           O  
ATOM   3010  N   SER A 194      11.160  -1.499   0.401  1.00 98.84           N  
ATOM   3011  H   SER A 194      10.743  -1.998  -0.372  1.00 98.84           H  
ATOM   3012  CA  SER A 194      11.705  -0.164   0.143  1.00 98.84           C  
ATOM   3013  HA  SER A 194      12.753  -0.160   0.444  1.00 98.84           H  
ATOM   3014  C   SER A 194      10.997   0.936   0.935  1.00 98.84           C  
ATOM   3015  CB  SER A 194      11.638   0.143  -1.353  1.00 98.84           C  
ATOM   3016  HB2 SER A 194      11.997   1.156  -1.534  1.00 98.84           H  
ATOM   3017  HB3 SER A 194      10.612   0.057  -1.712  1.00 98.84           H  
ATOM   3018  O   SER A 194      11.657   1.807   1.500  1.00 98.84           O  
ATOM   3019  OG  SER A 194      12.462  -0.767  -2.042  1.00 98.84           O  
ATOM   3020  HG  SER A 194      11.923  -1.518  -2.301  1.00 98.84           H  
ATOM   3021  N   LEU A 195       9.668   0.883   1.031  1.00 98.93           N  
ATOM   3022  H   LEU A 195       9.189   0.150   0.527  1.00 98.93           H  
ATOM   3023  CA  LEU A 195       8.846   1.821   1.793  1.00 98.93           C  
ATOM   3024  HA  LEU A 195       9.030   2.833   1.430  1.00 98.93           H  
ATOM   3025  C   LEU A 195       9.204   1.806   3.280  1.00 98.93           C  
ATOM   3026  CB  LEU A 195       7.371   1.467   1.548  1.00 98.93           C  
ATOM   3027  HB2 LEU A 195       7.151   1.575   0.486  1.00 98.93           H  
ATOM   3028  HB3 LEU A 195       7.224   0.421   1.816  1.00 98.93           H  
ATOM   3029  O   LEU A 195       9.472   2.859   3.860  1.00 98.93           O  
ATOM   3030  CG  LEU A 195       6.373   2.308   2.356  1.00 98.93           C  
ATOM   3031  HG  LEU A 195       6.585   2.210   3.421  1.00 98.93           H  
ATOM   3032  CD1 LEU A 195       6.404   3.790   1.977  1.00 98.93           C  
ATOM   3033 HD11 LEU A 195       7.369   4.223   2.243  1.00 98.93           H  
ATOM   3034 HD12 LEU A 195       6.239   3.901   0.905  1.00 98.93           H  
ATOM   3035 HD13 LEU A 195       5.625   4.327   2.518  1.00 98.93           H  
ATOM   3036  CD2 LEU A 195       4.969   1.771   2.116  1.00 98.93           C  
ATOM   3037 HD21 LEU A 195       4.268   2.312   2.751  1.00 98.93           H  
ATOM   3038 HD22 LEU A 195       4.696   1.892   1.068  1.00 98.93           H  
ATOM   3039 HD23 LEU A 195       4.930   0.712   2.375  1.00 98.93           H  
ATOM   3040  N   CYS A 196       9.263   0.622   3.888  1.00 98.91           N  
ATOM   3041  H   CYS A 196       9.026  -0.208   3.364  1.00 98.91           H  
ATOM   3042  CA  CYS A 196       9.640   0.469   5.289  1.00 98.91           C  
ATOM   3043  HA  CYS A 196       9.004   1.106   5.902  1.00 98.91           H  
ATOM   3044  C   CYS A 196      11.085   0.918   5.546  1.00 98.91           C  
ATOM   3045  CB  CYS A 196       9.402  -0.987   5.691  1.00 98.91           C  
ATOM   3046  HB2 CYS A 196       9.801  -1.657   4.929  1.00 98.91           H  
ATOM   3047  HB3 CYS A 196       9.894  -1.188   6.643  1.00 98.91           H  
ATOM   3048  O   CYS A 196      11.339   1.608   6.535  1.00 98.91           O  
ATOM   3049  SG  CYS A 196       7.619  -1.257   5.883  1.00 98.91           S  
ATOM   3050  HG  CYS A 196       7.525  -0.554   7.014  1.00 98.91           H  
ATOM   3051  N   ALA A 197      12.022   0.613   4.639  1.00 98.87           N  
ATOM   3052  H   ALA A 197      11.770   0.029   3.855  1.00 98.87           H  
ATOM   3053  CA  ALA A 197      13.401   1.089   4.737  1.00 98.87           C  
ATOM   3054  HA  ALA A 197      13.807   0.770   5.697  1.00 98.87           H  
ATOM   3055  C   ALA A 197      13.498   2.627   4.691  1.00 98.87           C  
ATOM   3056  CB  ALA A 197      14.230   0.431   3.626  1.00 98.87           C  
ATOM   3057  HB1 ALA A 197      13.845   0.717   2.648  1.00 98.87           H  
ATOM   3058  HB2 ALA A 197      14.181  -0.654   3.722  1.00 98.87           H  
ATOM   3059  HB3 ALA A 197      15.270   0.748   3.708  1.00 98.87           H  
ATOM   3060  O   ALA A 197      14.154   3.227   5.544  1.00 98.87           O  
ATOM   3061  N   MET A 198      12.818   3.278   3.741  1.00 98.87           N  
ATOM   3062  H   MET A 198      12.292   2.739   3.068  1.00 98.87           H  
ATOM   3063  CA  MET A 198      12.870   4.737   3.586  1.00 98.87           C  
ATOM   3064  HA  MET A 198      13.908   5.059   3.669  1.00 98.87           H  
ATOM   3065  C   MET A 198      12.124   5.477   4.702  1.00 98.87           C  
ATOM   3066  CB  MET A 198      12.363   5.151   2.199  1.00 98.87           C  
ATOM   3067  HB2 MET A 198      12.342   6.239   2.141  1.00 98.87           H  
ATOM   3068  HB3 MET A 198      11.345   4.784   2.071  1.00 98.87           H  
ATOM   3069  O   MET A 198      12.640   6.477   5.199  1.00 98.87           O  
ATOM   3070  CG  MET A 198      13.238   4.639   1.044  1.00 98.87           C  
ATOM   3071  HG2 MET A 198      13.246   3.549   1.037  1.00 98.87           H  
ATOM   3072  HG3 MET A 198      12.768   4.963   0.116  1.00 98.87           H  
ATOM   3073  SD  MET A 198      14.960   5.219   1.011  1.00 98.87           S  
ATOM   3074  CE  MET A 198      15.813   3.894   1.913  1.00 98.87           C  
ATOM   3075  HE1 MET A 198      15.525   2.924   1.508  1.00 98.87           H  
ATOM   3076  HE2 MET A 198      15.568   3.933   2.974  1.00 98.87           H  
ATOM   3077  HE3 MET A 198      16.890   4.023   1.806  1.00 98.87           H  
ATOM   3078  N   LEU A 199      10.979   4.968   5.175  1.00 98.88           N  
ATOM   3079  H   LEU A 199      10.581   4.159   4.719  1.00 98.88           H  
ATOM   3080  CA  LEU A 199      10.307   5.506   6.365  1.00 98.88           C  
ATOM   3081  HA  LEU A 199      10.122   6.569   6.213  1.00 98.88           H  
ATOM   3082  C   LEU A 199      11.208   5.396   7.604  1.00 98.88           C  
ATOM   3083  CB  LEU A 199       8.965   4.782   6.594  1.00 98.88           C  
ATOM   3084  HB2 LEU A 199       9.136   3.709   6.505  1.00 98.88           H  
ATOM   3085  HB3 LEU A 199       8.630   4.978   7.612  1.00 98.88           H  
ATOM   3086  O   LEU A 199      11.407   6.386   8.304  1.00 98.88           O  
ATOM   3087  CG  LEU A 199       7.836   5.197   5.631  1.00 98.88           C  
ATOM   3088  HG  LEU A 199       8.190   5.142   4.601  1.00 98.88           H  
ATOM   3089  CD1 LEU A 199       6.646   4.250   5.793  1.00 98.88           C  
ATOM   3090 HD11 LEU A 199       5.859   4.527   5.091  1.00 98.88           H  
ATOM   3091 HD12 LEU A 199       6.961   3.229   5.576  1.00 98.88           H  
ATOM   3092 HD13 LEU A 199       6.255   4.302   6.809  1.00 98.88           H  
ATOM   3093  CD2 LEU A 199       7.333   6.617   5.906  1.00 98.88           C  
ATOM   3094 HD21 LEU A 199       6.527   6.861   5.214  1.00 98.88           H  
ATOM   3095 HD22 LEU A 199       6.954   6.698   6.925  1.00 98.88           H  
ATOM   3096 HD23 LEU A 199       8.133   7.344   5.770  1.00 98.88           H  
ATOM   3097  N   LYS A 200      11.827   4.233   7.843  1.00 98.71           N  
ATOM   3098  H   LYS A 200      11.634   3.454   7.230  1.00 98.71           H  
ATOM   3099  CA  LYS A 200      12.748   4.020   8.974  1.00 98.71           C  
ATOM   3100  HA  LYS A 200      12.225   4.274   9.896  1.00 98.71           H  
ATOM   3101  C   LYS A 200      13.989   4.926   8.930  1.00 98.71           C  
ATOM   3102  CB  LYS A 200      13.125   2.531   9.005  1.00 98.71           C  
ATOM   3103  HB2 LYS A 200      12.205   1.947   9.054  1.00 98.71           H  
ATOM   3104  HB3 LYS A 200      13.643   2.274   8.081  1.00 98.71           H  
ATOM   3105  O   LYS A 200      14.548   5.227   9.981  1.00 98.71           O  
ATOM   3106  CG  LYS A 200      14.009   2.144  10.199  1.00 98.71           C  
ATOM   3107  HG2 LYS A 200      13.515   2.437  11.126  1.00 98.71           H  
ATOM   3108  HG3 LYS A 200      14.970   2.653  10.128  1.00 98.71           H  
ATOM   3109  CD  LYS A 200      14.256   0.633  10.207  1.00 98.71           C  
ATOM   3110  HD2 LYS A 200      14.737   0.347   9.271  1.00 98.71           H  
ATOM   3111  HD3 LYS A 200      13.299   0.116  10.285  1.00 98.71           H  
ATOM   3112  CE  LYS A 200      15.152   0.252  11.388  1.00 98.71           C  
ATOM   3113  HE2 LYS A 200      14.665   0.574  12.309  1.00 98.71           H  
ATOM   3114  HE3 LYS A 200      16.094   0.793  11.299  1.00 98.71           H  
ATOM   3115  NZ  LYS A 200      15.395  -1.212  11.419  1.00 98.71           N  
ATOM   3116  HZ1 LYS A 200      15.980  -1.464  12.203  1.00 98.71           H  
ATOM   3117  HZ2 LYS A 200      14.520  -1.710  11.495  1.00 98.71           H  
ATOM   3118  HZ3 LYS A 200      15.847  -1.511  10.567  1.00 98.71           H  
ATOM   3119  N   GLN A 201      14.429   5.343   7.742  1.00 98.63           N  
ATOM   3120  H   GLN A 201      13.966   4.986   6.918  1.00 98.63           H  
ATOM   3121  CA  GLN A 201      15.610   6.192   7.563  1.00 98.63           C  
ATOM   3122  HA  GLN A 201      16.301   5.999   8.384  1.00 98.63           H  
ATOM   3123  C   GLN A 201      15.301   7.701   7.587  1.00 98.63           C  
ATOM   3124  CB  GLN A 201      16.305   5.769   6.258  1.00 98.63           C  
ATOM   3125  HB2 GLN A 201      16.453   4.689   6.278  1.00 98.63           H  
ATOM   3126  HB3 GLN A 201      15.666   6.012   5.410  1.00 98.63           H  
ATOM   3127  O   GLN A 201      16.164   8.480   8.008  1.00 98.63           O  
ATOM   3128  CG  GLN A 201      17.678   6.436   6.075  1.00 98.63           C  
ATOM   3129  HG2 GLN A 201      17.552   7.514   5.968  1.00 98.63           H  
ATOM   3130  HG3 GLN A 201      18.286   6.247   6.959  1.00 98.63           H  
ATOM   3131  CD  GLN A 201      18.436   5.930   4.850  1.00 98.63           C  
ATOM   3132  NE2 GLN A 201      19.693   6.289   4.702  1.00 98.63           N  
ATOM   3133 HE21 GLN A 201      20.150   5.915   3.883  1.00 98.63           H  
ATOM   3134 HE22 GLN A 201      20.161   6.850   5.399  1.00 98.63           H  
ATOM   3135  OE1 GLN A 201      17.938   5.209   4.005  1.00 98.63           O  
ATOM   3136  N   TYR A 202      14.115   8.116   7.122  1.00 98.71           N  
ATOM   3137  H   TYR A 202      13.478   7.417   6.769  1.00 98.71           H  
ATOM   3138  CA  TYR A 202      13.826   9.515   6.778  1.00 98.71           C  
ATOM   3139  HA  TYR A 202      14.609  10.150   7.192  1.00 98.71           H  
ATOM   3140  C   TYR A 202      12.510  10.102   7.321  1.00 98.71           C  
ATOM   3141  CB  TYR A 202      13.852   9.667   5.248  1.00 98.71           C  
ATOM   3142  HB2 TYR A 202      13.585  10.696   5.010  1.00 98.71           H  
ATOM   3143  HB3 TYR A 202      13.077   9.032   4.819  1.00 98.71           H  
ATOM   3144  O   TYR A 202      12.299  11.299   7.140  1.00 98.71           O  
ATOM   3145  CG  TYR A 202      15.177   9.382   4.563  1.00 98.71           C  
ATOM   3146  CD1 TYR A 202      16.282  10.222   4.803  1.00 98.71           C  
ATOM   3147  HD1 TYR A 202      16.183  11.042   5.499  1.00 98.71           H  
ATOM   3148  CD2 TYR A 202      15.292   8.317   3.647  1.00 98.71           C  
ATOM   3149  HD2 TYR A 202      14.450   7.663   3.471  1.00 98.71           H  
ATOM   3150  CE1 TYR A 202      17.501  10.001   4.135  1.00 98.71           C  
ATOM   3151  HE1 TYR A 202      18.345  10.647   4.330  1.00 98.71           H  
ATOM   3152  CE2 TYR A 202      16.505   8.102   2.964  1.00 98.71           C  
ATOM   3153  HE2 TYR A 202      16.607   7.273   2.280  1.00 98.71           H  
ATOM   3154  OH  TYR A 202      18.764   8.760   2.516  1.00 98.71           O  
ATOM   3155  HH  TYR A 202      19.492   9.274   2.873  1.00 98.71           H  
ATOM   3156  CZ  TYR A 202      17.609   8.944   3.206  1.00 98.71           C  
ATOM   3157  N   ALA A 203      11.632   9.339   7.983  1.00 98.66           N  
ATOM   3158  H   ALA A 203      11.832   8.361   8.135  1.00 98.66           H  
ATOM   3159  CA  ALA A 203      10.352   9.867   8.491  1.00 98.66           C  
ATOM   3160  HA  ALA A 203       9.827  10.355   7.670  1.00 98.66           H  
ATOM   3161  C   ALA A 203      10.487  10.942   9.591  1.00 98.66           C  
ATOM   3162  CB  ALA A 203       9.488   8.697   8.960  1.00 98.66           C  
ATOM   3163  HB1 ALA A 203       8.531   9.072   9.322  1.00 98.66           H  
ATOM   3164  HB2 ALA A 203       9.304   8.014   8.131  1.00 98.66           H  
ATOM   3165  HB3 ALA A 203       9.997   8.173   9.769  1.00 98.66           H  
ATOM   3166  O   ALA A 203       9.514  11.615   9.908  1.00 98.66           O  
ATOM   3167  N   ASP A 204      11.688  11.109  10.142  1.00 98.41           N  
ATOM   3168  H   ASP A 204      12.415  10.465   9.865  1.00 98.41           H  
ATOM   3169  CA  ASP A 204      12.133  12.130  11.097  1.00 98.41           C  
ATOM   3170  HA  ASP A 204      11.263  12.585  11.571  1.00 98.41           H  
ATOM   3171  C   ASP A 204      12.946  13.271  10.436  1.00 98.41           C  
ATOM   3172  CB  ASP A 204      12.955  11.413  12.188  1.00 98.41           C  
ATOM   3173  HB2 ASP A 204      13.220  12.130  12.965  1.00 98.41           H  
ATOM   3174  HB3 ASP A 204      12.336  10.644  12.650  1.00 98.41           H  
ATOM   3175  O   ASP A 204      13.557  14.075  11.136  1.00 98.41           O  
ATOM   3176  CG  ASP A 204      14.234  10.755  11.644  1.00 98.41           C  
ATOM   3177  OD1 ASP A 204      14.219  10.173  10.531  1.00 98.41           O  
ATOM   3178  OD2 ASP A 204      15.303  10.809  12.291  1.00 98.41           O  
ATOM   3179  N   LYS A 205      13.037  13.303   9.094  1.00 98.26           N  
ATOM   3180  H   LYS A 205      12.528  12.591   8.590  1.00 98.26           H  
ATOM   3181  CA  LYS A 205      13.947  14.191   8.334  1.00 98.26           C  
ATOM   3182  HA  LYS A 205      14.226  15.040   8.958  1.00 98.26           H  
ATOM   3183  C   LYS A 205      13.365  14.784   7.049  1.00 98.26           C  
ATOM   3184  CB  LYS A 205      15.218  13.415   7.935  1.00 98.26           C  
ATOM   3185  HB2 LYS A 205      15.862  14.070   7.347  1.00 98.26           H  
ATOM   3186  HB3 LYS A 205      14.923  12.575   7.307  1.00 98.26           H  
ATOM   3187  O   LYS A 205      13.892  15.784   6.572  1.00 98.26           O  
ATOM   3188  CG  LYS A 205      16.030  12.892   9.125  1.00 98.26           C  
ATOM   3189  HG2 LYS A 205      15.380  12.284   9.754  1.00 98.26           H  
ATOM   3190  HG3 LYS A 205      16.398  13.729   9.718  1.00 98.26           H  
ATOM   3191  CD  LYS A 205      17.210  12.029   8.657  1.00 98.26           C  
ATOM   3192  HD2 LYS A 205      17.978  12.683   8.245  1.00 98.26           H  
ATOM   3193  HD3 LYS A 205      16.884  11.337   7.880  1.00 98.26           H  
ATOM   3194  CE  LYS A 205      17.796  11.226   9.824  1.00 98.26           C  
ATOM   3195  HE2 LYS A 205      17.937  11.894  10.673  1.00 98.26           H  
ATOM   3196  HE3 LYS A 205      18.767  10.830   9.526  1.00 98.26           H  
ATOM   3197  NZ  LYS A 205      16.904  10.110  10.215  1.00 98.26           N  
ATOM   3198  HZ1 LYS A 205      17.233   9.593  11.018  1.00 98.26           H  
ATOM   3199  HZ2 LYS A 205      16.657   9.496   9.452  1.00 98.26           H  
ATOM   3200  HZ3 LYS A 205      16.017  10.459  10.549  1.00 98.26           H  
ATOM   3201  N   LEU A 206      12.381  14.131   6.430  1.00 98.63           N  
ATOM   3202  H   LEU A 206      11.998  13.306   6.870  1.00 98.63           H  
ATOM   3203  CA  LEU A 206      11.844  14.489   5.115  1.00 98.63           C  
ATOM   3204  HA  LEU A 206      12.173  15.493   4.849  1.00 98.63           H  
ATOM   3205  C   LEU A 206      10.312  14.511   5.121  1.00 98.63           C  
ATOM   3206  CB  LEU A 206      12.338  13.494   4.040  1.00 98.63           C  
ATOM   3207  HB2 LEU A 206      11.821  13.719   3.107  1.00 98.63           H  
ATOM   3208  HB3 LEU A 206      12.029  12.497   4.353  1.00 98.63           H  
ATOM   3209  O   LEU A 206       9.665  13.748   5.837  1.00 98.63           O  
ATOM   3210  CG  LEU A 206      13.849  13.458   3.753  1.00 98.63           C  
ATOM   3211  HG  LEU A 206      14.384  13.149   4.652  1.00 98.63           H  
ATOM   3212  CD1 LEU A 206      14.138  12.442   2.639  1.00 98.63           C  
ATOM   3213 HD11 LEU A 206      13.708  12.791   1.700  1.00 98.63           H  
ATOM   3214 HD12 LEU A 206      13.686  11.482   2.886  1.00 98.63           H  
ATOM   3215 HD13 LEU A 206      15.215  12.310   2.539  1.00 98.63           H  
ATOM   3216  CD2 LEU A 206      14.409  14.798   3.272  1.00 98.63           C  
ATOM   3217 HD21 LEU A 206      13.861  15.143   2.396  1.00 98.63           H  
ATOM   3218 HD22 LEU A 206      15.469  14.703   3.037  1.00 98.63           H  
ATOM   3219 HD23 LEU A 206      14.306  15.546   4.059  1.00 98.63           H  
ATOM   3220  N   GLU A 207       9.761  15.348   4.248  1.00 98.65           N  
ATOM   3221  H   GLU A 207      10.368  15.973   3.738  1.00 98.65           H  
ATOM   3222  CA  GLU A 207       8.352  15.340   3.848  1.00 98.65           C  
ATOM   3223  HA  GLU A 207       7.730  15.397   4.742  1.00 98.65           H  
ATOM   3224  C   GLU A 207       8.010  14.027   3.099  1.00 98.65           C  
ATOM   3225  CB  GLU A 207       8.127  16.619   3.019  1.00 98.65           C  
ATOM   3226  HB2 GLU A 207       8.652  16.525   2.069  1.00 98.65           H  
ATOM   3227  HB3 GLU A 207       8.598  17.452   3.540  1.00 98.65           H  
ATOM   3228  O   GLU A 207       8.870  13.409   2.461  1.00 98.65           O  
ATOM   3229  CG  GLU A 207       6.663  17.012   2.780  1.00 98.65           C  
ATOM   3230  HG2 GLU A 207       6.641  18.021   2.370  1.00 98.65           H  
ATOM   3231  HG3 GLU A 207       6.139  17.014   3.736  1.00 98.65           H  
ATOM   3232  CD  GLU A 207       5.975  16.070   1.797  1.00 98.65           C  
ATOM   3233  OE1 GLU A 207       4.808  15.693   2.047  1.00 98.65           O  
ATOM   3234  OE2 GLU A 207       6.666  15.604   0.865  1.00 98.65           O  
ATOM   3235  N   PHE A 208       6.769  13.550   3.196  1.00 98.78           N  
ATOM   3236  H   PHE A 208       6.081  14.099   3.690  1.00 98.78           H  
ATOM   3237  CA  PHE A 208       6.376  12.220   2.736  1.00 98.78           C  
ATOM   3238  HA  PHE A 208       7.080  11.518   3.184  1.00 98.78           H  
ATOM   3239  C   PHE A 208       6.453  12.000   1.214  1.00 98.78           C  
ATOM   3240  CB  PHE A 208       4.981  11.902   3.284  1.00 98.78           C  
ATOM   3241  HB2 PHE A 208       4.993  12.025   4.367  1.00 98.78           H  
ATOM   3242  HB3 PHE A 208       4.285  12.634   2.874  1.00 98.78           H  
ATOM   3243  O   PHE A 208       6.880  10.921   0.800  1.00 98.78           O  
ATOM   3244  CG  PHE A 208       4.469  10.503   2.983  1.00 98.78           C  
ATOM   3245  CD1 PHE A 208       3.151  10.330   2.526  1.00 98.78           C  
ATOM   3246  HD1 PHE A 208       2.524  11.193   2.355  1.00 98.78           H  
ATOM   3247  CD2 PHE A 208       5.288   9.371   3.174  1.00 98.78           C  
ATOM   3248  HD2 PHE A 208       6.310   9.490   3.502  1.00 98.78           H  
ATOM   3249  CE1 PHE A 208       2.650   9.039   2.291  1.00 98.78           C  
ATOM   3250  HE1 PHE A 208       1.633   8.915   1.951  1.00 98.78           H  
ATOM   3251  CE2 PHE A 208       4.788   8.080   2.930  1.00 98.78           C  
ATOM   3252  HE2 PHE A 208       5.426   7.219   3.065  1.00 98.78           H  
ATOM   3253  CZ  PHE A 208       3.463   7.912   2.498  1.00 98.78           C  
ATOM   3254  HZ  PHE A 208       3.076   6.923   2.306  1.00 98.78           H  
ATOM   3255  N   MET A 209       6.138  12.983   0.365  1.00 98.80           N  
ATOM   3256  H   MET A 209       5.912  13.892   0.745  1.00 98.80           H  
ATOM   3257  CA  MET A 209       6.377  12.901  -1.087  1.00 98.80           C  
ATOM   3258  HA  MET A 209       5.884  12.010  -1.476  1.00 98.80           H  
ATOM   3259  C   MET A 209       7.874  12.783  -1.397  1.00 98.80           C  
ATOM   3260  CB  MET A 209       5.812  14.130  -1.820  1.00 98.80           C  
ATOM   3261  HB2 MET A 209       6.069  14.055  -2.877  1.00 98.80           H  
ATOM   3262  HB3 MET A 209       6.291  15.038  -1.453  1.00 98.80           H  
ATOM   3263  O   MET A 209       8.270  12.007  -2.273  1.00 98.80           O  
ATOM   3264  CG  MET A 209       4.293  14.285  -1.690  1.00 98.80           C  
ATOM   3265  HG2 MET A 209       4.025  14.277  -0.634  1.00 98.80           H  
ATOM   3266  HG3 MET A 209       4.020  15.265  -2.083  1.00 98.80           H  
ATOM   3267  SD  MET A 209       3.306  13.031  -2.562  1.00 98.80           S  
ATOM   3268  CE  MET A 209       3.729  13.421  -4.284  1.00 98.80           C  
ATOM   3269  HE1 MET A 209       3.573  14.483  -4.469  1.00 98.80           H  
ATOM   3270  HE2 MET A 209       3.096  12.844  -4.958  1.00 98.80           H  
ATOM   3271  HE3 MET A 209       4.772  13.170  -4.479  1.00 98.80           H  
ATOM   3272  N   HIS A 210       8.731  13.471  -0.634  1.00 98.79           N  
ATOM   3273  H   HIS A 210       8.351  14.114   0.045  1.00 98.79           H  
ATOM   3274  CA  HIS A 210      10.180  13.291  -0.740  1.00 98.79           C  
ATOM   3275  HA  HIS A 210      10.450  13.385  -1.791  1.00 98.79           H  
ATOM   3276  C   HIS A 210      10.627  11.888  -0.300  1.00 98.79           C  
ATOM   3277  CB  HIS A 210      10.931  14.387   0.031  1.00 98.79           C  
ATOM   3278  HB2 HIS A 210      11.992  14.135   0.048  1.00 98.79           H  
ATOM   3279  HB3 HIS A 210      10.588  14.429   1.064  1.00 98.79           H  
ATOM   3280  O   HIS A 210      11.503  11.313  -0.950  1.00 98.79           O  
ATOM   3281  CG  HIS A 210      10.803  15.756  -0.581  1.00 98.79           C  
ATOM   3282  CD2 HIS A 210      11.112  16.099  -1.870  1.00 98.79           C  
ATOM   3283  HD2 HIS A 210      11.469  15.435  -2.642  1.00 98.79           H  
ATOM   3284  ND1 HIS A 210      10.386  16.906   0.052  1.00 98.79           N  
ATOM   3285  HD1 HIS A 210       9.909  16.966   0.940  1.00 98.79           H  
ATOM   3286  CE1 HIS A 210      10.445  17.915  -0.835  1.00 98.79           C  
ATOM   3287  HE1 HIS A 210      10.114  18.926  -0.653  1.00 98.79           H  
ATOM   3288  NE2 HIS A 210      10.905  17.468  -2.012  1.00 98.79           N  
ATOM   3289  N   ILE A 211      10.020  11.300   0.742  1.00 98.82           N  
ATOM   3290  H   ILE A 211       9.343  11.847   1.253  1.00 98.82           H  
ATOM   3291  CA  ILE A 211      10.275   9.905   1.156  1.00 98.82           C  
ATOM   3292  HA  ILE A 211      11.350   9.777   1.278  1.00 98.82           H  
ATOM   3293  C   ILE A 211       9.834   8.928   0.062  1.00 98.82           C  
ATOM   3294  CB  ILE A 211       9.603   9.564   2.509  1.00 98.82           C  
ATOM   3295  HB  ILE A 211       8.535   9.765   2.431  1.00 98.82           H  
ATOM   3296  O   ILE A 211      10.625   8.071  -0.333  1.00 98.82           O  
ATOM   3297  CG1 ILE A 211      10.195  10.440   3.631  1.00 98.82           C  
ATOM   3298 HG12 ILE A 211      11.248  10.192   3.770  1.00 98.82           H  
ATOM   3299 HG13 ILE A 211      10.142  11.488   3.337  1.00 98.82           H  
ATOM   3300  CG2 ILE A 211       9.787   8.074   2.873  1.00 98.82           C  
ATOM   3301 HG21 ILE A 211       9.268   7.845   3.803  1.00 98.82           H  
ATOM   3302 HG22 ILE A 211      10.847   7.849   2.993  1.00 98.82           H  
ATOM   3303 HG23 ILE A 211       9.361   7.427   2.106  1.00 98.82           H  
ATOM   3304  CD1 ILE A 211       9.473  10.318   4.975  1.00 98.82           C  
ATOM   3305 HD11 ILE A 211       9.675   9.350   5.434  1.00 98.82           H  
ATOM   3306 HD12 ILE A 211       9.843  11.104   5.635  1.00 98.82           H  
ATOM   3307 HD13 ILE A 211       8.400  10.451   4.842  1.00 98.82           H  
ATOM   3308  N   LEU A 212       8.618   9.067  -0.474  1.00 98.88           N  
ATOM   3309  H   LEU A 212       8.014   9.790  -0.112  1.00 98.88           H  
ATOM   3310  CA  LEU A 212       8.114   8.218  -1.558  1.00 98.88           C  
ATOM   3311  HA  LEU A 212       8.189   7.175  -1.250  1.00 98.88           H  
ATOM   3312  C   LEU A 212       8.969   8.349  -2.827  1.00 98.88           C  
ATOM   3313  CB  LEU A 212       6.638   8.544  -1.838  1.00 98.88           C  
ATOM   3314  HB2 LEU A 212       6.548   9.613  -2.033  1.00 98.88           H  
ATOM   3315  HB3 LEU A 212       6.346   8.010  -2.742  1.00 98.88           H  
ATOM   3316  O   LEU A 212       9.264   7.346  -3.464  1.00 98.88           O  
ATOM   3317  CG  LEU A 212       5.647   8.150  -0.726  1.00 98.88           C  
ATOM   3318  HG  LEU A 212       5.927   8.628   0.213  1.00 98.88           H  
ATOM   3319  CD1 LEU A 212       4.249   8.621  -1.122  1.00 98.88           C  
ATOM   3320 HD11 LEU A 212       3.543   8.385  -0.326  1.00 98.88           H  
ATOM   3321 HD12 LEU A 212       3.936   8.133  -2.045  1.00 98.88           H  
ATOM   3322 HD13 LEU A 212       4.257   9.702  -1.264  1.00 98.88           H  
ATOM   3323  CD2 LEU A 212       5.591   6.635  -0.503  1.00 98.88           C  
ATOM   3324 HD21 LEU A 212       5.383   6.126  -1.444  1.00 98.88           H  
ATOM   3325 HD22 LEU A 212       4.806   6.401   0.216  1.00 98.88           H  
ATOM   3326 HD23 LEU A 212       6.541   6.284  -0.100  1.00 98.88           H  
ATOM   3327  N   THR A 213       9.501   9.534  -3.131  1.00 98.86           N  
ATOM   3328  H   THR A 213       9.163  10.348  -2.637  1.00 98.86           H  
ATOM   3329  CA  THR A 213      10.491   9.718  -4.208  1.00 98.86           C  
ATOM   3330  HA  THR A 213      10.058   9.344  -5.136  1.00 98.86           H  
ATOM   3331  C   THR A 213      11.789   8.924  -3.960  1.00 98.86           C  
ATOM   3332  CB  THR A 213      10.777  11.216  -4.412  1.00 98.86           C  
ATOM   3333  HB  THR A 213      11.152  11.652  -3.486  1.00 98.86           H  
ATOM   3334  O   THR A 213      12.411   8.441  -4.910  1.00 98.86           O  
ATOM   3335  CG2 THR A 213      11.789  11.490  -5.527  1.00 98.86           C  
ATOM   3336 HG21 THR A 213      11.492  10.972  -6.439  1.00 98.86           H  
ATOM   3337 HG22 THR A 213      11.832  12.560  -5.727  1.00 98.86           H  
ATOM   3338 HG23 THR A 213      12.781  11.153  -5.225  1.00 98.86           H  
ATOM   3339  OG1 THR A 213       9.589  11.880  -4.767  1.00 98.86           O  
ATOM   3340  HG1 THR A 213       9.047  12.008  -3.985  1.00 98.86           H  
ATOM   3341  N   ARG A 214      12.200   8.700  -2.698  1.00 98.66           N  
ATOM   3342  H   ARG A 214      11.637   9.067  -1.944  1.00 98.66           H  
ATOM   3343  CA  ARG A 214      13.300   7.761  -2.380  1.00 98.66           C  
ATOM   3344  HA  ARG A 214      14.109   7.924  -3.091  1.00 98.66           H  
ATOM   3345  C   ARG A 214      12.890   6.303  -2.588  1.00 98.66           C  
ATOM   3346  CB  ARG A 214      13.856   7.933  -0.951  1.00 98.66           C  
ATOM   3347  HB2 ARG A 214      13.129   7.558  -0.231  1.00 98.66           H  
ATOM   3348  HB3 ARG A 214      14.743   7.303  -0.874  1.00 98.66           H  
ATOM   3349  O   ARG A 214      13.706   5.538  -3.093  1.00 98.66           O  
ATOM   3350  CG  ARG A 214      14.263   9.346  -0.519  1.00 98.66           C  
ATOM   3351  HG2 ARG A 214      14.737   9.285   0.461  1.00 98.66           H  
ATOM   3352  HG3 ARG A 214      13.363   9.952  -0.407  1.00 98.66           H  
ATOM   3353  CD  ARG A 214      15.220  10.019  -1.508  1.00 98.66           C  
ATOM   3354  HD2 ARG A 214      14.770   9.996  -2.501  1.00 98.66           H  
ATOM   3355  HD3 ARG A 214      16.152   9.454  -1.541  1.00 98.66           H  
ATOM   3356  NE  ARG A 214      15.474  11.429  -1.158  1.00 98.66           N  
ATOM   3357  HE  ARG A 214      14.857  12.105  -1.586  1.00 98.66           H  
ATOM   3358  NH1 ARG A 214      17.072  11.117   0.468  1.00 98.66           N  
ATOM   3359 HH11 ARG A 214      16.888  10.124   0.465  1.00 98.66           H  
ATOM   3360 HH12 ARG A 214      17.678  11.508   1.175  1.00 98.66           H  
ATOM   3361  NH2 ARG A 214      16.473  13.187  -0.121  1.00 98.66           N  
ATOM   3362 HH21 ARG A 214      15.890  13.826  -0.641  1.00 98.66           H  
ATOM   3363 HH22 ARG A 214      17.104  13.565   0.571  1.00 98.66           H  
ATOM   3364  CZ  ARG A 214      16.336  11.900  -0.273  1.00 98.66           C  
ATOM   3365  N   VAL A 215      11.652   5.932  -2.245  1.00 98.82           N  
ATOM   3366  H   VAL A 215      11.048   6.634  -1.841  1.00 98.82           H  
ATOM   3367  CA  VAL A 215      11.097   4.587  -2.501  1.00 98.82           C  
ATOM   3368  HA  VAL A 215      11.753   3.847  -2.044  1.00 98.82           H  
ATOM   3369  C   VAL A 215      11.072   4.299  -4.000  1.00 98.82           C  
ATOM   3370  CB  VAL A 215       9.685   4.412  -1.899  1.00 98.82           C  
ATOM   3371  HB  VAL A 215       8.995   5.124  -2.351  1.00 98.82           H  
ATOM   3372  O   VAL A 215      11.570   3.259  -4.416  1.00 98.82           O  
ATOM   3373  CG1 VAL A 215       9.122   3.003  -2.127  1.00 98.82           C  
ATOM   3374 HG11 VAL A 215       9.791   2.256  -1.699  1.00 98.82           H  
ATOM   3375 HG12 VAL A 215       8.143   2.911  -1.658  1.00 98.82           H  
ATOM   3376 HG13 VAL A 215       9.004   2.809  -3.193  1.00 98.82           H  
ATOM   3377  CG2 VAL A 215       9.701   4.649  -0.387  1.00 98.82           C  
ATOM   3378 HG21 VAL A 215       8.692   4.532   0.009  1.00 98.82           H  
ATOM   3379 HG22 VAL A 215      10.035   5.661  -0.158  1.00 98.82           H  
ATOM   3380 HG23 VAL A 215      10.375   3.934   0.084  1.00 98.82           H  
ATOM   3381  N   ASN A 216      10.586   5.242  -4.812  1.00 98.54           N  
ATOM   3382  H   ASN A 216      10.118   6.035  -4.396  1.00 98.54           H  
ATOM   3383  CA  ASN A 216      10.543   5.121  -6.267  1.00 98.54           C  
ATOM   3384  HA  ASN A 216       9.922   4.261  -6.518  1.00 98.54           H  
ATOM   3385  C   ASN A 216      11.923   4.843  -6.863  1.00 98.54           C  
ATOM   3386  CB  ASN A 216       9.923   6.389  -6.881  1.00 98.54           C  
ATOM   3387  HB2 ASN A 216      10.215   7.279  -6.323  1.00 98.54           H  
ATOM   3388  HB3 ASN A 216      10.291   6.496  -7.902  1.00 98.54           H  
ATOM   3389  O   ASN A 216      12.079   3.870  -7.599  1.00 98.54           O  
ATOM   3390  CG  ASN A 216       8.412   6.308  -6.936  1.00 98.54           C  
ATOM   3391  ND2 ASN A 216       7.826   6.735  -8.027  1.00 98.54           N  
ATOM   3392 HD21 ASN A 216       8.374   7.087  -8.799  1.00 98.54           H  
ATOM   3393 HD22 ASN A 216       6.902   6.364  -8.196  1.00 98.54           H  
ATOM   3394  OD1 ASN A 216       7.757   5.821  -6.032  1.00 98.54           O  
ATOM   3395  N   ARG A 217      12.933   5.648  -6.499  1.00 97.43           N  
ATOM   3396  H   ARG A 217      12.730   6.441  -5.908  1.00 97.43           H  
ATOM   3397  CA  ARG A 217      14.306   5.400  -6.951  1.00 97.43           C  
ATOM   3398  HA  ARG A 217      14.294   5.333  -8.039  1.00 97.43           H  
ATOM   3399  C   ARG A 217      14.811   4.041  -6.471  1.00 97.43           C  
ATOM   3400  CB  ARG A 217      15.242   6.546  -6.544  1.00 97.43           C  
ATOM   3401  HB2 ARG A 217      14.843   7.481  -6.936  1.00 97.43           H  
ATOM   3402  HB3 ARG A 217      15.296   6.609  -5.457  1.00 97.43           H  
ATOM   3403  O   ARG A 217      15.335   3.296  -7.284  1.00 97.43           O  
ATOM   3404  CG  ARG A 217      16.647   6.309  -7.130  1.00 97.43           C  
ATOM   3405  HG2 ARG A 217      16.556   6.113  -8.198  1.00 97.43           H  
ATOM   3406  HG3 ARG A 217      17.103   5.436  -6.663  1.00 97.43           H  
ATOM   3407  CD  ARG A 217      17.580   7.506  -6.947  1.00 97.43           C  
ATOM   3408  HD2 ARG A 217      17.154   8.370  -7.457  1.00 97.43           H  
ATOM   3409  HD3 ARG A 217      18.521   7.272  -7.446  1.00 97.43           H  
ATOM   3410  NE  ARG A 217      17.859   7.784  -5.522  1.00 97.43           N  
ATOM   3411  HE  ARG A 217      18.416   7.086  -5.051  1.00 97.43           H  
ATOM   3412  NH1 ARG A 217      16.740   9.786  -5.335  1.00 97.43           N  
ATOM   3413 HH11 ARG A 217      16.512  10.634  -4.836  1.00 97.43           H  
ATOM   3414 HH12 ARG A 217      16.384   9.650  -6.270  1.00 97.43           H  
ATOM   3415  NH2 ARG A 217      17.987   9.044  -3.636  1.00 97.43           N  
ATOM   3416 HH21 ARG A 217      17.856   9.937  -3.183  1.00 97.43           H  
ATOM   3417 HH22 ARG A 217      18.624   8.357  -3.258  1.00 97.43           H  
ATOM   3418  CZ  ARG A 217      17.521   8.864  -4.841  1.00 97.43           C  
ATOM   3419  N   LYS A 218      14.626   3.706  -5.189  1.00 98.09           N  
ATOM   3420  H   LYS A 218      14.143   4.359  -4.588  1.00 98.09           H  
ATOM   3421  CA  LYS A 218      15.101   2.441  -4.614  1.00 98.09           C  
ATOM   3422  HA  LYS A 218      16.182   2.390  -4.740  1.00 98.09           H  
ATOM   3423  C   LYS A 218      14.550   1.223  -5.362  1.00 98.09           C  
ATOM   3424  CB  LYS A 218      14.786   2.398  -3.109  1.00 98.09           C  
ATOM   3425  HB2 LYS A 218      15.300   3.224  -2.618  1.00 98.09           H  
ATOM   3426  HB3 LYS A 218      13.713   2.494  -2.942  1.00 98.09           H  
ATOM   3427  O   LYS A 218      15.333   0.356  -5.732  1.00 98.09           O  
ATOM   3428  CG  LYS A 218      15.274   1.072  -2.517  1.00 98.09           C  
ATOM   3429  HG2 LYS A 218      16.277   0.878  -2.895  1.00 98.09           H  
ATOM   3430  HG3 LYS A 218      14.636   0.264  -2.877  1.00 98.09           H  
ATOM   3431  CD  LYS A 218      15.293   1.047  -0.985  1.00 98.09           C  
ATOM   3432  HD2 LYS A 218      14.274   1.162  -0.615  1.00 98.09           H  
ATOM   3433  HD3 LYS A 218      15.904   1.866  -0.605  1.00 98.09           H  
ATOM   3434  CE  LYS A 218      15.863  -0.303  -0.529  1.00 98.09           C  
ATOM   3435  HE2 LYS A 218      15.432  -1.080  -1.160  1.00 98.09           H  
ATOM   3436  HE3 LYS A 218      15.567  -0.504   0.501  1.00 98.09           H  
ATOM   3437  NZ  LYS A 218      17.339  -0.321  -0.651  1.00 98.09           N  
ATOM   3438  HZ1 LYS A 218      17.845  -0.033   0.174  1.00 98.09           H  
ATOM   3439  HZ2 LYS A 218      17.711  -1.198  -0.988  1.00 98.09           H  
ATOM   3440  HZ3 LYS A 218      17.663   0.261  -1.410  1.00 98.09           H  
ATOM   3441  N   VAL A 219      13.242   1.177  -5.621  1.00 98.12           N  
ATOM   3442  H   VAL A 219      12.659   1.935  -5.296  1.00 98.12           H  
ATOM   3443  CA  VAL A 219      12.619   0.068  -6.365  1.00 98.12           C  
ATOM   3444  HA  VAL A 219      12.889  -0.870  -5.880  1.00 98.12           H  
ATOM   3445  C   VAL A 219      13.165  -0.006  -7.795  1.00 98.12           C  
ATOM   3446  CB  VAL A 219      11.082   0.160  -6.338  1.00 98.12           C  
ATOM   3447  HB  VAL A 219      10.775   1.122  -6.749  1.00 98.12           H  
ATOM   3448  O   VAL A 219      13.565  -1.080  -8.226  1.00 98.12           O  
ATOM   3449  CG1 VAL A 219      10.413  -0.967  -7.134  1.00 98.12           C  
ATOM   3450 HG11 VAL A 219      10.738  -1.938  -6.759  1.00 98.12           H  
ATOM   3451 HG12 VAL A 219      10.687  -0.896  -8.187  1.00 98.12           H  
ATOM   3452 HG13 VAL A 219       9.328  -0.896  -7.060  1.00 98.12           H  
ATOM   3453  CG2 VAL A 219      10.552   0.040  -4.903  1.00 98.12           C  
ATOM   3454 HG21 VAL A 219      10.967   0.824  -4.270  1.00 98.12           H  
ATOM   3455 HG22 VAL A 219       9.466   0.132  -4.905  1.00 98.12           H  
ATOM   3456 HG23 VAL A 219      10.834  -0.929  -4.492  1.00 98.12           H  
ATOM   3457  N   ALA A 220      13.268   1.128  -8.495  1.00 95.60           N  
ATOM   3458  H   ALA A 220      12.935   1.993  -8.093  1.00 95.60           H  
ATOM   3459  CA  ALA A 220      13.744   1.157  -9.878  1.00 95.60           C  
ATOM   3460  HA  ALA A 220      13.175   0.425 -10.451  1.00 95.60           H  
ATOM   3461  C   ALA A 220      15.236   0.792 -10.038  1.00 95.60           C  
ATOM   3462  CB  ALA A 220      13.441   2.547 -10.448  1.00 95.60           C  
ATOM   3463  HB1 ALA A 220      13.732   2.580 -11.498  1.00 95.60           H  
ATOM   3464  HB2 ALA A 220      12.372   2.745 -10.374  1.00 95.60           H  
ATOM   3465  HB3 ALA A 220      13.993   3.309  -9.897  1.00 95.60           H  
ATOM   3466  O   ALA A 220      15.608   0.173 -11.036  1.00 95.60           O  
ATOM   3467  N   THR A 221      16.099   1.167  -9.080  1.00 94.38           N  
ATOM   3468  H   THR A 221      15.751   1.721  -8.311  1.00 94.38           H  
ATOM   3469  CA  THR A 221      17.560   0.983  -9.199  1.00 94.38           C  
ATOM   3470  HA  THR A 221      17.806   0.857 -10.253  1.00 94.38           H  
ATOM   3471  C   THR A 221      18.115  -0.255  -8.500  1.00 94.38           C  
ATOM   3472  CB  THR A 221      18.357   2.208  -8.714  1.00 94.38           C  
ATOM   3473  HB  THR A 221      19.416   2.004  -8.872  1.00 94.38           H  
ATOM   3474  O   THR A 221      19.165  -0.731  -8.913  1.00 94.38           O  
ATOM   3475  CG2 THR A 221      18.010   3.480  -9.488  1.00 94.38           C  
ATOM   3476 HG21 THR A 221      18.200   3.321 -10.550  1.00 94.38           H  
ATOM   3477 HG22 THR A 221      16.960   3.736  -9.349  1.00 94.38           H  
ATOM   3478 HG23 THR A 221      18.634   4.301  -9.136  1.00 94.38           H  
ATOM   3479  OG1 THR A 221      18.169   2.477  -7.338  1.00 94.38           O  
ATOM   3480  HG1 THR A 221      18.318   1.658  -6.861  1.00 94.38           H  
ATOM   3481  N   GLU A 222      17.483  -0.753  -7.430  1.00 96.02           N  
ATOM   3482  H   GLU A 222      16.615  -0.336  -7.125  1.00 96.02           H  
ATOM   3483  CA  GLU A 222      18.033  -1.865  -6.628  1.00 96.02           C  
ATOM   3484  HA  GLU A 222      19.080  -2.015  -6.892  1.00 96.02           H  
ATOM   3485  C   GLU A 222      17.371  -3.227  -6.887  1.00 96.02           C  
ATOM   3486  CB  GLU A 222      18.004  -1.536  -5.123  1.00 96.02           C  
ATOM   3487  HB2 GLU A 222      18.366  -2.411  -4.583  1.00 96.02           H  
ATOM   3488  HB3 GLU A 222      16.978  -1.356  -4.803  1.00 96.02           H  
ATOM   3489  O   GLU A 222      17.896  -4.232  -6.415  1.00 96.02           O  
ATOM   3490  CG  GLU A 222      18.885  -0.339  -4.723  1.00 96.02           C  
ATOM   3491  HG2 GLU A 222      19.902  -0.506  -5.077  1.00 96.02           H  
ATOM   3492  HG3 GLU A 222      18.503   0.564  -5.199  1.00 96.02           H  
ATOM   3493  CD  GLU A 222      18.908  -0.149  -3.197  1.00 96.02           C  
ATOM   3494  OE1 GLU A 222      18.664   0.977  -2.695  1.00 96.02           O  
ATOM   3495  OE2 GLU A 222      19.051  -1.134  -2.439  1.00 96.02           O  
ATOM   3496  N   PHE A 223      16.253  -3.285  -7.620  1.00 94.26           N  
ATOM   3497  H   PHE A 223      15.877  -2.437  -8.020  1.00 94.26           H  
ATOM   3498  CA  PHE A 223      15.514  -4.529  -7.861  1.00 94.26           C  
ATOM   3499  HA  PHE A 223      16.050  -5.357  -7.398  1.00 94.26           H  
ATOM   3500  C   PHE A 223      15.400  -4.868  -9.350  1.00 94.26           C  
ATOM   3501  CB  PHE A 223      14.135  -4.476  -7.195  1.00 94.26           C  
ATOM   3502  HB2 PHE A 223      13.565  -3.643  -7.606  1.00 94.26           H  
ATOM   3503  HB3 PHE A 223      13.609  -5.392  -7.464  1.00 94.26           H  
ATOM   3504  O   PHE A 223      15.299  -3.993 -10.215  1.00 94.26           O  
ATOM   3505  CG  PHE A 223      14.155  -4.372  -5.680  1.00 94.26           C  
ATOM   3506  CD1 PHE A 223      13.990  -5.523  -4.888  1.00 94.26           C  
ATOM   3507  HD1 PHE A 223      13.877  -6.488  -5.360  1.00 94.26           H  
ATOM   3508  CD2 PHE A 223      14.332  -3.123  -5.058  1.00 94.26           C  
ATOM   3509  HD2 PHE A 223      14.509  -2.248  -5.666  1.00 94.26           H  
ATOM   3510  CE1 PHE A 223      13.967  -5.422  -3.485  1.00 94.26           C  
ATOM   3511  HE1 PHE A 223      13.846  -6.311  -2.884  1.00 94.26           H  
ATOM   3512  CE2 PHE A 223      14.315  -3.020  -3.656  1.00 94.26           C  
ATOM   3513  HE2 PHE A 223      14.468  -2.057  -3.191  1.00 94.26           H  
ATOM   3514  CZ  PHE A 223      14.123  -4.169  -2.867  1.00 94.26           C  
ATOM   3515  HZ  PHE A 223      14.119  -4.102  -1.790  1.00 94.26           H  
ATOM   3516  N   GLU A 224      15.432  -6.163  -9.644  1.00 92.85           N  
ATOM   3517  H   GLU A 224      15.531  -6.833  -8.895  1.00 92.85           H  
ATOM   3518  CA  GLU A 224      15.271  -6.761 -10.968  1.00 92.85           C  
ATOM   3519  HA  GLU A 224      14.486  -6.234 -11.510  1.00 92.85           H  
ATOM   3520  C   GLU A 224      14.874  -8.225 -10.778  1.00 92.85           C  
ATOM   3521  CB  GLU A 224      16.599  -6.658 -11.730  1.00 92.85           C  
ATOM   3522  HB2 GLU A 224      17.341  -7.321 -11.285  1.00 92.85           H  
ATOM   3523  HB3 GLU A 224      16.967  -5.638 -11.620  1.00 92.85           H  
ATOM   3524  O   GLU A 224      15.427  -8.879  -9.895  1.00 92.85           O  
ATOM   3525  CG  GLU A 224      16.448  -6.986 -13.220  1.00 92.85           C  
ATOM   3526  HG2 GLU A 224      16.407  -8.069 -13.336  1.00 92.85           H  
ATOM   3527  HG3 GLU A 224      15.514  -6.567 -13.593  1.00 92.85           H  
ATOM   3528  CD  GLU A 224      17.607  -6.391 -14.028  1.00 92.85           C  
ATOM   3529  OE1 GLU A 224      18.280  -7.153 -14.749  1.00 92.85           O  
ATOM   3530  OE2 GLU A 224      17.793  -5.152 -13.916  1.00 92.85           O  
ATOM   3531  N   SER A 225      13.919  -8.737 -11.556  1.00 92.49           N  
ATOM   3532  H   SER A 225      13.483  -8.164 -12.264  1.00 92.49           H  
ATOM   3533  CA  SER A 225      13.403 -10.091 -11.333  1.00 92.49           C  
ATOM   3534  HA  SER A 225      13.275 -10.230 -10.260  1.00 92.49           H  
ATOM   3535  C   SER A 225      14.373 -11.168 -11.809  1.00 92.49           C  
ATOM   3536  CB  SER A 225      12.029 -10.295 -11.977  1.00 92.49           C  
ATOM   3537  HB2 SER A 225      11.703 -11.321 -11.805  1.00 92.49           H  
ATOM   3538  HB3 SER A 225      11.307  -9.623 -11.512  1.00 92.49           H  
ATOM   3539  O   SER A 225      14.802 -11.174 -12.967  1.00 92.49           O  
ATOM   3540  OG  SER A 225      12.077 -10.042 -13.369  1.00 92.49           O  
ATOM   3541  HG  SER A 225      11.563 -10.722 -13.811  1.00 92.49           H  
ATOM   3542  N   PHE A 226      14.638 -12.155 -10.953  1.00 92.75           N  
ATOM   3543  H   PHE A 226      14.278 -12.093 -10.012  1.00 92.75           H  
ATOM   3544  CA  PHE A 226      15.180 -13.429 -11.414  1.00 92.75           C  
ATOM   3545  HA  PHE A 226      15.650 -13.289 -12.387  1.00 92.75           H  
ATOM   3546  C   PHE A 226      14.053 -14.450 -11.588  1.00 92.75           C  
ATOM   3547  CB  PHE A 226      16.278 -13.946 -10.484  1.00 92.75           C  
ATOM   3548  HB2 PHE A 226      15.860 -14.140  -9.496  1.00 92.75           H  
ATOM   3549  HB3 PHE A 226      17.054 -13.187 -10.384  1.00 92.75           H  
ATOM   3550  O   PHE A 226      13.298 -14.707 -10.658  1.00 92.75           O  
ATOM   3551  CG  PHE A 226      16.886 -15.216 -11.042  1.00 92.75           C  
ATOM   3552  CD1 PHE A 226      16.337 -16.465 -10.696  1.00 92.75           C  
ATOM   3553  HD1 PHE A 226      15.522 -16.518  -9.990  1.00 92.75           H  
ATOM   3554  CD2 PHE A 226      17.934 -15.147 -11.980  1.00 92.75           C  
ATOM   3555  HD2 PHE A 226      18.358 -14.190 -12.245  1.00 92.75           H  
ATOM   3556  CE1 PHE A 226      16.823 -17.640 -11.293  1.00 92.75           C  
ATOM   3557  HE1 PHE A 226      16.380 -18.590 -11.033  1.00 92.75           H  
ATOM   3558  CE2 PHE A 226      18.438 -16.327 -12.560  1.00 92.75           C  
ATOM   3559  HE2 PHE A 226      19.265 -16.275 -13.252  1.00 92.75           H  
ATOM   3560  CZ  PHE A 226      17.873 -17.571 -12.226  1.00 92.75           C  
ATOM   3561  HZ  PHE A 226      18.246 -18.474 -12.687  1.00 92.75           H  
ATOM   3562  N   SER A 227      13.978 -15.063 -12.772  1.00 89.40           N  
ATOM   3563  H   SER A 227      14.646 -14.812 -13.487  1.00 89.40           H  
ATOM   3564  CA  SER A 227      13.101 -16.207 -13.037  1.00 89.40           C  
ATOM   3565  HA  SER A 227      12.983 -16.760 -12.105  1.00 89.40           H  
ATOM   3566  C   SER A 227      13.706 -17.164 -14.068  1.00 89.40           C  
ATOM   3567  CB  SER A 227      11.720 -15.720 -13.486  1.00 89.40           C  
ATOM   3568  HB2 SER A 227      11.325 -15.021 -12.749  1.00 89.40           H  
ATOM   3569  HB3 SER A 227      11.802 -15.220 -14.450  1.00 89.40           H  
ATOM   3570  O   SER A 227      14.565 -16.762 -14.858  1.00 89.40           O  
ATOM   3571  OG  SER A 227      10.841 -16.817 -13.594  1.00 89.40           O  
ATOM   3572  HG  SER A 227      10.784 -17.211 -12.721  1.00 89.40           H  
ATOM   3573  N   PHE A 228      13.269 -18.424 -14.078  1.00 91.90           N  
ATOM   3574  H   PHE A 228      12.603 -18.699 -13.370  1.00 91.90           H  
ATOM   3575  CA  PHE A 228      13.640 -19.414 -15.091  1.00 91.90           C  
ATOM   3576  HA  PHE A 228      14.678 -19.240 -15.372  1.00 91.90           H  
ATOM   3577  C   PHE A 228      12.828 -19.297 -16.396  1.00 91.90           C  
ATOM   3578  CB  PHE A 228      13.542 -20.825 -14.488  1.00 91.90           C  
ATOM   3579  HB2 PHE A 228      12.506 -20.999 -14.196  1.00 91.90           H  
ATOM   3580  HB3 PHE A 228      13.785 -21.549 -15.266  1.00 91.90           H  
ATOM   3581  O   PHE A 228      13.285 -19.797 -17.426  1.00 91.90           O  
ATOM   3582  CG  PHE A 228      14.454 -21.101 -13.299  1.00 91.90           C  
ATOM   3583  CD1 PHE A 228      15.841 -20.865 -13.386  1.00 91.90           C  
ATOM   3584  HD1 PHE A 228      16.264 -20.468 -14.297  1.00 91.90           H  
ATOM   3585  CD2 PHE A 228      13.917 -21.613 -12.103  1.00 91.90           C  
ATOM   3586  HD2 PHE A 228      12.851 -21.759 -12.015  1.00 91.90           H  
ATOM   3587  CE1 PHE A 228      16.677 -21.122 -12.283  1.00 91.90           C  
ATOM   3588  HE1 PHE A 228      17.734 -20.912 -12.344  1.00 91.90           H  
ATOM   3589  CE2 PHE A 228      14.753 -21.877 -11.002  1.00 91.90           C  
ATOM   3590  HE2 PHE A 228      14.322 -22.229 -10.076  1.00 91.90           H  
ATOM   3591  CZ  PHE A 228      16.132 -21.620 -11.087  1.00 91.90           C  
ATOM   3592  HZ  PHE A 228      16.765 -21.779 -10.226  1.00 91.90           H  
ATOM   3593  N   ASP A 229      11.675 -18.614 -16.403  1.00 89.14           N  
ATOM   3594  H   ASP A 229      11.349 -18.211 -15.536  1.00 89.14           H  
ATOM   3595  CA  ASP A 229      10.988 -18.230 -17.646  1.00 89.14           C  
ATOM   3596  HA  ASP A 229      11.171 -18.997 -18.400  1.00 89.14           H  
ATOM   3597  C   ASP A 229      11.546 -16.898 -18.171  1.00 89.14           C  
ATOM   3598  CB  ASP A 229       9.464 -18.166 -17.450  1.00 89.14           C  
ATOM   3599  HB2 ASP A 229       9.121 -19.127 -17.066  1.00 89.14           H  
ATOM   3600  HB3 ASP A 229       9.262 -17.393 -16.708  1.00 89.14           H  
ATOM   3601  O   ASP A 229      11.472 -15.861 -17.509  1.00 89.14           O  
ATOM   3602  CG  ASP A 229       8.665 -17.836 -18.725  1.00 89.14           C  
ATOM   3603  OD1 ASP A 229       9.270 -17.614 -19.802  1.00 89.14           O  
ATOM   3604  OD2 ASP A 229       7.428 -17.710 -18.643  1.00 89.14           O  
ATOM   3605  N   ALA A 230      12.049 -16.901 -19.407  1.00 88.47           N  
ATOM   3606  H   ALA A 230      11.992 -17.768 -19.923  1.00 88.47           H  
ATOM   3607  CA  ALA A 230      12.537 -15.708 -20.100  1.00 88.47           C  
ATOM   3608  HA  ALA A 230      13.355 -15.284 -19.517  1.00 88.47           H  
ATOM   3609  C   ALA A 230      11.466 -14.603 -20.258  1.00 88.47           C  
ATOM   3610  CB  ALA A 230      13.087 -16.154 -21.459  1.00 88.47           C  
ATOM   3611  HB1 ALA A 230      12.286 -16.586 -22.060  1.00 88.47           H  
ATOM   3612  HB2 ALA A 230      13.874 -16.894 -21.314  1.00 88.47           H  
ATOM   3613  HB3 ALA A 230      13.502 -15.292 -21.982  1.00 88.47           H  
ATOM   3614  O   ALA A 230      11.804 -13.423 -20.386  1.00 88.47           O  
ATOM   3615  N   THR A 231      10.178 -14.960 -20.205  1.00 89.59           N  
ATOM   3616  H   THR A 231       9.957 -15.943 -20.128  1.00 89.59           H  
ATOM   3617  CA  THR A 231       9.059 -14.009 -20.139  1.00 89.59           C  
ATOM   3618  HA  THR A 231       9.083 -13.369 -21.021  1.00 89.59           H  
ATOM   3619  C   THR A 231       9.162 -13.123 -18.897  1.00 89.59           C  
ATOM   3620  CB  THR A 231       7.708 -14.747 -20.107  1.00 89.59           C  
ATOM   3621  HB  THR A 231       7.590 -15.240 -19.143  1.00 89.59           H  
ATOM   3622  O   THR A 231       8.987 -11.909 -18.994  1.00 89.59           O  
ATOM   3623  CG2 THR A 231       6.522 -13.804 -20.315  1.00 89.59           C  
ATOM   3624 HG21 THR A 231       5.603 -14.390 -20.335  1.00 89.59           H  
ATOM   3625 HG22 THR A 231       6.461 -13.095 -19.489  1.00 89.59           H  
ATOM   3626 HG23 THR A 231       6.632 -13.267 -21.257  1.00 89.59           H  
ATOM   3627  OG1 THR A 231       7.659 -15.724 -21.122  1.00 89.59           O  
ATOM   3628  HG1 THR A 231       7.965 -16.532 -20.704  1.00 89.59           H  
ATOM   3629  N   PHE A 232       9.506 -13.711 -17.748  1.00 90.77           N  
ATOM   3630  H   PHE A 232       9.738 -14.694 -17.776  1.00 90.77           H  
ATOM   3631  CA  PHE A 232       9.468 -13.087 -16.422  1.00 90.77           C  
ATOM   3632  HA  PHE A 232       8.902 -12.158 -16.485  1.00 90.77           H  
ATOM   3633  C   PHE A 232      10.853 -12.694 -15.876  1.00 90.77           C  
ATOM   3634  CB  PHE A 232       8.692 -14.037 -15.495  1.00 90.77           C  
ATOM   3635  HB2 PHE A 232       8.785 -13.713 -14.458  1.00 90.77           H  
ATOM   3636  HB3 PHE A 232       9.133 -15.033 -15.548  1.00 90.77           H  
ATOM   3637  O   PHE A 232      10.939 -11.860 -14.979  1.00 90.77           O  
ATOM   3638  CG  PHE A 232       7.215 -14.107 -15.847  1.00 90.77           C  
ATOM   3639  CD1 PHE A 232       6.373 -13.009 -15.587  1.00 90.77           C  
ATOM   3640  HD1 PHE A 232       6.768 -12.138 -15.086  1.00 90.77           H  
ATOM   3641  CD2 PHE A 232       6.691 -15.239 -16.496  1.00 90.77           C  
ATOM   3642  HD2 PHE A 232       7.323 -16.091 -16.699  1.00 90.77           H  
ATOM   3643  CE1 PHE A 232       5.025 -13.038 -15.992  1.00 90.77           C  
ATOM   3644  HE1 PHE A 232       4.383 -12.191 -15.796  1.00 90.77           H  
ATOM   3645  CE2 PHE A 232       5.348 -15.269 -16.905  1.00 90.77           C  
ATOM   3646  HE2 PHE A 232       4.974 -16.144 -17.415  1.00 90.77           H  
ATOM   3647  CZ  PHE A 232       4.515 -14.164 -16.662  1.00 90.77           C  
ATOM   3648  HZ  PHE A 232       3.487 -14.182 -16.991  1.00 90.77           H  
ATOM   3649  N   HIS A 233      11.936 -13.217 -16.452  1.00 90.16           N  
ATOM   3650  H   HIS A 233      11.788 -13.978 -17.100  1.00 90.16           H  
ATOM   3651  CA  HIS A 233      13.326 -12.876 -16.128  1.00 90.16           C  
ATOM   3652  HA  HIS A 233      13.474 -12.994 -15.055  1.00 90.16           H  
ATOM   3653  C   HIS A 233      13.710 -11.433 -16.519  1.00 90.16           C  
ATOM   3654  CB  HIS A 233      14.215 -13.887 -16.867  1.00 90.16           C  
ATOM   3655  HB2 HIS A 233      14.137 -13.712 -17.940  1.00 90.16           H  
ATOM   3656  HB3 HIS A 233      13.849 -14.893 -16.667  1.00 90.16           H  
ATOM   3657  O   HIS A 233      13.254 -10.938 -17.551  1.00 90.16           O  
ATOM   3658  CG  HIS A 233      15.665 -13.838 -16.471  1.00 90.16           C  
ATOM   3659  CD2 HIS A 233      16.638 -13.035 -17.000  1.00 90.16           C  
ATOM   3660  HD2 HIS A 233      16.501 -12.300 -17.779  1.00 90.16           H  
ATOM   3661  ND1 HIS A 233      16.267 -14.644 -15.537  1.00 90.16           N  
ATOM   3662  HD1 HIS A 233      15.838 -15.448 -15.101  1.00 90.16           H  
ATOM   3663  CE1 HIS A 233      17.567 -14.315 -15.481  1.00 90.16           C  
ATOM   3664  HE1 HIS A 233      18.304 -14.797 -14.856  1.00 90.16           H  
ATOM   3665  NE2 HIS A 233      17.844 -13.347 -16.368  1.00 90.16           N  
ATOM   3666  N   ALA A 234      14.590 -10.788 -15.746  1.00 90.12           N  
ATOM   3667  H   ALA A 234      14.860 -11.221 -14.875  1.00 90.12           H  
ATOM   3668  CA  ALA A 234      15.160  -9.456 -15.988  1.00 90.12           C  
ATOM   3669  HA  ALA A 234      15.639  -9.160 -15.055  1.00 90.12           H  
ATOM   3670  C   ALA A 234      14.107  -8.367 -16.271  1.00 90.12           C  
ATOM   3671  CB  ALA A 234      16.286  -9.537 -17.029  1.00 90.12           C  
ATOM   3672  HB1 ALA A 234      17.053 -10.231 -16.688  1.00 90.12           H  
ATOM   3673  HB2 ALA A 234      15.889  -9.857 -17.992  1.00 90.12           H  
ATOM   3674  HB3 ALA A 234      16.744  -8.554 -17.138  1.00 90.12           H  
ATOM   3675  O   ALA A 234      14.108  -7.723 -17.323  1.00 90.12           O  
ATOM   3676  N   LYS A 235      13.159  -8.193 -15.344  1.00 89.65           N  
ATOM   3677  H   LYS A 235      13.167  -8.804 -14.539  1.00 89.65           H  
ATOM   3678  CA  LYS A 235      12.119  -7.154 -15.396  1.00 89.65           C  
ATOM   3679  HA  LYS A 235      12.251  -6.566 -16.304  1.00 89.65           H  
ATOM   3680  C   LYS A 235      12.260  -6.169 -14.240  1.00 89.65           C  
ATOM   3681  CB  LYS A 235      10.717  -7.783 -15.429  1.00 89.65           C  
ATOM   3682  HB2 LYS A 235       9.970  -6.992 -15.507  1.00 89.65           H  
ATOM   3683  HB3 LYS A 235      10.554  -8.293 -14.480  1.00 89.65           H  
ATOM   3684  O   LYS A 235      12.734  -6.516 -13.159  1.00 89.65           O  
ATOM   3685  CG  LYS A 235      10.501  -8.782 -16.579  1.00 89.65           C  
ATOM   3686  HG2 LYS A 235      11.214  -9.602 -16.489  1.00 89.65           H  
ATOM   3687  HG3 LYS A 235       9.501  -9.206 -16.485  1.00 89.65           H  
ATOM   3688  CD  LYS A 235      10.631  -8.131 -17.965  1.00 89.65           C  
ATOM   3689  HD2 LYS A 235      11.634  -7.728 -18.110  1.00 89.65           H  
ATOM   3690  HD3 LYS A 235       9.928  -7.302 -18.033  1.00 89.65           H  
ATOM   3691  CE  LYS A 235      10.321  -9.135 -19.079  1.00 89.65           C  
ATOM   3692  HE2 LYS A 235       9.445  -9.714 -18.786  1.00 89.65           H  
ATOM   3693  HE3 LYS A 235      10.072  -8.583 -19.986  1.00 89.65           H  
ATOM   3694  NZ  LYS A 235      11.465 -10.037 -19.347  1.00 89.65           N  
ATOM   3695  HZ1 LYS A 235      12.237  -9.545 -19.773  1.00 89.65           H  
ATOM   3696  HZ2 LYS A 235      11.194 -10.837 -19.901  1.00 89.65           H  
ATOM   3697  HZ3 LYS A 235      11.839 -10.405 -18.485  1.00 89.65           H  
ATOM   3698  N   LYS A 236      11.840  -4.929 -14.481  1.00 92.22           N  
ATOM   3699  H   LYS A 236      11.404  -4.771 -15.379  1.00 92.22           H  
ATOM   3700  CA  LYS A 236      11.928  -3.792 -13.555  1.00 92.22           C  
ATOM   3701  HA  LYS A 236      12.565  -4.067 -12.714  1.00 92.22           H  
ATOM   3702  C   LYS A 236      10.556  -3.461 -12.960  1.00 92.22           C  
ATOM   3703  CB  LYS A 236      12.565  -2.585 -14.280  1.00 92.22           C  
ATOM   3704  HB2 LYS A 236      11.848  -2.194 -15.001  1.00 92.22           H  
ATOM   3705  HB3 LYS A 236      12.765  -1.796 -13.554  1.00 92.22           H  
ATOM   3706  O   LYS A 236       9.554  -4.120 -13.244  1.00 92.22           O  
ATOM   3707  CG  LYS A 236      13.871  -2.889 -15.039  1.00 92.22           C  
ATOM   3708  HG2 LYS A 236      13.647  -3.564 -15.865  1.00 92.22           H  
ATOM   3709  HG3 LYS A 236      14.238  -1.958 -15.470  1.00 92.22           H  
ATOM   3710  CD  LYS A 236      14.998  -3.509 -14.203  1.00 92.22           C  
ATOM   3711  HD2 LYS A 236      15.748  -3.893 -14.895  1.00 92.22           H  
ATOM   3712  HD3 LYS A 236      14.622  -4.352 -13.622  1.00 92.22           H  
ATOM   3713  CE  LYS A 236      15.670  -2.489 -13.278  1.00 92.22           C  
ATOM   3714  HE2 LYS A 236      16.112  -1.707 -13.896  1.00 92.22           H  
ATOM   3715  HE3 LYS A 236      14.928  -2.033 -12.622  1.00 92.22           H  
ATOM   3716  NZ  LYS A 236      16.720  -3.142 -12.470  1.00 92.22           N  
ATOM   3717  HZ1 LYS A 236      17.341  -2.470 -12.042  1.00 92.22           H  
ATOM   3718  HZ2 LYS A 236      16.296  -3.692 -11.737  1.00 92.22           H  
ATOM   3719  HZ3 LYS A 236      17.255  -3.780 -13.041  1.00 92.22           H  
ATOM   3720  N   GLN A 237      10.521  -2.440 -12.105  1.00 93.94           N  
ATOM   3721  H   GLN A 237      11.385  -1.956 -11.906  1.00 93.94           H  
ATOM   3722  CA  GLN A 237       9.296  -1.875 -11.544  1.00 93.94           C  
ATOM   3723  HA  GLN A 237       8.511  -1.924 -12.299  1.00 93.94           H  
ATOM   3724  C   GLN A 237       9.512  -0.409 -11.156  1.00 93.94           C  
ATOM   3725  CB  GLN A 237       8.873  -2.719 -10.330  1.00 93.94           C  
ATOM   3726  HB2 GLN A 237       9.672  -2.714  -9.588  1.00 93.94           H  
ATOM   3727  HB3 GLN A 237       8.747  -3.744 -10.679  1.00 93.94           H  
ATOM   3728  O   GLN A 237      10.544  -0.056 -10.585  1.00 93.94           O  
ATOM   3729  CG  GLN A 237       7.566  -2.261  -9.658  1.00 93.94           C  
ATOM   3730  HG2 GLN A 237       7.745  -1.337  -9.109  1.00 93.94           H  
ATOM   3731  HG3 GLN A 237       6.813  -2.069 -10.422  1.00 93.94           H  
ATOM   3732  CD  GLN A 237       7.005  -3.317  -8.708  1.00 93.94           C  
ATOM   3733  NE2 GLN A 237       6.364  -2.956  -7.625  1.00 93.94           N  
ATOM   3734 HE21 GLN A 237       5.889  -3.699  -7.132  1.00 93.94           H  
ATOM   3735 HE22 GLN A 237       6.180  -1.977  -7.454  1.00 93.94           H  
ATOM   3736  OE1 GLN A 237       7.079  -4.506  -8.931  1.00 93.94           O  
ATOM   3737  N   ILE A 238       8.499   0.430 -11.383  1.00 96.84           N  
ATOM   3738  H   ILE A 238       7.707   0.094 -11.912  1.00 96.84           H  
ATOM   3739  CA  ILE A 238       8.437   1.805 -10.878  1.00 96.84           C  
ATOM   3740  HA  ILE A 238       9.280   1.944 -10.201  1.00 96.84           H  
ATOM   3741  C   ILE A 238       7.128   2.007 -10.084  1.00 96.84           C  
ATOM   3742  CB  ILE A 238       8.663   2.823 -12.023  1.00 96.84           C  
ATOM   3743  HB  ILE A 238       9.638   2.605 -12.460  1.00 96.84           H  
ATOM   3744  O   ILE A 238       6.040   1.828 -10.638  1.00 96.84           O  
ATOM   3745  CG1 ILE A 238       8.698   4.286 -11.524  1.00 96.84           C  
ATOM   3746 HG12 ILE A 238       7.777   4.516 -10.987  1.00 96.84           H  
ATOM   3747 HG13 ILE A 238       8.748   4.948 -12.389  1.00 96.84           H  
ATOM   3748  CG2 ILE A 238       7.636   2.711 -13.162  1.00 96.84           C  
ATOM   3749 HG21 ILE A 238       7.931   3.361 -13.986  1.00 96.84           H  
ATOM   3750 HG22 ILE A 238       7.604   1.693 -13.549  1.00 96.84           H  
ATOM   3751 HG23 ILE A 238       6.644   3.006 -12.819  1.00 96.84           H  
ATOM   3752  CD1 ILE A 238       9.900   4.617 -10.629  1.00 96.84           C  
ATOM   3753 HD11 ILE A 238      10.825   4.426 -11.174  1.00 96.84           H  
ATOM   3754 HD12 ILE A 238       9.865   5.672 -10.356  1.00 96.84           H  
ATOM   3755 HD13 ILE A 238       9.886   4.018  -9.719  1.00 96.84           H  
ATOM   3756  N   PRO A 239       7.181   2.357  -8.784  1.00 98.62           N  
ATOM   3757  CA  PRO A 239       5.983   2.656  -8.003  1.00 98.62           C  
ATOM   3758  HA  PRO A 239       5.272   1.843  -8.151  1.00 98.62           H  
ATOM   3759  C   PRO A 239       5.302   3.956  -8.445  1.00 98.62           C  
ATOM   3760  CB  PRO A 239       6.407   2.674  -6.530  1.00 98.62           C  
ATOM   3761  HB2 PRO A 239       5.696   2.135  -5.904  1.00 98.62           H  
ATOM   3762  HB3 PRO A 239       6.505   3.701  -6.177  1.00 98.62           H  
ATOM   3763  O   PRO A 239       5.937   4.889  -8.935  1.00 98.62           O  
ATOM   3764  CG  PRO A 239       7.771   1.988  -6.520  1.00 98.62           C  
ATOM   3765  HG2 PRO A 239       7.633   0.912  -6.410  1.00 98.62           H  
ATOM   3766  HG3 PRO A 239       8.415   2.378  -5.732  1.00 98.62           H  
ATOM   3767  CD  PRO A 239       8.333   2.284  -7.906  1.00 98.62           C  
ATOM   3768  HD2 PRO A 239       9.018   1.488  -8.198  1.00 98.62           H  
ATOM   3769  HD3 PRO A 239       8.838   3.250  -7.913  1.00 98.62           H  
ATOM   3770  N   CYS A 240       3.989   4.040  -8.250  1.00 98.56           N  
ATOM   3771  H   CYS A 240       3.543   3.299  -7.727  1.00 98.56           H  
ATOM   3772  CA  CYS A 240       3.162   5.143  -8.731  1.00 98.56           C  
ATOM   3773  HA  CYS A 240       3.780   5.838  -9.299  1.00 98.56           H  
ATOM   3774  C   CYS A 240       2.559   5.923  -7.554  1.00 98.56           C  
ATOM   3775  CB  CYS A 240       2.138   4.564  -9.714  1.00 98.56           C  
ATOM   3776  HB2 CYS A 240       2.676   4.131 -10.558  1.00 98.56           H  
ATOM   3777  HB3 CYS A 240       1.583   3.763  -9.225  1.00 98.56           H  
ATOM   3778  O   CYS A 240       1.714   5.419  -6.809  1.00 98.56           O  
ATOM   3779  SG  CYS A 240       0.974   5.822 -10.315  1.00 98.56           S  
ATOM   3780  HG  CYS A 240       1.870   6.613 -10.912  1.00 98.56           H  
ATOM   3781  N   ILE A 241       3.000   7.173  -7.398  1.00 98.52           N  
ATOM   3782  H   ILE A 241       3.683   7.526  -8.053  1.00 98.52           H  
ATOM   3783  CA  ILE A 241       2.516   8.103  -6.375  1.00 98.52           C  
ATOM   3784  HA  ILE A 241       2.116   7.535  -5.535  1.00 98.52           H  
ATOM   3785  C   ILE A 241       1.389   8.938  -6.989  1.00 98.52           C  
ATOM   3786  CB  ILE A 241       3.659   9.008  -5.850  1.00 98.52           C  
ATOM   3787  HB  ILE A 241       3.940   9.698  -6.645  1.00 98.52           H  
ATOM   3788  O   ILE A 241       1.624   9.700  -7.924  1.00 98.52           O  
ATOM   3789  CG1 ILE A 241       4.932   8.226  -5.438  1.00 98.52           C  
ATOM   3790 HG12 ILE A 241       4.751   7.693  -4.504  1.00 98.52           H  
ATOM   3791 HG13 ILE A 241       5.184   7.485  -6.197  1.00 98.52           H  
ATOM   3792  CG2 ILE A 241       3.126   9.826  -4.657  1.00 98.52           C  
ATOM   3793 HG21 ILE A 241       2.770   9.162  -3.869  1.00 98.52           H  
ATOM   3794 HG22 ILE A 241       3.910  10.466  -4.251  1.00 98.52           H  
ATOM   3795 HG23 ILE A 241       2.307  10.472  -4.974  1.00 98.52           H  
ATOM   3796  CD1 ILE A 241       6.169   9.126  -5.294  1.00 98.52           C  
ATOM   3797 HD11 ILE A 241       6.039   9.844  -4.484  1.00 98.52           H  
ATOM   3798 HD12 ILE A 241       7.041   8.507  -5.081  1.00 98.52           H  
ATOM   3799 HD13 ILE A 241       6.346   9.664  -6.226  1.00 98.52           H  
ATOM   3800  N   VAL A 242       0.171   8.821  -6.461  1.00 98.34           N  
ATOM   3801  H   VAL A 242       0.030   8.138  -5.730  1.00 98.34           H  
ATOM   3802  CA  VAL A 242      -0.977   9.645  -6.872  1.00 98.34           C  
ATOM   3803  HA  VAL A 242      -0.662  10.348  -7.642  1.00 98.34           H  
ATOM   3804  C   VAL A 242      -1.440  10.453  -5.665  1.00 98.34           C  
ATOM   3805  CB  VAL A 242      -2.109   8.795  -7.480  1.00 98.34           C  
ATOM   3806  HB  VAL A 242      -2.535   8.152  -6.710  1.00 98.34           H  
ATOM   3807  O   VAL A 242      -2.094   9.926  -4.764  1.00 98.34           O  
ATOM   3808  CG1 VAL A 242      -3.231   9.686  -8.027  1.00 98.34           C  
ATOM   3809 HG11 VAL A 242      -4.028   9.068  -8.441  1.00 98.34           H  
ATOM   3810 HG12 VAL A 242      -2.841  10.340  -8.808  1.00 98.34           H  
ATOM   3811 HG13 VAL A 242      -3.648  10.297  -7.226  1.00 98.34           H  
ATOM   3812  CG2 VAL A 242      -1.617   7.895  -8.621  1.00 98.34           C  
ATOM   3813 HG21 VAL A 242      -0.904   7.165  -8.237  1.00 98.34           H  
ATOM   3814 HG22 VAL A 242      -2.456   7.357  -9.064  1.00 98.34           H  
ATOM   3815 HG23 VAL A 242      -1.128   8.498  -9.386  1.00 98.34           H  
ATOM   3816  N   SER A 243      -1.065  11.730  -5.630  1.00 98.31           N  
ATOM   3817  H   SER A 243      -0.556  12.109  -6.416  1.00 98.31           H  
ATOM   3818  CA  SER A 243      -1.398  12.639  -4.532  1.00 98.31           C  
ATOM   3819  HA  SER A 243      -1.653  12.054  -3.649  1.00 98.31           H  
ATOM   3820  C   SER A 243      -2.595  13.523  -4.878  1.00 98.31           C  
ATOM   3821  CB  SER A 243      -0.186  13.494  -4.155  1.00 98.31           C  
ATOM   3822  HB2 SER A 243       0.032  14.202  -4.954  1.00 98.31           H  
ATOM   3823  HB3 SER A 243       0.677  12.847  -4.001  1.00 98.31           H  
ATOM   3824  O   SER A 243      -2.641  14.145  -5.936  1.00 98.31           O  
ATOM   3825  OG  SER A 243      -0.463  14.187  -2.956  1.00 98.31           O  
ATOM   3826  HG  SER A 243       0.276  14.773  -2.777  1.00 98.31           H  
ATOM   3827  N   MET A 244      -3.540  13.605  -3.945  1.00 97.48           N  
ATOM   3828  H   MET A 244      -3.463  12.994  -3.144  1.00 97.48           H  
ATOM   3829  CA  MET A 244      -4.547  14.664  -3.840  1.00 97.48           C  
ATOM   3830  HA  MET A 244      -4.348  15.413  -4.607  1.00 97.48           H  
ATOM   3831  C   MET A 244      -4.413  15.379  -2.483  1.00 97.48           C  
ATOM   3832  CB  MET A 244      -5.970  14.119  -4.055  1.00 97.48           C  
ATOM   3833  HB2 MET A 244      -6.238  13.461  -3.228  1.00 97.48           H  
ATOM   3834  HB3 MET A 244      -6.656  14.966  -4.043  1.00 97.48           H  
ATOM   3835  O   MET A 244      -5.395  15.908  -1.952  1.00 97.48           O  
ATOM   3836  CG  MET A 244      -6.194  13.374  -5.374  1.00 97.48           C  
ATOM   3837  HG2 MET A 244      -5.639  13.870  -6.170  1.00 97.48           H  
ATOM   3838  HG3 MET A 244      -7.256  13.446  -5.608  1.00 97.48           H  
ATOM   3839  SD  MET A 244      -5.767  11.609  -5.348  1.00 97.48           S  
ATOM   3840  CE  MET A 244      -6.554  11.092  -6.892  1.00 97.48           C  
ATOM   3841  HE1 MET A 244      -6.392  10.024  -7.040  1.00 97.48           H  
ATOM   3842  HE2 MET A 244      -7.623  11.298  -6.846  1.00 97.48           H  
ATOM   3843  HE3 MET A 244      -6.112  11.641  -7.724  1.00 97.48           H  
ATOM   3844  N   LEU A 245      -3.218  15.341  -1.880  1.00 97.80           N  
ATOM   3845  H   LEU A 245      -2.446  14.920  -2.377  1.00 97.80           H  
ATOM   3846  CA  LEU A 245      -2.902  16.122  -0.689  1.00 97.80           C  
ATOM   3847  HA  LEU A 245      -3.680  15.955   0.055  1.00 97.80           H  
ATOM   3848  C   LEU A 245      -2.921  17.616  -1.028  1.00 97.80           C  
ATOM   3849  CB  LEU A 245      -1.550  15.698  -0.085  1.00 97.80           C  
ATOM   3850  HB2 LEU A 245      -1.349  16.345   0.769  1.00 97.80           H  
ATOM   3851  HB3 LEU A 245      -0.764  15.891  -0.816  1.00 97.80           H  
ATOM   3852  O   LEU A 245      -2.593  18.020  -2.139  1.00 97.80           O  
ATOM   3853  CG  LEU A 245      -1.451  14.230   0.372  1.00 97.80           C  
ATOM   3854  HG  LEU A 245      -1.480  13.588  -0.508  1.00 97.80           H  
ATOM   3855  CD1 LEU A 245      -0.126  13.996   1.099  1.00 97.80           C  
ATOM   3856 HD11 LEU A 245      -0.033  12.951   1.395  1.00 97.80           H  
ATOM   3857 HD12 LEU A 245      -0.060  14.630   1.983  1.00 97.80           H  
ATOM   3858 HD13 LEU A 245       0.703  14.247   0.436  1.00 97.80           H  
ATOM   3859  CD2 LEU A 245      -2.583  13.799   1.311  1.00 97.80           C  
ATOM   3860 HD21 LEU A 245      -2.651  14.489   2.152  1.00 97.80           H  
ATOM   3861 HD22 LEU A 245      -3.522  13.798   0.756  1.00 97.80           H  
ATOM   3862 HD23 LEU A 245      -2.397  12.789   1.677  1.00 97.80           H  
ATOM   3863  N   THR A 246      -3.326  18.426  -0.057  1.00 96.07           N  
ATOM   3864  H   THR A 246      -3.576  18.019   0.833  1.00 96.07           H  
ATOM   3865  CA  THR A 246      -3.436  19.889  -0.177  1.00 96.07           C  
ATOM   3866  HA  THR A 246      -3.298  20.177  -1.219  1.00 96.07           H  
ATOM   3867  C   THR A 246      -2.347  20.624   0.607  1.00 96.07           C  
ATOM   3868  CB  THR A 246      -4.835  20.364   0.252  1.00 96.07           C  
ATOM   3869  HB  THR A 246      -4.893  21.443   0.106  1.00 96.07           H  
ATOM   3870  O   THR A 246      -2.302  21.851   0.583  1.00 96.07           O  
ATOM   3871  CG2 THR A 246      -5.939  19.707  -0.577  1.00 96.07           C  
ATOM   3872 HG21 THR A 246      -6.908  20.099  -0.265  1.00 96.07           H  
ATOM   3873 HG22 THR A 246      -5.782  19.930  -1.633  1.00 96.07           H  
ATOM   3874 HG23 THR A 246      -5.933  18.627  -0.432  1.00 96.07           H  
ATOM   3875  OG1 THR A 246      -5.092  20.085   1.613  1.00 96.07           O  
ATOM   3876  HG1 THR A 246      -5.639  19.301   1.697  1.00 96.07           H  
ATOM   3877  N   LYS A 247      -1.493  19.865   1.309  1.00 96.62           N  
ATOM   3878  H   LYS A 247      -1.576  18.864   1.202  1.00 96.62           H  
ATOM   3879  CA  LYS A 247      -0.429  20.314   2.211  1.00 96.62           C  
ATOM   3880  HA  LYS A 247      -0.009  21.255   1.855  1.00 96.62           H  
ATOM   3881  C   LYS A 247       0.700  19.286   2.274  1.00 96.62           C  
ATOM   3882  CB  LYS A 247      -1.003  20.510   3.622  1.00 96.62           C  
ATOM   3883  HB2 LYS A 247      -1.489  19.592   3.955  1.00 96.62           H  
ATOM   3884  HB3 LYS A 247      -0.184  20.721   4.309  1.00 96.62           H  
ATOM   3885  O   LYS A 247       0.483  18.106   1.994  1.00 96.62           O  
ATOM   3886  CG  LYS A 247      -2.008  21.661   3.681  1.00 96.62           C  
ATOM   3887  HG2 LYS A 247      -1.587  22.536   3.185  1.00 96.62           H  
ATOM   3888  HG3 LYS A 247      -2.934  21.369   3.186  1.00 96.62           H  
ATOM   3889  CD  LYS A 247      -2.314  22.017   5.128  1.00 96.62           C  
ATOM   3890  HD2 LYS A 247      -1.391  22.354   5.599  1.00 96.62           H  
ATOM   3891  HD3 LYS A 247      -2.709  21.149   5.655  1.00 96.62           H  
ATOM   3892  CE  LYS A 247      -3.319  23.160   5.143  1.00 96.62           C  
ATOM   3893  HE2 LYS A 247      -4.265  22.829   4.715  1.00 96.62           H  
ATOM   3894  HE3 LYS A 247      -2.920  23.966   4.527  1.00 96.62           H  
ATOM   3895  NZ  LYS A 247      -3.492  23.656   6.518  1.00 96.62           N  
ATOM   3896  HZ1 LYS A 247      -3.985  24.537   6.546  1.00 96.62           H  
ATOM   3897  HZ2 LYS A 247      -2.606  23.952   6.902  1.00 96.62           H  
ATOM   3898  HZ3 LYS A 247      -3.900  22.991   7.160  1.00 96.62           H  
ATOM   3899  N   GLU A 248       1.870  19.735   2.711  1.00 98.21           N  
ATOM   3900  H   GLU A 248       1.940  20.720   2.921  1.00 98.21           H  
ATOM   3901  CA  GLU A 248       3.021  18.892   3.050  1.00 98.21           C  
ATOM   3902  HA  GLU A 248       3.298  18.284   2.189  1.00 98.21           H  
ATOM   3903  C   GLU A 248       2.702  17.952   4.228  1.00 98.21           C  
ATOM   3904  CB  GLU A 248       4.208  19.795   3.422  1.00 98.21           C  
ATOM   3905  HB2 GLU A 248       3.900  20.462   4.226  1.00 98.21           H  
ATOM   3906  HB3 GLU A 248       5.014  19.165   3.800  1.00 98.21           H  
ATOM   3907  O   GLU A 248       2.000  18.331   5.175  1.00 98.21           O  
ATOM   3908  CG  GLU A 248       4.751  20.638   2.254  1.00 98.21           C  
ATOM   3909  HG2 GLU A 248       5.206  19.973   1.520  1.00 98.21           H  
ATOM   3910  HG3 GLU A 248       3.923  21.159   1.773  1.00 98.21           H  
ATOM   3911  CD  GLU A 248       5.782  21.673   2.732  1.00 98.21           C  
ATOM   3912  OE1 GLU A 248       5.767  22.811   2.213  1.00 98.21           O  
ATOM   3913  OE2 GLU A 248       6.563  21.344   3.656  1.00 98.21           O  
ATOM   3914  N   LEU A 249       3.237  16.727   4.208  1.00 98.67           N  
ATOM   3915  H   LEU A 249       3.789  16.448   3.410  1.00 98.67           H  
ATOM   3916  CA  LEU A 249       3.058  15.747   5.278  1.00 98.67           C  
ATOM   3917  HA  LEU A 249       2.467  16.203   6.073  1.00 98.67           H  
ATOM   3918  C   LEU A 249       4.394  15.322   5.899  1.00 98.67           C  
ATOM   3919  CB  LEU A 249       2.247  14.558   4.737  1.00 98.67           C  
ATOM   3920  HB2 LEU A 249       1.289  14.934   4.375  1.00 98.67           H  
ATOM   3921  HB3 LEU A 249       2.779  14.130   3.888  1.00 98.67           H  
ATOM   3922  O   LEU A 249       5.199  14.629   5.282  1.00 98.67           O  
ATOM   3923  CG  LEU A 249       1.995  13.451   5.777  1.00 98.67           C  
ATOM   3924  HG  LEU A 249       2.935  12.968   6.044  1.00 98.67           H  
ATOM   3925  CD1 LEU A 249       1.326  13.970   7.051  1.00 98.67           C  
ATOM   3926 HD11 LEU A 249       1.006  13.134   7.673  1.00 98.67           H  
ATOM   3927 HD12 LEU A 249       2.035  14.559   7.634  1.00 98.67           H  
ATOM   3928 HD13 LEU A 249       0.469  14.594   6.798  1.00 98.67           H  
ATOM   3929  CD2 LEU A 249       1.066  12.399   5.178  1.00 98.67           C  
ATOM   3930 HD21 LEU A 249       0.118  12.860   4.899  1.00 98.67           H  
ATOM   3931 HD22 LEU A 249       1.535  11.969   4.293  1.00 98.67           H  
ATOM   3932 HD23 LEU A 249       0.896  11.611   5.912  1.00 98.67           H  
ATOM   3933  N   TYR A 250       4.571  15.660   7.173  1.00 98.64           N  
ATOM   3934  H   TYR A 250       3.861  16.222   7.619  1.00 98.64           H  
ATOM   3935  CA  TYR A 250       5.674  15.204   8.019  1.00 98.64           C  
ATOM   3936  HA  TYR A 250       6.411  14.681   7.410  1.00 98.64           H  
ATOM   3937  C   TYR A 250       5.142  14.229   9.079  1.00 98.64           C  
ATOM   3938  CB  TYR A 250       6.362  16.426   8.646  1.00 98.64           C  
ATOM   3939  HB2 TYR A 250       5.649  16.951   9.283  1.00 98.64           H  
ATOM   3940  HB3 TYR A 250       7.174  16.084   9.287  1.00 98.64           H  
ATOM   3941  O   TYR A 250       4.034  14.402   9.581  1.00 98.64           O  
ATOM   3942  CG  TYR A 250       6.923  17.399   7.622  1.00 98.64           C  
ATOM   3943  CD1 TYR A 250       8.225  17.212   7.121  1.00 98.64           C  
ATOM   3944  HD1 TYR A 250       8.825  16.385   7.469  1.00 98.64           H  
ATOM   3945  CD2 TYR A 250       6.139  18.471   7.148  1.00 98.64           C  
ATOM   3946  HD2 TYR A 250       5.137  18.617   7.523  1.00 98.64           H  
ATOM   3947  CE1 TYR A 250       8.751  18.106   6.170  1.00 98.64           C  
ATOM   3948  HE1 TYR A 250       9.754  17.977   5.790  1.00 98.64           H  
ATOM   3949  CE2 TYR A 250       6.653  19.345   6.169  1.00 98.64           C  
ATOM   3950  HE2 TYR A 250       6.056  20.161   5.788  1.00 98.64           H  
ATOM   3951  OH  TYR A 250       8.466  19.974   4.710  1.00 98.64           O  
ATOM   3952  HH  TYR A 250       7.792  20.551   4.344  1.00 98.64           H  
ATOM   3953  CZ  TYR A 250       7.961  19.163   5.675  1.00 98.64           C  
ATOM   3954  N   PHE A 251       5.917  13.203   9.450  1.00 98.61           N  
ATOM   3955  H   PHE A 251       6.818  13.085   9.010  1.00 98.61           H  
ATOM   3956  CA  PHE A 251       5.540  12.284  10.542  1.00 98.61           C  
ATOM   3957  HA  PHE A 251       4.453  12.273  10.619  1.00 98.61           H  
ATOM   3958  C   PHE A 251       6.037  12.742  11.927  1.00 98.61           C  
ATOM   3959  CB  PHE A 251       5.971  10.847  10.219  1.00 98.61           C  
ATOM   3960  HB2 PHE A 251       5.730  10.210  11.070  1.00 98.61           H  
ATOM   3961  HB3 PHE A 251       7.054  10.823  10.096  1.00 98.61           H  
ATOM   3962  O   PHE A 251       5.845  12.032  12.914  1.00 98.61           O  
ATOM   3963  CG  PHE A 251       5.305  10.243   8.999  1.00 98.61           C  
ATOM   3964  CD1 PHE A 251       3.958   9.832   9.057  1.00 98.61           C  
ATOM   3965  HD1 PHE A 251       3.390   9.966   9.966  1.00 98.61           H  
ATOM   3966  CD2 PHE A 251       6.031  10.082   7.805  1.00 98.61           C  
ATOM   3967  HD2 PHE A 251       7.057  10.413   7.746  1.00 98.61           H  
ATOM   3968  CE1 PHE A 251       3.341   9.265   7.927  1.00 98.61           C  
ATOM   3969  HE1 PHE A 251       2.303   8.970   7.971  1.00 98.61           H  
ATOM   3970  CE2 PHE A 251       5.415   9.511   6.680  1.00 98.61           C  
ATOM   3971  HE2 PHE A 251       5.978   9.403   5.765  1.00 98.61           H  
ATOM   3972  CZ  PHE A 251       4.070   9.105   6.736  1.00 98.61           C  
ATOM   3973  HZ  PHE A 251       3.595   8.690   5.859  1.00 98.61           H  
ATOM   3974  N   TYR A 252       6.660  13.920  11.996  1.00 96.06           N  
ATOM   3975  H   TYR A 252       6.712  14.472  11.152  1.00 96.06           H  
ATOM   3976  CA  TYR A 252       7.095  14.604  13.213  1.00 96.06           C  
ATOM   3977  HA  TYR A 252       6.823  14.004  14.081  1.00 96.06           H  
ATOM   3978  C   TYR A 252       6.385  15.957  13.362  1.00 96.06           C  
ATOM   3979  CB  TYR A 252       8.624  14.758  13.207  1.00 96.06           C  
ATOM   3980  HB2 TYR A 252       9.069  13.763  13.204  1.00 96.06           H  
ATOM   3981  HB3 TYR A 252       8.932  15.237  14.136  1.00 96.06           H  
ATOM   3982  O   TYR A 252       5.800  16.469  12.406  1.00 96.06           O  
ATOM   3983  CG  TYR A 252       9.197  15.550  12.041  1.00 96.06           C  
ATOM   3984  CD1 TYR A 252       9.612  14.875  10.879  1.00 96.06           C  
ATOM   3985  HD1 TYR A 252       9.487  13.804  10.815  1.00 96.06           H  
ATOM   3986  CD2 TYR A 252       9.330  16.951  12.118  1.00 96.06           C  
ATOM   3987  HD2 TYR A 252       8.997  17.478  13.000  1.00 96.06           H  
ATOM   3988  CE1 TYR A 252      10.189  15.580   9.808  1.00 96.06           C  
ATOM   3989  HE1 TYR A 252      10.516  15.064   8.917  1.00 96.06           H  
ATOM   3990  CE2 TYR A 252       9.890  17.668  11.041  1.00 96.06           C  
ATOM   3991  HE2 TYR A 252       9.982  18.742  11.101  1.00 96.06           H  
ATOM   3992  OH  TYR A 252      10.894  17.653   8.851  1.00 96.06           O  
ATOM   3993  HH  TYR A 252      10.837  18.604   8.971  1.00 96.06           H  
ATOM   3994  CZ  TYR A 252      10.336  16.980   9.890  1.00 96.06           C  
ATOM   3995  N   HIS A 253       6.446  16.508  14.573  1.00 80.66           N  
ATOM   3996  H   HIS A 253       6.986  16.056  15.297  1.00 80.66           H  
ATOM   3997  CA  HIS A 253       5.939  17.817  14.982  1.00 80.66           C  
ATOM   3998  HA  HIS A 253       6.058  18.533  14.169  1.00 80.66           H  
ATOM   3999  C   HIS A 253       6.776  18.347  16.159  1.00 80.66           C  
ATOM   4000  CB  HIS A 253       4.444  17.703  15.332  1.00 80.66           C  
ATOM   4001  HB2 HIS A 253       3.891  17.483  14.419  1.00 80.66           H  
ATOM   4002  HB3 HIS A 253       4.107  18.674  15.694  1.00 80.66           H  
ATOM   4003  O   HIS A 253       7.463  17.510  16.792  1.00 80.66           O  
ATOM   4004  CG  HIS A 253       4.105  16.656  16.370  1.00 80.66           C  
ATOM   4005  CD2 HIS A 253       4.383  16.707  17.710  1.00 80.66           C  
ATOM   4006  HD2 HIS A 253       4.930  17.497  18.204  1.00 80.66           H  
ATOM   4007  ND1 HIS A 253       3.398  15.495  16.153  1.00 80.66           N  
ATOM   4008  HD1 HIS A 253       3.000  15.199  15.273  1.00 80.66           H  
ATOM   4009  CE1 HIS A 253       3.247  14.870  17.330  1.00 80.66           C  
ATOM   4010  HE1 HIS A 253       2.701  13.949  17.471  1.00 80.66           H  
ATOM   4011  NE2 HIS A 253       3.828  15.568  18.318  1.00 80.66           N  
ATOM   4012  OXT HIS A 253       6.721  19.570  16.395  1.00 80.66           O  
TER    4013      HIS A 253                                                       
ATOM   4013  N   GLU B   1      20.562 -18.524  -9.384  1.00 55.32           N  
ATOM   4014  H   GLU B   1      21.327 -17.993  -9.776  1.00 55.32           H  
ATOM   4015  H2  GLU B   1      20.859 -19.396  -8.969  1.00 55.32           H  
ATOM   4016  H3  GLU B   1      19.935 -18.725 -10.149  1.00 55.32           H  
ATOM   4017  CA  GLU B   1      19.804 -17.710  -8.419  1.00 55.32           C  
ATOM   4018  HA  GLU B   1      20.352 -17.627  -7.480  1.00 55.32           H  
ATOM   4019  C   GLU B   1      18.508 -18.467  -8.145  1.00 55.32           C  
ATOM   4020  CB  GLU B   1      19.548 -16.294  -8.964  1.00 55.32           C  
ATOM   4021  HB2 GLU B   1      19.044 -16.381  -9.927  1.00 55.32           H  
ATOM   4022  HB3 GLU B   1      18.872 -15.792  -8.272  1.00 55.32           H  
ATOM   4023  O   GLU B   1      18.196 -19.377  -8.914  1.00 55.32           O  
ATOM   4024  CG  GLU B   1      20.796 -15.401  -9.126  1.00 55.32           C  
ATOM   4025  HG2 GLU B   1      20.459 -14.365  -9.110  1.00 55.32           H  
ATOM   4026  HG3 GLU B   1      21.439 -15.547  -8.258  1.00 55.32           H  
ATOM   4027  CD  GLU B   1      21.622 -15.615 -10.411  1.00 55.32           C  
ATOM   4028  OE1 GLU B   1      22.376 -14.694 -10.776  1.00 55.32           O  
ATOM   4029  OE2 GLU B   1      21.603 -16.749 -10.947  1.00 55.32           O  
ATOM   4030  N   ASP B   2      17.804 -18.167  -7.057  1.00 72.74           N  
ATOM   4031  H   ASP B   2      18.045 -17.371  -6.484  1.00 72.74           H  
ATOM   4032  CA  ASP B   2      16.540 -18.837  -6.734  1.00 72.74           C  
ATOM   4033  HA  ASP B   2      16.533 -19.828  -7.187  1.00 72.74           H  
ATOM   4034  C   ASP B   2      15.363 -18.048  -7.340  1.00 72.74           C  
ATOM   4035  CB  ASP B   2      16.424 -19.050  -5.212  1.00 72.74           C  
ATOM   4036  HB2 ASP B   2      16.477 -18.083  -4.711  1.00 72.74           H  
ATOM   4037  HB3 ASP B   2      15.450 -19.490  -4.994  1.00 72.74           H  
ATOM   4038  O   ASP B   2      15.335 -16.820  -7.263  1.00 72.74           O  
ATOM   4039  CG  ASP B   2      17.515 -19.984  -4.657  1.00 72.74           C  
ATOM   4040  OD1 ASP B   2      17.777 -21.032  -5.295  1.00 72.74           O  
ATOM   4041  OD2 ASP B   2      18.117 -19.646  -3.610  1.00 72.74           O  
ATOM   4042  N   ASP B   3      14.407 -18.748  -7.962  1.00 82.58           N  
ATOM   4043  H   ASP B   3      14.500 -19.754  -7.980  1.00 82.58           H  
ATOM   4044  CA  ASP B   3      13.199 -18.190  -8.608  1.00 82.58           C  
ATOM   4045  HA  ASP B   3      13.468 -17.262  -9.114  1.00 82.58           H  
ATOM   4046  C   ASP B   3      12.145 -17.827  -7.541  1.00 82.58           C  
ATOM   4047  CB  ASP B   3      12.718 -19.183  -9.687  1.00 82.58           C  
ATOM   4048  HB2 ASP B   3      12.241 -20.040  -9.213  1.00 82.58           H  
ATOM   4049  HB3 ASP B   3      13.610 -19.549 -10.197  1.00 82.58           H  
ATOM   4050  O   ASP B   3      11.076 -18.432  -7.428  1.00 82.58           O  
ATOM   4051  CG  ASP B   3      11.794 -18.620 -10.782  1.00 82.58           C  
ATOM   4052  OD1 ASP B   3      11.192 -17.540 -10.633  1.00 82.58           O  
ATOM   4053  OD2 ASP B   3      11.743 -19.249 -11.863  1.00 82.58           O  
ATOM   4054  N   ASP B   4      12.533 -16.898  -6.663  1.00 89.57           N  
ATOM   4055  H   ASP B   4      13.465 -16.528  -6.787  1.00 89.57           H  
ATOM   4056  CA  ASP B   4      11.740 -16.406  -5.534  1.00 89.57           C  
ATOM   4057  HA  ASP B   4      11.065 -17.197  -5.208  1.00 89.57           H  
ATOM   4058  C   ASP B   4      10.847 -15.207  -5.918  1.00 89.57           C  
ATOM   4059  CB  ASP B   4      12.673 -16.024  -4.357  1.00 89.57           C  
ATOM   4060  HB2 ASP B   4      13.639 -15.697  -4.741  1.00 89.57           H  
ATOM   4061  HB3 ASP B   4      12.231 -15.173  -3.839  1.00 89.57           H  
ATOM   4062  O   ASP B   4       9.948 -14.858  -5.154  1.00 89.57           O  
ATOM   4063  CG  ASP B   4      12.875 -17.091  -3.273  1.00 89.57           C  
ATOM   4064  OD1 ASP B   4      11.927 -17.875  -3.024  1.00 89.57           O  
ATOM   4065  OD2 ASP B   4      13.901 -17.008  -2.558  1.00 89.57           O  
ATOM   4066  N   ASP B   5      11.060 -14.542  -7.055  1.00 90.66           N  
ATOM   4067  H   ASP B   5      11.739 -14.898  -7.713  1.00 90.66           H  
ATOM   4068  CA  ASP B   5      10.266 -13.369  -7.438  1.00 90.66           C  
ATOM   4069  HA  ASP B   5      10.008 -12.819  -6.533  1.00 90.66           H  
ATOM   4070  C   ASP B   5       8.930 -13.779  -8.084  1.00 90.66           C  
ATOM   4071  CB  ASP B   5      11.095 -12.402  -8.296  1.00 90.66           C  
ATOM   4072  HB2 ASP B   5      11.561 -12.950  -9.115  1.00 90.66           H  
ATOM   4073  HB3 ASP B   5      10.426 -11.659  -8.728  1.00 90.66           H  
ATOM   4074  O   ASP B   5       8.845 -14.181  -9.240  1.00 90.66           O  
ATOM   4075  CG  ASP B   5      12.158 -11.639  -7.495  1.00 90.66           C  
ATOM   4076  OD1 ASP B   5      11.866 -11.190  -6.351  1.00 90.66           O  
ATOM   4077  OD2 ASP B   5      13.255 -11.442  -8.056  1.00 90.66           O  
ATOM   4078  N   GLU B   6       7.842 -13.650  -7.323  1.00 92.93           N  
ATOM   4079  H   GLU B   6       7.968 -13.304  -6.383  1.00 92.93           H  
ATOM   4080  CA  GLU B   6       6.475 -13.923  -7.769  1.00 92.93           C  
ATOM   4081  HA  GLU B   6       6.508 -14.495  -8.696  1.00 92.93           H  
ATOM   4082  C   GLU B   6       5.683 -12.631  -8.049  1.00 92.93           C  
ATOM   4083  CB  GLU B   6       5.736 -14.758  -6.712  1.00 92.93           C  
ATOM   4084  HB2 GLU B   6       5.749 -14.197  -5.777  1.00 92.93           H  
ATOM   4085  HB3 GLU B   6       4.700 -14.866  -7.030  1.00 92.93           H  
ATOM   4086  O   GLU B   6       6.087 -11.524  -7.690  1.00 92.93           O  
ATOM   4087  CG  GLU B   6       6.277 -16.172  -6.447  1.00 92.93           C  
ATOM   4088  HG2 GLU B   6       7.261 -16.108  -5.983  1.00 92.93           H  
ATOM   4089  HG3 GLU B   6       6.367 -16.696  -7.398  1.00 92.93           H  
ATOM   4090  CD  GLU B   6       5.331 -16.966  -5.526  1.00 92.93           C  
ATOM   4091  OE1 GLU B   6       5.309 -18.217  -5.618  1.00 92.93           O  
ATOM   4092  OE2 GLU B   6       4.562 -16.337  -4.757  1.00 92.93           O  
ATOM   4093  N   LEU B   7       4.493 -12.772  -8.644  1.00 92.28           N  
ATOM   4094  H   LEU B   7       4.209 -13.700  -8.922  1.00 92.28           H  
ATOM   4095  CA  LEU B   7       3.610 -11.656  -8.995  1.00 92.28           C  
ATOM   4096  HA  LEU B   7       4.138 -10.718  -8.826  1.00 92.28           H  
ATOM   4097  C   LEU B   7       2.347 -11.600  -8.127  1.00 92.28           C  
ATOM   4098  CB  LEU B   7       3.268 -11.738 -10.494  1.00 92.28           C  
ATOM   4099  HB2 LEU B   7       2.602 -10.912 -10.745  1.00 92.28           H  
ATOM   4100  HB3 LEU B   7       2.736 -12.670 -10.685  1.00 92.28           H  
ATOM   4101  O   LEU B   7       1.720 -12.619  -7.827  1.00 92.28           O  
ATOM   4102  CG  LEU B   7       4.499 -11.675 -11.418  1.00 92.28           C  
ATOM   4103  HG  LEU B   7       5.154 -12.526 -11.228  1.00 92.28           H  
ATOM   4104  CD1 LEU B   7       4.049 -11.745 -12.872  1.00 92.28           C  
ATOM   4105 HD11 LEU B   7       4.928 -11.683 -13.514  1.00 92.28           H  
ATOM   4106 HD12 LEU B   7       3.549 -12.695 -13.059  1.00 92.28           H  
ATOM   4107 HD13 LEU B   7       3.377 -10.918 -13.105  1.00 92.28           H  
ATOM   4108  CD2 LEU B   7       5.288 -10.385 -11.207  1.00 92.28           C  
ATOM   4109 HD21 LEU B   7       5.827 -10.442 -10.261  1.00 92.28           H  
ATOM   4110 HD22 LEU B   7       4.628  -9.518 -11.183  1.00 92.28           H  
ATOM   4111 HD23 LEU B   7       6.023 -10.266 -12.002  1.00 92.28           H  
ATOM   4112  N   ASP B   8       1.901 -10.388  -7.795  1.00 92.99           N  
ATOM   4113  H   ASP B   8       2.484  -9.597  -8.027  1.00 92.99           H  
ATOM   4114  CA  ASP B   8       0.638 -10.127  -7.083  1.00 92.99           C  
ATOM   4115  HA  ASP B   8       0.415 -11.005  -6.476  1.00 92.99           H  
ATOM   4116  C   ASP B   8      -0.581 -10.053  -8.021  1.00 92.99           C  
ATOM   4117  CB  ASP B   8       0.817  -8.938  -6.125  1.00 92.99           C  
ATOM   4118  HB2 ASP B   8      -0.168  -8.570  -5.839  1.00 92.99           H  
ATOM   4119  HB3 ASP B   8       1.358  -8.130  -6.618  1.00 92.99           H  
ATOM   4120  O   ASP B   8      -1.438  -9.168  -7.953  1.00 92.99           O  
ATOM   4121  CG  ASP B   8       1.527  -9.358  -4.839  1.00 92.99           C  
ATOM   4122  OD1 ASP B   8       1.496 -10.562  -4.509  1.00 92.99           O  
ATOM   4123  OD2 ASP B   8       1.979  -8.500  -4.052  1.00 92.99           O  
ATOM   4124  N   SER B   9      -0.641 -11.020  -8.936  1.00 86.82           N  
ATOM   4125  H   SER B   9       0.082 -11.723  -8.889  1.00 86.82           H  
ATOM   4126  CA  SER B   9      -1.607 -11.126 -10.031  1.00 86.82           C  
ATOM   4127  HA  SER B   9      -2.057 -10.152 -10.228  1.00 86.82           H  
ATOM   4128  C   SER B   9      -2.714 -12.127  -9.713  1.00 86.82           C  
ATOM   4129  CB  SER B   9      -0.852 -11.570 -11.286  1.00 86.82           C  
ATOM   4130  HB2 SER B   9      -0.304 -10.719 -11.690  1.00 86.82           H  
ATOM   4131  HB3 SER B   9      -0.137 -12.348 -11.022  1.00 86.82           H  
ATOM   4132  O   SER B   9      -2.438 -13.217  -9.226  1.00 86.82           O  
ATOM   4133  OG  SER B   9      -1.727 -12.095 -12.260  1.00 86.82           O  
ATOM   4134  HG  SER B   9      -1.529 -13.031 -12.328  1.00 86.82           H  
ATOM   4135  N   LYS B  10      -3.962 -11.794 -10.053  1.00 72.04           N  
ATOM   4136  H   LYS B  10      -4.109 -10.872 -10.438  1.00 72.04           H  
ATOM   4137  CA  LYS B  10      -5.099 -12.735 -10.021  1.00 72.04           C  
ATOM   4138  HA  LYS B  10      -5.171 -13.181  -9.029  1.00 72.04           H  
ATOM   4139  C   LYS B  10      -4.930 -13.891 -11.018  1.00 72.04           C  
ATOM   4140  CB  LYS B  10      -6.356 -11.910 -10.311  1.00 72.04           C  
ATOM   4141  HB2 LYS B  10      -6.091 -11.240 -11.129  1.00 72.04           H  
ATOM   4142  HB3 LYS B  10      -6.555 -11.274  -9.449  1.00 72.04           H  
ATOM   4143  O   LYS B  10      -5.419 -14.990 -10.774  1.00 72.04           O  
ATOM   4144  CG  LYS B  10      -7.663 -12.662 -10.671  1.00 72.04           C  
ATOM   4145  HG2 LYS B  10      -8.310 -12.722  -9.796  1.00 72.04           H  
ATOM   4146  HG3 LYS B  10      -7.492 -13.664 -11.064  1.00 72.04           H  
ATOM   4147  CD  LYS B  10      -8.310 -11.821 -11.770  1.00 72.04           C  
ATOM   4148  HD2 LYS B  10      -7.648 -11.834 -12.635  1.00 72.04           H  
ATOM   4149  HD3 LYS B  10      -8.347 -10.794 -11.405  1.00 72.04           H  
ATOM   4150  CE  LYS B  10      -9.704 -12.192 -12.255  1.00 72.04           C  
ATOM   4151  HE2 LYS B  10      -9.653 -13.147 -12.779  1.00 72.04           H  
ATOM   4152  HE3 LYS B  10     -10.377 -12.276 -11.402  1.00 72.04           H  
ATOM   4153  NZ  LYS B  10     -10.138 -11.102 -13.167  1.00 72.04           N  
ATOM   4154  HZ1 LYS B  10     -10.200 -10.214 -12.690  1.00 72.04           H  
ATOM   4155  HZ2 LYS B  10     -10.976 -11.285 -13.700  1.00 72.04           H  
ATOM   4156  HZ3 LYS B  10      -9.379 -10.840 -13.779  1.00 72.04           H  
ATOM   4157  N   LEU B  11      -4.275 -13.651 -12.156  1.00 65.82           N  
ATOM   4158  H   LEU B  11      -3.819 -12.756 -12.261  1.00 65.82           H  
ATOM   4159  CA  LEU B  11      -3.912 -14.719 -13.083  1.00 65.82           C  
ATOM   4160  HA  LEU B  11      -4.755 -15.401 -13.198  1.00 65.82           H  
ATOM   4161  C   LEU B  11      -2.740 -15.507 -12.500  1.00 65.82           C  
ATOM   4162  CB  LEU B  11      -3.532 -14.145 -14.461  1.00 65.82           C  
ATOM   4163  HB2 LEU B  11      -2.754 -13.395 -14.325  1.00 65.82           H  
ATOM   4164  HB3 LEU B  11      -3.104 -14.948 -15.063  1.00 65.82           H  
ATOM   4165  O   LEU B  11      -1.692 -14.918 -12.229  1.00 65.82           O  
ATOM   4166  CG  LEU B  11      -4.692 -13.518 -15.249  1.00 65.82           C  
ATOM   4167  HG  LEU B  11      -5.217 -12.797 -14.622  1.00 65.82           H  
ATOM   4168  CD1 LEU B  11      -4.140 -12.787 -16.470  1.00 65.82           C  
ATOM   4169 HD11 LEU B  11      -3.629 -13.485 -17.134  1.00 65.82           H  
ATOM   4170 HD12 LEU B  11      -3.430 -12.028 -16.142  1.00 65.82           H  
ATOM   4171 HD13 LEU B  11      -4.949 -12.295 -17.010  1.00 65.82           H  
ATOM   4172  CD2 LEU B  11      -5.685 -14.576 -15.738  1.00 65.82           C  
ATOM   4173 HD21 LEU B  11      -6.162 -15.065 -14.888  1.00 65.82           H  
ATOM   4174 HD22 LEU B  11      -6.456 -14.098 -16.342  1.00 65.82           H  
ATOM   4175 HD23 LEU B  11      -5.168 -15.320 -16.344  1.00 65.82           H  
ATOM   4176  N   ASN B  12      -2.888 -16.831 -12.420  1.00 53.19           N  
ATOM   4177  H   ASN B  12      -3.809 -17.214 -12.576  1.00 53.19           H  
ATOM   4178  CA  ASN B  12      -1.807 -17.771 -12.109  1.00 53.19           C  
ATOM   4179  HA  ASN B  12      -1.236 -17.364 -11.274  1.00 53.19           H  
ATOM   4180  C   ASN B  12      -0.812 -17.923 -13.272  1.00 53.19           C  
ATOM   4181  CB  ASN B  12      -2.368 -19.140 -11.680  1.00 53.19           C  
ATOM   4182  HB2 ASN B  12      -3.094 -19.492 -12.412  1.00 53.19           H  
ATOM   4183  HB3 ASN B  12      -1.551 -19.861 -11.645  1.00 53.19           H  
ATOM   4184  O   ASN B  12      -0.432 -19.037 -13.624  1.00 53.19           O  
ATOM   4185  CG  ASN B  12      -2.990 -19.165 -10.309  1.00 53.19           C  
ATOM   4186  ND2 ASN B  12      -3.237 -20.349  -9.810  1.00 53.19           N  
ATOM   4187 HD21 ASN B  12      -3.052 -21.176 -10.359  1.00 53.19           H  
ATOM   4188 HD22 ASN B  12      -3.930 -20.319  -9.076  1.00 53.19           H  
ATOM   4189  OD1 ASN B  12      -3.264 -18.159  -9.683  1.00 53.19           O  
ATOM   4190  N   TYR B  13      -0.337 -16.809 -13.825  1.00 44.68           N  
ATOM   4191  H   TYR B  13      -0.678 -15.929 -13.465  1.00 44.68           H  
ATOM   4192  CA  TYR B  13       0.992 -16.778 -14.419  1.00 44.68           C  
ATOM   4193  HA  TYR B  13       1.165 -17.702 -14.971  1.00 44.68           H  
ATOM   4194  C   TYR B  13       2.017 -16.767 -13.282  1.00 44.68           C  
ATOM   4195  CB  TYR B  13       1.120 -15.630 -15.425  1.00 44.68           C  
ATOM   4196  HB2 TYR B  13       0.717 -14.711 -14.999  1.00 44.68           H  
ATOM   4197  HB3 TYR B  13       2.180 -15.468 -15.623  1.00 44.68           H  
ATOM   4198  O   TYR B  13       2.649 -15.761 -12.971  1.00 44.68           O  
ATOM   4199  CG  TYR B  13       0.444 -15.955 -16.744  1.00 44.68           C  
ATOM   4200  CD1 TYR B  13       1.022 -16.921 -17.592  1.00 44.68           C  
ATOM   4201  HD1 TYR B  13       1.952 -17.394 -17.313  1.00 44.68           H  
ATOM   4202  CD2 TYR B  13      -0.765 -15.331 -17.109  1.00 44.68           C  
ATOM   4203  HD2 TYR B  13      -1.187 -14.570 -16.470  1.00 44.68           H  
ATOM   4204  CE1 TYR B  13       0.391 -17.274 -18.799  1.00 44.68           C  
ATOM   4205  HE1 TYR B  13       0.847 -18.013 -19.441  1.00 44.68           H  
ATOM   4206  CE2 TYR B  13      -1.406 -15.689 -18.312  1.00 44.68           C  
ATOM   4207  HE2 TYR B  13      -2.328 -15.212 -18.609  1.00 44.68           H  
ATOM   4208  OH  TYR B  13      -1.444 -17.004 -20.320  1.00 44.68           O  
ATOM   4209  HH  TYR B  13      -0.907 -17.632 -20.810  1.00 44.68           H  
ATOM   4210  CZ  TYR B  13      -0.829 -16.661 -19.157  1.00 44.68           C  
ATOM   4211  N   LYS B  14       2.129 -17.933 -12.639  1.00 42.90           N  
ATOM   4212  H   LYS B  14       1.495 -18.647 -12.970  1.00 42.90           H  
ATOM   4213  CA  LYS B  14       3.451 -18.442 -12.307  1.00 42.90           C  
ATOM   4214  HA  LYS B  14       4.013 -17.660 -11.796  1.00 42.90           H  
ATOM   4215  C   LYS B  14       4.149 -18.784 -13.637  1.00 42.90           C  
ATOM   4216  CB  LYS B  14       3.352 -19.711 -11.439  1.00 42.90           C  
ATOM   4217  HB2 LYS B  14       2.398 -20.214 -11.601  1.00 42.90           H  
ATOM   4218  HB3 LYS B  14       4.137 -20.402 -11.747  1.00 42.90           H  
ATOM   4219  O   LYS B  14       3.448 -19.268 -14.533  1.00 42.90           O  
ATOM   4220  CG  LYS B  14       3.554 -19.421  -9.950  1.00 42.90           C  
ATOM   4221  HG2 LYS B  14       4.446 -18.804  -9.841  1.00 42.90           H  
ATOM   4222  HG3 LYS B  14       2.697 -18.872  -9.561  1.00 42.90           H  
ATOM   4223  CD  LYS B  14       3.747 -20.729  -9.163  1.00 42.90           C  
ATOM   4224  HD2 LYS B  14       4.497 -21.349  -9.654  1.00 42.90           H  
ATOM   4225  HD3 LYS B  14       2.803 -21.275  -9.151  1.00 42.90           H  
ATOM   4226  CE  LYS B  14       4.191 -20.445  -7.721  1.00 42.90           C  
ATOM   4227  HE2 LYS B  14       3.513 -19.712  -7.284  1.00 42.90           H  
ATOM   4228  HE3 LYS B  14       4.125 -21.361  -7.134  1.00 42.90           H  
ATOM   4229  NZ  LYS B  14       5.578 -19.915  -7.653  1.00 42.90           N  
ATOM   4230  HZ1 LYS B  14       6.291 -20.616  -7.799  1.00 42.90           H  
ATOM   4231  HZ2 LYS B  14       5.726 -19.465  -6.761  1.00 42.90           H  
ATOM   4232  HZ3 LYS B  14       5.730 -19.181  -8.330  1.00 42.90           H  
ATOM   4233  N   PRO B  15       5.461 -18.548 -13.760  1.00 32.48           N  
ATOM   4234  CA  PRO B  15       6.293 -19.335 -14.668  1.00 32.48           C  
ATOM   4235  HA  PRO B  15       5.954 -19.223 -15.698  1.00 32.48           H  
ATOM   4236  C   PRO B  15       6.235 -20.837 -14.309  1.00 32.48           C  
ATOM   4237  CB  PRO B  15       7.691 -18.730 -14.524  1.00 32.48           C  
ATOM   4238  HB2 PRO B  15       8.480 -19.455 -14.720  1.00 32.48           H  
ATOM   4239  HB3 PRO B  15       7.770 -17.872 -15.191  1.00 32.48           H  
ATOM   4240  O   PRO B  15       6.057 -21.154 -13.106  1.00 32.48           O  
ATOM   4241  CG  PRO B  15       7.727 -18.226 -13.085  1.00 32.48           C  
ATOM   4242  HG2 PRO B  15       8.437 -17.411 -12.948  1.00 32.48           H  
ATOM   4243  HG3 PRO B  15       7.951 -19.052 -12.410  1.00 32.48           H  
ATOM   4244  CD  PRO B  15       6.297 -17.750 -12.869  1.00 32.48           C  
ATOM   4245  HD2 PRO B  15       6.043 -17.892 -11.818  1.00 32.48           H  
ATOM   4246  HD3 PRO B  15       6.214 -16.698 -13.143  1.00 32.48           H  
ATOM   4247  OXT PRO B  15       6.312 -21.659 -15.248  1.00 32.48           O  
TER    4248      PRO B  15                                                       
END   
