# Supplementary material for: Systematic discovery of protein interaction interfaces using AlphaFold and experimental validation
Source: Mol Syst Biol. 2024 Jan 15;20(2):75–97. doi: 10.1038/s44320-023-00005-6 (PMC10883280; doi:10.1038/s44320-023-00005-6)
Supplement: Supplementary file 19 — Source Data Fig. 6 [file 44320_2023_5_MOESM19_ESM.zip › DatasetEV4/ELME000341.LIG_MYND_3.Q14318_52-56.Q9GZT9_PF01753.pdb]

ATOM      1  N   MET A   1      -6.265 -52.476 -12.708  1.00 37.72           N  
ATOM      2  H   MET A   1      -6.922 -52.563 -11.947  1.00 37.72           H  
ATOM      3  H2  MET A   1      -6.423 -53.217 -13.376  1.00 37.72           H  
ATOM      4  H3  MET A   1      -5.333 -52.552 -12.326  1.00 37.72           H  
ATOM      5  CA  MET A   1      -6.452 -51.152 -13.336  1.00 37.72           C  
ATOM      6  HA  MET A   1      -5.695 -50.990 -14.103  1.00 37.72           H  
ATOM      7  C   MET A   1      -6.246 -50.135 -12.231  1.00 37.72           C  
ATOM      8  CB  MET A   1      -7.842 -51.034 -13.984  1.00 37.72           C  
ATOM      9  HB2 MET A   1      -7.970 -50.029 -14.389  1.00 37.72           H  
ATOM     10  HB3 MET A   1      -8.611 -51.205 -13.231  1.00 37.72           H  
ATOM     11  O   MET A   1      -6.928 -50.242 -11.221  1.00 37.72           O  
ATOM     12  CG  MET A   1      -8.015 -52.056 -15.119  1.00 37.72           C  
ATOM     13  HG2 MET A   1      -7.325 -51.808 -15.926  1.00 37.72           H  
ATOM     14  HG3 MET A   1      -7.771 -53.053 -14.752  1.00 37.72           H  
ATOM     15  SD  MET A   1      -9.689 -52.133 -15.794  1.00 37.72           S  
ATOM     16  CE  MET A   1      -9.503 -53.496 -16.978  1.00 37.72           C  
ATOM     17  HE1 MET A   1     -10.455 -53.667 -17.481  1.00 37.72           H  
ATOM     18  HE2 MET A   1      -8.749 -53.239 -17.721  1.00 37.72           H  
ATOM     19  HE3 MET A   1      -9.209 -54.406 -16.454  1.00 37.72           H  
ATOM     20  N   ALA A   2      -5.212 -49.300 -12.348  1.00 45.07           N  
ATOM     21  H   ALA A   2      -4.733 -49.196 -13.232  1.00 45.07           H  
ATOM     22  CA  ALA A   2      -4.796 -48.377 -11.298  1.00 45.07           C  
ATOM     23  HA  ALA A   2      -4.781 -48.897 -10.340  1.00 45.07           H  
ATOM     24  C   ALA A   2      -5.797 -47.223 -11.209  1.00 45.07           C  
ATOM     25  CB  ALA A   2      -3.372 -47.890 -11.602  1.00 45.07           C  
ATOM     26  HB1 ALA A   2      -2.681 -48.733 -11.637  1.00 45.07           H  
ATOM     27  HB2 ALA A   2      -3.050 -47.206 -10.817  1.00 45.07           H  
ATOM     28  HB3 ALA A   2      -3.350 -47.356 -12.552  1.00 45.07           H  
ATOM     29  O   ALA A   2      -6.070 -46.557 -12.204  1.00 45.07           O  
ATOM     30  N   ASN A   3      -6.361 -47.022 -10.025  1.00 43.48           N  
ATOM     31  H   ASN A   3      -6.043 -47.574  -9.241  1.00 43.48           H  
ATOM     32  CA  ASN A   3      -7.019 -45.779  -9.674  1.00 43.48           C  
ATOM     33  HA  ASN A   3      -7.705 -45.489 -10.469  1.00 43.48           H  
ATOM     34  C   ASN A   3      -5.930 -44.707  -9.587  1.00 43.48           C  
ATOM     35  CB  ASN A   3      -7.837 -45.965  -8.377  1.00 43.48           C  
ATOM     36  HB2 ASN A   3      -8.137 -44.985  -8.009  1.00 43.48           H  
ATOM     37  HB3 ASN A   3      -8.741 -46.521  -8.624  1.00 43.48           H  
ATOM     38  O   ASN A   3      -5.245 -44.588  -8.572  1.00 43.48           O  
ATOM     39  CG  ASN A   3      -7.140 -46.710  -7.240  1.00 43.48           C  
ATOM     40  ND2 ASN A   3      -7.859 -47.010  -6.187  1.00 43.48           N  
ATOM     41 HD21 ASN A   3      -7.357 -47.455  -5.432  1.00 43.48           H  
ATOM     42 HD22 ASN A   3      -8.796 -46.646  -6.087  1.00 43.48           H  
ATOM     43  OD1 ASN A   3      -5.992 -47.119  -7.288  1.00 43.48           O  
ATOM     44  N   ASP A   4      -5.754 -43.971 -10.686  1.00 46.69           N  
ATOM     45  H   ASP A   4      -6.267 -44.211 -11.522  1.00 46.69           H  
ATOM     46  CA  ASP A   4      -5.004 -42.720 -10.713  1.00 46.69           C  
ATOM     47  HA  ASP A   4      -3.977 -42.904 -10.396  1.00 46.69           H  
ATOM     48  C   ASP A   4      -5.676 -41.778  -9.710  1.00 46.69           C  
ATOM     49  CB  ASP A   4      -4.963 -42.154 -12.139  1.00 46.69           C  
ATOM     50  HB2 ASP A   4      -4.655 -42.944 -12.823  1.00 46.69           H  
ATOM     51  HB3 ASP A   4      -5.955 -41.820 -12.443  1.00 46.69           H  
ATOM     52  O   ASP A   4      -6.685 -41.126  -9.980  1.00 46.69           O  
ATOM     53  CG  ASP A   4      -3.958 -41.003 -12.238  1.00 46.69           C  
ATOM     54  OD1 ASP A   4      -4.386 -39.833 -12.144  1.00 46.69           O  
ATOM     55  OD2 ASP A   4      -2.759 -41.326 -12.385  1.00 46.69           O  
ATOM     56  N   SER A   5      -5.210 -41.854  -8.468  1.00 51.43           N  
ATOM     57  H   SER A   5      -4.441 -42.485  -8.293  1.00 51.43           H  
ATOM     58  CA  SER A   5      -5.638 -40.954  -7.417  1.00 51.43           C  
ATOM     59  HA  SER A   5      -6.723 -40.860  -7.417  1.00 51.43           H  
ATOM     60  C   SER A   5      -5.013 -39.623  -7.783  1.00 51.43           C  
ATOM     61  CB  SER A   5      -5.188 -41.464  -6.045  1.00 51.43           C  
ATOM     62  HB2 SER A   5      -4.103 -41.561  -6.024  1.00 51.43           H  
ATOM     63  HB3 SER A   5      -5.498 -40.758  -5.275  1.00 51.43           H  
ATOM     64  O   SER A   5      -3.824 -39.422  -7.543  1.00 51.43           O  
ATOM     65  OG  SER A   5      -5.782 -42.727  -5.797  1.00 51.43           O  
ATOM     66  HG  SER A   5      -5.565 -43.299  -6.538  1.00 51.43           H  
ATOM     67  N   GLY A   6      -5.800 -38.769  -8.444  1.00 47.42           N  
ATOM     68  H   GLY A   6      -6.678 -39.122  -8.797  1.00 47.42           H  
ATOM     69  CA  GLY A   6      -5.372 -37.438  -8.852  1.00 47.42           C  
ATOM     70  HA2 GLY A   6      -4.695 -37.529  -9.701  1.00 47.42           H  
ATOM     71  HA3 GLY A   6      -6.234 -36.841  -9.148  1.00 47.42           H  
ATOM     72  C   GLY A   6      -4.668 -36.746  -7.689  1.00 47.42           C  
ATOM     73  O   GLY A   6      -5.223 -36.645  -6.591  1.00 47.42           O  
ATOM     74  N   GLY A   7      -3.415 -36.345  -7.918  1.00 50.62           N  
ATOM     75  H   GLY A   7      -3.014 -36.537  -8.825  1.00 50.62           H  
ATOM     76  CA  GLY A   7      -2.589 -35.705  -6.902  1.00 50.62           C  
ATOM     77  HA2 GLY A   7      -2.413 -36.428  -6.105  1.00 50.62           H  
ATOM     78  HA3 GLY A   7      -1.631 -35.408  -7.330  1.00 50.62           H  
ATOM     79  C   GLY A   7      -3.280 -34.463  -6.329  1.00 50.62           C  
ATOM     80  O   GLY A   7      -4.056 -33.814  -7.037  1.00 50.62           O  
ATOM     81  N   PRO A   8      -3.024 -34.117  -5.054  1.00 51.38           N  
ATOM     82  CA  PRO A   8      -3.601 -32.927  -4.452  1.00 51.38           C  
ATOM     83  HA  PRO A   8      -4.687 -33.016  -4.404  1.00 51.38           H  
ATOM     84  C   PRO A   8      -3.219 -31.722  -5.312  1.00 51.38           C  
ATOM     85  CB  PRO A   8      -3.019 -32.858  -3.035  1.00 51.38           C  
ATOM     86  HB2 PRO A   8      -3.679 -33.388  -2.349  1.00 51.38           H  
ATOM     87  HB3 PRO A   8      -2.870 -31.832  -2.700  1.00 51.38           H  
ATOM     88  O   PRO A   8      -2.033 -31.441  -5.496  1.00 51.38           O  
ATOM     89  CG  PRO A   8      -1.695 -33.616  -3.151  1.00 51.38           C  
ATOM     90  HG2 PRO A   8      -1.394 -34.053  -2.199  1.00 51.38           H  
ATOM     91  HG3 PRO A   8      -0.918 -32.950  -3.528  1.00 51.38           H  
ATOM     92  CD  PRO A   8      -2.002 -34.690  -4.193  1.00 51.38           C  
ATOM     93  HD2 PRO A   8      -2.401 -35.578  -3.703  1.00 51.38           H  
ATOM     94  HD3 PRO A   8      -1.097 -34.937  -4.748  1.00 51.38           H  
ATOM     95  N   GLY A   9      -4.219 -31.026  -5.861  1.00 49.12           N  
ATOM     96  H   GLY A   9      -5.164 -31.365  -5.756  1.00 49.12           H  
ATOM     97  CA  GLY A   9      -3.999 -29.730  -6.486  1.00 49.12           C  
ATOM     98  HA2 GLY A   9      -3.374 -29.844  -7.372  1.00 49.12           H  
ATOM     99  HA3 GLY A   9      -4.949 -29.275  -6.765  1.00 49.12           H  
ATOM    100  C   GLY A   9      -3.305 -28.843  -5.461  1.00 49.12           C  
ATOM    101  O   GLY A   9      -3.881 -28.551  -4.412  1.00 49.12           O  
ATOM    102  N   GLY A  10      -2.040 -28.499  -5.716  1.00 51.95           N  
ATOM    103  H   GLY A  10      -1.597 -28.863  -6.547  1.00 51.95           H  
ATOM    104  CA  GLY A  10      -1.296 -27.596  -4.847  1.00 51.95           C  
ATOM    105  HA2 GLY A  10      -1.148 -28.087  -3.885  1.00 51.95           H  
ATOM    106  HA3 GLY A  10      -0.329 -27.354  -5.286  1.00 51.95           H  
ATOM    107  C   GLY A  10      -2.098 -26.306  -4.665  1.00 51.95           C  
ATOM    108  O   GLY A  10      -2.754 -25.879  -5.621  1.00 51.95           O  
ATOM    109  N   PRO A  11      -2.090 -25.695  -3.465  1.00 55.16           N  
ATOM    110  CA  PRO A  11      -2.761 -24.418  -3.270  1.00 55.16           C  
ATOM    111  HA  PRO A  11      -3.840 -24.532  -3.368  1.00 55.16           H  
ATOM    112  C   PRO A  11      -2.239 -23.462  -4.334  1.00 55.16           C  
ATOM    113  CB  PRO A  11      -2.397 -23.964  -1.853  1.00 55.16           C  
ATOM    114  HB2 PRO A  11      -3.151 -24.328  -1.155  1.00 55.16           H  
ATOM    115  HB3 PRO A  11      -2.303 -22.881  -1.779  1.00 55.16           H  
ATOM    116  O   PRO A  11      -1.023 -23.364  -4.522  1.00 55.16           O  
ATOM    117  CG  PRO A  11      -1.069 -24.674  -1.582  1.00 55.16           C  
ATOM    118  HG2 PRO A  11      -0.248 -24.099  -2.010  1.00 55.16           H  
ATOM    119  HG3 PRO A  11      -0.907 -24.837  -0.516  1.00 55.16           H  
ATOM    120  CD  PRO A  11      -1.222 -25.994  -2.338  1.00 55.16           C  
ATOM    121  HD2 PRO A  11      -0.244 -26.349  -2.662  1.00 55.16           H  
ATOM    122  HD3 PRO A  11      -1.704 -26.735  -1.700  1.00 55.16           H  
ATOM    123  N   SER A  12      -3.143 -22.804  -5.055  1.00 56.33           N  
ATOM    124  H   SER A  12      -4.130 -22.914  -4.871  1.00 56.33           H  
ATOM    125  CA  SER A  12      -2.768 -21.813  -6.050  1.00 56.33           C  
ATOM    126  HA  SER A  12      -2.228 -22.334  -6.840  1.00 56.33           H  
ATOM    127  C   SER A  12      -1.853 -20.789  -5.360  1.00 56.33           C  
ATOM    128  CB  SER A  12      -4.012 -21.175  -6.697  1.00 56.33           C  
ATOM    129  HB2 SER A  12      -4.168 -21.650  -7.665  1.00 56.33           H  
ATOM    130  HB3 SER A  12      -3.843 -20.112  -6.867  1.00 56.33           H  
ATOM    131  O   SER A  12      -2.293 -20.067  -4.461  1.00 56.33           O  
ATOM    132  OG  SER A  12      -5.189 -21.362  -5.934  1.00 56.33           O  
ATOM    133  HG  SER A  12      -5.293 -20.594  -5.367  1.00 56.33           H  
ATOM    134  N   PRO A  13      -0.550 -20.723  -5.711  1.00 55.07           N  
ATOM    135  CA  PRO A  13       0.391 -19.817  -5.044  1.00 55.07           C  
ATOM    136  HA  PRO A  13       0.429 -20.035  -3.977  1.00 55.07           H  
ATOM    137  C   PRO A  13      -0.037 -18.356  -5.230  1.00 55.07           C  
ATOM    138  CB  PRO A  13       1.753 -20.109  -5.683  1.00 55.07           C  
ATOM    139  HB2 PRO A  13       2.374 -19.217  -5.762  1.00 55.07           H  
ATOM    140  HB3 PRO A  13       2.266 -20.873  -5.098  1.00 55.07           H  
ATOM    141  O   PRO A  13       0.313 -17.484  -4.436  1.00 55.07           O  
ATOM    142  CG  PRO A  13       1.405 -20.680  -7.058  1.00 55.07           C  
ATOM    143  HG2 PRO A  13       2.185 -21.342  -7.432  1.00 55.07           H  
ATOM    144  HG3 PRO A  13       1.227 -19.864  -7.758  1.00 55.07           H  
ATOM    145  CD  PRO A  13       0.101 -21.430  -6.805  1.00 55.07           C  
ATOM    146  HD2 PRO A  13       0.319 -22.455  -6.503  1.00 55.07           H  
ATOM    147  HD3 PRO A  13      -0.505 -21.422  -7.710  1.00 55.07           H  
ATOM    148  N   SER A  14      -0.853 -18.120  -6.259  1.00 54.76           N  
ATOM    149  H   SER A  14      -1.066 -18.897  -6.869  1.00 54.76           H  
ATOM    150  CA  SER A  14      -1.399 -16.842  -6.667  1.00 54.76           C  
ATOM    151  HA  SER A  14      -0.576 -16.175  -6.922  1.00 54.76           H  
ATOM    152  C   SER A  14      -2.250 -16.145  -5.611  1.00 54.76           C  
ATOM    153  CB  SER A  14      -2.273 -17.049  -7.910  1.00 54.76           C  
ATOM    154  HB2 SER A  14      -2.519 -16.085  -8.356  1.00 54.76           H  
ATOM    155  HB3 SER A  14      -3.198 -17.543  -7.610  1.00 54.76           H  
ATOM    156  O   SER A  14      -2.541 -14.981  -5.833  1.00 54.76           O  
ATOM    157  OG  SER A  14      -1.627 -17.869  -8.864  1.00 54.76           O  
ATOM    158  HG  SER A  14      -1.029 -17.329  -9.386  1.00 54.76           H  
ATOM    159  N   GLU A  15      -2.715 -16.791  -4.531  1.00 59.11           N  
ATOM    160  H   GLU A  15      -2.553 -17.784  -4.451  1.00 59.11           H  
ATOM    161  CA  GLU A  15      -3.477 -16.112  -3.464  1.00 59.11           C  
ATOM    162  HA  GLU A  15      -4.240 -15.465  -3.897  1.00 59.11           H  
ATOM    163  C   GLU A  15      -2.631 -15.196  -2.577  1.00 59.11           C  
ATOM    164  CB  GLU A  15      -4.182 -17.117  -2.535  1.00 59.11           C  
ATOM    165  HB2 GLU A  15      -3.532 -17.972  -2.348  1.00 59.11           H  
ATOM    166  HB3 GLU A  15      -4.336 -16.628  -1.573  1.00 59.11           H  
ATOM    167  O   GLU A  15      -3.138 -14.184  -2.099  1.00 59.11           O  
ATOM    168  CG  GLU A  15      -5.567 -17.590  -2.977  1.00 59.11           C  
ATOM    169  HG2 GLU A  15      -6.159 -17.755  -2.077  1.00 59.11           H  
ATOM    170  HG3 GLU A  15      -6.075 -16.800  -3.530  1.00 59.11           H  
ATOM    171  CD  GLU A  15      -5.533 -18.886  -3.774  1.00 59.11           C  
ATOM    172  OE1 GLU A  15      -5.831 -19.935  -3.179  1.00 59.11           O  
ATOM    173  OE2 GLU A  15      -5.281 -18.810  -4.998  1.00 59.11           O  
ATOM    174  N   ARG A  16      -1.377 -15.568  -2.297  1.00 55.58           N  
ATOM    175  H   ARG A  16      -0.986 -16.351  -2.801  1.00 55.58           H  
ATOM    176  CA  ARG A  16      -0.622 -14.962  -1.186  1.00 55.58           C  
ATOM    177  HA  ARG A  16      -1.289 -14.832  -0.334  1.00 55.58           H  
ATOM    178  C   ARG A  16      -0.122 -13.561  -1.497  1.00 55.58           C  
ATOM    179  CB  ARG A  16       0.545 -15.864  -0.773  1.00 55.58           C  
ATOM    180  HB2 ARG A  16       1.138 -16.115  -1.652  1.00 55.58           H  
ATOM    181  HB3 ARG A  16       1.178 -15.320  -0.073  1.00 55.58           H  
ATOM    182  O   ARG A  16      -0.256 -12.679  -0.660  1.00 55.58           O  
ATOM    183  CG  ARG A  16       0.051 -17.142  -0.092  1.00 55.58           C  
ATOM    184  HG2 ARG A  16      -0.600 -17.694  -0.770  1.00 55.58           H  
ATOM    185  HG3 ARG A  16      -0.506 -16.883   0.809  1.00 55.58           H  
ATOM    186  CD  ARG A  16       1.248 -18.017   0.278  1.00 55.58           C  
ATOM    187  HD2 ARG A  16       1.809 -18.250  -0.628  1.00 55.58           H  
ATOM    188  HD3 ARG A  16       1.892 -17.446   0.946  1.00 55.58           H  
ATOM    189  NE  ARG A  16       0.804 -19.273   0.910  1.00 55.58           N  
ATOM    190  HE  ARG A  16      -0.006 -19.713   0.498  1.00 55.58           H  
ATOM    191  NH1 ARG A  16       2.411 -19.402   2.551  1.00 55.58           N  
ATOM    192 HH11 ARG A  16       2.817 -19.876   3.344  1.00 55.58           H  
ATOM    193 HH12 ARG A  16       2.822 -18.549   2.199  1.00 55.58           H  
ATOM    194  NH2 ARG A  16       0.846 -20.985   2.405  1.00 55.58           N  
ATOM    195 HH21 ARG A  16       1.266 -21.450   3.197  1.00 55.58           H  
ATOM    196 HH22 ARG A  16       0.027 -21.380   1.965  1.00 55.58           H  
ATOM    197  CZ  ARG A  16       1.355 -19.876   1.948  1.00 55.58           C  
ATOM    198  N   ASP A  17       0.431 -13.365  -2.690  1.00 60.20           N  
ATOM    199  H   ASP A  17       0.491 -14.146  -3.328  1.00 60.20           H  
ATOM    200  CA  ASP A  17       0.986 -12.079  -3.126  1.00 60.20           C  
ATOM    201  HA  ASP A  17       1.246 -11.507  -2.236  1.00 60.20           H  
ATOM    202  C   ASP A  17      -0.051 -11.230  -3.888  1.00 60.20           C  
ATOM    203  CB  ASP A  17       2.299 -12.305  -3.895  1.00 60.20           C  
ATOM    204  HB2 ASP A  17       2.082 -12.592  -4.924  1.00 60.20           H  
ATOM    205  HB3 ASP A  17       2.853 -13.120  -3.429  1.00 60.20           H  
ATOM    206  O   ASP A  17       0.287 -10.456  -4.777  1.00 60.20           O  
ATOM    207  CG  ASP A  17       3.177 -11.049  -3.852  1.00 60.20           C  
ATOM    208  OD1 ASP A  17       3.322 -10.371  -4.890  1.00 60.20           O  
ATOM    209  OD2 ASP A  17       3.692 -10.760  -2.750  1.00 60.20           O  
ATOM    210  N   ARG A  18      -1.352 -11.380  -3.584  1.00 71.31           N  
ATOM    211  H   ARG A  18      -1.597 -12.003  -2.828  1.00 71.31           H  
ATOM    212  CA  ARG A  18      -2.406 -10.549  -4.195  1.00 71.31           C  
ATOM    213  HA  ARG A  18      -2.167 -10.400  -5.248  1.00 71.31           H  
ATOM    214  C   ARG A  18      -2.403  -9.171  -3.567  1.00 71.31           C  
ATOM    215  CB  ARG A  18      -3.800 -11.180  -4.118  1.00 71.31           C  
ATOM    216  HB2 ARG A  18      -4.531 -10.468  -4.500  1.00 71.31           H  
ATOM    217  HB3 ARG A  18      -4.045 -11.419  -3.083  1.00 71.31           H  
ATOM    218  O   ARG A  18      -3.204  -8.853  -2.695  1.00 71.31           O  
ATOM    219  CG  ARG A  18      -3.851 -12.439  -4.965  1.00 71.31           C  
ATOM    220  HG2 ARG A  18      -3.494 -12.223  -5.972  1.00 71.31           H  
ATOM    221  HG3 ARG A  18      -3.189 -13.162  -4.487  1.00 71.31           H  
ATOM    222  CD  ARG A  18      -5.266 -13.018  -5.039  1.00 71.31           C  
ATOM    223  HD2 ARG A  18      -5.605 -13.222  -4.023  1.00 71.31           H  
ATOM    224  HD3 ARG A  18      -5.928 -12.286  -5.502  1.00 71.31           H  
ATOM    225  NE  ARG A  18      -5.257 -14.256  -5.833  1.00 71.31           N  
ATOM    226  HE  ARG A  18      -4.379 -14.441  -6.297  1.00 71.31           H  
ATOM    227  NH1 ARG A  18      -7.193 -15.197  -5.045  1.00 71.31           N  
ATOM    228 HH11 ARG A  18      -7.786 -16.013  -4.983  1.00 71.31           H  
ATOM    229 HH12 ARG A  18      -7.427 -14.327  -4.590  1.00 71.31           H  
ATOM    230  NH2 ARG A  18      -5.792 -16.403  -6.306  1.00 71.31           N  
ATOM    231 HH21 ARG A  18      -6.103 -17.277  -5.908  1.00 71.31           H  
ATOM    232 HH22 ARG A  18      -4.940 -16.468  -6.845  1.00 71.31           H  
ATOM    233  CZ  ARG A  18      -6.092 -15.272  -5.736  1.00 71.31           C  
ATOM    234  N   GLN A  19      -1.483  -8.351  -4.030  1.00 83.76           N  
ATOM    235  H   GLN A  19      -0.803  -8.732  -4.672  1.00 83.76           H  
ATOM    236  CA  GLN A  19      -1.463  -6.932  -3.751  1.00 83.76           C  
ATOM    237  HA  GLN A  19      -1.586  -6.777  -2.679  1.00 83.76           H  
ATOM    238  C   GLN A  19      -2.670  -6.331  -4.487  1.00 83.76           C  
ATOM    239  CB  GLN A  19      -0.083  -6.393  -4.166  1.00 83.76           C  
ATOM    240  HB2 GLN A  19      -0.001  -5.345  -3.879  1.00 83.76           H  
ATOM    241  HB3 GLN A  19       0.030  -6.473  -5.247  1.00 83.76           H  
ATOM    242  O   GLN A  19      -2.906  -6.644  -5.655  1.00 83.76           O  
ATOM    243  CG  GLN A  19       1.034  -7.220  -3.477  1.00 83.76           C  
ATOM    244  HG2 GLN A  19       0.963  -8.278  -3.730  1.00 83.76           H  
ATOM    245  HG3 GLN A  19       0.935  -7.130  -2.395  1.00 83.76           H  
ATOM    246  CD  GLN A  19       2.428  -6.786  -3.857  1.00 83.76           C  
ATOM    247  NE2 GLN A  19       3.308  -7.618  -4.350  1.00 83.76           N  
ATOM    248 HE21 GLN A  19       4.224  -7.253  -4.570  1.00 83.76           H  
ATOM    249 HE22 GLN A  19       3.123  -8.602  -4.484  1.00 83.76           H  
ATOM    250  OE1 GLN A  19       2.771  -5.653  -3.675  1.00 83.76           O  
ATOM    251  N   TYR A  20      -3.491  -5.535  -3.800  1.00 91.63           N  
ATOM    252  H   TYR A  20      -3.299  -5.353  -2.825  1.00 91.63           H  
ATOM    253  CA  TYR A  20      -4.659  -4.872  -4.384  1.00 91.63           C  
ATOM    254  HA  TYR A  20      -4.509  -4.787  -5.461  1.00 91.63           H  
ATOM    255  C   TYR A  20      -4.806  -3.460  -3.834  1.00 91.63           C  
ATOM    256  CB  TYR A  20      -5.946  -5.689  -4.202  1.00 91.63           C  
ATOM    257  HB2 TYR A  20      -5.822  -6.647  -4.707  1.00 91.63           H  
ATOM    258  HB3 TYR A  20      -6.766  -5.173  -4.701  1.00 91.63           H  
ATOM    259  O   TYR A  20      -4.403  -3.160  -2.715  1.00 91.63           O  
ATOM    260  CG  TYR A  20      -6.342  -5.958  -2.767  1.00 91.63           C  
ATOM    261  CD1 TYR A  20      -5.974  -7.176  -2.171  1.00 91.63           C  
ATOM    262  HD1 TYR A  20      -5.427  -7.912  -2.742  1.00 91.63           H  
ATOM    263  CD2 TYR A  20      -7.066  -5.003  -2.027  1.00 91.63           C  
ATOM    264  HD2 TYR A  20      -7.349  -4.065  -2.482  1.00 91.63           H  
ATOM    265  CE1 TYR A  20      -6.301  -7.437  -0.830  1.00 91.63           C  
ATOM    266  HE1 TYR A  20      -6.000  -8.364  -0.363  1.00 91.63           H  
ATOM    267  CE2 TYR A  20      -7.398  -5.259  -0.683  1.00 91.63           C  
ATOM    268  HE2 TYR A  20      -7.939  -4.519  -0.111  1.00 91.63           H  
ATOM    269  OH  TYR A  20      -7.322  -6.732   1.214  1.00 91.63           O  
ATOM    270  HH  TYR A  20      -7.759  -5.983   1.626  1.00 91.63           H  
ATOM    271  CZ  TYR A  20      -7.010  -6.478  -0.083  1.00 91.63           C  
ATOM    272  N   CYS A  21      -5.411  -2.578  -4.623  1.00 94.50           N  
ATOM    273  H   CYS A  21      -5.688  -2.884  -5.544  1.00 94.50           H  
ATOM    274  CA  CYS A  21      -5.682  -1.221  -4.204  1.00 94.50           C  
ATOM    275  HA  CYS A  21      -4.754  -0.798  -3.820  1.00 94.50           H  
ATOM    276  C   CYS A  21      -6.723  -1.224  -3.083  1.00 94.50           C  
ATOM    277  CB  CYS A  21      -6.130  -0.402  -5.415  1.00 94.50           C  
ATOM    278  HB2 CYS A  21      -5.341  -0.413  -6.166  1.00 94.50           H  
ATOM    279  HB3 CYS A  21      -7.028  -0.850  -5.841  1.00 94.50           H  
ATOM    280  O   CYS A  21      -7.871  -1.587  -3.326  1.00 94.50           O  
ATOM    281  SG  CYS A  21      -6.474   1.295  -4.869  1.00 94.50           S  
ATOM    282  HG  CYS A  21      -5.610   1.289  -3.851  1.00 94.50           H  
ATOM    283  N   GLU A  22      -6.362  -0.741  -1.894  1.00 91.42           N  
ATOM    284  H   GLU A  22      -5.380  -0.578  -1.725  1.00 91.42           H  
ATOM    285  CA  GLU A  22      -7.269  -0.703  -0.733  1.00 91.42           C  
ATOM    286  HA  GLU A  22      -7.585  -1.719  -0.499  1.00 91.42           H  
ATOM    287  C   GLU A  22      -8.560   0.097  -0.971  1.00 91.42           C  
ATOM    288  CB  GLU A  22      -6.508  -0.133   0.477  1.00 91.42           C  
ATOM    289  HB2 GLU A  22      -7.205   0.324   1.180  1.00 91.42           H  
ATOM    290  HB3 GLU A  22      -5.821   0.640   0.133  1.00 91.42           H  
ATOM    291  O   GLU A  22      -9.550  -0.134  -0.280  1.00 91.42           O  
ATOM    292  CG  GLU A  22      -5.734  -1.228   1.221  1.00 91.42           C  
ATOM    293  HG2 GLU A  22      -6.364  -1.631   2.014  1.00 91.42           H  
ATOM    294  HG3 GLU A  22      -5.514  -2.046   0.535  1.00 91.42           H  
ATOM    295  CD  GLU A  22      -4.414  -0.703   1.799  1.00 91.42           C  
ATOM    296  OE1 GLU A  22      -4.412  -0.141   2.919  1.00 91.42           O  
ATOM    297  OE2 GLU A  22      -3.381  -0.886   1.121  1.00 91.42           O  
ATOM    298  N   LEU A  23      -8.569   1.012  -1.948  1.00 94.39           N  
ATOM    299  H   LEU A  23      -7.720   1.132  -2.482  1.00 94.39           H  
ATOM    300  CA  LEU A  23      -9.751   1.806  -2.278  1.00 94.39           C  
ATOM    301  HA  LEU A  23     -10.325   1.945  -1.362  1.00 94.39           H  
ATOM    302  C   LEU A  23     -10.688   1.118  -3.285  1.00 94.39           C  
ATOM    303  CB  LEU A  23      -9.320   3.191  -2.787  1.00 94.39           C  
ATOM    304  HB2 LEU A  23      -8.970   3.085  -3.814  1.00 94.39           H  
ATOM    305  HB3 LEU A  23      -8.504   3.583  -2.180  1.00 94.39           H  
ATOM    306  O   LEU A  23     -11.897   1.112  -3.082  1.00 94.39           O  
ATOM    307  CG  LEU A  23     -10.509   4.172  -2.744  1.00 94.39           C  
ATOM    308  HG  LEU A  23     -11.439   3.655  -2.979  1.00 94.39           H  
ATOM    309  CD1 LEU A  23     -10.642   4.816  -1.365  1.00 94.39           C  
ATOM    310 HD11 LEU A  23     -11.503   5.484  -1.354  1.00 94.39           H  
ATOM    311 HD12 LEU A  23      -9.740   5.379  -1.123  1.00 94.39           H  
ATOM    312 HD13 LEU A  23     -10.792   4.046  -0.609  1.00 94.39           H  
ATOM    313  CD2 LEU A  23     -10.358   5.284  -3.766  1.00 94.39           C  
ATOM    314 HD21 LEU A  23      -9.509   5.910  -3.491  1.00 94.39           H  
ATOM    315 HD22 LEU A  23     -11.260   5.895  -3.763  1.00 94.39           H  
ATOM    316 HD23 LEU A  23     -10.240   4.857  -4.762  1.00 94.39           H  
ATOM    317  N   CYS A  24     -10.158   0.584  -4.393  1.00 94.41           N  
ATOM    318  H   CYS A  24      -9.153   0.564  -4.481  1.00 94.41           H  
ATOM    319  CA  CYS A  24     -10.978   0.078  -5.508  1.00 94.41           C  
ATOM    320  HA  CYS A  24     -12.032   0.235  -5.277  1.00 94.41           H  
ATOM    321  C   CYS A  24     -10.849  -1.426  -5.779  1.00 94.41           C  
ATOM    322  CB  CYS A  24     -10.666   0.880  -6.775  1.00 94.41           C  
ATOM    323  HB2 CYS A  24     -10.776   1.943  -6.561  1.00 94.41           H  
ATOM    324  HB3 CYS A  24     -11.385   0.600  -7.545  1.00 94.41           H  
ATOM    325  O   CYS A  24     -11.551  -1.942  -6.642  1.00 94.41           O  
ATOM    326  SG  CYS A  24      -8.986   0.493  -7.353  1.00 94.41           S  
ATOM    327  HG  CYS A  24      -9.065   1.111  -8.535  1.00 94.41           H  
ATOM    328  N   GLY A  25      -9.928  -2.124  -5.115  1.00 93.87           N  
ATOM    329  H   GLY A  25      -9.408  -1.674  -4.375  1.00 93.87           H  
ATOM    330  CA  GLY A  25      -9.670  -3.548  -5.334  1.00 93.87           C  
ATOM    331  HA2 GLY A  25     -10.618  -4.086  -5.346  1.00 93.87           H  
ATOM    332  HA3 GLY A  25      -9.078  -3.926  -4.500  1.00 93.87           H  
ATOM    333  C   GLY A  25      -8.921  -3.889  -6.628  1.00 93.87           C  
ATOM    334  O   GLY A  25      -8.777  -5.068  -6.938  1.00 93.87           O  
ATOM    335  N   LYS A  26      -8.422  -2.906  -7.396  1.00 90.82           N  
ATOM    336  H   LYS A  26      -8.612  -1.950  -7.128  1.00 90.82           H  
ATOM    337  CA  LYS A  26      -7.574  -3.189  -8.570  1.00 90.82           C  
ATOM    338  HA  LYS A  26      -8.131  -3.837  -9.247  1.00 90.82           H  
ATOM    339  C   LYS A  26      -6.322  -3.956  -8.157  1.00 90.82           C  
ATOM    340  CB  LYS A  26      -7.154  -1.908  -9.312  1.00 90.82           C  
ATOM    341  HB2 LYS A  26      -6.919  -1.116  -8.601  1.00 90.82           H  
ATOM    342  HB3 LYS A  26      -6.244  -2.127  -9.870  1.00 90.82           H  
ATOM    343  O   LYS A  26      -5.691  -3.567  -7.187  1.00 90.82           O  
ATOM    344  CG  LYS A  26      -8.218  -1.443 -10.315  1.00 90.82           C  
ATOM    345  HG2 LYS A  26      -8.557  -2.302 -10.894  1.00 90.82           H  
ATOM    346  HG3 LYS A  26      -9.073  -1.016  -9.792  1.00 90.82           H  
ATOM    347  CD  LYS A  26      -7.617  -0.417 -11.285  1.00 90.82           C  
ATOM    348  HD2 LYS A  26      -6.735  -0.857 -11.750  1.00 90.82           H  
ATOM    349  HD3 LYS A  26      -7.318   0.478 -10.739  1.00 90.82           H  
ATOM    350  CE  LYS A  26      -8.631  -0.056 -12.374  1.00 90.82           C  
ATOM    351  HE2 LYS A  26      -9.420   0.559 -11.941  1.00 90.82           H  
ATOM    352  HE3 LYS A  26      -9.084  -0.978 -12.737  1.00 90.82           H  
ATOM    353  NZ  LYS A  26      -7.973   0.643 -13.506  1.00 90.82           N  
ATOM    354  HZ1 LYS A  26      -8.641   0.867 -14.230  1.00 90.82           H  
ATOM    355  HZ2 LYS A  26      -7.276   0.039 -13.917  1.00 90.82           H  
ATOM    356  HZ3 LYS A  26      -7.512   1.488 -13.199  1.00 90.82           H  
ATOM    357  N   MET A  27      -5.934  -4.969  -8.927  1.00 88.38           N  
ATOM    358  H   MET A  27      -6.542  -5.261  -9.679  1.00 88.38           H  
ATOM    359  CA  MET A  27      -4.669  -5.708  -8.757  1.00 88.38           C  
ATOM    360  HA  MET A  27      -4.248  -5.486  -7.777  1.00 88.38           H  
ATOM    361  C   MET A  27      -3.606  -5.300  -9.792  1.00 88.38           C  
ATOM    362  CB  MET A  27      -4.942  -7.217  -8.772  1.00 88.38           C  
ATOM    363  HB2 MET A  27      -5.442  -7.482  -9.704  1.00 88.38           H  
ATOM    364  HB3 MET A  27      -3.996  -7.756  -8.718  1.00 88.38           H  
ATOM    365  O   MET A  27      -2.516  -5.859  -9.834  1.00 88.38           O  
ATOM    366  CG  MET A  27      -5.799  -7.636  -7.570  1.00 88.38           C  
ATOM    367  HG2 MET A  27      -6.739  -7.084  -7.576  1.00 88.38           H  
ATOM    368  HG3 MET A  27      -5.251  -7.365  -6.668  1.00 88.38           H  
ATOM    369  SD  MET A  27      -6.178  -9.407  -7.467  1.00 88.38           S  
ATOM    370  CE  MET A  27      -7.232  -9.601  -8.928  1.00 88.38           C  
ATOM    371  HE1 MET A  27      -6.652  -9.418  -9.832  1.00 88.38           H  
ATOM    372  HE2 MET A  27      -8.064  -8.898  -8.877  1.00 88.38           H  
ATOM    373  HE3 MET A  27      -7.623 -10.618  -8.960  1.00 88.38           H  
ATOM    374  N   GLU A  28      -3.929  -4.317 -10.635  1.00 86.28           N  
ATOM    375  H   GLU A  28      -4.826  -3.867 -10.522  1.00 86.28           H  
ATOM    376  CA  GLU A  28      -3.077  -3.831 -11.717  1.00 86.28           C  
ATOM    377  HA  GLU A  28      -2.220  -4.496 -11.819  1.00 86.28           H  
ATOM    378  C   GLU A  28      -2.549  -2.423 -11.433  1.00 86.28           C  
ATOM    379  CB  GLU A  28      -3.840  -3.842 -13.046  1.00 86.28           C  
ATOM    380  HB2 GLU A  28      -4.718  -3.204 -12.949  1.00 86.28           H  
ATOM    381  HB3 GLU A  28      -3.198  -3.419 -13.818  1.00 86.28           H  
ATOM    382  O   GLU A  28      -3.244  -1.596 -10.835  1.00 86.28           O  
ATOM    383  CG  GLU A  28      -4.275  -5.240 -13.495  1.00 86.28           C  
ATOM    384  HG2 GLU A  28      -3.392  -5.865 -13.631  1.00 86.28           H  
ATOM    385  HG3 GLU A  28      -4.906  -5.696 -12.732  1.00 86.28           H  
ATOM    386  CD  GLU A  28      -5.058  -5.115 -14.802  1.00 86.28           C  
ATOM    387  OE1 GLU A  28      -4.438  -5.300 -15.868  1.00 86.28           O  
ATOM    388  OE2 GLU A  28      -6.252  -4.739 -14.709  1.00 86.28           O  
ATOM    389  N   ASN A  29      -1.345  -2.151 -11.938  1.00 88.02           N  
ATOM    390  H   ASN A  29      -0.878  -2.880 -12.457  1.00 88.02           H  
ATOM    391  CA  ASN A  29      -0.586  -0.903 -11.836  1.00 88.02           C  
ATOM    392  HA  ASN A  29       0.446  -1.120 -12.109  1.00 88.02           H  
ATOM    393  C   ASN A  29      -0.525  -0.400 -10.392  1.00 88.02           C  
ATOM    394  CB  ASN A  29      -1.108   0.113 -12.860  1.00 88.02           C  
ATOM    395  HB2 ASN A  29      -0.580   1.056 -12.717  1.00 88.02           H  
ATOM    396  HB3 ASN A  29      -2.173   0.289 -12.704  1.00 88.02           H  
ATOM    397  O   ASN A  29      -0.887   0.735 -10.083  1.00 88.02           O  
ATOM    398  CG  ASN A  29      -0.863  -0.331 -14.290  1.00 88.02           C  
ATOM    399  ND2 ASN A  29      -1.680  -1.204 -14.833  1.00 88.02           N  
ATOM    400 HD21 ASN A  29      -2.359  -1.690 -14.264  1.00 88.02           H  
ATOM    401 HD22 ASN A  29      -1.392  -1.552 -15.737  1.00 88.02           H  
ATOM    402  OD1 ASN A  29       0.047   0.122 -14.954  1.00 88.02           O  
ATOM    403  N   LEU A  30      -0.163  -1.303  -9.482  1.00 91.38           N  
ATOM    404  H   LEU A  30       0.165  -2.204  -9.799  1.00 91.38           H  
ATOM    405  CA  LEU A  30      -0.157  -1.015  -8.061  1.00 91.38           C  
ATOM    406  HA  LEU A  30      -0.967  -0.317  -7.851  1.00 91.38           H  
ATOM    407  C   LEU A  30       1.120  -0.334  -7.622  1.00 91.38           C  
ATOM    408  CB  LEU A  30      -0.383  -2.282  -7.248  1.00 91.38           C  
ATOM    409  HB2 LEU A  30       0.315  -3.049  -7.583  1.00 91.38           H  
ATOM    410  HB3 LEU A  30      -0.174  -2.072  -6.200  1.00 91.38           H  
ATOM    411  O   LEU A  30       2.230  -0.820  -7.820  1.00 91.38           O  
ATOM    412  CG  LEU A  30      -1.814  -2.791  -7.377  1.00 91.38           C  
ATOM    413  HG  LEU A  30      -2.046  -3.036  -8.414  1.00 91.38           H  
ATOM    414  CD1 LEU A  30      -1.889  -4.046  -6.547  1.00 91.38           C  
ATOM    415 HD11 LEU A  30      -1.685  -3.833  -5.497  1.00 91.38           H  
ATOM    416 HD12 LEU A  30      -2.896  -4.445  -6.665  1.00 91.38           H  
ATOM    417 HD13 LEU A  30      -1.185  -4.788  -6.921  1.00 91.38           H  
ATOM    418  CD2 LEU A  30      -2.837  -1.785  -6.844  1.00 91.38           C  
ATOM    419 HD21 LEU A  30      -2.963  -0.983  -7.571  1.00 91.38           H  
ATOM    420 HD22 LEU A  30      -3.800  -2.280  -6.722  1.00 91.38           H  
ATOM    421 HD23 LEU A  30      -2.512  -1.391  -5.880  1.00 91.38           H  
ATOM    422  N   LEU A  31       0.904   0.758  -6.910  1.00 92.73           N  
ATOM    423  H   LEU A  31      -0.046   1.088  -6.818  1.00 92.73           H  
ATOM    424  CA  LEU A  31       1.926   1.534  -6.267  1.00 92.73           C  
ATOM    425  HA  LEU A  31       2.893   1.227  -6.664  1.00 92.73           H  
ATOM    426  C   LEU A  31       1.885   1.260  -4.761  1.00 92.73           C  
ATOM    427  CB  LEU A  31       1.733   3.017  -6.588  1.00 92.73           C  
ATOM    428  HB2 LEU A  31       2.714   3.465  -6.433  1.00 92.73           H  
ATOM    429  HB3 LEU A  31       1.006   3.415  -5.880  1.00 92.73           H  
ATOM    430  O   LEU A  31       0.837   1.334  -4.115  1.00 92.73           O  
ATOM    431  CG  LEU A  31       1.299   3.424  -8.005  1.00 92.73           C  
ATOM    432  HG  LEU A  31       0.432   2.850  -8.331  1.00 92.73           H  
ATOM    433  CD1 LEU A  31       0.908   4.905  -8.020  1.00 92.73           C  
ATOM    434 HD11 LEU A  31       1.751   5.509  -7.684  1.00 92.73           H  
ATOM    435 HD12 LEU A  31       0.635   5.183  -9.038  1.00 92.73           H  
ATOM    436 HD13 LEU A  31       0.048   5.048  -7.365  1.00 92.73           H  
ATOM    437  CD2 LEU A  31       2.450   3.222  -8.976  1.00 92.73           C  
ATOM    438 HD21 LEU A  31       2.680   2.158  -9.024  1.00 92.73           H  
ATOM    439 HD22 LEU A  31       2.160   3.528  -9.981  1.00 92.73           H  
ATOM    440 HD23 LEU A  31       3.338   3.773  -8.663  1.00 92.73           H  
ATOM    441  N   ARG A  32       3.038   0.956  -4.187  1.00 90.26           N  
ATOM    442  H   ARG A  32       3.856   1.001  -4.778  1.00 90.26           H  
ATOM    443  CA  ARG A  32       3.236   0.676  -2.770  1.00 90.26           C  
ATOM    444  HA  ARG A  32       2.328   0.244  -2.350  1.00 90.26           H  
ATOM    445  C   ARG A  32       3.562   1.959  -2.027  1.00 90.26           C  
ATOM    446  CB  ARG A  32       4.363  -0.349  -2.686  1.00 90.26           C  
ATOM    447  HB2 ARG A  32       5.246   0.068  -3.170  1.00 90.26           H  
ATOM    448  HB3 ARG A  32       4.053  -1.227  -3.253  1.00 90.26           H  
ATOM    449  O   ARG A  32       4.358   2.767  -2.485  1.00 90.26           O  
ATOM    450  CG  ARG A  32       4.739  -0.794  -1.272  1.00 90.26           C  
ATOM    451  HG2 ARG A  32       5.048   0.071  -0.685  1.00 90.26           H  
ATOM    452  HG3 ARG A  32       3.897  -1.294  -0.794  1.00 90.26           H  
ATOM    453  CD  ARG A  32       5.922  -1.752  -1.427  1.00 90.26           C  
ATOM    454  HD2 ARG A  32       5.626  -2.574  -2.080  1.00 90.26           H  
ATOM    455  HD3 ARG A  32       6.742  -1.217  -1.906  1.00 90.26           H  
ATOM    456  NE  ARG A  32       6.381  -2.302  -0.149  1.00 90.26           N  
ATOM    457  HE  ARG A  32       5.735  -2.276   0.627  1.00 90.26           H  
ATOM    458  NH1 ARG A  32       8.161  -3.479  -0.966  1.00 90.26           N  
ATOM    459 HH11 ARG A  32       8.833  -4.227  -0.870  1.00 90.26           H  
ATOM    460 HH12 ARG A  32       7.932  -3.140  -1.890  1.00 90.26           H  
ATOM    461  NH2 ARG A  32       7.617  -3.696   1.164  1.00 90.26           N  
ATOM    462 HH21 ARG A  32       8.271  -4.462   1.235  1.00 90.26           H  
ATOM    463 HH22 ARG A  32       6.905  -3.578   1.870  1.00 90.26           H  
ATOM    464  CZ  ARG A  32       7.388  -3.136   0.015  1.00 90.26           C  
ATOM    465  N   CYS A  33       3.010   2.138  -0.836  1.00 92.74           N  
ATOM    466  H   CYS A  33       2.331   1.461  -0.520  1.00 92.74           H  
ATOM    467  CA  CYS A  33       3.401   3.245   0.033  1.00 92.74           C  
ATOM    468  HA  CYS A  33       3.213   4.197  -0.465  1.00 92.74           H  
ATOM    469  C   CYS A  33       4.908   3.197   0.359  1.00 92.74           C  
ATOM    470  CB  CYS A  33       2.518   3.156   1.280  1.00 92.74           C  
ATOM    471  HB2 CYS A  33       1.475   3.309   1.003  1.00 92.74           H  
ATOM    472  HB3 CYS A  33       2.618   2.171   1.736  1.00 92.74           H  
ATOM    473  O   CYS A  33       5.338   2.282   1.057  1.00 92.74           O  
ATOM    474  SG  CYS A  33       3.022   4.416   2.465  1.00 92.74           S  
ATOM    475  HG  CYS A  33       1.967   4.283   3.274  1.00 92.74           H  
ATOM    476  N   SER A  34       5.716   4.180  -0.063  1.00 89.19           N  
ATOM    477  H   SER A  34       5.375   4.882  -0.704  1.00 89.19           H  
ATOM    478  CA  SER A  34       7.159   4.206   0.242  1.00 89.19           C  
ATOM    479  HA  SER A  34       7.585   3.246  -0.049  1.00 89.19           H  
ATOM    480  C   SER A  34       7.448   4.408   1.741  1.00 89.19           C  
ATOM    481  CB  SER A  34       7.917   5.298  -0.540  1.00 89.19           C  
ATOM    482  HB2 SER A  34       7.726   6.244  -0.033  1.00 89.19           H  
ATOM    483  HB3 SER A  34       8.986   5.096  -0.489  1.00 89.19           H  
ATOM    484  O   SER A  34       8.565   4.154   2.181  1.00 89.19           O  
ATOM    485  OG  SER A  34       7.535   5.443  -1.897  1.00 89.19           O  
ATOM    486  HG  SER A  34       8.263   5.224  -2.484  1.00 89.19           H  
ATOM    487  N   ARG A  35       6.465   4.847   2.552  1.00 86.42           N  
ATOM    488  H   ARG A  35       5.565   5.020   2.126  1.00 86.42           H  
ATOM    489  CA  ARG A  35       6.620   5.027   4.013  1.00 86.42           C  
ATOM    490  HA  ARG A  35       7.627   5.397   4.206  1.00 86.42           H  
ATOM    491  C   ARG A  35       6.548   3.716   4.788  1.00 86.42           C  
ATOM    492  CB  ARG A  35       5.607   6.032   4.589  1.00 86.42           C  
ATOM    493  HB2 ARG A  35       5.276   5.682   5.566  1.00 86.42           H  
ATOM    494  HB3 ARG A  35       4.730   6.086   3.944  1.00 86.42           H  
ATOM    495  O   ARG A  35       7.516   3.339   5.436  1.00 86.42           O  
ATOM    496  CG  ARG A  35       6.196   7.431   4.802  1.00 86.42           C  
ATOM    497  HG2 ARG A  35       7.059   7.355   5.463  1.00 86.42           H  
ATOM    498  HG3 ARG A  35       6.535   7.849   3.854  1.00 86.42           H  
ATOM    499  CD  ARG A  35       5.145   8.335   5.472  1.00 86.42           C  
ATOM    500  HD2 ARG A  35       4.204   8.294   4.923  1.00 86.42           H  
ATOM    501  HD3 ARG A  35       4.956   7.954   6.476  1.00 86.42           H  
ATOM    502  NE  ARG A  35       5.602   9.732   5.568  1.00 86.42           N  
ATOM    503  HE  ARG A  35       6.572   9.916   5.356  1.00 86.42           H  
ATOM    504  NH1 ARG A  35       3.630  10.643   6.334  1.00 86.42           N  
ATOM    505 HH11 ARG A  35       3.084  11.468   6.535  1.00 86.42           H  
ATOM    506 HH12 ARG A  35       3.153   9.768   6.169  1.00 86.42           H  
ATOM    507  NH2 ARG A  35       5.430  11.930   6.157  1.00 86.42           N  
ATOM    508 HH21 ARG A  35       6.408  12.081   5.959  1.00 86.42           H  
ATOM    509 HH22 ARG A  35       4.871  12.683   6.533  1.00 86.42           H  
ATOM    510  CZ  ARG A  35       4.887  10.755   6.014  1.00 86.42           C  
ATOM    511  N   CYS A  36       5.400   3.039   4.764  1.00 87.11           N  
ATOM    512  H   CYS A  36       4.618   3.418   4.251  1.00 87.11           H  
ATOM    513  CA  CYS A  36       5.214   1.795   5.521  1.00 87.11           C  
ATOM    514  HA  CYS A  36       5.933   1.754   6.339  1.00 87.11           H  
ATOM    515  C   CYS A  36       5.446   0.547   4.678  1.00 87.11           C  
ATOM    516  CB  CYS A  36       3.821   1.770   6.139  1.00 87.11           C  
ATOM    517  HB2 CYS A  36       3.760   0.949   6.854  1.00 87.11           H  
ATOM    518  HB3 CYS A  36       3.655   2.706   6.673  1.00 87.11           H  
ATOM    519  O   CYS A  36       5.566  -0.549   5.223  1.00 87.11           O  
ATOM    520  SG  CYS A  36       2.587   1.525   4.836  1.00 87.11           S  
ATOM    521  HG  CYS A  36       1.546   1.369   5.658  1.00 87.11           H  
ATOM    522  N   ARG A  37       5.483   0.692   3.346  1.00 88.28           N  
ATOM    523  H   ARG A  37       5.373   1.614   2.950  1.00 88.28           H  
ATOM    524  CA  ARG A  37       5.785  -0.398   2.426  1.00 88.28           C  
ATOM    525  HA  ARG A  37       5.571  -0.055   1.414  1.00 88.28           H  
ATOM    526  C   ARG A  37       4.862  -1.617   2.618  1.00 88.28           C  
ATOM    527  CB  ARG A  37       7.305  -0.631   2.536  1.00 88.28           C  
ATOM    528  HB2 ARG A  37       7.624  -0.540   3.575  1.00 88.28           H  
ATOM    529  HB3 ARG A  37       7.567  -1.652   2.260  1.00 88.28           H  
ATOM    530  O   ARG A  37       5.277  -2.738   2.340  1.00 88.28           O  
ATOM    531  CG  ARG A  37       8.130   0.339   1.674  1.00 88.28           C  
ATOM    532  HG2 ARG A  37       7.703   0.396   0.673  1.00 88.28           H  
ATOM    533  HG3 ARG A  37       8.103   1.333   2.120  1.00 88.28           H  
ATOM    534  CD  ARG A  37       9.586  -0.134   1.549  1.00 88.28           C  
ATOM    535  HD2 ARG A  37      10.144   0.616   0.988  1.00 88.28           H  
ATOM    536  HD3 ARG A  37       9.596  -1.065   0.983  1.00 88.28           H  
ATOM    537  NE  ARG A  37      10.220  -0.339   2.868  1.00 88.28           N  
ATOM    538  HE  ARG A  37       9.772   0.110   3.654  1.00 88.28           H  
ATOM    539  NH1 ARG A  37      12.034  -1.563   2.170  1.00 88.28           N  
ATOM    540 HH11 ARG A  37      12.894  -2.047   2.381  1.00 88.28           H  
ATOM    541 HH12 ARG A  37      11.792  -1.351   1.213  1.00 88.28           H  
ATOM    542  NH2 ARG A  37      11.724  -1.178   4.350  1.00 88.28           N  
ATOM    543 HH21 ARG A  37      11.208  -0.752   5.106  1.00 88.28           H  
ATOM    544 HH22 ARG A  37      12.574  -1.687   4.550  1.00 88.28           H  
ATOM    545  CZ  ARG A  37      11.319  -1.025   3.121  1.00 88.28           C  
ATOM    546  N   SER A  38       3.623  -1.381   3.051  1.00 86.04           N  
ATOM    547  H   SER A  38       3.404  -0.428   3.306  1.00 86.04           H  
ATOM    548  CA  SER A  38       2.648  -2.428   3.406  1.00 86.04           C  
ATOM    549  HA  SER A  38       3.005  -3.399   3.065  1.00 86.04           H  
ATOM    550  C   SER A  38       1.258  -2.233   2.786  1.00 86.04           C  
ATOM    551  CB  SER A  38       2.507  -2.499   4.931  1.00 86.04           C  
ATOM    552  HB2 SER A  38       2.085  -1.567   5.308  1.00 86.04           H  
ATOM    553  HB3 SER A  38       1.830  -3.315   5.187  1.00 86.04           H  
ATOM    554  O   SER A  38       0.498  -3.190   2.719  1.00 86.04           O  
ATOM    555  OG  SER A  38       3.763  -2.733   5.546  1.00 86.04           O  
ATOM    556  HG  SER A  38       4.333  -1.967   5.450  1.00 86.04           H  
ATOM    557  N   SER A  39       0.937  -1.021   2.322  1.00 89.65           N  
ATOM    558  H   SER A  39       1.625  -0.283   2.372  1.00 89.65           H  
ATOM    559  CA  SER A  39      -0.320  -0.714   1.625  1.00 89.65           C  
ATOM    560  HA  SER A  39      -1.008  -1.556   1.706  1.00 89.65           H  
ATOM    561  C   SER A  39      -0.080  -0.445   0.149  1.00 89.65           C  
ATOM    562  CB  SER A  39      -1.007   0.507   2.221  1.00 89.65           C  
ATOM    563  HB2 SER A  39      -1.800   0.857   1.560  1.00 89.65           H  
ATOM    564  HB3 SER A  39      -0.268   1.305   2.289  1.00 89.65           H  
ATOM    565  O   SER A  39       0.961   0.120  -0.222  1.00 89.65           O  
ATOM    566  OG  SER A  39      -1.571   0.207   3.484  1.00 89.65           O  
ATOM    567  HG  SER A  39      -2.461  -0.096   3.289  1.00 89.65           H  
ATOM    568  N   PHE A  40      -1.071  -0.791  -0.666  1.00 93.89           N  
ATOM    569  H   PHE A  40      -1.936  -1.095  -0.242  1.00 93.89           H  
ATOM    570  CA  PHE A  40      -1.013  -0.717  -2.122  1.00 93.89           C  
ATOM    571  HA  PHE A  40      -0.092  -0.210  -2.408  1.00 93.89           H  
ATOM    572  C   PHE A  40      -2.182   0.095  -2.679  1.00 93.89           C  
ATOM    573  CB  PHE A  40      -0.960  -2.126  -2.728  1.00 93.89           C  
ATOM    574  HB2 PHE A  40      -1.916  -2.620  -2.560  1.00 93.89           H  
ATOM    575  HB3 PHE A  40      -0.814  -2.044  -3.805  1.00 93.89           H  
ATOM    576  O   PHE A  40      -3.323   0.004  -2.226  1.00 93.89           O  
ATOM    577  CG  PHE A  40       0.142  -2.985  -2.146  1.00 93.89           C  
ATOM    578  CD1 PHE A  40       1.475  -2.787  -2.541  1.00 93.89           C  
ATOM    579  HD1 PHE A  40       1.718  -2.064  -3.306  1.00 93.89           H  
ATOM    580  CD2 PHE A  40      -0.158  -3.932  -1.149  1.00 93.89           C  
ATOM    581  HD2 PHE A  40      -1.178  -4.070  -0.822  1.00 93.89           H  
ATOM    582  CE1 PHE A  40       2.496  -3.526  -1.922  1.00 93.89           C  
ATOM    583  HE1 PHE A  40       3.525  -3.400  -2.225  1.00 93.89           H  
ATOM    584  CE2 PHE A  40       0.865  -4.699  -0.567  1.00 93.89           C  
ATOM    585  HE2 PHE A  40       0.626  -5.437   0.185  1.00 93.89           H  
ATOM    586  CZ  PHE A  40       2.195  -4.502  -0.961  1.00 93.89           C  
ATOM    587  HZ  PHE A  40       2.982  -5.109  -0.537  1.00 93.89           H  
ATOM    588  N   TYR A  41      -1.903   0.890  -3.710  1.00 94.73           N  
ATOM    589  H   TYR A  41      -0.941   0.951  -4.013  1.00 94.73           H  
ATOM    590  CA  TYR A  41      -2.870   1.753  -4.377  1.00 94.73           C  
ATOM    591  HA  TYR A  41      -3.871   1.351  -4.215  1.00 94.73           H  
ATOM    592  C   TYR A  41      -2.600   1.802  -5.875  1.00 94.73           C  
ATOM    593  CB  TYR A  41      -2.805   3.167  -3.786  1.00 94.73           C  
ATOM    594  HB2 TYR A  41      -3.508   3.805  -4.322  1.00 94.73           H  
ATOM    595  HB3 TYR A  41      -1.807   3.576  -3.939  1.00 94.73           H  
ATOM    596  O   TYR A  41      -1.467   2.011  -6.277  1.00 94.73           O  
ATOM    597  CG  TYR A  41      -3.148   3.215  -2.314  1.00 94.73           C  
ATOM    598  CD1 TYR A  41      -4.494   3.129  -1.914  1.00 94.73           C  
ATOM    599  HD1 TYR A  41      -5.281   3.047  -2.649  1.00 94.73           H  
ATOM    600  CD2 TYR A  41      -2.123   3.268  -1.349  1.00 94.73           C  
ATOM    601  HD2 TYR A  41      -1.088   3.273  -1.659  1.00 94.73           H  
ATOM    602  CE1 TYR A  41      -4.820   3.096  -0.548  1.00 94.73           C  
ATOM    603  HE1 TYR A  41      -5.846   2.982  -0.233  1.00 94.73           H  
ATOM    604  CE2 TYR A  41      -2.451   3.260   0.020  1.00 94.73           C  
ATOM    605  HE2 TYR A  41      -1.682   3.274   0.778  1.00 94.73           H  
ATOM    606  OH  TYR A  41      -4.094   3.115   1.739  1.00 94.73           O  
ATOM    607  HH  TYR A  41      -5.007   2.910   1.952  1.00 94.73           H  
ATOM    608  CZ  TYR A  41      -3.799   3.159   0.420  1.00 94.73           C  
ATOM    609  N   CYS A  42      -3.626   1.699  -6.724  1.00 93.68           N  
ATOM    610  H   CYS A  42      -4.559   1.520  -6.380  1.00 93.68           H  
ATOM    611  CA  CYS A  42      -3.412   1.795  -8.175  1.00 93.68           C  
ATOM    612  HA  CYS A  42      -2.566   1.163  -8.444  1.00 93.68           H  
ATOM    613  C   CYS A  42      -3.040   3.216  -8.634  1.00 93.68           C  
ATOM    614  CB  CYS A  42      -4.642   1.257  -8.915  1.00 93.68           C  
ATOM    615  HB2 CYS A  42      -4.854   0.242  -8.576  1.00 93.68           H  
ATOM    616  HB3 CYS A  42      -4.406   1.207  -9.978  1.00 93.68           H  
ATOM    617  O   CYS A  42      -2.504   3.409  -9.717  1.00 93.68           O  
ATOM    618  SG  CYS A  42      -6.082   2.331  -8.650  1.00 93.68           S  
ATOM    619  HG  CYS A  42      -5.596   3.400  -9.288  1.00 93.68           H  
ATOM    620  N   CYS A  43      -3.366   4.236  -7.831  1.00 91.66           N  
ATOM    621  H   CYS A  43      -3.779   4.012  -6.937  1.00 91.66           H  
ATOM    622  CA  CYS A  43      -3.065   5.637  -8.111  1.00 91.66           C  
ATOM    623  HA  CYS A  43      -2.145   5.693  -8.693  1.00 91.66           H  
ATOM    624  C   CYS A  43      -2.871   6.423  -6.807  1.00 91.66           C  
ATOM    625  CB  CYS A  43      -4.216   6.277  -8.915  1.00 91.66           C  
ATOM    626  HB2 CYS A  43      -5.143   6.202  -8.347  1.00 91.66           H  
ATOM    627  HB3 CYS A  43      -3.999   7.332  -9.081  1.00 91.66           H  
ATOM    628  O   CYS A  43      -3.479   6.107  -5.780  1.00 91.66           O  
ATOM    629  SG  CYS A  43      -4.478   5.510 -10.541  1.00 91.66           S  
ATOM    630  HG  CYS A  43      -3.358   4.784 -10.589  1.00 91.66           H  
ATOM    631  N   LYS A  44      -2.139   7.544  -6.884  1.00 91.39           N  
ATOM    632  H   LYS A  44      -1.642   7.717  -7.745  1.00 91.39           H  
ATOM    633  CA  LYS A  44      -2.026   8.538  -5.794  1.00 91.39           C  
ATOM    634  HA  LYS A  44      -1.584   8.070  -4.913  1.00 91.39           H  
ATOM    635  C   LYS A  44      -3.381   9.067  -5.324  1.00 91.39           C  
ATOM    636  CB  LYS A  44      -1.123   9.704  -6.231  1.00 91.39           C  
ATOM    637  HB2 LYS A  44      -1.488  10.114  -7.173  1.00 91.39           H  
ATOM    638  HB3 LYS A  44      -1.169  10.487  -5.474  1.00 91.39           H  
ATOM    639  O   LYS A  44      -3.553   9.363  -4.147  1.00 91.39           O  
ATOM    640  CG  LYS A  44       0.342   9.270  -6.384  1.00 91.39           C  
ATOM    641  HG2 LYS A  44       0.405   8.452  -7.103  1.00 91.39           H  
ATOM    642  HG3 LYS A  44       0.704   8.924  -5.416  1.00 91.39           H  
ATOM    643  CD  LYS A  44       1.250  10.409  -6.861  1.00 91.39           C  
ATOM    644  HD2 LYS A  44       1.224  11.222  -6.136  1.00 91.39           H  
ATOM    645  HD3 LYS A  44       0.899  10.769  -7.828  1.00 91.39           H  
ATOM    646  CE  LYS A  44       2.681   9.869  -6.993  1.00 91.39           C  
ATOM    647  HE2 LYS A  44       3.010   9.517  -6.015  1.00 91.39           H  
ATOM    648  HE3 LYS A  44       2.668   9.004  -7.656  1.00 91.39           H  
ATOM    649  NZ  LYS A  44       3.630  10.885  -7.514  1.00 91.39           N  
ATOM    650  HZ1 LYS A  44       3.355  11.194  -8.435  1.00 91.39           H  
ATOM    651  HZ2 LYS A  44       4.551  10.479  -7.593  1.00 91.39           H  
ATOM    652  HZ3 LYS A  44       3.688  11.679  -6.894  1.00 91.39           H  
ATOM    653  N   GLU A  45      -4.362   9.138  -6.222  1.00 93.46           N  
ATOM    654  H   GLU A  45      -4.158   8.928  -7.188  1.00 93.46           H  
ATOM    655  CA  GLU A  45      -5.723   9.545  -5.863  1.00 93.46           C  
ATOM    656  HA  GLU A  45      -5.667  10.505  -5.349  1.00 93.46           H  
ATOM    657  C   GLU A  45      -6.387   8.551  -4.904  1.00 93.46           C  
ATOM    658  CB  GLU A  45      -6.565   9.693  -7.143  1.00 93.46           C  
ATOM    659  HB2 GLU A  45      -5.957  10.148  -7.925  1.00 93.46           H  
ATOM    660  HB3 GLU A  45      -6.870   8.707  -7.495  1.00 93.46           H  
ATOM    661  O   GLU A  45      -7.114   8.943  -3.995  1.00 93.46           O  
ATOM    662  CG  GLU A  45      -7.810  10.565  -6.918  1.00 93.46           C  
ATOM    663  HG2 GLU A  45      -8.447  10.100  -6.166  1.00 93.46           H  
ATOM    664  HG3 GLU A  45      -8.373  10.626  -7.850  1.00 93.46           H  
ATOM    665  CD  GLU A  45      -7.396  11.974  -6.471  1.00 93.46           C  
ATOM    666  OE1 GLU A  45      -6.635  12.626  -7.220  1.00 93.46           O  
ATOM    667  OE2 GLU A  45      -7.626  12.342  -5.295  1.00 93.46           O  
ATOM    668  N   HIS A  46      -6.118   7.254  -5.065  1.00 95.48           N  
ATOM    669  H   HIS A  46      -5.441   6.965  -5.756  1.00 95.48           H  
ATOM    670  CA  HIS A  46      -6.693   6.242  -4.186  1.00 95.48           C  
ATOM    671  HA  HIS A  46      -7.731   6.521  -4.003  1.00 95.48           H  
ATOM    672  C   HIS A  46      -6.019   6.229  -2.822  1.00 95.48           C  
ATOM    673  CB  HIS A  46      -6.667   4.869  -4.856  1.00 95.48           C  
ATOM    674  HB2 HIS A  46      -5.672   4.665  -5.252  1.00 95.48           H  
ATOM    675  HB3 HIS A  46      -6.881   4.120  -4.093  1.00 95.48           H  
ATOM    676  O   HIS A  46      -6.701   6.175  -1.801  1.00 95.48           O  
ATOM    677  CG  HIS A  46      -7.684   4.708  -5.956  1.00 95.48           C  
ATOM    678  CD2 HIS A  46      -8.412   5.688  -6.579  1.00 95.48           C  
ATOM    679  HD2 HIS A  46      -8.368   6.749  -6.383  1.00 95.48           H  
ATOM    680  ND1 HIS A  46      -8.081   3.516  -6.506  1.00 95.48           N  
ATOM    681  HD1 HIS A  46      -7.711   2.601  -6.289  1.00 95.48           H  
ATOM    682  CE1 HIS A  46      -8.995   3.775  -7.453  1.00 95.48           C  
ATOM    683  HE1 HIS A  46      -9.468   3.047  -8.095  1.00 95.48           H  
ATOM    684  NE2 HIS A  46      -9.238   5.085  -7.525  1.00 95.48           N  
ATOM    685  N   GLN A  47      -4.696   6.392  -2.813  1.00 92.99           N  
ATOM    686  H   GLN A  47      -4.201   6.401  -3.694  1.00 92.99           H  
ATOM    687  CA  GLN A  47      -3.939   6.604  -1.587  1.00 92.99           C  
ATOM    688  HA  GLN A  47      -4.060   5.738  -0.936  1.00 92.99           H  
ATOM    689  C   GLN A  47      -4.443   7.842  -0.834  1.00 92.99           C  
ATOM    690  CB  GLN A  47      -2.465   6.752  -1.957  1.00 92.99           C  
ATOM    691  HB2 GLN A  47      -2.173   5.941  -2.624  1.00 92.99           H  
ATOM    692  HB3 GLN A  47      -2.355   7.691  -2.498  1.00 92.99           H  
ATOM    693  O   GLN A  47      -4.622   7.770   0.373  1.00 92.99           O  
ATOM    694  CG  GLN A  47      -1.534   6.731  -0.732  1.00 92.99           C  
ATOM    695  HG2 GLN A  47      -1.375   5.701  -0.413  1.00 92.99           H  
ATOM    696  HG3 GLN A  47      -1.984   7.262   0.106  1.00 92.99           H  
ATOM    697  CD  GLN A  47      -0.186   7.373  -1.030  1.00 92.99           C  
ATOM    698  NE2 GLN A  47       0.837   7.069  -0.274  1.00 92.99           N  
ATOM    699 HE21 GLN A  47       1.690   7.556  -0.506  1.00 92.99           H  
ATOM    700 HE22 GLN A  47       0.770   6.383   0.465  1.00 92.99           H  
ATOM    701  OE1 GLN A  47      -0.031   8.173  -1.939  1.00 92.99           O  
ATOM    702  N   ARG A  48      -4.730   8.962  -1.523  1.00 92.71           N  
ATOM    703  H   ARG A  48      -4.503   8.977  -2.507  1.00 92.71           H  
ATOM    704  CA  ARG A  48      -5.288  10.185  -0.912  1.00 92.71           C  
ATOM    705  HA  ARG A  48      -4.640  10.504  -0.096  1.00 92.71           H  
ATOM    706  C   ARG A  48      -6.645   9.957  -0.269  1.00 92.71           C  
ATOM    707  CB  ARG A  48      -5.376  11.316  -1.952  1.00 92.71           C  
ATOM    708  HB2 ARG A  48      -6.061  11.028  -2.750  1.00 92.71           H  
ATOM    709  HB3 ARG A  48      -4.393  11.465  -2.399  1.00 92.71           H  
ATOM    710  O   ARG A  48      -6.883  10.442   0.835  1.00 92.71           O  
ATOM    711  CG  ARG A  48      -5.880  12.633  -1.320  1.00 92.71           C  
ATOM    712  HG2 ARG A  48      -5.276  12.916  -0.458  1.00 92.71           H  
ATOM    713  HG3 ARG A  48      -6.901  12.489  -0.965  1.00 92.71           H  
ATOM    714  CD  ARG A  48      -5.919  13.794  -2.312  1.00 92.71           C  
ATOM    715  HD2 ARG A  48      -6.298  14.678  -1.799  1.00 92.71           H  
ATOM    716  HD3 ARG A  48      -6.639  13.546  -3.092  1.00 92.71           H  
ATOM    717  NE  ARG A  48      -4.592  14.106  -2.880  1.00 92.71           N  
ATOM    718  HE  ARG A  48      -3.857  14.357  -2.235  1.00 92.71           H  
ATOM    719  NH1 ARG A  48      -5.132  13.663  -5.076  1.00 92.71           N  
ATOM    720 HH11 ARG A  48      -6.055  13.320  -4.852  1.00 92.71           H  
ATOM    721 HH12 ARG A  48      -4.973  13.640  -6.073  1.00 92.71           H  
ATOM    722  NH2 ARG A  48      -3.111  14.459  -4.567  1.00 92.71           N  
ATOM    723 HH21 ARG A  48      -2.926  14.460  -5.560  1.00 92.71           H  
ATOM    724 HH22 ARG A  48      -2.423  14.780  -3.901  1.00 92.71           H  
ATOM    725  CZ  ARG A  48      -4.289  14.071  -4.168  1.00 92.71           C  
ATOM    726  N   GLN A  49      -7.529   9.251  -0.961  1.00 93.84           N  
ATOM    727  H   GLN A  49      -7.271   8.921  -1.880  1.00 93.84           H  
ATOM    728  CA  GLN A  49      -8.877   8.985  -0.468  1.00 93.84           C  
ATOM    729  HA  GLN A  49      -9.330   9.920  -0.138  1.00 93.84           H  
ATOM    730  C   GLN A  49      -8.857   8.049   0.746  1.00 93.84           C  
ATOM    731  CB  GLN A  49      -9.719   8.418  -1.611  1.00 93.84           C  
ATOM    732  HB2 GLN A  49      -9.158   7.622  -2.101  1.00 93.84           H  
ATOM    733  HB3 GLN A  49     -10.640   7.998  -1.207  1.00 93.84           H  
ATOM    734  O   GLN A  49      -9.500   8.346   1.752  1.00 93.84           O  
ATOM    735  CG  GLN A  49     -10.090   9.501  -2.633  1.00 93.84           C  
ATOM    736  HG2 GLN A  49      -9.202  10.039  -2.966  1.00 93.84           H  
ATOM    737  HG3 GLN A  49     -10.768  10.218  -2.170  1.00 93.84           H  
ATOM    738  CD  GLN A  49     -10.777   8.887  -3.840  1.00 93.84           C  
ATOM    739  NE2 GLN A  49     -10.021   8.374  -4.783  1.00 93.84           N  
ATOM    740 HE21 GLN A  49     -10.503   7.981  -5.579  1.00 93.84           H  
ATOM    741 HE22 GLN A  49      -9.023   8.517  -4.725  1.00 93.84           H  
ATOM    742  OE1 GLN A  49     -11.989   8.838  -3.935  1.00 93.84           O  
ATOM    743  N   ASP A  50      -8.063   6.976   0.696  1.00 92.93           N  
ATOM    744  H   ASP A  50      -7.564   6.767  -0.156  1.00 92.93           H  
ATOM    745  CA  ASP A  50      -7.915   6.041   1.818  1.00 92.93           C  
ATOM    746  HA  ASP A  50      -8.882   5.947   2.312  1.00 92.93           H  
ATOM    747  C   ASP A  50      -6.919   6.547   2.882  1.00 92.93           C  
ATOM    748  CB  ASP A  50      -7.558   4.650   1.282  1.00 92.93           C  
ATOM    749  HB2 ASP A  50      -8.199   4.413   0.433  1.00 92.93           H  
ATOM    750  HB3 ASP A  50      -6.528   4.694   0.930  1.00 92.93           H  
ATOM    751  O   ASP A  50      -6.865   5.981   3.969  1.00 92.93           O  
ATOM    752  CG  ASP A  50      -7.709   3.526   2.322  1.00 92.93           C  
ATOM    753  OD1 ASP A  50      -6.671   2.940   2.691  1.00 92.93           O  
ATOM    754  OD2 ASP A  50      -8.847   3.199   2.741  1.00 92.93           O  
ATOM    755  N   TRP A  51      -6.196   7.658   2.650  1.00 92.23           N  
ATOM    756  H   TRP A  51      -6.201   8.014   1.704  1.00 92.23           H  
ATOM    757  CA  TRP A  51      -5.180   8.214   3.566  1.00 92.23           C  
ATOM    758  HA  TRP A  51      -4.326   7.537   3.576  1.00 92.23           H  
ATOM    759  C   TRP A  51      -5.692   8.367   4.991  1.00 92.23           C  
ATOM    760  CB  TRP A  51      -4.682   9.595   3.111  1.00 92.23           C  
ATOM    761  HB2 TRP A  51      -4.345   9.524   2.077  1.00 92.23           H  
ATOM    762  HB3 TRP A  51      -5.521  10.291   3.125  1.00 92.23           H  
ATOM    763  O   TRP A  51      -4.961   8.139   5.945  1.00 92.23           O  
ATOM    764  CG  TRP A  51      -3.562  10.180   3.938  1.00 92.23           C  
ATOM    765  CD1 TRP A  51      -3.577  11.391   4.546  1.00 92.23           C  
ATOM    766  HD1 TRP A  51      -4.385  12.104   4.479  1.00 92.23           H  
ATOM    767  CD2 TRP A  51      -2.276   9.583   4.307  1.00 92.23           C  
ATOM    768  CE2 TRP A  51      -1.592  10.475   5.187  1.00 92.23           C  
ATOM    769  CE3 TRP A  51      -1.627   8.368   4.007  1.00 92.23           C  
ATOM    770  HE3 TRP A  51      -2.105   7.695   3.310  1.00 92.23           H  
ATOM    771  NE1 TRP A  51      -2.414  11.574   5.273  1.00 92.23           N  
ATOM    772  HE1 TRP A  51      -2.189  12.411   5.791  1.00 92.23           H  
ATOM    773  CH2 TRP A  51       0.222   8.913   5.512  1.00 92.23           C  
ATOM    774  HH2 TRP A  51       1.154   8.635   5.982  1.00 92.23           H  
ATOM    775  CZ2 TRP A  51      -0.366  10.158   5.785  1.00 92.23           C  
ATOM    776  HZ2 TRP A  51       0.105  10.862   6.455  1.00 92.23           H  
ATOM    777  CZ3 TRP A  51      -0.398   8.031   4.613  1.00 92.23           C  
ATOM    778  HZ3 TRP A  51       0.086   7.090   4.396  1.00 92.23           H  
ATOM    779  N   LYS A  52      -6.971   8.713   5.152  1.00 90.23           N  
ATOM    780  H   LYS A  52      -7.523   8.812   4.312  1.00 90.23           H  
ATOM    781  CA  LYS A  52      -7.611   8.843   6.467  1.00 90.23           C  
ATOM    782  HA  LYS A  52      -7.080   9.600   7.046  1.00 90.23           H  
ATOM    783  C   LYS A  52      -7.539   7.553   7.292  1.00 90.23           C  
ATOM    784  CB  LYS A  52      -9.071   9.266   6.283  1.00 90.23           C  
ATOM    785  HB2 LYS A  52      -9.583   8.537   5.656  1.00 90.23           H  
ATOM    786  HB3 LYS A  52      -9.553   9.274   7.261  1.00 90.23           H  
ATOM    787  O   LYS A  52      -7.377   7.638   8.505  1.00 90.23           O  
ATOM    788  CG  LYS A  52      -9.201  10.661   5.656  1.00 90.23           C  
ATOM    789  HG2 LYS A  52      -8.784  10.658   4.649  1.00 90.23           H  
ATOM    790  HG3 LYS A  52      -8.657  11.383   6.266  1.00 90.23           H  
ATOM    791  CD  LYS A  52     -10.678  11.060   5.590  1.00 90.23           C  
ATOM    792  HD2 LYS A  52     -11.210  10.346   4.962  1.00 90.23           H  
ATOM    793  HD3 LYS A  52     -11.100  11.033   6.594  1.00 90.23           H  
ATOM    794  CE  LYS A  52     -10.828  12.469   5.008  1.00 90.23           C  
ATOM    795  HE2 LYS A  52     -10.241  13.161   5.612  1.00 90.23           H  
ATOM    796  HE3 LYS A  52     -10.417  12.470   3.999  1.00 90.23           H  
ATOM    797  NZ  LYS A  52     -12.252  12.888   4.984  1.00 90.23           N  
ATOM    798  HZ1 LYS A  52     -12.791  12.250   4.416  1.00 90.23           H  
ATOM    799  HZ2 LYS A  52     -12.347  13.813   4.590  1.00 90.23           H  
ATOM    800  HZ3 LYS A  52     -12.644  12.889   5.914  1.00 90.23           H  
ATOM    801  N   LYS A  53      -7.646   6.394   6.637  1.00 91.37           N  
ATOM    802  H   LYS A  53      -7.704   6.439   5.630  1.00 91.37           H  
ATOM    803  CA  LYS A  53      -7.500   5.060   7.228  1.00 91.37           C  
ATOM    804  HA  LYS A  53      -7.810   5.084   8.273  1.00 91.37           H  
ATOM    805  C   LYS A  53      -6.036   4.620   7.198  1.00 91.37           C  
ATOM    806  CB  LYS A  53      -8.405   4.093   6.449  1.00 91.37           C  
ATOM    807  HB2 LYS A  53      -7.989   3.946   5.453  1.00 91.37           H  
ATOM    808  HB3 LYS A  53      -9.391   4.544   6.330  1.00 91.37           H  
ATOM    809  O   LYS A  53      -5.504   4.193   8.218  1.00 91.37           O  
ATOM    810  CG  LYS A  53      -8.589   2.738   7.152  1.00 91.37           C  
ATOM    811  HG2 LYS A  53      -9.205   2.885   8.040  1.00 91.37           H  
ATOM    812  HG3 LYS A  53      -7.625   2.337   7.466  1.00 91.37           H  
ATOM    813  CD  LYS A  53      -9.278   1.729   6.221  1.00 91.37           C  
ATOM    814  HD2 LYS A  53      -9.669   0.899   6.809  1.00 91.37           H  
ATOM    815  HD3 LYS A  53     -10.102   2.217   5.700  1.00 91.37           H  
ATOM    816  CE  LYS A  53      -8.251   1.189   5.215  1.00 91.37           C  
ATOM    817  HE2 LYS A  53      -7.591   0.479   5.714  1.00 91.37           H  
ATOM    818  HE3 LYS A  53      -7.629   2.012   4.862  1.00 91.37           H  
ATOM    819  NZ  LYS A  53      -8.867   0.580   4.022  1.00 91.37           N  
ATOM    820  HZ1 LYS A  53      -9.583  -0.100   4.237  1.00 91.37           H  
ATOM    821  HZ2 LYS A  53      -9.225   1.330   3.449  1.00 91.37           H  
ATOM    822  HZ3 LYS A  53      -8.143   0.168   3.452  1.00 91.37           H  
ATOM    823  N   HIS A  54      -5.365   4.806   6.062  1.00 91.35           N  
ATOM    824  H   HIS A  54      -5.880   5.119   5.252  1.00 91.35           H  
ATOM    825  CA  HIS A  54      -3.978   4.405   5.868  1.00 91.35           C  
ATOM    826  HA  HIS A  54      -3.914   3.326   6.008  1.00 91.35           H  
ATOM    827  C   HIS A  54      -3.017   5.075   6.843  1.00 91.35           C  
ATOM    828  CB  HIS A  54      -3.540   4.734   4.447  1.00 91.35           C  
ATOM    829  HB2 HIS A  54      -4.279   4.322   3.759  1.00 91.35           H  
ATOM    830  HB3 HIS A  54      -3.521   5.816   4.323  1.00 91.35           H  
ATOM    831  O   HIS A  54      -2.154   4.407   7.388  1.00 91.35           O  
ATOM    832  CG  HIS A  54      -2.162   4.201   4.147  1.00 91.35           C  
ATOM    833  CD2 HIS A  54      -1.120   4.871   3.569  1.00 91.35           C  
ATOM    834  HD2 HIS A  54      -1.166   5.859   3.136  1.00 91.35           H  
ATOM    835  ND1 HIS A  54      -1.695   2.958   4.478  1.00 91.35           N  
ATOM    836  HD1 HIS A  54      -2.255   2.141   4.674  1.00 91.35           H  
ATOM    837  CE1 HIS A  54      -0.401   2.907   4.159  1.00 91.35           C  
ATOM    838  HE1 HIS A  54       0.184   2.003   4.238  1.00 91.35           H  
ATOM    839  NE2 HIS A  54       0.006   4.047   3.583  1.00 91.35           N  
ATOM    840  N   LYS A  55      -3.169   6.371   7.133  1.00 87.44           N  
ATOM    841  H   LYS A  55      -3.885   6.891   6.647  1.00 87.44           H  
ATOM    842  CA  LYS A  55      -2.272   7.103   8.039  1.00 87.44           C  
ATOM    843  HA  LYS A  55      -1.266   7.067   7.622  1.00 87.44           H  
ATOM    844  C   LYS A  55      -2.184   6.490   9.438  1.00 87.44           C  
ATOM    845  CB  LYS A  55      -2.683   8.579   8.113  1.00 87.44           C  
ATOM    846  HB2 LYS A  55      -1.854   9.131   8.557  1.00 87.44           H  
ATOM    847  HB3 LYS A  55      -2.831   8.963   7.104  1.00 87.44           H  
ATOM    848  O   LYS A  55      -1.177   6.672  10.109  1.00 87.44           O  
ATOM    849  CG  LYS A  55      -3.945   8.828   8.955  1.00 87.44           C  
ATOM    850  HG2 LYS A  55      -3.761   8.498   9.977  1.00 87.44           H  
ATOM    851  HG3 LYS A  55      -4.794   8.274   8.554  1.00 87.44           H  
ATOM    852  CD  LYS A  55      -4.263  10.322   8.989  1.00 87.44           C  
ATOM    853  HD2 LYS A  55      -4.722  10.625   8.047  1.00 87.44           H  
ATOM    854  HD3 LYS A  55      -3.330  10.871   9.114  1.00 87.44           H  
ATOM    855  CE  LYS A  55      -5.185  10.633  10.171  1.00 87.44           C  
ATOM    856  HE2 LYS A  55      -4.855  10.041  11.025  1.00 87.44           H  
ATOM    857  HE3 LYS A  55      -6.201  10.326   9.925  1.00 87.44           H  
ATOM    858  NZ  LYS A  55      -5.113  12.074  10.517  1.00 87.44           N  
ATOM    859  HZ1 LYS A  55      -5.392  12.653   9.737  1.00 87.44           H  
ATOM    860  HZ2 LYS A  55      -5.679  12.289  11.325  1.00 87.44           H  
ATOM    861  HZ3 LYS A  55      -4.159  12.326  10.732  1.00 87.44           H  
ATOM    862  N   LEU A  56      -3.226   5.769   9.862  1.00 87.72           N  
ATOM    863  H   LEU A  56      -3.992   5.620   9.220  1.00 87.72           H  
ATOM    864  CA  LEU A  56      -3.277   5.077  11.151  1.00 87.72           C  
ATOM    865  HA  LEU A  56      -2.958   5.755  11.942  1.00 87.72           H  
ATOM    866  C   LEU A  56      -2.327   3.873  11.185  1.00 87.72           C  
ATOM    867  CB  LEU A  56      -4.720   4.613  11.427  1.00 87.72           C  
ATOM    868  HB2 LEU A  56      -4.748   4.153  12.415  1.00 87.72           H  
ATOM    869  HB3 LEU A  56      -4.975   3.835  10.707  1.00 87.72           H  
ATOM    870  O   LEU A  56      -1.796   3.548  12.238  1.00 87.72           O  
ATOM    871  CG  LEU A  56      -5.796   5.713  11.364  1.00 87.72           C  
ATOM    872  HG  LEU A  56      -5.760   6.209  10.394  1.00 87.72           H  
ATOM    873  CD1 LEU A  56      -7.183   5.093  11.520  1.00 87.72           C  
ATOM    874 HD11 LEU A  56      -7.268   4.607  12.492  1.00 87.72           H  
ATOM    875 HD12 LEU A  56      -7.945   5.866  11.430  1.00 87.72           H  
ATOM    876 HD13 LEU A  56      -7.339   4.353  10.735  1.00 87.72           H  
ATOM    877  CD2 LEU A  56      -5.602   6.765  12.459  1.00 87.72           C  
ATOM    878 HD21 LEU A  56      -5.611   6.285  13.438  1.00 87.72           H  
ATOM    879 HD22 LEU A  56      -4.649   7.275  12.320  1.00 87.72           H  
ATOM    880 HD23 LEU A  56      -6.408   7.497  12.410  1.00 87.72           H  
ATOM    881  N   VAL A  57      -2.103   3.234  10.032  1.00 83.71           N  
ATOM    882  H   VAL A  57      -2.576   3.571   9.206  1.00 83.71           H  
ATOM    883  CA  VAL A  57      -1.190   2.090   9.868  1.00 83.71           C  
ATOM    884  HA  VAL A  57      -0.925   1.706  10.853  1.00 83.71           H  
ATOM    885  C   VAL A  57       0.131   2.479   9.201  1.00 83.71           C  
ATOM    886  CB  VAL A  57      -1.866   0.935   9.103  1.00 83.71           C  
ATOM    887  HB  VAL A  57      -1.159   0.107   9.049  1.00 83.71           H  
ATOM    888  O   VAL A  57       1.122   1.771   9.321  1.00 83.71           O  
ATOM    889  CG1 VAL A  57      -3.115   0.439   9.842  1.00 83.71           C  
ATOM    890 HG11 VAL A  57      -3.886   1.210   9.861  1.00 83.71           H  
ATOM    891 HG12 VAL A  57      -3.508  -0.445   9.340  1.00 83.71           H  
ATOM    892 HG13 VAL A  57      -2.851   0.171  10.864  1.00 83.71           H  
ATOM    893  CG2 VAL A  57      -2.280   1.297   7.670  1.00 83.71           C  
ATOM    894 HG21 VAL A  57      -3.092   2.024   7.688  1.00 83.71           H  
ATOM    895 HG22 VAL A  57      -1.431   1.696   7.115  1.00 83.71           H  
ATOM    896 HG23 VAL A  57      -2.628   0.400   7.159  1.00 83.71           H  
ATOM    897  N   CYS A  58       0.179   3.625   8.519  1.00 85.38           N  
ATOM    898  H   CYS A  58      -0.691   4.126   8.411  1.00 85.38           H  
ATOM    899  CA  CYS A  58       1.353   4.161   7.840  1.00 85.38           C  
ATOM    900  HA  CYS A  58       1.853   3.316   7.368  1.00 85.38           H  
ATOM    901  C   CYS A  58       2.364   4.801   8.807  1.00 85.38           C  
ATOM    902  CB  CYS A  58       0.909   5.133   6.738  1.00 85.38           C  
ATOM    903  HB2 CYS A  58       0.558   6.057   7.197  1.00 85.38           H  
ATOM    904  HB3 CYS A  58       0.094   4.689   6.165  1.00 85.38           H  
ATOM    905  O   CYS A  58       3.253   5.536   8.367  1.00 85.38           O  
ATOM    906  SG  CYS A  58       2.292   5.501   5.622  1.00 85.38           S  
ATOM    907  HG  CYS A  58       3.149   5.802   6.601  1.00 85.38           H  
ATOM    908  N   GLN A  59       2.252   4.546  10.115  1.00 70.18           N  
ATOM    909  H   GLN A  59       1.549   3.888  10.418  1.00 70.18           H  
ATOM    910  CA  GLN A  59       3.316   4.878  11.054  1.00 70.18           C  
ATOM    911  HA  GLN A  59       3.385   5.963  11.131  1.00 70.18           H  
ATOM    912  C   GLN A  59       4.615   4.322  10.461  1.00 70.18           C  
ATOM    913  CB  GLN A  59       2.971   4.295  12.433  1.00 70.18           C  
ATOM    914  HB2 GLN A  59       1.951   4.589  12.681  1.00 70.18           H  
ATOM    915  HB3 GLN A  59       3.017   3.207  12.398  1.00 70.18           H  
ATOM    916  O   GLN A  59       4.680   3.138  10.124  1.00 70.18           O  
ATOM    917  CG  GLN A  59       3.906   4.819  13.534  1.00 70.18           C  
ATOM    918  HG2 GLN A  59       3.957   5.906  13.473  1.00 70.18           H  
ATOM    919  HG3 GLN A  59       4.908   4.419  13.378  1.00 70.18           H  
ATOM    920  CD  GLN A  59       3.438   4.447  14.940  1.00 70.18           C  
ATOM    921  NE2 GLN A  59       4.091   4.942  15.969  1.00 70.18           N  
ATOM    922 HE21 GLN A  59       4.900   5.533  15.845  1.00 70.18           H  
ATOM    923 HE22 GLN A  59       3.766   4.632  16.874  1.00 70.18           H  
ATOM    924  OE1 GLN A  59       2.482   3.723  15.154  1.00 70.18           O  
ATOM    925  N   GLY A  60       5.586   5.203  10.186  1.00 61.51           N  
ATOM    926  H   GLY A  60       5.463   6.168  10.458  1.00 61.51           H  
ATOM    927  CA  GLY A  60       6.826   4.809   9.517  1.00 61.51           C  
ATOM    928  HA2 GLY A  60       7.552   5.621   9.563  1.00 61.51           H  
ATOM    929  HA3 GLY A  60       6.616   4.569   8.474  1.00 61.51           H  
ATOM    930  C   GLY A  60       7.417   3.584  10.211  1.00 61.51           C  
ATOM    931  O   GLY A  60       7.225   3.427  11.418  1.00 61.51           O  
ATOM    932  N   SER A  61       8.109   2.710   9.472  1.00 53.39           N  
ATOM    933  H   SER A  61       8.206   2.866   8.479  1.00 53.39           H  
ATOM    934  CA  SER A  61       8.615   1.438  10.017  1.00 53.39           C  
ATOM    935  HA  SER A  61       7.754   0.828  10.292  1.00 53.39           H  
ATOM    936  C   SER A  61       9.470   1.573  11.290  1.00 53.39           C  
ATOM    937  CB  SER A  61       9.425   0.673   8.964  1.00 53.39           C  
ATOM    938  HB2 SER A  61      10.311   1.251   8.701  1.00 53.39           H  
ATOM    939  HB3 SER A  61       9.745  -0.281   9.383  1.00 53.39           H  
ATOM    940  O   SER A  61       9.731   0.560  11.924  1.00 53.39           O  
ATOM    941  OG  SER A  61       8.663   0.424   7.794  1.00 53.39           O  
ATOM    942  HG  SER A  61       7.927  -0.142   8.035  1.00 53.39           H  
ATOM    943  N   GLU A  62       9.874   2.779  11.703  1.00 50.39           N  
ATOM    944  H   GLU A  62       9.626   3.584  11.147  1.00 50.39           H  
ATOM    945  CA  GLU A  62      10.413   3.045  13.044  1.00 50.39           C  
ATOM    946  HA  GLU A  62      11.376   2.550  13.166  1.00 50.39           H  
ATOM    947  C   GLU A  62       9.486   2.550  14.166  1.00 50.39           C  
ATOM    948  CB  GLU A  62      10.593   4.560  13.233  1.00 50.39           C  
ATOM    949  HB2 GLU A  62       9.632   5.053  13.080  1.00 50.39           H  
ATOM    950  HB3 GLU A  62      10.910   4.748  14.259  1.00 50.39           H  
ATOM    951  O   GLU A  62       9.933   1.894  15.101  1.00 50.39           O  
ATOM    952  CG  GLU A  62      11.622   5.183  12.288  1.00 50.39           C  
ATOM    953  HG2 GLU A  62      12.599   4.739  12.477  1.00 50.39           H  
ATOM    954  HG3 GLU A  62      11.348   4.970  11.255  1.00 50.39           H  
ATOM    955  CD  GLU A  62      11.674   6.699  12.503  1.00 50.39           C  
ATOM    956  OE1 GLU A  62      12.458   7.136  13.372  1.00 50.39           O  
ATOM    957  OE2 GLU A  62      10.902   7.395  11.802  1.00 50.39           O  
ATOM    958  N   GLY A  63       8.187   2.856  14.077  1.00 47.81           N  
ATOM    959  H   GLY A  63       7.871   3.317  13.236  1.00 47.81           H  
ATOM    960  CA  GLY A  63       7.213   2.596  15.139  1.00 47.81           C  
ATOM    961  HA2 GLY A  63       6.310   3.171  14.938  1.00 47.81           H  
ATOM    962  HA3 GLY A  63       7.629   2.922  16.093  1.00 47.81           H  
ATOM    963  C   GLY A  63       6.810   1.131  15.277  1.00 47.81           C  
ATOM    964  O   GLY A  63       6.224   0.761  16.291  1.00 47.81           O  
ATOM    965  N   ALA A  64       7.191   0.272  14.328  1.00 45.01           N  
ATOM    966  H   ALA A  64       7.747   0.630  13.564  1.00 45.01           H  
ATOM    967  CA  ALA A  64       7.194  -1.168  14.545  1.00 45.01           C  
ATOM    968  HA  ALA A  64       6.280  -1.432  15.076  1.00 45.01           H  
ATOM    969  C   ALA A  64       8.362  -1.566  15.466  1.00 45.01           C  
ATOM    970  CB  ALA A  64       7.165  -1.909  13.204  1.00 45.01           C  
ATOM    971  HB1 ALA A  64       6.301  -1.588  12.623  1.00 45.01           H  
ATOM    972  HB2 ALA A  64       7.097  -2.983  13.380  1.00 45.01           H  
ATOM    973  HB3 ALA A  64       8.077  -1.696  12.646  1.00 45.01           H  
ATOM    974  O   ALA A  64       9.047  -2.560  15.235  1.00 45.01           O  
ATOM    975  N   LEU A  65       8.526  -0.852  16.584  1.00 40.04           N  
ATOM    976  H   LEU A  65       7.962  -0.020  16.675  1.00 40.04           H  
ATOM    977  CA  LEU A  65       8.891  -1.492  17.833  1.00 40.04           C  
ATOM    978  HA  LEU A  65       9.804  -2.071  17.698  1.00 40.04           H  
ATOM    979  C   LEU A  65       7.750  -2.461  18.160  1.00 40.04           C  
ATOM    980  CB  LEU A  65       9.106  -0.450  18.948  1.00 40.04           C  
ATOM    981  HB2 LEU A  65       8.178   0.104  19.084  1.00 40.04           H  
ATOM    982  HB3 LEU A  65       9.313  -0.984  19.876  1.00 40.04           H  
ATOM    983  O   LEU A  65       6.943  -2.250  19.062  1.00 40.04           O  
ATOM    984  CG  LEU A  65      10.240   0.561  18.714  1.00 40.04           C  
ATOM    985  HG  LEU A  65      10.051   1.116  17.795  1.00 40.04           H  
ATOM    986  CD1 LEU A  65      10.263   1.553  19.878  1.00 40.04           C  
ATOM    987 HD11 LEU A  65      11.049   2.291  19.716  1.00 40.04           H  
ATOM    988 HD12 LEU A  65       9.305   2.070  19.937  1.00 40.04           H  
ATOM    989 HD13 LEU A  65      10.443   1.028  20.816  1.00 40.04           H  
ATOM    990  CD2 LEU A  65      11.613  -0.107  18.624  1.00 40.04           C  
ATOM    991 HD21 LEU A  65      11.804  -0.698  19.520  1.00 40.04           H  
ATOM    992 HD22 LEU A  65      12.383   0.657  18.521  1.00 40.04           H  
ATOM    993 HD23 LEU A  65      11.653  -0.748  17.743  1.00 40.04           H  
ATOM    994  N   GLY A  66       7.681  -3.569  17.420  1.00 42.27           N  
ATOM    995  H   GLY A  66       8.318  -3.633  16.638  1.00 42.27           H  
ATOM    996  CA  GLY A  66       7.255  -4.799  18.036  1.00 42.27           C  
ATOM    997  HA2 GLY A  66       6.217  -4.733  18.360  1.00 42.27           H  
ATOM    998  HA3 GLY A  66       7.391  -5.639  17.354  1.00 42.27           H  
ATOM    999  C   GLY A  66       8.188  -4.945  19.223  1.00 42.27           C  
ATOM   1000  O   GLY A  66       9.350  -5.310  19.051  1.00 42.27           O  
ATOM   1001  N   HIS A  67       7.700  -4.597  20.415  1.00 42.62           N  
ATOM   1002  H   HIS A  67       6.815  -4.110  20.425  1.00 42.62           H  
ATOM   1003  CA  HIS A  67       8.288  -4.969  21.694  1.00 42.62           C  
ATOM   1004  HA  HIS A  67       9.347  -4.711  21.692  1.00 42.62           H  
ATOM   1005  C   HIS A  67       8.178  -6.501  21.813  1.00 42.62           C  
ATOM   1006  CB  HIS A  67       7.601  -4.204  22.844  1.00 42.62           C  
ATOM   1007  HB2 HIS A  67       6.527  -4.155  22.664  1.00 42.62           H  
ATOM   1008  HB3 HIS A  67       7.744  -4.765  23.767  1.00 42.62           H  
ATOM   1009  O   HIS A  67       7.551  -7.046  22.709  1.00 42.62           O  
ATOM   1010  CG  HIS A  67       8.129  -2.811  23.103  1.00 42.62           C  
ATOM   1011  CD2 HIS A  67       7.981  -1.695  22.321  1.00 42.62           C  
ATOM   1012  HD2 HIS A  67       7.466  -1.644  21.373  1.00 42.62           H  
ATOM   1013  ND1 HIS A  67       8.793  -2.413  24.243  1.00 42.62           N  
ATOM   1014  HD1 HIS A  67       9.029  -3.002  25.029  1.00 42.62           H  
ATOM   1015  CE1 HIS A  67       9.045  -1.097  24.147  1.00 42.62           C  
ATOM   1016  HE1 HIS A  67       9.553  -0.503  24.891  1.00 42.62           H  
ATOM   1017  NE2 HIS A  67       8.575  -0.617  22.988  1.00 42.62           N  
ATOM   1018  N   GLY A  68       8.769  -7.209  20.850  1.00 42.52           N  
ATOM   1019  H   GLY A  68       9.227  -6.684  20.118  1.00 42.52           H  
ATOM   1020  CA  GLY A  68       9.017  -8.635  20.852  1.00 42.52           C  
ATOM   1021  HA2 GLY A  68       8.146  -9.162  21.240  1.00 42.52           H  
ATOM   1022  HA3 GLY A  68       9.221  -8.973  19.836  1.00 42.52           H  
ATOM   1023  C   GLY A  68      10.215  -8.969  21.725  1.00 42.52           C  
ATOM   1024  O   GLY A  68      10.620 -10.126  21.754  1.00 42.52           O  
ATOM   1025  N   VAL A  69      10.756  -7.999  22.479  1.00 43.83           N  
ATOM   1026  H   VAL A  69      10.390  -7.064  22.376  1.00 43.83           H  
ATOM   1027  CA  VAL A  69      11.506  -8.288  23.703  1.00 43.83           C  
ATOM   1028  HA  VAL A  69      12.237  -9.065  23.478  1.00 43.83           H  
ATOM   1029  C   VAL A  69      10.545  -8.901  24.726  1.00 43.83           C  
ATOM   1030  CB  VAL A  69      12.301  -7.075  24.238  1.00 43.83           C  
ATOM   1031  HB  VAL A  69      12.797  -7.376  25.161  1.00 43.83           H  
ATOM   1032  O   VAL A  69      10.281  -8.351  25.790  1.00 43.83           O  
ATOM   1033  CG1 VAL A  69      13.393  -6.676  23.235  1.00 43.83           C  
ATOM   1034 HG11 VAL A  69      14.010  -5.884  23.659  1.00 43.83           H  
ATOM   1035 HG12 VAL A  69      12.950  -6.324  22.304  1.00 43.83           H  
ATOM   1036 HG13 VAL A  69      14.029  -7.536  23.025  1.00 43.83           H  
ATOM   1037  CG2 VAL A  69      11.468  -5.816  24.528  1.00 43.83           C  
ATOM   1038 HG21 VAL A  69      12.121  -5.033  24.915  1.00 43.83           H  
ATOM   1039 HG22 VAL A  69      10.704  -6.015  25.279  1.00 43.83           H  
ATOM   1040 HG23 VAL A  69      10.989  -5.456  23.618  1.00 43.83           H  
ATOM   1041  N   GLY A  70       9.989 -10.067  24.385  1.00 44.48           N  
ATOM   1042  H   GLY A  70      10.245 -10.452  23.487  1.00 44.48           H  
ATOM   1043  CA  GLY A  70       9.480 -10.990  25.373  1.00 44.48           C  
ATOM   1044  HA2 GLY A  70       8.569 -10.576  25.807  1.00 44.48           H  
ATOM   1045  HA3 GLY A  70       9.271 -11.960  24.923  1.00 44.48           H  
ATOM   1046  C   GLY A  70      10.595 -11.140  26.404  1.00 44.48           C  
ATOM   1047  O   GLY A  70      11.752 -11.336  26.010  1.00 44.48           O  
ATOM   1048  N   PRO A  71      10.297 -10.931  27.693  1.00 43.20           N  
ATOM   1049  CA  PRO A  71      11.319 -10.921  28.720  1.00 43.20           C  
ATOM   1050  HA  PRO A  71      12.006 -10.092  28.555  1.00 43.20           H  
ATOM   1051  C   PRO A  71      12.074 -12.244  28.634  1.00 43.20           C  
ATOM   1052  CB  PRO A  71      10.571 -10.720  30.044  1.00 43.20           C  
ATOM   1053  HB2 PRO A  71      11.019 -11.286  30.860  1.00 43.20           H  
ATOM   1054  HB3 PRO A  71      10.552  -9.657  30.287  1.00 43.20           H  
ATOM   1055  O   PRO A  71      11.462 -13.314  28.657  1.00 43.20           O  
ATOM   1056  CG  PRO A  71       9.148 -11.194  29.741  1.00 43.20           C  
ATOM   1057  HG2 PRO A  71       9.089 -12.275  29.863  1.00 43.20           H  
ATOM   1058  HG3 PRO A  71       8.411 -10.696  30.370  1.00 43.20           H  
ATOM   1059  CD  PRO A  71       8.969 -10.835  28.271  1.00 43.20           C  
ATOM   1060  HD2 PRO A  71       8.272 -11.531  27.804  1.00 43.20           H  
ATOM   1061  HD3 PRO A  71       8.609  -9.810  28.177  1.00 43.20           H  
ATOM   1062  N   HIS A  72      13.398 -12.170  28.479  1.00 45.34           N  
ATOM   1063  H   HIS A  72      13.829 -11.262  28.381  1.00 45.34           H  
ATOM   1064  CA  HIS A  72      14.257 -13.339  28.581  1.00 45.34           C  
ATOM   1065  HA  HIS A  72      13.929 -14.092  27.864  1.00 45.34           H  
ATOM   1066  C   HIS A  72      14.071 -13.879  29.998  1.00 45.34           C  
ATOM   1067  CB  HIS A  72      15.711 -12.954  28.262  1.00 45.34           C  
ATOM   1068  HB2 HIS A  72      15.746 -12.513  27.266  1.00 45.34           H  
ATOM   1069  HB3 HIS A  72      16.053 -12.202  28.973  1.00 45.34           H  
ATOM   1070  O   HIS A  72      14.610 -13.322  30.956  1.00 45.34           O  
ATOM   1071  CG  HIS A  72      16.667 -14.122  28.294  1.00 45.34           C  
ATOM   1072  CD2 HIS A  72      16.880 -15.032  27.292  1.00 45.34           C  
ATOM   1073  HD2 HIS A  72      16.384 -15.048  26.332  1.00 45.34           H  
ATOM   1074  ND1 HIS A  72      17.515 -14.457  29.326  1.00 45.34           N  
ATOM   1075  HD1 HIS A  72      17.691 -13.911  30.158  1.00 45.34           H  
ATOM   1076  CE1 HIS A  72      18.206 -15.548  28.961  1.00 45.34           C  
ATOM   1077  HE1 HIS A  72      18.970 -16.026  29.556  1.00 45.34           H  
ATOM   1078  NE2 HIS A  72      17.856 -15.934  27.725  1.00 45.34           N  
ATOM   1079  N   GLN A  73      13.220 -14.898  30.139  1.00 40.68           N  
ATOM   1080  H   GLN A  73      12.688 -15.184  29.329  1.00 40.68           H  
ATOM   1081  CA  GLN A  73      12.992 -15.585  31.398  1.00 40.68           C  
ATOM   1082  HA  GLN A  73      12.726 -14.863  32.169  1.00 40.68           H  
ATOM   1083  C   GLN A  73      14.318 -16.237  31.774  1.00 40.68           C  
ATOM   1084  CB  GLN A  73      11.855 -16.617  31.273  1.00 40.68           C  
ATOM   1085  HB2 GLN A  73      11.858 -17.231  32.173  1.00 40.68           H  
ATOM   1086  HB3 GLN A  73      12.057 -17.275  30.427  1.00 40.68           H  
ATOM   1087  O   GLN A  73      14.629 -17.344  31.334  1.00 40.68           O  
ATOM   1088  CG  GLN A  73      10.460 -15.988  31.093  1.00 40.68           C  
ATOM   1089  HG2 GLN A  73      10.537 -14.901  31.054  1.00 40.68           H  
ATOM   1090  HG3 GLN A  73      10.038 -16.324  30.146  1.00 40.68           H  
ATOM   1091  CD  GLN A  73       9.498 -16.365  32.218  1.00 40.68           C  
ATOM   1092  NE2 GLN A  73       9.054 -17.601  32.295  1.00 40.68           N  
ATOM   1093 HE21 GLN A  73       8.439 -17.796  33.072  1.00 40.68           H  
ATOM   1094 HE22 GLN A  73       9.351 -18.304  31.633  1.00 40.68           H  
ATOM   1095  OE1 GLN A  73       9.135 -15.559  33.055  1.00 40.68           O  
ATOM   1096  N   HIS A  74      15.123 -15.521  32.560  1.00 43.87           N  
ATOM   1097  H   HIS A  74      14.872 -14.559  32.738  1.00 43.87           H  
ATOM   1098  CA  HIS A  74      16.260 -16.085  33.261  1.00 43.87           C  
ATOM   1099  HA  HIS A  74      16.925 -16.578  32.552  1.00 43.87           H  
ATOM   1100  C   HIS A  74      15.696 -17.141  34.208  1.00 43.87           C  
ATOM   1101  CB  HIS A  74      17.044 -14.985  33.996  1.00 43.87           C  
ATOM   1102  HB2 HIS A  74      16.355 -14.273  34.450  1.00 43.87           H  
ATOM   1103  HB3 HIS A  74      17.616 -15.446  34.801  1.00 43.87           H  
ATOM   1104  O   HIS A  74      15.304 -16.843  35.333  1.00 43.87           O  
ATOM   1105  CG  HIS A  74      18.019 -14.258  33.107  1.00 43.87           C  
ATOM   1106  CD2 HIS A  74      17.758 -13.183  32.302  1.00 43.87           C  
ATOM   1107  HD2 HIS A  74      16.805 -12.686  32.194  1.00 43.87           H  
ATOM   1108  ND1 HIS A  74      19.349 -14.577  32.943  1.00 43.87           N  
ATOM   1109  HD1 HIS A  74      19.847 -15.312  33.425  1.00 43.87           H  
ATOM   1110  CE1 HIS A  74      19.878 -13.720  32.056  1.00 43.87           C  
ATOM   1111  HE1 HIS A  74      20.906 -13.718  31.726  1.00 43.87           H  
ATOM   1112  NE2 HIS A  74      18.937 -12.868  31.617  1.00 43.87           N  
ATOM   1113  N   SER A  75      15.587 -18.373  33.713  1.00 49.67           N  
ATOM   1114  H   SER A  75      15.827 -18.515  32.742  1.00 49.67           H  
ATOM   1115  CA  SER A  75      15.328 -19.531  34.554  1.00 49.67           C  
ATOM   1116  HA  SER A  75      14.390 -19.391  35.092  1.00 49.67           H  
ATOM   1117  C   SER A  75      16.479 -19.585  35.549  1.00 49.67           C  
ATOM   1118  CB  SER A  75      15.224 -20.807  33.719  1.00 49.67           C  
ATOM   1119  HB2 SER A  75      15.101 -21.664  34.381  1.00 49.67           H  
ATOM   1120  HB3 SER A  75      16.131 -20.942  33.130  1.00 49.67           H  
ATOM   1121  O   SER A  75      17.641 -19.680  35.150  1.00 49.67           O  
ATOM   1122  OG  SER A  75      14.099 -20.710  32.862  1.00 49.67           O  
ATOM   1123  HG  SER A  75      14.212 -19.947  32.291  1.00 49.67           H  
ATOM   1124  N   GLY A  76      16.149 -19.379  36.824  1.00 47.92           N  
ATOM   1125  H   GLY A  76      15.175 -19.233  37.048  1.00 47.92           H  
ATOM   1126  CA  GLY A  76      17.119 -19.324  37.908  1.00 47.92           C  
ATOM   1127  HA2 GLY A  76      16.605 -19.158  38.855  1.00 47.92           H  
ATOM   1128  HA3 GLY A  76      17.797 -18.491  37.723  1.00 47.92           H  
ATOM   1129  C   GLY A  76      17.931 -20.617  38.013  1.00 47.92           C  
ATOM   1130  O   GLY A  76      17.526 -21.649  37.470  1.00 47.92           O  
ATOM   1131  N   PRO A  77      19.085 -20.561  38.696  1.00 53.18           N  
ATOM   1132  CA  PRO A  77      19.972 -21.705  38.840  1.00 53.18           C  
ATOM   1133  HA  PRO A  77      20.357 -22.004  37.865  1.00 53.18           H  
ATOM   1134  C   PRO A  77      19.211 -22.877  39.466  1.00 53.18           C  
ATOM   1135  CB  PRO A  77      21.127 -21.216  39.722  1.00 53.18           C  
ATOM   1136  HB2 PRO A  77      21.517 -22.006  40.363  1.00 53.18           H  
ATOM   1137  HB3 PRO A  77      21.920 -20.815  39.090  1.00 53.18           H  
ATOM   1138  O   PRO A  77      18.514 -22.706  40.468  1.00 53.18           O  
ATOM   1139  CG  PRO A  77      20.502 -20.081  40.536  1.00 53.18           C  
ATOM   1140  HG2 PRO A  77      19.966 -20.494  41.390  1.00 53.18           H  
ATOM   1141  HG3 PRO A  77      21.249 -19.359  40.864  1.00 53.18           H  
ATOM   1142  CD  PRO A  77      19.510 -19.466  39.554  1.00 53.18           C  
ATOM   1143  HD2 PRO A  77      20.008 -18.705  38.953  1.00 53.18           H  
ATOM   1144  HD3 PRO A  77      18.673 -19.031  40.101  1.00 53.18           H  
ATOM   1145  N   ALA A  78      19.336 -24.059  38.862  1.00 57.00           N  
ATOM   1146  H   ALA A  78      19.929 -24.137  38.049  1.00 57.00           H  
ATOM   1147  CA  ALA A  78      18.947 -25.288  39.538  1.00 57.00           C  
ATOM   1148  HA  ALA A  78      17.890 -25.215  39.791  1.00 57.00           H  
ATOM   1149  C   ALA A  78      19.786 -25.421  40.828  1.00 57.00           C  
ATOM   1150  CB  ALA A  78      19.150 -26.474  38.586  1.00 57.00           C  
ATOM   1151  HB1 ALA A  78      18.858 -27.394  39.093  1.00 57.00           H  
ATOM   1152  HB2 ALA A  78      20.201 -26.551  38.310  1.00 57.00           H  
ATOM   1153  HB3 ALA A  78      18.540 -26.345  37.692  1.00 57.00           H  
ATOM   1154  O   ALA A  78      20.974 -25.079  40.787  1.00 57.00           O  
ATOM   1155  N   PRO A  79      19.188 -25.841  41.956  1.00 50.58           N  
ATOM   1156  CA  PRO A  79      19.949 -26.168  43.159  1.00 50.58           C  
ATOM   1157  HA  PRO A  79      20.580 -25.328  43.449  1.00 50.58           H  
ATOM   1158  C   PRO A  79      20.866 -27.382  42.947  1.00 50.58           C  
ATOM   1159  CB  PRO A  79      18.899 -26.426  44.241  1.00 50.58           C  
ATOM   1160  HB2 PRO A  79      18.613 -25.481  44.702  1.00 50.58           H  
ATOM   1161  HB3 PRO A  79      19.252 -27.130  44.995  1.00 50.58           H  
ATOM   1162  O   PRO A  79      20.577 -28.199  42.040  1.00 50.58           O  
ATOM   1163  CG  PRO A  79      17.724 -26.987  43.442  1.00 50.58           C  
ATOM   1164  HG2 PRO A  79      16.775 -26.836  43.957  1.00 50.58           H  
ATOM   1165  HG3 PRO A  79      17.889 -28.045  43.242  1.00 50.58           H  
ATOM   1166  CD  PRO A  79      17.789 -26.202  42.133  1.00 50.58           C  
ATOM   1167  HD2 PRO A  79      17.192 -25.294  42.213  1.00 50.58           H  
ATOM   1168  HD3 PRO A  79      17.431 -26.824  41.312  1.00 50.58           H  
ATOM   1169  OXT PRO A  79      21.816 -27.485  43.752  1.00 50.58           O  
TER    1170      PRO A  79                                                       
ATOM   1170  N   ASP B   1      -3.577  20.078   4.532  1.00 45.65           N  
ATOM   1171  H   ASP B   1      -4.536  19.764   4.489  1.00 45.65           H  
ATOM   1172  H2  ASP B   1      -3.508  20.810   5.224  1.00 45.65           H  
ATOM   1173  H3  ASP B   1      -3.270  20.445   3.642  1.00 45.65           H  
ATOM   1174  CA  ASP B   1      -2.712  18.969   4.966  1.00 45.65           C  
ATOM   1175  HA  ASP B   1      -1.679  19.315   4.985  1.00 45.65           H  
ATOM   1176  C   ASP B   1      -2.753  17.732   4.050  1.00 45.65           C  
ATOM   1177  CB  ASP B   1      -3.086  18.635   6.407  1.00 45.65           C  
ATOM   1178  HB2 ASP B   1      -3.402  19.539   6.926  1.00 45.65           H  
ATOM   1179  HB3 ASP B   1      -3.911  17.923   6.427  1.00 45.65           H  
ATOM   1180  O   ASP B   1      -2.465  16.621   4.461  1.00 45.65           O  
ATOM   1181  CG  ASP B   1      -1.860  18.097   7.113  1.00 45.65           C  
ATOM   1182  OD1 ASP B   1      -2.015  17.044   7.743  1.00 45.65           O  
ATOM   1183  OD2 ASP B   1      -0.834  18.796   6.967  1.00 45.65           O  
ATOM   1184  N   LEU B   2      -3.094  17.883   2.763  1.00 59.91           N  
ATOM   1185  H   LEU B   2      -3.258  18.800   2.372  1.00 59.91           H  
ATOM   1186  CA  LEU B   2      -3.133  16.752   1.814  1.00 59.91           C  
ATOM   1187  HA  LEU B   2      -3.600  15.892   2.296  1.00 59.91           H  
ATOM   1188  C   LEU B   2      -1.727  16.293   1.379  1.00 59.91           C  
ATOM   1189  CB  LEU B   2      -3.968  17.162   0.587  1.00 59.91           C  
ATOM   1190  HB2 LEU B   2      -3.952  16.350  -0.140  1.00 59.91           H  
ATOM   1191  HB3 LEU B   2      -3.486  18.023   0.123  1.00 59.91           H  
ATOM   1192  O   LEU B   2      -1.595  15.290   0.682  1.00 59.91           O  
ATOM   1193  CG  LEU B   2      -5.436  17.512   0.892  1.00 59.91           C  
ATOM   1194  HG  LEU B   2      -5.488  18.180   1.752  1.00 59.91           H  
ATOM   1195  CD1 LEU B   2      -6.049  18.244  -0.299  1.00 59.91           C  
ATOM   1196 HD11 LEU B   2      -5.998  17.623  -1.194  1.00 59.91           H  
ATOM   1197 HD12 LEU B   2      -7.093  18.480  -0.091  1.00 59.91           H  
ATOM   1198 HD13 LEU B   2      -5.515  19.177  -0.480  1.00 59.91           H  
ATOM   1199  CD2 LEU B   2      -6.273  16.268   1.187  1.00 59.91           C  
ATOM   1200 HD21 LEU B   2      -7.290  16.564   1.445  1.00 59.91           H  
ATOM   1201 HD22 LEU B   2      -5.848  15.714   2.025  1.00 59.91           H  
ATOM   1202 HD23 LEU B   2      -6.305  15.620   0.311  1.00 59.91           H  
ATOM   1203  N   SER B   3      -0.698  17.055   1.755  1.00 64.80           N  
ATOM   1204  H   SER B   3      -0.890  17.881   2.304  1.00 64.80           H  
ATOM   1205  CA  SER B   3       0.706  16.836   1.403  1.00 64.80           C  
ATOM   1206  HA  SER B   3       0.765  16.512   0.364  1.00 64.80           H  
ATOM   1207  C   SER B   3       1.386  15.763   2.254  1.00 64.80           C  
ATOM   1208  CB  SER B   3       1.495  18.143   1.542  1.00 64.80           C  
ATOM   1209  HB2 SER B   3       1.635  18.371   2.599  1.00 64.80           H  
ATOM   1210  HB3 SER B   3       2.474  18.017   1.081  1.00 64.80           H  
ATOM   1211  O   SER B   3       2.510  15.388   1.950  1.00 64.80           O  
ATOM   1212  OG  SER B   3       0.812  19.223   0.924  1.00 64.80           O  
ATOM   1213  HG  SER B   3       1.442  19.940   0.817  1.00 64.80           H  
ATOM   1214  N   GLU B   4       0.732  15.258   3.305  1.00 72.14           N  
ATOM   1215  H   GLU B   4      -0.165  15.640   3.569  1.00 72.14           H  
ATOM   1216  CA  GLU B   4       1.286  14.195   4.154  1.00 72.14           C  
ATOM   1217  HA  GLU B   4       2.316  14.444   4.409  1.00 72.14           H  
ATOM   1218  C   GLU B   4       1.319  12.818   3.480  1.00 72.14           C  
ATOM   1219  CB  GLU B   4       0.485  14.085   5.450  1.00 72.14           C  
ATOM   1220  HB2 GLU B   4       0.879  13.236   6.009  1.00 72.14           H  
ATOM   1221  HB3 GLU B   4      -0.561  13.880   5.221  1.00 72.14           H  
ATOM   1222  O   GLU B   4       1.845  11.862   4.055  1.00 72.14           O  
ATOM   1223  CG  GLU B   4       0.581  15.328   6.337  1.00 72.14           C  
ATOM   1224  HG2 GLU B   4      -0.178  16.049   6.034  1.00 72.14           H  
ATOM   1225  HG3 GLU B   4       1.562  15.786   6.213  1.00 72.14           H  
ATOM   1226  CD  GLU B   4       0.397  14.874   7.789  1.00 72.14           C  
ATOM   1227  OE1 GLU B   4       1.442  14.814   8.479  1.00 72.14           O  
ATOM   1228  OE2 GLU B   4      -0.690  14.334   8.112  1.00 72.14           O  
ATOM   1229  N   LEU B   5       0.759  12.715   2.271  1.00 81.23           N  
ATOM   1230  H   LEU B   5       0.392  13.557   1.849  1.00 81.23           H  
ATOM   1231  CA  LEU B   5       0.761  11.492   1.490  1.00 81.23           C  
ATOM   1232  HA  LEU B   5       0.245  10.741   2.087  1.00 81.23           H  
ATOM   1233  C   LEU B   5       2.191  11.050   1.189  1.00 81.23           C  
ATOM   1234  CB  LEU B   5      -0.001  11.701   0.180  1.00 81.23           C  
ATOM   1235  HB2 LEU B   5       0.350  10.996  -0.573  1.00 81.23           H  
ATOM   1236  HB3 LEU B   5       0.200  12.708  -0.186  1.00 81.23           H  
ATOM   1237  O   LEU B   5       2.922  11.767   0.499  1.00 81.23           O  
ATOM   1238  CG  LEU B   5      -1.494  11.487   0.402  1.00 81.23           C  
ATOM   1239  HG  LEU B   5      -1.801  11.920   1.354  1.00 81.23           H  
ATOM   1240  CD1 LEU B   5      -2.260  12.179  -0.714  1.00 81.23           C  
ATOM   1241 HD11 LEU B   5      -2.101  11.663  -1.661  1.00 81.23           H  
ATOM   1242 HD12 LEU B   5      -1.933  13.215  -0.798  1.00 81.23           H  
ATOM   1243 HD13 LEU B   5      -3.312  12.172  -0.431  1.00 81.23           H  
ATOM   1244  CD2 LEU B   5      -1.817   9.995   0.382  1.00 81.23           C  
ATOM   1245 HD21 LEU B   5      -1.683   9.613  -0.630  1.00 81.23           H  
ATOM   1246 HD22 LEU B   5      -1.174   9.449   1.071  1.00 81.23           H  
ATOM   1247 HD23 LEU B   5      -2.851   9.835   0.687  1.00 81.23           H  
ATOM   1248  N   PRO B   6       2.596   9.865   1.663  1.00 83.03           N  
ATOM   1249  CA  PRO B   6       3.895   9.334   1.323  1.00 83.03           C  
ATOM   1250  HA  PRO B   6       4.654  10.023   1.691  1.00 83.03           H  
ATOM   1251  C   PRO B   6       4.033   9.156  -0.181  1.00 83.03           C  
ATOM   1252  CB  PRO B   6       4.014   8.001   2.040  1.00 83.03           C  
ATOM   1253  HB2 PRO B   6       4.410   7.212   1.400  1.00 83.03           H  
ATOM   1254  HB3 PRO B   6       4.687   8.173   2.880  1.00 83.03           H  
ATOM   1255  O   PRO B   6       3.037   8.837  -0.842  1.00 83.03           O  
ATOM   1256  CG  PRO B   6       2.618   7.664   2.549  1.00 83.03           C  
ATOM   1257  HG2 PRO B   6       2.145   6.947   1.876  1.00 83.03           H  
ATOM   1258  HG3 PRO B   6       2.649   7.264   3.563  1.00 83.03           H  
ATOM   1259  CD  PRO B   6       1.847   8.965   2.514  1.00 83.03           C  
ATOM   1260  HD2 PRO B   6       1.798   9.390   3.517  1.00 83.03           H  
ATOM   1261  HD3 PRO B   6       0.847   8.776   2.123  1.00 83.03           H  
ATOM   1262  N   PRO B   7       5.258   9.291  -0.722  1.00 89.28           N  
ATOM   1263  CA  PRO B   7       5.506   8.872  -2.086  1.00 89.28           C  
ATOM   1264  HA  PRO B   7       4.930   9.505  -2.761  1.00 89.28           H  
ATOM   1265  C   PRO B   7       5.039   7.424  -2.261  1.00 89.28           C  
ATOM   1266  CB  PRO B   7       6.998   9.091  -2.351  1.00 89.28           C  
ATOM   1267  HB2 PRO B   7       7.134  10.044  -2.864  1.00 89.28           H  
ATOM   1268  HB3 PRO B   7       7.433   8.284  -2.941  1.00 89.28           H  
ATOM   1269  O   PRO B   7       4.992   6.635  -1.311  1.00 89.28           O  
ATOM   1270  CG  PRO B   7       7.634   9.174  -0.965  1.00 89.28           C  
ATOM   1271  HG2 PRO B   7       8.002   8.190  -0.673  1.00 89.28           H  
ATOM   1272  HG3 PRO B   7       8.455   9.891  -0.947  1.00 89.28           H  
ATOM   1273  CD  PRO B   7       6.501   9.603  -0.033  1.00 89.28           C  
ATOM   1274  HD2 PRO B   7       6.583   9.064   0.911  1.00 89.28           H  
ATOM   1275  HD3 PRO B   7       6.555  10.678   0.141  1.00 89.28           H  
ATOM   1276  N   LEU B   8       4.589   7.126  -3.472  1.00 91.18           N  
ATOM   1277  H   LEU B   8       4.751   7.786  -4.220  1.00 91.18           H  
ATOM   1278  CA  LEU B   8       4.228   5.779  -3.861  1.00 91.18           C  
ATOM   1279  HA  LEU B   8       4.156   5.137  -2.983  1.00 91.18           H  
ATOM   1280  C   LEU B   8       5.353   5.241  -4.741  1.00 91.18           C  
ATOM   1281  CB  LEU B   8       2.877   5.776  -4.587  1.00 91.18           C  
ATOM   1282  HB2 LEU B   8       2.748   4.751  -4.936  1.00 91.18           H  
ATOM   1283  HB3 LEU B   8       2.927   6.442  -5.449  1.00 91.18           H  
ATOM   1284  O   LEU B   8       5.678   5.876  -5.746  1.00 91.18           O  
ATOM   1285  CG  LEU B   8       1.635   6.093  -3.750  1.00 91.18           C  
ATOM   1286  HG  LEU B   8       1.761   7.079  -3.304  1.00 91.18           H  
ATOM   1287  CD1 LEU B   8       0.376   6.092  -4.617  1.00 91.18           C  
ATOM   1288 HD11 LEU B   8       0.548   6.652  -5.536  1.00 91.18           H  
ATOM   1289 HD12 LEU B   8       0.089   5.071  -4.868  1.00 91.18           H  
ATOM   1290 HD13 LEU B   8      -0.435   6.542  -4.043  1.00 91.18           H  
ATOM   1291  CD2 LEU B   8       1.420   5.036  -2.670  1.00 91.18           C  
ATOM   1292 HD21 LEU B   8       0.413   5.102  -2.258  1.00 91.18           H  
ATOM   1293 HD22 LEU B   8       2.146   5.217  -1.877  1.00 91.18           H  
ATOM   1294 HD23 LEU B   8       1.557   4.035  -3.079  1.00 91.18           H  
ATOM   1295  N   GLU B   9       5.912   4.095  -4.364  1.00 90.80           N  
ATOM   1296  H   GLU B   9       5.565   3.648  -3.528  1.00 90.80           H  
ATOM   1297  CA  GLU B   9       6.806   3.307  -5.207  1.00 90.80           C  
ATOM   1298  HA  GLU B   9       7.513   3.960  -5.719  1.00 90.80           H  
ATOM   1299  C   GLU B   9       5.945   2.556  -6.221  1.00 90.80           C  
ATOM   1300  CB  GLU B   9       7.587   2.240  -4.414  1.00 90.80           C  
ATOM   1301  HB2 GLU B   9       8.265   1.734  -5.101  1.00 90.80           H  
ATOM   1302  HB3 GLU B   9       6.877   1.490  -4.066  1.00 90.80           H  
ATOM   1303  O   GLU B   9       5.071   1.784  -5.825  1.00 90.80           O  
ATOM   1304  CG  GLU B   9       8.385   2.651  -3.180  1.00 90.80           C  
ATOM   1305  HG2 GLU B   9       7.718   3.147  -2.475  1.00 90.80           H  
ATOM   1306  HG3 GLU B   9       8.679   1.731  -2.675  1.00 90.80           H  
ATOM   1307  CD  GLU B   9       9.650   3.462  -3.471  1.00 90.80           C  
ATOM   1308  OE1 GLU B   9       9.508   4.667  -3.781  1.00 90.80           O  
ATOM   1309  OE2 GLU B   9      10.739   2.892  -3.249  1.00 90.80           O  
ATOM   1310  N   ASP B  10       6.196   2.722  -7.515  1.00 85.72           N  
ATOM   1311  H   ASP B  10       6.964   3.312  -7.801  1.00 85.72           H  
ATOM   1312  CA  ASP B  10       5.718   1.729  -8.475  1.00 85.72           C  
ATOM   1313  HA  ASP B  10       4.665   1.517  -8.290  1.00 85.72           H  
ATOM   1314  C   ASP B  10       6.513   0.444  -8.250  1.00 85.72           C  
ATOM   1315  CB  ASP B  10       5.850   2.245  -9.909  1.00 85.72           C  
ATOM   1316  HB2 ASP B  10       6.900   2.412 -10.149  1.00 85.72           H  
ATOM   1317  HB3 ASP B  10       5.320   3.193 -10.007  1.00 85.72           H  
ATOM   1318  O   ASP B  10       7.744   0.470  -8.228  1.00 85.72           O  
ATOM   1319  CG  ASP B  10       5.243   1.224 -10.869  1.00 85.72           C  
ATOM   1320  OD1 ASP B  10       6.023   0.449 -11.458  1.00 85.72           O  
ATOM   1321  OD2 ASP B  10       3.998   1.171 -10.936  1.00 85.72           O  
ATOM   1322  N   MET B  11       5.833  -0.674  -8.010  1.00 78.31           N  
ATOM   1323  H   MET B  11       4.824  -0.672  -8.068  1.00 78.31           H  
ATOM   1324  CA  MET B  11       6.548  -1.923  -7.745  1.00 78.31           C  
ATOM   1325  HA  MET B  11       7.403  -1.707  -7.103  1.00 78.31           H  
ATOM   1326  C   MET B  11       7.142  -2.558  -8.992  1.00 78.31           C  
ATOM   1327  CB  MET B  11       5.650  -2.906  -7.015  1.00 78.31           C  
ATOM   1328  HB2 MET B  11       6.132  -3.882  -6.959  1.00 78.31           H  
ATOM   1329  HB3 MET B  11       4.706  -3.004  -7.551  1.00 78.31           H  
ATOM   1330  O   MET B  11       7.821  -3.570  -8.855  1.00 78.31           O  
ATOM   1331  CG  MET B  11       5.444  -2.387  -5.600  1.00 78.31           C  
ATOM   1332  HG2 MET B  11       4.862  -1.466  -5.628  1.00 78.31           H  
ATOM   1333  HG3 MET B  11       6.412  -2.177  -5.146  1.00 78.31           H  
ATOM   1334  SD  MET B  11       4.606  -3.591  -4.593  1.00 78.31           S  
ATOM   1335  CE  MET B  11       3.061  -3.660  -5.563  1.00 78.31           C  
ATOM   1336  HE1 MET B  11       3.120  -4.472  -6.287  1.00 78.31           H  
ATOM   1337  HE2 MET B  11       2.194  -3.812  -4.919  1.00 78.31           H  
ATOM   1338  HE3 MET B  11       2.908  -2.717  -6.088  1.00 78.31           H  
ATOM   1339  N   GLY B  12       6.897  -1.988 -10.175  1.00 69.86           N  
ATOM   1340  H   GLY B  12       6.440  -1.089 -10.223  1.00 69.86           H  
ATOM   1341  CA  GLY B  12       7.210  -2.614 -11.444  1.00 69.86           C  
ATOM   1342  HA2 GLY B  12       8.285  -2.779 -11.519  1.00 69.86           H  
ATOM   1343  HA3 GLY B  12       6.884  -1.972 -12.262  1.00 69.86           H  
ATOM   1344  C   GLY B  12       6.498  -3.953 -11.523  1.00 69.86           C  
ATOM   1345  O   GLY B  12       7.071  -4.982 -11.171  1.00 69.86           O  
ATOM   1346  N   GLN B  13       5.233  -3.970 -11.953  1.00 61.63           N  
ATOM   1347  H   GLN B  13       4.808  -3.111 -12.271  1.00 61.63           H  
ATOM   1348  CA  GLN B  13       4.613  -5.257 -12.268  1.00 61.63           C  
ATOM   1349  HA  GLN B  13       4.532  -5.829 -11.344  1.00 61.63           H  
ATOM   1350  C   GLN B  13       5.520  -6.001 -13.264  1.00 61.63           C  
ATOM   1351  CB  GLN B  13       3.220  -5.080 -12.867  1.00 61.63           C  
ATOM   1352  HB2 GLN B  13       3.267  -4.361 -13.685  1.00 61.63           H  
ATOM   1353  HB3 GLN B  13       2.896  -6.038 -13.275  1.00 61.63           H  
ATOM   1354  O   GLN B  13       5.925  -5.392 -14.260  1.00 61.63           O  
ATOM   1355  CG  GLN B  13       2.191  -4.623 -11.833  1.00 61.63           C  
ATOM   1356  HG2 GLN B  13       2.122  -5.353 -11.026  1.00 61.63           H  
ATOM   1357  HG3 GLN B  13       2.478  -3.656 -11.420  1.00 61.63           H  
ATOM   1358  CD  GLN B  13       0.854  -4.486 -12.530  1.00 61.63           C  
ATOM   1359  NE2 GLN B  13      -0.036  -5.446 -12.421  1.00 61.63           N  
ATOM   1360 HE21 GLN B  13      -0.782  -5.450 -13.102  1.00 61.63           H  
ATOM   1361 HE22 GLN B  13       0.176  -6.273 -11.881  1.00 61.63           H  
ATOM   1362  OE1 GLN B  13       0.589  -3.520 -13.217  1.00 61.63           O  
ATOM   1363  N   PRO B  14       5.890  -7.266 -12.994  1.00 58.17           N  
ATOM   1364  CA  PRO B  14       6.712  -8.020 -13.926  1.00 58.17           C  
ATOM   1365  HA  PRO B  14       7.650  -7.484 -14.072  1.00 58.17           H  
ATOM   1366  C   PRO B  14       5.971  -8.168 -15.269  1.00 58.17           C  
ATOM   1367  CB  PRO B  14       6.994  -9.362 -13.243  1.00 58.17           C  
ATOM   1368  HB2 PRO B  14       7.919  -9.289 -12.672  1.00 58.17           H  
ATOM   1369  HB3 PRO B  14       7.052 -10.181 -13.960  1.00 58.17           H  
ATOM   1370  O   PRO B  14       4.740  -8.280 -15.255  1.00 58.17           O  
ATOM   1371  CG  PRO B  14       5.815  -9.529 -12.285  1.00 58.17           C  
ATOM   1372  HG2 PRO B  14       4.967  -9.952 -12.823  1.00 58.17           H  
ATOM   1373  HG3 PRO B  14       6.073 -10.150 -11.427  1.00 58.17           H  
ATOM   1374  CD  PRO B  14       5.489  -8.096 -11.869  1.00 58.17           C  
ATOM   1375  HD2 PRO B  14       4.423  -8.005 -11.664  1.00 58.17           H  
ATOM   1376  HD3 PRO B  14       6.074  -7.819 -10.992  1.00 58.17           H  
ATOM   1377  N   PRO B  15       6.693  -8.133 -16.405  1.00 46.40           N  
ATOM   1378  CA  PRO B  15       6.125  -8.421 -17.722  1.00 46.40           C  
ATOM   1379  HA  PRO B  15       5.266  -7.778 -17.911  1.00 46.40           H  
ATOM   1380  C   PRO B  15       5.651  -9.875 -17.855  1.00 46.40           C  
ATOM   1381  CB  PRO B  15       7.244  -8.102 -18.719  1.00 46.40           C  
ATOM   1382  HB2 PRO B  15       7.219  -7.040 -18.964  1.00 46.40           H  
ATOM   1383  HB3 PRO B  15       7.172  -8.706 -19.624  1.00 46.40           H  
ATOM   1384  O   PRO B  15       6.156 -10.742 -17.101  1.00 46.40           O  
ATOM   1385  CG  PRO B  15       8.507  -8.417 -17.921  1.00 46.40           C  
ATOM   1386  HG2 PRO B  15       9.373  -7.875 -18.300  1.00 46.40           H  
ATOM   1387  HG3 PRO B  15       8.689  -9.492 -17.931  1.00 46.40           H  
ATOM   1388  CD  PRO B  15       8.136  -7.975 -16.507  1.00 46.40           C  
ATOM   1389  HD2 PRO B  15       8.392  -6.924 -16.368  1.00 46.40           H  
ATOM   1390  HD3 PRO B  15       8.658  -8.595 -15.779  1.00 46.40           H  
ATOM   1391  OXT PRO B  15       4.835 -10.096 -18.776  1.00 46.40           O  
TER    1392      PRO B  15                                                       
END   
