# Supplementary material for: Systematic discovery of protein interaction interfaces using AlphaFold and experimental validation
Source: Mol Syst Biol. 2024 Jan 15;20(2):75–97. doi: 10.1038/s44320-023-00005-6 (PMC10883280; doi:10.1038/s44320-023-00005-6)
Supplement: Supplementary file 19 — Source Data Fig. 6 [file 44320_2023_5_MOESM19_ESM.zip › DatasetEV4/ELME000393.MOD_SUMO_rev_2.Q8WUA2_214-219.P63279_PF00179.pdb]

ATOM      1  N   MET A   1       9.527 -15.380 -19.558  1.00 65.25           N  
ATOM      2  H   MET A   1       9.830 -15.530 -20.510  1.00 65.25           H  
ATOM      3  H2  MET A   1       9.100 -16.225 -19.207  1.00 65.25           H  
ATOM      4  H3  MET A   1       8.839 -14.640 -19.561  1.00 65.25           H  
ATOM      5  CA  MET A   1      10.681 -14.987 -18.715  1.00 65.25           C  
ATOM      6  HA  MET A   1      11.436 -15.771 -18.774  1.00 65.25           H  
ATOM      7  C   MET A   1      10.336 -14.900 -17.226  1.00 65.25           C  
ATOM      8  CB  MET A   1      11.342 -13.702 -19.232  1.00 65.25           C  
ATOM      9  HB2 MET A   1      11.945 -13.255 -18.441  1.00 65.25           H  
ATOM     10  HB3 MET A   1      10.583 -12.984 -19.541  1.00 65.25           H  
ATOM     11  O   MET A   1      11.242 -15.028 -16.419  1.00 65.25           O  
ATOM     12  CG  MET A   1      12.272 -14.040 -20.405  1.00 65.25           C  
ATOM     13  HG2 MET A   1      13.049 -14.710 -20.037  1.00 65.25           H  
ATOM     14  HG3 MET A   1      11.715 -14.563 -21.182  1.00 65.25           H  
ATOM     15  SD  MET A   1      13.091 -12.613 -21.153  1.00 65.25           S  
ATOM     16  CE  MET A   1      11.822 -12.049 -22.320  1.00 65.25           C  
ATOM     17  HE1 MET A   1      10.917 -11.770 -21.780  1.00 65.25           H  
ATOM     18  HE2 MET A   1      12.193 -11.178 -22.859  1.00 65.25           H  
ATOM     19  HE3 MET A   1      11.597 -12.840 -23.036  1.00 65.25           H  
ATOM     20  N   SER A   2       9.057 -14.835 -16.840  1.00 86.72           N  
ATOM     21  H   SER A   2       8.318 -14.676 -17.510  1.00 86.72           H  
ATOM     22  CA  SER A   2       8.564 -14.823 -15.449  1.00 86.72           C  
ATOM     23  HA  SER A   2       9.023 -13.981 -14.930  1.00 86.72           H  
ATOM     24  C   SER A   2       8.841 -16.077 -14.592  1.00 86.72           C  
ATOM     25  CB  SER A   2       7.052 -14.569 -15.504  1.00 86.72           C  
ATOM     26  HB2 SER A   2       6.881 -13.565 -15.893  1.00 86.72           H  
ATOM     27  HB3 SER A   2       6.615 -14.627 -14.508  1.00 86.72           H  
ATOM     28  O   SER A   2       8.309 -16.201 -13.493  1.00 86.72           O  
ATOM     29  OG  SER A   2       6.434 -15.508 -16.374  1.00 86.72           O  
ATOM     30  HG  SER A   2       5.515 -15.238 -16.444  1.00 86.72           H  
ATOM     31  N   GLY A   3       9.668 -17.029 -15.039  1.00 90.89           N  
ATOM     32  H   GLY A   3      10.215 -16.828 -15.864  1.00 90.89           H  
ATOM     33  CA  GLY A   3       9.887 -18.294 -14.321  1.00 90.89           C  
ATOM     34  HA2 GLY A   3      10.568 -18.919 -14.899  1.00 90.89           H  
ATOM     35  HA3 GLY A   3       8.937 -18.818 -14.218  1.00 90.89           H  
ATOM     36  C   GLY A   3      10.484 -18.107 -12.920  1.00 90.89           C  
ATOM     37  O   GLY A   3      10.051 -18.760 -11.970  1.00 90.89           O  
ATOM     38  N   ILE A   4      11.432 -17.175 -12.776  1.00 95.36           N  
ATOM     39  H   ILE A   4      11.710 -16.642 -13.588  1.00 95.36           H  
ATOM     40  CA  ILE A   4      12.040 -16.828 -11.481  1.00 95.36           C  
ATOM     41  HA  ILE A   4      12.372 -17.744 -10.992  1.00 95.36           H  
ATOM     42  C   ILE A   4      10.995 -16.187 -10.559  1.00 95.36           C  
ATOM     43  CB  ILE A   4      13.276 -15.920 -11.686  1.00 95.36           C  
ATOM     44  HB  ILE A   4      12.977 -15.054 -12.276  1.00 95.36           H  
ATOM     45  O   ILE A   4      10.841 -16.629  -9.417  1.00 95.36           O  
ATOM     46  CG1 ILE A   4      14.372 -16.693 -12.461  1.00 95.36           C  
ATOM     47 HG12 ILE A   4      13.950 -17.095 -13.382  1.00 95.36           H  
ATOM     48 HG13 ILE A   4      14.719 -17.532 -11.858  1.00 95.36           H  
ATOM     49  CG2 ILE A   4      13.817 -15.414 -10.335  1.00 95.36           C  
ATOM     50 HG21 ILE A   4      14.679 -14.765 -10.489  1.00 95.36           H  
ATOM     51 HG22 ILE A   4      13.067 -14.812  -9.822  1.00 95.36           H  
ATOM     52 HG23 ILE A   4      14.105 -16.253  -9.701  1.00 95.36           H  
ATOM     53  CD1 ILE A   4      15.581 -15.840 -12.864  1.00 95.36           C  
ATOM     54 HD11 ILE A   4      16.155 -15.545 -11.985  1.00 95.36           H  
ATOM     55 HD12 ILE A   4      16.231 -16.423 -13.516  1.00 95.36           H  
ATOM     56 HD13 ILE A   4      15.249 -14.951 -13.399  1.00 95.36           H  
ATOM     57  N   ALA A   5      10.230 -15.219 -11.076  1.00 97.94           N  
ATOM     58  H   ALA A   5      10.439 -14.866 -11.999  1.00 97.94           H  
ATOM     59  CA  ALA A   5       9.152 -14.562 -10.344  1.00 97.94           C  
ATOM     60  HA  ALA A   5       9.582 -14.043  -9.488  1.00 97.94           H  
ATOM     61  C   ALA A   5       8.137 -15.581  -9.813  1.00 97.94           C  
ATOM     62  CB  ALA A   5       8.482 -13.526 -11.260  1.00 97.94           C  
ATOM     63  HB1 ALA A   5       7.721 -12.983 -10.699  1.00 97.94           H  
ATOM     64  HB2 ALA A   5       8.007 -14.008 -12.114  1.00 97.94           H  
ATOM     65  HB3 ALA A   5       9.217 -12.810 -11.626  1.00 97.94           H  
ATOM     66  O   ALA A   5       7.873 -15.626  -8.613  1.00 97.94           O  
ATOM     67  N   LEU A   6       7.627 -16.464 -10.678  1.00 97.48           N  
ATOM     68  H   LEU A   6       7.892 -16.373 -11.648  1.00 97.48           H  
ATOM     69  CA  LEU A   6       6.642 -17.484 -10.312  1.00 97.48           C  
ATOM     70  HA  LEU A   6       5.774 -16.992  -9.871  1.00 97.48           H  
ATOM     71  C   LEU A   6       7.173 -18.462  -9.258  1.00 97.48           C  
ATOM     72  CB  LEU A   6       6.212 -18.249 -11.575  1.00 97.48           C  
ATOM     73  HB2 LEU A   6       7.107 -18.623 -12.072  1.00 97.48           H  
ATOM     74  HB3 LEU A   6       5.616 -19.111 -11.274  1.00 97.48           H  
ATOM     75  O   LEU A   6       6.447 -18.808  -8.325  1.00 97.48           O  
ATOM     76  CG  LEU A   6       5.390 -17.424 -12.583  1.00 97.48           C  
ATOM     77  HG  LEU A   6       5.928 -16.517 -12.859  1.00 97.48           H  
ATOM     78  CD1 LEU A   6       5.164 -18.261 -13.842  1.00 97.48           C  
ATOM     79 HD11 LEU A   6       4.601 -17.678 -14.570  1.00 97.48           H  
ATOM     80 HD12 LEU A   6       6.126 -18.522 -14.282  1.00 97.48           H  
ATOM     81 HD13 LEU A   6       4.612 -19.170 -13.601  1.00 97.48           H  
ATOM     82  CD2 LEU A   6       4.029 -17.012 -12.024  1.00 97.48           C  
ATOM     83 HD21 LEU A   6       3.472 -17.890 -11.698  1.00 97.48           H  
ATOM     84 HD22 LEU A   6       3.464 -16.491 -12.798  1.00 97.48           H  
ATOM     85 HD23 LEU A   6       4.168 -16.318 -11.195  1.00 97.48           H  
ATOM     86  N   SER A   7       8.438 -18.879  -9.372  1.00 97.53           N  
ATOM     87  H   SER A   7       8.975 -18.564 -10.167  1.00 97.53           H  
ATOM     88  CA  SER A   7       9.087 -19.739  -8.377  1.00 97.53           C  
ATOM     89  HA  SER A   7       8.513 -20.660  -8.275  1.00 97.53           H  
ATOM     90  C   SER A   7       9.137 -19.063  -7.004  1.00 97.53           C  
ATOM     91  CB  SER A   7      10.495 -20.104  -8.853  1.00 97.53           C  
ATOM     92  HB2 SER A   7      10.430 -20.592  -9.825  1.00 97.53           H  
ATOM     93  HB3 SER A   7      11.095 -19.200  -8.954  1.00 97.53           H  
ATOM     94  O   SER A   7       8.689 -19.637  -6.006  1.00 97.53           O  
ATOM     95  OG  SER A   7      11.113 -20.979  -7.931  1.00 97.53           O  
ATOM     96  HG  SER A   7      12.006 -21.151  -8.236  1.00 97.53           H  
ATOM     97  N   ARG A   8       9.586 -17.800  -6.950  1.00 98.11           N  
ATOM     98  H   ARG A   8       9.902 -17.365  -7.804  1.00 98.11           H  
ATOM     99  CA  ARG A   8       9.607 -17.016  -5.709  1.00 98.11           C  
ATOM    100  HA  ARG A   8      10.156 -17.584  -4.958  1.00 98.11           H  
ATOM    101  C   ARG A   8       8.201 -16.801  -5.147  1.00 98.11           C  
ATOM    102  CB  ARG A   8      10.334 -15.683  -5.958  1.00 98.11           C  
ATOM    103  HB2 ARG A   8      11.370 -15.888  -6.226  1.00 98.11           H  
ATOM    104  HB3 ARG A   8       9.867 -15.169  -6.798  1.00 98.11           H  
ATOM    105  O   ARG A   8       7.987 -16.996  -3.955  1.00 98.11           O  
ATOM    106  CG  ARG A   8      10.304 -14.743  -4.742  1.00 98.11           C  
ATOM    107  HG2 ARG A   8       9.273 -14.468  -4.520  1.00 98.11           H  
ATOM    108  HG3 ARG A   8      10.845 -13.832  -5.000  1.00 98.11           H  
ATOM    109  CD  ARG A   8      10.898 -15.344  -3.461  1.00 98.11           C  
ATOM    110  HD2 ARG A   8      10.345 -16.241  -3.183  1.00 98.11           H  
ATOM    111  HD3 ARG A   8      11.936 -15.629  -3.632  1.00 98.11           H  
ATOM    112  NE  ARG A   8      10.804 -14.384  -2.347  1.00 98.11           N  
ATOM    113  HE  ARG A   8      10.029 -14.448  -1.703  1.00 98.11           H  
ATOM    114  NH1 ARG A   8      12.599 -13.088  -2.902  1.00 98.11           N  
ATOM    115 HH11 ARG A   8      13.103 -12.231  -2.725  1.00 98.11           H  
ATOM    116 HH12 ARG A   8      12.837 -13.713  -3.659  1.00 98.11           H  
ATOM    117  NH2 ARG A   8      11.276 -12.505  -1.197  1.00 98.11           N  
ATOM    118 HH21 ARG A   8      11.731 -11.607  -1.118  1.00 98.11           H  
ATOM    119 HH22 ARG A   8      10.442 -12.692  -0.659  1.00 98.11           H  
ATOM    120  CZ  ARG A   8      11.566 -13.331  -2.152  1.00 98.11           C  
ATOM    121  N   LEU A   9       7.229 -16.454  -5.983  1.00 98.53           N  
ATOM    122  H   LEU A   9       7.477 -16.282  -6.947  1.00 98.53           H  
ATOM    123  CA  LEU A   9       5.851 -16.191  -5.559  1.00 98.53           C  
ATOM    124  HA  LEU A   9       5.870 -15.479  -4.734  1.00 98.53           H  
ATOM    125  C   LEU A   9       5.150 -17.449  -5.035  1.00 98.53           C  
ATOM    126  CB  LEU A   9       5.085 -15.574  -6.738  1.00 98.53           C  
ATOM    127  HB2 LEU A   9       4.019 -15.568  -6.509  1.00 98.53           H  
ATOM    128  HB3 LEU A   9       5.242 -16.190  -7.624  1.00 98.53           H  
ATOM    129  O   LEU A   9       4.374 -17.380  -4.081  1.00 98.53           O  
ATOM    130  CG  LEU A   9       5.529 -14.131  -7.027  1.00 98.53           C  
ATOM    131  HG  LEU A   9       6.612 -14.051  -6.937  1.00 98.53           H  
ATOM    132  CD1 LEU A   9       5.149 -13.709  -8.443  1.00 98.53           C  
ATOM    133 HD11 LEU A   9       4.111 -13.960  -8.661  1.00 98.53           H  
ATOM    134 HD12 LEU A   9       5.297 -12.636  -8.566  1.00 98.53           H  
ATOM    135 HD13 LEU A   9       5.777 -14.227  -9.167  1.00 98.53           H  
ATOM    136  CD2 LEU A   9       4.903 -13.172  -6.021  1.00 98.53           C  
ATOM    137 HD21 LEU A   9       5.123 -13.465  -4.995  1.00 98.53           H  
ATOM    138 HD22 LEU A   9       5.338 -12.186  -6.186  1.00 98.53           H  
ATOM    139 HD23 LEU A   9       3.825 -13.111  -6.169  1.00 98.53           H  
ATOM    140  N   ALA A  10       5.454 -18.621  -5.597  1.00 97.85           N  
ATOM    141  H   ALA A  10       6.051 -18.631  -6.411  1.00 97.85           H  
ATOM    142  CA  ALA A  10       4.984 -19.892  -5.057  1.00 97.85           C  
ATOM    143  HA  ALA A  10       3.898 -19.852  -4.976  1.00 97.85           H  
ATOM    144  C   ALA A  10       5.546 -20.157  -3.646  1.00 97.85           C  
ATOM    145  CB  ALA A  10       5.355 -21.008  -6.040  1.00 97.85           C  
ATOM    146  HB1 ALA A  10       4.913 -20.804  -7.015  1.00 97.85           H  
ATOM    147  HB2 ALA A  10       6.438 -21.067  -6.151  1.00 97.85           H  
ATOM    148  HB3 ALA A  10       4.981 -21.964  -5.672  1.00 97.85           H  
ATOM    149  O   ALA A  10       4.818 -20.642  -2.773  1.00 97.85           O  
ATOM    150  N   GLN A  11       6.814 -19.804  -3.402  1.00 97.92           N  
ATOM    151  H   GLN A  11       7.356 -19.408  -4.157  1.00 97.92           H  
ATOM    152  CA  GLN A  11       7.440 -19.895  -2.079  1.00 97.92           C  
ATOM    153  HA  GLN A  11       7.253 -20.889  -1.672  1.00 97.92           H  
ATOM    154  C   GLN A  11       6.842 -18.887  -1.088  1.00 97.92           C  
ATOM    155  CB  GLN A  11       8.959 -19.705  -2.183  1.00 97.92           C  
ATOM    156  HB2 GLN A  11       9.175 -18.761  -2.683  1.00 97.92           H  
ATOM    157  HB3 GLN A  11       9.372 -19.650  -1.176  1.00 97.92           H  
ATOM    158  O   GLN A  11       6.446 -19.298   0.003  1.00 97.92           O  
ATOM    159  CG  GLN A  11       9.668 -20.845  -2.929  1.00 97.92           C  
ATOM    160  HG2 GLN A  11       9.219 -20.988  -3.912  1.00 97.92           H  
ATOM    161  HG3 GLN A  11       9.551 -21.770  -2.364  1.00 97.92           H  
ATOM    162  CD  GLN A  11      11.158 -20.571  -3.118  1.00 97.92           C  
ATOM    163  NE2 GLN A  11      11.898 -21.493  -3.689  1.00 97.92           N  
ATOM    164 HE21 GLN A  11      12.868 -21.241  -3.821  1.00 97.92           H  
ATOM    165 HE22 GLN A  11      11.480 -22.306  -4.119  1.00 97.92           H  
ATOM    166  OE1 GLN A  11      11.693 -19.540  -2.749  1.00 97.92           O  
ATOM    167  N   GLU A  12       6.694 -17.615  -1.475  1.00 98.63           N  
ATOM    168  H   GLU A  12       7.083 -17.341  -2.366  1.00 98.63           H  
ATOM    169  CA  GLU A  12       6.029 -16.572  -0.672  1.00 98.63           C  
ATOM    170  HA  GLU A  12       6.593 -16.378   0.240  1.00 98.63           H  
ATOM    171  C   GLU A  12       4.619 -17.015  -0.264  1.00 98.63           C  
ATOM    172  CB  GLU A  12       5.916 -15.264  -1.473  1.00 98.63           C  
ATOM    173  HB2 GLU A  12       5.525 -15.497  -2.464  1.00 98.63           H  
ATOM    174  HB3 GLU A  12       5.185 -14.617  -0.988  1.00 98.63           H  
ATOM    175  O   GLU A  12       4.249 -16.947   0.906  1.00 98.63           O  
ATOM    176  CG  GLU A  12       7.228 -14.484  -1.640  1.00 98.63           C  
ATOM    177  HG2 GLU A  12       8.006 -15.167  -1.980  1.00 98.63           H  
ATOM    178  HG3 GLU A  12       7.079 -13.745  -2.428  1.00 98.63           H  
ATOM    179  CD  GLU A  12       7.700 -13.748  -0.375  1.00 98.63           C  
ATOM    180  OE1 GLU A  12       8.938 -13.613  -0.236  1.00 98.63           O  
ATOM    181  OE2 GLU A  12       6.861 -13.296   0.439  1.00 98.63           O  
ATOM    182  N   ARG A  13       3.845 -17.579  -1.199  1.00 98.43           N  
ATOM    183  H   ARG A  13       4.182 -17.570  -2.151  1.00 98.43           H  
ATOM    184  CA  ARG A  13       2.499 -18.094  -0.917  1.00 98.43           C  
ATOM    185  HA  ARG A  13       1.904 -17.295  -0.475  1.00 98.43           H  
ATOM    186  C   ARG A  13       2.512 -19.229   0.100  1.00 98.43           C  
ATOM    187  CB  ARG A  13       1.866 -18.541  -2.237  1.00 98.43           C  
ATOM    188  HB2 ARG A  13       1.948 -17.742  -2.974  1.00 98.43           H  
ATOM    189  HB3 ARG A  13       2.407 -19.409  -2.614  1.00 98.43           H  
ATOM    190  O   ARG A  13       1.644 -19.289   0.971  1.00 98.43           O  
ATOM    191  CG  ARG A  13       0.387 -18.880  -2.053  1.00 98.43           C  
ATOM    192  HG2 ARG A  13       0.239 -19.534  -1.193  1.00 98.43           H  
ATOM    193  HG3 ARG A  13      -0.180 -17.961  -1.906  1.00 98.43           H  
ATOM    194  CD  ARG A  13      -0.106 -19.611  -3.292  1.00 98.43           C  
ATOM    195  HD2 ARG A  13       0.502 -20.508  -3.411  1.00 98.43           H  
ATOM    196  HD3 ARG A  13       0.049 -18.980  -4.167  1.00 98.43           H  
ATOM    197  NE  ARG A  13      -1.530 -19.957  -3.146  1.00 98.43           N  
ATOM    198  HE  ARG A  13      -2.124 -19.247  -2.743  1.00 98.43           H  
ATOM    199  NH1 ARG A  13      -1.425 -21.985  -4.194  1.00 98.43           N  
ATOM    200 HH11 ARG A  13      -0.466 -21.784  -4.438  1.00 98.43           H  
ATOM    201 HH12 ARG A  13      -1.922 -22.715  -4.685  1.00 98.43           H  
ATOM    202  NH2 ARG A  13      -3.383 -21.247  -3.404  1.00 98.43           N  
ATOM    203 HH21 ARG A  13      -3.946 -20.489  -3.045  1.00 98.43           H  
ATOM    204 HH22 ARG A  13      -3.845 -21.967  -3.940  1.00 98.43           H  
ATOM    205  CZ  ARG A  13      -2.106 -21.056  -3.583  1.00 98.43           C  
ATOM    206  N   LYS A  14       3.461 -20.160  -0.015  1.00 98.25           N  
ATOM    207  H   LYS A  14       4.149 -20.039  -0.744  1.00 98.25           H  
ATOM    208  CA  LYS A  14       3.600 -21.269   0.938  1.00 98.25           C  
ATOM    209  HA  LYS A  14       2.630 -21.753   1.054  1.00 98.25           H  
ATOM    210  C   LYS A  14       3.992 -20.756   2.326  1.00 98.25           C  
ATOM    211  CB  LYS A  14       4.603 -22.291   0.383  1.00 98.25           C  
ATOM    212  HB2 LYS A  14       4.302 -22.559  -0.630  1.00 98.25           H  
ATOM    213  HB3 LYS A  14       5.593 -21.839   0.335  1.00 98.25           H  
ATOM    214  O   LYS A  14       3.438 -21.240   3.310  1.00 98.25           O  
ATOM    215  CG  LYS A  14       4.663 -23.568   1.236  1.00 98.25           C  
ATOM    216  HG2 LYS A  14       3.667 -24.005   1.304  1.00 98.25           H  
ATOM    217  HG3 LYS A  14       5.012 -23.322   2.239  1.00 98.25           H  
ATOM    218  CD  LYS A  14       5.626 -24.587   0.613  1.00 98.25           C  
ATOM    219  HD2 LYS A  14       6.617 -24.140   0.542  1.00 98.25           H  
ATOM    220  HD3 LYS A  14       5.280 -24.839  -0.389  1.00 98.25           H  
ATOM    221  CE  LYS A  14       5.695 -25.857   1.471  1.00 98.25           C  
ATOM    222  HE2 LYS A  14       6.018 -25.578   2.474  1.00 98.25           H  
ATOM    223  HE3 LYS A  14       4.694 -26.282   1.549  1.00 98.25           H  
ATOM    224  NZ  LYS A  14       6.632 -26.859   0.895  1.00 98.25           N  
ATOM    225  HZ1 LYS A  14       6.334 -27.141  -0.028  1.00 98.25           H  
ATOM    226  HZ2 LYS A  14       7.564 -26.477   0.820  1.00 98.25           H  
ATOM    227  HZ3 LYS A  14       6.677 -27.685   1.474  1.00 98.25           H  
ATOM    228  N   ALA A  15       4.899 -19.781   2.398  1.00 98.40           N  
ATOM    229  H   ALA A  15       5.310 -19.438   1.542  1.00 98.40           H  
ATOM    230  CA  ALA A  15       5.308 -19.141   3.644  1.00 98.40           C  
ATOM    231  HA  ALA A  15       5.642 -19.908   4.342  1.00 98.40           H  
ATOM    232  C   ALA A  15       4.134 -18.404   4.304  1.00 98.40           C  
ATOM    233  CB  ALA A  15       6.493 -18.211   3.357  1.00 98.40           C  
ATOM    234  HB1 ALA A  15       6.836 -17.759   4.287  1.00 98.40           H  
ATOM    235  HB2 ALA A  15       6.197 -17.416   2.672  1.00 98.40           H  
ATOM    236  HB3 ALA A  15       7.313 -18.774   2.912  1.00 98.40           H  
ATOM    237  O   ALA A  15       3.820 -18.694   5.454  1.00 98.40           O  
ATOM    238  N   TRP A  16       3.416 -17.569   3.546  1.00 98.60           N  
ATOM    239  H   TRP A  16       3.757 -17.352   2.620  1.00 98.60           H  
ATOM    240  CA  TRP A  16       2.230 -16.849   4.013  1.00 98.60           C  
ATOM    241  HA  TRP A  16       2.515 -16.161   4.808  1.00 98.60           H  
ATOM    242  C   TRP A  16       1.168 -17.791   4.586  1.00 98.60           C  
ATOM    243  CB  TRP A  16       1.634 -16.050   2.847  1.00 98.60           C  
ATOM    244  HB2 TRP A  16       2.398 -15.380   2.451  1.00 98.60           H  
ATOM    245  HB3 TRP A  16       1.339 -16.727   2.045  1.00 98.60           H  
ATOM    246  O   TRP A  16       0.661 -17.587   5.683  1.00 98.60           O  
ATOM    247  CG  TRP A  16       0.454 -15.228   3.249  1.00 98.60           C  
ATOM    248  CD1 TRP A  16      -0.844 -15.610   3.227  1.00 98.60           C  
ATOM    249  HD1 TRP A  16      -1.207 -16.564   2.874  1.00 98.60           H  
ATOM    250  CD2 TRP A  16       0.466 -13.899   3.840  1.00 98.60           C  
ATOM    251  CE2 TRP A  16      -0.872 -13.539   4.178  1.00 98.60           C  
ATOM    252  CE3 TRP A  16       1.487 -12.976   4.146  1.00 98.60           C  
ATOM    253  HE3 TRP A  16       2.511 -13.218   3.904  1.00 98.60           H  
ATOM    254  NE1 TRP A  16      -1.628 -14.622   3.791  1.00 98.60           N  
ATOM    255  HE1 TRP A  16      -2.615 -14.723   3.979  1.00 98.60           H  
ATOM    256  CH2 TRP A  16      -0.150 -11.415   5.065  1.00 98.60           C  
ATOM    257  HH2 TRP A  16      -0.357 -10.461   5.527  1.00 98.60           H  
ATOM    258  CZ2 TRP A  16      -1.189 -12.317   4.783  1.00 98.60           C  
ATOM    259  HZ2 TRP A  16      -2.210 -12.082   5.044  1.00 98.60           H  
ATOM    260  CZ3 TRP A  16       1.177 -11.747   4.752  1.00 98.60           C  
ATOM    261  HZ3 TRP A  16       1.961 -11.037   4.971  1.00 98.60           H  
ATOM    262  N   ARG A  17       0.851 -18.883   3.878  1.00 98.03           N  
ATOM    263  H   ARG A  17       1.292 -19.003   2.977  1.00 98.03           H  
ATOM    264  CA  ARG A  17      -0.129 -19.873   4.358  1.00 98.03           C  
ATOM    265  HA  ARG A  17      -1.054 -19.358   4.619  1.00 98.03           H  
ATOM    266  C   ARG A  17       0.299 -20.586   5.642  1.00 98.03           C  
ATOM    267  CB  ARG A  17      -0.404 -20.913   3.269  1.00 98.03           C  
ATOM    268  HB2 ARG A  17      -0.923 -21.758   3.722  1.00 98.03           H  
ATOM    269  HB3 ARG A  17       0.541 -21.274   2.862  1.00 98.03           H  
ATOM    270  O   ARG A  17      -0.571 -21.079   6.350  1.00 98.03           O  
ATOM    271  CG  ARG A  17      -1.279 -20.347   2.143  1.00 98.03           C  
ATOM    272  HG2 ARG A  17      -2.223 -19.992   2.555  1.00 98.03           H  
ATOM    273  HG3 ARG A  17      -0.778 -19.502   1.671  1.00 98.03           H  
ATOM    274  CD  ARG A  17      -1.557 -21.421   1.085  1.00 98.03           C  
ATOM    275  HD2 ARG A  17      -2.060 -20.944   0.243  1.00 98.03           H  
ATOM    276  HD3 ARG A  17      -0.607 -21.831   0.742  1.00 98.03           H  
ATOM    277  NE  ARG A  17      -2.416 -22.495   1.624  1.00 98.03           N  
ATOM    278  HE  ARG A  17      -2.686 -22.400   2.593  1.00 98.03           H  
ATOM    279  NH1 ARG A  17      -2.605 -23.764  -0.277  1.00 98.03           N  
ATOM    280 HH11 ARG A  17      -1.969 -23.131  -0.740  1.00 98.03           H  
ATOM    281 HH12 ARG A  17      -2.959 -24.593  -0.733  1.00 98.03           H  
ATOM    282  NH2 ARG A  17      -3.677 -24.389   1.580  1.00 98.03           N  
ATOM    283 HH21 ARG A  17      -4.060 -25.187   1.093  1.00 98.03           H  
ATOM    284 HH22 ARG A  17      -3.928 -24.245   2.547  1.00 98.03           H  
ATOM    285  CZ  ARG A  17      -2.894 -23.540   0.976  1.00 98.03           C  
ATOM    286  N   LYS A  18       1.604 -20.691   5.904  1.00 98.06           N  
ATOM    287  H   LYS A  18       2.245 -20.211   5.289  1.00 98.06           H  
ATOM    288  CA  LYS A  18       2.148 -21.323   7.111  1.00 98.06           C  
ATOM    289  HA  LYS A  18       1.520 -22.170   7.389  1.00 98.06           H  
ATOM    290  C   LYS A  18       2.118 -20.370   8.304  1.00 98.06           C  
ATOM    291  CB  LYS A  18       3.571 -21.823   6.816  1.00 98.06           C  
ATOM    292  HB2 LYS A  18       3.540 -22.504   5.966  1.00 98.06           H  
ATOM    293  HB3 LYS A  18       4.206 -20.976   6.557  1.00 98.06           H  
ATOM    294  O   LYS A  18       1.765 -20.798   9.395  1.00 98.06           O  
ATOM    295  CG  LYS A  18       4.184 -22.550   8.021  1.00 98.06           C  
ATOM    296  HG2 LYS A  18       3.580 -23.426   8.258  1.00 98.06           H  
ATOM    297  HG3 LYS A  18       4.194 -21.886   8.885  1.00 98.06           H  
ATOM    298  CD  LYS A  18       5.626 -22.982   7.740  1.00 98.06           C  
ATOM    299  HD2 LYS A  18       6.214 -22.101   7.481  1.00 98.06           H  
ATOM    300  HD3 LYS A  18       5.643 -23.691   6.913  1.00 98.06           H  
ATOM    301  CE  LYS A  18       6.192 -23.628   9.009  1.00 98.06           C  
ATOM    302  HE2 LYS A  18       6.057 -22.929   9.834  1.00 98.06           H  
ATOM    303  HE3 LYS A  18       5.607 -24.518   9.242  1.00 98.06           H  
ATOM    304  NZ  LYS A  18       7.630 -23.971   8.874  1.00 98.06           N  
ATOM    305  HZ1 LYS A  18       7.779 -24.640   8.132  1.00 98.06           H  
ATOM    306  HZ2 LYS A  18       8.169 -23.137   8.689  1.00 98.06           H  
ATOM    307  HZ3 LYS A  18       7.971 -24.366   9.739  1.00 98.06           H  
ATOM    308  N   ASP A  19       2.520 -19.123   8.090  1.00 97.99           N  
ATOM    309  H   ASP A  19       2.817 -18.856   7.163  1.00 97.99           H  
ATOM    310  CA  ASP A  19       2.572 -18.082   9.112  1.00 97.99           C  
ATOM    311  HA  ASP A  19       1.780 -18.242   9.843  1.00 97.99           H  
ATOM    312  C   ASP A  19       2.371 -16.705   8.469  1.00 97.99           C  
ATOM    313  CB  ASP A  19       3.919 -18.141   9.852  1.00 97.99           C  
ATOM    314  HB2 ASP A  19       3.987 -19.075  10.410  1.00 97.99           H  
ATOM    315  HB3 ASP A  19       4.732 -18.116   9.127  1.00 97.99           H  
ATOM    316  O   ASP A  19       3.133 -16.287   7.594  1.00 97.99           O  
ATOM    317  CG  ASP A  19       4.058 -16.962  10.818  1.00 97.99           C  
ATOM    318  OD1 ASP A  19       3.155 -16.789  11.658  1.00 97.99           O  
ATOM    319  OD2 ASP A  19       5.026 -16.174  10.669  1.00 97.99           O  
ATOM    320  N   HIS A  20       1.354 -15.988   8.932  1.00 98.05           N  
ATOM    321  H   HIS A  20       0.812 -16.352   9.702  1.00 98.05           H  
ATOM    322  CA  HIS A  20       1.082 -14.607   8.555  1.00 98.05           C  
ATOM    323  HA  HIS A  20       2.032 -14.151   8.276  1.00 98.05           H  
ATOM    324  C   HIS A  20       0.505 -13.848   9.755  1.00 98.05           C  
ATOM    325  CB  HIS A  20       0.148 -14.533   7.340  1.00 98.05           C  
ATOM    326  HB2 HIS A  20       0.665 -14.964   6.482  1.00 98.05           H  
ATOM    327  HB3 HIS A  20      -0.057 -13.488   7.109  1.00 98.05           H  
ATOM    328  O   HIS A  20      -0.069 -14.462  10.657  1.00 98.05           O  
ATOM    329  CG  HIS A  20      -1.164 -15.251   7.515  1.00 98.05           C  
ATOM    330  CD2 HIS A  20      -2.366 -14.731   7.913  1.00 98.05           C  
ATOM    331  HD2 HIS A  20      -2.563 -13.699   8.165  1.00 98.05           H  
ATOM    332  ND1 HIS A  20      -1.358 -16.588   7.283  1.00 98.05           N  
ATOM    333  HD1 HIS A  20      -0.645 -17.211   6.932  1.00 98.05           H  
ATOM    334  CE1 HIS A  20      -2.637 -16.882   7.548  1.00 98.05           C  
ATOM    335  HE1 HIS A  20      -3.081 -17.863   7.466  1.00 98.05           H  
ATOM    336  NE2 HIS A  20      -3.298 -15.778   7.923  1.00 98.05           N  
ATOM    337  N   PRO A  21       0.653 -12.513   9.800  1.00 98.32           N  
ATOM    338  CA  PRO A  21       0.117 -11.722  10.897  1.00 98.32           C  
ATOM    339  HA  PRO A  21       0.522 -12.107  11.832  1.00 98.32           H  
ATOM    340  C   PRO A  21      -1.417 -11.800  10.940  1.00 98.32           C  
ATOM    341  CB  PRO A  21       0.631 -10.297  10.677  1.00 98.32           C  
ATOM    342  HB2 PRO A  21      -0.170  -9.674  10.279  1.00 98.32           H  
ATOM    343  HB3 PRO A  21       1.014  -9.862  11.600  1.00 98.32           H  
ATOM    344  O   PRO A  21      -2.085 -11.801   9.904  1.00 98.32           O  
ATOM    345  CG  PRO A  21       1.728 -10.421   9.621  1.00 98.32           C  
ATOM    346  HG2 PRO A  21       2.685 -10.591  10.113  1.00 98.32           H  
ATOM    347  HG3 PRO A  21       1.776  -9.538   8.983  1.00 98.32           H  
ATOM    348  CD  PRO A  21       1.321 -11.659   8.834  1.00 98.32           C  
ATOM    349  HD2 PRO A  21       0.616 -11.379   8.051  1.00 98.32           H  
ATOM    350  HD3 PRO A  21       2.205 -12.125   8.397  1.00 98.32           H  
ATOM    351  N   PHE A  22      -1.982 -11.846  12.146  1.00 97.34           N  
ATOM    352  H   PHE A  22      -1.387 -11.830  12.962  1.00 97.34           H  
ATOM    353  CA  PHE A  22      -3.424 -11.990  12.345  1.00 97.34           C  
ATOM    354  HA  PHE A  22      -3.736 -12.921  11.871  1.00 97.34           H  
ATOM    355  C   PHE A  22      -4.221 -10.842  11.705  1.00 97.34           C  
ATOM    356  CB  PHE A  22      -3.721 -12.094  13.845  1.00 97.34           C  
ATOM    357  HB2 PHE A  22      -3.193 -12.956  14.252  1.00 97.34           H  
ATOM    358  HB3 PHE A  22      -3.339 -11.204  14.345  1.00 97.34           H  
ATOM    359  O   PHE A  22      -3.850  -9.675  11.820  1.00 97.34           O  
ATOM    360  CG  PHE A  22      -5.197 -12.236  14.152  1.00 97.34           C  
ATOM    361  CD1 PHE A  22      -5.959 -11.104  14.502  1.00 97.34           C  
ATOM    362  HD1 PHE A  22      -5.490 -10.134  14.567  1.00 97.34           H  
ATOM    363  CD2 PHE A  22      -5.820 -13.493  14.045  1.00 97.34           C  
ATOM    364  HD2 PHE A  22      -5.242 -14.364  13.772  1.00 97.34           H  
ATOM    365  CE1 PHE A  22      -7.337 -11.232  14.752  1.00 97.34           C  
ATOM    366  HE1 PHE A  22      -7.921 -10.363  15.015  1.00 97.34           H  
ATOM    367  CE2 PHE A  22      -7.198 -13.620  14.295  1.00 97.34           C  
ATOM    368  HE2 PHE A  22      -7.676 -14.585  14.216  1.00 97.34           H  
ATOM    369  CZ  PHE A  22      -7.955 -12.490  14.650  1.00 97.34           C  
ATOM    370  HZ  PHE A  22      -9.014 -12.587  14.841  1.00 97.34           H  
ATOM    371  N   GLY A  23      -5.335 -11.181  11.052  1.00 97.49           N  
ATOM    372  H   GLY A  23      -5.581 -12.159  11.005  1.00 97.49           H  
ATOM    373  CA  GLY A  23      -6.228 -10.224  10.388  1.00 97.49           C  
ATOM    374  HA2 GLY A  23      -7.213 -10.678  10.275  1.00 97.49           H  
ATOM    375  HA3 GLY A  23      -6.332  -9.339  11.015  1.00 97.49           H  
ATOM    376  C   GLY A  23      -5.761  -9.765   9.004  1.00 97.49           C  
ATOM    377  O   GLY A  23      -6.543  -9.157   8.277  1.00 97.49           O  
ATOM    378  N   PHE A  24      -4.524 -10.073   8.609  1.00 98.72           N  
ATOM    379  H   PHE A  24      -3.924 -10.607   9.221  1.00 98.72           H  
ATOM    380  CA  PHE A  24      -4.048  -9.790   7.261  1.00 98.72           C  
ATOM    381  HA  PHE A  24      -4.458  -8.832   6.940  1.00 98.72           H  
ATOM    382  C   PHE A  24      -4.519 -10.849   6.270  1.00 98.72           C  
ATOM    383  CB  PHE A  24      -2.527  -9.679   7.214  1.00 98.72           C  
ATOM    384  HB2 PHE A  24      -2.248  -9.662   6.160  1.00 98.72           H  
ATOM    385  HB3 PHE A  24      -2.075 -10.566   7.657  1.00 98.72           H  
ATOM    386  O   PHE A  24      -4.608 -12.037   6.579  1.00 98.72           O  
ATOM    387  CG  PHE A  24      -1.951  -8.440   7.857  1.00 98.72           C  
ATOM    388  CD1 PHE A  24      -1.374  -7.447   7.047  1.00 98.72           C  
ATOM    389  HD1 PHE A  24      -1.402  -7.542   5.971  1.00 98.72           H  
ATOM    390  CD2 PHE A  24      -1.961  -8.282   9.254  1.00 98.72           C  
ATOM    391  HD2 PHE A  24      -2.415  -9.034   9.882  1.00 98.72           H  
ATOM    392  CE1 PHE A  24      -0.754  -6.335   7.634  1.00 98.72           C  
ATOM    393  HE1 PHE A  24      -0.299  -5.574   7.018  1.00 98.72           H  
ATOM    394  CE2 PHE A  24      -1.335  -7.173   9.844  1.00 98.72           C  
ATOM    395  HE2 PHE A  24      -1.310  -7.068  10.919  1.00 98.72           H  
ATOM    396  CZ  PHE A  24      -0.712  -6.215   9.030  1.00 98.72           C  
ATOM    397  HZ  PHE A  24      -0.182  -5.382   9.470  1.00 98.72           H  
ATOM    398  N   VAL A  25      -4.732 -10.418   5.032  1.00 98.59           N  
ATOM    399  H   VAL A  25      -4.615  -9.430   4.856  1.00 98.59           H  
ATOM    400  CA  VAL A  25      -5.044 -11.287   3.897  1.00 98.59           C  
ATOM    401  HA  VAL A  25      -4.971 -12.330   4.207  1.00 98.59           H  
ATOM    402  C   VAL A  25      -4.011 -11.041   2.805  1.00 98.59           C  
ATOM    403  CB  VAL A  25      -6.483 -11.041   3.402  1.00 98.59           C  
ATOM    404  HB  VAL A  25      -6.571 -10.008   3.065  1.00 98.59           H  
ATOM    405  O   VAL A  25      -3.646  -9.895   2.558  1.00 98.59           O  
ATOM    406  CG1 VAL A  25      -6.853 -11.946   2.222  1.00 98.59           C  
ATOM    407 HG11 VAL A  25      -6.230 -11.714   1.358  1.00 98.59           H  
ATOM    408 HG12 VAL A  25      -6.735 -12.993   2.502  1.00 98.59           H  
ATOM    409 HG13 VAL A  25      -7.889 -11.769   1.935  1.00 98.59           H  
ATOM    410  CG2 VAL A  25      -7.509 -11.282   4.519  1.00 98.59           C  
ATOM    411 HG21 VAL A  25      -7.407 -12.294   4.912  1.00 98.59           H  
ATOM    412 HG22 VAL A  25      -7.357 -10.572   5.332  1.00 98.59           H  
ATOM    413 HG23 VAL A  25      -8.520 -11.142   4.136  1.00 98.59           H  
ATOM    414  N   ALA A  26      -3.555 -12.106   2.149  1.00 98.78           N  
ATOM    415  H   ALA A  26      -3.854 -13.022   2.452  1.00 98.78           H  
ATOM    416  CA  ALA A  26      -2.783 -12.043   0.911  1.00 98.78           C  
ATOM    417  HA  ALA A  26      -3.133 -11.199   0.317  1.00 98.78           H  
ATOM    418  C   ALA A  26      -3.020 -13.336   0.127  1.00 98.78           C  
ATOM    419  CB  ALA A  26      -1.295 -11.833   1.221  1.00 98.78           C  
ATOM    420  HB1 ALA A  26      -1.177 -11.043   1.963  1.00 98.78           H  
ATOM    421  HB2 ALA A  26      -0.851 -12.752   1.604  1.00 98.78           H  
ATOM    422  HB3 ALA A  26      -0.768 -11.540   0.314  1.00 98.78           H  
ATOM    423  O   ALA A  26      -2.624 -14.424   0.557  1.00 98.78           O  
ATOM    424  N   VAL A  27      -3.718 -13.241  -1.002  1.00 98.33           N  
ATOM    425  H   VAL A  27      -4.080 -12.339  -1.276  1.00 98.33           H  
ATOM    426  CA  VAL A  27      -4.121 -14.408  -1.790  1.00 98.33           C  
ATOM    427  HA  VAL A  27      -3.497 -15.253  -1.497  1.00 98.33           H  
ATOM    428  C   VAL A  27      -3.913 -14.114  -3.274  1.00 98.33           C  
ATOM    429  CB  VAL A  27      -5.586 -14.807  -1.506  1.00 98.33           C  
ATOM    430  HB  VAL A  27      -6.259 -14.060  -1.927  1.00 98.33           H  
ATOM    431  O   VAL A  27      -4.398 -13.093  -3.757  1.00 98.33           O  
ATOM    432  CG1 VAL A  27      -5.905 -16.176  -2.125  1.00 98.33           C  
ATOM    433 HG11 VAL A  27      -5.246 -16.940  -1.713  1.00 98.33           H  
ATOM    434 HG12 VAL A  27      -6.943 -16.435  -1.914  1.00 98.33           H  
ATOM    435 HG13 VAL A  27      -5.790 -16.128  -3.208  1.00 98.33           H  
ATOM    436  CG2 VAL A  27      -5.880 -14.936  -0.004  1.00 98.33           C  
ATOM    437 HG21 VAL A  27      -6.904 -15.278   0.148  1.00 98.33           H  
ATOM    438 HG22 VAL A  27      -5.786 -13.959   0.470  1.00 98.33           H  
ATOM    439 HG23 VAL A  27      -5.185 -15.634   0.463  1.00 98.33           H  
ATOM    440  N   PRO A  28      -3.232 -14.994  -4.030  1.00 98.50           N  
ATOM    441  CA  PRO A  28      -3.194 -14.882  -5.482  1.00 98.50           C  
ATOM    442  HA  PRO A  28      -2.695 -13.953  -5.757  1.00 98.50           H  
ATOM    443  C   PRO A  28      -4.604 -14.921  -6.066  1.00 98.50           C  
ATOM    444  CB  PRO A  28      -2.376 -16.067  -5.990  1.00 98.50           C  
ATOM    445  HB2 PRO A  28      -3.032 -16.877  -6.307  1.00 98.50           H  
ATOM    446  HB3 PRO A  28      -1.722 -15.771  -6.810  1.00 98.50           H  
ATOM    447  O   PRO A  28      -5.423 -15.761  -5.681  1.00 98.50           O  
ATOM    448  CG  PRO A  28      -1.579 -16.512  -4.772  1.00 98.50           C  
ATOM    449  HG2 PRO A  28      -1.406 -17.588  -4.807  1.00 98.50           H  
ATOM    450  HG3 PRO A  28      -0.635 -15.969  -4.732  1.00 98.50           H  
ATOM    451  CD  PRO A  28      -2.448 -16.128  -3.580  1.00 98.50           C  
ATOM    452  HD2 PRO A  28      -1.814 -15.860  -2.734  1.00 98.50           H  
ATOM    453  HD3 PRO A  28      -3.116 -16.949  -3.322  1.00 98.50           H  
ATOM    454  N   THR A  29      -4.858 -14.052  -7.033  1.00 98.24           N  
ATOM    455  H   THR A  29      -4.121 -13.421  -7.311  1.00 98.24           H  
ATOM    456  CA  THR A  29      -6.091 -14.065  -7.820  1.00 98.24           C  
ATOM    457  HA  THR A  29      -6.939 -14.088  -7.135  1.00 98.24           H  
ATOM    458  C   THR A  29      -6.173 -15.318  -8.693  1.00 98.24           C  
ATOM    459  CB  THR A  29      -6.224 -12.798  -8.677  1.00 98.24           C  
ATOM    460  HB  THR A  29      -7.117 -12.877  -9.297  1.00 98.24           H  
ATOM    461  O   THR A  29      -5.224 -16.104  -8.806  1.00 98.24           O  
ATOM    462  CG2 THR A  29      -6.359 -11.543  -7.826  1.00 98.24           C  
ATOM    463 HG21 THR A  29      -7.263 -11.616  -7.221  1.00 98.24           H  
ATOM    464 HG22 THR A  29      -6.445 -10.684  -8.491  1.00 98.24           H  
ATOM    465 HG23 THR A  29      -5.498 -11.411  -7.170  1.00 98.24           H  
ATOM    466  OG1 THR A  29      -5.112 -12.628  -9.517  1.00 98.24           O  
ATOM    467  HG1 THR A  29      -4.353 -12.457  -8.954  1.00 98.24           H  
ATOM    468  N   LYS A  30      -7.333 -15.532  -9.315  1.00 96.77           N  
ATOM    469  H   LYS A  30      -8.051 -14.825  -9.245  1.00 96.77           H  
ATOM    470  CA  LYS A  30      -7.524 -16.580 -10.318  1.00 96.77           C  
ATOM    471  HA  LYS A  30      -6.669 -17.256 -10.307  1.00 96.77           H  
ATOM    472  C   LYS A  30      -7.580 -15.971 -11.712  1.00 96.77           C  
ATOM    473  CB  LYS A  30      -8.776 -17.410 -10.022  1.00 96.77           C  
ATOM    474  HB2 LYS A  30      -9.642 -16.750  -9.968  1.00 96.77           H  
ATOM    475  HB3 LYS A  30      -8.927 -18.106 -10.847  1.00 96.77           H  
ATOM    476  O   LYS A  30      -8.155 -14.903 -11.905  1.00 96.77           O  
ATOM    477  CG  LYS A  30      -8.644 -18.209  -8.719  1.00 96.77           C  
ATOM    478  HG2 LYS A  30      -7.764 -18.849  -8.773  1.00 96.77           H  
ATOM    479  HG3 LYS A  30      -8.544 -17.529  -7.873  1.00 96.77           H  
ATOM    480  CD  LYS A  30      -9.894 -19.073  -8.535  1.00 96.77           C  
ATOM    481  HD2 LYS A  30     -10.770 -18.425  -8.505  1.00 96.77           H  
ATOM    482  HD3 LYS A  30      -9.981 -19.746  -9.387  1.00 96.77           H  
ATOM    483  CE  LYS A  30      -9.814 -19.891  -7.245  1.00 96.77           C  
ATOM    484  HE2 LYS A  30      -8.921 -20.514  -7.289  1.00 96.77           H  
ATOM    485  HE3 LYS A  30      -9.716 -19.205  -6.404  1.00 96.77           H  
ATOM    486  NZ  LYS A  30     -11.026 -20.733  -7.096  1.00 96.77           N  
ATOM    487  HZ1 LYS A  30     -11.114 -21.353  -7.888  1.00 96.77           H  
ATOM    488  HZ2 LYS A  30     -10.993 -21.283  -6.250  1.00 96.77           H  
ATOM    489  HZ3 LYS A  30     -11.852 -20.151  -7.072  1.00 96.77           H  
ATOM    490  N   ASN A  31      -7.006 -16.679 -12.671  1.00 94.06           N  
ATOM    491  H   ASN A  31      -6.600 -17.567 -12.414  1.00 94.06           H  
ATOM    492  CA  ASN A  31      -7.206 -16.432 -14.090  1.00 94.06           C  
ATOM    493  HA  ASN A  31      -7.071 -15.369 -14.286  1.00 94.06           H  
ATOM    494  C   ASN A  31      -8.632 -16.846 -14.510  1.00 94.06           C  
ATOM    495  CB  ASN A  31      -6.143 -17.236 -14.849  1.00 94.06           C  
ATOM    496  HB2 ASN A  31      -6.357 -17.256 -15.917  1.00 94.06           H  
ATOM    497  HB3 ASN A  31      -6.174 -18.262 -14.482  1.00 94.06           H  
ATOM    498  O   ASN A  31      -9.288 -17.605 -13.788  1.00 94.06           O  
ATOM    499  CG  ASN A  31      -4.741 -16.698 -14.672  1.00 94.06           C  
ATOM    500  ND2 ASN A  31      -3.773 -17.565 -14.508  1.00 94.06           N  
ATOM    501 HD21 ASN A  31      -3.983 -18.551 -14.574  1.00 94.06           H  
ATOM    502 HD22 ASN A  31      -2.826 -17.214 -14.481  1.00 94.06           H  
ATOM    503  OD1 ASN A  31      -4.502 -15.500 -14.676  1.00 94.06           O  
ATOM    504  N   PRO A  32      -9.111 -16.406 -15.690  1.00 92.86           N  
ATOM    505  CA  PRO A  32     -10.419 -16.805 -16.219  1.00 92.86           C  
ATOM    506  HA  PRO A  32     -11.194 -16.432 -15.550  1.00 92.86           H  
ATOM    507  C   PRO A  32     -10.607 -18.322 -16.388  1.00 92.86           C  
ATOM    508  CB  PRO A  32     -10.535 -16.092 -17.570  1.00 92.86           C  
ATOM    509  HB2 PRO A  32     -10.126 -16.718 -18.364  1.00 92.86           H  
ATOM    510  HB3 PRO A  32     -11.567 -15.823 -17.794  1.00 92.86           H  
ATOM    511  O   PRO A  32     -11.721 -18.817 -16.260  1.00 92.86           O  
ATOM    512  CG  PRO A  32      -9.653 -14.857 -17.400  1.00 92.86           C  
ATOM    513  HG2 PRO A  32      -9.296 -14.477 -18.357  1.00 92.86           H  
ATOM    514  HG3 PRO A  32     -10.201 -14.086 -16.858  1.00 92.86           H  
ATOM    515  CD  PRO A  32      -8.511 -15.381 -16.536  1.00 92.86           C  
ATOM    516  HD2 PRO A  32      -7.746 -15.830 -17.169  1.00 92.86           H  
ATOM    517  HD3 PRO A  32      -8.091 -14.561 -15.954  1.00 92.86           H  
ATOM    518  N   ASP A  33      -9.525 -19.065 -16.632  1.00 94.86           N  
ATOM    519  H   ASP A  33      -8.623 -18.612 -16.669  1.00 94.86           H  
ATOM    520  CA  ASP A  33      -9.517 -20.533 -16.732  1.00 94.86           C  
ATOM    521  HA  ASP A  33     -10.420 -20.845 -17.258  1.00 94.86           H  
ATOM    522  C   ASP A  33      -9.538 -21.248 -15.361  1.00 94.86           C  
ATOM    523  CB  ASP A  33      -8.309 -20.968 -17.585  1.00 94.86           C  
ATOM    524  HB2 ASP A  33      -8.345 -20.442 -18.539  1.00 94.86           H  
ATOM    525  HB3 ASP A  33      -8.397 -22.034 -17.793  1.00 94.86           H  
ATOM    526  O   ASP A  33      -9.526 -22.476 -15.289  1.00 94.86           O  
ATOM    527  CG  ASP A  33      -6.948 -20.709 -16.925  1.00 94.86           C  
ATOM    528  OD1 ASP A  33      -6.904 -20.167 -15.794  1.00 94.86           O  
ATOM    529  OD2 ASP A  33      -5.915 -21.038 -17.535  1.00 94.86           O  
ATOM    530  N   GLY A  34      -9.554 -20.490 -14.258  1.00 92.89           N  
ATOM    531  H   GLY A  34      -9.545 -19.489 -14.388  1.00 92.89           H  
ATOM    532  CA  GLY A  34      -9.559 -20.995 -12.886  1.00 92.89           C  
ATOM    533  HA2 GLY A  34     -10.042 -20.252 -12.252  1.00 92.89           H  
ATOM    534  HA3 GLY A  34     -10.144 -21.915 -12.851  1.00 92.89           H  
ATOM    535  C   GLY A  34      -8.176 -21.291 -12.300  1.00 92.89           C  
ATOM    536  O   GLY A  34      -8.079 -21.573 -11.099  1.00 92.89           O  
ATOM    537  N   THR A  35      -7.104 -21.195 -13.093  1.00 94.19           N  
ATOM    538  H   THR A  35      -7.236 -20.916 -14.054  1.00 94.19           H  
ATOM    539  CA  THR A  35      -5.729 -21.335 -12.595  1.00 94.19           C  
ATOM    540  HA  THR A  35      -5.691 -22.234 -11.980  1.00 94.19           H  
ATOM    541  C   THR A  35      -5.344 -20.153 -11.706  1.00 94.19           C  
ATOM    542  CB  THR A  35      -4.701 -21.515 -13.723  1.00 94.19           C  
ATOM    543  HB  THR A  35      -3.726 -21.676 -13.263  1.00 94.19           H  
ATOM    544  O   THR A  35      -5.990 -19.107 -11.702  1.00 94.19           O  
ATOM    545  CG2 THR A  35      -4.994 -22.724 -14.608  1.00 94.19           C  
ATOM    546 HG21 THR A  35      -4.249 -22.780 -15.401  1.00 94.19           H  
ATOM    547 HG22 THR A  35      -5.978 -22.636 -15.069  1.00 94.19           H  
ATOM    548 HG23 THR A  35      -4.959 -23.639 -14.016  1.00 94.19           H  
ATOM    549  OG1 THR A  35      -4.607 -20.362 -14.516  1.00 94.19           O  
ATOM    550  HG1 THR A  35      -5.350 -20.376 -15.123  1.00 94.19           H  
ATOM    551  N   MET A  36      -4.299 -20.306 -10.894  1.00 94.29           N  
ATOM    552  H   MET A  36      -3.719 -21.127 -10.997  1.00 94.29           H  
ATOM    553  CA  MET A  36      -3.855 -19.228 -10.008  1.00 94.29           C  
ATOM    554  HA  MET A  36      -4.720 -18.670  -9.651  1.00 94.29           H  
ATOM    555  C   MET A  36      -2.942 -18.257 -10.742  1.00 94.29           C  
ATOM    556  CB  MET A  36      -3.126 -19.784  -8.791  1.00 94.29           C  
ATOM    557  HB2 MET A  36      -2.303 -20.410  -9.135  1.00 94.29           H  
ATOM    558  HB3 MET A  36      -2.721 -18.961  -8.203  1.00 94.29           H  
ATOM    559  O   MET A  36      -1.927 -18.661 -11.308  1.00 94.29           O  
ATOM    560  CG  MET A  36      -4.089 -20.585  -7.918  1.00 94.29           C  
ATOM    561  HG2 MET A  36      -4.566 -21.357  -8.523  1.00 94.29           H  
ATOM    562  HG3 MET A  36      -4.867 -19.916  -7.551  1.00 94.29           H  
ATOM    563  SD  MET A  36      -3.304 -21.390  -6.513  1.00 94.29           S  
ATOM    564  CE  MET A  36      -2.034 -22.387  -7.345  1.00 94.29           C  
ATOM    565  HE1 MET A  36      -1.623 -23.134  -6.666  1.00 94.29           H  
ATOM    566  HE2 MET A  36      -1.228 -21.745  -7.700  1.00 94.29           H  
ATOM    567  HE3 MET A  36      -2.477 -22.901  -8.198  1.00 94.29           H  
ATOM    568  N   ASN A  37      -3.243 -16.972 -10.623  1.00 97.24           N  
ATOM    569  H   ASN A  37      -4.064 -16.704 -10.099  1.00 97.24           H  
ATOM    570  CA  ASN A  37      -2.381 -15.903 -11.082  1.00 97.24           C  
ATOM    571  HA  ASN A  37      -1.749 -16.268 -11.891  1.00 97.24           H  
ATOM    572  C   ASN A  37      -1.478 -15.430  -9.939  1.00 97.24           C  
ATOM    573  CB  ASN A  37      -3.245 -14.777 -11.646  1.00 97.24           C  
ATOM    574  HB2 ASN A  37      -3.961 -15.188 -12.358  1.00 97.24           H  
ATOM    575  HB3 ASN A  37      -3.811 -14.305 -10.844  1.00 97.24           H  
ATOM    576  O   ASN A  37      -1.840 -14.564  -9.146  1.00 97.24           O  
ATOM    577  CG  ASN A  37      -2.399 -13.724 -12.335  1.00 97.24           C  
ATOM    578  ND2 ASN A  37      -3.016 -12.838 -13.074  1.00 97.24           N  
ATOM    579 HD21 ASN A  37      -3.998 -12.968 -13.267  1.00 97.24           H  
ATOM    580 HD22 ASN A  37      -2.434 -12.209 -13.609  1.00 97.24           H  
ATOM    581  OD1 ASN A  37      -1.180 -13.692 -12.226  1.00 97.24           O  
ATOM    582  N   LEU A  38      -0.274 -15.993  -9.860  1.00 97.90           N  
ATOM    583  H   LEU A  38      -0.029 -16.695 -10.544  1.00 97.90           H  
ATOM    584  CA  LEU A  38       0.716 -15.588  -8.860  1.00 97.90           C  
ATOM    585  HA  LEU A  38       0.242 -15.580  -7.879  1.00 97.90           H  
ATOM    586  C   LEU A  38       1.235 -14.155  -9.063  1.00 97.90           C  
ATOM    587  CB  LEU A  38       1.874 -16.599  -8.848  1.00 97.90           C  
ATOM    588  HB2 LEU A  38       2.680 -16.198  -8.234  1.00 97.90           H  
ATOM    589  HB3 LEU A  38       2.255 -16.687  -9.866  1.00 97.90           H  
ATOM    590  O   LEU A  38       1.852 -13.631  -8.147  1.00 97.90           O  
ATOM    591  CG  LEU A  38       1.523 -18.002  -8.325  1.00 97.90           C  
ATOM    592  HG  LEU A  38       0.712 -18.423  -8.919  1.00 97.90           H  
ATOM    593  CD1 LEU A  38       2.741 -18.916  -8.458  1.00 97.90           C  
ATOM    594 HD11 LEU A  38       3.044 -18.973  -9.504  1.00 97.90           H  
ATOM    595 HD12 LEU A  38       2.499 -19.922  -8.114  1.00 97.90           H  
ATOM    596 HD13 LEU A  38       3.574 -18.522  -7.877  1.00 97.90           H  
ATOM    597  CD2 LEU A  38       1.105 -18.001  -6.851  1.00 97.90           C  
ATOM    598 HD21 LEU A  38       0.170 -17.452  -6.745  1.00 97.90           H  
ATOM    599 HD22 LEU A  38       0.954 -19.026  -6.513  1.00 97.90           H  
ATOM    600 HD23 LEU A  38       1.877 -17.524  -6.247  1.00 97.90           H  
ATOM    601  N   MET A  39       0.986 -13.507 -10.203  1.00 98.21           N  
ATOM    602  H   MET A  39       0.410 -13.944 -10.908  1.00 98.21           H  
ATOM    603  CA  MET A  39       1.473 -12.149 -10.484  1.00 98.21           C  
ATOM    604  HA  MET A  39       2.403 -11.995  -9.937  1.00 98.21           H  
ATOM    605  C   MET A  39       0.500 -11.052 -10.021  1.00 98.21           C  
ATOM    606  CB  MET A  39       1.789 -11.998 -11.982  1.00 98.21           C  
ATOM    607  HB2 MET A  39       0.859 -12.022 -12.548  1.00 98.21           H  
ATOM    608  HB3 MET A  39       2.253 -11.025 -12.148  1.00 98.21           H  
ATOM    609  O   MET A  39       0.829  -9.870 -10.086  1.00 98.21           O  
ATOM    610  CG  MET A  39       2.721 -13.086 -12.534  1.00 98.21           C  
ATOM    611  HG2 MET A  39       2.839 -12.922 -13.605  1.00 98.21           H  
ATOM    612  HG3 MET A  39       2.241 -14.057 -12.410  1.00 98.21           H  
ATOM    613  SD  MET A  39       4.375 -13.170 -11.795  1.00 98.21           S  
ATOM    614  CE  MET A  39       5.133 -11.731 -12.592  1.00 98.21           C  
ATOM    615  HE1 MET A  39       5.028 -11.798 -13.675  1.00 98.21           H  
ATOM    616  HE2 MET A  39       6.193 -11.711 -12.340  1.00 98.21           H  
ATOM    617  HE3 MET A  39       4.659 -10.816 -12.237  1.00 98.21           H  
ATOM    618  N   ASN A  40      -0.695 -11.417  -9.548  1.00 98.50           N  
ATOM    619  H   ASN A  40      -0.921 -12.401  -9.522  1.00 98.50           H  
ATOM    620  CA  ASN A  40      -1.718 -10.480  -9.084  1.00 98.50           C  
ATOM    621  HA  ASN A  40      -1.263  -9.522  -8.835  1.00 98.50           H  
ATOM    622  C   ASN A  40      -2.378 -11.030  -7.818  1.00 98.50           C  
ATOM    623  CB  ASN A  40      -2.712 -10.260 -10.237  1.00 98.50           C  
ATOM    624  HB2 ASN A  40      -2.168  -9.831 -11.079  1.00 98.50           H  
ATOM    625  HB3 ASN A  40      -3.120 -11.218 -10.558  1.00 98.50           H  
ATOM    626  O   ASN A  40      -3.028 -12.074  -7.865  1.00 98.50           O  
ATOM    627  CG  ASN A  40      -3.872  -9.333  -9.908  1.00 98.50           C  
ATOM    628  ND2 ASN A  40      -4.617  -8.931 -10.910  1.00 98.50           N  
ATOM    629 HD21 ASN A  40      -4.427  -9.268 -11.843  1.00 98.50           H  
ATOM    630 HD22 ASN A  40      -5.419  -8.354 -10.701  1.00 98.50           H  
ATOM    631  OD1 ASN A  40      -4.140  -8.946  -8.782  1.00 98.50           O  
ATOM    632  N   TRP A  41      -2.195 -10.349  -6.690  1.00 98.87           N  
ATOM    633  H   TRP A  41      -1.665  -9.490  -6.721  1.00 98.87           H  
ATOM    634  CA  TRP A  41      -2.703 -10.776  -5.389  1.00 98.87           C  
ATOM    635  HA  TRP A  41      -3.225 -11.728  -5.493  1.00 98.87           H  
ATOM    636  C   TRP A  41      -3.702  -9.773  -4.832  1.00 98.87           C  
ATOM    637  CB  TRP A  41      -1.563 -10.977  -4.389  1.00 98.87           C  
ATOM    638  HB2 TRP A  41      -0.987 -10.053  -4.335  1.00 98.87           H  
ATOM    639  HB3 TRP A  41      -2.004 -11.139  -3.406  1.00 98.87           H  
ATOM    640  O   TRP A  41      -3.508  -8.562  -4.928  1.00 98.87           O  
ATOM    641  CG  TRP A  41      -0.607 -12.100  -4.643  1.00 98.87           C  
ATOM    642  CD1 TRP A  41      -0.010 -12.398  -5.817  1.00 98.87           C  
ATOM    643  HD1 TRP A  41      -0.136 -11.861  -6.745  1.00 98.87           H  
ATOM    644  CD2 TRP A  41      -0.033 -13.024  -3.673  1.00 98.87           C  
ATOM    645  CE2 TRP A  41       0.936 -13.834  -4.333  1.00 98.87           C  
ATOM    646  CE3 TRP A  41      -0.203 -13.227  -2.289  1.00 98.87           C  
ATOM    647  HE3 TRP A  41      -0.913 -12.611  -1.757  1.00 98.87           H  
ATOM    648  NE1 TRP A  41       0.888 -13.420  -5.637  1.00 98.87           N  
ATOM    649  HE1 TRP A  41       1.529 -13.685  -6.371  1.00 98.87           H  
ATOM    650  CH2 TRP A  41       1.546 -14.924  -2.277  1.00 98.87           C  
ATOM    651  HH2 TRP A  41       2.211 -15.567  -1.719  1.00 98.87           H  
ATOM    652  CZ2 TRP A  41       1.720 -14.778  -3.661  1.00 98.87           C  
ATOM    653  HZ2 TRP A  41       2.487 -15.327  -4.187  1.00 98.87           H  
ATOM    654  CZ3 TRP A  41       0.576 -14.171  -1.595  1.00 98.87           C  
ATOM    655  HZ3 TRP A  41       0.464 -14.272  -0.525  1.00 98.87           H  
ATOM    656  N   GLU A  42      -4.734 -10.300  -4.189  1.00 98.77           N  
ATOM    657  H   GLU A  42      -4.786 -11.306  -4.111  1.00 98.77           H  
ATOM    658  CA  GLU A  42      -5.667  -9.542  -3.369  1.00 98.77           C  
ATOM    659  HA  GLU A  42      -5.643  -8.490  -3.652  1.00 98.77           H  
ATOM    660  C   GLU A  42      -5.246  -9.647  -1.911  1.00 98.77           C  
ATOM    661  CB  GLU A  42      -7.091 -10.063  -3.578  1.00 98.77           C  
ATOM    662  HB2 GLU A  42      -7.088 -11.152  -3.550  1.00 98.77           H  
ATOM    663  HB3 GLU A  42      -7.739  -9.682  -2.789  1.00 98.77           H  
ATOM    664  O   GLU A  42      -5.112 -10.742  -1.352  1.00 98.77           O  
ATOM    665  CG  GLU A  42      -7.599  -9.557  -4.929  1.00 98.77           C  
ATOM    666  HG2 GLU A  42      -7.687  -8.471  -4.878  1.00 98.77           H  
ATOM    667  HG3 GLU A  42      -6.862  -9.782  -5.700  1.00 98.77           H  
ATOM    668  CD  GLU A  42      -8.941 -10.143  -5.363  1.00 98.77           C  
ATOM    669  OE1 GLU A  42      -9.364  -9.701  -6.459  1.00 98.77           O  
ATOM    670  OE2 GLU A  42      -9.497 -11.013  -4.654  1.00 98.77           O  
ATOM    671  N   CYS A  43      -5.027  -8.492  -1.300  1.00 98.84           N  
ATOM    672  H   CYS A  43      -5.147  -7.629  -1.811  1.00 98.84           H  
ATOM    673  CA  CYS A  43      -4.574  -8.383   0.070  1.00 98.84           C  
ATOM    674  HA  CYS A  43      -4.588  -9.379   0.512  1.00 98.84           H  
ATOM    675  C   CYS A  43      -5.529  -7.511   0.887  1.00 98.84           C  
ATOM    676  CB  CYS A  43      -3.130  -7.854   0.107  1.00 98.84           C  
ATOM    677  HB2 CYS A  43      -3.133  -6.822  -0.243  1.00 98.84           H  
ATOM    678  HB3 CYS A  43      -2.763  -7.875   1.133  1.00 98.84           H  
ATOM    679  O   CYS A  43      -6.301  -6.713   0.351  1.00 98.84           O  
ATOM    680  SG  CYS A  43      -2.006  -8.818  -0.950  1.00 98.84           S  
ATOM    681  HG  CYS A  43      -0.912  -8.081  -0.735  1.00 98.84           H  
ATOM    682  N   ALA A  44      -5.452  -7.646   2.204  1.00 98.78           N  
ATOM    683  H   ALA A  44      -4.788  -8.308   2.580  1.00 98.78           H  
ATOM    684  CA  ALA A  44      -6.128  -6.763   3.138  1.00 98.78           C  
ATOM    685  HA  ALA A  44      -6.279  -5.801   2.647  1.00 98.78           H  
ATOM    686  C   ALA A  44      -5.251  -6.530   4.366  1.00 98.78           C  
ATOM    687  CB  ALA A  44      -7.503  -7.328   3.504  1.00 98.78           C  
ATOM    688  HB1 ALA A  44      -8.069  -6.553   4.020  1.00 98.78           H  
ATOM    689  HB2 ALA A  44      -8.044  -7.614   2.602  1.00 98.78           H  
ATOM    690  HB3 ALA A  44      -7.396  -8.189   4.164  1.00 98.78           H  
ATOM    691  O   ALA A  44      -4.620  -7.462   4.870  1.00 98.78           O  
ATOM    692  N   ILE A  45      -5.216  -5.284   4.827  1.00 98.84           N  
ATOM    693  H   ILE A  45      -5.743  -4.578   4.333  1.00 98.84           H  
ATOM    694  CA  ILE A  45      -4.427  -4.842   5.974  1.00 98.84           C  
ATOM    695  HA  ILE A  45      -3.830  -5.676   6.344  1.00 98.84           H  
ATOM    696  C   ILE A  45      -5.395  -4.374   7.064  1.00 98.84           C  
ATOM    697  CB  ILE A  45      -3.444  -3.730   5.553  1.00 98.84           C  
ATOM    698  HB  ILE A  45      -4.005  -2.928   5.074  1.00 98.84           H  
ATOM    699  O   ILE A  45      -6.183  -3.460   6.807  1.00 98.84           O  
ATOM    700  CG1 ILE A  45      -2.424  -4.294   4.538  1.00 98.84           C  
ATOM    701 HG12 ILE A  45      -1.833  -5.078   5.011  1.00 98.84           H  
ATOM    702 HG13 ILE A  45      -2.957  -4.736   3.696  1.00 98.84           H  
ATOM    703  CG2 ILE A  45      -2.734  -3.149   6.789  1.00 98.84           C  
ATOM    704 HG21 ILE A  45      -2.211  -3.937   7.330  1.00 98.84           H  
ATOM    705 HG22 ILE A  45      -3.452  -2.673   7.458  1.00 98.84           H  
ATOM    706 HG23 ILE A  45      -2.024  -2.374   6.499  1.00 98.84           H  
ATOM    707  CD1 ILE A  45      -1.478  -3.232   3.974  1.00 98.84           C  
ATOM    708 HD11 ILE A  45      -0.800  -2.886   4.754  1.00 98.84           H  
ATOM    709 HD12 ILE A  45      -0.878  -3.660   3.171  1.00 98.84           H  
ATOM    710 HD13 ILE A  45      -2.053  -2.390   3.588  1.00 98.84           H  
ATOM    711  N   PRO A  46      -5.374  -4.967   8.266  1.00 98.81           N  
ATOM    712  CA  PRO A  46      -6.161  -4.470   9.383  1.00 98.81           C  
ATOM    713  HA  PRO A  46      -7.187  -4.274   9.073  1.00 98.81           H  
ATOM    714  C   PRO A  46      -5.539  -3.181   9.927  1.00 98.81           C  
ATOM    715  CB  PRO A  46      -6.150  -5.603  10.411  1.00 98.81           C  
ATOM    716  HB2 PRO A  46      -6.245  -5.235  11.432  1.00 98.81           H  
ATOM    717  HB3 PRO A  46      -6.953  -6.304  10.183  1.00 98.81           H  
ATOM    718  O   PRO A  46      -4.316  -3.059  10.020  1.00 98.81           O  
ATOM    719  CG  PRO A  46      -4.801  -6.284  10.173  1.00 98.81           C  
ATOM    720  HG2 PRO A  46      -4.821  -7.335  10.460  1.00 98.81           H  
ATOM    721  HG3 PRO A  46      -4.022  -5.757  10.725  1.00 98.81           H  
ATOM    722  CD  PRO A  46      -4.573  -6.113   8.672  1.00 98.81           C  
ATOM    723  HD2 PRO A  46      -3.515  -5.938   8.478  1.00 98.81           H  
ATOM    724  HD3 PRO A  46      -4.919  -7.000   8.141  1.00 98.81           H  
ATOM    725  N   GLY A  47      -6.366  -2.226  10.338  1.00 98.74           N  
ATOM    726  H   GLY A  47      -7.360  -2.348  10.206  1.00 98.74           H  
ATOM    727  CA  GLY A  47      -5.892  -1.056  11.068  1.00 98.74           C  
ATOM    728  HA2 GLY A  47      -6.731  -0.383  11.247  1.00 98.74           H  
ATOM    729  HA3 GLY A  47      -5.147  -0.531  10.470  1.00 98.74           H  
ATOM    730  C   GLY A  47      -5.286  -1.436  12.418  1.00 98.74           C  
ATOM    731  O   GLY A  47      -5.816  -2.287  13.137  1.00 98.74           O  
ATOM    732  N   LYS A  48      -4.158  -0.813  12.768  1.00 98.41           N  
ATOM    733  H   LYS A  48      -3.783  -0.112  12.145  1.00 98.41           H  
ATOM    734  CA  LYS A  48      -3.425  -1.111  14.003  1.00 98.41           C  
ATOM    735  HA  LYS A  48      -3.252  -2.187  14.032  1.00 98.41           H  
ATOM    736  C   LYS A  48      -4.263  -0.726  15.226  1.00 98.41           C  
ATOM    737  CB  LYS A  48      -2.060  -0.405  13.938  1.00 98.41           C  
ATOM    738  HB2 LYS A  48      -2.218   0.673  13.936  1.00 98.41           H  
ATOM    739  HB3 LYS A  48      -1.597  -0.671  12.988  1.00 98.41           H  
ATOM    740  O   LYS A  48      -4.824   0.368  15.288  1.00 98.41           O  
ATOM    741  CG  LYS A  48      -1.072  -0.770  15.063  1.00 98.41           C  
ATOM    742  HG2 LYS A  48      -1.427  -0.366  16.011  1.00 98.41           H  
ATOM    743  HG3 LYS A  48      -0.987  -1.854  15.139  1.00 98.41           H  
ATOM    744  CD  LYS A  48       0.308  -0.174  14.723  1.00 98.41           C  
ATOM    745  HD2 LYS A  48       0.649  -0.596  13.778  1.00 98.41           H  
ATOM    746  HD3 LYS A  48       0.204   0.902  14.584  1.00 98.41           H  
ATOM    747  CE  LYS A  48       1.396  -0.421  15.777  1.00 98.41           C  
ATOM    748  HE2 LYS A  48       1.487  -1.492  15.956  1.00 98.41           H  
ATOM    749  HE3 LYS A  48       1.096   0.068  16.704  1.00 98.41           H  
ATOM    750  NZ  LYS A  48       2.707   0.126  15.320  1.00 98.41           N  
ATOM    751  HZ1 LYS A  48       3.438   0.148  16.017  1.00 98.41           H  
ATOM    752  HZ2 LYS A  48       2.663   1.053  14.923  1.00 98.41           H  
ATOM    753  HZ3 LYS A  48       3.093  -0.333  14.508  1.00 98.41           H  
ATOM    754  N   LYS A  49      -4.341  -1.624  16.207  1.00 98.05           N  
ATOM    755  H   LYS A  49      -3.860  -2.503  16.077  1.00 98.05           H  
ATOM    756  CA  LYS A  49      -5.040  -1.382  17.476  1.00 98.05           C  
ATOM    757  HA  LYS A  49      -6.083  -1.148  17.261  1.00 98.05           H  
ATOM    758  C   LYS A  49      -4.447  -0.174  18.209  1.00 98.05           C  
ATOM    759  CB  LYS A  49      -4.988  -2.662  18.321  1.00 98.05           C  
ATOM    760  HB2 LYS A  49      -3.950  -2.948  18.489  1.00 98.05           H  
ATOM    761  HB3 LYS A  49      -5.488  -3.458  17.769  1.00 98.05           H  
ATOM    762  O   LYS A  49      -3.231  -0.006  18.220  1.00 98.05           O  
ATOM    763  CG  LYS A  49      -5.684  -2.477  19.674  1.00 98.05           C  
ATOM    764  HG2 LYS A  49      -6.671  -2.043  19.512  1.00 98.05           H  
ATOM    765  HG3 LYS A  49      -5.102  -1.796  20.294  1.00 98.05           H  
ATOM    766  CD  LYS A  49      -5.840  -3.802  20.417  1.00 98.05           C  
ATOM    767  HD2 LYS A  49      -6.369  -4.512  19.782  1.00 98.05           H  
ATOM    768  HD3 LYS A  49      -4.855  -4.193  20.672  1.00 98.05           H  
ATOM    769  CE  LYS A  49      -6.658  -3.535  21.682  1.00 98.05           C  
ATOM    770  HE2 LYS A  49      -7.629  -3.144  21.379  1.00 98.05           H  
ATOM    771  HE3 LYS A  49      -6.160  -2.757  22.261  1.00 98.05           H  
ATOM    772  NZ  LYS A  49      -6.819  -4.763  22.494  1.00 98.05           N  
ATOM    773  HZ1 LYS A  49      -7.297  -5.467  21.950  1.00 98.05           H  
ATOM    774  HZ2 LYS A  49      -7.375  -4.561  23.313  1.00 98.05           H  
ATOM    775  HZ3 LYS A  49      -5.918  -5.117  22.783  1.00 98.05           H  
ATOM    776  N   GLY A  50      -5.297   0.631  18.843  1.00 98.07           N  
ATOM    777  H   GLY A  50      -6.287   0.440  18.778  1.00 98.07           H  
ATOM    778  CA  GLY A  50      -4.903   1.844  19.558  1.00 98.07           C  
ATOM    779  HA2 GLY A  50      -5.704   2.116  20.245  1.00 98.07           H  
ATOM    780  HA3 GLY A  50      -3.998   1.654  20.134  1.00 98.07           H  
ATOM    781  C   GLY A  50      -4.643   3.045  18.647  1.00 98.07           C  
ATOM    782  O   GLY A  50      -4.108   4.048  19.110  1.00 98.07           O  
ATOM    783  N   THR A  51      -5.009   2.959  17.367  1.00 98.64           N  
ATOM    784  H   THR A  51      -5.508   2.134  17.064  1.00 98.64           H  
ATOM    785  CA  THR A  51      -4.829   4.038  16.388  1.00 98.64           C  
ATOM    786  HA  THR A  51      -4.384   4.895  16.894  1.00 98.64           H  
ATOM    787  C   THR A  51      -6.173   4.479  15.801  1.00 98.64           C  
ATOM    788  CB  THR A  51      -3.867   3.642  15.258  1.00 98.64           C  
ATOM    789  HB  THR A  51      -3.599   4.557  14.728  1.00 98.64           H  
ATOM    790  O   THR A  51      -7.144   3.721  15.854  1.00 98.64           O  
ATOM    791  CG2 THR A  51      -2.572   2.987  15.739  1.00 98.64           C  
ATOM    792 HG21 THR A  51      -2.091   3.633  16.473  1.00 98.64           H  
ATOM    793 HG22 THR A  51      -2.774   2.016  16.192  1.00 98.64           H  
ATOM    794 HG23 THR A  51      -1.897   2.860  14.893  1.00 98.64           H  
ATOM    795  OG1 THR A  51      -4.492   2.798  14.321  1.00 98.64           O  
ATOM    796  HG1 THR A  51      -4.618   1.942  14.737  1.00 98.64           H  
ATOM    797  N   PRO A  52      -6.258   5.663  15.167  1.00 98.55           N  
ATOM    798  CA  PRO A  52      -7.435   6.087  14.404  1.00 98.55           C  
ATOM    799  HA  PRO A  52      -8.266   6.226  15.096  1.00 98.55           H  
ATOM    800  C   PRO A  52      -7.878   5.117  13.293  1.00 98.55           C  
ATOM    801  CB  PRO A  52      -7.029   7.439  13.809  1.00 98.55           C  
ATOM    802  HB2 PRO A  52      -6.501   7.285  12.868  1.00 98.55           H  
ATOM    803  HB3 PRO A  52      -7.878   8.107  13.661  1.00 98.55           H  
ATOM    804  O   PRO A  52      -9.015   5.209  12.834  1.00 98.55           O  
ATOM    805  CG  PRO A  52      -6.039   7.997  14.823  1.00 98.55           C  
ATOM    806  HG2 PRO A  52      -5.381   8.746  14.382  1.00 98.55           H  
ATOM    807  HG3 PRO A  52      -6.569   8.400  15.685  1.00 98.55           H  
ATOM    808  CD  PRO A  52      -5.277   6.739  15.214  1.00 98.55           C  
ATOM    809  HD2 PRO A  52      -4.842   6.863  16.206  1.00 98.55           H  
ATOM    810  HD3 PRO A  52      -4.499   6.551  14.474  1.00 98.55           H  
ATOM    811  N   TRP A  53      -6.998   4.208  12.860  1.00 98.82           N  
ATOM    812  H   TRP A  53      -6.084   4.182  13.289  1.00 98.82           H  
ATOM    813  CA  TRP A  53      -7.265   3.208  11.825  1.00 98.82           C  
ATOM    814  HA  TRP A  53      -7.933   3.642  11.081  1.00 98.82           H  
ATOM    815  C   TRP A  53      -7.941   1.942  12.359  1.00 98.82           C  
ATOM    816  CB  TRP A  53      -5.946   2.858  11.126  1.00 98.82           C  
ATOM    817  HB2 TRP A  53      -5.254   2.418  11.844  1.00 98.82           H  
ATOM    818  HB3 TRP A  53      -6.143   2.107  10.362  1.00 98.82           H  
ATOM    819  O   TRP A  53      -8.419   1.134  11.561  1.00 98.82           O  
ATOM    820  CG  TRP A  53      -5.290   4.026  10.466  1.00 98.82           C  
ATOM    821  CD1 TRP A  53      -4.448   4.905  11.055  1.00 98.82           C  
ATOM    822  HD1 TRP A  53      -4.097   4.852  12.075  1.00 98.82           H  
ATOM    823  CD2 TRP A  53      -5.433   4.470   9.085  1.00 98.82           C  
ATOM    824  CE2 TRP A  53      -4.711   5.682   8.928  1.00 98.82           C  
ATOM    825  CE3 TRP A  53      -6.079   3.963   7.941  1.00 98.82           C  
ATOM    826  HE3 TRP A  53      -6.578   3.008   8.014  1.00 98.82           H  
ATOM    827  NE1 TRP A  53      -4.108   5.883  10.147  1.00 98.82           N  
ATOM    828  HE1 TRP A  53      -3.344   6.530  10.282  1.00 98.82           H  
ATOM    829  CH2 TRP A  53      -5.342   5.859   6.599  1.00 98.82           C  
ATOM    830  HH2 TRP A  53      -5.302   6.382   5.655  1.00 98.82           H  
ATOM    831  CZ2 TRP A  53      -4.692   6.391   7.724  1.00 98.82           C  
ATOM    832  HZ2 TRP A  53      -4.166   7.333   7.679  1.00 98.82           H  
ATOM    833  CZ3 TRP A  53      -6.028   4.636   6.709  1.00 98.82           C  
ATOM    834  HZ3 TRP A  53      -6.497   4.199   5.840  1.00 98.82           H  
ATOM    835  N   GLU A  54      -7.959   1.742  13.682  1.00 98.49           N  
ATOM    836  H   GLU A  54      -7.607   2.472  14.284  1.00 98.49           H  
ATOM    837  CA  GLU A  54      -8.477   0.533  14.327  1.00 98.49           C  
ATOM    838  HA  GLU A  54      -7.824  -0.293  14.045  1.00 98.49           H  
ATOM    839  C   GLU A  54      -9.901   0.184  13.865  1.00 98.49           C  
ATOM    840  CB  GLU A  54      -8.408   0.676  15.858  1.00 98.49           C  
ATOM    841  HB2 GLU A  54      -7.368   0.852  16.135  1.00 98.49           H  
ATOM    842  HB3 GLU A  54      -9.003   1.534  16.170  1.00 98.49           H  
ATOM    843  O   GLU A  54     -10.764   1.045  13.694  1.00 98.49           O  
ATOM    844  CG  GLU A  54      -8.917  -0.582  16.590  1.00 98.49           C  
ATOM    845  HG2 GLU A  54      -9.989  -0.684  16.423  1.00 98.49           H  
ATOM    846  HG3 GLU A  54      -8.424  -1.452  16.156  1.00 98.49           H  
ATOM    847  CD  GLU A  54      -8.661  -0.582  18.105  1.00 98.49           C  
ATOM    848  OE1 GLU A  54      -8.987  -1.606  18.748  1.00 98.49           O  
ATOM    849  OE2 GLU A  54      -8.039   0.373  18.619  1.00 98.49           O  
ATOM    850  N   GLY A  55     -10.143  -1.114  13.668  1.00 97.95           N  
ATOM    851  H   GLY A  55      -9.391  -1.769  13.828  1.00 97.95           H  
ATOM    852  CA  GLY A  55     -11.430  -1.650  13.224  1.00 97.95           C  
ATOM    853  HA2 GLY A  55     -12.234  -1.075  13.683  1.00 97.95           H  
ATOM    854  HA3 GLY A  55     -11.519  -2.685  13.557  1.00 97.95           H  
ATOM    855  C   GLY A  55     -11.640  -1.620  11.709  1.00 97.95           C  
ATOM    856  O   GLY A  55     -12.480  -2.368  11.219  1.00 97.95           O  
ATOM    857  N   GLY A  56     -10.866  -0.832  10.957  1.00 98.73           N  
ATOM    858  H   GLY A  56     -10.198  -0.229  11.415  1.00 98.73           H  
ATOM    859  CA  GLY A  56     -10.874  -0.874   9.495  1.00 98.73           C  
ATOM    860  HA2 GLY A  56     -10.435   0.044   9.104  1.00 98.73           H  
ATOM    861  HA3 GLY A  56     -11.904  -0.929   9.143  1.00 98.73           H  
ATOM    862  C   GLY A  56     -10.093  -2.063   8.926  1.00 98.73           C  
ATOM    863  O   GLY A  56      -9.104  -2.514   9.511  1.00 98.73           O  
ATOM    864  N   LEU A  57     -10.514  -2.546   7.757  1.00 98.82           N  
ATOM    865  H   LEU A  57     -11.381  -2.192   7.379  1.00 98.82           H  
ATOM    866  CA  LEU A  57      -9.813  -3.546   6.954  1.00 98.82           C  
ATOM    867  HA  LEU A  57      -8.827  -3.713   7.388  1.00 98.82           H  
ATOM    868  C   LEU A  57      -9.621  -3.017   5.525  1.00 98.82           C  
ATOM    869  CB  LEU A  57     -10.602  -4.866   7.003  1.00 98.82           C  
ATOM    870  HB2 LEU A  57     -11.586  -4.699   6.565  1.00 98.82           H  
ATOM    871  HB3 LEU A  57     -10.743  -5.154   8.045  1.00 98.82           H  
ATOM    872  O   LEU A  57     -10.553  -2.954   4.723  1.00 98.82           O  
ATOM    873  CG  LEU A  57      -9.911  -6.021   6.259  1.00 98.82           C  
ATOM    874  HG  LEU A  57      -9.721  -5.718   5.230  1.00 98.82           H  
ATOM    875  CD1 LEU A  57      -8.590  -6.421   6.922  1.00 98.82           C  
ATOM    876 HD11 LEU A  57      -8.745  -6.616   7.983  1.00 98.82           H  
ATOM    877 HD12 LEU A  57      -7.859  -5.622   6.805  1.00 98.82           H  
ATOM    878 HD13 LEU A  57      -8.189  -7.323   6.460  1.00 98.82           H  
ATOM    879  CD2 LEU A  57     -10.821  -7.246   6.222  1.00 98.82           C  
ATOM    880 HD21 LEU A  57     -11.763  -6.989   5.738  1.00 98.82           H  
ATOM    881 HD22 LEU A  57     -10.339  -8.049   5.665  1.00 98.82           H  
ATOM    882 HD23 LEU A  57     -11.024  -7.586   7.238  1.00 98.82           H  
ATOM    883  N   PHE A  58      -8.390  -2.639   5.198  1.00 98.87           N  
ATOM    884  H   PHE A  58      -7.659  -2.741   5.888  1.00 98.87           H  
ATOM    885  CA  PHE A  58      -8.066  -1.900   3.982  1.00 98.87           C  
ATOM    886  HA  PHE A  58      -8.964  -1.395   3.626  1.00 98.87           H  
ATOM    887  C   PHE A  58      -7.575  -2.842   2.888  1.00 98.87           C  
ATOM    888  CB  PHE A  58      -7.039  -0.815   4.311  1.00 98.87           C  
ATOM    889  HB2 PHE A  58      -6.922  -0.184   3.430  1.00 98.87           H  
ATOM    890  HB3 PHE A  58      -6.076  -1.280   4.523  1.00 98.87           H  
ATOM    891  O   PHE A  58      -6.513  -3.454   3.010  1.00 98.87           O  
ATOM    892  CG  PHE A  58      -7.445   0.036   5.497  1.00 98.87           C  
ATOM    893  CD1 PHE A  58      -8.480   0.982   5.375  1.00 98.87           C  
ATOM    894  HD1 PHE A  58      -8.935   1.165   4.413  1.00 98.87           H  
ATOM    895  CD2 PHE A  58      -6.863  -0.206   6.755  1.00 98.87           C  
ATOM    896  HD2 PHE A  58      -6.066  -0.927   6.859  1.00 98.87           H  
ATOM    897  CE1 PHE A  58      -8.948   1.662   6.514  1.00 98.87           C  
ATOM    898  HE1 PHE A  58      -9.755   2.375   6.432  1.00 98.87           H  
ATOM    899  CE2 PHE A  58      -7.343   0.462   7.891  1.00 98.87           C  
ATOM    900  HE2 PHE A  58      -6.913   0.257   8.861  1.00 98.87           H  
ATOM    901  CZ  PHE A  58      -8.396   1.383   7.775  1.00 98.87           C  
ATOM    902  HZ  PHE A  58      -8.764   1.886   8.657  1.00 98.87           H  
ATOM    903  N   LYS A  59      -8.359  -2.973   1.818  1.00 98.78           N  
ATOM    904  H   LYS A  59      -9.194  -2.408   1.763  1.00 98.78           H  
ATOM    905  CA  LYS A  59      -8.047  -3.862   0.696  1.00 98.78           C  
ATOM    906  HA  LYS A  59      -7.570  -4.762   1.083  1.00 98.78           H  
ATOM    907  C   LYS A  59      -7.067  -3.204  -0.265  1.00 98.78           C  
ATOM    908  CB  LYS A  59      -9.326  -4.279  -0.037  1.00 98.78           C  
ATOM    909  HB2 LYS A  59      -9.052  -4.871  -0.909  1.00 98.78           H  
ATOM    910  HB3 LYS A  59      -9.850  -3.386  -0.378  1.00 98.78           H  
ATOM    911  O   LYS A  59      -7.222  -2.036  -0.612  1.00 98.78           O  
ATOM    912  CG  LYS A  59     -10.254  -5.109   0.858  1.00 98.78           C  
ATOM    913  HG2 LYS A  59      -9.727  -5.998   1.202  1.00 98.78           H  
ATOM    914  HG3 LYS A  59     -10.559  -4.519   1.722  1.00 98.78           H  
ATOM    915  CD  LYS A  59     -11.500  -5.525   0.072  1.00 98.78           C  
ATOM    916  HD2 LYS A  59     -11.199  -6.152  -0.768  1.00 98.78           H  
ATOM    917  HD3 LYS A  59     -11.995  -4.632  -0.310  1.00 98.78           H  
ATOM    918  CE  LYS A  59     -12.454  -6.296   0.987  1.00 98.78           C  
ATOM    919  HE2 LYS A  59     -11.933  -7.170   1.376  1.00 98.78           H  
ATOM    920  HE3 LYS A  59     -12.713  -5.658   1.832  1.00 98.78           H  
ATOM    921  NZ  LYS A  59     -13.680  -6.707   0.260  1.00 98.78           N  
ATOM    922  HZ1 LYS A  59     -13.443  -7.308  -0.516  1.00 98.78           H  
ATOM    923  HZ2 LYS A  59     -14.307  -7.204   0.877  1.00 98.78           H  
ATOM    924  HZ3 LYS A  59     -14.162  -5.895  -0.099  1.00 98.78           H  
ATOM    925  N   LEU A  60      -6.088  -3.969  -0.730  1.00 98.51           N  
ATOM    926  H   LEU A  60      -6.062  -4.939  -0.449  1.00 98.51           H  
ATOM    927  CA  LEU A  60      -5.177  -3.541  -1.783  1.00 98.51           C  
ATOM    928  HA  LEU A  60      -5.684  -2.783  -2.380  1.00 98.51           H  
ATOM    929  C   LEU A  60      -4.858  -4.687  -2.739  1.00 98.51           C  
ATOM    930  CB  LEU A  60      -3.901  -2.900  -1.195  1.00 98.51           C  
ATOM    931  HB2 LEU A  60      -3.380  -2.396  -2.009  1.00 98.51           H  
ATOM    932  HB3 LEU A  60      -4.180  -2.125  -0.482  1.00 98.51           H  
ATOM    933  O   LEU A  60      -4.952  -5.863  -2.388  1.00 98.51           O  
ATOM    934  CG  LEU A  60      -2.913  -3.883  -0.542  1.00 98.51           C  
ATOM    935  HG  LEU A  60      -3.169  -4.905  -0.820  1.00 98.51           H  
ATOM    936  CD1 LEU A  60      -1.484  -3.637  -1.020  1.00 98.51           C  
ATOM    937 HD11 LEU A  60      -1.182  -2.625  -0.750  1.00 98.51           H  
ATOM    938 HD12 LEU A  60      -1.430  -3.763  -2.102  1.00 98.51           H  
ATOM    939 HD13 LEU A  60      -0.808  -4.351  -0.550  1.00 98.51           H  
ATOM    940  CD2 LEU A  60      -2.948  -3.776   0.976  1.00 98.51           C  
ATOM    941 HD21 LEU A  60      -3.962  -3.956   1.335  1.00 98.51           H  
ATOM    942 HD22 LEU A  60      -2.278  -4.521   1.405  1.00 98.51           H  
ATOM    943 HD23 LEU A  60      -2.634  -2.778   1.281  1.00 98.51           H  
ATOM    944  N   ARG A  61      -4.414  -4.322  -3.932  1.00 98.79           N  
ATOM    945  H   ARG A  61      -4.407  -3.334  -4.144  1.00 98.79           H  
ATOM    946  CA  ARG A  61      -3.868  -5.228  -4.928  1.00 98.79           C  
ATOM    947  HA  ARG A  61      -4.147  -6.247  -4.660  1.00 98.79           H  
ATOM    948  C   ARG A  61      -2.352  -5.134  -4.943  1.00 98.79           C  
ATOM    949  CB  ARG A  61      -4.509  -4.898  -6.275  1.00 98.79           C  
ATOM    950  HB2 ARG A  61      -4.137  -3.942  -6.644  1.00 98.79           H  
ATOM    951  HB3 ARG A  61      -5.582  -4.806  -6.111  1.00 98.79           H  
ATOM    952  O   ARG A  61      -1.796  -4.035  -4.933  1.00 98.79           O  
ATOM    953  CG  ARG A  61      -4.247  -5.997  -7.313  1.00 98.79           C  
ATOM    954  HG2 ARG A  61      -4.504  -6.967  -6.886  1.00 98.79           H  
ATOM    955  HG3 ARG A  61      -3.190  -6.004  -7.577  1.00 98.79           H  
ATOM    956  CD  ARG A  61      -5.088  -5.769  -8.574  1.00 98.79           C  
ATOM    957  HD2 ARG A  61      -4.844  -6.529  -9.317  1.00 98.79           H  
ATOM    958  HD3 ARG A  61      -4.841  -4.791  -8.989  1.00 98.79           H  
ATOM    959  NE  ARG A  61      -6.527  -5.809  -8.278  1.00 98.79           N  
ATOM    960  HE  ARG A  61      -6.961  -4.915  -8.093  1.00 98.79           H  
ATOM    961  NH1 ARG A  61      -6.844  -8.095  -8.143  1.00 98.79           N  
ATOM    962 HH11 ARG A  61      -5.861  -8.271  -8.294  1.00 98.79           H  
ATOM    963 HH12 ARG A  61      -7.455  -8.828  -7.813  1.00 98.79           H  
ATOM    964  NH2 ARG A  61      -8.473  -6.711  -7.569  1.00 98.79           N  
ATOM    965 HH21 ARG A  61      -8.705  -5.777  -7.260  1.00 98.79           H  
ATOM    966 HH22 ARG A  61      -9.009  -7.507  -7.255  1.00 98.79           H  
ATOM    967  CZ  ARG A  61      -7.268  -6.868  -8.017  1.00 98.79           C  
ATOM    968  N   MET A  62      -1.692  -6.283  -4.980  1.00 98.86           N  
ATOM    969  H   MET A  62      -2.235  -7.135  -4.979  1.00 98.86           H  
ATOM    970  CA  MET A  62      -0.246  -6.389  -5.138  1.00 98.86           C  
ATOM    971  HA  MET A  62       0.196  -5.393  -5.105  1.00 98.86           H  
ATOM    972  C   MET A  62       0.051  -6.995  -6.511  1.00 98.86           C  
ATOM    973  CB  MET A  62       0.334  -7.178  -3.959  1.00 98.86           C  
ATOM    974  HB2 MET A  62      -0.076  -6.766  -3.037  1.00 98.86           H  
ATOM    975  HB3 MET A  62       0.042  -8.225  -4.030  1.00 98.86           H  
ATOM    976  O   MET A  62      -0.345  -8.124  -6.803  1.00 98.86           O  
ATOM    977  CG  MET A  62       1.859  -7.092  -3.892  1.00 98.86           C  
ATOM    978  HG2 MET A  62       2.270  -7.519  -4.806  1.00 98.86           H  
ATOM    979  HG3 MET A  62       2.149  -6.042  -3.844  1.00 98.86           H  
ATOM    980  SD  MET A  62       2.604  -7.958  -2.479  1.00 98.86           S  
ATOM    981  CE  MET A  62       1.973  -6.991  -1.084  1.00 98.86           C  
ATOM    982  HE1 MET A  62       2.450  -7.328  -0.163  1.00 98.86           H  
ATOM    983  HE2 MET A  62       0.894  -7.121  -0.997  1.00 98.86           H  
ATOM    984  HE3 MET A  62       2.202  -5.936  -1.234  1.00 98.86           H  
ATOM    985  N   LEU A  63       0.695  -6.208  -7.369  1.00 98.51           N  
ATOM    986  H   LEU A  63       0.968  -5.288  -7.052  1.00 98.51           H  
ATOM    987  CA  LEU A  63       0.983  -6.540  -8.762  1.00 98.51           C  
ATOM    988  HA  LEU A  63       0.480  -7.467  -9.039  1.00 98.51           H  
ATOM    989  C   LEU A  63       2.482  -6.745  -8.944  1.00 98.51           C  
ATOM    990  CB  LEU A  63       0.483  -5.409  -9.675  1.00 98.51           C  
ATOM    991  HB2 LEU A  63       0.992  -4.491  -9.383  1.00 98.51           H  
ATOM    992  HB3 LEU A  63       0.772  -5.637 -10.701  1.00 98.51           H  
ATOM    993  O   LEU A  63       3.273  -5.855  -8.635  1.00 98.51           O  
ATOM    994  CG  LEU A  63      -1.032  -5.155  -9.631  1.00 98.51           C  
ATOM    995  HG  LEU A  63      -1.348  -4.960  -8.606  1.00 98.51           H  
ATOM    996  CD1 LEU A  63      -1.364  -3.920 -10.467  1.00 98.51           C  
ATOM    997 HD11 LEU A  63      -0.828  -3.057 -10.072  1.00 98.51           H  
ATOM    998 HD12 LEU A  63      -2.434  -3.718 -10.414  1.00 98.51           H  
ATOM    999 HD13 LEU A  63      -1.078  -4.082 -11.506  1.00 98.51           H  
ATOM   1000  CD2 LEU A  63      -1.813  -6.350 -10.181  1.00 98.51           C  
ATOM   1001 HD21 LEU A  63      -1.742  -7.184  -9.483  1.00 98.51           H  
ATOM   1002 HD22 LEU A  63      -1.408  -6.649 -11.148  1.00 98.51           H  
ATOM   1003 HD23 LEU A  63      -2.862  -6.082 -10.307  1.00 98.51           H  
ATOM   1004  N   PHE A  64       2.866  -7.896  -9.477  1.00 98.52           N  
ATOM   1005  H   PHE A  64       2.158  -8.557  -9.763  1.00 98.52           H  
ATOM   1006  CA  PHE A  64       4.259  -8.262  -9.701  1.00 98.52           C  
ATOM   1007  HA  PHE A  64       4.907  -7.582  -9.149  1.00 98.52           H  
ATOM   1008  C   PHE A  64       4.604  -8.141 -11.183  1.00 98.52           C  
ATOM   1009  CB  PHE A  64       4.513  -9.672  -9.160  1.00 98.52           C  
ATOM   1010  HB2 PHE A  64       5.556  -9.933  -9.336  1.00 98.52           H  
ATOM   1011  HB3 PHE A  64       3.903 -10.382  -9.719  1.00 98.52           H  
ATOM   1012  O   PHE A  64       3.796  -8.479 -12.050  1.00 98.52           O  
ATOM   1013  CG  PHE A  64       4.213  -9.816  -7.679  1.00 98.52           C  
ATOM   1014  CD1 PHE A  64       5.232  -9.602  -6.735  1.00 98.52           C  
ATOM   1015  HD1 PHE A  64       6.225  -9.339  -7.069  1.00 98.52           H  
ATOM   1016  CD2 PHE A  64       2.914 -10.127  -7.234  1.00 98.52           C  
ATOM   1017  HD2 PHE A  64       2.114 -10.267  -7.946  1.00 98.52           H  
ATOM   1018  CE1 PHE A  64       4.967  -9.731  -5.359  1.00 98.52           C  
ATOM   1019  HE1 PHE A  64       5.758  -9.582  -4.639  1.00 98.52           H  
ATOM   1020  CE2 PHE A  64       2.643 -10.235  -5.861  1.00 98.52           C  
ATOM   1021  HE2 PHE A  64       1.640 -10.441  -5.516  1.00 98.52           H  
ATOM   1022  CZ  PHE A  64       3.674 -10.064  -4.926  1.00 98.52           C  
ATOM   1023  HZ  PHE A  64       3.470 -10.179  -3.872  1.00 98.52           H  
ATOM   1024  N   LYS A  65       5.817  -7.673 -11.472  1.00 97.32           N  
ATOM   1025  H   LYS A  65       6.439  -7.449 -10.708  1.00 97.32           H  
ATOM   1026  CA  LYS A  65       6.386  -7.662 -12.821  1.00 97.32           C  
ATOM   1027  HA  LYS A  65       5.589  -7.580 -13.561  1.00 97.32           H  
ATOM   1028  C   LYS A  65       7.140  -8.964 -13.094  1.00 97.32           C  
ATOM   1029  CB  LYS A  65       7.334  -6.471 -12.960  1.00 97.32           C  
ATOM   1030  HB2 LYS A  65       8.089  -6.574 -12.180  1.00 97.32           H  
ATOM   1031  HB3 LYS A  65       7.829  -6.526 -13.930  1.00 97.32           H  
ATOM   1032  O   LYS A  65       7.515  -9.680 -12.167  1.00 97.32           O  
ATOM   1033  CG  LYS A  65       6.688  -5.087 -12.818  1.00 97.32           C  
ATOM   1034  HG2 LYS A  65       5.902  -4.954 -13.562  1.00 97.32           H  
ATOM   1035  HG3 LYS A  65       6.269  -4.981 -11.817  1.00 97.32           H  
ATOM   1036  CD  LYS A  65       7.792  -4.042 -13.025  1.00 97.32           C  
ATOM   1037  HD2 LYS A  65       8.080  -4.018 -14.076  1.00 97.32           H  
ATOM   1038  HD3 LYS A  65       8.666  -4.352 -12.452  1.00 97.32           H  
ATOM   1039  CE  LYS A  65       7.392  -2.642 -12.559  1.00 97.32           C  
ATOM   1040  HE2 LYS A  65       6.696  -2.205 -13.274  1.00 97.32           H  
ATOM   1041  HE3 LYS A  65       6.896  -2.734 -11.593  1.00 97.32           H  
ATOM   1042  NZ  LYS A  65       8.612  -1.807 -12.407  1.00 97.32           N  
ATOM   1043  HZ1 LYS A  65       9.239  -2.241 -11.746  1.00 97.32           H  
ATOM   1044  HZ2 LYS A  65       9.135  -1.749 -13.269  1.00 97.32           H  
ATOM   1045  HZ3 LYS A  65       8.410  -0.880 -12.061  1.00 97.32           H  
ATOM   1046  N   ASP A  66       7.403  -9.245 -14.366  1.00 97.25           N  
ATOM   1047  H   ASP A  66       7.034  -8.632 -15.078  1.00 97.25           H  
ATOM   1048  CA  ASP A  66       8.115 -10.454 -14.805  1.00 97.25           C  
ATOM   1049  HA  ASP A  66       7.581 -11.333 -14.444  1.00 97.25           H  
ATOM   1050  C   ASP A  66       9.553 -10.568 -14.275  1.00 97.25           C  
ATOM   1051  CB  ASP A  66       8.152 -10.483 -16.342  1.00 97.25           C  
ATOM   1052  HB2 ASP A  66       8.928 -11.181 -16.656  1.00 97.25           H  
ATOM   1053  HB3 ASP A  66       8.424  -9.497 -16.720  1.00 97.25           H  
ATOM   1054  O   ASP A  66      10.083 -11.677 -14.192  1.00 97.25           O  
ATOM   1055  CG  ASP A  66       6.849 -10.944 -16.995  1.00 97.25           C  
ATOM   1056  OD1 ASP A  66       5.914 -11.339 -16.265  1.00 97.25           O  
ATOM   1057  OD2 ASP A  66       6.848 -11.008 -18.243  1.00 97.25           O  
ATOM   1058  N   ASP A  67      10.176  -9.444 -13.922  1.00 97.28           N  
ATOM   1059  H   ASP A  67       9.671  -8.571 -13.958  1.00 97.28           H  
ATOM   1060  CA  ASP A  67      11.530  -9.348 -13.374  1.00 97.28           C  
ATOM   1061  HA  ASP A  67      12.104 -10.203 -13.734  1.00 97.28           H  
ATOM   1062  C   ASP A  67      11.574  -9.412 -11.837  1.00 97.28           C  
ATOM   1063  CB  ASP A  67      12.211  -8.080 -13.916  1.00 97.28           C  
ATOM   1064  HB2 ASP A  67      13.259  -8.091 -13.615  1.00 97.28           H  
ATOM   1065  HB3 ASP A  67      12.182  -8.101 -15.006  1.00 97.28           H  
ATOM   1066  O   ASP A  67      12.654  -9.341 -11.252  1.00 97.28           O  
ATOM   1067  CG  ASP A  67      11.568  -6.779 -13.421  1.00 97.28           C  
ATOM   1068  OD1 ASP A  67      10.372  -6.793 -13.050  1.00 97.28           O  
ATOM   1069  OD2 ASP A  67      12.251  -5.743 -13.418  1.00 97.28           O  
ATOM   1070  N   TYR A  68      10.434  -9.589 -11.160  1.00 97.82           N  
ATOM   1071  H   TYR A  68       9.568  -9.618 -11.679  1.00 97.82           H  
ATOM   1072  CA  TYR A  68      10.401  -9.856  -9.721  1.00 97.82           C  
ATOM   1073  HA  TYR A  68      10.809  -8.980  -9.215  1.00 97.82           H  
ATOM   1074  C   TYR A  68      11.261 -11.099  -9.385  1.00 97.82           C  
ATOM   1075  CB  TYR A  68       8.943 -10.032  -9.271  1.00 97.82           C  
ATOM   1076  HB2 TYR A  68       8.399  -9.112  -9.487  1.00 97.82           H  
ATOM   1077  HB3 TYR A  68       8.485 -10.828  -9.858  1.00 97.82           H  
ATOM   1078  O   TYR A  68      11.146 -12.127 -10.058  1.00 97.82           O  
ATOM   1079  CG  TYR A  68       8.781 -10.353  -7.797  1.00 97.82           C  
ATOM   1080  CD1 TYR A  68       8.615 -11.685  -7.377  1.00 97.82           C  
ATOM   1081  HD1 TYR A  68       8.557 -12.477  -8.109  1.00 97.82           H  
ATOM   1082  CD2 TYR A  68       8.812  -9.318  -6.843  1.00 97.82           C  
ATOM   1083  HD2 TYR A  68       8.927  -8.294  -7.166  1.00 97.82           H  
ATOM   1084  CE1 TYR A  68       8.501 -11.979  -6.006  1.00 97.82           C  
ATOM   1085  HE1 TYR A  68       8.318 -12.993  -5.683  1.00 97.82           H  
ATOM   1086  CE2 TYR A  68       8.729  -9.614  -5.470  1.00 97.82           C  
ATOM   1087  HE2 TYR A  68       8.774  -8.811  -4.749  1.00 97.82           H  
ATOM   1088  OH  TYR A  68       8.536 -11.264  -3.723  1.00 97.82           O  
ATOM   1089  HH  TYR A  68       8.641 -10.492  -3.162  1.00 97.82           H  
ATOM   1090  CZ  TYR A  68       8.587 -10.952  -5.045  1.00 97.82           C  
ATOM   1091  N   PRO A  69      12.115 -11.073  -8.343  1.00 97.86           N  
ATOM   1092  CA  PRO A  69      12.204 -10.069  -7.281  1.00 97.86           C  
ATOM   1093  HA  PRO A  69      11.247  -9.565  -7.145  1.00 97.86           H  
ATOM   1094  C   PRO A  69      13.245  -8.955  -7.496  1.00 97.86           C  
ATOM   1095  CB  PRO A  69      12.483 -10.906  -6.029  1.00 97.86           C  
ATOM   1096  HB2 PRO A  69      11.561 -11.384  -5.699  1.00 97.86           H  
ATOM   1097  HB3 PRO A  69      12.917 -10.331  -5.210  1.00 97.86           H  
ATOM   1098  O   PRO A  69      13.592  -8.283  -6.527  1.00 97.86           O  
ATOM   1099  CG  PRO A  69      13.445 -11.962  -6.568  1.00 97.86           C  
ATOM   1100  HG2 PRO A  69      13.458 -12.856  -5.945  1.00 97.86           H  
ATOM   1101  HG3 PRO A  69      14.447 -11.541  -6.660  1.00 97.86           H  
ATOM   1102  CD  PRO A  69      12.889 -12.249  -7.961  1.00 97.86           C  
ATOM   1103  HD2 PRO A  69      12.235 -13.120  -7.918  1.00 97.86           H  
ATOM   1104  HD3 PRO A  69      13.700 -12.424  -8.668  1.00 97.86           H  
ATOM   1105  N   SER A  70      13.771  -8.749  -8.708  1.00 97.23           N  
ATOM   1106  H   SER A  70      13.475  -9.303  -9.500  1.00 97.23           H  
ATOM   1107  CA  SER A  70      14.670  -7.615  -8.987  1.00 97.23           C  
ATOM   1108  HA  SER A  70      15.511  -7.643  -8.294  1.00 97.23           H  
ATOM   1109  C   SER A  70      13.950  -6.285  -8.787  1.00 97.23           C  
ATOM   1110  CB  SER A  70      15.227  -7.673 -10.410  1.00 97.23           C  
ATOM   1111  HB2 SER A  70      14.414  -7.578 -11.130  1.00 97.23           H  
ATOM   1112  HB3 SER A  70      15.915  -6.842 -10.561  1.00 97.23           H  
ATOM   1113  O   SER A  70      14.464  -5.416  -8.089  1.00 97.23           O  
ATOM   1114  OG  SER A  70      15.913  -8.895 -10.620  1.00 97.23           O  
ATOM   1115  HG  SER A  70      16.019  -8.989 -11.570  1.00 97.23           H  
ATOM   1116  N   SER A  71      12.720  -6.178  -9.292  1.00 97.95           N  
ATOM   1117  H   SER A  71      12.350  -6.935  -9.849  1.00 97.95           H  
ATOM   1118  CA  SER A  71      11.841  -5.034  -9.055  1.00 97.95           C  
ATOM   1119  HA  SER A  71      12.465  -4.190  -8.761  1.00 97.95           H  
ATOM   1120  C   SER A  71      10.829  -5.317  -7.929  1.00 97.95           C  
ATOM   1121  CB  SER A  71      11.154  -4.627 -10.360  1.00 97.95           C  
ATOM   1122  HB2 SER A  71      11.902  -4.528 -11.148  1.00 97.95           H  
ATOM   1123  HB3 SER A  71      10.678  -3.656 -10.222  1.00 97.95           H  
ATOM   1124  O   SER A  71      10.459  -6.478  -7.701  1.00 97.95           O  
ATOM   1125  OG  SER A  71      10.167  -5.572 -10.734  1.00 97.95           O  
ATOM   1126  HG  SER A  71      10.390  -5.934 -11.595  1.00 97.95           H  
ATOM   1127  N   PRO A  72      10.369  -4.282  -7.203  1.00 98.46           N  
ATOM   1128  CA  PRO A  72       9.325  -4.417  -6.194  1.00 98.46           C  
ATOM   1129  HA  PRO A  72       9.560  -5.248  -5.529  1.00 98.46           H  
ATOM   1130  C   PRO A  72       7.946  -4.646  -6.833  1.00 98.46           C  
ATOM   1131  CB  PRO A  72       9.348  -3.105  -5.402  1.00 98.46           C  
ATOM   1132  HB2 PRO A  72       8.362  -2.827  -5.029  1.00 98.46           H  
ATOM   1133  HB3 PRO A  72      10.051  -3.175  -4.572  1.00 98.46           H  
ATOM   1134  O   PRO A  72       7.710  -4.259  -7.984  1.00 98.46           O  
ATOM   1135  CG  PRO A  72       9.866  -2.090  -6.417  1.00 98.46           C  
ATOM   1136  HG2 PRO A  72      10.397  -1.272  -5.931  1.00 98.46           H  
ATOM   1137  HG3 PRO A  72       9.037  -1.713  -7.017  1.00 98.46           H  
ATOM   1138  CD  PRO A  72      10.810  -2.897  -7.299  1.00 98.46           C  
ATOM   1139  HD2 PRO A  72      10.767  -2.528  -8.324  1.00 98.46           H  
ATOM   1140  HD3 PRO A  72      11.828  -2.813  -6.918  1.00 98.46           H  
ATOM   1141  N   PRO A  73       6.982  -5.217  -6.090  1.00 98.72           N  
ATOM   1142  CA  PRO A  73       5.591  -5.187  -6.515  1.00 98.72           C  
ATOM   1143  HA  PRO A  73       5.507  -5.563  -7.535  1.00 98.72           H  
ATOM   1144  C   PRO A  73       5.009  -3.771  -6.443  1.00 98.72           C  
ATOM   1145  CB  PRO A  73       4.855  -6.118  -5.561  1.00 98.72           C  
ATOM   1146  HB2 PRO A  73       4.899  -7.134  -5.954  1.00 98.72           H  
ATOM   1147  HB3 PRO A  73       3.818  -5.812  -5.419  1.00 98.72           H  
ATOM   1148  O   PRO A  73       5.336  -2.989  -5.552  1.00 98.72           O  
ATOM   1149  CG  PRO A  73       5.667  -6.019  -4.270  1.00 98.72           C  
ATOM   1150  HG2 PRO A  73       5.584  -6.932  -3.681  1.00 98.72           H  
ATOM   1151  HG3 PRO A  73       5.330  -5.156  -3.695  1.00 98.72           H  
ATOM   1152  CD  PRO A  73       7.101  -5.785  -4.752  1.00 98.72           C  
ATOM   1153  HD2 PRO A  73       7.633  -6.735  -4.809  1.00 98.72           H  
ATOM   1154  HD3 PRO A  73       7.617  -5.105  -4.074  1.00 98.72           H  
ATOM   1155  N   LYS A  74       4.039  -3.474  -7.310  1.00 98.11           N  
ATOM   1156  H   LYS A  74       3.779  -4.193  -7.971  1.00 98.11           H  
ATOM   1157  CA  LYS A  74       3.176  -2.296  -7.168  1.00 98.11           C  
ATOM   1158  HA  LYS A  74       3.765  -1.498  -6.718  1.00 98.11           H  
ATOM   1159  C   LYS A  74       2.026  -2.624  -6.215  1.00 98.11           C  
ATOM   1160  CB  LYS A  74       2.719  -1.808  -8.555  1.00 98.11           C  
ATOM   1161  HB2 LYS A  74       3.606  -1.587  -9.148  1.00 98.11           H  
ATOM   1162  HB3 LYS A  74       2.152  -2.590  -9.061  1.00 98.11           H  
ATOM   1163  O   LYS A  74       1.240  -3.531  -6.488  1.00 98.11           O  
ATOM   1164  CG  LYS A  74       1.858  -0.540  -8.452  1.00 98.11           C  
ATOM   1165  HG2 LYS A  74       0.884  -0.800  -8.037  1.00 98.11           H  
ATOM   1166  HG3 LYS A  74       2.348   0.153  -7.769  1.00 98.11           H  
ATOM   1167  CD  LYS A  74       1.660   0.173  -9.802  1.00 98.11           C  
ATOM   1168  HD2 LYS A  74       1.125  -0.468 -10.503  1.00 98.11           H  
ATOM   1169  HD3 LYS A  74       2.638   0.432 -10.210  1.00 98.11           H  
ATOM   1170  CE  LYS A  74       0.858   1.452  -9.532  1.00 98.11           C  
ATOM   1171  HE2 LYS A  74       1.207   1.864  -8.585  1.00 98.11           H  
ATOM   1172  HE3 LYS A  74      -0.195   1.205  -9.394  1.00 98.11           H  
ATOM   1173  NZ  LYS A  74       0.993   2.510 -10.560  1.00 98.11           N  
ATOM   1174  HZ1 LYS A  74       1.956   2.743 -10.760  1.00 98.11           H  
ATOM   1175  HZ2 LYS A  74       0.603   3.373 -10.210  1.00 98.11           H  
ATOM   1176  HZ3 LYS A  74       0.485   2.288 -11.404  1.00 98.11           H  
ATOM   1177  N   CYS A  75       1.916  -1.882  -5.116  1.00 98.75           N  
ATOM   1178  H   CYS A  75       2.607  -1.162  -4.957  1.00 98.75           H  
ATOM   1179  CA  CYS A  75       0.832  -2.012  -4.139  1.00 98.75           C  
ATOM   1180  HA  CYS A  75       0.317  -2.962  -4.283  1.00 98.75           H  
ATOM   1181  C   CYS A  75      -0.182  -0.880  -4.327  1.00 98.75           C  
ATOM   1182  CB  CYS A  75       1.415  -2.007  -2.722  1.00 98.75           C  
ATOM   1183  HB2 CYS A  75       0.604  -2.047  -1.995  1.00 98.75           H  
ATOM   1184  HB3 CYS A  75       1.978  -1.089  -2.551  1.00 98.75           H  
ATOM   1185  O   CYS A  75       0.204   0.287  -4.308  1.00 98.75           O  
ATOM   1186  SG  CYS A  75       2.491  -3.450  -2.491  1.00 98.75           S  
ATOM   1187  HG  CYS A  75       3.501  -3.037  -3.262  1.00 98.75           H  
ATOM   1188  N   LYS A  76      -1.463  -1.211  -4.507  1.00 98.66           N  
ATOM   1189  H   LYS A  76      -1.695  -2.193  -4.552  1.00 98.66           H  
ATOM   1190  CA  LYS A  76      -2.524  -0.247  -4.828  1.00 98.66           C  
ATOM   1191  HA  LYS A  76      -2.181   0.763  -4.605  1.00 98.66           H  
ATOM   1192  C   LYS A  76      -3.771  -0.507  -3.993  1.00 98.66           C  
ATOM   1193  CB  LYS A  76      -2.806  -0.350  -6.335  1.00 98.66           C  
ATOM   1194  HB2 LYS A  76      -3.205  -1.338  -6.563  1.00 98.66           H  
ATOM   1195  HB3 LYS A  76      -1.861  -0.235  -6.866  1.00 98.66           H  
ATOM   1196  O   LYS A  76      -4.390  -1.553  -4.152  1.00 98.66           O  
ATOM   1197  CG  LYS A  76      -3.779   0.717  -6.848  1.00 98.66           C  
ATOM   1198  HG2 LYS A  76      -3.379   1.703  -6.611  1.00 98.66           H  
ATOM   1199  HG3 LYS A  76      -4.754   0.601  -6.375  1.00 98.66           H  
ATOM   1200  CD  LYS A  76      -3.925   0.587  -8.370  1.00 98.66           C  
ATOM   1201  HD2 LYS A  76      -4.448  -0.338  -8.613  1.00 98.66           H  
ATOM   1202  HD3 LYS A  76      -2.934   0.577  -8.824  1.00 98.66           H  
ATOM   1203  CE  LYS A  76      -4.698   1.787  -8.898  1.00 98.66           C  
ATOM   1204  HE2 LYS A  76      -4.221   2.668  -8.469  1.00 98.66           H  
ATOM   1205  HE3 LYS A  76      -5.726   1.745  -8.539  1.00 98.66           H  
ATOM   1206  NZ  LYS A  76      -4.637   1.924 -10.369  1.00 98.66           N  
ATOM   1207  HZ1 LYS A  76      -3.705   2.189 -10.655  1.00 98.66           H  
ATOM   1208  HZ2 LYS A  76      -5.242   2.674 -10.673  1.00 98.66           H  
ATOM   1209  HZ3 LYS A  76      -4.891   1.063 -10.832  1.00 98.66           H  
ATOM   1210  N   PHE A  77      -4.138   0.415  -3.109  1.00 98.87           N  
ATOM   1211  H   PHE A  77      -3.603   1.270  -3.051  1.00 98.87           H  
ATOM   1212  CA  PHE A  77      -5.394   0.342  -2.367  1.00 98.87           C  
ATOM   1213  HA  PHE A  77      -5.441  -0.621  -1.858  1.00 98.87           H  
ATOM   1214  C   PHE A  77      -6.593   0.407  -3.319  1.00 98.87           C  
ATOM   1215  CB  PHE A  77      -5.461   1.432  -1.293  1.00 98.87           C  
ATOM   1216  HB2 PHE A  77      -5.194   2.395  -1.729  1.00 98.87           H  
ATOM   1217  HB3 PHE A  77      -6.494   1.500  -0.952  1.00 98.87           H  
ATOM   1218  O   PHE A  77      -6.649   1.245  -4.220  1.00 98.87           O  
ATOM   1219  CG  PHE A  77      -4.610   1.150  -0.069  1.00 98.87           C  
ATOM   1220  CD1 PHE A  77      -4.973   0.111   0.808  1.00 98.87           C  
ATOM   1221  HD1 PHE A  77      -5.861  -0.473   0.611  1.00 98.87           H  
ATOM   1222  CD2 PHE A  77      -3.481   1.938   0.222  1.00 98.87           C  
ATOM   1223  HD2 PHE A  77      -3.199   2.742  -0.440  1.00 98.87           H  
ATOM   1224  CE1 PHE A  77      -4.203  -0.166   1.949  1.00 98.87           C  
ATOM   1225  HE1 PHE A  77      -4.483  -0.972   2.612  1.00 98.87           H  
ATOM   1226  CE2 PHE A  77      -2.729   1.685   1.385  1.00 98.87           C  
ATOM   1227  HE2 PHE A  77      -1.877   2.303   1.625  1.00 98.87           H  
ATOM   1228  CZ  PHE A  77      -3.085   0.630   2.243  1.00 98.87           C  
ATOM   1229  HZ  PHE A  77      -2.510   0.445   3.138  1.00 98.87           H  
ATOM   1230  N   GLU A  78      -7.547  -0.495  -3.106  1.00 98.31           N  
ATOM   1231  H   GLU A  78      -7.461  -1.094  -2.297  1.00 98.31           H  
ATOM   1232  CA  GLU A  78      -8.774  -0.619  -3.890  1.00 98.31           C  
ATOM   1233  HA  GLU A  78      -8.861   0.229  -4.570  1.00 98.31           H  
ATOM   1234  C   GLU A  78      -9.980  -0.627  -2.928  1.00 98.31           C  
ATOM   1235  CB  GLU A  78      -8.736  -1.890  -4.766  1.00 98.31           C  
ATOM   1236  HB2 GLU A  78      -8.487  -2.750  -4.145  1.00 98.31           H  
ATOM   1237  HB3 GLU A  78      -9.730  -2.044  -5.186  1.00 98.31           H  
ATOM   1238  O   GLU A  78     -10.261  -1.659  -2.311  1.00 98.31           O  
ATOM   1239  CG  GLU A  78      -7.734  -1.797  -5.932  1.00 98.31           C  
ATOM   1240  HG2 GLU A  78      -7.974  -0.912  -6.521  1.00 98.31           H  
ATOM   1241  HG3 GLU A  78      -6.731  -1.666  -5.525  1.00 98.31           H  
ATOM   1242  CD  GLU A  78      -7.726  -3.027  -6.865  1.00 98.31           C  
ATOM   1243  OE1 GLU A  78      -7.014  -2.985  -7.894  1.00 98.31           O  
ATOM   1244  OE2 GLU A  78      -8.383  -4.061  -6.589  1.00 98.31           O  
ATOM   1245  N   PRO A  79     -10.718   0.493  -2.775  1.00 98.33           N  
ATOM   1246  CA  PRO A  79     -10.527   1.799  -3.422  1.00 98.33           C  
ATOM   1247  HA  PRO A  79     -10.404   1.675  -4.498  1.00 98.33           H  
ATOM   1248  C   PRO A  79      -9.327   2.590  -2.853  1.00 98.33           C  
ATOM   1249  CB  PRO A  79     -11.843   2.541  -3.155  1.00 98.33           C  
ATOM   1250  HB2 PRO A  79     -12.594   2.230  -3.882  1.00 98.33           H  
ATOM   1251  HB3 PRO A  79     -11.729   3.625  -3.165  1.00 98.33           H  
ATOM   1252  O   PRO A  79      -8.798   2.219  -1.804  1.00 98.33           O  
ATOM   1253  CG  PRO A  79     -12.225   2.033  -1.769  1.00 98.33           C  
ATOM   1254  HG2 PRO A  79     -11.617   2.543  -1.022  1.00 98.33           H  
ATOM   1255  HG3 PRO A  79     -13.288   2.158  -1.566  1.00 98.33           H  
ATOM   1256  CD  PRO A  79     -11.822   0.563  -1.828  1.00 98.33           C  
ATOM   1257  HD2 PRO A  79     -12.653  -0.038  -2.198  1.00 98.33           H  
ATOM   1258  HD3 PRO A  79     -11.515   0.216  -0.842  1.00 98.33           H  
ATOM   1259  N   PRO A  80      -8.927   3.708  -3.491  1.00 98.38           N  
ATOM   1260  CA  PRO A  80      -7.928   4.622  -2.941  1.00 98.38           C  
ATOM   1261  HA  PRO A  80      -6.973   4.099  -2.904  1.00 98.38           H  
ATOM   1262  C   PRO A  80      -8.299   5.116  -1.538  1.00 98.38           C  
ATOM   1263  CB  PRO A  80      -7.831   5.788  -3.931  1.00 98.38           C  
ATOM   1264  HB2 PRO A  80      -8.530   6.577  -3.656  1.00 98.38           H  
ATOM   1265  HB3 PRO A  80      -6.818   6.185  -3.995  1.00 98.38           H  
ATOM   1266  O   PRO A  80      -9.472   5.363  -1.242  1.00 98.38           O  
ATOM   1267  CG  PRO A  80      -8.277   5.159  -5.248  1.00 98.38           C  
ATOM   1268  HG2 PRO A  80      -7.446   4.615  -5.697  1.00 98.38           H  
ATOM   1269  HG3 PRO A  80      -8.670   5.903  -5.942  1.00 98.38           H  
ATOM   1270  CD  PRO A  80      -9.350   4.167  -4.806  1.00 98.38           C  
ATOM   1271  HD2 PRO A  80     -10.310   4.678  -4.726  1.00 98.38           H  
ATOM   1272  HD3 PRO A  80      -9.410   3.347  -5.521  1.00 98.38           H  
ATOM   1273  N   LEU A  81      -7.286   5.277  -0.686  1.00 98.77           N  
ATOM   1274  H   LEU A  81      -6.345   5.124  -1.018  1.00 98.77           H  
ATOM   1275  CA  LEU A  81      -7.455   5.763   0.681  1.00 98.77           C  
ATOM   1276  HA  LEU A  81      -8.502   5.670   0.968  1.00 98.77           H  
ATOM   1277  C   LEU A  81      -7.097   7.243   0.802  1.00 98.77           C  
ATOM   1278  CB  LEU A  81      -6.620   4.932   1.667  1.00 98.77           C  
ATOM   1279  HB2 LEU A  81      -5.567   5.036   1.404  1.00 98.77           H  
ATOM   1280  HB3 LEU A  81      -6.754   5.352   2.664  1.00 98.77           H  
ATOM   1281  O   LEU A  81      -6.179   7.744   0.151  1.00 98.77           O  
ATOM   1282  CG  LEU A  81      -6.967   3.437   1.725  1.00 98.77           C  
ATOM   1283  HG  LEU A  81      -6.722   2.979   0.767  1.00 98.77           H  
ATOM   1284  CD1 LEU A  81      -6.110   2.791   2.810  1.00 98.77           C  
ATOM   1285 HD11 LEU A  81      -5.058   3.021   2.640  1.00 98.77           H  
ATOM   1286 HD12 LEU A  81      -6.402   3.150   3.796  1.00 98.77           H  
ATOM   1287 HD13 LEU A  81      -6.229   1.708   2.765  1.00 98.77           H  
ATOM   1288  CD2 LEU A  81      -8.437   3.159   2.044  1.00 98.77           C  
ATOM   1289 HD21 LEU A  81      -8.718   3.654   2.974  1.00 98.77           H  
ATOM   1290 HD22 LEU A  81      -9.064   3.519   1.228  1.00 98.77           H  
ATOM   1291 HD23 LEU A  81      -8.592   2.084   2.134  1.00 98.77           H  
ATOM   1292  N   PHE A  82      -7.776   7.910   1.727  1.00 98.63           N  
ATOM   1293  H   PHE A  82      -8.501   7.416   2.227  1.00 98.63           H  
ATOM   1294  CA  PHE A  82      -7.347   9.187   2.275  1.00 98.63           C  
ATOM   1295  HA  PHE A  82      -7.083   9.871   1.469  1.00 98.63           H  
ATOM   1296  C   PHE A  82      -6.115   8.950   3.159  1.00 98.63           C  
ATOM   1297  CB  PHE A  82      -8.520   9.782   3.061  1.00 98.63           C  
ATOM   1298  HB2 PHE A  82      -8.851   9.069   3.816  1.00 98.63           H  
ATOM   1299  HB3 PHE A  82      -9.353   9.947   2.377  1.00 98.63           H  
ATOM   1300  O   PHE A  82      -6.242   8.430   4.272  1.00 98.63           O  
ATOM   1301  CG  PHE A  82      -8.188  11.090   3.739  1.00 98.63           C  
ATOM   1302  CD1 PHE A  82      -7.868  11.118   5.110  1.00 98.63           C  
ATOM   1303  HD1 PHE A  82      -7.848  10.202   5.682  1.00 98.63           H  
ATOM   1304  CD2 PHE A  82      -8.174  12.278   2.988  1.00 98.63           C  
ATOM   1305  HD2 PHE A  82      -8.392  12.261   1.930  1.00 98.63           H  
ATOM   1306  CE1 PHE A  82      -7.547  12.336   5.733  1.00 98.63           C  
ATOM   1307  HE1 PHE A  82      -7.288  12.352   6.781  1.00 98.63           H  
ATOM   1308  CE2 PHE A  82      -7.858  13.493   3.612  1.00 98.63           C  
ATOM   1309  HE2 PHE A  82      -7.828  14.398   3.023  1.00 98.63           H  
ATOM   1310  CZ  PHE A  82      -7.543  13.525   4.983  1.00 98.63           C  
ATOM   1311  HZ  PHE A  82      -7.278  14.460   5.454  1.00 98.63           H  
ATOM   1312  N   HIS A  83      -4.927   9.254   2.632  1.00 98.66           N  
ATOM   1313  H   HIS A  83      -4.895   9.603   1.684  1.00 98.66           H  
ATOM   1314  CA  HIS A  83      -3.646   9.097   3.321  1.00 98.66           C  
ATOM   1315  HA  HIS A  83      -3.765   9.434   4.351  1.00 98.66           H  
ATOM   1316  C   HIS A  83      -2.539   9.903   2.608  1.00 98.66           C  
ATOM   1317  CB  HIS A  83      -3.256   7.612   3.334  1.00 98.66           C  
ATOM   1318  HB2 HIS A  83      -4.066   7.018   3.759  1.00 98.66           H  
ATOM   1319  HB3 HIS A  83      -3.098   7.274   2.310  1.00 98.66           H  
ATOM   1320  O   HIS A  83      -2.468   9.838   1.378  1.00 98.66           O  
ATOM   1321  CG  HIS A  83      -2.017   7.364   4.144  1.00 98.66           C  
ATOM   1322  CD2 HIS A  83      -1.966   7.308   5.505  1.00 98.66           C  
ATOM   1323  HD2 HIS A  83      -2.807   7.393   6.178  1.00 98.66           H  
ATOM   1324  ND1 HIS A  83      -0.718   7.298   3.687  1.00 98.66           N  
ATOM   1325  HD1 HIS A  83      -0.427   7.211   2.723  1.00 98.66           H  
ATOM   1326  CE1 HIS A  83       0.093   7.226   4.757  1.00 98.66           C  
ATOM   1327  HE1 HIS A  83       1.171   7.165   4.741  1.00 98.66           H  
ATOM   1328  NE2 HIS A  83      -0.634   7.238   5.876  1.00 98.66           N  
ATOM   1329  N   PRO A  84      -1.632  10.606   3.319  1.00 98.02           N  
ATOM   1330  CA  PRO A  84      -0.611  11.453   2.694  1.00 98.02           C  
ATOM   1331  HA  PRO A  84      -1.111  12.274   2.179  1.00 98.02           H  
ATOM   1332  C   PRO A  84       0.287  10.728   1.685  1.00 98.02           C  
ATOM   1333  CB  PRO A  84       0.210  12.028   3.854  1.00 98.02           C  
ATOM   1334  HB2 PRO A  84       0.594  13.021   3.621  1.00 98.02           H  
ATOM   1335  HB3 PRO A  84       1.027  11.355   4.111  1.00 98.02           H  
ATOM   1336  O   PRO A  84       0.645  11.312   0.671  1.00 98.02           O  
ATOM   1337  CG  PRO A  84      -0.795  12.066   5.002  1.00 98.02           C  
ATOM   1338  HG2 PRO A  84      -0.304  12.055   5.975  1.00 98.02           H  
ATOM   1339  HG3 PRO A  84      -1.434  12.944   4.905  1.00 98.02           H  
ATOM   1340  CD  PRO A  84      -1.612  10.801   4.764  1.00 98.02           C  
ATOM   1341  HD2 PRO A  84      -1.122   9.954   5.244  1.00 98.02           H  
ATOM   1342  HD3 PRO A  84      -2.615  10.939   5.167  1.00 98.02           H  
ATOM   1343  N   ASN A  85       0.617   9.454   1.922  1.00 98.31           N  
ATOM   1344  H   ASN A  85       0.361   9.086   2.827  1.00 98.31           H  
ATOM   1345  CA  ASN A  85       1.512   8.649   1.071  1.00 98.31           C  
ATOM   1346  HA  ASN A  85       2.050   9.327   0.408  1.00 98.31           H  
ATOM   1347  C   ASN A  85       0.784   7.654   0.149  1.00 98.31           C  
ATOM   1348  CB  ASN A  85       2.570   7.952   1.936  1.00 98.31           C  
ATOM   1349  HB2 ASN A  85       3.337   7.513   1.299  1.00 98.31           H  
ATOM   1350  HB3 ASN A  85       2.108   7.152   2.514  1.00 98.31           H  
ATOM   1351  O   ASN A  85       1.373   6.671  -0.298  1.00 98.31           O  
ATOM   1352  CG  ASN A  85       3.239   8.907   2.891  1.00 98.31           C  
ATOM   1353  ND2 ASN A  85       4.081   9.790   2.413  1.00 98.31           N  
ATOM   1354 HD21 ASN A  85       4.373   9.831   1.447  1.00 98.31           H  
ATOM   1355 HD22 ASN A  85       4.498  10.451   3.053  1.00 98.31           H  
ATOM   1356  OD1 ASN A  85       2.948   8.896   4.073  1.00 98.31           O  
ATOM   1357  N   VAL A  86      -0.507   7.866  -0.113  1.00 98.54           N  
ATOM   1358  H   VAL A  86      -0.954   8.691   0.261  1.00 98.54           H  
ATOM   1359  CA  VAL A  86      -1.268   7.070  -1.086  1.00 98.54           C  
ATOM   1360  HA  VAL A  86      -0.648   6.270  -1.491  1.00 98.54           H  
ATOM   1361  C   VAL A  86      -1.652   7.980  -2.237  1.00 98.54           C  
ATOM   1362  CB  VAL A  86      -2.497   6.411  -0.436  1.00 98.54           C  
ATOM   1363  HB  VAL A  86      -3.112   7.173   0.044  1.00 98.54           H  
ATOM   1364  O   VAL A  86      -2.441   8.898  -2.047  1.00 98.54           O  
ATOM   1365  CG1 VAL A  86      -3.358   5.660  -1.457  1.00 98.54           C  
ATOM   1366 HG11 VAL A  86      -3.818   6.370  -2.145  1.00 98.54           H  
ATOM   1367 HG12 VAL A  86      -4.155   5.121  -0.946  1.00 98.54           H  
ATOM   1368 HG13 VAL A  86      -2.738   4.958  -2.014  1.00 98.54           H  
ATOM   1369  CG2 VAL A  86      -2.049   5.386   0.616  1.00 98.54           C  
ATOM   1370 HG21 VAL A  86      -1.459   4.602   0.141  1.00 98.54           H  
ATOM   1371 HG22 VAL A  86      -1.438   5.864   1.382  1.00 98.54           H  
ATOM   1372 HG23 VAL A  86      -2.921   4.943   1.098  1.00 98.54           H  
ATOM   1373  N   TYR A  87      -1.106   7.732  -3.425  1.00 97.54           N  
ATOM   1374  H   TYR A  87      -0.508   6.924  -3.519  1.00 97.54           H  
ATOM   1375  CA  TYR A  87      -1.450   8.486  -4.630  1.00 97.54           C  
ATOM   1376  HA  TYR A  87      -1.123   9.516  -4.490  1.00 97.54           H  
ATOM   1377  C   TYR A  87      -2.969   8.463  -4.882  1.00 97.54           C  
ATOM   1378  CB  TYR A  87      -0.715   7.887  -5.837  1.00 97.54           C  
ATOM   1379  HB2 TYR A  87      -0.917   6.817  -5.881  1.00 97.54           H  
ATOM   1380  HB3 TYR A  87      -1.118   8.329  -6.748  1.00 97.54           H  
ATOM   1381  O   TYR A  87      -3.630   7.493  -4.507  1.00 97.54           O  
ATOM   1382  CG  TYR A  87       0.781   8.124  -5.834  1.00 97.54           C  
ATOM   1383  CD1 TYR A  87       1.287   9.371  -6.241  1.00 97.54           C  
ATOM   1384  HD1 TYR A  87       0.618  10.168  -6.531  1.00 97.54           H  
ATOM   1385  CD2 TYR A  87       1.672   7.116  -5.417  1.00 97.54           C  
ATOM   1386  HD2 TYR A  87       1.299   6.151  -5.108  1.00 97.54           H  
ATOM   1387  CE1 TYR A  87       2.674   9.601  -6.221  1.00 97.54           C  
ATOM   1388  HE1 TYR A  87       3.071  10.565  -6.504  1.00 97.54           H  
ATOM   1389  CE2 TYR A  87       3.059   7.347  -5.396  1.00 97.54           C  
ATOM   1390  HE2 TYR A  87       3.735   6.568  -5.075  1.00 97.54           H  
ATOM   1391  OH  TYR A  87       4.902   8.841  -5.765  1.00 97.54           O  
ATOM   1392  HH  TYR A  87       5.375   8.106  -5.368  1.00 97.54           H  
ATOM   1393  CZ  TYR A  87       3.565   8.598  -5.799  1.00 97.54           C  
ATOM   1394  N   PRO A  88      -3.541   9.447  -5.602  1.00 95.91           N  
ATOM   1395  CA  PRO A  88      -4.954   9.422  -5.999  1.00 95.91           C  
ATOM   1396  HA  PRO A  88      -5.570   9.500  -5.103  1.00 95.91           H  
ATOM   1397  C   PRO A  88      -5.369   8.163  -6.777  1.00 95.91           C  
ATOM   1398  CB  PRO A  88      -5.145  10.675  -6.858  1.00 95.91           C  
ATOM   1399  HB2 PRO A  88      -6.151  11.083  -6.756  1.00 95.91           H  
ATOM   1400  HB3 PRO A  88      -4.930  10.452  -7.903  1.00 95.91           H  
ATOM   1401  O   PRO A  88      -6.532   7.769  -6.755  1.00 95.91           O  
ATOM   1402  CG  PRO A  88      -4.087  11.637  -6.322  1.00 95.91           C  
ATOM   1403  HG2 PRO A  88      -4.453  12.114  -5.413  1.00 95.91           H  
ATOM   1404  HG3 PRO A  88      -3.806  12.386  -7.063  1.00 95.91           H  
ATOM   1405  CD  PRO A  88      -2.925  10.710  -5.983  1.00 95.91           C  
ATOM   1406  HD2 PRO A  88      -2.292  10.564  -6.859  1.00 95.91           H  
ATOM   1407  HD3 PRO A  88      -2.348  11.139  -5.163  1.00 95.91           H  
ATOM   1408  N   SER A  89      -4.416   7.498  -7.441  1.00 95.91           N  
ATOM   1409  H   SER A  89      -3.468   7.844  -7.399  1.00 95.91           H  
ATOM   1410  CA  SER A  89      -4.627   6.201  -8.091  1.00 95.91           C  
ATOM   1411  HA  SER A  89      -5.505   6.276  -8.733  1.00 95.91           H  
ATOM   1412  C   SER A  89      -4.893   5.067  -7.091  1.00 95.91           C  
ATOM   1413  CB  SER A  89      -3.408   5.870  -8.971  1.00 95.91           C  
ATOM   1414  HB2 SER A  89      -3.306   6.634  -9.741  1.00 95.91           H  
ATOM   1415  HB3 SER A  89      -3.554   4.905  -9.456  1.00 95.91           H  
ATOM   1416  O   SER A  89      -5.444   4.044  -7.478  1.00 95.91           O  
ATOM   1417  OG  SER A  89      -2.224   5.835  -8.193  1.00 95.91           O  
ATOM   1418  HG  SER A  89      -1.464   5.676  -8.759  1.00 95.91           H  
ATOM   1419  N   GLY A  90      -4.520   5.227  -5.820  1.00 98.18           N  
ATOM   1420  H   GLY A  90      -4.172   6.137  -5.552  1.00 98.18           H  
ATOM   1421  CA  GLY A  90      -4.493   4.198  -4.780  1.00 98.18           C  
ATOM   1422  HA2 GLY A  90      -5.181   3.392  -5.036  1.00 98.18           H  
ATOM   1423  HA3 GLY A  90      -4.819   4.644  -3.841  1.00 98.18           H  
ATOM   1424  C   GLY A  90      -3.102   3.596  -4.562  1.00 98.18           C  
ATOM   1425  O   GLY A  90      -2.905   2.862  -3.596  1.00 98.18           O  
ATOM   1426  N   THR A  91      -2.128   3.886  -5.432  1.00 98.18           N  
ATOM   1427  H   THR A  91      -2.331   4.511  -6.199  1.00 98.18           H  
ATOM   1428  CA  THR A  91      -0.755   3.373  -5.310  1.00 98.18           C  
ATOM   1429  HA  THR A  91      -0.790   2.284  -5.299  1.00 98.18           H  
ATOM   1430  C   THR A  91      -0.107   3.856  -4.011  1.00 98.18           C  
ATOM   1431  CB  THR A  91       0.097   3.794  -6.511  1.00 98.18           C  
ATOM   1432  HB  THR A  91       0.133   4.882  -6.566  1.00 98.18           H  
ATOM   1433  O   THR A  91      -0.221   5.027  -3.655  1.00 98.18           O  
ATOM   1434  CG2 THR A  91       1.521   3.242  -6.469  1.00 98.18           C  
ATOM   1435 HG21 THR A  91       1.496   2.162  -6.324  1.00 98.18           H  
ATOM   1436 HG22 THR A  91       2.077   3.704  -5.654  1.00 98.18           H  
ATOM   1437 HG23 THR A  91       2.031   3.482  -7.402  1.00 98.18           H  
ATOM   1438  OG1 THR A  91      -0.480   3.318  -7.699  1.00 98.18           O  
ATOM   1439  HG1 THR A  91      -0.228   3.983  -8.344  1.00 98.18           H  
ATOM   1440  N   VAL A  92       0.592   2.968  -3.309  1.00 98.50           N  
ATOM   1441  H   VAL A  92       0.647   2.020  -3.653  1.00 98.50           H  
ATOM   1442  CA  VAL A  92       1.303   3.290  -2.064  1.00 98.50           C  
ATOM   1443  HA  VAL A  92       0.771   4.092  -1.553  1.00 98.50           H  
ATOM   1444  C   VAL A  92       2.715   3.782  -2.371  1.00 98.50           C  
ATOM   1445  CB  VAL A  92       1.337   2.076  -1.116  1.00 98.50           C  
ATOM   1446  HB  VAL A  92       1.910   1.269  -1.572  1.00 98.50           H  
ATOM   1447  O   VAL A  92       3.450   3.127  -3.106  1.00 98.50           O  
ATOM   1448  CG1 VAL A  92       1.985   2.450   0.222  1.00 98.50           C  
ATOM   1449 HG11 VAL A  92       3.043   2.673   0.082  1.00 98.50           H  
ATOM   1450 HG12 VAL A  92       1.490   3.321   0.651  1.00 98.50           H  
ATOM   1451 HG13 VAL A  92       1.905   1.620   0.923  1.00 98.50           H  
ATOM   1452  CG2 VAL A  92      -0.080   1.562  -0.831  1.00 98.50           C  
ATOM   1453 HG21 VAL A  92      -0.535   1.172  -1.742  1.00 98.50           H  
ATOM   1454 HG22 VAL A  92      -0.691   2.382  -0.453  1.00 98.50           H  
ATOM   1455 HG23 VAL A  92      -0.048   0.761  -0.093  1.00 98.50           H  
ATOM   1456  N   CYS A  93       3.103   4.912  -1.780  1.00 96.96           N  
ATOM   1457  H   CYS A  93       2.446   5.404  -1.191  1.00 96.96           H  
ATOM   1458  CA  CYS A  93       4.467   5.431  -1.806  1.00 96.96           C  
ATOM   1459  HA  CYS A  93       5.003   5.015  -2.659  1.00 96.96           H  
ATOM   1460  C   CYS A  93       5.187   5.014  -0.518  1.00 96.96           C  
ATOM   1461  CB  CYS A  93       4.401   6.955  -1.976  1.00 96.96           C  
ATOM   1462  HB2 CYS A  93       4.151   7.428  -1.027  1.00 96.96           H  
ATOM   1463  HB3 CYS A  93       3.624   7.208  -2.698  1.00 96.96           H  
ATOM   1464  O   CYS A  93       4.859   5.498   0.564  1.00 96.96           O  
ATOM   1465  SG  CYS A  93       5.988   7.595  -2.585  1.00 96.96           S  
ATOM   1466  HG  CYS A  93       6.738   7.368  -1.503  1.00 96.96           H  
ATOM   1467  N   LEU A  94       6.140   4.090  -0.626  1.00 97.49           N  
ATOM   1468  H   LEU A  94       6.401   3.763  -1.546  1.00 97.49           H  
ATOM   1469  CA  LEU A  94       6.923   3.578   0.496  1.00 97.49           C  
ATOM   1470  HA  LEU A  94       7.036   4.368   1.238  1.00 97.49           H  
ATOM   1471  C   LEU A  94       8.306   3.179  -0.018  1.00 97.49           C  
ATOM   1472  CB  LEU A  94       6.173   2.383   1.118  1.00 97.49           C  
ATOM   1473  HB2 LEU A  94       5.180   2.714   1.422  1.00 97.49           H  
ATOM   1474  HB3 LEU A  94       6.053   1.619   0.349  1.00 97.49           H  
ATOM   1475  O   LEU A  94       8.402   2.532  -1.057  1.00 97.49           O  
ATOM   1476  CG  LEU A  94       6.867   1.739   2.328  1.00 97.49           C  
ATOM   1477  HG  LEU A  94       7.851   1.391   2.013  1.00 97.49           H  
ATOM   1478  CD1 LEU A  94       7.046   2.701   3.501  1.00 97.49           C  
ATOM   1479 HD11 LEU A  94       7.510   2.179   4.338  1.00 97.49           H  
ATOM   1480 HD12 LEU A  94       7.693   3.534   3.225  1.00 97.49           H  
ATOM   1481 HD13 LEU A  94       6.079   3.087   3.823  1.00 97.49           H  
ATOM   1482  CD2 LEU A  94       6.047   0.540   2.812  1.00 97.49           C  
ATOM   1483 HD21 LEU A  94       5.059   0.871   3.132  1.00 97.49           H  
ATOM   1484 HD22 LEU A  94       6.548   0.070   3.659  1.00 97.49           H  
ATOM   1485 HD23 LEU A  94       5.942  -0.189   2.009  1.00 97.49           H  
ATOM   1486  N   SER A  95       9.368   3.496   0.721  1.00 96.67           N  
ATOM   1487  H   SER A  95       9.245   3.983   1.597  1.00 96.67           H  
ATOM   1488  CA  SER A  95      10.743   3.306   0.242  1.00 96.67           C  
ATOM   1489  HA  SER A  95      10.858   3.862  -0.688  1.00 96.67           H  
ATOM   1490  C   SER A  95      11.100   1.846  -0.057  1.00 96.67           C  
ATOM   1491  CB  SER A  95      11.720   3.881   1.263  1.00 96.67           C  
ATOM   1492  HB2 SER A  95      11.498   4.935   1.433  1.00 96.67           H  
ATOM   1493  HB3 SER A  95      12.730   3.802   0.860  1.00 96.67           H  
ATOM   1494  O   SER A  95      11.815   1.570  -1.018  1.00 96.67           O  
ATOM   1495  OG  SER A  95      11.638   3.177   2.485  1.00 96.67           O  
ATOM   1496  HG  SER A  95      12.551   3.097   2.772  1.00 96.67           H  
ATOM   1497  N   ILE A  96      10.551   0.890   0.703  1.00 97.60           N  
ATOM   1498  H   ILE A  96      10.059   1.189   1.533  1.00 97.60           H  
ATOM   1499  CA  ILE A  96      10.707  -0.550   0.435  1.00 97.60           C  
ATOM   1500  HA  ILE A  96      11.755  -0.724   0.188  1.00 97.60           H  
ATOM   1501  C   ILE A  96       9.908  -1.036  -0.786  1.00 97.60           C  
ATOM   1502  CB  ILE A  96      10.387  -1.414   1.674  1.00 97.60           C  
ATOM   1503  HB  ILE A  96      10.548  -2.453   1.386  1.00 97.60           H  
ATOM   1504  O   ILE A  96       9.971  -2.212  -1.114  1.00 97.60           O  
ATOM   1505  CG1 ILE A  96       8.922  -1.285   2.139  1.00 97.60           C  
ATOM   1506 HG12 ILE A  96       8.262  -1.182   1.278  1.00 97.60           H  
ATOM   1507 HG13 ILE A  96       8.832  -0.394   2.760  1.00 97.60           H  
ATOM   1508  CG2 ILE A  96      11.359  -1.097   2.822  1.00 97.60           C  
ATOM   1509 HG21 ILE A  96      11.195  -1.774   3.660  1.00 97.60           H  
ATOM   1510 HG22 ILE A  96      11.233  -0.070   3.165  1.00 97.60           H  
ATOM   1511 HG23 ILE A  96      12.385  -1.223   2.475  1.00 97.60           H  
ATOM   1512  CD1 ILE A  96       8.433  -2.487   2.956  1.00 97.60           C  
ATOM   1513 HD11 ILE A  96       8.511  -3.396   2.360  1.00 97.60           H  
ATOM   1514 HD12 ILE A  96       9.023  -2.596   3.865  1.00 97.60           H  
ATOM   1515 HD13 ILE A  96       7.390  -2.333   3.233  1.00 97.60           H  
ATOM   1516  N   LEU A  97       9.134  -0.172  -1.445  1.00 98.11           N  
ATOM   1517  H   LEU A  97       9.113   0.785  -1.125  1.00 98.11           H  
ATOM   1518  CA  LEU A  97       8.442  -0.438  -2.713  1.00 98.11           C  
ATOM   1519  HA  LEU A  97       8.542  -1.494  -2.966  1.00 98.11           H  
ATOM   1520  C   LEU A  97       9.076   0.324  -3.888  1.00 98.11           C  
ATOM   1521  CB  LEU A  97       6.945  -0.102  -2.577  1.00 98.11           C  
ATOM   1522  HB2 LEU A  97       6.472  -0.227  -3.551  1.00 98.11           H  
ATOM   1523  HB3 LEU A  97       6.844   0.949  -2.305  1.00 98.11           H  
ATOM   1524  O   LEU A  97       8.533   0.312  -4.991  1.00 98.11           O  
ATOM   1525  CG  LEU A  97       6.172  -0.957  -1.564  1.00 98.11           C  
ATOM   1526  HG  LEU A  97       6.613  -0.859  -0.573  1.00 98.11           H  
ATOM   1527  CD1 LEU A  97       4.724  -0.467  -1.497  1.00 98.11           C  
ATOM   1528 HD11 LEU A  97       4.176  -1.035  -0.746  1.00 98.11           H  
ATOM   1529 HD12 LEU A  97       4.703   0.589  -1.226  1.00 98.11           H  
ATOM   1530 HD13 LEU A  97       4.253  -0.583  -2.473  1.00 98.11           H  
ATOM   1531  CD2 LEU A  97       6.164  -2.433  -1.973  1.00 98.11           C  
ATOM   1532 HD21 LEU A  97       5.865  -2.529  -3.017  1.00 98.11           H  
ATOM   1533 HD22 LEU A  97       7.162  -2.852  -1.847  1.00 98.11           H  
ATOM   1534 HD23 LEU A  97       5.470  -2.991  -1.344  1.00 98.11           H  
ATOM   1535  N   GLU A  98      10.216   0.975  -3.665  1.00 95.67           N  
ATOM   1536  H   GLU A  98      10.620   0.952  -2.739  1.00 95.67           H  
ATOM   1537  CA  GLU A  98      10.948   1.754  -4.661  1.00 95.67           C  
ATOM   1538  HA  GLU A  98      10.400   1.763  -5.603  1.00 95.67           H  
ATOM   1539  C   GLU A  98      12.308   1.094  -4.922  1.00 95.67           C  
ATOM   1540  CB  GLU A  98      11.062   3.212  -4.190  1.00 95.67           C  
ATOM   1541  HB2 GLU A  98      11.429   3.234  -3.164  1.00 95.67           H  
ATOM   1542  HB3 GLU A  98      11.774   3.740  -4.826  1.00 95.67           H  
ATOM   1543  O   GLU A  98      13.128   0.928  -4.016  1.00 95.67           O  
ATOM   1544  CG  GLU A  98       9.710   3.943  -4.252  1.00 95.67           C  
ATOM   1545  HG2 GLU A  98       8.975   3.405  -3.654  1.00 95.67           H  
ATOM   1546  HG3 GLU A  98       9.356   3.950  -5.283  1.00 95.67           H  
ATOM   1547  CD  GLU A  98       9.820   5.384  -3.739  1.00 95.67           C  
ATOM   1548  OE1 GLU A  98       9.460   5.659  -2.571  1.00 95.67           O  
ATOM   1549  OE2 GLU A  98      10.291   6.279  -4.472  1.00 95.67           O  
ATOM   1550  N   GLU A  99      12.523   0.671  -6.170  1.00 95.91           N  
ATOM   1551  H   GLU A  99      11.833   0.897  -6.872  1.00 95.91           H  
ATOM   1552  CA  GLU A  99      13.706  -0.084  -6.610  1.00 95.91           C  
ATOM   1553  HA  GLU A  99      13.771  -1.019  -6.054  1.00 95.91           H  
ATOM   1554  C   GLU A  99      15.016   0.686  -6.378  1.00 95.91           C  
ATOM   1555  CB  GLU A  99      13.519  -0.420  -8.096  1.00 95.91           C  
ATOM   1556  HB2 GLU A  99      13.621   0.489  -8.689  1.00 95.91           H  
ATOM   1557  HB3 GLU A  99      12.504  -0.795  -8.229  1.00 95.91           H  
ATOM   1558  O   GLU A  99      16.032   0.101  -6.013  1.00 95.91           O  
ATOM   1559  CG  GLU A  99      14.503  -1.479  -8.613  1.00 95.91           C  
ATOM   1560  HG2 GLU A  99      14.399  -2.378  -8.005  1.00 95.91           H  
ATOM   1561  HG3 GLU A  99      15.521  -1.106  -8.503  1.00 95.91           H  
ATOM   1562  CD  GLU A  99      14.232  -1.830 -10.085  1.00 95.91           C  
ATOM   1563  OE1 GLU A  99      15.218  -1.984 -10.839  1.00 95.91           O  
ATOM   1564  OE2 GLU A  99      13.032  -1.945 -10.449  1.00 95.91           O  
ATOM   1565  N   ASP A 100      14.963   2.007  -6.535  1.00 94.90           N  
ATOM   1566  H   ASP A 100      14.070   2.433  -6.740  1.00 94.90           H  
ATOM   1567  CA  ASP A 100      16.059   2.958  -6.367  1.00 94.90           C  
ATOM   1568  HA  ASP A 100      16.981   2.474  -6.689  1.00 94.90           H  
ATOM   1569  C   ASP A 100      16.287   3.398  -4.909  1.00 94.90           C  
ATOM   1570  CB  ASP A 100      15.811   4.160  -7.300  1.00 94.90           C  
ATOM   1571  HB2 ASP A 100      16.665   4.834  -7.235  1.00 94.90           H  
ATOM   1572  HB3 ASP A 100      15.764   3.797  -8.327  1.00 94.90           H  
ATOM   1573  O   ASP A 100      17.240   4.128  -4.636  1.00 94.90           O  
ATOM   1574  CG  ASP A 100      14.521   4.948  -7.008  1.00 94.90           C  
ATOM   1575  OD1 ASP A 100      13.488   4.300  -6.711  1.00 94.90           O  
ATOM   1576  OD2 ASP A 100      14.555   6.189  -7.159  1.00 94.90           O  
ATOM   1577  N   LYS A 101      15.453   2.936  -3.965  1.00 95.53           N  
ATOM   1578  H   LYS A 101      14.705   2.332  -4.272  1.00 95.53           H  
ATOM   1579  CA  LYS A 101      15.559   3.244  -2.530  1.00 95.53           C  
ATOM   1580  HA  LYS A 101      16.424   3.890  -2.376  1.00 95.53           H  
ATOM   1581  C   LYS A 101      15.859   1.988  -1.700  1.00 95.53           C  
ATOM   1582  CB  LYS A 101      14.324   4.031  -2.048  1.00 95.53           C  
ATOM   1583  HB2 LYS A 101      14.443   4.223  -0.982  1.00 95.53           H  
ATOM   1584  HB3 LYS A 101      13.439   3.410  -2.188  1.00 95.53           H  
ATOM   1585  O   LYS A 101      16.963   1.432  -1.765  1.00 95.53           O  
ATOM   1586  CG  LYS A 101      14.090   5.379  -2.752  1.00 95.53           C  
ATOM   1587  HG2 LYS A 101      14.981   6.001  -2.668  1.00 95.53           H  
ATOM   1588  HG3 LYS A 101      13.863   5.211  -3.805  1.00 95.53           H  
ATOM   1589  CD  LYS A 101      12.902   6.082  -2.078  1.00 95.53           C  
ATOM   1590  HD2 LYS A 101      12.051   5.402  -2.107  1.00 95.53           H  
ATOM   1591  HD3 LYS A 101      13.144   6.285  -1.035  1.00 95.53           H  
ATOM   1592  CE  LYS A 101      12.509   7.392  -2.769  1.00 95.53           C  
ATOM   1593  HE2 LYS A 101      13.271   8.148  -2.579  1.00 95.53           H  
ATOM   1594  HE3 LYS A 101      12.464   7.204  -3.842  1.00 95.53           H  
ATOM   1595  NZ  LYS A 101      11.168   7.843  -2.307  1.00 95.53           N  
ATOM   1596  HZ1 LYS A 101      10.871   8.715  -2.722  1.00 95.53           H  
ATOM   1597  HZ2 LYS A 101      10.492   7.155  -2.607  1.00 95.53           H  
ATOM   1598  HZ3 LYS A 101      11.075   7.919  -1.304  1.00 95.53           H  
ATOM   1599  N   ASP A 102      14.890   1.524  -0.910  1.00 97.89           N  
ATOM   1600  H   ASP A 102      13.977   1.950  -0.985  1.00 97.89           H  
ATOM   1601  CA  ASP A 102      15.081   0.491   0.115  1.00 97.89           C  
ATOM   1602  HA  ASP A 102      16.147   0.391   0.319  1.00 97.89           H  
ATOM   1603  C   ASP A 102      14.600  -0.896  -0.329  1.00 97.89           C  
ATOM   1604  CB  ASP A 102      14.418   0.908   1.438  1.00 97.89           C  
ATOM   1605  HB2 ASP A 102      14.533   0.101   2.162  1.00 97.89           H  
ATOM   1606  HB3 ASP A 102      13.351   1.055   1.273  1.00 97.89           H  
ATOM   1607  O   ASP A 102      14.742  -1.861   0.425  1.00 97.89           O  
ATOM   1608  CG  ASP A 102      15.024   2.167   2.058  1.00 97.89           C  
ATOM   1609  OD1 ASP A 102      16.256   2.342   1.943  1.00 97.89           O  
ATOM   1610  OD2 ASP A 102      14.233   2.929   2.662  1.00 97.89           O  
ATOM   1611  N   TRP A 103      14.057  -1.045  -1.544  1.00 98.60           N  
ATOM   1612  H   TRP A 103      13.933  -0.237  -2.138  1.00 98.60           H  
ATOM   1613  CA  TRP A 103      13.677  -2.362  -2.053  1.00 98.60           C  
ATOM   1614  HA  TRP A 103      12.953  -2.795  -1.363  1.00 98.60           H  
ATOM   1615  C   TRP A 103      14.886  -3.294  -2.148  1.00 98.60           C  
ATOM   1616  CB  TRP A 103      13.025  -2.277  -3.431  1.00 98.60           C  
ATOM   1617  HB2 TRP A 103      12.073  -1.752  -3.351  1.00 98.60           H  
ATOM   1618  HB3 TRP A 103      13.687  -1.698  -4.075  1.00 98.60           H  
ATOM   1619  O   TRP A 103      15.915  -2.960  -2.733  1.00 98.60           O  
ATOM   1620  CG  TRP A 103      12.801  -3.624  -4.059  1.00 98.60           C  
ATOM   1621  CD1 TRP A 103      13.429  -4.108  -5.154  1.00 98.60           C  
ATOM   1622  HD1 TRP A 103      14.158  -3.570  -5.742  1.00 98.60           H  
ATOM   1623  CD2 TRP A 103      11.946  -4.712  -3.592  1.00 98.60           C  
ATOM   1624  CE2 TRP A 103      12.063  -5.811  -4.489  1.00 98.60           C  
ATOM   1625  CE3 TRP A 103      11.086  -4.881  -2.492  1.00 98.60           C  
ATOM   1626  HE3 TRP A 103      11.018  -4.091  -1.758  1.00 98.60           H  
ATOM   1627  NE1 TRP A 103      13.000  -5.396  -5.410  1.00 98.60           N  
ATOM   1628  HE1 TRP A 103      13.342  -5.939  -6.189  1.00 98.60           H  
ATOM   1629  CH2 TRP A 103      10.463  -7.116  -3.218  1.00 98.60           C  
ATOM   1630  HH2 TRP A 103       9.926  -8.035  -3.036  1.00 98.60           H  
ATOM   1631  CZ2 TRP A 103      11.331  -6.997  -4.319  1.00 98.60           C  
ATOM   1632  HZ2 TRP A 103      11.452  -7.804  -5.025  1.00 98.60           H  
ATOM   1633  CZ3 TRP A 103      10.336  -6.052  -2.313  1.00 98.60           C  
ATOM   1634  HZ3 TRP A 103       9.696  -6.145  -1.448  1.00 98.60           H  
ATOM   1635  N   ARG A 104      14.756  -4.515  -1.630  1.00 98.35           N  
ATOM   1636  H   ARG A 104      13.872  -4.751  -1.203  1.00 98.35           H  
ATOM   1637  CA  ARG A 104      15.751  -5.576  -1.799  1.00 98.35           C  
ATOM   1638  HA  ARG A 104      16.379  -5.317  -2.651  1.00 98.35           H  
ATOM   1639  C   ARG A 104      15.024  -6.882  -2.108  1.00 98.35           C  
ATOM   1640  CB  ARG A 104      16.633  -5.702  -0.540  1.00 98.35           C  
ATOM   1641  HB2 ARG A 104      17.368  -6.490  -0.701  1.00 98.35           H  
ATOM   1642  HB3 ARG A 104      16.001  -6.006   0.294  1.00 98.35           H  
ATOM   1643  O   ARG A 104      14.008  -7.151  -1.468  1.00 98.35           O  
ATOM   1644  CG  ARG A 104      17.376  -4.417  -0.121  1.00 98.35           C  
ATOM   1645  HG2 ARG A 104      16.658  -3.610   0.024  1.00 98.35           H  
ATOM   1646  HG3 ARG A 104      17.850  -4.598   0.843  1.00 98.35           H  
ATOM   1647  CD  ARG A 104      18.463  -3.958  -1.108  1.00 98.35           C  
ATOM   1648  HD2 ARG A 104      18.051  -3.873  -2.113  1.00 98.35           H  
ATOM   1649  HD3 ARG A 104      19.250  -4.711  -1.141  1.00 98.35           H  
ATOM   1650  NE  ARG A 104      19.051  -2.666  -0.688  1.00 98.35           N  
ATOM   1651  HE  ARG A 104      19.737  -2.693   0.053  1.00 98.35           H  
ATOM   1652  NH1 ARG A 104      17.865  -1.215  -2.058  1.00 98.35           N  
ATOM   1653 HH11 ARG A 104      17.590  -0.264  -2.256  1.00 98.35           H  
ATOM   1654 HH12 ARG A 104      17.308  -1.954  -2.463  1.00 98.35           H  
ATOM   1655  NH2 ARG A 104      19.231  -0.384  -0.579  1.00 98.35           N  
ATOM   1656 HH21 ARG A 104      19.828  -0.417   0.235  1.00 98.35           H  
ATOM   1657 HH22 ARG A 104      18.833   0.498  -0.869  1.00 98.35           H  
ATOM   1658  CZ  ARG A 104      18.719  -1.452  -1.114  1.00 98.35           C  
ATOM   1659  N   PRO A 105      15.571  -7.764  -2.963  1.00 97.90           N  
ATOM   1660  CA  PRO A 105      14.940  -9.045  -3.281  1.00 97.90           C  
ATOM   1661  HA  PRO A 105      14.029  -8.841  -3.844  1.00 97.90           H  
ATOM   1662  C   PRO A 105      14.587  -9.912  -2.062  1.00 97.90           C  
ATOM   1663  CB  PRO A 105      15.947  -9.762  -4.182  1.00 97.90           C  
ATOM   1664  HB2 PRO A 105      16.667 -10.317  -3.579  1.00 97.90           H  
ATOM   1665  HB3 PRO A 105      15.452 -10.427  -4.890  1.00 97.90           H  
ATOM   1666  O   PRO A 105      13.677 -10.731  -2.137  1.00 97.90           O  
ATOM   1667  CG  PRO A 105      16.667  -8.621  -4.896  1.00 97.90           C  
ATOM   1668  HG2 PRO A 105      16.073  -8.276  -5.742  1.00 97.90           H  
ATOM   1669  HG3 PRO A 105      17.664  -8.912  -5.225  1.00 97.90           H  
ATOM   1670  CD  PRO A 105      16.719  -7.529  -3.833  1.00 97.90           C  
ATOM   1671  HD2 PRO A 105      16.662  -6.556  -4.321  1.00 97.90           H  
ATOM   1672  HD3 PRO A 105      17.641  -7.612  -3.257  1.00 97.90           H  
ATOM   1673  N   ALA A 106      15.288  -9.758  -0.936  1.00 98.01           N  
ATOM   1674  H   ALA A 106      16.018  -9.060  -0.919  1.00 98.01           H  
ATOM   1675  CA  ALA A 106      15.014 -10.493   0.300  1.00 98.01           C  
ATOM   1676  HA  ALA A 106      14.892 -11.549   0.058  1.00 98.01           H  
ATOM   1677  C   ALA A 106      13.727 -10.052   1.025  1.00 98.01           C  
ATOM   1678  CB  ALA A 106      16.237 -10.354   1.213  1.00 98.01           C  
ATOM   1679  HB1 ALA A 106      16.389  -9.307   1.479  1.00 98.01           H  
ATOM   1680  HB2 ALA A 106      16.077 -10.928   2.126  1.00 98.01           H  
ATOM   1681  HB3 ALA A 106      17.126 -10.735   0.711  1.00 98.01           H  
ATOM   1682  O   ALA A 106      13.254 -10.775   1.899  1.00 98.01           O  
ATOM   1683  N   ILE A 107      13.156  -8.895   0.676  1.00 98.57           N  
ATOM   1684  H   ILE A 107      13.539  -8.364  -0.093  1.00 98.57           H  
ATOM   1685  CA  ILE A 107      11.922  -8.394   1.281  1.00 98.57           C  
ATOM   1686  HA  ILE A 107      12.043  -8.444   2.363  1.00 98.57           H  
ATOM   1687  C   ILE A 107      10.757  -9.312   0.896  1.00 98.57           C  
ATOM   1688  CB  ILE A 107      11.680  -6.914   0.915  1.00 98.57           C  
ATOM   1689  HB  ILE A 107      11.683  -6.828  -0.172  1.00 98.57           H  
ATOM   1690  O   ILE A 107      10.574  -9.688  -0.264  1.00 98.57           O  
ATOM   1691  CG1 ILE A 107      12.826  -6.046   1.482  1.00 98.57           C  
ATOM   1692 HG12 ILE A 107      13.776  -6.395   1.077  1.00 98.57           H  
ATOM   1693 HG13 ILE A 107      12.865  -6.157   2.566  1.00 98.57           H  
ATOM   1694  CG2 ILE A 107      10.318  -6.423   1.438  1.00 98.57           C  
ATOM   1695 HG21 ILE A 107       9.516  -7.038   1.029  1.00 98.57           H  
ATOM   1696 HG22 ILE A 107      10.134  -5.399   1.111  1.00 98.57           H  
ATOM   1697 HG23 ILE A 107      10.294  -6.464   2.527  1.00 98.57           H  
ATOM   1698  CD1 ILE A 107      12.713  -4.558   1.149  1.00 98.57           C  
ATOM   1699 HD11 ILE A 107      11.942  -4.104   1.771  1.00 98.57           H  
ATOM   1700 HD12 ILE A 107      12.470  -4.426   0.095  1.00 98.57           H  
ATOM   1701 HD13 ILE A 107      13.662  -4.070   1.370  1.00 98.57           H  
ATOM   1702  N   THR A 108       9.978  -9.691   1.902  1.00 98.67           N  
ATOM   1703  H   THR A 108      10.226  -9.343   2.817  1.00 98.67           H  
ATOM   1704  CA  THR A 108       8.847 -10.622   1.795  1.00 98.67           C  
ATOM   1705  HA  THR A 108       8.955 -11.224   0.893  1.00 98.67           H  
ATOM   1706  C   THR A 108       7.515  -9.884   1.701  1.00 98.67           C  
ATOM   1707  CB  THR A 108       8.814 -11.582   2.992  1.00 98.67           C  
ATOM   1708  HB  THR A 108       7.963 -12.254   2.886  1.00 98.67           H  
ATOM   1709  O   THR A 108       7.391  -8.738   2.140  1.00 98.67           O  
ATOM   1710  CG2 THR A 108      10.086 -12.420   3.115  1.00 98.67           C  
ATOM   1711 HG21 THR A 108      10.957 -11.786   3.282  1.00 98.67           H  
ATOM   1712 HG22 THR A 108      10.232 -12.988   2.196  1.00 98.67           H  
ATOM   1713 HG23 THR A 108       9.983 -13.117   3.947  1.00 98.67           H  
ATOM   1714  OG1 THR A 108       8.680 -10.856   4.198  1.00 98.67           O  
ATOM   1715  HG1 THR A 108       9.530 -10.430   4.326  1.00 98.67           H  
ATOM   1716  N   ILE A 109       6.467 -10.568   1.231  1.00 98.78           N  
ATOM   1717  H   ILE A 109       6.617 -11.506   0.888  1.00 98.78           H  
ATOM   1718  CA  ILE A 109       5.091 -10.041   1.249  1.00 98.78           C  
ATOM   1719  HA  ILE A 109       5.059  -9.119   0.668  1.00 98.78           H  
ATOM   1720  C   ILE A 109       4.663  -9.677   2.681  1.00 98.78           C  
ATOM   1721  CB  ILE A 109       4.127 -11.059   0.593  1.00 98.78           C  
ATOM   1722  HB  ILE A 109       4.277 -12.031   1.063  1.00 98.78           H  
ATOM   1723  O   ILE A 109       4.017  -8.651   2.894  1.00 98.78           O  
ATOM   1724  CG1 ILE A 109       4.459 -11.187  -0.913  1.00 98.78           C  
ATOM   1725 HG12 ILE A 109       5.493 -11.514  -1.026  1.00 98.78           H  
ATOM   1726 HG13 ILE A 109       4.368 -10.212  -1.392  1.00 98.78           H  
ATOM   1727  CG2 ILE A 109       2.650 -10.663   0.799  1.00 98.78           C  
ATOM   1728 HG21 ILE A 109       1.989 -11.393   0.332  1.00 98.78           H  
ATOM   1729 HG22 ILE A 109       2.461  -9.682   0.363  1.00 98.78           H  
ATOM   1730 HG23 ILE A 109       2.395 -10.643   1.859  1.00 98.78           H  
ATOM   1731  CD1 ILE A 109       3.582 -12.190  -1.672  1.00 98.78           C  
ATOM   1732 HD11 ILE A 109       2.590 -11.771  -1.842  1.00 98.78           H  
ATOM   1733 HD12 ILE A 109       3.492 -13.114  -1.099  1.00 98.78           H  
ATOM   1734 HD13 ILE A 109       4.034 -12.409  -2.639  1.00 98.78           H  
ATOM   1735  N   LYS A 110       5.081 -10.468   3.681  1.00 98.76           N  
ATOM   1736  H   LYS A 110       5.644 -11.267   3.428  1.00 98.76           H  
ATOM   1737  CA  LYS A 110       4.832 -10.188   5.106  1.00 98.76           C  
ATOM   1738  HA  LYS A 110       3.758 -10.085   5.260  1.00 98.76           H  
ATOM   1739  C   LYS A 110       5.420  -8.845   5.537  1.00 98.76           C  
ATOM   1740  CB  LYS A 110       5.349 -11.364   5.958  1.00 98.76           C  
ATOM   1741  HB2 LYS A 110       6.422 -11.477   5.805  1.00 98.76           H  
ATOM   1742  HB3 LYS A 110       4.858 -12.275   5.614  1.00 98.76           H  
ATOM   1743  O   LYS A 110       4.723  -8.064   6.176  1.00 98.76           O  
ATOM   1744  CG  LYS A 110       5.073 -11.197   7.464  1.00 98.76           C  
ATOM   1745  HG2 LYS A 110       4.011 -10.998   7.610  1.00 98.76           H  
ATOM   1746  HG3 LYS A 110       5.642 -10.350   7.847  1.00 98.76           H  
ATOM   1747  CD  LYS A 110       5.470 -12.461   8.252  1.00 98.76           C  
ATOM   1748  HD2 LYS A 110       4.927 -13.316   7.848  1.00 98.76           H  
ATOM   1749  HD3 LYS A 110       6.538 -12.635   8.126  1.00 98.76           H  
ATOM   1750  CE  LYS A 110       5.143 -12.328   9.748  1.00 98.76           C  
ATOM   1751  HE2 LYS A 110       5.666 -11.458  10.146  1.00 98.76           H  
ATOM   1752  HE3 LYS A 110       4.072 -12.151   9.848  1.00 98.76           H  
ATOM   1753  NZ  LYS A 110       5.511 -13.545  10.526  1.00 98.76           N  
ATOM   1754  HZ1 LYS A 110       5.234 -13.485  11.496  1.00 98.76           H  
ATOM   1755  HZ2 LYS A 110       6.499 -13.752  10.491  1.00 98.76           H  
ATOM   1756  HZ3 LYS A 110       5.062 -14.394  10.213  1.00 98.76           H  
ATOM   1757  N   GLN A 111       6.670  -8.564   5.172  1.00 98.70           N  
ATOM   1758  H   GLN A 111       7.167  -9.230   4.598  1.00 98.70           H  
ATOM   1759  CA  GLN A 111       7.321  -7.290   5.491  1.00 98.70           C  
ATOM   1760  HA  GLN A 111       7.225  -7.089   6.558  1.00 98.70           H  
ATOM   1761  C   GLN A 111       6.676  -6.115   4.760  1.00 98.70           C  
ATOM   1762  CB  GLN A 111       8.806  -7.364   5.133  1.00 98.70           C  
ATOM   1763  HB2 GLN A 111       9.230  -6.360   5.115  1.00 98.70           H  
ATOM   1764  HB3 GLN A 111       8.905  -7.790   4.135  1.00 98.70           H  
ATOM   1765  O   GLN A 111       6.471  -5.077   5.378  1.00 98.70           O  
ATOM   1766  CG  GLN A 111       9.592  -8.194   6.156  1.00 98.70           C  
ATOM   1767  HG2 GLN A 111       9.050  -9.107   6.403  1.00 98.70           H  
ATOM   1768  HG3 GLN A 111       9.715  -7.610   7.068  1.00 98.70           H  
ATOM   1769  CD  GLN A 111      10.950  -8.595   5.606  1.00 98.70           C  
ATOM   1770  NE2 GLN A 111      12.022  -8.444   6.347  1.00 98.70           N  
ATOM   1771 HE21 GLN A 111      11.975  -7.985   7.246  1.00 98.70           H  
ATOM   1772 HE22 GLN A 111      12.899  -8.702   5.918  1.00 98.70           H  
ATOM   1773  OE1 GLN A 111      11.051  -9.096   4.499  1.00 98.70           O  
ATOM   1774  N   ILE A 112       6.306  -6.286   3.487  1.00 98.85           N  
ATOM   1775  H   ILE A 112       6.544  -7.150   3.021  1.00 98.85           H  
ATOM   1776  CA  ILE A 112       5.603  -5.247   2.723  1.00 98.85           C  
ATOM   1777  HA  ILE A 112       6.219  -4.348   2.698  1.00 98.85           H  
ATOM   1778  C   ILE A 112       4.295  -4.870   3.418  1.00 98.85           C  
ATOM   1779  CB  ILE A 112       5.358  -5.706   1.269  1.00 98.85           C  
ATOM   1780  HB  ILE A 112       4.903  -6.696   1.287  1.00 98.85           H  
ATOM   1781  O   ILE A 112       4.070  -3.701   3.711  1.00 98.85           O  
ATOM   1782  CG1 ILE A 112       6.696  -5.792   0.507  1.00 98.85           C  
ATOM   1783 HG12 ILE A 112       7.432  -6.298   1.131  1.00 98.85           H  
ATOM   1784 HG13 ILE A 112       7.068  -4.789   0.298  1.00 98.85           H  
ATOM   1785  CG2 ILE A 112       4.387  -4.748   0.554  1.00 98.85           C  
ATOM   1786 HG21 ILE A 112       4.316  -4.982  -0.508  1.00 98.85           H  
ATOM   1787 HG22 ILE A 112       4.730  -3.720   0.673  1.00 98.85           H  
ATOM   1788 HG23 ILE A 112       3.384  -4.836   0.971  1.00 98.85           H  
ATOM   1789  CD1 ILE A 112       6.587  -6.578  -0.804  1.00 98.85           C  
ATOM   1790 HD11 ILE A 112       7.574  -6.682  -1.255  1.00 98.85           H  
ATOM   1791 HD12 ILE A 112       6.184  -7.573  -0.613  1.00 98.85           H  
ATOM   1792 HD13 ILE A 112       5.940  -6.050  -1.505  1.00 98.85           H  
ATOM   1793  N   LEU A 113       3.440  -5.849   3.721  1.00 98.87           N  
ATOM   1794  H   LEU A 113       3.682  -6.799   3.476  1.00 98.87           H  
ATOM   1795  CA  LEU A 113       2.128  -5.576   4.309  1.00 98.87           C  
ATOM   1796  HA  LEU A 113       1.633  -4.811   3.711  1.00 98.87           H  
ATOM   1797  C   LEU A 113       2.232  -4.987   5.723  1.00 98.87           C  
ATOM   1798  CB  LEU A 113       1.279  -6.856   4.283  1.00 98.87           C  
ATOM   1799  HB2 LEU A 113       1.823  -7.647   4.799  1.00 98.87           H  
ATOM   1800  HB3 LEU A 113       0.359  -6.662   4.835  1.00 98.87           H  
ATOM   1801  O   LEU A 113       1.461  -4.088   6.052  1.00 98.87           O  
ATOM   1802  CG  LEU A 113       0.900  -7.337   2.870  1.00 98.87           C  
ATOM   1803  HG  LEU A 113       1.798  -7.476   2.267  1.00 98.87           H  
ATOM   1804  CD1 LEU A 113       0.172  -8.673   2.961  1.00 98.87           C  
ATOM   1805 HD11 LEU A 113      -0.087  -9.014   1.959  1.00 98.87           H  
ATOM   1806 HD12 LEU A 113       0.839  -9.408   3.413  1.00 98.87           H  
ATOM   1807 HD13 LEU A 113      -0.736  -8.578   3.557  1.00 98.87           H  
ATOM   1808  CD2 LEU A 113      -0.023  -6.365   2.134  1.00 98.87           C  
ATOM   1809 HD21 LEU A 113      -0.312  -6.785   1.171  1.00 98.87           H  
ATOM   1810 HD22 LEU A 113       0.492  -5.422   1.952  1.00 98.87           H  
ATOM   1811 HD23 LEU A 113      -0.918  -6.183   2.729  1.00 98.87           H  
ATOM   1812  N   LEU A 114       3.195  -5.436   6.536  1.00 98.78           N  
ATOM   1813  H   LEU A 114       3.795  -6.181   6.212  1.00 98.78           H  
ATOM   1814  CA  LEU A 114       3.475  -4.827   7.842  1.00 98.78           C  
ATOM   1815  HA  LEU A 114       2.546  -4.755   8.408  1.00 98.78           H  
ATOM   1816  C   LEU A 114       4.001  -3.390   7.707  1.00 98.78           C  
ATOM   1817  CB  LEU A 114       4.480  -5.697   8.619  1.00 98.78           C  
ATOM   1818  HB2 LEU A 114       5.320  -5.924   7.963  1.00 98.78           H  
ATOM   1819  HB3 LEU A 114       4.868  -5.114   9.455  1.00 98.78           H  
ATOM   1820  O   LEU A 114       3.546  -2.513   8.431  1.00 98.78           O  
ATOM   1821  CG  LEU A 114       3.895  -7.005   9.179  1.00 98.78           C  
ATOM   1822  HG  LEU A 114       3.373  -7.549   8.392  1.00 98.78           H  
ATOM   1823  CD1 LEU A 114       5.030  -7.888   9.707  1.00 98.78           C  
ATOM   1824 HD11 LEU A 114       4.621  -8.822  10.093  1.00 98.78           H  
ATOM   1825 HD12 LEU A 114       5.558  -7.364  10.505  1.00 98.78           H  
ATOM   1826 HD13 LEU A 114       5.727  -8.101   8.897  1.00 98.78           H  
ATOM   1827  CD2 LEU A 114       2.922  -6.758  10.334  1.00 98.78           C  
ATOM   1828 HD21 LEU A 114       3.412  -6.188  11.124  1.00 98.78           H  
ATOM   1829 HD22 LEU A 114       2.565  -7.705  10.739  1.00 98.78           H  
ATOM   1830 HD23 LEU A 114       2.060  -6.190   9.984  1.00 98.78           H  
ATOM   1831  N   GLY A 115       4.903  -3.129   6.757  1.00 98.72           N  
ATOM   1832  H   GLY A 115       5.256  -3.888   6.192  1.00 98.72           H  
ATOM   1833  CA  GLY A 115       5.418  -1.784   6.491  1.00 98.72           C  
ATOM   1834  HA2 GLY A 115       5.870  -1.378   7.396  1.00 98.72           H  
ATOM   1835  HA3 GLY A 115       6.179  -1.841   5.712  1.00 98.72           H  
ATOM   1836  C   GLY A 115       4.326  -0.821   6.025  1.00 98.72           C  
ATOM   1837  O   GLY A 115       4.271   0.317   6.480  1.00 98.72           O  
ATOM   1838  N   ILE A 116       3.400  -1.293   5.183  1.00 98.88           N  
ATOM   1839  H   ILE A 116       3.521  -2.224   4.812  1.00 98.88           H  
ATOM   1840  CA  ILE A 116       2.224  -0.510   4.784  1.00 98.88           C  
ATOM   1841  HA  ILE A 116       2.564   0.473   4.460  1.00 98.88           H  
ATOM   1842  C   ILE A 116       1.292  -0.278   5.984  1.00 98.88           C  
ATOM   1843  CB  ILE A 116       1.488  -1.173   3.596  1.00 98.88           C  
ATOM   1844  HB  ILE A 116       1.222  -2.188   3.889  1.00 98.88           H  
ATOM   1845  O   ILE A 116       0.768   0.822   6.115  1.00 98.88           O  
ATOM   1846  CG1 ILE A 116       2.380  -1.248   2.335  1.00 98.88           C  
ATOM   1847 HG12 ILE A 116       3.367  -1.632   2.594  1.00 98.88           H  
ATOM   1848 HG13 ILE A 116       2.535  -0.245   1.935  1.00 98.88           H  
ATOM   1849  CG2 ILE A 116       0.203  -0.392   3.253  1.00 98.88           C  
ATOM   1850 HG21 ILE A 116      -0.483  -0.394   4.100  1.00 98.88           H  
ATOM   1851 HG22 ILE A 116      -0.320  -0.848   2.412  1.00 98.88           H  
ATOM   1852 HG23 ILE A 116       0.448   0.641   3.007  1.00 98.88           H  
ATOM   1853  CD1 ILE A 116       1.805  -2.150   1.234  1.00 98.88           C  
ATOM   1854 HD11 ILE A 116       2.549  -2.274   0.447  1.00 98.88           H  
ATOM   1855 HD12 ILE A 116       0.913  -1.706   0.792  1.00 98.88           H  
ATOM   1856 HD13 ILE A 116       1.562  -3.130   1.645  1.00 98.88           H  
ATOM   1857  N   GLN A 117       1.086  -1.265   6.868  1.00 98.87           N  
ATOM   1858  H   GLN A 117       1.536  -2.157   6.722  1.00 98.87           H  
ATOM   1859  CA  GLN A 117       0.275  -1.074   8.080  1.00 98.87           C  
ATOM   1860  HA  GLN A 117      -0.722  -0.755   7.777  1.00 98.87           H  
ATOM   1861  C   GLN A 117       0.850   0.021   8.984  1.00 98.87           C  
ATOM   1862  CB  GLN A 117       0.156  -2.386   8.877  1.00 98.87           C  
ATOM   1863  HB2 GLN A 117      -0.186  -3.185   8.219  1.00 98.87           H  
ATOM   1864  HB3 GLN A 117       1.134  -2.662   9.270  1.00 98.87           H  
ATOM   1865  O   GLN A 117       0.085   0.838   9.492  1.00 98.87           O  
ATOM   1866  CG  GLN A 117      -0.830  -2.233  10.051  1.00 98.87           C  
ATOM   1867  HG2 GLN A 117      -0.563  -1.374  10.667  1.00 98.87           H  
ATOM   1868  HG3 GLN A 117      -1.829  -2.060   9.650  1.00 98.87           H  
ATOM   1869  CD  GLN A 117      -0.850  -3.434  10.987  1.00 98.87           C  
ATOM   1870  NE2 GLN A 117      -2.006  -3.969  11.300  1.00 98.87           N  
ATOM   1871 HE21 GLN A 117      -2.849  -3.617  10.871  1.00 98.87           H  
ATOM   1872 HE22 GLN A 117      -1.985  -4.782  11.899  1.00 98.87           H  
ATOM   1873  OE1 GLN A 117       0.158  -3.927  11.464  1.00 98.87           O  
ATOM   1874  N   GLU A 118       2.168   0.034   9.189  1.00 98.64           N  
ATOM   1875  H   GLU A 118       2.739  -0.697   8.791  1.00 98.64           H  
ATOM   1876  CA  GLU A 118       2.824   1.064   9.999  1.00 98.64           C  
ATOM   1877  HA  GLU A 118       2.322   1.111  10.966  1.00 98.64           H  
ATOM   1878  C   GLU A 118       2.672   2.445   9.351  1.00 98.64           C  
ATOM   1879  CB  GLU A 118       4.300   0.691  10.219  1.00 98.64           C  
ATOM   1880  HB2 GLU A 118       4.876   0.927   9.324  1.00 98.64           H  
ATOM   1881  HB3 GLU A 118       4.380  -0.382  10.392  1.00 98.64           H  
ATOM   1882  O   GLU A 118       2.218   3.384  10.002  1.00 98.64           O  
ATOM   1883  CG  GLU A 118       4.906   1.425  11.426  1.00 98.64           C  
ATOM   1884  HG2 GLU A 118       5.965   1.174  11.488  1.00 98.64           H  
ATOM   1885  HG3 GLU A 118       4.817   2.500  11.273  1.00 98.64           H  
ATOM   1886  CD  GLU A 118       4.208   1.006  12.732  1.00 98.64           C  
ATOM   1887  OE1 GLU A 118       3.498   1.808  13.376  1.00 98.64           O  
ATOM   1888  OE2 GLU A 118       4.217  -0.197  13.094  1.00 98.64           O  
ATOM   1889  N   LEU A 119       2.910   2.529   8.035  1.00 98.73           N  
ATOM   1890  H   LEU A 119       3.279   1.713   7.568  1.00 98.73           H  
ATOM   1891  CA  LEU A 119       2.762   3.756   7.252  1.00 98.73           C  
ATOM   1892  HA  LEU A 119       3.504   4.473   7.604  1.00 98.73           H  
ATOM   1893  C   LEU A 119       1.383   4.409   7.420  1.00 98.73           C  
ATOM   1894  CB  LEU A 119       3.030   3.429   5.771  1.00 98.73           C  
ATOM   1895  HB2 LEU A 119       4.008   2.956   5.683  1.00 98.73           H  
ATOM   1896  HB3 LEU A 119       2.280   2.710   5.440  1.00 98.73           H  
ATOM   1897  O   LEU A 119       1.318   5.632   7.437  1.00 98.73           O  
ATOM   1898  CG  LEU A 119       2.978   4.642   4.823  1.00 98.73           C  
ATOM   1899  HG  LEU A 119       2.049   5.192   4.970  1.00 98.73           H  
ATOM   1900  CD1 LEU A 119       4.161   5.586   5.034  1.00 98.73           C  
ATOM   1901 HD11 LEU A 119       4.112   6.015   6.035  1.00 98.73           H  
ATOM   1902 HD12 LEU A 119       4.126   6.398   4.308  1.00 98.73           H  
ATOM   1903 HD13 LEU A 119       5.102   5.045   4.928  1.00 98.73           H  
ATOM   1904  CD2 LEU A 119       2.977   4.154   3.374  1.00 98.73           C  
ATOM   1905 HD21 LEU A 119       3.859   3.540   3.192  1.00 98.73           H  
ATOM   1906 HD22 LEU A 119       2.079   3.563   3.190  1.00 98.73           H  
ATOM   1907 HD23 LEU A 119       2.995   5.002   2.690  1.00 98.73           H  
ATOM   1908  N   LEU A 120       0.299   3.627   7.566  1.00 98.79           N  
ATOM   1909  H   LEU A 120       0.437   2.627   7.555  1.00 98.79           H  
ATOM   1910  CA  LEU A 120      -1.054   4.171   7.764  1.00 98.79           C  
ATOM   1911  HA  LEU A 120      -1.348   4.724   6.872  1.00 98.79           H  
ATOM   1912  C   LEU A 120      -1.103   5.166   8.931  1.00 98.79           C  
ATOM   1913  CB  LEU A 120      -2.071   3.041   8.042  1.00 98.79           C  
ATOM   1914  HB2 LEU A 120      -3.016   3.510   8.318  1.00 98.79           H  
ATOM   1915  HB3 LEU A 120      -1.735   2.475   8.911  1.00 98.79           H  
ATOM   1916  O   LEU A 120      -1.703   6.237   8.825  1.00 98.79           O  
ATOM   1917  CG  LEU A 120      -2.365   2.063   6.895  1.00 98.79           C  
ATOM   1918  HG  LEU A 120      -1.448   1.545   6.611  1.00 98.79           H  
ATOM   1919  CD1 LEU A 120      -3.371   1.003   7.355  1.00 98.79           C  
ATOM   1920 HD11 LEU A 120      -3.540   0.285   6.553  1.00 98.79           H  
ATOM   1921 HD12 LEU A 120      -2.970   0.479   8.222  1.00 98.79           H  
ATOM   1922 HD13 LEU A 120      -4.314   1.481   7.622  1.00 98.79           H  
ATOM   1923  CD2 LEU A 120      -2.929   2.767   5.660  1.00 98.79           C  
ATOM   1924 HD21 LEU A 120      -3.800   3.361   5.937  1.00 98.79           H  
ATOM   1925 HD22 LEU A 120      -3.214   2.031   4.908  1.00 98.79           H  
ATOM   1926 HD23 LEU A 120      -2.168   3.422   5.234  1.00 98.79           H  
ATOM   1927  N   ASN A 121      -0.497   4.805  10.064  1.00 98.46           N  
ATOM   1928  H   ASN A 121       0.090   3.984  10.051  1.00 98.46           H  
ATOM   1929  CA  ASN A 121      -0.513   5.640  11.261  1.00 98.46           C  
ATOM   1930  HA  ASN A 121      -1.342   6.343  11.185  1.00 98.46           H  
ATOM   1931  C   ASN A 121       0.744   6.510  11.412  1.00 98.46           C  
ATOM   1932  CB  ASN A 121      -0.776   4.754  12.481  1.00 98.46           C  
ATOM   1933  HB2 ASN A 121       0.128   4.201  12.734  1.00 98.46           H  
ATOM   1934  HB3 ASN A 121      -1.575   4.046  12.262  1.00 98.46           H  
ATOM   1935  O   ASN A 121       0.705   7.497  12.144  1.00 98.46           O  
ATOM   1936  CG  ASN A 121      -1.221   5.612  13.646  1.00 98.46           C  
ATOM   1937  ND2 ASN A 121      -0.434   5.707  14.689  1.00 98.46           N  
ATOM   1938 HD21 ASN A 121      -0.678   6.410  15.372  1.00 98.46           H  
ATOM   1939 HD22 ASN A 121       0.511   5.359  14.616  1.00 98.46           H  
ATOM   1940  OD1 ASN A 121      -2.292   6.199  13.625  1.00 98.46           O  
ATOM   1941  N   GLU A 122       1.821   6.172  10.706  1.00 97.94           N  
ATOM   1942  H   GLU A 122       1.799   5.308  10.183  1.00 97.94           H  
ATOM   1943  CA  GLU A 122       3.098   6.888  10.694  1.00 97.94           C  
ATOM   1944  HA  GLU A 122       3.031   7.766  11.336  1.00 97.94           H  
ATOM   1945  C   GLU A 122       3.421   7.394   9.273  1.00 97.94           C  
ATOM   1946  CB  GLU A 122       4.205   5.996  11.285  1.00 97.94           C  
ATOM   1947  HB2 GLU A 122       4.329   5.105  10.670  1.00 97.94           H  
ATOM   1948  HB3 GLU A 122       5.134   6.565  11.274  1.00 97.94           H  
ATOM   1949  O   GLU A 122       4.353   6.909   8.626  1.00 97.94           O  
ATOM   1950  CG  GLU A 122       3.895   5.576  12.733  1.00 97.94           C  
ATOM   1951  HG2 GLU A 122       3.022   4.924  12.741  1.00 97.94           H  
ATOM   1952  HG3 GLU A 122       3.644   6.471  13.303  1.00 97.94           H  
ATOM   1953  CD  GLU A 122       5.056   4.856  13.441  1.00 97.94           C  
ATOM   1954  OE1 GLU A 122       4.876   4.559  14.648  1.00 97.94           O  
ATOM   1955  OE2 GLU A 122       6.130   4.668  12.823  1.00 97.94           O  
ATOM   1956  N   PRO A 123       2.643   8.360   8.743  1.00 98.31           N  
ATOM   1957  CA  PRO A 123       2.853   8.874   7.396  1.00 98.31           C  
ATOM   1958  HA  PRO A 123       2.801   8.050   6.684  1.00 98.31           H  
ATOM   1959  C   PRO A 123       4.213   9.571   7.262  1.00 98.31           C  
ATOM   1960  CB  PRO A 123       1.693   9.838   7.136  1.00 98.31           C  
ATOM   1961  HB2 PRO A 123       1.982  10.670   6.494  1.00 98.31           H  
ATOM   1962  HB3 PRO A 123       0.860   9.294   6.691  1.00 98.31           H  
ATOM   1963  O   PRO A 123       4.627  10.349   8.126  1.00 98.31           O  
ATOM   1964  CG  PRO A 123       1.297  10.301   8.537  1.00 98.31           C  
ATOM   1965  HG2 PRO A 123       1.970  11.090   8.873  1.00 98.31           H  
ATOM   1966  HG3 PRO A 123       0.258  10.629   8.577  1.00 98.31           H  
ATOM   1967  CD  PRO A 123       1.532   9.052   9.379  1.00 98.31           C  
ATOM   1968  HD2 PRO A 123       1.763   9.333  10.407  1.00 98.31           H  
ATOM   1969  HD3 PRO A 123       0.648   8.417   9.343  1.00 98.31           H  
ATOM   1970  N   ASN A 124       4.877   9.370   6.124  1.00 96.53           N  
ATOM   1971  H   ASN A 124       4.436   8.795   5.421  1.00 96.53           H  
ATOM   1972  CA  ASN A 124       6.084  10.110   5.774  1.00 96.53           C  
ATOM   1973  HA  ASN A 124       6.655  10.290   6.685  1.00 96.53           H  
ATOM   1974  C   ASN A 124       5.717  11.475   5.177  1.00 96.53           C  
ATOM   1975  CB  ASN A 124       6.979   9.280   4.843  1.00 96.53           C  
ATOM   1976  HB2 ASN A 124       6.454   9.067   3.911  1.00 96.53           H  
ATOM   1977  HB3 ASN A 124       7.234   8.338   5.329  1.00 96.53           H  
ATOM   1978  O   ASN A 124       5.494  11.614   3.975  1.00 96.53           O  
ATOM   1979  CG  ASN A 124       8.269  10.023   4.520  1.00 96.53           C  
ATOM   1980  ND2 ASN A 124       9.107   9.467   3.682  1.00 96.53           N  
ATOM   1981 HD21 ASN A 124       9.936  10.003   3.468  1.00 96.53           H  
ATOM   1982 HD22 ASN A 124       8.882   8.594   3.226  1.00 96.53           H  
ATOM   1983  OD1 ASN A 124       8.540  11.107   5.013  1.00 96.53           O  
ATOM   1984  N   ILE A 125       5.678  12.497   6.023  1.00 94.42           N  
ATOM   1985  H   ILE A 125       5.814  12.288   7.002  1.00 94.42           H  
ATOM   1986  CA  ILE A 125       5.290  13.863   5.641  1.00 94.42           C  
ATOM   1987  HA  ILE A 125       4.379  13.814   5.045  1.00 94.42           H  
ATOM   1988  C   ILE A 125       6.327  14.542   4.735  1.00 94.42           C  
ATOM   1989  CB  ILE A 125       4.988  14.658   6.931  1.00 94.42           C  
ATOM   1990  HB  ILE A 125       5.910  14.716   7.510  1.00 94.42           H  
ATOM   1991  O   ILE A 125       5.984  15.477   4.025  1.00 94.42           O  
ATOM   1992  CG1 ILE A 125       3.938  13.925   7.796  1.00 94.42           C  
ATOM   1993 HG12 ILE A 125       3.723  14.553   8.661  1.00 94.42           H  
ATOM   1994 HG13 ILE A 125       4.367  13.006   8.194  1.00 94.42           H  
ATOM   1995  CG2 ILE A 125       4.508  16.101   6.704  1.00 94.42           C  
ATOM   1996 HG21 ILE A 125       5.255  16.675   6.155  1.00 94.42           H  
ATOM   1997 HG22 ILE A 125       3.564  16.115   6.160  1.00 94.42           H  
ATOM   1998 HG23 ILE A 125       4.359  16.601   7.661  1.00 94.42           H  
ATOM   1999  CD1 ILE A 125       2.624  13.571   7.073  1.00 94.42           C  
ATOM   2000 HD11 ILE A 125       2.144  14.466   6.676  1.00 94.42           H  
ATOM   2001 HD12 ILE A 125       2.808  12.871   6.259  1.00 94.42           H  
ATOM   2002 HD13 ILE A 125       1.939  13.094   7.774  1.00 94.42           H  
ATOM   2003  N   GLN A 126       7.565  14.046   4.685  1.00 91.82           N  
ATOM   2004  H   GLN A 126       7.783  13.209   5.207  1.00 91.82           H  
ATOM   2005  CA  GLN A 126       8.601  14.577   3.791  1.00 91.82           C  
ATOM   2006  HA  GLN A 126       8.523  15.664   3.758  1.00 91.82           H  
ATOM   2007  C   GLN A 126       8.463  14.079   2.345  1.00 91.82           C  
ATOM   2008  CB  GLN A 126       9.987  14.206   4.333  1.00 91.82           C  
ATOM   2009  HB2 GLN A 126      10.744  14.592   3.651  1.00 91.82           H  
ATOM   2010  HB3 GLN A 126      10.085  13.121   4.369  1.00 91.82           H  
ATOM   2011  O   GLN A 126       9.121  14.610   1.455  1.00 91.82           O  
ATOM   2012  CG  GLN A 126      10.249  14.793   5.725  1.00 91.82           C  
ATOM   2013  HG2 GLN A 126      10.130  15.876   5.678  1.00 91.82           H  
ATOM   2014  HG3 GLN A 126       9.530  14.398   6.442  1.00 91.82           H  
ATOM   2015  CD  GLN A 126      11.649  14.476   6.240  1.00 91.82           C  
ATOM   2016  NE2 GLN A 126      12.122  15.200   7.229  1.00 91.82           N  
ATOM   2017 HE21 GLN A 126      11.589  15.976   7.596  1.00 91.82           H  
ATOM   2018 HE22 GLN A 126      13.059  14.968   7.528  1.00 91.82           H  
ATOM   2019  OE1 GLN A 126      12.344  13.580   5.791  1.00 91.82           O  
ATOM   2020  N   ASP A 127       7.636  13.055   2.104  1.00 92.92           N  
ATOM   2021  H   ASP A 127       7.105  12.673   2.873  1.00 92.92           H  
ATOM   2022  CA  ASP A 127       7.452  12.465   0.775  1.00 92.92           C  
ATOM   2023  HA  ASP A 127       7.823  13.185   0.046  1.00 92.92           H  
ATOM   2024  C   ASP A 127       5.962  12.251   0.436  1.00 92.92           C  
ATOM   2025  CB  ASP A 127       8.315  11.188   0.658  1.00 92.92           C  
ATOM   2026  HB2 ASP A 127       9.269  11.356   1.158  1.00 92.92           H  
ATOM   2027  HB3 ASP A 127       7.823  10.351   1.154  1.00 92.92           H  
ATOM   2028  O   ASP A 127       5.502  11.109   0.283  1.00 92.92           O  
ATOM   2029  CG  ASP A 127       8.623  10.834  -0.799  1.00 92.92           C  
ATOM   2030  OD1 ASP A 127       8.577  11.744  -1.649  1.00 92.92           O  
ATOM   2031  OD2 ASP A 127       8.987   9.680  -1.133  1.00 92.92           O  
ATOM   2032  N   PRO A 128       5.155  13.329   0.373  1.00 95.63           N  
ATOM   2033  CA  PRO A 128       3.720  13.211   0.174  1.00 95.63           C  
ATOM   2034  HA  PRO A 128       3.321  12.455   0.850  1.00 95.63           H  
ATOM   2035  C   PRO A 128       3.367  12.820  -1.267  1.00 95.63           C  
ATOM   2036  CB  PRO A 128       3.160  14.571   0.577  1.00 95.63           C  
ATOM   2037  HB2 PRO A 128       2.204  14.788   0.100  1.00 95.63           H  
ATOM   2038  HB3 PRO A 128       3.056  14.587   1.662  1.00 95.63           H  
ATOM   2039  O   PRO A 128       4.017  13.202  -2.236  1.00 95.63           O  
ATOM   2040  CG  PRO A 128       4.266  15.540   0.164  1.00 95.63           C  
ATOM   2041  HG2 PRO A 128       4.204  15.735  -0.907  1.00 95.63           H  
ATOM   2042  HG3 PRO A 128       4.224  16.471   0.729  1.00 95.63           H  
ATOM   2043  CD  PRO A 128       5.531  14.739   0.481  1.00 95.63           C  
ATOM   2044  HD2 PRO A 128       6.328  14.994  -0.218  1.00 95.63           H  
ATOM   2045  HD3 PRO A 128       5.843  14.958   1.502  1.00 95.63           H  
ATOM   2046  N   ALA A 129       2.278  12.073  -1.405  1.00 96.36           N  
ATOM   2047  H   ALA A 129       1.814  11.787  -0.555  1.00 96.36           H  
ATOM   2048  CA  ALA A 129       1.731  11.569  -2.664  1.00 96.36           C  
ATOM   2049  HA  ALA A 129       2.355  11.901  -3.494  1.00 96.36           H  
ATOM   2050  C   ALA A 129       0.298  12.069  -2.942  1.00 96.36           C  
ATOM   2051  CB  ALA A 129       1.791  10.039  -2.599  1.00 96.36           C  
ATOM   2052  HB1 ALA A 129       1.443   9.619  -3.543  1.00 96.36           H  
ATOM   2053  HB2 ALA A 129       1.144   9.679  -1.799  1.00 96.36           H  
ATOM   2054  HB3 ALA A 129       2.816   9.713  -2.423  1.00 96.36           H  
ATOM   2055  O   ALA A 129      -0.214  11.882  -4.047  1.00 96.36           O  
ATOM   2056  N   GLN A 130      -0.360  12.688  -1.954  1.00 96.29           N  
ATOM   2057  H   GLN A 130       0.100  12.761  -1.058  1.00 96.29           H  
ATOM   2058  CA  GLN A 130      -1.739  13.174  -2.045  1.00 96.29           C  
ATOM   2059  HA  GLN A 130      -2.014  13.280  -3.094  1.00 96.29           H  
ATOM   2060  C   GLN A 130      -1.898  14.525  -1.358  1.00 96.29           C  
ATOM   2061  CB  GLN A 130      -2.671  12.140  -1.409  1.00 96.29           C  
ATOM   2062  HB2 GLN A 130      -2.440  11.194  -1.898  1.00 96.29           H  
ATOM   2063  HB3 GLN A 130      -2.457  12.048  -0.344  1.00 96.29           H  
ATOM   2064  O   GLN A 130      -1.861  14.614  -0.131  1.00 96.29           O  
ATOM   2065  CG  GLN A 130      -4.167  12.423  -1.620  1.00 96.29           C  
ATOM   2066  HG2 GLN A 130      -4.410  13.417  -1.243  1.00 96.29           H  
ATOM   2067  HG3 GLN A 130      -4.384  12.389  -2.688  1.00 96.29           H  
ATOM   2068  CD  GLN A 130      -5.076  11.413  -0.914  1.00 96.29           C  
ATOM   2069  NE2 GLN A 130      -4.738  10.142  -0.870  1.00 96.29           N  
ATOM   2070 HE21 GLN A 130      -3.864   9.823  -1.264  1.00 96.29           H  
ATOM   2071 HE22 GLN A 130      -5.408   9.472  -0.522  1.00 96.29           H  
ATOM   2072  OE1 GLN A 130      -6.125  11.756  -0.400  1.00 96.29           O  
ATOM   2073  N   ALA A 131      -2.151  15.553  -2.164  1.00 94.58           N  
ATOM   2074  H   ALA A 131      -2.117  15.401  -3.161  1.00 94.58           H  
ATOM   2075  CA  ALA A 131      -2.333  16.925  -1.711  1.00 94.58           C  
ATOM   2076  HA  ALA A 131      -1.394  17.305  -1.309  1.00 94.58           H  
ATOM   2077  C   ALA A 131      -3.381  17.062  -0.596  1.00 94.58           C  
ATOM   2078  CB  ALA A 131      -2.719  17.750  -2.940  1.00 94.58           C  
ATOM   2079  HB1 ALA A 131      -1.851  17.890  -3.585  1.00 94.58           H  
ATOM   2080  HB2 ALA A 131      -3.093  18.719  -2.610  1.00 94.58           H  
ATOM   2081  HB3 ALA A 131      -3.514  17.259  -3.500  1.00 94.58           H  
ATOM   2082  O   ALA A 131      -3.072  17.582   0.466  1.00 94.58           O  
ATOM   2083  N   GLU A 132      -4.596  16.542  -0.792  1.00 94.53           N  
ATOM   2084  H   GLU A 132      -4.808  16.127  -1.688  1.00 94.53           H  
ATOM   2085  CA  GLU A 132      -5.691  16.719   0.173  1.00 94.53           C  
ATOM   2086  HA  GLU A 132      -5.891  17.785   0.283  1.00 94.53           H  
ATOM   2087  C   GLU A 132      -5.340  16.175   1.567  1.00 94.53           C  
ATOM   2088  CB  GLU A 132      -6.955  16.032  -0.370  1.00 94.53           C  
ATOM   2089  HB2 GLU A 132      -6.787  14.956  -0.409  1.00 94.53           H  
ATOM   2090  HB3 GLU A 132      -7.151  16.391  -1.381  1.00 94.53           H  
ATOM   2091  O   GLU A 132      -5.439  16.886   2.570  1.00 94.53           O  
ATOM   2092  CG  GLU A 132      -8.179  16.335   0.509  1.00 94.53           C  
ATOM   2093  HG2 GLU A 132      -7.941  16.115   1.550  1.00 94.53           H  
ATOM   2094  HG3 GLU A 132      -8.397  17.401   0.443  1.00 94.53           H  
ATOM   2095  CD  GLU A 132      -9.439  15.540   0.140  1.00 94.53           C  
ATOM   2096  OE1 GLU A 132     -10.421  15.669   0.915  1.00 94.53           O  
ATOM   2097  OE2 GLU A 132      -9.426  14.803  -0.868  1.00 94.53           O  
ATOM   2098  N   ALA A 133      -4.909  14.914   1.636  1.00 97.38           N  
ATOM   2099  H   ALA A 133      -4.851  14.374   0.785  1.00 97.38           H  
ATOM   2100  CA  ALA A 133      -4.570  14.273   2.901  1.00 97.38           C  
ATOM   2101  HA  ALA A 133      -5.411  14.385   3.585  1.00 97.38           H  
ATOM   2102  C   ALA A 133      -3.367  14.936   3.578  1.00 97.38           C  
ATOM   2103  CB  ALA A 133      -4.340  12.782   2.646  1.00 97.38           C  
ATOM   2104  HB1 ALA A 133      -5.238  12.340   2.215  1.00 97.38           H  
ATOM   2105  HB2 ALA A 133      -4.123  12.285   3.591  1.00 97.38           H  
ATOM   2106  HB3 ALA A 133      -3.506  12.645   1.957  1.00 97.38           H  
ATOM   2107  O   ALA A 133      -3.383  15.123   4.795  1.00 97.38           O  
ATOM   2108  N   TYR A 134      -2.360  15.324   2.795  1.00 96.18           N  
ATOM   2109  H   TYR A 134      -2.432  15.179   1.798  1.00 96.18           H  
ATOM   2110  CA  TYR A 134      -1.191  16.044   3.281  1.00 96.18           C  
ATOM   2111  HA  TYR A 134      -0.717  15.469   4.077  1.00 96.18           H  
ATOM   2112  C   TYR A 134      -1.563  17.414   3.872  1.00 96.18           C  
ATOM   2113  CB  TYR A 134      -0.201  16.167   2.121  1.00 96.18           C  
ATOM   2114  HB2 TYR A 134      -0.694  16.626   1.264  1.00 96.18           H  
ATOM   2115  HB3 TYR A 134       0.131  15.172   1.825  1.00 96.18           H  
ATOM   2116  O   TYR A 134      -1.266  17.685   5.035  1.00 96.18           O  
ATOM   2117  CG  TYR A 134       0.997  16.995   2.487  1.00 96.18           C  
ATOM   2118  CD1 TYR A 134       1.044  18.351   2.115  1.00 96.18           C  
ATOM   2119  HD1 TYR A 134       0.260  18.793   1.519  1.00 96.18           H  
ATOM   2120  CD2 TYR A 134       2.029  16.423   3.251  1.00 96.18           C  
ATOM   2121  HD2 TYR A 134       1.988  15.385   3.546  1.00 96.18           H  
ATOM   2122  CE1 TYR A 134       2.114  19.147   2.544  1.00 96.18           C  
ATOM   2123  HE1 TYR A 134       2.158  20.196   2.290  1.00 96.18           H  
ATOM   2124  CE2 TYR A 134       3.133  17.207   3.615  1.00 96.18           C  
ATOM   2125  HE2 TYR A 134       3.968  16.785   4.155  1.00 96.18           H  
ATOM   2126  OH  TYR A 134       4.142  19.358   3.756  1.00 96.18           O  
ATOM   2127  HH  TYR A 134       4.942  18.925   4.061  1.00 96.18           H  
ATOM   2128  CZ  TYR A 134       3.156  18.572   3.294  1.00 96.18           C  
ATOM   2129  N   THR A 135      -2.302  18.240   3.126  1.00 95.05           N  
ATOM   2130  H   THR A 135      -2.512  17.979   2.173  1.00 95.05           H  
ATOM   2131  CA  THR A 135      -2.734  19.571   3.568  1.00 95.05           C  
ATOM   2132  HA  THR A 135      -1.852  20.183   3.755  1.00 95.05           H  
ATOM   2133  C   THR A 135      -3.530  19.495   4.868  1.00 95.05           C  
ATOM   2134  CB  THR A 135      -3.573  20.244   2.470  1.00 95.05           C  
ATOM   2135  HB  THR A 135      -4.425  19.608   2.228  1.00 95.05           H  
ATOM   2136  O   THR A 135      -3.239  20.224   5.814  1.00 95.05           O  
ATOM   2137  CG2 THR A 135      -4.082  21.627   2.855  1.00 95.05           C  
ATOM   2138 HG21 THR A 135      -4.604  22.074   2.008  1.00 95.05           H  
ATOM   2139 HG22 THR A 135      -3.235  22.258   3.125  1.00 95.05           H  
ATOM   2140 HG23 THR A 135      -4.774  21.565   3.694  1.00 95.05           H  
ATOM   2141  OG1 THR A 135      -2.799  20.430   1.308  1.00 95.05           O  
ATOM   2142  HG1 THR A 135      -2.118  21.080   1.492  1.00 95.05           H  
ATOM   2143  N   ILE A 136      -4.497  18.577   4.971  1.00 96.34           N  
ATOM   2144  H   ILE A 136      -4.688  17.987   4.173  1.00 96.34           H  
ATOM   2145  CA  ILE A 136      -5.308  18.434   6.188  1.00 96.34           C  
ATOM   2146  HA  ILE A 136      -5.667  19.422   6.477  1.00 96.34           H  
ATOM   2147  C   ILE A 136      -4.459  17.920   7.357  1.00 96.34           C  
ATOM   2148  CB  ILE A 136      -6.538  17.544   5.919  1.00 96.34           C  
ATOM   2149  HB  ILE A 136      -6.190  16.581   5.545  1.00 96.34           H  
ATOM   2150  O   ILE A 136      -4.619  18.404   8.477  1.00 96.34           O  
ATOM   2151  CG1 ILE A 136      -7.434  18.214   4.853  1.00 96.34           C  
ATOM   2152 HG12 ILE A 136      -6.850  18.465   3.968  1.00 96.34           H  
ATOM   2153 HG13 ILE A 136      -7.838  19.145   5.250  1.00 96.34           H  
ATOM   2154  CG2 ILE A 136      -7.368  17.313   7.200  1.00 96.34           C  
ATOM   2155 HG21 ILE A 136      -6.744  16.919   8.002  1.00 96.34           H  
ATOM   2156 HG22 ILE A 136      -8.163  16.589   7.022  1.00 96.34           H  
ATOM   2157 HG23 ILE A 136      -7.799  18.254   7.540  1.00 96.34           H  
ATOM   2158  CD1 ILE A 136      -8.591  17.330   4.395  1.00 96.34           C  
ATOM   2159 HD11 ILE A 136      -9.101  17.812   3.561  1.00 96.34           H  
ATOM   2160 HD12 ILE A 136      -8.210  16.362   4.069  1.00 96.34           H  
ATOM   2161 HD13 ILE A 136      -9.298  17.200   5.214  1.00 96.34           H  
ATOM   2162  N   TYR A 137      -3.535  16.983   7.117  1.00 96.75           N  
ATOM   2163  H   TYR A 137      -3.412  16.641   6.175  1.00 96.75           H  
ATOM   2164  CA  TYR A 137      -2.623  16.487   8.150  1.00 96.75           C  
ATOM   2165  HA  TYR A 137      -3.208  16.043   8.955  1.00 96.75           H  
ATOM   2166  C   TYR A 137      -1.772  17.607   8.765  1.00 96.75           C  
ATOM   2167  CB  TYR A 137      -1.717  15.401   7.557  1.00 96.75           C  
ATOM   2168  HB2 TYR A 137      -1.133  15.813   6.734  1.00 96.75           H  
ATOM   2169  HB3 TYR A 137      -2.338  14.602   7.151  1.00 96.75           H  
ATOM   2170  O   TYR A 137      -1.596  17.638   9.990  1.00 96.75           O  
ATOM   2171  CG  TYR A 137      -0.764  14.808   8.570  1.00 96.75           C  
ATOM   2172  CD1 TYR A 137       0.470  15.429   8.837  1.00 96.75           C  
ATOM   2173  HD1 TYR A 137       0.755  16.320   8.298  1.00 96.75           H  
ATOM   2174  CD2 TYR A 137      -1.130  13.648   9.270  1.00 96.75           C  
ATOM   2175  HD2 TYR A 137      -2.080  13.182   9.055  1.00 96.75           H  
ATOM   2176  CE1 TYR A 137       1.339  14.876   9.794  1.00 96.75           C  
ATOM   2177  HE1 TYR A 137       2.281  15.363  10.002  1.00 96.75           H  
ATOM   2178  CE2 TYR A 137      -0.257  13.078  10.214  1.00 96.75           C  
ATOM   2179  HE2 TYR A 137      -0.515  12.162  10.726  1.00 96.75           H  
ATOM   2180  OH  TYR A 137       1.853  13.110  11.338  1.00 96.75           O  
ATOM   2181  HH  TYR A 137       2.756  13.406  11.198  1.00 96.75           H  
ATOM   2182  CZ  TYR A 137       0.994  13.677  10.454  1.00 96.75           C  
ATOM   2183  N   CYS A 138      -1.263  18.511   7.923  1.00 94.62           N  
ATOM   2184  H   CYS A 138      -1.384  18.360   6.931  1.00 94.62           H  
ATOM   2185  CA  CYS A 138      -0.410  19.625   8.329  1.00 94.62           C  
ATOM   2186  HA  CYS A 138       0.292  19.279   9.088  1.00 94.62           H  
ATOM   2187  C   CYS A 138      -1.205  20.777   8.964  1.00 94.62           C  
ATOM   2188  CB  CYS A 138       0.406  20.086   7.111  1.00 94.62           C  
ATOM   2189  HB2 CYS A 138      -0.255  20.316   6.276  1.00 94.62           H  
ATOM   2190  HB3 CYS A 138       0.974  20.980   7.368  1.00 94.62           H  
ATOM   2191  O   CYS A 138      -0.778  21.322   9.978  1.00 94.62           O  
ATOM   2192  SG  CYS A 138       1.568  18.772   6.629  1.00 94.62           S  
ATOM   2193  HG  CYS A 138       2.168  19.413   5.622  1.00 94.62           H  
ATOM   2194  N   GLN A 139      -2.371  21.132   8.414  1.00 94.17           N  
ATOM   2195  H   GLN A 139      -2.654  20.669   7.562  1.00 94.17           H  
ATOM   2196  CA  GLN A 139      -3.134  22.313   8.842  1.00 94.17           C  
ATOM   2197  HA  GLN A 139      -2.442  23.071   9.210  1.00 94.17           H  
ATOM   2198  C   GLN A 139      -4.131  22.038   9.976  1.00 94.17           C  
ATOM   2199  CB  GLN A 139      -3.879  22.902   7.637  1.00 94.17           C  
ATOM   2200  HB2 GLN A 139      -4.514  23.717   7.984  1.00 94.17           H  
ATOM   2201  HB3 GLN A 139      -4.521  22.135   7.203  1.00 94.17           H  
ATOM   2202  O   GLN A 139      -4.422  22.926  10.774  1.00 94.17           O  
ATOM   2203  CG  GLN A 139      -2.934  23.457   6.559  1.00 94.17           C  
ATOM   2204  HG2 GLN A 139      -2.266  22.673   6.202  1.00 94.17           H  
ATOM   2205  HG3 GLN A 139      -2.323  24.250   6.992  1.00 94.17           H  
ATOM   2206  CD  GLN A 139      -3.683  24.024   5.357  1.00 94.17           C  
ATOM   2207  NE2 GLN A 139      -2.980  24.579   4.394  1.00 94.17           N  
ATOM   2208 HE21 GLN A 139      -1.972  24.632   4.434  1.00 94.17           H  
ATOM   2209 HE22 GLN A 139      -3.487  24.955   3.605  1.00 94.17           H  
ATOM   2210  OE1 GLN A 139      -4.901  23.979   5.257  1.00 94.17           O  
ATOM   2211  N   ASN A 140      -4.697  20.830  10.055  1.00 96.62           N  
ATOM   2212  H   ASN A 140      -4.439  20.127   9.377  1.00 96.62           H  
ATOM   2213  CA  ASN A 140      -5.718  20.493  11.046  1.00 96.62           C  
ATOM   2214  HA  ASN A 140      -5.503  21.040  11.964  1.00 96.62           H  
ATOM   2215  C   ASN A 140      -5.693  18.999  11.394  1.00 96.62           C  
ATOM   2216  CB  ASN A 140      -7.089  20.966  10.534  1.00 96.62           C  
ATOM   2217  HB2 ASN A 140      -7.377  20.388   9.656  1.00 96.62           H  
ATOM   2218  HB3 ASN A 140      -7.012  22.014  10.243  1.00 96.62           H  
ATOM   2219  O   ASN A 140      -6.508  18.202  10.918  1.00 96.62           O  
ATOM   2220  CG  ASN A 140      -8.179  20.851  11.586  1.00 96.62           C  
ATOM   2221  ND2 ASN A 140      -9.274  21.545  11.393  1.00 96.62           N  
ATOM   2222 HD21 ASN A 140      -9.347  22.153  10.589  1.00 96.62           H  
ATOM   2223 HD22 ASN A 140      -9.983  21.488  12.110  1.00 96.62           H  
ATOM   2224  OD1 ASN A 140      -8.083  20.147  12.584  1.00 96.62           O  
ATOM   2225  N   ARG A 141      -4.778  18.623  12.296  1.00 97.17           N  
ATOM   2226  H   ARG A 141      -4.100  19.313  12.586  1.00 97.17           H  
ATOM   2227  CA  ARG A 141      -4.614  17.232  12.745  1.00 97.17           C  
ATOM   2228  HA  ARG A 141      -4.337  16.648  11.867  1.00 97.17           H  
ATOM   2229  C   ARG A 141      -5.901  16.614  13.301  1.00 97.17           C  
ATOM   2230  CB  ARG A 141      -3.488  17.166  13.791  1.00 97.17           C  
ATOM   2231  HB2 ARG A 141      -3.800  17.703  14.686  1.00 97.17           H  
ATOM   2232  HB3 ARG A 141      -2.602  17.664  13.397  1.00 97.17           H  
ATOM   2233  O   ARG A 141      -6.143  15.429  13.092  1.00 97.17           O  
ATOM   2234  CG  ARG A 141      -3.117  15.725  14.190  1.00 97.17           C  
ATOM   2235  HG2 ARG A 141      -2.377  15.765  14.990  1.00 97.17           H  
ATOM   2236  HG3 ARG A 141      -3.990  15.210  14.592  1.00 97.17           H  
ATOM   2237  CD  ARG A 141      -2.546  14.905  13.022  1.00 97.17           C  
ATOM   2238  HD2 ARG A 141      -2.440  13.868  13.340  1.00 97.17           H  
ATOM   2239  HD3 ARG A 141      -3.242  14.904  12.183  1.00 97.17           H  
ATOM   2240  NE  ARG A 141      -1.243  15.441  12.587  1.00 97.17           N  
ATOM   2241  HE  ARG A 141      -1.244  16.078  11.803  1.00 97.17           H  
ATOM   2242  NH1 ARG A 141       0.048  14.294  14.107  1.00 97.17           N  
ATOM   2243 HH11 ARG A 141      -0.765  13.761  14.382  1.00 97.17           H  
ATOM   2244 HH12 ARG A 141       0.964  14.032  14.442  1.00 97.17           H  
ATOM   2245  NH2 ARG A 141       0.984  15.833  12.787  1.00 97.17           N  
ATOM   2246 HH21 ARG A 141       1.880  15.634  13.211  1.00 97.17           H  
ATOM   2247 HH22 ARG A 141       0.908  16.496  12.029  1.00 97.17           H  
ATOM   2248  CZ  ARG A 141      -0.080  15.182  13.157  1.00 97.17           C  
ATOM   2249  N   VAL A 142      -6.739  17.403  13.974  1.00 98.17           N  
ATOM   2250  H   VAL A 142      -6.517  18.387  14.036  1.00 98.17           H  
ATOM   2251  CA  VAL A 142      -8.011  16.926  14.540  1.00 98.17           C  
ATOM   2252  HA  VAL A 142      -7.816  16.036  15.139  1.00 98.17           H  
ATOM   2253  C   VAL A 142      -8.980  16.513  13.430  1.00 98.17           C  
ATOM   2254  CB  VAL A 142      -8.635  17.997  15.457  1.00 98.17           C  
ATOM   2255  HB  VAL A 142      -8.761  18.924  14.898  1.00 98.17           H  
ATOM   2256  O   VAL A 142      -9.579  15.440  13.501  1.00 98.17           O  
ATOM   2257  CG1 VAL A 142     -10.009  17.572  15.990  1.00 98.17           C  
ATOM   2258 HG11 VAL A 142      -9.928  16.614  16.505  1.00 98.17           H  
ATOM   2259 HG12 VAL A 142     -10.723  17.485  15.171  1.00 98.17           H  
ATOM   2260 HG13 VAL A 142     -10.382  18.323  16.686  1.00 98.17           H  
ATOM   2261  CG2 VAL A 142      -7.728  18.276  16.664  1.00 98.17           C  
ATOM   2262 HG21 VAL A 142      -8.189  19.025  17.308  1.00 98.17           H  
ATOM   2263 HG22 VAL A 142      -6.764  18.662  16.333  1.00 98.17           H  
ATOM   2264 HG23 VAL A 142      -7.569  17.360  17.234  1.00 98.17           H  
ATOM   2265  N   GLU A 143      -9.111  17.323  12.376  1.00 98.20           N  
ATOM   2266  H   GLU A 143      -8.579  18.181  12.352  1.00 98.20           H  
ATOM   2267  CA  GLU A 143      -9.919  16.968  11.204  1.00 98.20           C  
ATOM   2268  HA  GLU A 143     -10.902  16.644  11.546  1.00 98.20           H  
ATOM   2269  C   GLU A 143      -9.306  15.791  10.430  1.00 98.20           C  
ATOM   2270  CB  GLU A 143     -10.125  18.206  10.320  1.00 98.20           C  
ATOM   2271  HB2 GLU A 143     -10.660  18.961  10.895  1.00 98.20           H  
ATOM   2272  HB3 GLU A 143      -9.147  18.611  10.059  1.00 98.20           H  
ATOM   2273  O   GLU A 143     -10.048  14.902  10.008  1.00 98.20           O  
ATOM   2274  CG  GLU A 143     -10.887  17.954   9.007  1.00 98.20           C  
ATOM   2275  HG2 GLU A 143     -10.292  17.287   8.383  1.00 98.20           H  
ATOM   2276  HG3 GLU A 143     -10.947  18.903   8.475  1.00 98.20           H  
ATOM   2277  CD  GLU A 143     -12.317  17.382   9.129  1.00 98.20           C  
ATOM   2278  OE1 GLU A 143     -12.787  16.851   8.094  1.00 98.20           O  
ATOM   2279  OE2 GLU A 143     -12.989  17.486  10.191  1.00 98.20           O  
ATOM   2280  N   TYR A 144      -7.974  15.717  10.308  1.00 98.24           N  
ATOM   2281  H   TYR A 144      -7.415  16.491  10.637  1.00 98.24           H  
ATOM   2282  CA  TYR A 144      -7.296  14.556   9.717  1.00 98.24           C  
ATOM   2283  HA  TYR A 144      -7.612  14.457   8.678  1.00 98.24           H  
ATOM   2284  C   TYR A 144      -7.682  13.260  10.440  1.00 98.24           C  
ATOM   2285  CB  TYR A 144      -5.770  14.735   9.744  1.00 98.24           C  
ATOM   2286  HB2 TYR A 144      -5.436  14.901  10.768  1.00 98.24           H  
ATOM   2287  HB3 TYR A 144      -5.490  15.619   9.170  1.00 98.24           H  
ATOM   2288  O   TYR A 144      -8.195  12.326   9.822  1.00 98.24           O  
ATOM   2289  CG  TYR A 144      -5.030  13.535   9.188  1.00 98.24           C  
ATOM   2290  CD1 TYR A 144      -4.531  12.541  10.055  1.00 98.24           C  
ATOM   2291  HD1 TYR A 144      -4.649  12.645  11.123  1.00 98.24           H  
ATOM   2292  CD2 TYR A 144      -4.883  13.394   7.797  1.00 98.24           C  
ATOM   2293  HD2 TYR A 144      -5.244  14.161   7.128  1.00 98.24           H  
ATOM   2294  CE1 TYR A 144      -3.882  11.404   9.530  1.00 98.24           C  
ATOM   2295  HE1 TYR A 144      -3.491  10.646  10.192  1.00 98.24           H  
ATOM   2296  CE2 TYR A 144      -4.249  12.254   7.270  1.00 98.24           C  
ATOM   2297  HE2 TYR A 144      -4.135  12.148   6.201  1.00 98.24           H  
ATOM   2298  OH  TYR A 144      -3.102  10.179   7.606  1.00 98.24           O  
ATOM   2299  HH  TYR A 144      -2.711   9.602   8.266  1.00 98.24           H  
ATOM   2300  CZ  TYR A 144      -3.741  11.258   8.131  1.00 98.24           C  
ATOM   2301  N   GLU A 145      -7.506  13.213  11.764  1.00 98.48           N  
ATOM   2302  H   GLU A 145      -7.094  14.009  12.228  1.00 98.48           H  
ATOM   2303  CA  GLU A 145      -7.848  12.034  12.560  1.00 98.48           C  
ATOM   2304  HA  GLU A 145      -7.291  11.172  12.192  1.00 98.48           H  
ATOM   2305  C   GLU A 145      -9.333  11.691  12.479  1.00 98.48           C  
ATOM   2306  CB  GLU A 145      -7.511  12.256  14.032  1.00 98.48           C  
ATOM   2307  HB2 GLU A 145      -8.034  11.483  14.594  1.00 98.48           H  
ATOM   2308  HB3 GLU A 145      -7.882  13.228  14.358  1.00 98.48           H  
ATOM   2309  O   GLU A 145      -9.695  10.517  12.419  1.00 98.48           O  
ATOM   2310  CG  GLU A 145      -6.015  12.142  14.330  1.00 98.48           C  
ATOM   2311  HG2 GLU A 145      -5.480  12.950  13.832  1.00 98.48           H  
ATOM   2312  HG3 GLU A 145      -5.649  11.196  13.931  1.00 98.48           H  
ATOM   2313  CD  GLU A 145      -5.754  12.180  15.841  1.00 98.48           C  
ATOM   2314  OE1 GLU A 145      -4.615  12.539  16.206  1.00 98.48           O  
ATOM   2315  OE2 GLU A 145      -6.685  11.808  16.611  1.00 98.48           O  
ATOM   2316  N   LYS A 146     -10.212  12.695  12.457  1.00 98.58           N  
ATOM   2317  H   LYS A 146      -9.858  13.638  12.541  1.00 98.58           H  
ATOM   2318  CA  LYS A 146     -11.651  12.486  12.293  1.00 98.58           C  
ATOM   2319  HA  LYS A 146     -12.003  11.814  13.076  1.00 98.58           H  
ATOM   2320  C   LYS A 146     -11.971  11.817  10.955  1.00 98.58           C  
ATOM   2321  CB  LYS A 146     -12.340  13.840  12.451  1.00 98.58           C  
ATOM   2322  HB2 LYS A 146     -12.127  14.228  13.447  1.00 98.58           H  
ATOM   2323  HB3 LYS A 146     -11.915  14.529  11.721  1.00 98.58           H  
ATOM   2324  O   LYS A 146     -12.755  10.865  10.935  1.00 98.58           O  
ATOM   2325  CG  LYS A 146     -13.858  13.784  12.246  1.00 98.58           C  
ATOM   2326  HG2 LYS A 146     -14.076  13.428  11.239  1.00 98.58           H  
ATOM   2327  HG3 LYS A 146     -14.321  13.121  12.978  1.00 98.58           H  
ATOM   2328  CD  LYS A 146     -14.395  15.206  12.407  1.00 98.58           C  
ATOM   2329  HD2 LYS A 146     -14.481  15.458  13.464  1.00 98.58           H  
ATOM   2330  HD3 LYS A 146     -13.669  15.888  11.965  1.00 98.58           H  
ATOM   2331  CE  LYS A 146     -15.734  15.404  11.700  1.00 98.58           C  
ATOM   2332  HE2 LYS A 146     -15.768  14.742  10.835  1.00 98.58           H  
ATOM   2333  HE3 LYS A 146     -16.553  15.151  12.373  1.00 98.58           H  
ATOM   2334  NZ  LYS A 146     -15.811  16.809  11.235  1.00 98.58           N  
ATOM   2335  HZ1 LYS A 146     -15.820  17.457  12.010  1.00 98.58           H  
ATOM   2336  HZ2 LYS A 146     -16.604  16.973  10.632  1.00 98.58           H  
ATOM   2337  HZ3 LYS A 146     -14.975  17.028  10.712  1.00 98.58           H  
ATOM   2338  N   ARG A 147     -11.353  12.261   9.854  1.00 98.66           N  
ATOM   2339  H   ARG A 147     -10.727  13.047   9.950  1.00 98.66           H  
ATOM   2340  CA  ARG A 147     -11.509  11.634   8.530  1.00 98.66           C  
ATOM   2341  HA  ARG A 147     -12.569  11.547   8.293  1.00 98.66           H  
ATOM   2342  C   ARG A 147     -10.953  10.217   8.499  1.00 98.66           C  
ATOM   2343  CB  ARG A 147     -10.834  12.487   7.451  1.00 98.66           C  
ATOM   2344  HB2 ARG A 147     -10.788  11.910   6.528  1.00 98.66           H  
ATOM   2345  HB3 ARG A 147      -9.816  12.733   7.753  1.00 98.66           H  
ATOM   2346  O   ARG A 147     -11.618   9.330   7.970  1.00 98.66           O  
ATOM   2347  CG  ARG A 147     -11.620  13.773   7.181  1.00 98.66           C  
ATOM   2348  HG2 ARG A 147     -11.633  14.403   8.071  1.00 98.66           H  
ATOM   2349  HG3 ARG A 147     -12.644  13.526   6.904  1.00 98.66           H  
ATOM   2350  CD  ARG A 147     -10.956  14.521   6.030  1.00 98.66           C  
ATOM   2351  HD2 ARG A 147     -10.932  13.862   5.162  1.00 98.66           H  
ATOM   2352  HD3 ARG A 147      -9.930  14.761   6.309  1.00 98.66           H  
ATOM   2353  NE  ARG A 147     -11.672  15.768   5.722  1.00 98.66           N  
ATOM   2354  HE  ARG A 147     -12.092  16.248   6.505  1.00 98.66           H  
ATOM   2355  NH1 ARG A 147     -11.257  15.754   3.472  1.00 98.66           N  
ATOM   2356 HH11 ARG A 147     -10.792  14.862   3.552  1.00 98.66           H  
ATOM   2357 HH12 ARG A 147     -11.208  16.142   2.541  1.00 98.66           H  
ATOM   2358  NH2 ARG A 147     -12.253  17.530   4.414  1.00 98.66           N  
ATOM   2359 HH21 ARG A 147     -12.234  17.972   3.506  1.00 98.66           H  
ATOM   2360 HH22 ARG A 147     -12.580  18.004   5.244  1.00 98.66           H  
ATOM   2361  CZ  ARG A 147     -11.732  16.345   4.535  1.00 98.66           C  
ATOM   2362  N   VAL A 148      -9.803   9.979   9.127  1.00 98.85           N  
ATOM   2363  H   VAL A 148      -9.287  10.767   9.492  1.00 98.85           H  
ATOM   2364  CA  VAL A 148      -9.228   8.632   9.259  1.00 98.85           C  
ATOM   2365  HA  VAL A 148      -9.125   8.202   8.263  1.00 98.85           H  
ATOM   2366  C   VAL A 148     -10.158   7.704  10.046  1.00 98.85           C  
ATOM   2367  CB  VAL A 148      -7.824   8.689   9.882  1.00 98.85           C  
ATOM   2368  HB  VAL A 148      -7.856   9.263  10.808  1.00 98.85           H  
ATOM   2369  O   VAL A 148     -10.453   6.611   9.573  1.00 98.85           O  
ATOM   2370  CG1 VAL A 148      -7.302   7.288  10.195  1.00 98.85           C  
ATOM   2371 HG11 VAL A 148      -7.313   6.674   9.294  1.00 98.85           H  
ATOM   2372 HG12 VAL A 148      -7.909   6.804  10.961  1.00 98.85           H  
ATOM   2373 HG13 VAL A 148      -6.281   7.361  10.569  1.00 98.85           H  
ATOM   2374  CG2 VAL A 148      -6.826   9.340   8.917  1.00 98.85           C  
ATOM   2375 HG21 VAL A 148      -5.842   9.382   9.383  1.00 98.85           H  
ATOM   2376 HG22 VAL A 148      -6.752   8.758   7.998  1.00 98.85           H  
ATOM   2377 HG23 VAL A 148      -7.130  10.356   8.666  1.00 98.85           H  
ATOM   2378  N   ARG A 149     -10.710   8.141  11.187  1.00 98.67           N  
ATOM   2379  H   ARG A 149     -10.411   9.039  11.542  1.00 98.67           H  
ATOM   2380  CA  ARG A 149     -11.677   7.343  11.970  1.00 98.67           C  
ATOM   2381  HA  ARG A 149     -11.228   6.375  12.195  1.00 98.67           H  
ATOM   2382  C   ARG A 149     -12.951   7.049  11.176  1.00 98.67           C  
ATOM   2383  CB  ARG A 149     -12.028   8.052  13.288  1.00 98.67           C  
ATOM   2384  HB2 ARG A 149     -12.351   9.069  13.065  1.00 98.67           H  
ATOM   2385  HB3 ARG A 149     -12.857   7.526  13.761  1.00 98.67           H  
ATOM   2386  O   ARG A 149     -13.477   5.940  11.243  1.00 98.67           O  
ATOM   2387  CG  ARG A 149     -10.859   8.095  14.284  1.00 98.67           C  
ATOM   2388  HG2 ARG A 149     -10.583   7.082  14.577  1.00 98.67           H  
ATOM   2389  HG3 ARG A 149      -9.998   8.555  13.799  1.00 98.67           H  
ATOM   2390  CD  ARG A 149     -11.232   8.909  15.531  1.00 98.67           C  
ATOM   2391  HD2 ARG A 149     -11.895   9.722  15.237  1.00 98.67           H  
ATOM   2392  HD3 ARG A 149     -11.772   8.257  16.219  1.00 98.67           H  
ATOM   2393  NE  ARG A 149     -10.047   9.517  16.175  1.00 98.67           N  
ATOM   2394  HE  ARG A 149      -9.363   9.940  15.564  1.00 98.67           H  
ATOM   2395  NH1 ARG A 149     -10.587   9.152  18.378  1.00 98.67           N  
ATOM   2396 HH11 ARG A 149     -10.353   9.268  19.353  1.00 98.67           H  
ATOM   2397 HH12 ARG A 149     -11.347   8.554  18.086  1.00 98.67           H  
ATOM   2398  NH2 ARG A 149      -8.770  10.351  17.874  1.00 98.67           N  
ATOM   2399 HH21 ARG A 149      -8.119  10.800  17.246  1.00 98.67           H  
ATOM   2400 HH22 ARG A 149      -8.547  10.454  18.854  1.00 98.67           H  
ATOM   2401  CZ  ARG A 149      -9.807   9.670  17.466  1.00 98.67           C  
ATOM   2402  N   ALA A 150     -13.452   8.020  10.408  1.00 98.68           N  
ATOM   2403  H   ALA A 150     -12.999   8.923  10.420  1.00 98.68           H  
ATOM   2404  CA  ALA A 150     -14.604   7.818   9.529  1.00 98.68           C  
ATOM   2405  HA  ALA A 150     -15.425   7.410  10.118  1.00 98.68           H  
ATOM   2406  C   ALA A 150     -14.299   6.808   8.408  1.00 98.68           C  
ATOM   2407  CB  ALA A 150     -15.043   9.176   8.969  1.00 98.68           C  
ATOM   2408  HB1 ALA A 150     -14.248   9.608   8.361  1.00 98.68           H  
ATOM   2409  HB2 ALA A 150     -15.931   9.048   8.351  1.00 98.68           H  
ATOM   2410  HB3 ALA A 150     -15.274   9.857   9.788  1.00 98.68           H  
ATOM   2411  O   ALA A 150     -15.114   5.926   8.131  1.00 98.68           O  
ATOM   2412  N   GLN A 151     -13.109   6.892   7.809  1.00 98.81           N  
ATOM   2413  H   GLN A 151     -12.501   7.658   8.061  1.00 98.81           H  
ATOM   2414  CA  GLN A 151     -12.610   5.938   6.822  1.00 98.81           C  
ATOM   2415  HA  GLN A 151     -13.326   5.874   6.003  1.00 98.81           H  
ATOM   2416  C   GLN A 151     -12.464   4.527   7.410  1.00 98.81           C  
ATOM   2417  CB  GLN A 151     -11.282   6.473   6.259  1.00 98.81           C  
ATOM   2418  HB2 GLN A 151     -11.483   7.389   5.704  1.00 98.81           H  
ATOM   2419  HB3 GLN A 151     -10.596   6.710   7.072  1.00 98.81           H  
ATOM   2420  O   GLN A 151     -12.916   3.567   6.789  1.00 98.81           O  
ATOM   2421  CG  GLN A 151     -10.599   5.466   5.331  1.00 98.81           C  
ATOM   2422  HG2 GLN A 151     -11.330   5.146   4.589  1.00 98.81           H  
ATOM   2423  HG3 GLN A 151     -10.256   4.602   5.901  1.00 98.81           H  
ATOM   2424  CD  GLN A 151      -9.407   6.076   4.613  1.00 98.81           C  
ATOM   2425  NE2 GLN A 151      -8.270   6.220   5.254  1.00 98.81           N  
ATOM   2426 HE21 GLN A 151      -8.140   5.902   6.204  1.00 98.81           H  
ATOM   2427 HE22 GLN A 151      -7.546   6.758   4.800  1.00 98.81           H  
ATOM   2428  OE1 GLN A 151      -9.499   6.452   3.458  1.00 98.81           O  
ATOM   2429  N   ALA A 152     -11.893   4.391   8.609  1.00 98.74           N  
ATOM   2430  H   ALA A 152     -11.489   5.205   9.050  1.00 98.74           H  
ATOM   2431  CA  ALA A 152     -11.766   3.111   9.302  1.00 98.74           C  
ATOM   2432  HA  ALA A 152     -11.184   2.429   8.681  1.00 98.74           H  
ATOM   2433  C   ALA A 152     -13.138   2.467   9.536  1.00 98.74           C  
ATOM   2434  CB  ALA A 152     -11.011   3.337  10.615  1.00 98.74           C  
ATOM   2435  HB1 ALA A 152     -11.575   3.993  11.277  1.00 98.74           H  
ATOM   2436  HB2 ALA A 152     -10.853   2.383  11.118  1.00 98.74           H  
ATOM   2437  HB3 ALA A 152     -10.043   3.794  10.409  1.00 98.74           H  
ATOM   2438  O   ALA A 152     -13.334   1.300   9.211  1.00 98.74           O  
ATOM   2439  N   LYS A 153     -14.127   3.254   9.984  1.00 98.18           N  
ATOM   2440  H   LYS A 153     -13.882   4.193  10.263  1.00 98.18           H  
ATOM   2441  CA  LYS A 153     -15.518   2.798  10.136  1.00 98.18           C  
ATOM   2442  HA  LYS A 153     -15.509   1.904  10.758  1.00 98.18           H  
ATOM   2443  C   LYS A 153     -16.155   2.371   8.811  1.00 98.18           C  
ATOM   2444  CB  LYS A 153     -16.356   3.899  10.808  1.00 98.18           C  
ATOM   2445  HB2 LYS A 153     -15.739   4.772  11.023  1.00 98.18           H  
ATOM   2446  HB3 LYS A 153     -17.154   4.220  10.138  1.00 98.18           H  
ATOM   2447  O   LYS A 153     -16.853   1.365   8.775  1.00 98.18           O  
ATOM   2448  CG  LYS A 153     -16.973   3.399  12.117  1.00 98.18           C  
ATOM   2449  HG2 LYS A 153     -17.604   2.534  11.910  1.00 98.18           H  
ATOM   2450  HG3 LYS A 153     -16.177   3.104  12.800  1.00 98.18           H  
ATOM   2451  CD  LYS A 153     -17.818   4.502  12.763  1.00 98.18           C  
ATOM   2452  HD2 LYS A 153     -18.615   4.788  12.078  1.00 98.18           H  
ATOM   2453  HD3 LYS A 153     -17.185   5.366  12.964  1.00 98.18           H  
ATOM   2454  CE  LYS A 153     -18.418   3.981  14.072  1.00 98.18           C  
ATOM   2455  HE2 LYS A 153     -17.604   3.691  14.735  1.00 98.18           H  
ATOM   2456  HE3 LYS A 153     -18.998   3.085  13.851  1.00 98.18           H  
ATOM   2457  NZ  LYS A 153     -19.278   5.000  14.723  1.00 98.18           N  
ATOM   2458  HZ1 LYS A 153     -20.044   5.252  14.115  1.00 98.18           H  
ATOM   2459  HZ2 LYS A 153     -18.743   5.828  14.940  1.00 98.18           H  
ATOM   2460  HZ3 LYS A 153     -19.663   4.631  15.581  1.00 98.18           H  
ATOM   2461  N   LYS A 154     -15.923   3.119   7.725  1.00 98.27           N  
ATOM   2462  H   LYS A 154     -15.362   3.950   7.847  1.00 98.27           H  
ATOM   2463  CA  LYS A 154     -16.439   2.805   6.379  1.00 98.27           C  
ATOM   2464  HA  LYS A 154     -17.523   2.697   6.427  1.00 98.27           H  
ATOM   2465  C   LYS A 154     -15.901   1.475   5.846  1.00 98.27           C  
ATOM   2466  CB  LYS A 154     -16.080   3.960   5.428  1.00 98.27           C  
ATOM   2467  HB2 LYS A 154     -14.999   4.102   5.435  1.00 98.27           H  
ATOM   2468  HB3 LYS A 154     -16.546   4.876   5.792  1.00 98.27           H  
ATOM   2469  O   LYS A 154     -16.613   0.779   5.130  1.00 98.27           O  
ATOM   2470  CG  LYS A 154     -16.524   3.712   3.977  1.00 98.27           C  
ATOM   2471  HG2 LYS A 154     -16.071   2.794   3.602  1.00 98.27           H  
ATOM   2472  HG3 LYS A 154     -17.609   3.617   3.938  1.00 98.27           H  
ATOM   2473  CD  LYS A 154     -16.069   4.851   3.062  1.00 98.27           C  
ATOM   2474  HD2 LYS A 154     -16.557   5.777   3.365  1.00 98.27           H  
ATOM   2475  HD3 LYS A 154     -14.989   4.966   3.154  1.00 98.27           H  
ATOM   2476  CE  LYS A 154     -16.424   4.513   1.611  1.00 98.27           C  
ATOM   2477  HE2 LYS A 154     -15.979   3.547   1.368  1.00 98.27           H  
ATOM   2478  HE3 LYS A 154     -17.506   4.412   1.529  1.00 98.27           H  
ATOM   2479  NZ  LYS A 154     -15.925   5.552   0.676  1.00 98.27           N  
ATOM   2480  HZ1 LYS A 154     -14.921   5.635   0.747  1.00 98.27           H  
ATOM   2481  HZ2 LYS A 154     -16.155   5.316  -0.279  1.00 98.27           H  
ATOM   2482  HZ3 LYS A 154     -16.331   6.451   0.891  1.00 98.27           H  
ATOM   2483  N   PHE A 155     -14.653   1.152   6.170  1.00 98.24           N  
ATOM   2484  H   PHE A 155     -14.118   1.810   6.720  1.00 98.24           H  
ATOM   2485  CA  PHE A 155     -13.987  -0.081   5.754  1.00 98.24           C  
ATOM   2486  HA  PHE A 155     -14.570  -0.543   4.957  1.00 98.24           H  
ATOM   2487  C   PHE A 155     -13.941  -1.138   6.860  1.00 98.24           C  
ATOM   2488  CB  PHE A 155     -12.602   0.253   5.181  1.00 98.24           C  
ATOM   2489  HB2 PHE A 155     -12.002   0.716   5.964  1.00 98.24           H  
ATOM   2490  HB3 PHE A 155     -12.105  -0.672   4.889  1.00 98.24           H  
ATOM   2491  O   PHE A 155     -13.148  -2.074   6.774  1.00 98.24           O  
ATOM   2492  CG  PHE A 155     -12.638   1.152   3.959  1.00 98.24           C  
ATOM   2493  CD1 PHE A 155     -13.369   0.767   2.819  1.00 98.24           C  
ATOM   2494  HD1 PHE A 155     -13.910  -0.168   2.816  1.00 98.24           H  
ATOM   2495  CD2 PHE A 155     -11.911   2.355   3.941  1.00 98.24           C  
ATOM   2496  HD2 PHE A 155     -11.330   2.643   4.804  1.00 98.24           H  
ATOM   2497  CE1 PHE A 155     -13.386   1.586   1.676  1.00 98.24           C  
ATOM   2498  HE1 PHE A 155     -13.933   1.271   0.800  1.00 98.24           H  
ATOM   2499  CE2 PHE A 155     -11.912   3.164   2.791  1.00 98.24           C  
ATOM   2500  HE2 PHE A 155     -11.305   4.057   2.746  1.00 98.24           H  
ATOM   2501  CZ  PHE A 155     -12.658   2.788   1.666  1.00 98.24           C  
ATOM   2502  HZ  PHE A 155     -12.633   3.409   0.783  1.00 98.24           H  
ATOM   2503  N   ALA A 156     -14.774  -1.011   7.895  1.00 97.34           N  
ATOM   2504  H   ALA A 156     -15.416  -0.232   7.937  1.00 97.34           H  
ATOM   2505  CA  ALA A 156     -14.925  -2.066   8.880  1.00 97.34           C  
ATOM   2506  HA  ALA A 156     -13.933  -2.277   9.280  1.00 97.34           H  
ATOM   2507  C   ALA A 156     -15.484  -3.325   8.191  1.00 97.34           C  
ATOM   2508  CB  ALA A 156     -15.810  -1.583  10.031  1.00 97.34           C  
ATOM   2509  HB1 ALA A 156     -15.898  -2.374  10.775  1.00 97.34           H  
ATOM   2510  HB2 ALA A 156     -16.804  -1.334   9.657  1.00 97.34           H  
ATOM   2511  HB3 ALA A 156     -15.361  -0.705  10.495  1.00 97.34           H  
ATOM   2512  O   ALA A 156     -16.417  -3.216   7.385  1.00 97.34           O  
ATOM   2513  N   PRO A 157     -14.919  -4.513   8.458  1.00 90.80           N  
ATOM   2514  CA  PRO A 157     -15.493  -5.751   7.955  1.00 90.80           C  
ATOM   2515  HA  PRO A 157     -15.538  -5.720   6.866  1.00 90.80           H  
ATOM   2516  C   PRO A 157     -16.917  -5.913   8.508  1.00 90.80           C  
ATOM   2517  CB  PRO A 157     -14.531  -6.857   8.391  1.00 90.80           C  
ATOM   2518  HB2 PRO A 157     -15.052  -7.790   8.610  1.00 90.80           H  
ATOM   2519  HB3 PRO A 157     -13.784  -7.013   7.613  1.00 90.80           H  
ATOM   2520  O   PRO A 157     -17.178  -5.586   9.667  1.00 90.80           O  
ATOM   2521  CG  PRO A 157     -13.852  -6.282   9.635  1.00 90.80           C  
ATOM   2522  HG2 PRO A 157     -12.848  -6.683   9.771  1.00 90.80           H  
ATOM   2523  HG3 PRO A 157     -14.467  -6.489  10.510  1.00 90.80           H  
ATOM   2524  CD  PRO A 157     -13.828  -4.777   9.381  1.00 90.80           C  
ATOM   2525  HD2 PRO A 157     -12.883  -4.485   8.924  1.00 90.80           H  
ATOM   2526  HD3 PRO A 157     -13.972  -4.251  10.324  1.00 90.80           H  
ATOM   2527  N   SER A 158     -17.832  -6.358   7.644  1.00 77.43           N  
ATOM   2528  H   SER A 158     -17.521  -6.661   6.732  1.00 77.43           H  
ATOM   2529  CA  SER A 158     -19.228  -6.662   7.998  1.00 77.43           C  
ATOM   2530  HA  SER A 158     -19.604  -5.912   8.693  1.00 77.43           H  
ATOM   2531  C   SER A 158     -19.362  -7.992   8.731  1.00 77.43           C  
ATOM   2532  CB  SER A 158     -20.116  -6.687   6.757  1.00 77.43           C  
ATOM   2533  HB2 SER A 158     -21.158  -6.784   7.063  1.00 77.43           H  
ATOM   2534  HB3 SER A 158     -19.850  -7.538   6.131  1.00 77.43           H  
ATOM   2535  O   SER A 158     -18.498  -8.869   8.501  1.00 77.43           O  
ATOM   2536  OG  SER A 158     -19.915  -5.478   6.055  1.00 77.43           O  
ATOM   2537  HG  SER A 158     -19.391  -4.933   6.647  1.00 77.43           H  
ATOM   2538  OXT SER A 158     -20.376  -8.106   9.446  1.00 77.43           O  
TER    2539      SER A 158                                                       
ATOM   2539  N   GLU B   1       0.892   6.632 -18.644  1.00 86.69           N  
ATOM   2540  H   GLU B   1       0.610   5.697 -18.386  1.00 86.69           H  
ATOM   2541  H2  GLU B   1       1.819   6.826 -18.294  1.00 86.69           H  
ATOM   2542  H3  GLU B   1       0.890   6.688 -19.653  1.00 86.69           H  
ATOM   2543  CA  GLU B   1      -0.082   7.612 -18.113  1.00 86.69           C  
ATOM   2544  HA  GLU B   1       0.221   8.616 -18.412  1.00 86.69           H  
ATOM   2545  C   GLU B   1      -0.105   7.627 -16.592  1.00 86.69           C  
ATOM   2546  CB  GLU B   1      -1.463   7.380 -18.708  1.00 86.69           C  
ATOM   2547  HB2 GLU B   1      -2.176   8.049 -18.228  1.00 86.69           H  
ATOM   2548  HB3 GLU B   1      -1.752   6.343 -18.536  1.00 86.69           H  
ATOM   2549  O   GLU B   1       0.256   8.650 -16.031  1.00 86.69           O  
ATOM   2550  CG  GLU B   1      -1.398   7.686 -20.210  1.00 86.69           C  
ATOM   2551  HG2 GLU B   1      -0.661   7.037 -20.683  1.00 86.69           H  
ATOM   2552  HG3 GLU B   1      -1.072   8.718 -20.340  1.00 86.69           H  
ATOM   2553  CD  GLU B   1      -2.740   7.478 -20.904  1.00 86.69           C  
ATOM   2554  OE1 GLU B   1      -2.829   7.932 -22.060  1.00 86.69           O  
ATOM   2555  OE2 GLU B   1      -3.606   6.835 -20.277  1.00 86.69           O  
ATOM   2556  N   GLU B   2      -0.404   6.505 -15.925  1.00 85.63           N  
ATOM   2557  H   GLU B   2      -0.819   5.729 -16.421  1.00 85.63           H  
ATOM   2558  CA  GLU B   2      -0.492   6.435 -14.450  1.00 85.63           C  
ATOM   2559  HA  GLU B   2      -1.353   7.020 -14.128  1.00 85.63           H  
ATOM   2560  C   GLU B   2       0.738   7.025 -13.727  1.00 85.63           C  
ATOM   2561  CB  GLU B   2      -0.737   4.969 -14.049  1.00 85.63           C  
ATOM   2562  HB2 GLU B   2      -1.519   4.558 -14.686  1.00 85.63           H  
ATOM   2563  HB3 GLU B   2       0.179   4.404 -14.224  1.00 85.63           H  
ATOM   2564  O   GLU B   2       0.578   7.874 -12.862  1.00 85.63           O  
ATOM   2565  CG  GLU B   2      -1.181   4.805 -12.585  1.00 85.63           C  
ATOM   2566  HG2 GLU B   2      -0.412   5.223 -11.936  1.00 85.63           H  
ATOM   2567  HG3 GLU B   2      -2.101   5.371 -12.433  1.00 85.63           H  
ATOM   2568  CD  GLU B   2      -1.411   3.333 -12.197  1.00 85.63           C  
ATOM   2569  OE1 GLU B   2      -2.247   3.044 -11.306  1.00 85.63           O  
ATOM   2570  OE2 GLU B   2      -0.674   2.466 -12.718  1.00 85.63           O  
ATOM   2571  N   ILE B   3       1.963   6.691 -14.159  1.00 83.10           N  
ATOM   2572  H   ILE B   3       2.034   5.922 -14.809  1.00 83.10           H  
ATOM   2573  CA  ILE B   3       3.210   7.228 -13.570  1.00 83.10           C  
ATOM   2574  HA  ILE B   3       3.222   6.987 -12.507  1.00 83.10           H  
ATOM   2575  C   ILE B   3       3.302   8.760 -13.689  1.00 83.10           C  
ATOM   2576  CB  ILE B   3       4.445   6.569 -14.238  1.00 83.10           C  
ATOM   2577  HB  ILE B   3       4.382   6.745 -15.311  1.00 83.10           H  
ATOM   2578  O   ILE B   3       3.845   9.423 -12.809  1.00 83.10           O  
ATOM   2579  CG1 ILE B   3       4.446   5.040 -13.997  1.00 83.10           C  
ATOM   2580 HG12 ILE B   3       3.481   4.621 -14.283  1.00 83.10           H  
ATOM   2581 HG13 ILE B   3       4.588   4.843 -12.935  1.00 83.10           H  
ATOM   2582  CG2 ILE B   3       5.769   7.188 -13.737  1.00 83.10           C  
ATOM   2583 HG21 ILE B   3       6.628   6.691 -14.187  1.00 83.10           H  
ATOM   2584 HG22 ILE B   3       5.830   8.243 -14.008  1.00 83.10           H  
ATOM   2585 HG23 ILE B   3       5.829   7.093 -12.653  1.00 83.10           H  
ATOM   2586  CD1 ILE B   3       5.518   4.279 -14.792  1.00 83.10           C  
ATOM   2587 HD11 ILE B   3       5.346   3.208 -14.689  1.00 83.10           H  
ATOM   2588 HD12 ILE B   3       5.465   4.544 -15.848  1.00 83.10           H  
ATOM   2589 HD13 ILE B   3       6.512   4.500 -14.403  1.00 83.10           H  
ATOM   2590  N   LYS B   4       2.801   9.343 -14.785  1.00 88.06           N  
ATOM   2591  H   LYS B   4       2.187   8.792 -15.368  1.00 88.06           H  
ATOM   2592  CA  LYS B   4       2.819  10.800 -14.978  1.00 88.06           C  
ATOM   2593  HA  LYS B   4       3.806  11.182 -14.720  1.00 88.06           H  
ATOM   2594  C   LYS B   4       1.840  11.469 -14.013  1.00 88.06           C  
ATOM   2595  CB  LYS B   4       2.512  11.155 -16.441  1.00 88.06           C  
ATOM   2596  HB2 LYS B   4       1.468  10.929 -16.657  1.00 88.06           H  
ATOM   2597  HB3 LYS B   4       3.145  10.563 -17.102  1.00 88.06           H  
ATOM   2598  O   LYS B   4       2.222  12.429 -13.357  1.00 88.06           O  
ATOM   2599  CG  LYS B   4       2.776  12.644 -16.710  1.00 88.06           C  
ATOM   2600  HG2 LYS B   4       2.269  13.246 -15.955  1.00 88.06           H  
ATOM   2601  HG3 LYS B   4       3.847  12.836 -16.645  1.00 88.06           H  
ATOM   2602  CD  LYS B   4       2.256  13.075 -18.085  1.00 88.06           C  
ATOM   2603  HD2 LYS B   4       2.723  12.487 -18.874  1.00 88.06           H  
ATOM   2604  HD3 LYS B   4       1.177  12.924 -18.101  1.00 88.06           H  
ATOM   2605  CE  LYS B   4       2.575  14.561 -18.276  1.00 88.06           C  
ATOM   2606  HE2 LYS B   4       3.596  14.675 -18.640  1.00 88.06           H  
ATOM   2607  HE3 LYS B   4       2.521  15.045 -17.300  1.00 88.06           H  
ATOM   2608  NZ  LYS B   4       1.605  15.227 -19.170  1.00 88.06           N  
ATOM   2609  HZ1 LYS B   4       1.560  14.797 -20.083  1.00 88.06           H  
ATOM   2610  HZ2 LYS B   4       0.702  15.193 -18.718  1.00 88.06           H  
ATOM   2611  HZ3 LYS B   4       1.830  16.208 -19.248  1.00 88.06           H  
ATOM   2612  N   ALA B   5       0.638  10.909 -13.878  1.00 90.03           N  
ATOM   2613  H   ALA B   5       0.412  10.098 -14.436  1.00 90.03           H  
ATOM   2614  CA  ALA B   5      -0.360  11.385 -12.925  1.00 90.03           C  
ATOM   2615  HA  ALA B   5      -0.552  12.441 -13.112  1.00 90.03           H  
ATOM   2616  C   ALA B   5       0.122  11.247 -11.469  1.00 90.03           C  
ATOM   2617  CB  ALA B   5      -1.657  10.604 -13.166  1.00 90.03           C  
ATOM   2618  HB1 ALA B   5      -1.504   9.542 -12.971  1.00 90.03           H  
ATOM   2619  HB2 ALA B   5      -1.989  10.745 -14.194  1.00 90.03           H  
ATOM   2620  HB3 ALA B   5      -2.430  10.980 -12.495  1.00 90.03           H  
ATOM   2621  O   ALA B   5      -0.101  12.139 -10.660  1.00 90.03           O  
ATOM   2622  N   GLU B   6       0.835  10.165 -11.141  1.00 90.89           N  
ATOM   2623  H   GLU B   6       0.907   9.413 -11.811  1.00 90.89           H  
ATOM   2624  CA  GLU B   6       1.462   9.978  -9.826  1.00 90.89           C  
ATOM   2625  HA  GLU B   6       0.708  10.117  -9.051  1.00 90.89           H  
ATOM   2626  C   GLU B   6       2.536  11.057  -9.572  1.00 90.89           C  
ATOM   2627  CB  GLU B   6       2.001   8.530  -9.711  1.00 90.89           C  
ATOM   2628  HB2 GLU B   6       2.664   8.457  -8.850  1.00 90.89           H  
ATOM   2629  HB3 GLU B   6       2.576   8.295 -10.607  1.00 90.89           H  
ATOM   2630  O   GLU B   6       2.526  11.699  -8.523  1.00 90.89           O  
ATOM   2631  CG  GLU B   6       0.857   7.502  -9.541  1.00 90.89           C  
ATOM   2632  HG2 GLU B   6       0.378   7.680  -8.578  1.00 90.89           H  
ATOM   2633  HG3 GLU B   6       0.094   7.686 -10.297  1.00 90.89           H  
ATOM   2634  CD  GLU B   6       1.260   6.012  -9.630  1.00 90.89           C  
ATOM   2635  OE1 GLU B   6       0.384   5.144  -9.356  1.00 90.89           O  
ATOM   2636  OE2 GLU B   6       2.382   5.670 -10.061  1.00 90.89           O  
ATOM   2637  N   LYS B   7       3.395  11.363 -10.556  1.00 89.58           N  
ATOM   2638  H   LYS B   7       3.356  10.817 -11.405  1.00 89.58           H  
ATOM   2639  CA  LYS B   7       4.373  12.465 -10.451  1.00 89.58           C  
ATOM   2640  HA  LYS B   7       4.967  12.320  -9.549  1.00 89.58           H  
ATOM   2641  C   LYS B   7       3.710  13.832 -10.283  1.00 89.58           C  
ATOM   2642  CB  LYS B   7       5.306  12.480 -11.669  1.00 89.58           C  
ATOM   2643  HB2 LYS B   7       4.715  12.418 -12.583  1.00 89.58           H  
ATOM   2644  HB3 LYS B   7       5.853  13.423 -11.680  1.00 89.58           H  
ATOM   2645  O   LYS B   7       4.129  14.598  -9.424  1.00 89.58           O  
ATOM   2646  CG  LYS B   7       6.321  11.334 -11.624  1.00 89.58           C  
ATOM   2647  HG2 LYS B   7       5.806  10.378 -11.535  1.00 89.58           H  
ATOM   2648  HG3 LYS B   7       6.960  11.461 -10.750  1.00 89.58           H  
ATOM   2649  CD  LYS B   7       7.187  11.332 -12.888  1.00 89.58           C  
ATOM   2650  HD2 LYS B   7       6.547  11.220 -13.763  1.00 89.58           H  
ATOM   2651  HD3 LYS B   7       7.726  12.277 -12.949  1.00 89.58           H  
ATOM   2652  CE  LYS B   7       8.175  10.165 -12.811  1.00 89.58           C  
ATOM   2653  HE2 LYS B   7       7.613   9.231 -12.809  1.00 89.58           H  
ATOM   2654  HE3 LYS B   7       8.703  10.227 -11.859  1.00 89.58           H  
ATOM   2655  NZ  LYS B   7       9.151  10.189 -13.928  1.00 89.58           N  
ATOM   2656  HZ1 LYS B   7       8.683  10.121 -14.821  1.00 89.58           H  
ATOM   2657  HZ2 LYS B   7       9.800   9.421 -13.833  1.00 89.58           H  
ATOM   2658  HZ3 LYS B   7       9.686  11.046 -13.899  1.00 89.58           H  
ATOM   2659  N   GLU B   8       2.676  14.127 -11.068  1.00 91.71           N  
ATOM   2660  H   GLU B   8       2.395  13.453 -11.765  1.00 91.71           H  
ATOM   2661  CA  GLU B   8       1.913  15.377 -10.965  1.00 91.71           C  
ATOM   2662  HA  GLU B   8       2.592  16.224 -11.067  1.00 91.71           H  
ATOM   2663  C   GLU B   8       1.248  15.511  -9.585  1.00 91.71           C  
ATOM   2664  CB  GLU B   8       0.873  15.445 -12.101  1.00 91.71           C  
ATOM   2665  HB2 GLU B   8       0.332  14.499 -12.129  1.00 91.71           H  
ATOM   2666  HB3 GLU B   8       0.161  16.241 -11.885  1.00 91.71           H  
ATOM   2667  O   GLU B   8       1.342  16.570  -8.968  1.00 91.71           O  
ATOM   2668  CG  GLU B   8       1.511  15.726 -13.480  1.00 91.71           C  
ATOM   2669  HG2 GLU B   8       1.871  16.754 -13.487  1.00 91.71           H  
ATOM   2670  HG3 GLU B   8       2.380  15.081 -13.611  1.00 91.71           H  
ATOM   2671  CD  GLU B   8       0.564  15.511 -14.682  1.00 91.71           C  
ATOM   2672  OE1 GLU B   8       1.038  15.655 -15.842  1.00 91.71           O  
ATOM   2673  OE2 GLU B   8      -0.612  15.148 -14.474  1.00 91.71           O  
ATOM   2674  N   ALA B   9       0.660  14.434  -9.053  1.00 90.20           N  
ATOM   2675  H   ALA B   9       0.587  13.595  -9.611  1.00 90.20           H  
ATOM   2676  CA  ALA B   9       0.063  14.419  -7.716  1.00 90.20           C  
ATOM   2677  HA  ALA B   9      -0.674  15.219  -7.655  1.00 90.20           H  
ATOM   2678  C   ALA B   9       1.099  14.662  -6.606  1.00 90.20           C  
ATOM   2679  CB  ALA B   9      -0.656  13.080  -7.516  1.00 90.20           C  
ATOM   2680  HB1 ALA B   9      -1.430  12.961  -8.274  1.00 90.20           H  
ATOM   2681  HB2 ALA B   9      -1.116  13.064  -6.528  1.00 90.20           H  
ATOM   2682  HB3 ALA B   9       0.055  12.258  -7.592  1.00 90.20           H  
ATOM   2683  O   ALA B   9       0.840  15.436  -5.684  1.00 90.20           O  
ATOM   2684  N   LYS B  10       2.289  14.059  -6.718  1.00 90.26           N  
ATOM   2685  H   LYS B  10       2.414  13.410  -7.482  1.00 90.26           H  
ATOM   2686  CA  LYS B  10       3.414  14.296  -5.803  1.00 90.26           C  
ATOM   2687  HA  LYS B  10       3.091  14.111  -4.778  1.00 90.26           H  
ATOM   2688  C   LYS B  10       3.889  15.744  -5.848  1.00 90.26           C  
ATOM   2689  CB  LYS B  10       4.532  13.308  -6.146  1.00 90.26           C  
ATOM   2690  HB2 LYS B  10       4.125  12.306  -6.006  1.00 90.26           H  
ATOM   2691  HB3 LYS B  10       4.828  13.417  -7.189  1.00 90.26           H  
ATOM   2692  O   LYS B  10       4.027  16.378  -4.807  1.00 90.26           O  
ATOM   2693  CG  LYS B  10       5.770  13.451  -5.257  1.00 90.26           C  
ATOM   2694  HG2 LYS B  10       5.460  13.578  -4.219  1.00 90.26           H  
ATOM   2695  HG3 LYS B  10       6.350  14.324  -5.559  1.00 90.26           H  
ATOM   2696  CD  LYS B  10       6.627  12.187  -5.375  1.00 90.26           C  
ATOM   2697  HD2 LYS B  10       5.994  11.319  -5.190  1.00 90.26           H  
ATOM   2698  HD3 LYS B  10       7.059  12.113  -6.373  1.00 90.26           H  
ATOM   2699  CE  LYS B  10       7.722  12.218  -4.318  1.00 90.26           C  
ATOM   2700  HE2 LYS B  10       7.274  12.551  -3.382  1.00 90.26           H  
ATOM   2701  HE3 LYS B  10       8.488  12.947  -4.581  1.00 90.26           H  
ATOM   2702  NZ  LYS B  10       8.314  10.879  -4.085  1.00 90.26           N  
ATOM   2703  HZ1 LYS B  10       7.596  10.191  -3.906  1.00 90.26           H  
ATOM   2704  HZ2 LYS B  10       8.784  10.942  -3.193  1.00 90.26           H  
ATOM   2705  HZ3 LYS B  10       8.957  10.577  -4.803  1.00 90.26           H  
ATOM   2706  N   THR B  11       4.078  16.298  -7.046  1.00 91.77           N  
ATOM   2707  H   THR B  11       3.976  15.723  -7.869  1.00 91.77           H  
ATOM   2708  CA  THR B  11       4.448  17.709  -7.214  1.00 91.77           C  
ATOM   2709  HA  THR B  11       5.376  17.894  -6.673  1.00 91.77           H  
ATOM   2710  C   THR B  11       3.395  18.637  -6.611  1.00 91.77           C  
ATOM   2711  CB  THR B  11       4.673  18.039  -8.696  1.00 91.77           C  
ATOM   2712  HB  THR B  11       3.767  17.823  -9.263  1.00 91.77           H  
ATOM   2713  O   THR B  11       3.754  19.556  -5.885  1.00 91.77           O  
ATOM   2714  CG2 THR B  11       5.072  19.494  -8.930  1.00 91.77           C  
ATOM   2715 HG21 THR B  11       4.219  20.143  -8.733  1.00 91.77           H  
ATOM   2716 HG22 THR B  11       5.895  19.774  -8.271  1.00 91.77           H  
ATOM   2717 HG23 THR B  11       5.372  19.631  -9.969  1.00 91.77           H  
ATOM   2718  OG1 THR B  11       5.729  17.260  -9.207  1.00 91.77           O  
ATOM   2719  HG1 THR B  11       6.510  17.462  -8.687  1.00 91.77           H  
ATOM   2720  N   GLN B  12       2.105  18.384  -6.845  1.00 89.85           N  
ATOM   2721  H   GLN B  12       1.856  17.615  -7.450  1.00 89.85           H  
ATOM   2722  CA  GLN B  12       1.025  19.179  -6.249  1.00 89.85           C  
ATOM   2723  HA  GLN B  12       1.174  20.230  -6.498  1.00 89.85           H  
ATOM   2724  C   GLN B  12       1.006  19.087  -4.720  1.00 89.85           C  
ATOM   2725  CB  GLN B  12      -0.327  18.724  -6.812  1.00 89.85           C  
ATOM   2726  HB2 GLN B  12      -0.396  17.638  -6.755  1.00 89.85           H  
ATOM   2727  HB3 GLN B  12      -1.124  19.149  -6.201  1.00 89.85           H  
ATOM   2728  O   GLN B  12       0.779  20.097  -4.060  1.00 89.85           O  
ATOM   2729  CG  GLN B  12      -0.540  19.183  -8.261  1.00 89.85           C  
ATOM   2730  HG2 GLN B  12      -0.597  20.271  -8.288  1.00 89.85           H  
ATOM   2731  HG3 GLN B  12       0.305  18.876  -8.878  1.00 89.85           H  
ATOM   2732  CD  GLN B  12      -1.820  18.616  -8.868  1.00 89.85           C  
ATOM   2733  NE2 GLN B  12      -1.969  18.674 -10.172  1.00 89.85           N  
ATOM   2734 HE21 GLN B  12      -1.236  19.048 -10.758  1.00 89.85           H  
ATOM   2735 HE22 GLN B  12      -2.820  18.268 -10.535  1.00 89.85           H  
ATOM   2736  OE1 GLN B  12      -2.713  18.119  -8.201  1.00 89.85           O  
ATOM   2737  N   ALA B  13       1.265  17.906  -4.152  1.00 88.71           N  
ATOM   2738  H   ALA B  13       1.417  17.099  -4.739  1.00 88.71           H  
ATOM   2739  CA  ALA B  13       1.290  17.722  -2.706  1.00 88.71           C  
ATOM   2740  HA  ALA B  13       0.370  18.136  -2.293  1.00 88.71           H  
ATOM   2741  C   ALA B  13       2.448  18.479  -2.036  1.00 88.71           C  
ATOM   2742  CB  ALA B  13       1.329  16.222  -2.402  1.00 88.71           C  
ATOM   2743  HB1 ALA B  13       0.548  15.705  -2.959  1.00 88.71           H  
ATOM   2744  HB2 ALA B  13       1.156  16.080  -1.335  1.00 88.71           H  
ATOM   2745  HB3 ALA B  13       2.298  15.805  -2.675  1.00 88.71           H  
ATOM   2746  O   ALA B  13       2.235  19.102  -1.003  1.00 88.71           O  
ATOM   2747  N   ILE B  14       3.637  18.472  -2.649  1.00 84.02           N  
ATOM   2748  H   ILE B  14       3.742  17.902  -3.476  1.00 84.02           H  
ATOM   2749  CA  ILE B  14       4.810  19.212  -2.156  1.00 84.02           C  
ATOM   2750  HA  ILE B  14       4.937  19.010  -1.092  1.00 84.02           H  
ATOM   2751  C   ILE B  14       4.603  20.729  -2.291  1.00 84.02           C  
ATOM   2752  CB  ILE B  14       6.082  18.735  -2.900  1.00 84.02           C  
ATOM   2753  HB  ILE B  14       5.903  18.824  -3.971  1.00 84.02           H  
ATOM   2754  O   ILE B  14       4.960  21.485  -1.396  1.00 84.02           O  
ATOM   2755  CG1 ILE B  14       6.383  17.253  -2.570  1.00 84.02           C  
ATOM   2756 HG12 ILE B  14       6.723  17.173  -1.538  1.00 84.02           H  
ATOM   2757 HG13 ILE B  14       5.471  16.662  -2.659  1.00 84.02           H  
ATOM   2758  CG2 ILE B  14       7.303  19.606  -2.545  1.00 84.02           C  
ATOM   2759 HG21 ILE B  14       7.464  19.593  -1.466  1.00 84.02           H  
ATOM   2760 HG22 ILE B  14       7.146  20.638  -2.857  1.00 84.02           H  
ATOM   2761 HG23 ILE B  14       8.203  19.245  -3.044  1.00 84.02           H  
ATOM   2762  CD1 ILE B  14       7.422  16.601  -3.493  1.00 84.02           C  
ATOM   2763 HD11 ILE B  14       7.485  15.538  -3.261  1.00 84.02           H  
ATOM   2764 HD12 ILE B  14       7.119  16.720  -4.533  1.00 84.02           H  
ATOM   2765 HD13 ILE B  14       8.405  17.045  -3.342  1.00 84.02           H  
ATOM   2766  N   LEU B  15       4.008  21.192  -3.396  1.00 82.64           N  
ATOM   2767  H   LEU B  15       3.740  20.534  -4.115  1.00 82.64           H  
ATOM   2768  CA  LEU B  15       3.783  22.625  -3.626  1.00 82.64           C  
ATOM   2769  HA  LEU B  15       4.715  23.160  -3.447  1.00 82.64           H  
ATOM   2770  C   LEU B  15       2.764  23.244  -2.659  1.00 82.64           C  
ATOM   2771  CB  LEU B  15       3.329  22.848  -5.078  1.00 82.64           C  
ATOM   2772  HB2 LEU B  15       2.920  23.855  -5.161  1.00 82.64           H  
ATOM   2773  HB3 LEU B  15       2.523  22.148  -5.298  1.00 82.64           H  
ATOM   2774  O   LEU B  15       2.869  24.428  -2.363  1.00 82.64           O  
ATOM   2775  CG  LEU B  15       4.439  22.700  -6.133  1.00 82.64           C  
ATOM   2776  HG  LEU B  15       4.944  21.740  -6.022  1.00 82.64           H  
ATOM   2777  CD1 LEU B  15       3.809  22.767  -7.527  1.00 82.64           C  
ATOM   2778 HD11 LEU B  15       3.324  23.733  -7.666  1.00 82.64           H  
ATOM   2779 HD12 LEU B  15       3.068  21.974  -7.626  1.00 82.64           H  
ATOM   2780 HD13 LEU B  15       4.581  22.635  -8.285  1.00 82.64           H  
ATOM   2781  CD2 LEU B  15       5.496  23.802  -6.038  1.00 82.64           C  
ATOM   2782 HD21 LEU B  15       6.217  23.698  -6.849  1.00 82.64           H  
ATOM   2783 HD22 LEU B  15       6.031  23.724  -5.092  1.00 82.64           H  
ATOM   2784 HD23 LEU B  15       5.022  24.782  -6.093  1.00 82.64           H  
ATOM   2785  N   LEU B  16       1.788  22.467  -2.178  1.00 70.14           N  
ATOM   2786  H   LEU B  16       1.767  21.499  -2.464  1.00 70.14           H  
ATOM   2787  CA  LEU B  16       0.760  22.930  -1.236  1.00 70.14           C  
ATOM   2788  HA  LEU B  16       0.482  23.949  -1.505  1.00 70.14           H  
ATOM   2789  C   LEU B  16       1.232  23.028   0.227  1.00 70.14           C  
ATOM   2790  CB  LEU B  16      -0.476  22.017  -1.361  1.00 70.14           C  
ATOM   2791  HB2 LEU B  16      -1.052  22.042  -0.436  1.00 70.14           H  
ATOM   2792  HB3 LEU B  16      -0.136  20.991  -1.496  1.00 70.14           H  
ATOM   2793  O   LEU B  16       0.433  23.416   1.077  1.00 70.14           O  
ATOM   2794  CG  LEU B  16      -1.417  22.414  -2.509  1.00 70.14           C  
ATOM   2795  HG  LEU B  16      -0.840  22.624  -3.409  1.00 70.14           H  
ATOM   2796  CD1 LEU B  16      -2.367  21.259  -2.800  1.00 70.14           C  
ATOM   2797 HD11 LEU B  16      -3.076  21.546  -3.577  1.00 70.14           H  
ATOM   2798 HD12 LEU B  16      -2.901  20.981  -1.891  1.00 70.14           H  
ATOM   2799 HD13 LEU B  16      -1.770  20.421  -3.160  1.00 70.14           H  
ATOM   2800  CD2 LEU B  16      -2.274  23.634  -2.160  1.00 70.14           C  
ATOM   2801 HD21 LEU B  16      -1.631  24.490  -1.953  1.00 70.14           H  
ATOM   2802 HD22 LEU B  16      -2.876  23.428  -1.275  1.00 70.14           H  
ATOM   2803 HD23 LEU B  16      -2.926  23.883  -2.998  1.00 70.14           H  
ATOM   2804  N   GLU B  17       2.478  22.659   0.549  1.00 59.66           N  
ATOM   2805  H   GLU B  17       3.091  22.303  -0.170  1.00 59.66           H  
ATOM   2806  CA  GLU B  17       3.078  22.976   1.858  1.00 59.66           C  
ATOM   2807  HA  GLU B  17       2.384  22.691   2.649  1.00 59.66           H  
ATOM   2808  C   GLU B  17       3.351  24.482   2.021  1.00 59.66           C  
ATOM   2809  CB  GLU B  17       4.385  22.174   2.041  1.00 59.66           C  
ATOM   2810  HB2 GLU B  17       5.127  22.540   1.331  1.00 59.66           H  
ATOM   2811  HB3 GLU B  17       4.188  21.128   1.806  1.00 59.66           H  
ATOM   2812  O   GLU B  17       3.373  24.971   3.152  1.00 59.66           O  
ATOM   2813  CG  GLU B  17       4.958  22.281   3.472  1.00 59.66           C  
ATOM   2814  HG2 GLU B  17       5.302  23.301   3.640  1.00 59.66           H  
ATOM   2815  HG3 GLU B  17       4.156  22.079   4.182  1.00 59.66           H  
ATOM   2816  CD  GLU B  17       6.141  21.333   3.762  1.00 59.66           C  
ATOM   2817  OE1 GLU B  17       6.414  21.093   4.964  1.00 59.66           O  
ATOM   2818  OE2 GLU B  17       6.757  20.807   2.806  1.00 59.66           O  
ATOM   2819  N   MET B  18       3.563  25.199   0.907  1.00 46.82           N  
ATOM   2820  H   MET B  18       3.410  24.748   0.016  1.00 46.82           H  
ATOM   2821  CA  MET B  18       3.894  26.632   0.892  1.00 46.82           C  
ATOM   2822  HA  MET B  18       4.651  26.818   1.655  1.00 46.82           H  
ATOM   2823  C   MET B  18       2.731  27.549   1.280  1.00 46.82           C  
ATOM   2824  CB  MET B  18       4.459  27.046  -0.475  1.00 46.82           C  
ATOM   2825  HB2 MET B  18       3.781  26.729  -1.267  1.00 46.82           H  
ATOM   2826  HB3 MET B  18       4.523  28.134  -0.502  1.00 46.82           H  
ATOM   2827  O   MET B  18       1.564  27.225   0.963  1.00 46.82           O  
ATOM   2828  CG  MET B  18       5.861  26.490  -0.732  1.00 46.82           C  
ATOM   2829  HG2 MET B  18       5.805  25.406  -0.837  1.00 46.82           H  
ATOM   2830  HG3 MET B  18       6.478  26.719   0.136  1.00 46.82           H  
ATOM   2831  SD  MET B  18       6.664  27.196  -2.205  1.00 46.82           S  
ATOM   2832  CE  MET B  18       8.376  26.720  -1.860  1.00 46.82           C  
ATOM   2833  HE1 MET B  18       8.440  25.636  -1.774  1.00 46.82           H  
ATOM   2834  HE2 MET B  18       9.021  27.061  -2.670  1.00 46.82           H  
ATOM   2835  HE3 MET B  18       8.696  27.175  -0.923  1.00 46.82           H  
ATOM   2836  OXT MET B  18       3.066  28.628   1.818  1.00 46.82           O  
TER    2837      MET B  18                                                       
END   
