# Supplementary material for: Systematic discovery of protein interaction interfaces using AlphaFold and experimental validation
Source: Mol Syst Biol. 2024 Jan 15;20(2):75–97. doi: 10.1038/s44320-023-00005-6 (PMC10883280; doi:10.1038/s44320-023-00005-6)
Supplement: Supplementary file 19 — Source Data Fig. 6 [file 44320_2023_5_MOESM19_ESM.zip › DatasetEV4/README.txt]

Dataset EV4. PDB files of AF models predicted for motif classes in ELM DB without a structural instance and deemed high confident.
